# Supplementary material for: Variation in selection constraints on teleost TLRs with emphasis on their repertoire in the Walking catfish, Clarias batrachus
Source: Sci Rep. 2020 Dec 7;10:21394. doi: 10.1038/s41598-020-78347-6 (PMC7721727; doi:10.1038/s41598-020-78347-6)
Supplement: Supplementary file 32 — Supplementary Information 32. [file 41598_2020_78347_MOESM32_ESM.zip › T13/struct/S509363_results/model2.pdb]

HEADER protein
METHOD
METHOD    The models are generated by I-TASSER which combines the
METHOD    methods of threading, ab initio modeling and structural
METHOD    refinement. The procedure is fully automated.
METHOD
METHOD    Please cite following articles when you use the I-TASSER server:
METHOD 1. Ambrish Roy, Alper Kucukural, Yang Zhang. I-TASSER: a unified
METHOD    platform for automated protein structure and function prediction.
METHOD    Nature Protocols, vol 5, 725-738 (2010). 
METHOD 2. Yang Zhang. I-TASSER server for protein 3D structure prediction. 
METHOD    BMC Bioinformatics, 9:40 (2008).
METHOD
MODEL  2
REMARK PARENT 3j0a_A 3j0a 6if5_A 
ATOM      1  N   MET A   1      52.076  95.945  64.665  1.00 17.67              
ATOM      2  CA  MET A   1      51.752  95.960  63.243  1.00 17.67              
ATOM      3  HA  MET A   1      52.569  95.498  62.698  1.00 17.67              
ATOM      4  CB  MET A   1      50.478  95.112  63.044  1.00 17.67              
ATOM      5  HB1 MET A   1      49.614  95.698  63.356  1.00 17.67              
ATOM      6  HB2 MET A   1      50.531  94.229  63.683  1.00 17.67              
ATOM      7  CG  MET A   1      50.287  94.621  61.602  1.00 17.67              
ATOM      8  HG1 MET A   1      51.077  93.903  61.385  1.00 17.67              
ATOM      9  HG2 MET A   1      50.391  95.456  60.911  1.00 17.67              
ATOM     10  SD  MET A   1      48.702  93.812  61.250  1.00 17.67              
ATOM     11  CE  MET A   1      47.595  95.248  61.303  1.00 17.67              
ATOM     12  HE1 MET A   1      46.587  94.938  61.026  1.00 17.67              
ATOM     13  HE2 MET A   1      47.576  95.665  62.310  1.00 17.67              
ATOM     14  HE3 MET A   1      47.944  96.008  60.603  1.00 17.67              
ATOM     15  C   MET A   1      51.576  97.413  62.742  1.00 17.67              
ATOM     16  O   MET A   1      50.848  97.685  61.788  1.00 17.67              
ATOM     17  N   HIS A   2      52.373  98.345  63.279  1.00 17.16              
ATOM     18  H   HIS A   2      52.838  98.061  64.131  1.00 17.16              
ATOM     19  CA  HIS A   2      53.119  99.305  62.438  1.00 17.16              
ATOM     20  HA  HIS A   2      52.406  99.819  61.788  1.00 17.16              
ATOM     21  CB  HIS A   2      53.766 100.411  63.328  1.00 17.16              
ATOM     22  HB1 HIS A   2      54.003 100.014  64.307  1.00 17.16              
ATOM     23  HB2 HIS A   2      52.987 101.150  63.518  1.00 17.16              
ATOM     24  CG  HIS A   2      54.995 101.175  62.858  1.00 17.16              
ATOM     25  ND1 HIS A   2      55.002 102.513  62.462  1.00 17.16              
ATOM     26  CE1 HIS A   2      56.285 102.851  62.264  1.00 17.16              
ATOM     27  HE1 HIS A   2      56.628 103.823  61.933  1.00 17.16              
ATOM     28  NE2 HIS A   2      57.089 101.820  62.561  1.00 17.16              
ATOM     29  HE2 HIS A   2      58.113 101.854  62.512  1.00 17.16              
ATOM     30  CD2 HIS A   2      56.297 100.762  62.947  1.00 17.16              
ATOM     31  HD2 HIS A   2      56.635  99.787  63.260  1.00 17.16              
ATOM     32  C   HIS A   2      54.028  98.501  61.488  1.00 17.16              
ATOM     33  O   HIS A   2      55.252  98.479  61.579  1.00 17.16              
ATOM     34  N   LEU A   3      53.390  97.670  60.660  1.00 15.97              
ATOM     35  H   LEU A   3      52.377  97.732  60.628  1.00 15.97              
ATOM     36  CA  LEU A   3      54.016  96.632  59.871  1.00 15.97              
ATOM     37  HA  LEU A   3      54.857  96.232  60.440  1.00 15.97              
ATOM     38  CB  LEU A   3      53.053  95.468  59.586  1.00 15.97              
ATOM     39  HB1 LEU A   3      52.112  95.859  59.196  1.00 15.97              
ATOM     40  HB2 LEU A   3      52.861  94.967  60.531  1.00 15.97              
ATOM     41  CG  LEU A   3      53.603  94.428  58.587  1.00 15.97              
ATOM     42  HG  LEU A   3      53.553  94.825  57.575  1.00 15.97              
ATOM     43  CD1 LEU A   3      55.047  94.011  58.872  1.00 15.97              
ATOM     44 1HD1 LEU A   3      55.365  93.335  58.085  1.00 15.97              
ATOM     45 2HD1 LEU A   3      55.718  94.866  58.831  1.00 15.97              
ATOM     46 3HD1 LEU A   3      55.121  93.535  59.848  1.00 15.97              
ATOM     47  CD2 LEU A   3      52.753  93.159  58.640  1.00 15.97              
ATOM     48 1HD2 LEU A   3      53.098  92.451  57.888  1.00 15.97              
ATOM     49 2HD2 LEU A   3      52.800  92.707  59.631  1.00 15.97              
ATOM     50 3HD2 LEU A   3      51.715  93.414  58.419  1.00 15.97              
ATOM     51  C   LEU A   3      54.557  97.290  58.625  1.00 15.97              
ATOM     52  O   LEU A   3      53.914  97.350  57.582  1.00 15.97              
ATOM     53  N   PHE A   4      55.730  97.860  58.845  1.00 16.18              
ATOM     54  H   PHE A   4      56.071  97.821  59.799  1.00 16.18              
ATOM     55  CA  PHE A   4      56.335  98.824  57.977  1.00 16.18              
ATOM     56  HA  PHE A   4      57.066  99.346  58.595  1.00 16.18              
ATOM     57  CB  PHE A   4      57.177  98.147  56.866  1.00 16.18              
ATOM     58  HB1 PHE A   4      58.230  98.278  57.120  1.00 16.18              
ATOM     59  HB2 PHE A   4      57.015  98.665  55.928  1.00 16.18              
ATOM     60  CG  PHE A   4      56.956  96.686  56.534  1.00 16.18              
ATOM     61  CD1 PHE A   4      55.948  96.322  55.623  1.00 16.18              
ATOM     62  HD1 PHE A   4      55.273  97.078  55.239  1.00 16.18              
ATOM     63  CE1 PHE A   4      55.804  94.984  55.224  1.00 16.18              
ATOM     64  HE1 PHE A   4      55.017  94.712  54.535  1.00 16.18              
ATOM     65  CZ  PHE A   4      56.689  94.010  55.715  1.00 16.18              
ATOM     66  HZ  PHE A   4      56.583  92.986  55.393  1.00 16.18              
ATOM     67  CE2 PHE A   4      57.695  94.370  56.630  1.00 16.18              
ATOM     68  HE2 PHE A   4      58.367  93.625  57.023  1.00 16.18              
ATOM     69  CD2 PHE A   4      57.821  95.705  57.048  1.00 16.18              
ATOM     70  HD2 PHE A   4      58.590  95.978  57.755  1.00 16.18              
ATOM     71  C   PHE A   4      55.403  99.926  57.485  1.00 16.18              
ATOM     72  O   PHE A   4      54.931  99.912  56.352  1.00 16.18              
ATOM     73  N   SER A   5      55.265 100.960  58.320  1.00 16.01              
ATOM     74  H   SER A   5      55.662 100.874  59.246  1.00 16.01              
ATOM     75  CA  SER A   5      54.575 102.217  58.005  1.00 16.01              
ATOM     76  HA  SER A   5      53.523 101.956  57.879  1.00 16.01              
ATOM     77  CB  SER A   5      54.644 103.159  59.206  1.00 16.01              
ATOM     78  HB1 SER A   5      55.660 103.536  59.329  1.00 16.01              
ATOM     79  HB2 SER A   5      54.351 102.601  60.091  1.00 16.01              
ATOM     80  OG  SER A   5      53.739 104.234  59.053  1.00 16.01              
ATOM     81  HG  SER A   5      53.816 104.578  58.152  1.00 16.01              
ATOM     82  C   SER A   5      54.962 102.962  56.722  1.00 16.01              
ATOM     83  O   SER A   5      54.410 104.012  56.391  1.00 16.01              
ATOM     84  N   SER A   6      55.913 102.423  55.981  1.00 15.72              
ATOM     85  H   SER A   6      56.252 101.530  56.306  1.00 15.72              
ATOM     86  CA  SER A   6      56.608 103.009  54.862  1.00 15.72              
ATOM     87  HA  SER A   6      57.479 102.403  54.691  1.00 15.72              
ATOM     88  CB  SER A   6      55.744 102.831  53.603  1.00 15.72              
ATOM     89  HB1 SER A   6      55.400 101.796  53.557  1.00 15.72              
ATOM     90  HB2 SER A   6      56.357 103.014  52.722  1.00 15.72              
ATOM     91  OG  SER A   6      54.615 103.689  53.588  1.00 15.72              
ATOM     92  HG  SER A   6      54.334 103.820  54.512  1.00 15.72              
ATOM     93  C   SER A   6      57.103 104.433  55.122  1.00 15.72              
ATOM     94  O   SER A   6      56.875 105.335  54.320  1.00 15.72              
ATOM     95  N   ALA A   7      57.805 104.636  56.238  1.00 15.42              
ATOM     96  H   ALA A   7      57.870 103.886  56.911  1.00 15.42              
ATOM     97  CA  ALA A   7      58.647 105.815  56.421  1.00 15.42              
ATOM     98  HA  ALA A   7      58.046 106.701  56.207  1.00 15.42              
ATOM     99  CB  ALA A   7      59.090 105.893  57.882  1.00 15.42              
ATOM    100  HB1 ALA A   7      59.588 106.846  58.051  1.00 15.42              
ATOM    101  HB2 ALA A   7      58.223 105.827  58.541  1.00 15.42              
ATOM    102  HB3 ALA A   7      59.777 105.081  58.112  1.00 15.42              
ATOM    103  C   ALA A   7      59.824 105.830  55.465  1.00 15.42              
ATOM    104  O   ALA A   7      60.183 106.886  54.962  1.00 15.42              
ATOM    105  N   VAL A   8      60.341 104.636  55.151  1.00 15.16              
ATOM    106  H   VAL A   8      59.969 103.842  55.653  1.00 15.16              
ATOM    107  CA  VAL A   8      61.238 104.343  54.025  1.00 15.16              
ATOM    108  HA  VAL A   8      61.810 103.454  54.276  1.00 15.16              
ATOM    109  CB  VAL A   8      60.455 104.025  52.726  1.00 15.16              
ATOM    110  HB  VAL A   8      61.160 103.790  51.931  1.00 15.16              
ATOM    111  CG1 VAL A   8      59.642 102.756  52.948  1.00 15.16              
ATOM    112 1HG1 VAL A   8      58.771 102.718  52.309  1.00 15.16              
ATOM    113 2HG1 VAL A   8      60.276 101.895  52.749  1.00 15.16              
ATOM    114 3HG1 VAL A   8      59.304 102.703  53.969  1.00 15.16              
ATOM    115  CG2 VAL A   8      59.581 105.172  52.201  1.00 15.16              
ATOM    116 1HG2 VAL A   8      60.171 106.079  52.076  1.00 15.16              
ATOM    117 2HG2 VAL A   8      59.187 104.907  51.228  1.00 15.16              
ATOM    118 3HG2 VAL A   8      58.784 105.388  52.896  1.00 15.16              
ATOM    119  C   VAL A   8      62.258 105.410  53.758  1.00 15.16              
ATOM    120  O   VAL A   8      62.573 105.746  52.616  1.00 15.16              
ATOM    121  N   PHE A   9      62.845 105.870  54.842  1.00 14.61              
ATOM    122  H   PHE A   9      62.449 105.656  55.741  1.00 14.61              
ATOM    123  CA  PHE A   9      64.096 106.551  54.780  1.00 14.61              
ATOM    124  HA  PHE A   9      64.034 107.317  54.005  1.00 14.61              
ATOM    125  CB  PHE A   9      64.342 107.291  56.103  1.00 14.61              
ATOM    126  HB1 PHE A   9      65.322 107.762  56.056  1.00 14.61              
ATOM    127  HB2 PHE A   9      64.359 106.575  56.927  1.00 14.61              
ATOM    128  CG  PHE A   9      63.306 108.368  56.378  1.00 14.61              
ATOM    129  CD1 PHE A   9      62.355 108.200  57.398  1.00 14.61              
ATOM    130  HD1 PHE A   9      62.370 107.308  57.993  1.00 14.61              
ATOM    131  CE1 PHE A   9      61.371 109.176  57.628  1.00 14.61              
ATOM    132  HE1 PHE A   9      60.624 109.025  58.393  1.00 14.61              
ATOM    133  CZ  PHE A   9      61.339 110.338  56.840  1.00 14.61              
ATOM    134  HZ  PHE A   9      60.578 111.090  57.002  1.00 14.61              
ATOM    135  CE2 PHE A   9      62.285 110.511  55.817  1.00 14.61              
ATOM    136  HE2 PHE A   9      62.265 111.401  55.206  1.00 14.61              
ATOM    137  CD2 PHE A   9      63.261 109.526  55.582  1.00 14.61              
ATOM    138  HD2 PHE A   9      63.986 109.678  54.796  1.00 14.61              
ATOM    139  C   PHE A   9      65.188 105.620  54.390  1.00 14.61              
ATOM    140  O   PHE A   9      65.953 105.180  55.224  1.00 14.61              
ATOM    141  N   THR A  10      65.172 105.278  53.112  1.00 15.40              
ATOM    142  H   THR A  10      64.468 105.730  52.540  1.00 15.40              
ATOM    143  CA  THR A  10      65.823 104.120  52.549  1.00 15.40              
ATOM    144  HA  THR A  10      66.029 103.474  53.383  1.00 15.40              
ATOM    145  CB  THR A  10      64.874 103.350  51.613  1.00 15.40              
ATOM    146  HB  THR A  10      64.696 103.981  50.782  1.00 15.40              
ATOM    147  CG2 THR A  10      65.233 101.981  51.060  1.00 15.40              
ATOM    148 1HG2 THR A  10      64.672 101.787  50.153  1.00 15.40              
ATOM    149 2HG2 THR A  10      66.296 101.921  50.848  1.00 15.40              
ATOM    150 3HG2 THR A  10      64.912 101.212  51.746  1.00 15.40              
ATOM    151  OG1 THR A  10      63.649 103.153  52.272  1.00 15.40              
ATOM    152  HG1 THR A  10      63.196 104.002  52.209  1.00 15.40              
ATOM    153  C   THR A  10      67.124 104.534  52.038  1.00 15.40              
ATOM    154  O   THR A  10      67.383 104.480  50.845  1.00 15.40              
ATOM    155  N   SER A  11      67.899 105.015  53.016  1.00 15.11              
ATOM    156  H   SER A  11      67.521 105.146  53.949  1.00 15.11              
ATOM    157  CA  SER A  11      69.225 105.457  52.760  1.00 15.11              
ATOM    158  HA  SER A  11      69.068 106.220  51.997  1.00 15.11              
ATOM    159  CB  SER A  11      69.867 106.312  53.855  1.00 15.11              
ATOM    160  HB1 SER A  11      70.551 107.004  53.378  1.00 15.11              
ATOM    161  HB2 SER A  11      70.439 105.737  54.563  1.00 15.11              
ATOM    162  OG  SER A  11      68.874 107.048  54.548  1.00 15.11              
ATOM    163  HG  SER A  11      68.591 107.780  53.986  1.00 15.11              
ATOM    164  C   SER A  11      69.944 104.387  51.899  1.00 15.11              
ATOM    165  O   SER A  11      70.491 104.682  50.849  1.00 15.11              
ATOM    166  N   LEU A  12      69.769 103.124  52.301  1.00 14.94              
ATOM    167  H   LEU A  12      69.077 103.003  53.023  1.00 14.94              
ATOM    168  CA  LEU A  12      70.623 101.976  52.105  1.00 14.94              
ATOM    169  HA  LEU A  12      70.678 101.433  53.044  1.00 14.94              
ATOM    170  CB  LEU A  12      69.998 101.013  51.061  1.00 14.94              
ATOM    171  HB1 LEU A  12      69.971 101.532  50.104  1.00 14.94              
ATOM    172  HB2 LEU A  12      68.967 100.797  51.330  1.00 14.94              
ATOM    173  CG  LEU A  12      70.796  99.684  50.899  1.00 14.94              
ATOM    174  HG  LEU A  12      71.700  99.722  51.505  1.00 14.94              
ATOM    175  CD1 LEU A  12      70.003  98.473  51.375  1.00 14.94              
ATOM    176 1HD1 LEU A  12      69.113  98.335  50.761  1.00 14.94              
ATOM    177 2HD1 LEU A  12      70.617  97.575  51.314  1.00 14.94              
ATOM    178 3HD1 LEU A  12      69.710  98.619  52.409  1.00 14.94              
ATOM    179  CD2 LEU A  12      71.213  99.372  49.462  1.00 14.94              
ATOM    180 1HD2 LEU A  12      71.881  98.511  49.455  1.00 14.94              
ATOM    181 2HD2 LEU A  12      70.338  99.159  48.850  1.00 14.94              
ATOM    182 3HD2 LEU A  12      71.740 100.227  49.041  1.00 14.94              
ATOM    183  C   LEU A  12      72.035 102.283  51.708  1.00 14.94              
ATOM    184  O   LEU A  12      72.495 102.136  50.579  1.00 14.94              
ATOM    185  N   LEU A  13      72.738 102.607  52.768  1.00 16.07              
ATOM    186  H   LEU A  13      72.258 102.728  53.638  1.00 16.07              
ATOM    187  CA  LEU A  13      74.136 102.821  52.695  1.00 16.07              
ATOM    188  HA  LEU A  13      74.427 103.072  51.689  1.00 16.07              
ATOM    189  CB  LEU A  13      74.513 104.010  53.564  1.00 16.07              
ATOM    190  HB1 LEU A  13      75.591 104.110  53.514  1.00 16.07              
ATOM    191  HB2 LEU A  13      74.291 103.774  54.570  1.00 16.07              
ATOM    192  CG  LEU A  13      73.867 105.366  53.229  1.00 16.07              
ATOM    193  HG  LEU A  13      74.540 105.856  52.611  1.00 16.07              
ATOM    194  CD1 LEU A  13      72.624 105.457  52.439  1.00 16.07              
ATOM    195 1HD1 LEU A  13      72.371 106.487  52.194  1.00 16.07              
ATOM    196 2HD1 LEU A  13      72.763 104.937  51.493  1.00 16.07              
ATOM    197 3HD1 LEU A  13      71.888 104.985  53.056  1.00 16.07              
ATOM    198  CD2 LEU A  13      73.558 106.255  54.401  1.00 16.07              
ATOM    199 1HD2 LEU A  13      73.315 107.243  54.030  1.00 16.07              
ATOM    200 2HD2 LEU A  13      72.699 105.914  54.962  1.00 16.07              
ATOM    201 3HD2 LEU A  13      74.446 106.306  55.003  1.00 16.07              
ATOM    202  C   LEU A  13      74.784 101.522  53.044  1.00 16.07              
ATOM    203  O   LEU A  13      74.844 101.131  54.209  1.00 16.07              
ATOM    204  N   THR A  14      75.231 100.814  52.016  1.00 17.06              
ATOM    205  H   THR A  14      75.055 101.105  51.068  1.00 17.06              
ATOM    206  CA  THR A  14      76.279  99.872  52.324  1.00 17.06              
ATOM    207  HA  THR A  14      75.841  99.183  53.046  1.00 17.06              
ATOM    208  CB  THR A  14      76.723  98.939  51.204  1.00 17.06              
ATOM    209  HB  THR A  14      77.396  99.453  50.533  1.00 17.06              
ATOM    210  CG2 THR A  14      77.437  97.692  51.722  1.00 17.06              
ATOM    211 1HG2 THR A  14      78.237  97.980  52.402  1.00 17.06              
ATOM    212 2HG2 THR A  14      76.731  97.044  52.246  1.00 17.06              
ATOM    213 3HG2 THR A  14      77.870  97.153  50.880  1.00 17.06              
ATOM    214  OG1 THR A  14      75.588  98.444  50.532  1.00 17.06              
ATOM    215  HG1 THR A  14      75.859  97.655  50.057  1.00 17.06              
ATOM    216  C   THR A  14      77.398 100.566  53.069  1.00 17.06              
ATOM    217  O   THR A  14      77.777 101.660  52.678  1.00 17.06              
ATOM    218  N   CYS A  15      77.692 100.083  54.286  1.00 16.32              
ATOM    219  H   CYS A  15      77.414  99.136  54.504  1.00 16.32              
ATOM    220  CA  CYS A  15      77.974 101.028  55.353  1.00 16.32              
ATOM    221  HA  CYS A  15      77.242 101.825  55.237  1.00 16.32              
ATOM    222  CB  CYS A  15      77.782 100.498  56.765  1.00 16.32              
ATOM    223  HB1 CYS A  15      76.777 100.114  56.839  1.00 16.32              
ATOM    224  HB2 CYS A  15      77.835 101.355  57.423  1.00 16.32              
ATOM    225  SG  CYS A  15      79.043  99.348  57.373  1.00 16.32              
ATOM    226  HG  CYS A  15      79.063  98.528  56.305  1.00 16.32              
ATOM    227  C   CYS A  15      79.321 101.694  55.152  1.00 16.32              
ATOM    228  O   CYS A  15      80.023 101.439  54.161  1.00 16.32              
ATOM    229  N   THR A  16      79.778 102.436  56.152  1.00 16.46              
ATOM    230  H   THR A  16      79.217 102.647  56.957  1.00 16.46              
ATOM    231  CA  THR A  16      81.156 102.894  56.047  1.00 16.46              
ATOM    232  HA  THR A  16      81.210 103.380  55.108  1.00 16.46              
ATOM    233  CB  THR A  16      81.710 103.972  57.031  1.00 16.46              
ATOM    234  HB  THR A  16      82.289 103.458  57.772  1.00 16.46              
ATOM    235  CG2 THR A  16      82.691 104.946  56.370  1.00 16.46              
ATOM    236 1HG2 THR A  16      82.222 105.422  55.513  1.00 16.46              
ATOM    237 2HG2 THR A  16      83.005 105.685  57.103  1.00 16.46              
ATOM    238 3HG2 THR A  16      83.574 104.408  56.031  1.00 16.46              
ATOM    239  OG1 THR A  16      80.769 104.756  57.709  1.00 16.46              
ATOM    240  HG1 THR A  16      79.891 104.435  57.468  1.00 16.46              
ATOM    241  C   THR A  16      82.173 101.786  55.957  1.00 16.46              
ATOM    242  O   THR A  16      83.342 101.984  55.736  1.00 16.46              
ATOM    243  N   LEU A  17      81.681 100.609  56.344  1.00 15.44              
ATOM    244  H   LEU A  17      80.683 100.521  56.388  1.00 15.44              
ATOM    245  CA  LEU A  17      82.421  99.590  56.997  1.00 15.44              
ATOM    246  HA  LEU A  17      81.721  98.981  57.553  1.00 15.44              
ATOM    247  CB  LEU A  17      82.965  98.644  55.906  1.00 15.44              
ATOM    248  HB1 LEU A  17      83.951  98.309  56.191  1.00 15.44              
ATOM    249  HB2 LEU A  17      83.122  99.201  54.987  1.00 15.44              
ATOM    250  CG  LEU A  17      81.964  97.453  55.677  1.00 15.44              
ATOM    251  HG  LEU A  17      81.700  97.081  56.666  1.00 15.44              
ATOM    252  CD1 LEU A  17      80.624  97.825  55.011  1.00 15.44              
ATOM    253 1HD1 LEU A  17      79.814  97.278  55.489  1.00 15.44              
ATOM    254 2HD1 LEU A  17      80.441  98.888  55.047  1.00 15.44              
ATOM    255 3HD1 LEU A  17      80.620  97.558  53.963  1.00 15.44              
ATOM    256  CD2 LEU A  17      82.544  96.253  54.920  1.00 15.44              
ATOM    257 1HD2 LEU A  17      83.510  96.520  54.500  1.00 15.44              
ATOM    258 2HD2 LEU A  17      82.653  95.403  55.587  1.00 15.44              
ATOM    259 3HD2 LEU A  17      81.884  95.908  54.143  1.00 15.44              
ATOM    260  C   LEU A  17      83.313 100.180  58.117  1.00 15.44              
ATOM    261  O   LEU A  17      84.233  99.556  58.631  1.00 15.44              
ATOM    262  N   CYS A  18      82.808 101.293  58.662  1.00 14.80              
ATOM    263  H   CYS A  18      82.165 101.792  58.067  1.00 14.80              
ATOM    264  CA  CYS A  18      82.573 101.587  60.073  1.00 14.80              
ATOM    265  HA  CYS A  18      83.535 101.735  60.541  1.00 14.80              
ATOM    266  CB  CYS A  18      81.715 102.829  60.242  1.00 14.80              
ATOM    267  HB1 CYS A  18      82.167 103.690  59.755  1.00 14.80              
ATOM    268  HB2 CYS A  18      81.619 103.041  61.306  1.00 14.80              
ATOM    269  SG  CYS A  18      80.106 102.402  59.536  1.00 14.80              
ATOM    270  HG  CYS A  18      79.607 103.644  59.475  1.00 14.80              
ATOM    271  C   CYS A  18      81.885 100.431  60.822  1.00 14.80              
ATOM    272  O   CYS A  18      81.768 100.520  62.037  1.00 14.80              
ATOM    273  N   TRP A  19      81.481  99.334  60.162  1.00 15.63              
ATOM    274  H   TRP A  19      81.404  99.393  59.148  1.00 15.63              
ATOM    275  CA  TRP A  19      81.869  98.039  60.709  1.00 15.63              
ATOM    276  HA  TRP A  19      81.484  98.122  61.711  1.00 15.63              
ATOM    277  CB  TRP A  19      81.075  96.811  60.258  1.00 15.63              
ATOM    278  HB1 TRP A  19      81.771  95.989  60.158  1.00 15.63              
ATOM    279  HB2 TRP A  19      80.638  97.005  59.279  1.00 15.63              
ATOM    280  CG  TRP A  19      80.012  96.363  61.236  1.00 15.63              
ATOM    281  CD1 TRP A  19      78.753  96.036  60.885  1.00 15.63              
ATOM    282  HD1 TRP A  19      78.369  96.087  59.885  1.00 15.63              
ATOM    283  NE1 TRP A  19      78.018  95.662  61.992  1.00 15.63              
ATOM    284  HE1 TRP A  19      77.049  95.381  61.951  1.00 15.63              
ATOM    285  CE2 TRP A  19      78.788  95.666  63.129  1.00 15.63              
ATOM    286  CZ2 TRP A  19      78.519  95.310  64.458  1.00 15.63              
ATOM    287  HZ2 TRP A  19      77.557  94.916  64.739  1.00 15.63              
ATOM    288  CH2 TRP A  19      79.506  95.505  65.436  1.00 15.63              
ATOM    289  HH2 TRP A  19      79.306  95.267  66.472  1.00 15.63              
ATOM    290  CZ3 TRP A  19      80.734  96.080  65.072  1.00 15.63              
ATOM    291  HZ3 TRP A  19      81.463  96.304  65.842  1.00 15.63              
ATOM    292  CE3 TRP A  19      80.989  96.427  63.733  1.00 15.63              
ATOM    293  HE3 TRP A  19      81.907  96.937  63.515  1.00 15.63              
ATOM    294  CD2 TRP A  19      80.053  96.174  62.699  1.00 15.63              
ATOM    295  C   TRP A  19      83.321  97.909  61.018  1.00 15.63              
ATOM    296  O   TRP A  19      84.048  97.208  60.346  1.00 15.63              
ATOM    297  N   VAL A  20      83.716  98.496  62.118  1.00 15.84              
ATOM    298  H   VAL A  20      83.087  99.119  62.610  1.00 15.84              
ATOM    299  CA  VAL A  20      84.982  98.211  62.706  1.00 15.84              
ATOM    300  HA  VAL A  20      85.564  97.423  62.207  1.00 15.84              
ATOM    301  CB  VAL A  20      85.926  99.444  62.703  1.00 15.84              
ATOM    302  HB  VAL A  20      86.778  99.220  63.343  1.00 15.84              
ATOM    303  CG1 VAL A  20      86.482  99.726  61.307  1.00 15.84              
ATOM    304 1HG1 VAL A  20      87.203 100.532  61.357  1.00 15.84              
ATOM    305 2HG1 VAL A  20      86.995  98.849  60.931  1.00 15.84              
ATOM    306 3HG1 VAL A  20      85.685  99.999  60.623  1.00 15.84              
ATOM    307  CG2 VAL A  20      85.282 100.729  63.235  1.00 15.84              
ATOM    308 1HG2 VAL A  20      84.434 101.033  62.627  1.00 15.84              
ATOM    309 2HG2 VAL A  20      84.940 100.588  64.258  1.00 15.84              
ATOM    310 3HG2 VAL A  20      86.008 101.538  63.240  1.00 15.84              
ATOM    311  C   VAL A  20      84.858  97.708  64.210  1.00 15.84              
ATOM    312  O   VAL A  20      83.977  98.248  64.874  1.00 15.84              
ATOM    313  N   SER A  21      85.531  96.743  64.900  1.00 16.13              
ATOM    314  H   SER A  21      85.215  96.796  65.851  1.00 16.13              
ATOM    315  CA  SER A  21      86.561  95.606  64.740  1.00 16.13              
ATOM    316  HA  SER A  21      86.587  95.354  63.678  1.00 16.13              
ATOM    317  CB  SER A  21      87.943  96.146  65.085  1.00 16.13              
ATOM    318  HB1 SER A  21      88.687  95.366  64.954  1.00 16.13              
ATOM    319  HB2 SER A  21      87.947  96.475  66.124  1.00 16.13              
ATOM    320  OG  SER A  21      88.276  97.237  64.250  1.00 16.13              
ATOM    321  HG  SER A  21      88.961  97.758  64.679  1.00 16.13              
ATOM    322  C   SER A  21      86.273  94.393  65.539  1.00 16.13              
ATOM    323  O   SER A  21      87.094  93.483  65.633  1.00 16.13              
ATOM    324  N   GLU A  22      85.113  94.462  66.183  1.00 16.54              
ATOM    325  H   GLU A  22      84.497  95.241  66.043  1.00 16.54              
ATOM    326  CA  GLU A  22      84.814  93.553  67.229  1.00 16.54              
ATOM    327  HA  GLU A  22      85.625  93.645  67.952  1.00 16.54              
ATOM    328  CB  GLU A  22      83.499  93.921  67.942  1.00 16.54              
ATOM    329  HB1 GLU A  22      82.691  93.275  67.602  1.00 16.54              
ATOM    330  HB2 GLU A  22      83.227  94.949  67.697  1.00 16.54              
ATOM    331  CG  GLU A  22      83.637  93.823  69.477  1.00 16.54              
ATOM    332  HG1 GLU A  22      82.649  93.944  69.924  1.00 16.54              
ATOM    333  HG2 GLU A  22      84.254  94.660  69.811  1.00 16.54              
ATOM    334  CD  GLU A  22      84.269  92.501  69.894  1.00 16.54              
ATOM    335  OE1 GLU A  22      83.537  91.487  69.891  1.00 16.54              
ATOM    336  OE2 GLU A  22      85.520  92.449  69.988  1.00 16.54              
ATOM    337  C   GLU A  22      84.844  92.137  66.721  1.00 16.54              
ATOM    338  O   GLU A  22      84.199  91.823  65.732  1.00 16.54              
ATOM    339  N   LYS A  23      85.632  91.306  67.382  1.00 16.72              
ATOM    340  H   LYS A  23      85.965  91.617  68.298  1.00 16.72              
ATOM    341  CA  LYS A  23      85.804  89.911  67.018  1.00 16.72              
ATOM    342  HA  LYS A  23      85.832  89.843  65.940  1.00 16.72              
ATOM    343  CB  LYS A  23      87.171  89.432  67.565  1.00 16.72              
ATOM    344  HB1 LYS A  23      87.276  88.357  67.410  1.00 16.72              
ATOM    345  HB2 LYS A  23      87.205  89.624  68.640  1.00 16.72              
ATOM    346  CG  LYS A  23      88.356  90.146  66.882  1.00 16.72              
ATOM    347  HG1 LYS A  23      89.251  89.979  67.482  1.00 16.72              
ATOM    348  HG2 LYS A  23      88.176  91.221  66.862  1.00 16.72              
ATOM    349  CD  LYS A  23      88.627  89.628  65.459  1.00 16.72              
ATOM    350  HD1 LYS A  23      87.695  89.430  64.933  1.00 16.72              
ATOM    351  HD2 LYS A  23      89.161  88.681  65.537  1.00 16.72              
ATOM    352  CE  LYS A  23      89.476  90.603  64.625  1.00 16.72              
ATOM    353  HE1 LYS A  23      89.930  90.036  63.807  1.00 16.72              
ATOM    354  HE2 LYS A  23      90.276  91.006  65.252  1.00 16.72              
ATOM    355  NZ  LYS A  23      88.650  91.691  64.049  1.00 16.72              
ATOM    356  HZ1 LYS A  23      87.962  91.285  63.424  1.00 16.72              
ATOM    357  HZ2 LYS A  23      88.148  92.215  64.762  1.00 16.72              
ATOM    358  HZ3 LYS A  23      89.185  92.331  63.480  1.00 16.72              
ATOM    359  C   LYS A  23      84.627  89.076  67.488  1.00 16.72              
ATOM    360  O   LYS A  23      84.788  87.936  67.902  1.00 16.72              
ATOM    361  N   CYS A  24      83.450  89.676  67.360  1.00 16.61              
ATOM    362  H   CYS A  24      83.485  90.601  66.963  1.00 16.61              
ATOM    363  CA  CYS A  24      82.162  89.330  67.902  1.00 16.61              
ATOM    364  HA  CYS A  24      82.303  89.115  68.965  1.00 16.61              
ATOM    365  CB  CYS A  24      81.238  90.556  67.797  1.00 16.61              
ATOM    366  HB1 CYS A  24      81.681  91.388  68.344  1.00 16.61              
ATOM    367  HB2 CYS A  24      80.282  90.323  68.267  1.00 16.61              
ATOM    368  SG  CYS A  24      80.966  91.028  66.065  1.00 16.61              
ATOM    369  HG  CYS A  24      80.284  92.154  66.310  1.00 16.61              
ATOM    370  C   CYS A  24      81.530  88.084  67.273  1.00 16.61              
ATOM    371  O   CYS A  24      80.323  87.994  67.025  1.00 16.61              
ATOM    372  N   PHE A  25      82.360  87.077  67.032  1.00 16.64              
ATOM    373  H   PHE A  25      83.335  87.240  67.254  1.00 16.64              
ATOM    374  CA  PHE A  25      81.963  85.695  67.149  1.00 16.64              
ATOM    375  HA  PHE A  25      81.104  85.508  66.506  1.00 16.64              
ATOM    376  CB  PHE A  25      83.117  84.782  66.699  1.00 16.64              
ATOM    377  HB1 PHE A  25      82.799  83.754  66.850  1.00 16.64              
ATOM    378  HB2 PHE A  25      83.977  84.952  67.349  1.00 16.64              
ATOM    379  CG  PHE A  25      83.554  84.920  65.253  1.00 16.64              
ATOM    380  CD1 PHE A  25      82.659  84.613  64.210  1.00 16.64              
ATOM    381  HD1 PHE A  25      81.661  84.276  64.443  1.00 16.64              
ATOM    382  CE1 PHE A  25      83.070  84.726  62.869  1.00 16.64              
ATOM    383  HE1 PHE A  25      82.386  84.492  62.067  1.00 16.64              
ATOM    384  CZ  PHE A  25      84.373  85.158  62.566  1.00 16.64              
ATOM    385  HZ  PHE A  25      84.688  85.261  61.534  1.00 16.64              
ATOM    386  CE2 PHE A  25      85.272  85.457  63.606  1.00 16.64              
ATOM    387  HE2 PHE A  25      86.277  85.778  63.370  1.00 16.64              
ATOM    388  CD2 PHE A  25      84.864  85.337  64.947  1.00 16.64              
ATOM    389  HD2 PHE A  25      85.559  85.563  65.744  1.00 16.64              
ATOM    390  C   PHE A  25      81.556  85.403  68.590  1.00 16.64              
ATOM    391  O   PHE A  25      82.263  84.772  69.371  1.00 16.64              
ATOM    392  N   VAL A  26      80.359  85.867  68.922  1.00 16.48              
ATOM    393  H   VAL A  26      79.914  86.501  68.269  1.00 16.48              
ATOM    394  CA  VAL A  26      79.554  85.351  70.019  1.00 16.48              
ATOM    395  HA  VAL A  26      80.184  85.278  70.907  1.00 16.48              
ATOM    396  CB  VAL A  26      78.404  86.338  70.336  1.00 16.48              
ATOM    397  HB  VAL A  26      77.683  86.330  69.517  1.00 16.48              
ATOM    398  CG1 VAL A  26      77.688  85.949  71.628  1.00 16.48              
ATOM    399 1HG1 VAL A  26      76.862  86.633  71.827  1.00 16.48              
ATOM    400 2HG1 VAL A  26      77.272  84.952  71.518  1.00 16.48              
ATOM    401 3HG1 VAL A  26      78.381  85.963  72.470  1.00 16.48              
ATOM    402  CG2 VAL A  26      78.892  87.785  70.522  1.00 16.48              
ATOM    403 1HG2 VAL A  26      78.064  88.422  70.835  1.00 16.48              
ATOM    404 2HG2 VAL A  26      79.673  87.821  71.282  1.00 16.48              
ATOM    405 3HG2 VAL A  26      79.282  88.179  69.585  1.00 16.48              
ATOM    406  C   VAL A  26      79.095  83.944  69.665  1.00 16.48              
ATOM    407  O   VAL A  26      77.921  83.682  69.390  1.00 16.48              
ATOM    408  N   PHE A  27      80.073  83.045  69.563  1.00 16.82              
ATOM    409  H   PHE A  27      81.029  83.346  69.730  1.00 16.82              
ATOM    410  CA  PHE A  27      79.821  81.642  69.326  1.00 16.82              
ATOM    411  HA  PHE A  27      79.142  81.584  68.480  1.00 16.82              
ATOM    412  CB  PHE A  27      81.105  80.931  68.898  1.00 16.82              
ATOM    413  HB1 PHE A  27      80.931  79.866  68.912  1.00 16.82              
ATOM    414  HB2 PHE A  27      81.878  81.197  69.613  1.00 16.82              
ATOM    415  CG  PHE A  27      81.649  81.188  67.500  1.00 16.82              
ATOM    416  CD1 PHE A  27      80.800  81.351  66.382  1.00 16.82              
ATOM    417  HD1 PHE A  27      79.729  81.356  66.504  1.00 16.82              
ATOM    418  CE1 PHE A  27      81.342  81.463  65.089  1.00 16.82              
ATOM    419  HE1 PHE A  27      80.693  81.572  64.234  1.00 16.82              
ATOM    420  CZ  PHE A  27      82.733  81.400  64.901  1.00 16.82              
ATOM    421  HZ  PHE A  27      83.157  81.478  63.909  1.00 16.82              
ATOM    422  CE2 PHE A  27      83.582  81.225  66.006  1.00 16.82              
ATOM    423  HE2 PHE A  27      84.653  81.164  65.870  1.00 16.82              
ATOM    424  CD2 PHE A  27      83.042  81.109  67.299  1.00 16.82              
ATOM    425  HD2 PHE A  27      83.697  80.937  68.147  1.00 16.82              
ATOM    426  C   PHE A  27      78.976  81.067  70.470  1.00 16.82              
ATOM    427  O   PHE A  27      78.058  80.293  70.180  1.00 16.82              
ATOM    428  N   GLU A  28      79.195  81.515  71.712  1.00 17.34              
ATOM    429  H   GLU A  28      79.990  82.118  71.851  1.00 17.34              
ATOM    430  CA  GLU A  28      78.695  80.827  72.909  1.00 17.34              
ATOM    431  HA  GLU A  28      79.257  81.160  73.788  1.00 17.34              
ATOM    432  CB  GLU A  28      77.223  81.199  73.207  1.00 17.34              
ATOM    433  HB1 GLU A  28      76.829  80.572  74.011  1.00 17.34              
ATOM    434  HB2 GLU A  28      76.622  81.052  72.309  1.00 17.34              
ATOM    435  CG  GLU A  28      76.978  82.672  73.674  1.00 17.34              
ATOM    436  HG1 GLU A  28      77.703  83.285  73.121  1.00 17.34              
ATOM    437  HG2 GLU A  28      77.278  82.715  74.728  1.00 17.34              
ATOM    438  CD  GLU A  28      75.564  83.053  73.424  1.00 17.34              
ATOM    439  OE1 GLU A  28      75.301  84.073  72.724  1.00 17.34              
ATOM    440  OE2 GLU A  28      74.638  82.202  73.633  1.00 17.34              
ATOM    441  C   GLU A  28      78.913  79.305  72.725  1.00 17.34              
ATOM    442  O   GLU A  28      77.970  78.519  72.785  1.00 17.34              
ATOM    443  N   ASP A  29      80.134  78.909  72.367  1.00 17.81              
ATOM    444  H   ASP A  29      80.922  79.483  72.604  1.00 17.81              
ATOM    445  CA  ASP A  29      80.532  78.320  71.045  1.00 17.81              
ATOM    446  HA  ASP A  29      80.107  78.921  70.262  1.00 17.81              
ATOM    447  CB  ASP A  29      82.080  78.337  70.842  1.00 17.81              
ATOM    448  HB1 ASP A  29      82.256  78.180  69.777  1.00 17.81              
ATOM    449  HB2 ASP A  29      82.502  77.464  71.326  1.00 17.81              
ATOM    450  CG  ASP A  29      82.854  79.593  71.271  1.00 17.81              
ATOM    451  OD1 ASP A  29      82.417  80.309  72.218  1.00 17.81              
ATOM    452  OD2 ASP A  29      83.900  79.866  70.640  1.00 17.81              
ATOM    453  C   ASP A  29      79.974  76.912  70.738  1.00 17.81              
ATOM    454  O   ASP A  29      80.367  76.309  69.687  1.00 17.81              
ATOM    455  N   TYR A  30      79.155  76.324  71.582  1.00 16.53              
ATOM    456  H   TYR A  30      78.707  77.016  72.166  1.00 16.53              
ATOM    457  CA  TYR A  30      79.384  75.000  72.148  1.00 16.53              
ATOM    458  HA  TYR A  30      78.735  74.913  73.017  1.00 16.53              
ATOM    459  CB  TYR A  30      78.944  73.869  71.176  1.00 16.53              
ATOM    460  HB1 TYR A  30      79.325  72.927  71.572  1.00 16.53              
ATOM    461  HB2 TYR A  30      79.435  74.020  70.214  1.00 16.53              
ATOM    462  CG  TYR A  30      77.451  73.737  70.996  1.00 16.53              
ATOM    463  CD1 TYR A  30      76.748  72.741  71.704  1.00 16.53              
ATOM    464  HD1 TYR A  30      77.260  72.072  72.388  1.00 16.53              
ATOM    465  CE1 TYR A  30      75.355  72.608  71.546  1.00 16.53              
ATOM    466  HE1 TYR A  30      74.812  71.855  72.099  1.00 16.53              
ATOM    467  CZ  TYR A  30      74.663  73.474  70.677  1.00 16.53              
ATOM    468  OH  TYR A  30      73.317  73.361  70.533  1.00 16.53              
ATOM    469  HH  TYR A  30      72.966  74.032  69.951  1.00 16.53              
ATOM    470  CE2 TYR A  30      75.367  74.466  69.958  1.00 16.53              
ATOM    471  HE2 TYR A  30      74.837  75.131  69.299  1.00 16.53              
ATOM    472  CD2 TYR A  30      76.762  74.593  70.116  1.00 16.53              
ATOM    473  HD2 TYR A  30      77.308  75.359  69.579  1.00 16.53              
ATOM    474  C   TYR A  30      80.825  74.813  72.677  1.00 16.53              
ATOM    475  O   TYR A  30      81.424  73.744  72.645  1.00 16.53              
ATOM    476  N   LEU A  31      81.360  75.917  73.215  1.00 17.64              
ATOM    477  H   LEU A  31      80.857  76.770  73.028  1.00 17.64              
ATOM    478  CA  LEU A  31      82.213  75.972  74.386  1.00 17.64              
ATOM    479  HA  LEU A  31      82.979  75.195  74.343  1.00 17.64              
ATOM    480  CB  LEU A  31      82.818  77.409  74.388  1.00 17.64              
ATOM    481  HB1 LEU A  31      82.091  78.101  74.821  1.00 17.64              
ATOM    482  HB2 LEU A  31      82.904  77.704  73.354  1.00 17.64              
ATOM    483  CG  LEU A  31      84.199  77.719  74.976  1.00 17.64              
ATOM    484  HG  LEU A  31      84.419  78.757  74.728  1.00 17.64              
ATOM    485  CD1 LEU A  31      84.263  77.648  76.496  1.00 17.64              
ATOM    486 1HD1 LEU A  31      85.259  77.922  76.842  1.00 17.64              
ATOM    487 2HD1 LEU A  31      83.527  78.322  76.928  1.00 17.64              
ATOM    488 3HD1 LEU A  31      84.052  76.643  76.832  1.00 17.64              
ATOM    489  CD2 LEU A  31      85.318  76.894  74.326  1.00 17.64              
ATOM    490 1HD2 LEU A  31      85.304  77.050  73.248  1.00 17.64              
ATOM    491 2HD2 LEU A  31      86.277  77.218  74.728  1.00 17.64              
ATOM    492 3HD2 LEU A  31      85.190  75.838  74.541  1.00 17.64              
ATOM    493  C   LEU A  31      81.259  75.725  75.655  1.00 17.64              
ATOM    494  O   LEU A  31      81.399  76.401  76.645  1.00 17.64              
ATOM    495  N   ASP A  32      80.085  75.038  75.583  1.00 18.97              
ATOM    496  H   ASP A  32      79.412  75.580  76.096  1.00 18.97              
ATOM    497  CA  ASP A  32      79.759  73.577  75.714  1.00 18.97              
ATOM    498  HA  ASP A  32      79.617  73.429  76.787  1.00 18.97              
ATOM    499  CB  ASP A  32      78.432  73.283  75.000  1.00 18.97              
ATOM    500  HB1 ASP A  32      78.635  73.041  73.964  1.00 18.97              
ATOM    501  HB2 ASP A  32      77.809  74.175  75.017  1.00 18.97              
ATOM    502  CG  ASP A  32      77.644  72.153  75.638  1.00 18.97              
ATOM    503  OD1 ASP A  32      77.215  72.335  76.804  1.00 18.97              
ATOM    504  OD2 ASP A  32      77.457  71.109  74.973  1.00 18.97              
ATOM    505  C   ASP A  32      80.913  72.575  75.307  1.00 18.97              
ATOM    506  O   ASP A  32      80.637  71.457  74.916  1.00 18.97              
ATOM    507  N   GLU A  33      82.241  72.891  75.335  1.00 19.03              
ATOM    508  H   GLU A  33      82.606  72.661  74.421  1.00 19.03              
ATOM    509  CA  GLU A  33      83.204  72.638  76.450  1.00 19.03              
ATOM    510  HA  GLU A  33      83.963  71.955  76.111  1.00 19.03              
ATOM    511  CB  GLU A  33      83.892  73.970  76.849  1.00 19.03              
ATOM    512  HB1 GLU A  33      83.126  74.664  77.165  1.00 19.03              
ATOM    513  HB2 GLU A  33      84.353  74.363  75.949  1.00 19.03              
ATOM    514  CG  GLU A  33      84.924  73.884  77.991  1.00 19.03              
ATOM    515  HG1 GLU A  33      85.409  72.912  77.932  1.00 19.03              
ATOM    516  HG2 GLU A  33      84.394  73.930  78.938  1.00 19.03              
ATOM    517  CD  GLU A  33      86.019  74.971  78.017  1.00 19.03              
ATOM    518  OE1 GLU A  33      86.507  75.398  76.952  1.00 19.03              
ATOM    519  OE2 GLU A  33      86.590  75.235  79.099  1.00 19.03              
ATOM    520  C   GLU A  33      82.500  72.016  77.640  1.00 19.03              
ATOM    521  O   GLU A  33      82.377  72.559  78.728  1.00 19.03              
ATOM    522  N   ASN A  34      81.919  70.868  77.345  1.00 17.79              
ATOM    523  H   ASN A  34      81.798  70.672  76.354  1.00 17.79              
ATOM    524  CA  ASN A  34      81.045  70.241  78.289  1.00 17.79              
ATOM    525  HA  ASN A  34      81.415  70.439  79.287  1.00 17.79              
ATOM    526  CB  ASN A  34      79.637  70.876  78.201  1.00 17.79              
ATOM    527  HB1 ASN A  34      79.163  70.523  77.280  1.00 17.79              
ATOM    528  HB2 ASN A  34      79.740  71.957  78.165  1.00 17.79              
ATOM    529  CG  ASN A  34      78.743  70.597  79.387  1.00 17.79              
ATOM    530  OD1 ASN A  34      79.141  70.198  80.472  1.00 17.79              
ATOM    531  ND2 ASN A  34      77.469  70.867  79.238  1.00 17.79              
ATOM    532 1HD2 ASN A  34      77.154  71.276  78.353  1.00 17.79              
ATOM    533 2HD2 ASN A  34      76.859  70.702  80.007  1.00 17.79              
ATOM    534  C   ASN A  34      81.027  68.709  78.120  1.00 17.79              
ATOM    535  O   ASN A  34      80.243  68.007  78.793  1.00 17.79              
ATOM    536  N   ILE A  35      81.922  68.143  77.340  1.00 16.47              
ATOM    537  H   ILE A  35      82.437  68.740  76.723  1.00 16.47              
ATOM    538  CA  ILE A  35      82.725  67.009  77.867  1.00 16.47              
ATOM    539  HA  ILE A  35      82.153  66.619  78.698  1.00 16.47              
ATOM    540  CB  ILE A  35      82.779  65.788  76.933  1.00 16.47              
ATOM    541  HB  ILE A  35      83.281  66.133  76.045  1.00 16.47              
ATOM    542  CG2 ILE A  35      83.532  64.622  77.581  1.00 16.47              
ATOM    543 1HG2 ILE A  35      83.560  63.763  76.912  1.00 16.47              
ATOM    544 2HG2 ILE A  35      84.560  64.877  77.821  1.00 16.47              
ATOM    545 3HG2 ILE A  35      83.065  64.314  78.516  1.00 16.47              
ATOM    546  CG1 ILE A  35      81.386  65.304  76.466  1.00 16.47              
ATOM    547 1HG1 ILE A  35      81.523  64.557  75.683  1.00 16.47              
ATOM    548 2HG1 ILE A  35      80.825  66.128  76.025  1.00 16.47              
ATOM    549  CD1 ILE A  35      80.473  64.678  77.542  1.00 16.47              
ATOM    550  HD1 ILE A  35      79.504  64.458  77.092  1.00 16.47              
ATOM    551  HD2 ILE A  35      80.911  63.747  77.902  1.00 16.47              
ATOM    552  HD3 ILE A  35      80.336  65.374  78.369  1.00 16.47              
ATOM    553  C   ILE A  35      83.951  67.582  78.546  1.00 16.47              
ATOM    554  O   ILE A  35      84.344  66.993  79.559  1.00 16.47              
ATOM    555  N   ILE A  36      84.420  68.773  78.109  1.00 14.83              
ATOM    556  H   ILE A  36      83.997  69.071  77.241  1.00 14.83              
ATOM    557  CA  ILE A  36      85.519  69.698  78.543  1.00 14.83              
ATOM    558  HA  ILE A  36      85.737  70.375  77.718  1.00 14.83              
ATOM    559  CB  ILE A  36      85.024  70.572  79.757  1.00 14.83              
ATOM    560  HB  ILE A  36      84.301  71.260  79.355  1.00 14.83              
ATOM    561  CG2 ILE A  36      84.303  69.779  80.871  1.00 14.83              
ATOM    562 1HG2 ILE A  36      83.955  70.445  81.657  1.00 14.83              
ATOM    563 2HG2 ILE A  36      83.411  69.293  80.486  1.00 14.83              
ATOM    564 3HG2 ILE A  36      84.971  69.036  81.306  1.00 14.83              
ATOM    565  CG1 ILE A  36      86.125  71.433  80.423  1.00 14.83              
ATOM    566 1HG1 ILE A  36      86.677  71.939  79.642  1.00 14.83              
ATOM    567 2HG1 ILE A  36      86.825  70.794  80.962  1.00 14.83              
ATOM    568  CD1 ILE A  36      85.631  72.510  81.401  1.00 14.83              
ATOM    569  HD1 ILE A  36      85.328  72.057  82.344  1.00 14.83              
ATOM    570  HD2 ILE A  36      86.440  73.211  81.603  1.00 14.83              
ATOM    571  HD3 ILE A  36      84.787  73.051  80.978  1.00 14.83              
ATOM    572  C   ILE A  36      86.845  69.047  78.921  1.00 14.83              
ATOM    573  O   ILE A  36      87.882  69.682  78.815  1.00 14.83              
ATOM    574  N   ASP A  37      86.829  67.775  79.284  1.00 14.25              
ATOM    575  H   ASP A  37      85.965  67.402  79.647  1.00 14.25              
ATOM    576  CA  ASP A  37      87.716  66.782  78.724  1.00 14.25              
ATOM    577  HA  ASP A  37      88.646  67.295  78.496  1.00 14.25              
ATOM    578  CB  ASP A  37      88.103  65.731  79.785  1.00 14.25              
ATOM    579  HB1 ASP A  37      88.385  64.800  79.293  1.00 14.25              
ATOM    580  HB2 ASP A  37      87.244  65.517  80.423  1.00 14.25              
ATOM    581  CG  ASP A  37      89.304  66.192  80.637  1.00 14.25              
ATOM    582  OD1 ASP A  37      89.246  66.001  81.869  1.00 14.25              
ATOM    583  OD2 ASP A  37      90.304  66.674  80.052  1.00 14.25              
ATOM    584  C   ASP A  37      87.334  66.192  77.370  1.00 14.25              
ATOM    585  O   ASP A  37      88.118  65.459  76.771  1.00 14.25              
ATOM    586  N   GLU A  38      86.194  66.637  76.844  1.00 13.69              
ATOM    587  H   GLU A  38      85.675  67.276  77.418  1.00 13.69              
ATOM    588  CA  GLU A  38      85.843  66.588  75.429  1.00 13.69              
ATOM    589  HA  GLU A  38      86.784  66.785  74.951  1.00 13.69              
ATOM    590  CB  GLU A  38      85.510  65.136  74.952  1.00 13.69              
ATOM    591  HB1 GLU A  38      84.454  65.012  74.725  1.00 13.69              
ATOM    592  HB2 GLU A  38      85.762  64.435  75.748  1.00 13.69              
ATOM    593  CG  GLU A  38      86.310  64.740  73.708  1.00 13.69              
ATOM    594  HG1 GLU A  38      87.364  64.974  73.863  1.00 13.69              
ATOM    595  HG2 GLU A  38      85.943  65.303  72.850  1.00 13.69              
ATOM    596  CD  GLU A  38      86.228  63.233  73.380  1.00 13.69              
ATOM    597  OE1 GLU A  38      85.140  62.645  73.560  1.00 13.69              
ATOM    598  OE2 GLU A  38      87.279  62.701  72.944  1.00 13.69              
ATOM    599  C   GLU A  38      85.015  67.741  74.945  1.00 13.69              
ATOM    600  O   GLU A  38      85.138  68.829  75.499  1.00 13.69              
ATOM    601  N   CYS A  39      84.212  67.487  73.930  1.00 12.77              
ATOM    602  H   CYS A  39      84.345  66.594  73.474  1.00 12.77              
ATOM    603  CA  CYS A  39      83.238  68.377  73.359  1.00 12.77              
ATOM    604  HA  CYS A  39      83.078  67.950  72.364  1.00 12.77              
ATOM    605  CB  CYS A  39      81.877  68.209  74.063  1.00 12.77              
ATOM    606  HB1 CYS A  39      81.903  68.775  74.989  1.00 12.77              
ATOM    607  HB2 CYS A  39      81.710  67.150  74.255  1.00 12.77              
ATOM    608  SG  CYS A  39      80.515  68.842  73.051  1.00 12.77              
ATOM    609  HG  CYS A  39      80.313  69.997  73.721  1.00 12.77              
ATOM    610  C   CYS A  39      83.622  69.854  73.210  1.00 12.77              
ATOM    611  O   CYS A  39      83.715  70.583  74.182  1.00 12.77              
ATOM    612  N   PRO A  40      83.792  70.356  71.960  1.00 12.17              
ATOM    613  CD  PRO A  40      82.762  70.236  70.939  1.00 12.17              
ATOM    614  HD1 PRO A  40      81.957  70.934  71.166  1.00 12.17              
ATOM    615  HD2 PRO A  40      82.352  69.230  70.868  1.00 12.17              
ATOM    616  CG  PRO A  40      83.396  70.612  69.608  1.00 12.17              
ATOM    617  HG1 PRO A  40      82.728  71.214  68.999  1.00 12.17              
ATOM    618  HG2 PRO A  40      83.700  69.715  69.081  1.00 12.17              
ATOM    619  CB  PRO A  40      84.622  71.415  70.014  1.00 12.17              
ATOM    620  HB1 PRO A  40      84.342  72.465  70.116  1.00 12.17              
ATOM    621  HB2 PRO A  40      85.440  71.300  69.298  1.00 12.17              
ATOM    622  CA  PRO A  40      85.033  70.875  71.394  1.00 12.17              
ATOM    623  HA  PRO A  40      85.692  70.026  71.254  1.00 12.17              
ATOM    624  C   PRO A  40      85.882  71.930  72.107  1.00 12.17              
ATOM    625  O   PRO A  40      86.722  72.539  71.440  1.00 12.17              
ATOM    626  N   LYS A  41      85.820  72.082  73.440  1.00 11.10              
ATOM    627  H   LYS A  41      85.056  71.618  73.902  1.00 11.10              
ATOM    628  CA  LYS A  41      87.108  72.238  74.111  1.00 11.10              
ATOM    629  HA  LYS A  41      87.594  73.098  73.647  1.00 11.10              
ATOM    630  CB  LYS A  41      87.033  72.522  75.609  1.00 11.10              
ATOM    631  HB1 LYS A  41      86.745  71.635  76.164  1.00 11.10              
ATOM    632  HB2 LYS A  41      86.286  73.283  75.762  1.00 11.10              
ATOM    633  CG  LYS A  41      88.397  73.048  76.097  1.00 11.10              
ATOM    634  HG1 LYS A  41      88.493  74.081  75.768  1.00 11.10              
ATOM    635  HG2 LYS A  41      89.196  72.487  75.629  1.00 11.10              
ATOM    636  CD  LYS A  41      88.597  72.952  77.626  1.00 11.10              
ATOM    637  HD1 LYS A  41      88.974  71.963  77.873  1.00 11.10              
ATOM    638  HD2 LYS A  41      87.630  73.032  78.093  1.00 11.10              
ATOM    639  CE  LYS A  41      89.512  73.989  78.279  1.00 11.10              
ATOM    640  HE1 LYS A  41      90.556  73.758  78.055  1.00 11.10              
ATOM    641  HE2 LYS A  41      89.377  73.905  79.359  1.00 11.10              
ATOM    642  NZ  LYS A  41      89.199  75.374  77.860  1.00 11.10              
ATOM    643  HZ1 LYS A  41      89.685  75.596  76.993  1.00 11.10              
ATOM    644  HZ2 LYS A  41      88.189  75.492  77.738  1.00 11.10              
ATOM    645  HZ3 LYS A  41      89.492  76.034  78.554  1.00 11.10              
ATOM    646  C   LYS A  41      87.946  71.030  73.828  1.00 11.10              
ATOM    647  O   LYS A  41      88.817  71.149  72.993  1.00 11.10              
ATOM    648  N   SER A  42      87.762  69.901  74.487  1.00 10.66              
ATOM    649  H   SER A  42      86.911  69.771  75.014  1.00 10.66              
ATOM    650  CA  SER A  42      88.968  69.171  74.856  1.00 10.66              
ATOM    651  HA  SER A  42      89.820  69.720  74.486  1.00 10.66              
ATOM    652  CB  SER A  42      89.117  69.218  76.366  1.00 10.66              
ATOM    653  HB1 SER A  42      88.411  68.506  76.777  1.00 10.66              
ATOM    654  HB2 SER A  42      88.852  70.218  76.688  1.00 10.66              
ATOM    655  OG  SER A  42      90.426  68.946  76.840  1.00 10.66              
ATOM    656  HG  SER A  42      90.377  68.875  77.806  1.00 10.66              
ATOM    657  C   SER A  42      89.057  67.766  74.312  1.00 10.66              
ATOM    658  O   SER A  42      88.284  67.377  73.447  1.00 10.66              
ATOM    659  N   ASN A  43      90.028  67.031  74.841  1.00 10.54              
ATOM    660  H   ASN A  43      90.634  67.541  75.472  1.00 10.54              
ATOM    661  CA  ASN A  43      90.425  65.697  74.496  1.00 10.54              
ATOM    662  HA  ASN A  43      89.600  65.034  74.767  1.00 10.54              
ATOM    663  CB  ASN A  43      90.602  65.543  72.958  1.00 10.54              
ATOM    664  HB1 ASN A  43      91.341  66.267  72.624  1.00 10.54              
ATOM    665  HB2 ASN A  43      89.668  65.764  72.447  1.00 10.54              
ATOM    666  CG  ASN A  43      91.009  64.164  72.463  1.00 10.54              
ATOM    667  OD1 ASN A  43      92.167  63.944  72.129  1.00 10.54              
ATOM    668  ND2 ASN A  43      90.111  63.214  72.317  1.00 10.54              
ATOM    669 1HD2 ASN A  43      89.126  63.323  72.593  1.00 10.54              
ATOM    670 2HD2 ASN A  43      90.342  62.436  71.718  1.00 10.54              
ATOM    671  C   ASN A  43      91.651  65.224  75.299  1.00 10.54              
ATOM    672  O   ASN A  43      92.806  65.226  74.850  1.00 10.54              
ATOM    673  N   LEU A  44      91.379  64.855  76.550  1.00  9.11              
ATOM    674  H   LEU A  44      90.405  64.916  76.833  1.00  9.11              
ATOM    675  CA  LEU A  44      92.360  64.554  77.597  1.00  9.11              
ATOM    676  HA  LEU A  44      92.751  65.491  77.983  1.00  9.11              
ATOM    677  CB  LEU A  44      91.572  63.856  78.730  1.00  9.11              
ATOM    678  HB1 LEU A  44      91.075  62.975  78.321  1.00  9.11              
ATOM    679  HB2 LEU A  44      90.783  64.521  79.060  1.00  9.11              
ATOM    680  CG  LEU A  44      92.382  63.406  79.962  1.00  9.11              
ATOM    681  HG  LEU A  44      93.114  62.661  79.652  1.00  9.11              
ATOM    682  CD1 LEU A  44      93.126  64.548  80.642  1.00  9.11              
ATOM    683 1HD1 LEU A  44      93.643  64.185  81.528  1.00  9.11              
ATOM    684 2HD1 LEU A  44      93.852  64.976  79.961  1.00  9.11              
ATOM    685 3HD1 LEU A  44      92.412  65.320  80.941  1.00  9.11              
ATOM    686  CD2 LEU A  44      91.463  62.751  80.992  1.00  9.11              
ATOM    687 1HD2 LEU A  44      92.044  62.383  81.836  1.00  9.11              
ATOM    688 2HD2 LEU A  44      90.740  63.486  81.355  1.00  9.11              
ATOM    689 3HD2 LEU A  44      90.922  61.922  80.536  1.00  9.11              
ATOM    690  C   LEU A  44      93.529  63.653  77.157  1.00  9.11              
ATOM    691  O   LEU A  44      94.684  64.041  77.179  1.00  9.11              
ATOM    692  N   SER A  45      93.269  62.427  76.728  1.00  9.08              
ATOM    693  H   SER A  45      92.295  62.172  76.642  1.00  9.08              
ATOM    694  CA  SER A  45      94.279  61.415  76.365  1.00  9.08              
ATOM    695  HA  SER A  45      93.746  60.708  75.728  1.00  9.08              
ATOM    696  CB  SER A  45      95.444  61.917  75.488  1.00  9.08              
ATOM    697  HB1 SER A  45      95.898  61.068  74.977  1.00  9.08              
ATOM    698  HB2 SER A  45      96.197  62.360  76.130  1.00  9.08              
ATOM    699  OG  SER A  45      95.049  62.883  74.531  1.00  9.08              
ATOM    700  HG  SER A  45      94.476  63.527  74.984  1.00  9.08              
ATOM    701  C   SER A  45      94.840  60.556  77.502  1.00  9.08              
ATOM    702  O   SER A  45      94.833  59.328  77.416  1.00  9.08              
ATOM    703  N   GLY A  46      95.318  61.172  78.581  1.00  8.75              
ATOM    704  H   GLY A  46      95.300  62.183  78.612  1.00  8.75              
ATOM    705  CA  GLY A  46      95.860  60.429  79.719  1.00  8.75              
ATOM    706  HA1 GLY A  46      95.083  59.754  80.078  1.00  8.75              
ATOM    707  HA2 GLY A  46      96.076  61.120  80.531  1.00  8.75              
ATOM    708  C   GLY A  46      97.107  59.629  79.442  1.00  8.75              
ATOM    709  O   GLY A  46      98.015  60.128  78.786  1.00  8.75              
ATOM    710  N   THR A  47      97.109  58.422  80.004  1.00  9.71              
ATOM    711  H   THR A  47      96.259  58.153  80.477  1.00  9.71              
ATOM    712  CA  THR A  47      98.273  57.643  80.447  1.00  9.71              
ATOM    713  HA  THR A  47      99.197  58.186  80.248  1.00  9.71              
ATOM    714  CB  THR A  47      98.132  57.391  81.970  1.00  9.71              
ATOM    715  HB  THR A  47      98.877  56.662  82.293  1.00  9.71              
ATOM    716  CG2 THR A  47      98.281  58.617  82.866  1.00  9.71              
ATOM    717 1HG2 THR A  47      98.020  58.368  83.894  1.00  9.71              
ATOM    718 2HG2 THR A  47      99.317  58.946  82.851  1.00  9.71              
ATOM    719 3HG2 THR A  47      97.641  59.426  82.516  1.00  9.71              
ATOM    720  OG1 THR A  47      96.841  56.872  82.243  1.00  9.71              
ATOM    721  HG1 THR A  47      96.817  56.618  83.171  1.00  9.71              
ATOM    722  C   THR A  47      98.374  56.263  79.812  1.00  9.71              
ATOM    723  O   THR A  47      99.272  55.490  80.150  1.00  9.71              
ATOM    724  N   CYS A  48      97.465  55.928  78.890  1.00 10.76              
ATOM    725  H   CYS A  48      96.767  56.614  78.654  1.00 10.76              
ATOM    726  CA  CYS A  48      97.679  54.813  77.977  1.00 10.76              
ATOM    727  HA  CYS A  48      97.675  53.880  78.542  1.00 10.76              
ATOM    728  CB  CYS A  48      96.548  54.775  76.941  1.00 10.76              
ATOM    729  HB1 CYS A  48      96.574  55.682  76.332  1.00 10.76              
ATOM    730  HB2 CYS A  48      95.585  54.708  77.450  1.00 10.76              
ATOM    731  SG  CYS A  48      96.777  53.316  75.884  1.00 10.76              
ATOM    732  HG  CYS A  48      95.742  53.532  75.061  1.00 10.76              
ATOM    733  C   CYS A  48      99.046  55.009  77.337  1.00 10.76              
ATOM    734  O   CYS A  48      99.263  56.024  76.682  1.00 10.76              
ATOM    735  N   LYS A  49      99.994  54.095  77.571  1.00 12.41              
ATOM    736  H   LYS A  49      99.763  53.300  78.148  1.00 12.41              
ATOM    737  CA  LYS A  49     101.364  54.224  77.055  1.00 12.41              
ATOM    738  HA  LYS A  49     101.612  55.285  77.075  1.00 12.41              
ATOM    739  CB  LYS A  49     102.399  53.533  77.961  1.00 12.41              
ATOM    740  HB1 LYS A  49     103.363  53.525  77.447  1.00 12.41              
ATOM    741  HB2 LYS A  49     102.103  52.503  78.167  1.00 12.41              
ATOM    742  CG  LYS A  49     102.555  54.329  79.270  1.00 12.41              
ATOM    743  HG1 LYS A  49     101.676  54.172  79.896  1.00 12.41              
ATOM    744  HG2 LYS A  49     102.625  55.391  79.032  1.00 12.41              
ATOM    745  CD  LYS A  49     103.814  53.926  80.052  1.00 12.41              
ATOM    746  HD1 LYS A  49     104.696  54.057  79.423  1.00 12.41              
ATOM    747  HD2 LYS A  49     103.737  52.869  80.317  1.00 12.41              
ATOM    748  CE  LYS A  49     103.980  54.748  81.340  1.00 12.41              
ATOM    749  HE1 LYS A  49     104.819  54.331  81.905  1.00 12.41              
ATOM    750  HE2 LYS A  49     103.075  54.635  81.944  1.00 12.41              
ATOM    751  NZ  LYS A  49     104.231  56.186  81.069  1.00 12.41              
ATOM    752  HZ1 LYS A  49     103.430  56.618  80.609  1.00 12.41              
ATOM    753  HZ2 LYS A  49     104.396  56.708  81.916  1.00 12.41              
ATOM    754  HZ3 LYS A  49     105.040  56.322  80.466  1.00 12.41              
ATOM    755  C   LYS A  49     101.469  53.897  75.567  1.00 12.41              
ATOM    756  O   LYS A  49     102.305  53.116  75.118  1.00 12.41              
ATOM    757  N   GLY A  50     100.612  54.580  74.813  1.00 13.21              
ATOM    758  H   GLY A  50      99.973  55.185  75.309  1.00 13.21              
ATOM    759  CA  GLY A  50     100.821  54.929  73.430  1.00 13.21              
ATOM    760  HA1 GLY A  50     100.048  55.615  73.095  1.00 13.21              
ATOM    761  HA2 GLY A  50     100.751  54.018  72.833  1.00 13.21              
ATOM    762  C   GLY A  50     102.179  55.555  73.199  1.00 13.21              
ATOM    763  O   GLY A  50     102.804  56.137  74.096  1.00 13.21              
ATOM    764  N   VAL A  51     102.592  55.456  71.948  1.00 14.55              
ATOM    765  H   VAL A  51     101.983  55.042  71.256  1.00 14.55              
ATOM    766  CA  VAL A  51     103.911  55.862  71.509  1.00 14.55              
ATOM    767  HA  VAL A  51     104.371  56.492  72.270  1.00 14.55              
ATOM    768  CB  VAL A  51     104.836  54.642  71.295  1.00 14.55              
ATOM    769  HB  VAL A  51     104.442  54.026  70.485  1.00 14.55              
ATOM    770  CG1 VAL A  51     106.269  55.059  70.946  1.00 14.55              
ATOM    771 1HG1 VAL A  51     106.901  54.177  70.842  1.00 14.55              
ATOM    772 2HG1 VAL A  51     106.293  55.595  69.998  1.00 14.55              
ATOM    773 3HG1 VAL A  51     106.683  55.696  71.729  1.00 14.55              
ATOM    774  CG2 VAL A  51     104.933  53.779  72.563  1.00 14.55              
ATOM    775 1HG2 VAL A  51     105.653  52.974  72.415  1.00 14.55              
ATOM    776 2HG2 VAL A  51     105.252  54.390  73.409  1.00 14.55              
ATOM    777 3HG2 VAL A  51     103.968  53.328  72.790  1.00 14.55              
ATOM    778  C   VAL A  51     103.747  56.681  70.247  1.00 14.55              
ATOM    779  O   VAL A  51     102.953  56.355  69.369  1.00 14.55              
ATOM    780  N   SER A  52     104.504  57.763  70.178  1.00 15.21              
ATOM    781  H   SER A  52     105.253  57.827  70.856  1.00 15.21              
ATOM    782  CA  SER A  52     104.666  58.675  69.054  1.00 15.21              
ATOM    783  HA  SER A  52     105.374  59.416  69.425  1.00 15.21              
ATOM    784  CB  SER A  52     105.432  57.980  67.911  1.00 15.21              
ATOM    785  HB1 SER A  52     106.260  57.394  68.310  1.00 15.21              
ATOM    786  HB2 SER A  52     105.842  58.735  67.239  1.00 15.21              
ATOM    787  OG  SER A  52     104.579  57.128  67.178  1.00 15.21              
ATOM    788  HG  SER A  52     104.105  56.564  67.804  1.00 15.21              
ATOM    789  C   SER A  52     103.560  59.517  68.484  1.00 15.21              
ATOM    790  O   SER A  52     103.828  60.618  68.001  1.00 15.21              
ATOM    791  N   ASN A  53     102.345  59.005  68.498  1.00 14.17              
ATOM    792  H   ASN A  53     102.231  58.077  68.897  1.00 14.17              
ATOM    793  CA  ASN A  53     101.346  59.412  67.540  1.00 14.17              
ATOM    794  HA  ASN A  53     101.484  60.460  67.267  1.00 14.17              
ATOM    795  CB  ASN A  53     101.521  58.509  66.299  1.00 14.17              
ATOM    796  HB1 ASN A  53     100.950  57.585  66.410  1.00 14.17              
ATOM    797  HB2 ASN A  53     102.564  58.234  66.167  1.00 14.17              
ATOM    798  CG  ASN A  53     101.142  59.214  65.025  1.00 14.17              
ATOM    799  OD1 ASN A  53     101.692  60.249  64.701  1.00 14.17              
ATOM    800  ND2 ASN A  53     100.180  58.722  64.292  1.00 14.17              
ATOM    801 1HD2 ASN A  53      99.773  57.811  64.525  1.00 14.17              
ATOM    802 2HD2 ASN A  53     100.003  59.149  63.402  1.00 14.17              
ATOM    803  C   ASN A  53      99.997  59.193  68.194  1.00 14.17              
ATOM    804  O   ASN A  53      99.704  58.166  68.797  1.00 14.17              
ATOM    805  N   VAL A  54      99.189  60.224  68.090  1.00 13.76              
ATOM    806  H   VAL A  54      99.543  61.038  67.611  1.00 13.76              
ATOM    807  CA  VAL A  54      97.771  60.212  68.415  1.00 13.76              
ATOM    808  HA  VAL A  54      97.384  59.194  68.351  1.00 13.76              
ATOM    809  CB  VAL A  54      97.521  60.754  69.850  1.00 13.76              
ATOM    810  HB  VAL A  54      97.742  61.822  69.875  1.00 13.76              
ATOM    811  CG1 VAL A  54      96.085  60.523  70.333  1.00 13.76              
ATOM    812 1HG1 VAL A  54      95.910  59.462  70.506  1.00 13.76              
ATOM    813 2HG1 VAL A  54      95.911  61.063  71.263  1.00 13.76              
ATOM    814 3HG1 VAL A  54      95.371  60.873  69.599  1.00 13.76              
ATOM    815  CG2 VAL A  54      98.365  60.051  70.925  1.00 13.76              
ATOM    816 1HG2 VAL A  54      98.122  60.437  71.916  1.00 13.76              
ATOM    817 2HG2 VAL A  54      98.161  58.982  70.890  1.00 13.76              
ATOM    818 3HG2 VAL A  54      99.426  60.196  70.750  1.00 13.76              
ATOM    819  C   VAL A  54      97.114  61.071  67.314  1.00 13.76              
ATOM    820  O   VAL A  54      96.224  61.877  67.530  1.00 13.76              
ATOM    821  N   ALA A  55      97.699  61.040  66.115  1.00 14.19              
ATOM    822  H   ALA A  55      98.329  60.271  65.927  1.00 14.19              
ATOM    823  CA  ALA A  55      97.890  62.217  65.282  1.00 14.19              
ATOM    824  HA  ALA A  55      97.723  63.101  65.883  1.00 14.19              
ATOM    825  CB  ALA A  55      99.351  62.244  64.848  1.00 14.19              
ATOM    826  HB1 ALA A  55      99.614  63.227  64.474  1.00 14.19              
ATOM    827  HB2 ALA A  55     100.004  62.025  65.692  1.00 14.19              
ATOM    828  HB3 ALA A  55      99.525  61.512  64.060  1.00 14.19              
ATOM    829  C   ALA A  55      96.881  62.264  64.140  1.00 14.19              
ATOM    830  O   ALA A  55      97.234  62.153  62.971  1.00 14.19              
ATOM    831  N   LEU A  56      95.615  62.309  64.562  1.00 14.52              
ATOM    832  H   LEU A  56      95.484  62.439  65.557  1.00 14.52              
ATOM    833  CA  LEU A  56      94.466  61.753  63.850  1.00 14.52              
ATOM    834  HA  LEU A  56      93.583  61.975  64.434  1.00 14.52              
ATOM    835  CB  LEU A  56      94.302  62.451  62.468  1.00 14.52              
ATOM    836  HB1 LEU A  56      95.021  62.001  61.785  1.00 14.52              
ATOM    837  HB2 LEU A  56      94.564  63.506  62.562  1.00 14.52              
ATOM    838  CG  LEU A  56      92.912  62.361  61.796  1.00 14.52              
ATOM    839  HG  LEU A  56      92.505  61.358  61.881  1.00 14.52              
ATOM    840  CD1 LEU A  56      91.913  63.337  62.415  1.00 14.52              
ATOM    841 1HD1 LEU A  56      92.263  64.364  62.307  1.00 14.52              
ATOM    842 2HD1 LEU A  56      90.945  63.239  61.925  1.00 14.52              
ATOM    843 3HD1 LEU A  56      91.782  63.111  63.469  1.00 14.52              
ATOM    844  CD2 LEU A  56      93.006  62.698  60.306  1.00 14.52              
ATOM    845 1HD2 LEU A  56      93.423  63.696  60.169  1.00 14.52              
ATOM    846 2HD2 LEU A  56      93.646  61.967  59.811  1.00 14.52              
ATOM    847 3HD2 LEU A  56      92.016  62.653  59.852  1.00 14.52              
ATOM    848  C   LEU A  56      94.546  60.209  63.714  1.00 14.52              
ATOM    849  O   LEU A  56      93.814  59.583  62.959  1.00 14.52              
ATOM    850  N   ASP A  57      95.449  59.605  64.481  1.00 15.60              
ATOM    851  H   ASP A  57      96.038  60.206  65.024  1.00 15.60              
ATOM    852  CA  ASP A  57      95.622  58.170  64.667  1.00 15.60              
ATOM    853  HA  ASP A  57      95.568  57.644  63.708  1.00 15.60              
ATOM    854  CB  ASP A  57      97.010  57.997  65.286  1.00 15.60              
ATOM    855  HB1 ASP A  57      97.033  58.451  66.272  1.00 15.60              
ATOM    856  HB2 ASP A  57      97.700  58.557  64.662  1.00 15.60              
ATOM    857  CG  ASP A  57      97.524  56.569  65.437  1.00 15.60              
ATOM    858  OD1 ASP A  57      98.677  56.374  64.990  1.00 15.60              
ATOM    859  OD2 ASP A  57      96.842  55.762  66.098  1.00 15.60              
ATOM    860  C   ASP A  57      94.512  57.624  65.575  1.00 15.60              
ATOM    861  O   ASP A  57      93.592  56.934  65.146  1.00 15.60              
ATOM    862  N   LEU A  58      94.466  58.193  66.791  1.00 15.39              
ATOM    863  H   LEU A  58      95.287  58.701  67.062  1.00 15.39              
ATOM    864  CA  LEU A  58      93.209  58.500  67.442  1.00 15.39              
ATOM    865  HA  LEU A  58      92.604  57.595  67.367  1.00 15.39              
ATOM    866  CB  LEU A  58      93.435  58.760  68.952  1.00 15.39              
ATOM    867  HB1 LEU A  58      93.372  59.820  69.183  1.00 15.39              
ATOM    868  HB2 LEU A  58      94.437  58.413  69.199  1.00 15.39              
ATOM    869  CG  LEU A  58      92.459  57.985  69.846  1.00 15.39              
ATOM    870  HG  LEU A  58      92.498  56.927  69.585  1.00 15.39              
ATOM    871  CD1 LEU A  58      92.885  58.125  71.308  1.00 15.39              
ATOM    872 1HD1 LEU A  58      92.218  57.537  71.937  1.00 15.39              
ATOM    873 2HD1 LEU A  58      93.900  57.752  71.435  1.00 15.39              
ATOM    874 3HD1 LEU A  58      92.836  59.170  71.612  1.00 15.39              
ATOM    875  CD2 LEU A  58      91.015  58.468  69.708  1.00 15.39              
ATOM    876 1HD2 LEU A  58      90.364  57.854  70.330  1.00 15.39              
ATOM    877 2HD2 LEU A  58      90.942  59.500  70.041  1.00 15.39              
ATOM    878 3HD2 LEU A  58      90.685  58.389  68.676  1.00 15.39              
ATOM    879  C   LEU A  58      92.489  59.569  66.646  1.00 15.39              
ATOM    880  O   LEU A  58      92.470  60.697  67.060  1.00 15.39              
ATOM    881  N   ALA A  59      91.952  59.237  65.466  1.00 15.77              
ATOM    882  H   ALA A  59      92.166  58.317  65.090  1.00 15.77              
ATOM    883  CA  ALA A  59      91.231  60.185  64.608  1.00 15.77              
ATOM    884  HA  ALA A  59      91.931  60.870  64.150  1.00 15.77              
ATOM    885  CB  ALA A  59      90.555  59.395  63.479  1.00 15.77              
ATOM    886  HB1 ALA A  59      89.816  58.705  63.889  1.00 15.77              
ATOM    887  HB2 ALA A  59      90.063  60.088  62.796  1.00 15.77              
ATOM    888  HB3 ALA A  59      91.302  58.828  62.921  1.00 15.77              
ATOM    889  C   ALA A  59      90.206  61.030  65.376  1.00 15.77              
ATOM    890  O   ALA A  59      90.003  62.204  65.073  1.00 15.77              
ATOM    891  N   GLY A  60      89.668  60.455  66.451  1.00 14.41              
ATOM    892  H   GLY A  60      89.898  59.484  66.588  1.00 14.41              
ATOM    893  CA  GLY A  60      89.184  61.169  67.622  1.00 14.41              
ATOM    894  HA1 GLY A  60      88.760  60.448  68.322  1.00 14.41              
ATOM    895  HA2 GLY A  60      88.381  61.836  67.310  1.00 14.41              
ATOM    896  C   GLY A  60      90.195  62.018  68.401  1.00 14.41              
ATOM    897  O   GLY A  60      90.342  61.853  69.611  1.00 14.41              
ATOM    898  N   ILE A  61      90.855  62.944  67.713  1.00 11.16              
ATOM    899  H   ILE A  61      90.690  62.984  66.718  1.00 11.16              
ATOM    900  CA  ILE A  61      91.632  64.023  68.302  1.00 11.16              
ATOM    901  HA  ILE A  61      91.501  63.996  69.388  1.00 11.16              
ATOM    902  CB  ILE A  61      93.126  63.967  68.021  1.00 11.16              
ATOM    903  HB  ILE A  61      93.592  64.916  68.265  1.00 11.16              
ATOM    904  CG2 ILE A  61      93.777  62.961  68.993  1.00 11.16              
ATOM    905 1HG2 ILE A  61      94.840  63.156  69.074  1.00 11.16              
ATOM    906 2HG2 ILE A  61      93.321  63.050  69.977  1.00 11.16              
ATOM    907 3HG2 ILE A  61      93.616  61.953  68.638  1.00 11.16              
ATOM    908  CG1 ILE A  61      93.460  63.702  66.544  1.00 11.16              
ATOM    909 1HG1 ILE A  61      93.070  62.736  66.263  1.00 11.16              
ATOM    910 2HG1 ILE A  61      94.529  63.642  66.475  1.00 11.16              
ATOM    911  CD1 ILE A  61      92.920  64.697  65.511  1.00 11.16              
ATOM    912  HD1 ILE A  61      93.432  64.547  64.563  1.00 11.16              
ATOM    913  HD2 ILE A  61      91.852  64.541  65.367  1.00 11.16              
ATOM    914  HD3 ILE A  61      93.076  65.720  65.828  1.00 11.16              
ATOM    915  C   ILE A  61      91.012  65.423  67.923  1.00 11.16              
ATOM    916  O   ILE A  61      91.740  66.404  67.878  1.00 11.16              
ATOM    917  N   PRO A  62      89.722  65.499  67.610  1.00  9.82              
ATOM    918  CD  PRO A  62      88.632  65.155  68.518  1.00  9.82              
ATOM    919  HD1 PRO A  62      88.490  65.971  69.226  1.00  9.82              
ATOM    920  HD2 PRO A  62      88.836  64.241  69.069  1.00  9.82              
ATOM    921  CG  PRO A  62      87.385  65.003  67.652  1.00  9.82              
ATOM    922  HG1 PRO A  62      86.478  65.271  68.192  1.00  9.82              
ATOM    923  HG2 PRO A  62      87.315  63.979  67.286  1.00  9.82              
ATOM    924  CB  PRO A  62      87.660  65.948  66.482  1.00  9.82              
ATOM    925  HB1 PRO A  62      87.412  66.966  66.776  1.00  9.82              
ATOM    926  HB2 PRO A  62      87.097  65.668  65.593  1.00  9.82              
ATOM    927  CA  PRO A  62      89.172  65.815  66.260  1.00  9.82              
ATOM    928  HA  PRO A  62      89.336  64.906  65.675  1.00  9.82              
ATOM    929  C   PRO A  62      89.750  66.992  65.520  1.00  9.82              
ATOM    930  O   PRO A  62      89.941  66.941  64.289  1.00  9.82              
ATOM    931  N   SER A  63      89.940  68.078  66.244  1.00  8.65              
ATOM    932  H   SER A  63      89.911  67.906  67.247  1.00  8.65              
ATOM    933  CA  SER A  63      89.629  69.453  65.871  1.00  8.65              
ATOM    934  HA  SER A  63      90.520  69.945  65.501  1.00  8.65              
ATOM    935  CB  SER A  63      88.488  69.573  64.837  1.00  8.65              
ATOM    936  HB1 SER A  63      88.050  70.570  64.890  1.00  8.65              
ATOM    937  HB2 SER A  63      87.703  68.855  65.078  1.00  8.65              
ATOM    938  OG  SER A  63      88.925  69.380  63.511  1.00  8.65              
ATOM    939  HG  SER A  63      89.348  68.509  63.477  1.00  8.65              
ATOM    940  C   SER A  63      89.163  70.231  67.093  1.00  8.65              
ATOM    941  O   SER A  63      89.130  71.463  67.064  1.00  8.65              
ATOM    942  N   HIS A  64      88.803  69.503  68.149  1.00  6.49              
ATOM    943  CA  HIS A  64      88.707  69.982  69.511  1.00  6.49              
ATOM    944  CB  HIS A  64      88.326  68.820  70.447  1.00  6.49              
ATOM    945  CG  HIS A  64      86.971  68.163  70.198  1.00  6.49              
ATOM    946  ND1 HIS A  64      86.231  67.460  71.150  1.00  6.49              
ATOM    947  CE1 HIS A  64      85.108  67.059  70.546  1.00  6.49              
ATOM    948  NE2 HIS A  64      85.081  67.506  69.279  1.00  6.49              
ATOM    949  CD2 HIS A  64      86.242  68.213  69.040  1.00  6.49              
ATOM    950  C   HIS A  64      90.001  70.750  69.865  1.00  6.49              
ATOM    951  O   HIS A  64      91.102  70.470  69.379  1.00  6.49              
ATOM    952  N   LEU A  65      89.840  71.843  70.600  1.00  6.52              
ATOM    953  H   LEU A  65      88.941  71.934  71.062  1.00  6.52              
ATOM    954  CA  LEU A  65      90.881  72.818  70.940  1.00  6.52              
ATOM    955  HA  LEU A  65      91.356  73.190  70.034  1.00  6.52              
ATOM    956  CB  LEU A  65      90.180  73.970  71.708  1.00  6.52              
ATOM    957  HB1 LEU A  65      90.929  74.551  72.240  1.00  6.52              
ATOM    958  HB2 LEU A  65      89.540  73.534  72.472  1.00  6.52              
ATOM    959  CG  LEU A  65      89.342  74.944  70.877  1.00  6.52              
ATOM    960  HG  LEU A  65      88.776  74.395  70.126  1.00  6.52              
ATOM    961  CD1 LEU A  65      88.363  75.725  71.750  1.00  6.52              
ATOM    962 1HD1 LEU A  65      88.889  76.239  72.554  1.00  6.52              
ATOM    963 2HD1 LEU A  65      87.821  76.453  71.148  1.00  6.52              
ATOM    964 3HD1 LEU A  65      87.638  75.037  72.189  1.00  6.52              
ATOM    965  CD2 LEU A  65      90.254  75.958  70.182  1.00  6.52              
ATOM    966 1HD2 LEU A  65      89.685  76.536  69.454  1.00  6.52              
ATOM    967 2HD2 LEU A  65      90.656  76.643  70.930  1.00  6.52              
ATOM    968 3HD2 LEU A  65      91.095  75.451  69.712  1.00  6.52              
ATOM    969  C   LEU A  65      92.010  72.328  71.859  1.00  6.52              
ATOM    970  O   LEU A  65      93.185  72.663  71.686  1.00  6.52              
ATOM    971  N   GLU A  66      91.633  71.609  72.905  1.00  6.51              
ATOM    972  H   GLU A  66      90.667  71.298  72.919  1.00  6.51              
ATOM    973  CA  GLU A  66      92.461  71.295  74.057  1.00  6.51              
ATOM    974  HA  GLU A  66      93.458  71.616  73.800  1.00  6.51              
ATOM    975  CB  GLU A  66      92.084  72.088  75.325  1.00  6.51              
ATOM    976  HB1 GLU A  66      92.852  71.906  76.075  1.00  6.51              
ATOM    977  HB2 GLU A  66      91.142  71.725  75.721  1.00  6.51              
ATOM    978  CG  GLU A  66      92.010  73.607  75.016  1.00  6.51              
ATOM    979  HG1 GLU A  66      91.096  73.784  74.450  1.00  6.51              
ATOM    980  HG2 GLU A  66      92.840  73.891  74.369  1.00  6.51              
ATOM    981  CD  GLU A  66      92.019  74.557  76.225  1.00  6.51              
ATOM    982  OE1 GLU A  66      92.609  74.227  77.276  1.00  6.51              
ATOM    983  OE2 GLU A  66      91.380  75.630  76.115  1.00  6.51              
ATOM    984  C   GLU A  66      92.619  69.779  74.213  1.00  6.51              
ATOM    985  O   GLU A  66      91.787  69.030  73.731  1.00  6.51              
ATOM    986  N   VAL A  67      93.787  69.286  74.635  1.00  6.16              
ATOM    987  H   VAL A  67      94.450  69.896  75.105  1.00  6.16              
ATOM    988  CA  VAL A  67      94.299  68.074  73.955  1.00  6.16              
ATOM    989  HA  VAL A  67      93.529  67.307  73.915  1.00  6.16              
ATOM    990  CB  VAL A  67      94.718  68.442  72.493  1.00  6.16              
ATOM    991  HB  VAL A  67      95.349  67.631  72.142  1.00  6.16              
ATOM    992  CG1 VAL A  67      93.563  68.558  71.484  1.00  6.16              
ATOM    993 1HG1 VAL A  67      93.922  68.414  70.470  1.00  6.16              
ATOM    994 2HG1 VAL A  67      92.800  67.812  71.694  1.00  6.16              
ATOM    995 3HG1 VAL A  67      93.085  69.535  71.533  1.00  6.16              
ATOM    996  CG2 VAL A  67      95.535  69.742  72.327  1.00  6.16              
ATOM    997 1HG2 VAL A  67      96.015  69.740  71.356  1.00  6.16              
ATOM    998 2HG2 VAL A  67      94.892  70.617  72.404  1.00  6.16              
ATOM    999 3HG2 VAL A  67      96.312  69.824  73.077  1.00  6.16              
ATOM   1000  C   VAL A  67      95.541  67.475  74.666  1.00  6.16              
ATOM   1001  O   VAL A  67      96.670  67.899  74.408  1.00  6.16              
ATOM   1002  N   LEU A  68      95.420  66.535  75.617  1.00  6.16              
ATOM   1003  H   LEU A  68      94.522  66.079  75.729  1.00  6.16              
ATOM   1004  CA  LEU A  68      96.242  66.705  76.839  1.00  6.16              
ATOM   1005  HA  LEU A  68      96.565  67.747  76.806  1.00  6.16              
ATOM   1006  CB  LEU A  68      95.345  66.677  78.113  1.00  6.16              
ATOM   1007  HB1 LEU A  68      95.392  65.691  78.552  1.00  6.16              
ATOM   1008  HB2 LEU A  68      94.327  66.879  77.787  1.00  6.16              
ATOM   1009  CG  LEU A  68      95.652  67.631  79.289  1.00  6.16              
ATOM   1010  HG  LEU A  68      96.241  68.469  78.929  1.00  6.16              
ATOM   1011  CD1 LEU A  68      94.339  68.142  79.910  1.00  6.16              
ATOM   1012 1HD1 LEU A  68      94.555  68.869  80.694  1.00  6.16              
ATOM   1013 2HD1 LEU A  68      93.710  68.612  79.154  1.00  6.16              
ATOM   1014 3HD1 LEU A  68      93.771  67.320  80.346  1.00  6.16              
ATOM   1015  CD2 LEU A  68      96.395  66.973  80.458  1.00  6.16              
ATOM   1016 1HD2 LEU A  68      97.352  66.575  80.132  1.00  6.16              
ATOM   1017 2HD2 LEU A  68      96.590  67.715  81.232  1.00  6.16              
ATOM   1018 3HD2 LEU A  68      95.802  66.165  80.884  1.00  6.16              
ATOM   1019  C   LEU A  68      97.601  65.983  77.050  1.00  6.16              
ATOM   1020  O   LEU A  68      98.314  66.393  77.947  1.00  6.16              
ATOM   1021  N   CYS A  69      97.982  64.959  76.284  1.00  6.20              
ATOM   1022  H   CYS A  69      97.477  64.874  75.422  1.00  6.20              
ATOM   1023  CA  CYS A  69      98.644  63.715  76.773  1.00  6.20              
ATOM   1024  HA  CYS A  69      97.826  63.066  77.072  1.00  6.20              
ATOM   1025  CB  CYS A  69      99.336  63.000  75.602  1.00  6.20              
ATOM   1026  HB1 CYS A  69      98.597  62.728  74.848  1.00  6.20              
ATOM   1027  HB2 CYS A  69      99.816  62.089  75.964  1.00  6.20              
ATOM   1028  SG  CYS A  69     100.581  64.082  74.851  1.00  6.20              
ATOM   1029  HG  CYS A  69     100.455  65.084  75.754  1.00  6.20              
ATOM   1030  C   CYS A  69      99.533  63.772  78.036  1.00  6.20              
ATOM   1031  O   CYS A  69     100.522  64.498  78.134  1.00  6.20              
ATOM   1032  N   LEU A  70      99.208  62.875  78.970  1.00  6.66              
ATOM   1033  H   LEU A  70      98.524  62.164  78.748  1.00  6.66              
ATOM   1034  CA  LEU A  70      99.625  62.919  80.364  1.00  6.66              
ATOM   1035  HA  LEU A  70     100.354  63.723  80.487  1.00  6.66              
ATOM   1036  CB  LEU A  70      98.376  63.268  81.205  1.00  6.66              
ATOM   1037  HB1 LEU A  70      97.670  62.443  81.152  1.00  6.66              
ATOM   1038  HB2 LEU A  70      97.896  64.124  80.726  1.00  6.66              
ATOM   1039  CG  LEU A  70      98.554  63.660  82.684  1.00  6.66              
ATOM   1040  HG  LEU A  70      97.619  64.122  83.001  1.00  6.66              
ATOM   1041  CD1 LEU A  70      98.776  62.459  83.601  1.00  6.66              
ATOM   1042 1HD1 LEU A  70      97.959  61.749  83.481  1.00  6.66              
ATOM   1043 2HD1 LEU A  70      99.720  61.973  83.361  1.00  6.66              
ATOM   1044 3HD1 LEU A  70      98.809  62.793  84.638  1.00  6.66              
ATOM   1045  CD2 LEU A  70      99.661  64.690  82.897  1.00  6.66              
ATOM   1046 1HD2 LEU A  70      99.661  65.028  83.933  1.00  6.66              
ATOM   1047 2HD2 LEU A  70     100.634  64.256  82.669  1.00  6.66              
ATOM   1048 3HD2 LEU A  70      99.493  65.548  82.245  1.00  6.66              
ATOM   1049  C   LEU A  70     100.329  61.602  80.686  1.00  6.66              
ATOM   1050  O   LEU A  70      99.677  60.619  81.024  1.00  6.66              
ATOM   1051  N   HIS A  71     101.647  61.540  80.465  1.00  6.58              
ATOM   1052  H   HIS A  71     102.152  62.409  80.306  1.00  6.58              
ATOM   1053  CA  HIS A  71     102.434  60.318  80.667  1.00  6.58              
ATOM   1054  HA  HIS A  71     103.446  60.574  80.349  1.00  6.58              
ATOM   1055  CB  HIS A  71     102.532  59.962  82.172  1.00  6.58              
ATOM   1056  HB1 HIS A  71     103.210  59.117  82.286  1.00  6.58              
ATOM   1057  HB2 HIS A  71     101.555  59.645  82.532  1.00  6.58              
ATOM   1058  CG  HIS A  71     103.026  61.061  83.082  1.00  6.58              
ATOM   1059  ND1 HIS A  71     102.431  62.309  83.232  1.00  6.58              
ATOM   1060  CE1 HIS A  71     103.181  62.990  84.104  1.00  6.58              
ATOM   1061  HE1 HIS A  71     103.002  64.018  84.395  1.00  6.58              
ATOM   1062  NE2 HIS A  71     104.189  62.219  84.543  1.00  6.58              
ATOM   1063  HE2 HIS A  71     104.907  62.526  85.184  1.00  6.58              
ATOM   1064  CD2 HIS A  71     104.108  60.993  83.913  1.00  6.58              
ATOM   1065  HD2 HIS A  71     104.774  60.152  84.033  1.00  6.58              
ATOM   1066  C   HIS A  71     102.052  59.094  79.803  1.00  6.58              
ATOM   1067  O   HIS A  71     102.278  57.953  80.219  1.00  6.58              
ATOM   1068  N   TYR A  72     101.660  59.282  78.536  1.00  6.60              
ATOM   1069  H   TYR A  72     101.432  60.229  78.272  1.00  6.60              
ATOM   1070  CA  TYR A  72     102.241  58.427  77.471  1.00  6.60              
ATOM   1071  HA  TYR A  72     101.894  57.399  77.552  1.00  6.60              
ATOM   1072  CB  TYR A  72     101.912  59.012  76.075  1.00  6.60              
ATOM   1073  HB1 TYR A  72     102.655  58.618  75.379  1.00  6.60              
ATOM   1074  HB2 TYR A  72     102.066  60.092  76.104  1.00  6.60              
ATOM   1075  CG  TYR A  72     100.546  58.753  75.457  1.00  6.60              
ATOM   1076  CD1 TYR A  72      99.364  58.950  76.190  1.00  6.60              
ATOM   1077  HD1 TYR A  72      99.427  59.233  77.222  1.00  6.60              
ATOM   1078  CE1 TYR A  72      98.103  58.730  75.602  1.00  6.60              
ATOM   1079  HE1 TYR A  72      97.197  58.858  76.175  1.00  6.60              
ATOM   1080  CZ  TYR A  72      98.023  58.289  74.267  1.00  6.60              
ATOM   1081  OH  TYR A  72      96.817  58.053  73.694  1.00  6.60              
ATOM   1082  HH  TYR A  72      96.915  57.707  72.806  1.00  6.60              
ATOM   1083  CE2 TYR A  72      99.206  58.102  73.519  1.00  6.60              
ATOM   1084  HE2 TYR A  72      99.153  57.764  72.495  1.00  6.60              
ATOM   1085  CD2 TYR A  72     100.458  58.361  74.107  1.00  6.60              
ATOM   1086  HD2 TYR A  72     101.358  58.241  73.521  1.00  6.60              
ATOM   1087  C   TYR A  72     103.769  58.515  77.633  1.00  6.60              
ATOM   1088  O   TYR A  72     104.287  59.590  77.936  1.00  6.60              
ATOM   1089  N   SER A  73     104.516  57.451  77.355  1.00  6.60              
ATOM   1090  H   SER A  73     104.063  56.629  76.980  1.00  6.60              
ATOM   1091  CA  SER A  73     105.983  57.546  77.255  1.00  6.60              
ATOM   1092  HA  SER A  73     106.321  58.550  77.512  1.00  6.60              
ATOM   1093  CB  SER A  73     106.702  56.612  78.227  1.00  6.60              
ATOM   1094  HB1 SER A  73     107.775  56.629  78.023  1.00  6.60              
ATOM   1095  HB2 SER A  73     106.331  55.593  78.106  1.00  6.60              
ATOM   1096  OG  SER A  73     106.471  57.068  79.554  1.00  6.60              
ATOM   1097  HG  SER A  73     106.955  57.909  79.674  1.00  6.60              
ATOM   1098  C   SER A  73     106.375  57.355  75.806  1.00  6.60              
ATOM   1099  O   SER A  73     106.970  56.356  75.420  1.00  6.60              
ATOM   1100  N   LYS A  74     105.935  58.346  75.030  1.00  6.33              
ATOM   1101  H   LYS A  74     105.440  59.080  75.515  1.00  6.33              
ATOM   1102  CA  LYS A  74     106.374  58.651  73.671  1.00  6.33              
ATOM   1103  HA  LYS A  74     106.311  57.743  73.071  1.00  6.33              
ATOM   1104  CB  LYS A  74     105.408  59.691  73.087  1.00  6.33              
ATOM   1105  HB1 LYS A  74     104.393  59.290  73.128  1.00  6.33              
ATOM   1106  HB2 LYS A  74     105.655  59.863  72.038  1.00  6.33              
ATOM   1107  CG  LYS A  74     105.457  61.026  73.847  1.00  6.33              
ATOM   1108  HG1 LYS A  74     106.465  61.428  73.758  1.00  6.33              
ATOM   1109  HG2 LYS A  74     105.230  60.885  74.905  1.00  6.33              
ATOM   1110  CD  LYS A  74     104.428  61.989  73.247  1.00  6.33              
ATOM   1111  HD1 LYS A  74     103.433  61.720  73.606  1.00  6.33              
ATOM   1112  HD2 LYS A  74     104.431  61.872  72.164  1.00  6.33              
ATOM   1113  CE  LYS A  74     104.701  63.459  73.584  1.00  6.33              
ATOM   1114  HE1 LYS A  74     104.577  63.618  74.659  1.00  6.33              
ATOM   1115  HE2 LYS A  74     103.953  64.060  73.059  1.00  6.33              
ATOM   1116  NZ  LYS A  74     106.060  63.861  73.148  1.00  6.33              
ATOM   1117  HZ1 LYS A  74     106.163  64.864  73.115  1.00  6.33              
ATOM   1118  HZ2 LYS A  74     106.751  63.509  73.801  1.00  6.33              
ATOM   1119  HZ3 LYS A  74     106.269  63.454  72.237  1.00  6.33              
ATOM   1120  C   LYS A  74     107.863  59.055  73.636  1.00  6.33              
ATOM   1121  O   LYS A  74     108.579  59.026  74.635  1.00  6.33              
ATOM   1122  N   ASP A  75     108.294  59.436  72.451  1.00  6.61              
ATOM   1123  H   ASP A  75     107.588  59.417  71.725  1.00  6.61              
ATOM   1124  CA  ASP A  75     109.640  59.310  71.891  1.00  6.61              
ATOM   1125  HA  ASP A  75     110.398  59.334  72.675  1.00  6.61              
ATOM   1126  CB  ASP A  75     109.693  57.956  71.143  1.00  6.61              
ATOM   1127  HB1 ASP A  75     109.573  57.150  71.869  1.00  6.61              
ATOM   1128  HB2 ASP A  75     110.680  57.849  70.690  1.00  6.61              
ATOM   1129  CG  ASP A  75     108.606  57.802  70.054  1.00  6.61              
ATOM   1130  OD1 ASP A  75     107.420  58.103  70.352  1.00  6.61              
ATOM   1131  OD2 ASP A  75     108.955  57.453  68.913  1.00  6.61              
ATOM   1132  C   ASP A  75     109.890  60.463  70.911  1.00  6.61              
ATOM   1133  O   ASP A  75     110.946  61.088  70.904  1.00  6.61              
ATOM   1134  N   LEU A  76     108.832  60.797  70.174  1.00  6.62              
ATOM   1135  H   LEU A  76     108.036  60.172  70.249  1.00  6.62              
ATOM   1136  CA  LEU A  76     108.663  61.960  69.316  1.00  6.62              
ATOM   1137  HA  LEU A  76     109.482  62.662  69.480  1.00  6.62              
ATOM   1138  CB  LEU A  76     108.683  61.489  67.846  1.00  6.62              
ATOM   1139  HB1 LEU A  76     108.496  62.340  67.191  1.00  6.62              
ATOM   1140  HB2 LEU A  76     107.876  60.768  67.705  1.00  6.62              
ATOM   1141  CG  LEU A  76     110.013  60.828  67.417  1.00  6.62              
ATOM   1142  HG  LEU A  76     110.253  59.994  68.075  1.00  6.62              
ATOM   1143  CD1 LEU A  76     109.877  60.283  65.998  1.00  6.62              
ATOM   1144 1HD1 LEU A  76     110.811  59.806  65.699  1.00  6.62              
ATOM   1145 2HD1 LEU A  76     109.090  59.528  65.983  1.00  6.62              
ATOM   1146 3HD1 LEU A  76     109.631  61.084  65.304  1.00  6.62              
ATOM   1147  CD2 LEU A  76     111.180  61.819  67.424  1.00  6.62              
ATOM   1148 1HD2 LEU A  76     112.081  61.323  67.061  1.00  6.62              
ATOM   1149 2HD2 LEU A  76     110.956  62.677  66.791  1.00  6.62              
ATOM   1150 3HD2 LEU A  76     111.379  62.154  68.442  1.00  6.62              
ATOM   1151  C   LEU A  76     107.364  62.668  69.738  1.00  6.62              
ATOM   1152  O   LEU A  76     106.816  62.390  70.809  1.00  6.62              
ATOM   1153  N   SER A  77     106.911  63.667  68.982  1.00  6.57              
ATOM   1154  H   SER A  77     107.420  63.908  68.142  1.00  6.57              
ATOM   1155  CA  SER A  77     105.944  64.652  69.478  1.00  6.57              
ATOM   1156  HA  SER A  77     106.188  64.825  70.524  1.00  6.57              
ATOM   1157  CB  SER A  77     106.183  66.023  68.808  1.00  6.57              
ATOM   1158  HB1 SER A  77     106.647  66.681  69.544  1.00  6.57              
ATOM   1159  HB2 SER A  77     105.237  66.475  68.519  1.00  6.57              
ATOM   1160  OG  SER A  77     107.049  65.963  67.684  1.00  6.57              
ATOM   1161  HG  SER A  77     106.564  65.648  66.903  1.00  6.57              
ATOM   1162  C   SER A  77     104.488  64.196  69.503  1.00  6.57              
ATOM   1163  O   SER A  77     104.076  63.615  70.495  1.00  6.57              
ATOM   1164  N   LEU A  78     103.727  64.419  68.433  1.00  6.36              
ATOM   1165  H   LEU A  78     104.129  65.008  67.707  1.00  6.36              
ATOM   1166  CA  LEU A  78     102.611  63.560  68.004  1.00  6.36              
ATOM   1167  HA  LEU A  78     102.719  62.576  68.445  1.00  6.36              
ATOM   1168  CB  LEU A  78     101.215  64.127  68.377  1.00  6.36              
ATOM   1169  HB1 LEU A  78     100.494  63.645  67.716  1.00  6.36              
ATOM   1170  HB2 LEU A  78     101.180  65.191  68.148  1.00  6.36              
ATOM   1171  CG  LEU A  78     100.651  63.876  69.791  1.00  6.36              
ATOM   1172  HG  LEU A  78      99.565  63.933  69.704  1.00  6.36              
ATOM   1173  CD1 LEU A  78     100.959  62.486  70.334  1.00  6.36              
ATOM   1174 1HD1 LEU A  78     100.358  62.303  71.224  1.00  6.36              
ATOM   1175 2HD1 LEU A  78     100.734  61.741  69.579  1.00  6.36              
ATOM   1176 3HD1 LEU A  78     102.004  62.393  70.614  1.00  6.36              
ATOM   1177  CD2 LEU A  78     101.041  64.934  70.818  1.00  6.36              
ATOM   1178 1HD2 LEU A  78     102.119  65.035  70.879  1.00  6.36              
ATOM   1179 2HD2 LEU A  78     100.599  65.886  70.537  1.00  6.36              
ATOM   1180 3HD2 LEU A  78     100.661  64.652  71.799  1.00  6.36              
ATOM   1181  C   LEU A  78     102.823  63.413  66.480  1.00  6.36              
ATOM   1182  O   LEU A  78     101.923  63.770  65.721  1.00  6.36              
ATOM   1183  N   GLN A  79     104.072  63.086  66.090  1.00  7.07              
ATOM   1184  H   GLN A  79     104.705  62.938  66.861  1.00  7.07              
ATOM   1185  CA  GLN A  79     104.647  62.689  64.779  1.00  7.07              
ATOM   1186  HA  GLN A  79     104.745  61.604  64.839  1.00  7.07              
ATOM   1187  CB  GLN A  79     103.697  62.918  63.579  1.00  7.07              
ATOM   1188  HB1 GLN A  79     102.712  62.513  63.802  1.00  7.07              
ATOM   1189  HB2 GLN A  79     104.017  62.336  62.724  1.00  7.07              
ATOM   1190  CG  GLN A  79     103.563  64.386  63.172  1.00  7.07              
ATOM   1191  HG1 GLN A  79     104.193  65.000  63.797  1.00  7.07              
ATOM   1192  HG2 GLN A  79     102.540  64.667  63.365  1.00  7.07              
ATOM   1193  CD  GLN A  79     103.896  64.685  61.715  1.00  7.07              
ATOM   1194  OE1 GLN A  79     104.880  64.208  61.168  1.00  7.07              
ATOM   1195  NE2 GLN A  79     103.129  65.523  61.056  1.00  7.07              
ATOM   1196 1HE2 GLN A  79     102.393  66.025  61.545  1.00  7.07              
ATOM   1197 2HE2 GLN A  79     103.307  65.643  60.078  1.00  7.07              
ATOM   1198  C   GLN A  79     106.095  63.209  64.559  1.00  7.07              
ATOM   1199  O   GLN A  79     106.562  64.007  65.378  1.00  7.07              
ATOM   1200  N   PRO A  80     106.834  62.793  63.499  1.00  7.68              
ATOM   1201  CD  PRO A  80     106.572  61.649  62.628  1.00  7.68              
ATOM   1202  HD1 PRO A  80     105.616  61.713  62.119  1.00  7.68              
ATOM   1203  HD2 PRO A  80     106.626  60.729  63.212  1.00  7.68              
ATOM   1204  CG  PRO A  80     107.672  61.653  61.569  1.00  7.68              
ATOM   1205  HG1 PRO A  80     107.377  62.294  60.737  1.00  7.68              
ATOM   1206  HG2 PRO A  80     107.897  60.646  61.217  1.00  7.68              
ATOM   1207  CB  PRO A  80     108.852  62.274  62.305  1.00  7.68              
ATOM   1208  HB1 PRO A  80     109.554  62.748  61.616  1.00  7.68              
ATOM   1209  HB2 PRO A  80     109.361  61.503  62.885  1.00  7.68              
ATOM   1210  CA  PRO A  80     108.197  63.279  63.258  1.00  7.68              
ATOM   1211  HA  PRO A  80     108.751  63.248  64.199  1.00  7.68              
ATOM   1212  C   PRO A  80     108.309  64.720  62.732  1.00  7.68              
ATOM   1213  O   PRO A  80     109.061  65.509  63.295  1.00  7.68              
ATOM   1214  N   ASN A  81     107.555  65.111  61.698  1.00  7.75              
ATOM   1215  H   ASN A  81     106.891  64.455  61.299  1.00  7.75              
ATOM   1216  CA  ASN A  81     107.523  66.508  61.210  1.00  7.75              
ATOM   1217  HA  ASN A  81     108.508  66.960  61.350  1.00  7.75              
ATOM   1218  CB  ASN A  81     107.209  66.491  59.696  1.00  7.75              
ATOM   1219  HB1 ASN A  81     106.167  66.210  59.550  1.00  7.75              
ATOM   1220  HB2 ASN A  81     107.836  65.747  59.206  1.00  7.75              
ATOM   1221  CG  ASN A  81     107.486  67.825  59.006  1.00  7.75              
ATOM   1222  OD1 ASN A  81     108.555  68.394  59.112  1.00  7.75              
ATOM   1223  ND2 ASN A  81     106.554  68.356  58.244  1.00  7.75              
ATOM   1224 1HD2 ASN A  81     105.649  67.936  58.184  1.00  7.75              
ATOM   1225 2HD2 ASN A  81     106.765  69.262  57.865  1.00  7.75              
ATOM   1226  C   ASN A  81     106.515  67.360  62.001  1.00  7.75              
ATOM   1227  O   ASN A  81     106.179  68.475  61.612  1.00  7.75              
ATOM   1228  N   SER A  82     106.022  66.804  63.110  1.00  7.52              
ATOM   1229  H   SER A  82     106.178  65.809  63.155  1.00  7.52              
ATOM   1230  CA  SER A  82     105.976  67.414  64.439  1.00  7.52              
ATOM   1231  HA  SER A  82     106.817  66.964  64.970  1.00  7.52              
ATOM   1232  CB  SER A  82     106.271  68.913  64.503  1.00  7.52              
ATOM   1233  HB1 SER A  82     107.252  69.123  64.070  1.00  7.52              
ATOM   1234  HB2 SER A  82     106.286  69.181  65.556  1.00  7.52              
ATOM   1235  OG  SER A  82     105.288  69.682  63.853  1.00  7.52              
ATOM   1236  HG  SER A  82     105.490  69.629  62.900  1.00  7.52              
ATOM   1237  C   SER A  82     104.771  67.016  65.258  1.00  7.52              
ATOM   1238  O   SER A  82     104.800  66.100  66.088  1.00  7.52              
ATOM   1239  N   PHE A  83     103.662  67.649  64.942  1.00  7.51              
ATOM   1240  H   PHE A  83     103.720  68.366  64.225  1.00  7.51              
ATOM   1241  CA  PHE A  83     102.363  67.257  65.424  1.00  7.51              
ATOM   1242  HA  PHE A  83     102.457  66.345  66.015  1.00  7.51              
ATOM   1243  CB  PHE A  83     101.788  68.323  66.376  1.00  7.51              
ATOM   1244  HB1 PHE A  83     100.748  68.078  66.596  1.00  7.51              
ATOM   1245  HB2 PHE A  83     101.792  69.300  65.900  1.00  7.51              
ATOM   1246  CG  PHE A  83     102.559  68.412  67.685  1.00  7.51              
ATOM   1247  CD1 PHE A  83     102.027  67.858  68.865  1.00  7.51              
ATOM   1248  HD1 PHE A  83     101.037  67.429  68.856  1.00  7.51              
ATOM   1249  CE1 PHE A  83     102.780  67.866  70.055  1.00  7.51              
ATOM   1250  HE1 PHE A  83     102.373  67.439  70.959  1.00  7.51              
ATOM   1251  CZ  PHE A  83     104.064  68.433  70.074  1.00  7.51              
ATOM   1252  HZ  PHE A  83     104.641  68.447  70.991  1.00  7.51              
ATOM   1253  CE2 PHE A  83     104.598  68.988  68.899  1.00  7.51              
ATOM   1254  HE2 PHE A  83     105.601  69.394  68.905  1.00  7.51              
ATOM   1255  CD2 PHE A  83     103.838  69.000  67.718  1.00  7.51              
ATOM   1256  HD2 PHE A  83     104.246  69.438  66.821  1.00  7.51              
ATOM   1257  C   PHE A  83     101.503  66.868  64.241  1.00  7.51              
ATOM   1258  O   PHE A  83     101.843  67.126  63.084  1.00  7.51              
ATOM   1259  N   SER A  84     100.418  66.160  64.529  1.00  7.78              
ATOM   1260  H   SER A  84     100.305  65.788  65.458  1.00  7.78              
ATOM   1261  CA  SER A  84      99.347  66.045  63.553  1.00  7.78              
ATOM   1262  HA  SER A  84      99.269  67.026  63.083  1.00  7.78              
ATOM   1263  CB  SER A  84      99.673  65.047  62.418  1.00  7.78              
ATOM   1264  HB1 SER A  84      99.157  64.100  62.572  1.00  7.78              
ATOM   1265  HB2 SER A  84     100.739  64.854  62.375  1.00  7.78              
ATOM   1266  OG  SER A  84      99.284  65.590  61.171  1.00  7.78              
ATOM   1267  HG  SER A  84      98.336  65.442  61.064  1.00  7.78              
ATOM   1268  C   SER A  84      97.948  65.765  64.073  1.00  7.78              
ATOM   1269  O   SER A  84      97.001  65.667  63.296  1.00  7.78              
ATOM   1270  N   ARG A  85      97.778  65.690  65.391  1.00  6.64              
ATOM   1271  H   ARG A  85      98.592  65.836  65.964  1.00  6.64              
ATOM   1272  CA  ARG A  85      96.481  65.487  66.056  1.00  6.64              
ATOM   1273  HA  ARG A  85      95.948  64.707  65.525  1.00  6.64              
ATOM   1274  CB  ARG A  85      96.774  65.078  67.534  1.00  6.64              
ATOM   1275  HB1 ARG A  85      97.446  64.223  67.559  1.00  6.64              
ATOM   1276  HB2 ARG A  85      95.846  64.744  67.980  1.00  6.64              
ATOM   1277  CG  ARG A  85      97.392  66.165  68.450  1.00  6.64              
ATOM   1278  HG1 ARG A  85      97.613  67.056  67.862  1.00  6.64              
ATOM   1279  HG2 ARG A  85      98.339  65.797  68.842  1.00  6.64              
ATOM   1280  CD  ARG A  85      96.507  66.585  69.643  1.00  6.64              
ATOM   1281  HD1 ARG A  85      95.574  67.002  69.268  1.00  6.64              
ATOM   1282  HD2 ARG A  85      97.015  67.392  70.174  1.00  6.64              
ATOM   1283  NE  ARG A  85      96.238  65.491  70.606  1.00  6.64              
ATOM   1284  HE  ARG A  85      97.028  65.003  70.983  1.00  6.64              
ATOM   1285  CZ  ARG A  85      95.062  65.157  71.122  1.00  6.64              
ATOM   1286  NH1 ARG A  85      93.934  65.663  70.730  1.00  6.64              
ATOM   1287 1HH1 ARG A  85      93.890  66.322  69.964  1.00  6.64              
ATOM   1288 2HH1 ARG A  85      93.078  65.340  71.168  1.00  6.64              
ATOM   1289  NH2 ARG A  85      94.961  64.284  72.076  1.00  6.64              
ATOM   1290 1HH2 ARG A  85      95.742  63.893  72.572  1.00  6.64              
ATOM   1291 2HH2 ARG A  85      94.030  64.033  72.404  1.00  6.64              
ATOM   1292  C   ARG A  85      95.558  66.728  66.050  1.00  6.64              
ATOM   1293  O   ARG A  85      94.847  66.962  67.016  1.00  6.64              
ATOM   1294  N   PHE A  86      95.677  67.538  65.011  1.00  6.53              
ATOM   1295  H   PHE A  86      96.276  67.177  64.285  1.00  6.53              
ATOM   1296  CA  PHE A  86      95.040  68.812  64.689  1.00  6.53              
ATOM   1297  HA  PHE A  86      94.932  68.710  63.609  1.00  6.53              
ATOM   1298  CB  PHE A  86      93.589  69.000  65.172  1.00  6.53              
ATOM   1299  HB1 PHE A  86      93.564  69.579  66.094  1.00  6.53              
ATOM   1300  HB2 PHE A  86      93.129  68.032  65.370  1.00  6.53              
ATOM   1301  CG  PHE A  86      92.762  69.674  64.089  1.00  6.53              
ATOM   1302  CD1 PHE A  86      92.426  68.955  62.925  1.00  6.53              
ATOM   1303  HD1 PHE A  86      92.671  67.904  62.844  1.00  6.53              
ATOM   1304  CE1 PHE A  86      91.767  69.594  61.862  1.00  6.53              
ATOM   1305  HE1 PHE A  86      91.502  69.037  60.973  1.00  6.53              
ATOM   1306  CZ  PHE A  86      91.420  70.951  61.968  1.00  6.53              
ATOM   1307  HZ  PHE A  86      90.885  71.432  61.162  1.00  6.53              
ATOM   1308  CE2 PHE A  86      91.722  71.663  63.139  1.00  6.53              
ATOM   1309  HE2 PHE A  86      91.399  72.687  63.222  1.00  6.53              
ATOM   1310  CD2 PHE A  86      92.398  71.028  64.199  1.00  6.53              
ATOM   1311  HD2 PHE A  86      92.603  71.558  65.116  1.00  6.53              
ATOM   1312  C   PHE A  86      95.978  70.014  64.785  1.00  6.53              
ATOM   1313  O   PHE A  86      97.001  69.963  65.457  1.00  6.53              
ATOM   1314  N   THR A  87      95.640  71.073  64.043  1.00  6.55              
ATOM   1315  H   THR A  87      94.800  70.995  63.486  1.00  6.55              
ATOM   1316  CA  THR A  87      96.465  72.290  63.896  1.00  6.55              
ATOM   1317  HA  THR A  87      97.450  72.107  64.329  1.00  6.55              
ATOM   1318  CB  THR A  87      96.694  72.604  62.407  1.00  6.55              
ATOM   1319  HB  THR A  87      97.224  71.763  61.957  1.00  6.55              
ATOM   1320  CG2 THR A  87      95.413  72.844  61.602  1.00  6.55              
ATOM   1321 1HG2 THR A  87      95.680  73.053  60.565  1.00  6.55              
ATOM   1322 2HG2 THR A  87      94.776  71.960  61.618  1.00  6.55              
ATOM   1323 3HG2 THR A  87      94.870  73.702  61.998  1.00  6.55              
ATOM   1324  OG1 THR A  87      97.487  73.748  62.265  1.00  6.55              
ATOM   1325  HG1 THR A  87      98.410  73.459  62.321  1.00  6.55              
ATOM   1326  C   THR A  87      95.854  73.467  64.671  1.00  6.55              
ATOM   1327  O   THR A  87      96.549  74.233  65.337  1.00  6.55              
ATOM   1328  N   LYS A  88      94.514  73.496  64.745  1.00  6.52              
ATOM   1329  H   LYS A  88      94.022  72.837  64.161  1.00  6.52              
ATOM   1330  CA  LYS A  88      93.705  74.302  65.675  1.00  6.52              
ATOM   1331  HA  LYS A  88      94.213  75.263  65.786  1.00  6.52              
ATOM   1332  CB  LYS A  88      92.322  74.573  65.033  1.00  6.52              
ATOM   1333  HB1 LYS A  88      91.635  73.757  65.253  1.00  6.52              
ATOM   1334  HB2 LYS A  88      92.468  74.589  63.951  1.00  6.52              
ATOM   1335  CG  LYS A  88      91.663  75.929  65.366  1.00  6.52              
ATOM   1336  HG1 LYS A  88      90.996  76.174  64.538  1.00  6.52              
ATOM   1337  HG2 LYS A  88      92.435  76.700  65.386  1.00  6.52              
ATOM   1338  CD  LYS A  88      90.827  76.035  66.654  1.00  6.52              
ATOM   1339  HD1 LYS A  88      90.423  77.048  66.696  1.00  6.52              
ATOM   1340  HD2 LYS A  88      91.476  75.922  67.521  1.00  6.52              
ATOM   1341  CE  LYS A  88      89.641  75.051  66.700  1.00  6.52              
ATOM   1342  HE1 LYS A  88      89.500  74.625  65.703  1.00  6.52              
ATOM   1343  HE2 LYS A  88      88.728  75.599  66.957  1.00  6.52              
ATOM   1344  NZ  LYS A  88      89.846  73.960  67.682  1.00  6.52              
ATOM   1345  HZ1 LYS A  88      89.708  74.261  68.636  1.00  6.52              
ATOM   1346  HZ2 LYS A  88      89.230  73.165  67.508  1.00  6.52              
ATOM   1347  HZ3 LYS A  88      90.788  73.585  67.620  1.00  6.52              
ATOM   1348  C   LYS A  88      93.652  73.717  67.088  1.00  6.52              
ATOM   1349  O   LYS A  88      92.594  73.708  67.717  1.00  6.52              
ATOM   1350  N   LEU A  89      94.784  73.211  67.568  1.00  6.53              
ATOM   1351  H   LEU A  89      95.609  73.377  67.004  1.00  6.53              
ATOM   1352  CA  LEU A  89      95.001  73.034  69.009  1.00  6.53              
ATOM   1353  HA  LEU A  89      94.137  72.554  69.471  1.00  6.53              
ATOM   1354  CB  LEU A  89      96.292  72.226  69.285  1.00  6.53              
ATOM   1355  HB1 LEU A  89      96.256  71.869  70.314  1.00  6.53              
ATOM   1356  HB2 LEU A  89      97.147  72.900  69.205  1.00  6.53              
ATOM   1357  CG  LEU A  89      96.565  71.053  68.341  1.00  6.53              
ATOM   1358  HG  LEU A  89      96.717  71.462  67.346  1.00  6.53              
ATOM   1359  CD1 LEU A  89      97.830  70.295  68.741  1.00  6.53              
ATOM   1360 1HD1 LEU A  89      97.680  69.796  69.694  1.00  6.53              
ATOM   1361 2HD1 LEU A  89      98.067  69.561  67.970  1.00  6.53              
ATOM   1362 3HD1 LEU A  89      98.651  71.003  68.820  1.00  6.53              
ATOM   1363  CD2 LEU A  89      95.398  70.077  68.324  1.00  6.53              
ATOM   1364 1HD2 LEU A  89      95.218  69.697  69.320  1.00  6.53              
ATOM   1365 2HD2 LEU A  89      94.487  70.556  67.971  1.00  6.53              
ATOM   1366 3HD2 LEU A  89      95.631  69.246  67.665  1.00  6.53              
ATOM   1367  C   LEU A  89      95.232  74.447  69.578  1.00  6.53              
ATOM   1368  O   LEU A  89      95.754  75.320  68.879  1.00  6.53              
ATOM   1369  N   THR A  90      94.964  74.667  70.855  1.00  6.52              
ATOM   1370  H   THR A  90      94.441  73.961  71.362  1.00  6.52              
ATOM   1371  CA  THR A  90      95.291  75.924  71.553  1.00  6.52              
ATOM   1372  HA  THR A  90      96.027  76.480  70.979  1.00  6.52              
ATOM   1373  CB  THR A  90      94.059  76.824  71.701  1.00  6.52              
ATOM   1374  HB  THR A  90      94.310  77.668  72.344  1.00  6.52              
ATOM   1375  CG2 THR A  90      93.568  77.381  70.360  1.00  6.52              
ATOM   1376 1HG2 THR A  90      93.250  76.562  69.717  1.00  6.52              
ATOM   1377 2HG2 THR A  90      92.730  78.056  70.536  1.00  6.52              
ATOM   1378 3HG2 THR A  90      94.380  77.927  69.879  1.00  6.52              
ATOM   1379  OG1 THR A  90      93.006  76.096  72.282  1.00  6.52              
ATOM   1380  HG1 THR A  90      92.544  76.675  72.899  1.00  6.52              
ATOM   1381  C   THR A  90      95.891  75.692  72.947  1.00  6.52              
ATOM   1382  O   THR A  90      96.532  76.589  73.530  1.00  6.52              
ATOM   1383  N   HIS A  91      95.721  74.469  73.421  1.00  6.12              
ATOM   1384  H   HIS A  91      95.100  73.855  72.920  1.00  6.12              
ATOM   1385  CA  HIS A  91      96.349  73.916  74.604  1.00  6.12              
ATOM   1386  HA  HIS A  91      96.187  74.582  75.423  1.00  6.12              
ATOM   1387  CB  HIS A  91      95.700  72.581  74.903  1.00  6.12              
ATOM   1388  HB1 HIS A  91      96.121  71.776  74.313  1.00  6.12              
ATOM   1389  HB2 HIS A  91      94.666  72.663  74.623  1.00  6.12              
ATOM   1390  CG  HIS A  91      95.666  72.194  76.351  1.00  6.12              
ATOM   1391  ND1 HIS A  91      95.594  70.886  76.816  1.00  6.12              
ATOM   1392  CE1 HIS A  91      95.309  71.006  78.123  1.00  6.12              
ATOM   1393  HE1 HIS A  91      95.142  70.195  78.800  1.00  6.12              
ATOM   1394  NE2 HIS A  91      95.215  72.290  78.489  1.00  6.12              
ATOM   1395  HE2 HIS A  91      94.921  72.620  79.397  1.00  6.12              
ATOM   1396  CD2 HIS A  91      95.402  73.056  77.374  1.00  6.12              
ATOM   1397  HD2 HIS A  91      95.206  74.114  77.289  1.00  6.12              
ATOM   1398  C   HIS A  91      97.948  73.818  74.441  1.00  6.12              
ATOM   1399  O   HIS A  91      98.522  74.850  74.148  1.00  6.12              
ATOM   1400  N   LEU A  92      98.794  72.774  74.650  1.00  6.12              
ATOM   1401  H   LEU A  92      99.648  73.220  74.970  1.00  6.12              
ATOM   1402  CA  LEU A  92      98.943  71.277  74.457  1.00  6.12              
ATOM   1403  HA  LEU A  92      97.993  70.811  74.627  1.00  6.12              
ATOM   1404  CB  LEU A  92      99.416  71.039  73.024  1.00  6.12              
ATOM   1405  HB1 LEU A  92     100.041  71.872  72.694  1.00  6.12              
ATOM   1406  HB2 LEU A  92      98.543  71.058  72.373  1.00  6.12              
ATOM   1407  CG  LEU A  92     100.181  69.714  72.822  1.00  6.12              
ATOM   1408  HG  LEU A  92     100.044  69.054  73.674  1.00  6.12              
ATOM   1409  CD1 LEU A  92      99.666  68.967  71.601  1.00  6.12              
ATOM   1410 1HD1 LEU A  92     100.187  68.018  71.514  1.00  6.12              
ATOM   1411 2HD1 LEU A  92      98.602  68.763  71.727  1.00  6.12              
ATOM   1412 3HD1 LEU A  92      99.831  69.560  70.704  1.00  6.12              
ATOM   1413  CD2 LEU A  92     101.671  70.008  72.644  1.00  6.12              
ATOM   1414 1HD2 LEU A  92     102.222  69.087  72.496  1.00  6.12              
ATOM   1415 2HD2 LEU A  92     101.838  70.660  71.788  1.00  6.12              
ATOM   1416 3HD2 LEU A  92     102.057  70.488  73.543  1.00  6.12              
ATOM   1417  C   LEU A  92      99.912  70.862  75.575  1.00  6.12              
ATOM   1418  O   LEU A  92     100.873  71.583  75.917  1.00  6.12              
ATOM   1419  N   ILE A  93      99.631  69.694  76.158  1.00  6.21              
ATOM   1420  H   ILE A  93      98.857  69.121  75.854  1.00  6.21              
ATOM   1421  CA  ILE A  93     100.334  69.247  77.344  1.00  6.21              
ATOM   1422  HA  ILE A  93     101.148  69.929  77.583  1.00  6.21              
ATOM   1423  CB  ILE A  93      99.331  69.270  78.524  1.00  6.21              
ATOM   1424  HB  ILE A  93      98.515  68.618  78.264  1.00  6.21              
ATOM   1425  CG2 ILE A  93      99.961  68.736  79.816  1.00  6.21              
ATOM   1426 1HG2 ILE A  93      99.226  68.765  80.621  1.00  6.21              
ATOM   1427 2HG2 ILE A  93     100.276  67.700  79.682  1.00  6.21              
ATOM   1428 3HG2 ILE A  93     100.805  69.359  80.102  1.00  6.21              
ATOM   1429  CG1 ILE A  93      98.595  70.611  78.760  1.00  6.21              
ATOM   1430 1HG1 ILE A  93      97.825  70.447  79.516  1.00  6.21              
ATOM   1431 2HG1 ILE A  93      98.087  70.899  77.843  1.00  6.21              
ATOM   1432  CD1 ILE A  93      99.432  71.802  79.208  1.00  6.21              
ATOM   1433  HD1 ILE A  93      98.803  72.692  79.232  1.00  6.21              
ATOM   1434  HD2 ILE A  93      99.808  71.615  80.212  1.00  6.21              
ATOM   1435  HD3 ILE A  93     100.248  71.968  78.508  1.00  6.21              
ATOM   1436  C   ILE A  93     100.936  67.863  77.001  1.00  6.21              
ATOM   1437  O   ILE A  93     100.361  67.051  76.250  1.00  6.21              
ATOM   1438  N   ILE A  94     102.194  67.697  77.435  1.00  6.59              
ATOM   1439  H   ILE A  94     102.556  68.385  78.079  1.00  6.59              
ATOM   1440  CA  ILE A  94     103.178  66.760  76.860  1.00  6.59              
ATOM   1441  HA  ILE A  94     102.613  65.888  76.529  1.00  6.59              
ATOM   1442  CB  ILE A  94     103.903  67.343  75.613  1.00  6.59              
ATOM   1443  HB  ILE A  94     104.776  66.727  75.394  1.00  6.59              
ATOM   1444  CG2 ILE A  94     103.011  67.211  74.369  1.00  6.59              
ATOM   1445 1HG2 ILE A  94     103.576  67.450  73.471  1.00  6.59              
ATOM   1446 2HG2 ILE A  94     102.639  66.192  74.285  1.00  6.59              
ATOM   1447 3HG2 ILE A  94     102.159  67.879  74.464  1.00  6.59              
ATOM   1448  CG1 ILE A  94     104.393  68.791  75.831  1.00  6.59              
ATOM   1449 1HG1 ILE A  94     104.954  68.829  76.766  1.00  6.59              
ATOM   1450 2HG1 ILE A  94     103.538  69.464  75.915  1.00  6.59              
ATOM   1451  CD1 ILE A  94     105.303  69.303  74.707  1.00  6.59              
ATOM   1452  HD1 ILE A  94     105.634  70.311  74.948  1.00  6.59              
ATOM   1453  HD2 ILE A  94     106.177  68.656  74.612  1.00  6.59              
ATOM   1454  HD3 ILE A  94     104.766  69.341  73.761  1.00  6.59              
ATOM   1455  C   ILE A  94     104.168  66.177  77.879  1.00  6.59              
ATOM   1456  O   ILE A  94     105.350  65.981  77.596  1.00  6.59              
ATOM   1457  N   THR A  95     103.686  65.907  79.089  1.00  6.64              
ATOM   1458  H   THR A  95     102.685  65.962  79.235  1.00  6.64              
ATOM   1459  CA  THR A  95     104.539  65.831  80.282  1.00  6.64              
ATOM   1460  HA  THR A  95     105.504  66.295  80.066  1.00  6.64              
ATOM   1461  CB  THR A  95     103.900  66.639  81.421  1.00  6.64              
ATOM   1462  HB  THR A  95     104.590  66.682  82.261  1.00  6.64              
ATOM   1463  CG2 THR A  95     103.513  68.050  80.992  1.00  6.64              
ATOM   1464 1HG2 THR A  95     103.233  68.603  81.883  1.00  6.64              
ATOM   1465 2HG2 THR A  95     104.351  68.543  80.499  1.00  6.64              
ATOM   1466 3HG2 THR A  95     102.668  68.029  80.311  1.00  6.64              
ATOM   1467  OG1 THR A  95     102.712  66.038  81.858  1.00  6.64              
ATOM   1468  HG1 THR A  95     102.147  66.730  82.217  1.00  6.64              
ATOM   1469  C   THR A  95     104.800  64.414  80.782  1.00  6.64              
ATOM   1470  O   THR A  95     104.104  63.439  80.463  1.00  6.64              
ATOM   1471  N   GLY A  96     105.866  64.331  81.578  1.00  6.61              
ATOM   1472  H   GLY A  96     106.373  65.190  81.778  1.00  6.61              
ATOM   1473  CA  GLY A  96     106.377  63.128  82.209  1.00  6.61              
ATOM   1474  HA1 GLY A  96     105.565  62.411  82.293  1.00  6.61              
ATOM   1475  HA2 GLY A  96     106.750  63.372  83.202  1.00  6.61              
ATOM   1476  C   GLY A  96     107.486  62.458  81.423  1.00  6.61              
ATOM   1477  O   GLY A  96     108.264  61.701  82.000  1.00  6.61              
ATOM   1478  N   SER A  97     107.526  62.675  80.104  1.00  7.28              
ATOM   1479  H   SER A  97     106.823  63.277  79.697  1.00  7.28              
ATOM   1480  CA  SER A  97     108.472  62.006  79.223  1.00  7.28              
ATOM   1481  HA  SER A  97     109.464  62.011  79.678  1.00  7.28              
ATOM   1482  CB  SER A  97     108.025  60.531  78.992  1.00  7.28              
ATOM   1483  HB1 SER A  97     108.732  60.060  78.306  1.00  7.28              
ATOM   1484  HB2 SER A  97     107.047  60.534  78.508  1.00  7.28              
ATOM   1485  OG  SER A  97     107.913  59.704  80.143  1.00  7.28              
ATOM   1486  HG  SER A  97     108.262  60.220  80.892  1.00  7.28              
ATOM   1487  C   SER A  97     108.575  62.581  77.806  1.00  7.28              
ATOM   1488  O   SER A  97     107.711  62.312  76.973  1.00  7.28              
ATOM   1489  N   VAL A  98     109.699  63.221  77.484  1.00  7.20              
ATOM   1490  H   VAL A  98     110.335  63.465  78.230  1.00  7.20              
ATOM   1491  CA  VAL A  98     110.313  63.188  76.143  1.00  7.20              
ATOM   1492  HA  VAL A  98     110.192  62.173  75.761  1.00  7.20              
ATOM   1493  CB  VAL A  98     109.669  64.166  75.102  1.00  7.20              
ATOM   1494  HB  VAL A  98     110.343  65.010  74.971  1.00  7.20              
ATOM   1495  CG1 VAL A  98     109.546  63.465  73.737  1.00  7.20              
ATOM   1496 1HG1 VAL A  98     109.184  64.171  72.989  1.00  7.20              
ATOM   1497 2HG1 VAL A  98     110.518  63.107  73.398  1.00  7.20              
ATOM   1498 3HG1 VAL A  98     108.868  62.614  73.806  1.00  7.20              
ATOM   1499  CG2 VAL A  98     108.275  64.755  75.388  1.00  7.20              
ATOM   1500 1HG2 VAL A  98     108.074  65.555  74.675  1.00  7.20              
ATOM   1501 2HG2 VAL A  98     107.498  64.004  75.321  1.00  7.20              
ATOM   1502 3HG2 VAL A  98     108.248  65.201  76.382  1.00  7.20              
ATOM   1503  C   VAL A  98     111.815  63.440  76.263  1.00  7.20              
ATOM   1504  O   VAL A  98     112.320  63.706  77.355  1.00  7.20              
ATOM   1505  N   SER A  99     112.530  63.330  75.147  1.00  6.85              
ATOM   1506  H   SER A  99     112.053  63.142  74.274  1.00  6.85              
ATOM   1507  CA  SER A  99     113.944  63.669  75.044  1.00  6.85              
ATOM   1508  HA  SER A  99     114.147  64.538  75.672  1.00  6.85              
ATOM   1509  CB  SER A  99     114.779  62.492  75.558  1.00  6.85              
ATOM   1510  HB1 SER A  99     114.282  62.038  76.417  1.00  6.85              
ATOM   1511  HB2 SER A  99     115.731  62.880  75.909  1.00  6.85              
ATOM   1512  OG  SER A  99     114.992  61.505  74.558  1.00  6.85              
ATOM   1513  HG  SER A  99     114.168  61.379  74.068  1.00  6.85              
ATOM   1514  C   SER A  99     114.287  64.027  73.595  1.00  6.85              
ATOM   1515  O   SER A  99     113.566  63.638  72.677  1.00  6.85              
ATOM   1516  N   THR A 100     115.422  64.694  73.409  1.00  6.92              
ATOM   1517  H   THR A 100     116.011  64.805  74.226  1.00  6.92              
ATOM   1518  CA  THR A 100     115.997  65.243  72.171  1.00  6.92              
ATOM   1519  HA  THR A 100     116.935  65.714  72.460  1.00  6.92              
ATOM   1520  CB  THR A 100     116.365  64.178  71.113  1.00  6.92              
ATOM   1521  HB  THR A 100     116.939  64.688  70.339  1.00  6.92              
ATOM   1522  CG2 THR A 100     117.234  63.029  71.619  1.00  6.92              
ATOM   1523 1HG2 THR A 100     117.482  62.372  70.786  1.00  6.92              
ATOM   1524 2HG2 THR A 100     118.156  63.425  72.043  1.00  6.92              
ATOM   1525 3HG2 THR A 100     116.695  62.457  72.372  1.00  6.92              
ATOM   1526  OG1 THR A 100     115.250  63.608  70.475  1.00  6.92              
ATOM   1527  HG1 THR A 100     114.492  63.634  71.082  1.00  6.92              
ATOM   1528  C   THR A 100     115.136  66.330  71.523  1.00  6.92              
ATOM   1529  O   THR A 100     113.924  66.193  71.379  1.00  6.92              
ATOM   1530  N   VAL A 101     115.764  67.441  71.119  1.00  7.02              
ATOM   1531  H   VAL A 101     116.752  67.526  71.295  1.00  7.02              
ATOM   1532  CA  VAL A 101     115.047  68.633  70.641  1.00  7.02              
ATOM   1533  HA  VAL A 101     114.091  68.312  70.224  1.00  7.02              
ATOM   1534  CB  VAL A 101     114.709  69.613  71.794  1.00  7.02              
ATOM   1535  HB  VAL A 101     115.623  70.101  72.136  1.00  7.02              
ATOM   1536  CG1 VAL A 101     113.733  70.681  71.289  1.00  7.02              
ATOM   1537 1HG1 VAL A 101     113.493  71.366  72.099  1.00  7.02              
ATOM   1538 2HG1 VAL A 101     114.181  71.251  70.477  1.00  7.02              
ATOM   1539 3HG1 VAL A 101     112.812  70.213  70.939  1.00  7.02              
ATOM   1540  CG2 VAL A 101     114.047  68.949  73.011  1.00  7.02              
ATOM   1541 1HG2 VAL A 101     113.766  69.706  73.741  1.00  7.02              
ATOM   1542 2HG2 VAL A 101     113.149  68.407  72.708  1.00  7.02              
ATOM   1543 3HG2 VAL A 101     114.743  68.266  73.494  1.00  7.02              
ATOM   1544  C   VAL A 101     115.817  69.330  69.504  1.00  7.02              
ATOM   1545  O   VAL A 101     116.584  70.282  69.706  1.00  7.02              
ATOM   1546  N   LEU A 102     115.663  68.784  68.296  1.00  6.82              
ATOM   1547  H   LEU A 102     115.034  67.998  68.239  1.00  6.82              
ATOM   1548  CA  LEU A 102     116.154  69.318  67.018  1.00  6.82              
ATOM   1549  HA  LEU A 102     117.166  69.677  67.144  1.00  6.82              
ATOM   1550  CB  LEU A 102     116.145  68.143  66.011  1.00  6.82              
ATOM   1551  HB1 LEU A 102     116.051  68.514  64.992  1.00  6.82              
ATOM   1552  HB2 LEU A 102     115.254  67.537  66.184  1.00  6.82              
ATOM   1553  CG  LEU A 102     117.387  67.233  66.079  1.00  6.82              
ATOM   1554  HG  LEU A 102     117.475  66.818  67.083  1.00  6.82              
ATOM   1555  CD1 LEU A 102     117.206  66.083  65.087  1.00  6.82              
ATOM   1556 1HD1 LEU A 102     118.061  65.409  65.138  1.00  6.82              
ATOM   1557 2HD1 LEU A 102     116.309  65.517  65.341  1.00  6.82              
ATOM   1558 3HD1 LEU A 102     117.109  66.469  64.072  1.00  6.82              
ATOM   1559  CD2 LEU A 102     118.699  67.942  65.720  1.00  6.82              
ATOM   1560 1HD2 LEU A 102     119.519  67.224  65.757  1.00  6.82              
ATOM   1561 2HD2 LEU A 102     118.641  68.357  64.714  1.00  6.82              
ATOM   1562 3HD2 LEU A 102     118.920  68.733  66.435  1.00  6.82              
ATOM   1563  C   LEU A 102     115.300  70.495  66.489  1.00  6.82              
ATOM   1564  O   LEU A 102     114.212  70.759  67.008  1.00  6.82              
ATOM   1565  N   PRO A 103     115.756  71.224  65.447  1.00  6.90              
ATOM   1566  CD  PRO A 103     117.047  71.122  64.768  1.00  6.90              
ATOM   1567  HD1 PRO A 103     117.240  70.119  64.399  1.00  6.90              
ATOM   1568  HD2 PRO A 103     117.848  71.425  65.439  1.00  6.90              
ATOM   1569  CG  PRO A 103     116.982  72.078  63.578  1.00  6.90              
ATOM   1570  HG1 PRO A 103     116.621  71.541  62.699  1.00  6.90              
ATOM   1571  HG2 PRO A 103     117.950  72.538  63.376  1.00  6.90              
ATOM   1572  CB  PRO A 103     115.942  73.109  64.006  1.00  6.90              
ATOM   1573  HB1 PRO A 103     115.469  73.588  63.147  1.00  6.90              
ATOM   1574  HB2 PRO A 103     116.414  73.858  64.645  1.00  6.90              
ATOM   1575  CA  PRO A 103     114.956  72.281  64.835  1.00  6.90              
ATOM   1576  HA  PRO A 103     114.541  72.920  65.616  1.00  6.90              
ATOM   1577  C   PRO A 103     113.792  71.768  63.991  1.00  6.90              
ATOM   1578  O   PRO A 103     113.810  70.639  63.512  1.00  6.90              
ATOM   1579  N   GLY A 104     112.781  72.618  63.798  1.00  6.87              
ATOM   1580  H   GLY A 104     112.817  73.532  64.247  1.00  6.87              
ATOM   1581  CA  GLY A 104     111.548  72.248  63.093  1.00  6.87              
ATOM   1582  HA1 GLY A 104     111.792  71.821  62.119  1.00  6.87              
ATOM   1583  HA2 GLY A 104     110.964  73.156  62.960  1.00  6.87              
ATOM   1584  C   GLY A 104     110.673  71.251  63.848  1.00  6.87              
ATOM   1585  O   GLY A 104     109.706  70.735  63.293  1.00  6.87              
ATOM   1586  N   ALA A 105     110.941  71.059  65.141  1.00  6.84              
ATOM   1587  H   ALA A 105     111.784  71.462  65.515  1.00  6.84              
ATOM   1588  CA  ALA A 105     109.883  70.743  66.080  1.00  6.84              
ATOM   1589  HA  ALA A 105     109.548  69.725  65.877  1.00  6.84              
ATOM   1590  CB  ALA A 105     110.468  70.782  67.498  1.00  6.84              
ATOM   1591  HB1 ALA A 105     109.724  70.440  68.218  1.00  6.84              
ATOM   1592  HB2 ALA A 105     111.341  70.130  67.560  1.00  6.84              
ATOM   1593  HB3 ALA A 105     110.771  71.801  67.745  1.00  6.84              
ATOM   1594  C   ALA A 105     108.683  71.703  65.886  1.00  6.84              
ATOM   1595  O   ALA A 105     108.811  72.838  65.431  1.00  6.84              
ATOM   1596  N   PHE A 106     107.498  71.224  66.246  1.00  6.80              
ATOM   1597  H   PHE A 106     107.495  70.309  66.664  1.00  6.80              
ATOM   1598  CA  PHE A 106     106.244  71.979  66.290  1.00  6.80              
ATOM   1599  HA  PHE A 106     105.459  71.267  66.532  1.00  6.80              
ATOM   1600  CB  PHE A 106     106.334  72.944  67.492  1.00  6.80              
ATOM   1601  HB1 PHE A 106     105.420  73.532  67.549  1.00  6.80              
ATOM   1602  HB2 PHE A 106     107.150  73.631  67.283  1.00  6.80              
ATOM   1603  CG  PHE A 106     106.583  72.350  68.873  1.00  6.80              
ATOM   1604  CD1 PHE A 106     107.888  72.306  69.397  1.00  6.80              
ATOM   1605  HD1 PHE A 106     108.717  72.686  68.816  1.00  6.80              
ATOM   1606  CE1 PHE A 106     108.123  71.784  70.682  1.00  6.80              
ATOM   1607  HE1 PHE A 106     109.133  71.742  71.068  1.00  6.80              
ATOM   1608  CZ  PHE A 106     107.050  71.325  71.465  1.00  6.80              
ATOM   1609  HZ  PHE A 106     107.238  70.922  72.453  1.00  6.80              
ATOM   1610  CE2 PHE A 106     105.739  71.402  70.964  1.00  6.80              
ATOM   1611  HE2 PHE A 106     104.906  71.067  71.569  1.00  6.80              
ATOM   1612  CD2 PHE A 106     105.511  71.911  69.673  1.00  6.80              
ATOM   1613  HD2 PHE A 106     104.507  71.940  69.290  1.00  6.80              
ATOM   1614  C   PHE A 106     105.707  72.715  65.037  1.00  6.80              
ATOM   1615  O   PHE A 106     104.664  73.370  65.141  1.00  6.80              
ATOM   1616  N   ARG A 107     106.309  72.557  63.851  1.00  6.76              
ATOM   1617  H   ARG A 107     107.173  72.030  63.844  1.00  6.76              
ATOM   1618  CA  ARG A 107     105.794  73.047  62.547  1.00  6.76              
ATOM   1619  HA  ARG A 107     105.512  74.094  62.677  1.00  6.76              
ATOM   1620  CB  ARG A 107     106.919  73.023  61.483  1.00  6.76              
ATOM   1621  HB1 ARG A 107     106.549  73.536  60.594  1.00  6.76              
ATOM   1622  HB2 ARG A 107     107.142  71.988  61.213  1.00  6.76              
ATOM   1623  CG  ARG A 107     108.227  73.708  61.927  1.00  6.76              
ATOM   1624  HG1 ARG A 107     108.727  73.055  62.637  1.00  6.76              
ATOM   1625  HG2 ARG A 107     107.996  74.631  62.457  1.00  6.76              
ATOM   1626  CD  ARG A 107     109.192  74.000  60.756  1.00  6.76              
ATOM   1627  HD1 ARG A 107     108.820  73.518  59.850  1.00  6.76              
ATOM   1628  HD2 ARG A 107     110.164  73.567  60.983  1.00  6.76              
ATOM   1629  NE  ARG A 107     109.326  75.450  60.510  1.00  6.76              
ATOM   1630  HE  ARG A 107     108.445  75.966  60.479  1.00  6.76              
ATOM   1631  CZ  ARG A 107     110.415  76.203  60.472  1.00  6.76              
ATOM   1632  NH1 ARG A 107     111.623  75.730  60.539  1.00  6.76              
ATOM   1633 1HH1 ARG A 107     111.761  74.755  60.687  1.00  6.76              
ATOM   1634 2HH1 ARG A 107     112.355  76.427  60.656  1.00  6.76              
ATOM   1635  NH2 ARG A 107     110.337  77.494  60.408  1.00  6.76              
ATOM   1636 1HH2 ARG A 107     109.425  77.900  60.601  1.00  6.76              
ATOM   1637 2HH2 ARG A 107     111.188  78.021  60.581  1.00  6.76              
ATOM   1638  C   ARG A 107     104.513  72.337  62.049  1.00  6.76              
ATOM   1639  O   ARG A 107     104.388  71.979  60.880  1.00  6.76              
ATOM   1640  N   ASN A 108     103.538  72.121  62.936  1.00  6.74              
ATOM   1641  H   ASN A 108     103.729  72.431  63.877  1.00  6.74              
ATOM   1642  CA  ASN A 108     102.184  71.640  62.624  1.00  6.74              
ATOM   1643  HA  ASN A 108     102.006  71.778  61.556  1.00  6.74              
ATOM   1644  CB  ASN A 108     102.049  70.146  62.922  1.00  6.74              
ATOM   1645  HB1 ASN A 108     102.404  69.961  63.929  1.00  6.74              
ATOM   1646  HB2 ASN A 108     102.669  69.581  62.226  1.00  6.74              
ATOM   1647  CG  ASN A 108     100.605  69.662  62.817  1.00  6.74              
ATOM   1648  OD1 ASN A 108      99.937  69.410  63.807  1.00  6.74              
ATOM   1649  ND2 ASN A 108     100.073  69.514  61.625  1.00  6.74              
ATOM   1650 1HD2 ASN A 108     100.629  69.681  60.808  1.00  6.74              
ATOM   1651 2HD2 ASN A 108      99.169  69.084  61.583  1.00  6.74              
ATOM   1652  C   ASN A 108     101.081  72.457  63.323  1.00  6.74              
ATOM   1653  O   ASN A 108      99.960  72.517  62.816  1.00  6.74              
ATOM   1654  N   LEU A 109     101.381  73.111  64.451  1.00  6.74              
ATOM   1655  H   LEU A 109     102.348  73.138  64.750  1.00  6.74              
ATOM   1656  CA  LEU A 109     100.356  73.497  65.432  1.00  6.74              
ATOM   1657  HA  LEU A 109      99.384  73.317  64.971  1.00  6.74              
ATOM   1658  CB  LEU A 109     100.365  72.529  66.638  1.00  6.74              
ATOM   1659  HB1 LEU A 109     100.025  71.555  66.282  1.00  6.74              
ATOM   1660  HB2 LEU A 109      99.610  72.876  67.346  1.00  6.74              
ATOM   1661  CG  LEU A 109     101.688  72.304  67.395  1.00  6.74              
ATOM   1662  HG  LEU A 109     102.355  71.703  66.776  1.00  6.74              
ATOM   1663  CD1 LEU A 109     102.413  73.595  67.754  1.00  6.74              
ATOM   1664 1HD1 LEU A 109     101.746  74.247  68.304  1.00  6.74              
ATOM   1665 2HD1 LEU A 109     103.282  73.398  68.369  1.00  6.74              
ATOM   1666 3HD1 LEU A 109     102.747  74.106  66.852  1.00  6.74              
ATOM   1667  CD2 LEU A 109     101.390  71.537  68.688  1.00  6.74              
ATOM   1668 1HD2 LEU A 109     102.315  71.342  69.228  1.00  6.74              
ATOM   1669 2HD2 LEU A 109     100.711  72.109  69.319  1.00  6.74              
ATOM   1670 3HD2 LEU A 109     100.927  70.584  68.439  1.00  6.74              
ATOM   1671  C   LEU A 109     100.264  74.998  65.780  1.00  6.74              
ATOM   1672  O   LEU A 109     100.116  75.381  66.938  1.00  6.74              
ATOM   1673  N   LEU A 110     100.318  75.844  64.746  1.00  6.75              
ATOM   1674  H   LEU A 110     100.371  75.424  63.829  1.00  6.75              
ATOM   1675  CA  LEU A 110     100.546  77.295  64.787  1.00  6.75              
ATOM   1676  HA  LEU A 110     101.590  77.438  65.060  1.00  6.75              
ATOM   1677  CB  LEU A 110     100.341  77.899  63.369  1.00  6.75              
ATOM   1678  HB1 LEU A 110     100.762  78.905  63.402  1.00  6.75              
ATOM   1679  HB2 LEU A 110      99.269  78.023  63.213  1.00  6.75              
ATOM   1680  CG  LEU A 110     100.910  77.233  62.092  1.00  6.75              
ATOM   1681  HG  LEU A 110     100.817  77.971  61.294  1.00  6.75              
ATOM   1682  CD1 LEU A 110     102.383  76.855  62.182  1.00  6.75              
ATOM   1683 1HD1 LEU A 110     102.719  76.419  61.240  1.00  6.75              
ATOM   1684 2HD1 LEU A 110     102.966  77.756  62.370  1.00  6.75              
ATOM   1685 3HD1 LEU A 110     102.555  76.145  62.990  1.00  6.75              
ATOM   1686  CD2 LEU A 110     100.117  76.004  61.633  1.00  6.75              
ATOM   1687 1HD2 LEU A 110     100.425  75.734  60.621  1.00  6.75              
ATOM   1688 2HD2 LEU A 110     100.298  75.154  62.282  1.00  6.75              
ATOM   1689 3HD2 LEU A 110      99.051  76.229  61.615  1.00  6.75              
ATOM   1690  C   LEU A 110      99.731  78.143  65.781  1.00  6.75              
ATOM   1691  O   LEU A 110     100.078  79.292  66.065  1.00  6.75              
ATOM   1692  N   SER A 111      98.617  77.598  66.261  1.00  6.71              
ATOM   1693  H   SER A 111      98.468  76.620  66.056  1.00  6.71              
ATOM   1694  CA  SER A 111      97.632  78.284  67.094  1.00  6.71              
ATOM   1695  HA  SER A 111      97.628  79.346  66.846  1.00  6.71              
ATOM   1696  CB  SER A 111      96.239  77.721  66.770  1.00  6.71              
ATOM   1697  HB1 SER A 111      95.486  78.220  67.382  1.00  6.71              
ATOM   1698  HB2 SER A 111      96.225  76.655  66.984  1.00  6.71              
ATOM   1699  OG  SER A 111      95.914  77.899  65.403  1.00  6.71              
ATOM   1700  HG  SER A 111      96.413  77.244  64.905  1.00  6.71              
ATOM   1701  C   SER A 111      97.868  78.181  68.596  1.00  6.71              
ATOM   1702  O   SER A 111      97.092  78.772  69.350  1.00  6.71              
ATOM   1703  N   LEU A 112      98.876  77.425  69.053  1.00  6.71              
ATOM   1704  H   LEU A 112      99.460  76.922  68.397  1.00  6.71              
ATOM   1705  CA  LEU A 112      99.011  77.172  70.482  1.00  6.71              
ATOM   1706  HA  LEU A 112      98.020  76.831  70.774  1.00  6.71              
ATOM   1707  CB  LEU A 112      99.880  75.943  70.796  1.00  6.71              
ATOM   1708  HB1 LEU A 112      99.500  75.118  70.190  1.00  6.71              
ATOM   1709  HB2 LEU A 112      99.698  75.674  71.837  1.00  6.71              
ATOM   1710  CG  LEU A 112     101.396  76.024  70.584  1.00  6.71              
ATOM   1711  HG  LEU A 112     101.619  76.215  69.535  1.00  6.71              
ATOM   1712  CD1 LEU A 112     102.053  77.096  71.447  1.00  6.71              
ATOM   1713 1HD1 LEU A 112     103.127  76.932  71.489  1.00  6.71              
ATOM   1714 2HD1 LEU A 112     101.884  78.072  70.997  1.00  6.71              
ATOM   1715 3HD1 LEU A 112     101.650  77.069  72.459  1.00  6.71              
ATOM   1716  CD2 LEU A 112     101.988  74.676  71.002  1.00  6.71              
ATOM   1717 1HD2 LEU A 112     103.047  74.644  70.754  1.00  6.71              
ATOM   1718 2HD2 LEU A 112     101.838  74.514  72.066  1.00  6.71              
ATOM   1719 3HD2 LEU A 112     101.482  73.872  70.478  1.00  6.71              
ATOM   1720  C   LEU A 112      99.217  78.410  71.347  1.00  6.71              
ATOM   1721  O   LEU A 112      99.762  79.425  70.916  1.00  6.71              
ATOM   1722  N   LYS A 113      98.757  78.308  72.591  1.00  6.71              
ATOM   1723  H   LYS A 113      98.280  77.448  72.841  1.00  6.71              
ATOM   1724  CA  LYS A 113      98.818  79.365  73.593  1.00  6.71              
ATOM   1725  HA  LYS A 113      99.577  80.086  73.290  1.00  6.71              
ATOM   1726  CB  LYS A 113      97.479  80.113  73.700  1.00  6.71              
ATOM   1727  HB1 LYS A 113      97.525  80.755  74.581  1.00  6.71              
ATOM   1728  HB2 LYS A 113      96.651  79.412  73.821  1.00  6.71              
ATOM   1729  CG  LYS A 113      97.262  80.987  72.455  1.00  6.71              
ATOM   1730  HG1 LYS A 113      96.915  80.371  71.625  1.00  6.71              
ATOM   1731  HG2 LYS A 113      98.222  81.405  72.169  1.00  6.71              
ATOM   1732  CD  LYS A 113      96.268  82.135  72.688  1.00  6.71              
ATOM   1733  HD1 LYS A 113      96.241  82.408  73.744  1.00  6.71              
ATOM   1734  HD2 LYS A 113      95.271  81.794  72.407  1.00  6.71              
ATOM   1735  CE  LYS A 113      96.637  83.381  71.867  1.00  6.71              
ATOM   1736  HE1 LYS A 113      95.822  84.103  71.968  1.00  6.71              
ATOM   1737  HE2 LYS A 113      96.722  83.100  70.813  1.00  6.71              
ATOM   1738  NZ  LYS A 113      97.903  83.994  72.347  1.00  6.71              
ATOM   1739  HZ1 LYS A 113      98.096  84.874  71.891  1.00  6.71              
ATOM   1740  HZ2 LYS A 113      97.842  84.154  73.351  1.00  6.71              
ATOM   1741  HZ3 LYS A 113      98.689  83.363  72.192  1.00  6.71              
ATOM   1742  C   LYS A 113      99.276  78.843  74.935  1.00  6.71              
ATOM   1743  O   LYS A 113     100.048  79.570  75.564  1.00  6.71              
ATOM   1744  N   THR A 114      98.927  77.602  75.312  1.00  6.26              
ATOM   1745  H   THR A 114      98.325  77.036  74.722  1.00  6.26              
ATOM   1746  CA  THR A 114      99.404  77.035  76.599  1.00  6.26              
ATOM   1747  HA  THR A 114     100.120  77.748  77.010  1.00  6.26              
ATOM   1748  CB  THR A 114      98.336  77.017  77.704  1.00  6.26              
ATOM   1749  HB  THR A 114      98.010  78.046  77.863  1.00  6.26              
ATOM   1750  CG2 THR A 114      97.091  76.190  77.408  1.00  6.26              
ATOM   1751 1HG2 THR A 114      96.618  76.553  76.497  1.00  6.26              
ATOM   1752 2HG2 THR A 114      97.361  75.143  77.294  1.00  6.26              
ATOM   1753 3HG2 THR A 114      96.387  76.292  78.235  1.00  6.26              
ATOM   1754  OG1 THR A 114      98.896  76.552  78.909  1.00  6.26              
ATOM   1755  HG1 THR A 114      99.117  75.621  78.782  1.00  6.26              
ATOM   1756  C   THR A 114     100.257  75.771  76.494  1.00  6.26              
ATOM   1757  O   THR A 114      99.806  74.659  76.778  1.00  6.26              
ATOM   1758  N   LEU A 115     101.521  75.948  76.086  1.00  6.27              
ATOM   1759  H   LEU A 115     101.922  76.879  76.060  1.00  6.27              
ATOM   1760  CA  LEU A 115     102.398  74.804  75.835  1.00  6.27              
ATOM   1761  HA  LEU A 115     101.805  73.945  75.522  1.00  6.27              
ATOM   1762  CB  LEU A 115     103.381  75.168  74.706  1.00  6.27              
ATOM   1763  HB1 LEU A 115     103.922  76.065  75.004  1.00  6.27              
ATOM   1764  HB2 LEU A 115     102.811  75.409  73.814  1.00  6.27              
ATOM   1765  CG  LEU A 115     104.414  74.073  74.373  1.00  6.27              
ATOM   1766  HG  LEU A 115     105.053  73.913  75.239  1.00  6.27              
ATOM   1767  CD1 LEU A 115     103.779  72.735  73.990  1.00  6.27              
ATOM   1768 1HD1 LEU A 115     104.561  72.021  73.745  1.00  6.27              
ATOM   1769 2HD1 LEU A 115     103.213  72.335  74.830  1.00  6.27              
ATOM   1770 3HD1 LEU A 115     103.121  72.857  73.131  1.00  6.27              
ATOM   1771  CD2 LEU A 115     105.300  74.497  73.198  1.00  6.27              
ATOM   1772 1HD2 LEU A 115     106.061  73.740  73.011  1.00  6.27              
ATOM   1773 2HD2 LEU A 115     104.700  74.631  72.302  1.00  6.27              
ATOM   1774 3HD2 LEU A 115     105.803  75.434  73.431  1.00  6.27              
ATOM   1775  C   LEU A 115     103.148  74.457  77.125  1.00  6.27              
ATOM   1776  O   LEU A 115     104.044  75.200  77.567  1.00  6.27              
ATOM   1777  N   GLU A 116     102.792  73.324  77.740  1.00  6.38              
ATOM   1778  H   GLU A 116     102.014  72.760  77.413  1.00  6.38              
ATOM   1779  CA  GLU A 116     103.510  73.042  78.996  1.00  6.38              
ATOM   1780  HA  GLU A 116     103.490  73.954  79.594  1.00  6.38              
ATOM   1781  CB  GLU A 116     102.806  71.979  79.855  1.00  6.38              
ATOM   1782  HB1 GLU A 116     102.668  71.056  79.289  1.00  6.38              
ATOM   1783  HB2 GLU A 116     101.844  72.405  80.119  1.00  6.38              
ATOM   1784  CG  GLU A 116     103.557  71.687  81.166  1.00  6.38              
ATOM   1785  HG1 GLU A 116     103.955  72.622  81.550  1.00  6.38              
ATOM   1786  HG2 GLU A 116     104.406  71.040  80.943  1.00  6.38              
ATOM   1787  CD  GLU A 116     102.720  71.058  82.296  1.00  6.38              
ATOM   1788  OE1 GLU A 116     101.517  70.775  82.107  1.00  6.38              
ATOM   1789  OE2 GLU A 116     103.333  70.827  83.362  1.00  6.38              
ATOM   1790  C   GLU A 116     105.003  72.749  78.749  1.00  6.38              
ATOM   1791  O   GLU A 116     105.862  73.317  79.416  1.00  6.38              
ATOM   1792  N   ILE A 117     105.344  71.952  77.735  1.00  6.82              
ATOM   1793  H   ILE A 117     104.600  71.559  77.183  1.00  6.82              
ATOM   1794  CA  ILE A 117     106.701  71.405  77.565  1.00  6.82              
ATOM   1795  HA  ILE A 117     106.553  70.481  77.011  1.00  6.82              
ATOM   1796  CB  ILE A 117     107.563  72.293  76.621  1.00  6.82              
ATOM   1797  HB  ILE A 117     106.871  72.718  75.895  1.00  6.82              
ATOM   1798  CG2 ILE A 117     108.276  73.499  77.264  1.00  6.82              
ATOM   1799 1HG2 ILE A 117     108.735  74.109  76.495  1.00  6.82              
ATOM   1800 2HG2 ILE A 117     107.551  74.108  77.798  1.00  6.82              
ATOM   1801 3HG2 ILE A 117     109.070  73.208  77.942  1.00  6.82              
ATOM   1802  CG1 ILE A 117     108.512  71.410  75.785  1.00  6.82              
ATOM   1803 1HG1 ILE A 117     107.935  70.619  75.308  1.00  6.82              
ATOM   1804 2HG1 ILE A 117     109.229  70.935  76.439  1.00  6.82              
ATOM   1805  CD1 ILE A 117     109.276  72.141  74.681  1.00  6.82              
ATOM   1806  HD1 ILE A 117     109.792  71.412  74.057  1.00  6.82              
ATOM   1807  HD2 ILE A 117     108.576  72.708  74.070  1.00  6.82              
ATOM   1808  HD3 ILE A 117     110.018  72.805  75.122  1.00  6.82              
ATOM   1809  C   ILE A 117     107.279  70.877  78.884  1.00  6.82              
ATOM   1810  O   ILE A 117     106.602  70.076  79.525  1.00  6.82              
ATOM   1811  N   THR A 118     108.492  71.255  79.294  1.00  6.78              
ATOM   1812  H   THR A 118     108.918  72.001  78.769  1.00  6.78              
ATOM   1813  CA  THR A 118     109.428  70.265  79.825  1.00  6.78              
ATOM   1814  HA  THR A 118     109.204  69.397  79.225  1.00  6.78              
ATOM   1815  CB  THR A 118     110.903  70.565  79.542  1.00  6.78              
ATOM   1816  HB  THR A 118     111.498  69.709  79.855  1.00  6.78              
ATOM   1817  CG2 THR A 118     111.295  70.840  78.102  1.00  6.78              
ATOM   1818 1HG2 THR A 118     111.021  69.987  77.483  1.00  6.78              
ATOM   1819 2HG2 THR A 118     110.817  71.743  77.734  1.00  6.78              
ATOM   1820 3HG2 THR A 118     112.375  70.963  78.052  1.00  6.78              
ATOM   1821  OG1 THR A 118     111.307  71.664  80.289  1.00  6.78              
ATOM   1822  HG1 THR A 118     112.269  71.658  80.241  1.00  6.78              
ATOM   1823  C   THR A 118     109.271  69.709  81.240  1.00  6.78              
ATOM   1824  O   THR A 118     110.240  69.232  81.819  1.00  6.78              
ATOM   1825  N   CYS A 119     108.058  69.691  81.775  1.00  6.84              
ATOM   1826  H   CYS A 119     107.316  70.062  81.192  1.00  6.84              
ATOM   1827  CA  CYS A 119     107.632  68.919  82.938  1.00  6.84              
ATOM   1828  HA  CYS A 119     107.929  69.428  83.842  1.00  6.84              
ATOM   1829  CB  CYS A 119     106.110  69.012  82.952  1.00  6.84              
ATOM   1830  HB1 CYS A 119     105.739  68.397  82.146  1.00  6.84              
ATOM   1831  HB2 CYS A 119     105.801  70.043  82.765  1.00  6.84              
ATOM   1832  SG  CYS A 119     105.394  68.499  84.535  1.00  6.84              
ATOM   1833  HG  CYS A 119     104.256  69.208  84.352  1.00  6.84              
ATOM   1834  C   CYS A 119     108.189  67.489  83.008  1.00  6.84              
ATOM   1835  O   CYS A 119     107.565  66.574  82.462  1.00  6.84              
ATOM   1836  N   LEU A 120     109.364  67.294  83.642  1.00  6.81              
ATOM   1837  H   LEU A 120     109.854  68.110  83.996  1.00  6.81              
ATOM   1838  CA  LEU A 120     110.084  66.005  83.659  1.00  6.81              
ATOM   1839  HA  LEU A 120     111.056  66.167  84.109  1.00  6.81              
ATOM   1840  CB  LEU A 120     109.316  65.025  84.587  1.00  6.81              
ATOM   1841  HB1 LEU A 120     108.660  64.398  83.984  1.00  6.81              
ATOM   1842  HB2 LEU A 120     108.671  65.615  85.239  1.00  6.81              
ATOM   1843  CG  LEU A 120     110.179  64.130  85.506  1.00  6.81              
ATOM   1844  HG  LEU A 120     110.947  64.732  85.988  1.00  6.81              
ATOM   1845  CD1 LEU A 120     109.291  63.520  86.597  1.00  6.81              
ATOM   1846 1HD1 LEU A 120     109.898  62.925  87.278  1.00  6.81              
ATOM   1847 2HD1 LEU A 120     108.823  64.323  87.168  1.00  6.81              
ATOM   1848 3HD1 LEU A 120     108.523  62.895  86.143  1.00  6.81              
ATOM   1849  CD2 LEU A 120     110.863  62.961  84.795  1.00  6.81              
ATOM   1850 1HD2 LEU A 120     111.374  62.327  85.517  1.00  6.81              
ATOM   1851 2HD2 LEU A 120     110.126  62.373  84.246  1.00  6.81              
ATOM   1852 3HD2 LEU A 120     111.603  63.342  84.095  1.00  6.81              
ATOM   1853  C   LEU A 120     110.342  65.439  82.239  1.00  6.81              
ATOM   1854  O   LEU A 120     110.573  64.250  82.032  1.00  6.81              
ATOM   1855  N   GLU A 121     110.345  66.300  81.224  1.00  6.92              
ATOM   1856  H   GLU A 121     110.183  67.272  81.469  1.00  6.92              
ATOM   1857  CA  GLU A 121     110.833  66.021  79.871  1.00  6.92              
ATOM   1858  HA  GLU A 121     110.599  64.995  79.588  1.00  6.92              
ATOM   1859  CB  GLU A 121     110.112  66.973  78.908  1.00  6.92              
ATOM   1860  HB1 GLU A 121     110.378  67.963  79.230  1.00  6.92              
ATOM   1861  HB2 GLU A 121     109.038  66.830  79.041  1.00  6.92              
ATOM   1862  CG  GLU A 121     110.428  66.903  77.407  1.00  6.92              
ATOM   1863  HG1 GLU A 121     110.344  65.866  77.105  1.00  6.92              
ATOM   1864  HG2 GLU A 121     111.464  67.209  77.246  1.00  6.92              
ATOM   1865  CD  GLU A 121     109.494  67.786  76.542  1.00  6.92              
ATOM   1866  OE1 GLU A 121     108.727  68.602  77.108  1.00  6.92              
ATOM   1867  OE2 GLU A 121     109.556  67.663  75.296  1.00  6.92              
ATOM   1868  C   GLU A 121     112.350  66.189  79.896  1.00  6.92              
ATOM   1869  O   GLU A 121     112.920  67.237  79.582  1.00  6.92              
ATOM   1870  N   SER A 122     112.972  65.195  80.520  1.00  6.96              
ATOM   1871  H   SER A 122     112.406  64.390  80.773  1.00  6.96              
ATOM   1872  CA  SER A 122     114.172  65.411  81.303  1.00  6.96              
ATOM   1873  HA  SER A 122     114.653  66.343  81.009  1.00  6.96              
ATOM   1874  CB  SER A 122     113.791  65.522  82.775  1.00  6.96              
ATOM   1875  HB1 SER A 122     113.500  64.548  83.172  1.00  6.96              
ATOM   1876  HB2 SER A 122     112.945  66.201  82.865  1.00  6.96              
ATOM   1877  OG  SER A 122     114.852  66.057  83.543  1.00  6.96              
ATOM   1878  HG  SER A 122     114.493  66.198  84.427  1.00  6.96              
ATOM   1879  C   SER A 122     115.136  64.280  81.053  1.00  6.96              
ATOM   1880  O   SER A 122     114.930  63.139  81.450  1.00  6.96              
ATOM   1881  N   LEU A 123     116.213  64.681  80.382  1.00  8.14              
ATOM   1882  H   LEU A 123     116.119  65.601  79.982  1.00  8.14              
ATOM   1883  CA  LEU A 123     117.554  64.134  80.534  1.00  8.14              
ATOM   1884  HA  LEU A 123     118.146  65.040  80.634  1.00  8.14              
ATOM   1885  CB  LEU A 123     117.803  63.279  81.796  1.00  8.14              
ATOM   1886  HB1 LEU A 123     117.606  62.227  81.569  1.00  8.14              
ATOM   1887  HB2 LEU A 123     117.119  63.546  82.567  1.00  8.14              
ATOM   1888  CG  LEU A 123     119.186  63.346  82.512  1.00  8.14              
ATOM   1889  HG  LEU A 123     119.152  62.641  83.344  1.00  8.14              
ATOM   1890  CD1 LEU A 123     120.436  63.008  81.702  1.00  8.14              
ATOM   1891 1HD1 LEU A 123     121.313  63.002  82.348  1.00  8.14              
ATOM   1892 2HD1 LEU A 123     120.325  62.010  81.275  1.00  8.14              
ATOM   1893 3HD1 LEU A 123     120.586  63.732  80.901  1.00  8.14              
ATOM   1894  CD2 LEU A 123     119.434  64.730  83.121  1.00  8.14              
ATOM   1895 1HD2 LEU A 123     120.318  64.689  83.757  1.00  8.14              
ATOM   1896 2HD2 LEU A 123     119.605  65.457  82.327  1.00  8.14              
ATOM   1897 3HD2 LEU A 123     118.575  65.007  83.730  1.00  8.14              
ATOM   1898  C   LEU A 123     118.114  63.524  79.242  1.00  8.14              
ATOM   1899  O   LEU A 123     118.911  62.570  79.238  1.00  8.14              
ATOM   1900  N   ASN A 124     117.827  64.124  78.041  1.00  8.20              
ATOM   1901  H   ASN A 124     117.030  64.698  78.203  1.00  8.20              
ATOM   1902  CA  ASN A 124     118.921  64.502  77.136  1.00  8.20              
ATOM   1903  HA  ASN A 124     119.769  64.654  77.776  1.00  8.20              
ATOM   1904  CB  ASN A 124     119.317  63.402  76.186  1.00  8.20              
ATOM   1905  HB1 ASN A 124     119.515  62.456  76.691  1.00  8.20              
ATOM   1906  HB2 ASN A 124     120.217  63.662  75.632  1.00  8.20              
ATOM   1907  CG  ASN A 124     118.246  63.128  75.158  1.00  8.20              
ATOM   1908  OD1 ASN A 124     117.755  64.057  74.552  1.00  8.20              
ATOM   1909  ND2 ASN A 124     117.857  61.903  74.974  1.00  8.20              
ATOM   1910 1HD2 ASN A 124     118.256  61.175  75.534  1.00  8.20              
ATOM   1911 2HD2 ASN A 124     117.030  61.785  74.401  1.00  8.20              
ATOM   1912  C   ASN A 124     118.613  65.904  76.614  1.00  8.20              
ATOM   1913  O   ASN A 124     117.660  66.544  76.977  1.00  8.20              
ATOM   1914  N   ILE A 125     119.614  66.348  75.887  1.00  7.45              
ATOM   1915  H   ILE A 125     120.280  65.754  75.426  1.00  7.45              
ATOM   1916  CA  ILE A 125     120.059  67.731  75.874  1.00  7.45              
ATOM   1917  HA  ILE A 125     119.247  68.438  76.107  1.00  7.45              
ATOM   1918  CB  ILE A 125     121.230  67.946  76.864  1.00  7.45              
ATOM   1919  HB  ILE A 125     121.580  68.975  76.755  1.00  7.45              
ATOM   1920  CG2 ILE A 125     120.749  67.812  78.324  1.00  7.45              
ATOM   1921 1HG2 ILE A 125     121.531  68.161  78.998  1.00  7.45              
ATOM   1922 2HG2 ILE A 125     119.861  68.430  78.448  1.00  7.45              
ATOM   1923 3HG2 ILE A 125     120.509  66.775  78.550  1.00  7.45              
ATOM   1924  CG1 ILE A 125     122.424  67.000  76.576  1.00  7.45              
ATOM   1925 1HG1 ILE A 125     122.700  67.082  75.526  1.00  7.45              
ATOM   1926 2HG1 ILE A 125     122.134  65.966  76.764  1.00  7.45              
ATOM   1927  CD1 ILE A 125     123.684  67.301  77.388  1.00  7.45              
ATOM   1928  HD1 ILE A 125     123.984  68.338  77.244  1.00  7.45              
ATOM   1929  HD2 ILE A 125     123.512  67.107  78.446  1.00  7.45              
ATOM   1930  HD3 ILE A 125     124.493  66.655  77.049  1.00  7.45              
ATOM   1931  C   ILE A 125     120.586  68.092  74.409  1.00  7.45              
ATOM   1932  O   ILE A 125     120.686  67.089  73.667  1.00  7.45              
ATOM   1933  N   PRO A 126     121.051  69.285  73.920  1.00  6.74              
ATOM   1934  CD  PRO A 126     121.978  69.177  72.757  1.00  6.74              
ATOM   1935  HD1 PRO A 126     121.379  68.900  71.887  1.00  6.74              
ATOM   1936  HD2 PRO A 126     122.720  68.399  72.954  1.00  6.74              
ATOM   1937  CG  PRO A 126     122.644  70.508  72.553  1.00  6.74              
ATOM   1938  HG1 PRO A 126     122.955  70.652  71.521  1.00  6.74              
ATOM   1939  HG2 PRO A 126     123.484  70.624  73.232  1.00  6.74              
ATOM   1940  CB  PRO A 126     121.514  71.462  72.918  1.00  6.74              
ATOM   1941  HB1 PRO A 126     120.903  71.546  72.017  1.00  6.74              
ATOM   1942  HB2 PRO A 126     121.901  72.445  73.180  1.00  6.74              
ATOM   1943  CA  PRO A 126     120.759  70.745  74.066  1.00  6.74              
ATOM   1944  HA  PRO A 126     121.084  71.151  75.018  1.00  6.74              
ATOM   1945  C   PRO A 126     119.224  71.047  73.955  1.00  6.74              
ATOM   1946  O   PRO A 126     118.418  70.185  74.019  1.00  6.74              
ATOM   1947  N   PHE A 127     118.934  72.338  73.656  1.00  7.47              
ATOM   1948  H   PHE A 127     119.685  73.012  73.749  1.00  7.47              
ATOM   1949  CA  PHE A 127     117.903  72.652  72.680  1.00  7.47              
ATOM   1950  HA  PHE A 127     117.354  71.761  72.360  1.00  7.47              
ATOM   1951  CB  PHE A 127     116.892  73.643  73.292  1.00  7.47              
ATOM   1952  HB1 PHE A 127     116.481  74.206  72.458  1.00  7.47              
ATOM   1953  HB2 PHE A 127     117.438  74.340  73.929  1.00  7.47              
ATOM   1954  CG  PHE A 127     115.726  73.052  74.061  1.00  7.47              
ATOM   1955  CD1 PHE A 127     115.914  72.107  75.089  1.00  7.47              
ATOM   1956  HD1 PHE A 127     116.904  71.788  75.365  1.00  7.47              
ATOM   1957  CE1 PHE A 127     114.808  71.557  75.759  1.00  7.47              
ATOM   1958  HE1 PHE A 127     114.952  70.810  76.527  1.00  7.47              
ATOM   1959  CZ  PHE A 127     113.507  71.955  75.406  1.00  7.47              
ATOM   1960  HZ  PHE A 127     112.651  71.497  75.875  1.00  7.47              
ATOM   1961  CE2 PHE A 127     113.313  72.931  74.416  1.00  7.47              
ATOM   1962  HE2 PHE A 127     112.312  73.235  74.149  1.00  7.47              
ATOM   1963  CD2 PHE A 127     114.421  73.482  73.750  1.00  7.47              
ATOM   1964  HD2 PHE A 127     114.256  74.235  72.995  1.00  7.47              
ATOM   1965  C   PHE A 127     118.559  73.257  71.428  1.00  7.47              
ATOM   1966  O   PHE A 127     119.618  73.885  71.519  1.00  7.47              
ATOM   1967  N   SER A 128     117.947  73.068  70.262  1.00  7.64              
ATOM   1968  H   SER A 128     117.105  72.510  70.268  1.00  7.64              
ATOM   1969  CA  SER A 128     118.432  73.592  68.978  1.00  7.64              
ATOM   1970  HA  SER A 128     119.521  73.548  68.965  1.00  7.64              
ATOM   1971  CB  SER A 128     117.933  72.677  67.861  1.00  7.64              
ATOM   1972  HB1 SER A 128     118.227  73.079  66.891  1.00  7.64              
ATOM   1973  HB2 SER A 128     116.847  72.584  67.900  1.00  7.64              
ATOM   1974  OG  SER A 128     118.543  71.413  68.017  1.00  7.64              
ATOM   1975  HG  SER A 128     118.149  70.975  68.791  1.00  7.64              
ATOM   1976  C   SER A 128     118.049  75.078  68.749  1.00  7.64              
ATOM   1977  O   SER A 128     117.812  75.807  69.710  1.00  7.64              
ATOM   1978  N   SER A 129     118.019  75.548  67.492  1.00  7.21              
ATOM   1979  H   SER A 129     118.263  74.930  66.734  1.00  7.21              
ATOM   1980  CA  SER A 129     117.766  76.952  67.120  1.00  7.21              
ATOM   1981  HA  SER A 129     118.059  77.592  67.953  1.00  7.21              
ATOM   1982  CB  SER A 129     118.657  77.334  65.933  1.00  7.21              
ATOM   1983  HB1 SER A 129     119.700  77.328  66.254  1.00  7.21              
ATOM   1984  HB2 SER A 129     118.401  78.338  65.595  1.00  7.21              
ATOM   1985  OG  SER A 129     118.493  76.412  64.865  1.00  7.21              
ATOM   1986  HG  SER A 129     118.977  76.770  64.111  1.00  7.21              
ATOM   1987  C   SER A 129     116.303  77.301  66.817  1.00  7.21              
ATOM   1988  O   SER A 129     115.640  77.906  67.648  1.00  7.21              
ATOM   1989  N   GLU A 130     115.764  76.890  65.668  1.00  7.13              
ATOM   1990  H   GLU A 130     116.390  76.448  65.007  1.00  7.13              
ATOM   1991  CA  GLU A 130     114.346  77.038  65.305  1.00  7.13              
ATOM   1992  HA  GLU A 130     113.982  78.016  65.625  1.00  7.13              
ATOM   1993  CB  GLU A 130     114.183  76.923  63.773  1.00  7.13              
ATOM   1994  HB1 GLU A 130     113.121  76.828  63.549  1.00  7.13              
ATOM   1995  HB2 GLU A 130     114.668  76.007  63.432  1.00  7.13              
ATOM   1996  CG  GLU A 130     114.737  78.107  62.965  1.00  7.13              
ATOM   1997  HG1 GLU A 130     115.523  77.742  62.299  1.00  7.13              
ATOM   1998  HG2 GLU A 130     115.194  78.832  63.642  1.00  7.13              
ATOM   1999  CD  GLU A 130     113.636  78.785  62.132  1.00  7.13              
ATOM   2000  OE1 GLU A 130     113.026  78.097  61.275  1.00  7.13              
ATOM   2001  OE2 GLU A 130     113.391  79.985  62.383  1.00  7.13              
ATOM   2002  C   GLU A 130     113.487  75.962  66.009  1.00  7.13              
ATOM   2003  O   GLU A 130     112.818  75.153  65.363  1.00  7.13              
ATOM   2004  N   VAL A 131     113.559  75.864  67.341  1.00  7.09              
ATOM   2005  H   VAL A 131     114.173  76.504  67.842  1.00  7.09              
ATOM   2006  CA  VAL A 131     112.714  74.933  68.103  1.00  7.09              
ATOM   2007  HA  VAL A 131     112.735  73.958  67.613  1.00  7.09              
ATOM   2008  CB  VAL A 131     113.220  74.739  69.547  1.00  7.09              
ATOM   2009  HB  VAL A 131     113.178  75.690  70.079  1.00  7.09              
ATOM   2010  CG1 VAL A 131     112.377  73.708  70.307  1.00  7.09              
ATOM   2011 1HG1 VAL A 131     112.790  73.555  71.301  1.00  7.09              
ATOM   2012 2HG1 VAL A 131     111.355  74.063  70.431  1.00  7.09              
ATOM   2013 3HG1 VAL A 131     112.358  72.760  69.769  1.00  7.09              
ATOM   2014  CG2 VAL A 131     114.667  74.229  69.562  1.00  7.09              
ATOM   2015 1HG2 VAL A 131     114.984  74.056  70.589  1.00  7.09              
ATOM   2016 2HG2 VAL A 131     114.742  73.299  68.998  1.00  7.09              
ATOM   2017 3HG2 VAL A 131     115.319  74.982  69.125  1.00  7.09              
ATOM   2018  C   VAL A 131     111.249  75.379  68.129  1.00  7.09              
ATOM   2019  O   VAL A 131     110.335  74.559  68.100  1.00  7.09              
ATOM   2020  N   PHE A 132     111.031  76.691  68.138  1.00  7.05              
ATOM   2021  H   PHE A 132     111.845  77.287  68.184  1.00  7.05              
ATOM   2022  CA  PHE A 132     109.725  77.309  68.353  1.00  7.05              
ATOM   2023  HA  PHE A 132     108.945  76.550  68.302  1.00  7.05              
ATOM   2024  CB  PHE A 132     109.716  77.934  69.759  1.00  7.05              
ATOM   2025  HB1 PHE A 132     108.740  78.386  69.936  1.00  7.05              
ATOM   2026  HB2 PHE A 132     110.449  78.742  69.776  1.00  7.05              
ATOM   2027  CG  PHE A 132     109.991  76.993  70.920  1.00  7.05              
ATOM   2028  CD1 PHE A 132     110.993  77.308  71.858  1.00  7.05              
ATOM   2029  HD1 PHE A 132     111.612  78.182  71.717  1.00  7.05              
ATOM   2030  CE1 PHE A 132     111.179  76.503  72.995  1.00  7.05              
ATOM   2031  HE1 PHE A 132     111.936  76.763  73.722  1.00  7.05              
ATOM   2032  CZ  PHE A 132     110.374  75.371  73.194  1.00  7.05              
ATOM   2033  HZ  PHE A 132     110.510  74.766  74.078  1.00  7.05              
ATOM   2034  CE2 PHE A 132     109.402  75.027  72.237  1.00  7.05              
ATOM   2035  HE2 PHE A 132     108.797  74.141  72.365  1.00  7.05              
ATOM   2036  CD2 PHE A 132     109.214  75.833  71.102  1.00  7.05              
ATOM   2037  HD2 PHE A 132     108.471  75.550  70.372  1.00  7.05              
ATOM   2038  C   PHE A 132     109.391  78.352  67.277  1.00  7.05              
ATOM   2039  O   PHE A 132     108.629  79.283  67.524  1.00  7.05              
ATOM   2040  N   SER A 133     109.971  78.228  66.083  1.00  6.89              
ATOM   2041  H   SER A 133     110.517  77.399  65.879  1.00  6.89              
ATOM   2042  CA  SER A 133     109.773  79.181  64.985  1.00  6.89              
ATOM   2043  HA  SER A 133     110.156  80.151  65.301  1.00  6.89              
ATOM   2044  CB  SER A 133     110.609  78.731  63.785  1.00  6.89              
ATOM   2045  HB1 SER A 133     111.663  78.823  64.044  1.00  6.89              
ATOM   2046  HB2 SER A 133     110.401  79.360  62.918  1.00  6.89              
ATOM   2047  OG  SER A 133     110.330  77.376  63.487  1.00  6.89              
ATOM   2048  HG  SER A 133     109.544  77.382  62.914  1.00  6.89              
ATOM   2049  C   SER A 133     108.316  79.409  64.573  1.00  6.89              
ATOM   2050  O   SER A 133     107.942  80.532  64.244  1.00  6.89              
ATOM   2051  N   ASP A 134     107.480  78.371  64.661  1.00  6.77              
ATOM   2052  H   ASP A 134     107.878  77.493  64.954  1.00  6.77              
ATOM   2053  CA  ASP A 134     106.161  78.320  64.011  1.00  6.77              
ATOM   2054  HA  ASP A 134     106.098  79.157  63.313  1.00  6.77              
ATOM   2055  CB  ASP A 134     106.087  77.048  63.154  1.00  6.77              
ATOM   2056  HB1 ASP A 134     105.063  76.893  62.825  1.00  6.77              
ATOM   2057  HB2 ASP A 134     106.378  76.186  63.757  1.00  6.77              
ATOM   2058  CG  ASP A 134     106.976  77.127  61.902  1.00  6.77              
ATOM   2059  OD1 ASP A 134     106.681  76.398  60.933  1.00  6.77              
ATOM   2060  OD2 ASP A 134     108.028  77.808  61.913  1.00  6.77              
ATOM   2061  C   ASP A 134     104.997  78.541  64.994  1.00  6.77              
ATOM   2062  O   ASP A 134     103.877  78.078  64.799  1.00  6.77              
ATOM   2063  N   LEU A 135     105.281  79.248  66.089  1.00  6.67              
ATOM   2064  H   LEU A 135     106.238  79.572  66.175  1.00  6.67              
ATOM   2065  CA  LEU A 135     104.431  79.346  67.272  1.00  6.67              
ATOM   2066  HA  LEU A 135     103.451  78.914  67.063  1.00  6.67              
ATOM   2067  CB  LEU A 135     105.070  78.563  68.446  1.00  6.67              
ATOM   2068  HB1 LEU A 135     104.466  78.763  69.324  1.00  6.67              
ATOM   2069  HB2 LEU A 135     106.063  78.977  68.635  1.00  6.67              
ATOM   2070  CG  LEU A 135     105.169  77.031  68.388  1.00  6.67              
ATOM   2071  HG  LEU A 135     104.173  76.595  68.302  1.00  6.67              
ATOM   2072  CD1 LEU A 135     106.049  76.523  67.253  1.00  6.67              
ATOM   2073 1HD1 LEU A 135     106.827  77.247  67.030  1.00  6.67              
ATOM   2074 2HD1 LEU A 135     106.540  75.605  67.536  1.00  6.67              
ATOM   2075 3HD1 LEU A 135     105.437  76.326  66.373  1.00  6.67              
ATOM   2076  CD2 LEU A 135     105.803  76.563  69.702  1.00  6.67              
ATOM   2077 1HD2 LEU A 135     105.865  75.475  69.721  1.00  6.67              
ATOM   2078 2HD2 LEU A 135     106.798  76.991  69.801  1.00  6.67              
ATOM   2079 3HD2 LEU A 135     105.197  76.886  70.543  1.00  6.67              
ATOM   2080  C   LEU A 135     104.208  80.818  67.663  1.00  6.67              
ATOM   2081  O   LEU A 135     104.201  81.129  68.845  1.00  6.67              
ATOM   2082  N   GLN A 136     104.042  81.763  66.726  1.00  6.65              
ATOM   2083  H   GLN A 136     104.132  81.478  65.761  1.00  6.65              
ATOM   2084  CA  GLN A 136     103.945  83.212  67.034  1.00  6.65              
ATOM   2085  HA  GLN A 136     104.944  83.542  67.325  1.00  6.65              
ATOM   2086  CB  GLN A 136     103.554  83.994  65.762  1.00  6.65              
ATOM   2087  HB1 GLN A 136     102.569  83.671  65.422  1.00  6.65              
ATOM   2088  HB2 GLN A 136     104.267  83.719  64.983  1.00  6.65              
ATOM   2089  CG  GLN A 136     103.590  85.540  65.881  1.00  6.65              
ATOM   2090  HG1 GLN A 136     103.605  85.946  64.870  1.00  6.65              
ATOM   2091  HG2 GLN A 136     104.519  85.832  66.367  1.00  6.65              
ATOM   2092  CD  GLN A 136     102.416  86.220  66.609  1.00  6.65              
ATOM   2093  OE1 GLN A 136     102.559  87.227  67.298  1.00  6.65              
ATOM   2094  NE2 GLN A 136     101.203  85.728  66.469  1.00  6.65              
ATOM   2095 1HE2 GLN A 136     101.026  84.881  65.956  1.00  6.65              
ATOM   2096 2HE2 GLN A 136     100.448  86.160  66.971  1.00  6.65              
ATOM   2097  C   GLN A 136     103.020  83.581  68.210  1.00  6.65              
ATOM   2098  O   GLN A 136     103.287  84.498  69.000  1.00  6.65              
ATOM   2099  N   ASN A 137     101.923  82.826  68.253  1.00  6.61              
ATOM   2100  H   ASN A 137     101.874  82.086  67.566  1.00  6.61              
ATOM   2101  CA  ASN A 137     100.796  82.924  69.164  1.00  6.61              
ATOM   2102  HA  ASN A 137     100.533  83.975  69.288  1.00  6.61              
ATOM   2103  CB  ASN A 137      99.637  82.185  68.471  1.00  6.61              
ATOM   2104  HB1 ASN A 137      98.741  82.244  69.087  1.00  6.61              
ATOM   2105  HB2 ASN A 137      99.890  81.129  68.354  1.00  6.61              
ATOM   2106  CG  ASN A 137      99.329  82.797  67.116  1.00  6.61              
ATOM   2107  OD1 ASN A 137      98.926  83.943  67.028  1.00  6.61              
ATOM   2108  ND2 ASN A 137      99.570  82.109  66.024  1.00  6.61              
ATOM   2109 1HD2 ASN A 137      99.847  81.132  66.083  1.00  6.61              
ATOM   2110 2HD2 ASN A 137      99.217  82.487  65.163  1.00  6.61              
ATOM   2111  C   ASN A 137     101.055  82.349  70.559  1.00  6.61              
ATOM   2112  O   ASN A 137     100.248  82.648  71.446  1.00  6.61              
ATOM   2113  N   ILE A 138     102.130  81.561  70.743  1.00  6.57              
ATOM   2114  H   ILE A 138     102.784  81.444  69.980  1.00  6.57              
ATOM   2115  CA  ILE A 138     102.480  80.941  72.024  1.00  6.57              
ATOM   2116  HA  ILE A 138     101.691  80.224  72.246  1.00  6.57              
ATOM   2117  CB  ILE A 138     103.813  80.162  72.034  1.00  6.57              
ATOM   2118  HB  ILE A 138     103.768  79.436  71.229  1.00  6.57              
ATOM   2119  CG2 ILE A 138     105.066  81.037  71.825  1.00  6.57              
ATOM   2120 1HG2 ILE A 138     105.889  80.421  71.466  1.00  6.57              
ATOM   2121 2HG2 ILE A 138     104.871  81.824  71.099  1.00  6.57              
ATOM   2122 3HG2 ILE A 138     105.355  81.517  72.758  1.00  6.57              
ATOM   2123  CG1 ILE A 138     103.903  79.389  73.374  1.00  6.57              
ATOM   2124 1HG1 ILE A 138     102.992  78.809  73.519  1.00  6.57              
ATOM   2125 2HG1 ILE A 138     103.977  80.091  74.204  1.00  6.57              
ATOM   2126  CD1 ILE A 138     105.087  78.435  73.486  1.00  6.57              
ATOM   2127  HD1 ILE A 138     105.031  77.927  74.446  1.00  6.57              
ATOM   2128  HD2 ILE A 138     105.063  77.703  72.683  1.00  6.57              
ATOM   2129  HD3 ILE A 138     106.019  78.991  73.452  1.00  6.57              
ATOM   2130  C   ILE A 138     102.471  81.986  73.129  1.00  6.57              
ATOM   2131  O   ILE A 138     103.127  83.018  72.998  1.00  6.57              
ATOM   2132  N   GLN A 139     101.724  81.712  74.200  1.00  6.55              
ATOM   2133  H   GLN A 139     101.257  80.823  74.280  1.00  6.55              
ATOM   2134  CA  GLN A 139     101.475  82.719  75.216  1.00  6.55              
ATOM   2135  HA  GLN A 139     101.937  83.647  74.886  1.00  6.55              
ATOM   2136  CB  GLN A 139      99.975  83.006  75.326  1.00  6.55              
ATOM   2137  HB1 GLN A 139      99.496  82.301  76.007  1.00  6.55              
ATOM   2138  HB2 GLN A 139      99.529  82.900  74.337  1.00  6.55              
ATOM   2139  CG  GLN A 139      99.756  84.449  75.808  1.00  6.55              
ATOM   2140  HG1 GLN A 139     100.393  85.121  75.233  1.00  6.55              
ATOM   2141  HG2 GLN A 139     100.044  84.531  76.857  1.00  6.55              
ATOM   2142  CD  GLN A 139      98.326  84.942  75.645  1.00  6.55              
ATOM   2143  OE1 GLN A 139      97.446  84.274  75.112  1.00  6.55              
ATOM   2144  NE2 GLN A 139      98.050  86.158  76.023  1.00  6.55              
ATOM   2145 1HE2 GLN A 139      98.840  86.766  76.281  1.00  6.55              
ATOM   2146 2HE2 GLN A 139      97.120  86.516  75.951  1.00  6.55              
ATOM   2147  C   GLN A 139     102.162  82.411  76.548  1.00  6.55              
ATOM   2148  O   GLN A 139     102.738  83.314  77.160  1.00  6.55              
ATOM   2149  N   THR A 140     102.222  81.126  76.914  1.00  6.16              
ATOM   2150  H   THR A 140     101.683  80.435  76.407  1.00  6.16              
ATOM   2151  CA  THR A 140     103.134  80.641  77.948  1.00  6.16              
ATOM   2152  HA  THR A 140     103.934  81.372  78.044  1.00  6.16              
ATOM   2153  CB  THR A 140     102.445  80.600  79.326  1.00  6.16              
ATOM   2154  HB  THR A 140     102.000  81.577  79.517  1.00  6.16              
ATOM   2155  CG2 THR A 140     101.352  79.537  79.442  1.00  6.16              
ATOM   2156 1HG2 THR A 140     100.890  79.595  80.427  1.00  6.16              
ATOM   2157 2HG2 THR A 140     100.588  79.705  78.684  1.00  6.16              
ATOM   2158 3HG2 THR A 140     101.778  78.542  79.313  1.00  6.16              
ATOM   2159  OG1 THR A 140     103.407  80.353  80.324  1.00  6.16              
ATOM   2160  HG1 THR A 140     103.032  80.505  81.203  1.00  6.16              
ATOM   2161  C   THR A 140     103.804  79.326  77.589  1.00  6.16              
ATOM   2162  O   THR A 140     103.231  78.456  76.898  1.00  6.16              
ATOM   2163  N   LEU A 141     105.037  79.233  78.097  1.00  6.15              
ATOM   2164  H   LEU A 141     105.337  79.971  78.730  1.00  6.15              
ATOM   2165  CA  LEU A 141     105.849  78.010  78.060  1.00  6.15              
ATOM   2166  HA  LEU A 141     105.290  77.218  77.569  1.00  6.15              
ATOM   2167  CB  LEU A 141     107.130  78.312  77.255  1.00  6.15              
ATOM   2168  HB1 LEU A 141     107.767  78.942  77.869  1.00  6.15              
ATOM   2169  HB2 LEU A 141     106.873  78.884  76.362  1.00  6.15              
ATOM   2170  CG  LEU A 141     107.911  77.057  76.827  1.00  6.15              
ATOM   2171  HG  LEU A 141     107.894  76.335  77.639  1.00  6.15              
ATOM   2172  CD1 LEU A 141     107.276  76.438  75.579  1.00  6.15              
ATOM   2173 1HD1 LEU A 141     107.863  75.597  75.221  1.00  6.15              
ATOM   2174 2HD1 LEU A 141     106.271  76.094  75.819  1.00  6.15              
ATOM   2175 3HD1 LEU A 141     107.241  77.177  74.782  1.00  6.15              
ATOM   2176  CD2 LEU A 141     109.376  77.377  76.524  1.00  6.15              
ATOM   2177 1HD2 LEU A 141     109.892  76.473  76.201  1.00  6.15              
ATOM   2178 2HD2 LEU A 141     109.449  78.130  75.742  1.00  6.15              
ATOM   2179 3HD2 LEU A 141     109.857  77.745  77.430  1.00  6.15              
ATOM   2180  C   LEU A 141     106.133  77.608  79.499  1.00  6.15              
ATOM   2181  O   LEU A 141     106.539  78.495  80.267  1.00  6.15              
ATOM   2182  N   CYS A 142     105.946  76.325  79.872  1.00  6.26              
ATOM   2183  H   CYS A 142     105.574  75.625  79.241  1.00  6.26              
ATOM   2184  CA  CYS A 142     106.459  75.946  81.207  1.00  6.26              
ATOM   2185  HA  CYS A 142     106.254  76.812  81.834  1.00  6.26              
ATOM   2186  CB  CYS A 142     105.654  74.882  81.973  1.00  6.26              
ATOM   2187  HB1 CYS A 142     106.007  74.852  83.001  1.00  6.26              
ATOM   2188  HB2 CYS A 142     105.772  73.888  81.563  1.00  6.26              
ATOM   2189  SG  CYS A 142     103.904  75.375  82.021  1.00  6.26              
ATOM   2190  HG  CYS A 142     103.458  74.290  82.669  1.00  6.26              
ATOM   2191  C   CYS A 142     107.998  75.917  81.241  1.00  6.26              
ATOM   2192  O   CYS A 142     108.620  76.955  81.014  1.00  6.26              
ATOM   2193  N   ILE A 143     108.573  74.740  81.503  1.00  6.62              
ATOM   2194  H   ILE A 143     107.913  74.025  81.757  1.00  6.62              
ATOM   2195  CA  ILE A 143     109.971  74.279  81.335  1.00  6.62              
ATOM   2196  HA  ILE A 143     109.838  73.347  80.805  1.00  6.62              
ATOM   2197  CB  ILE A 143     110.827  75.175  80.355  1.00  6.62              
ATOM   2198  HB  ILE A 143     110.133  75.598  79.629  1.00  6.62              
ATOM   2199  CG2 ILE A 143     111.566  76.344  80.997  1.00  6.62              
ATOM   2200 1HG2 ILE A 143     111.890  77.061  80.246  1.00  6.62              
ATOM   2201 2HG2 ILE A 143     110.907  76.861  81.683  1.00  6.62              
ATOM   2202 3HG2 ILE A 143     112.423  75.956  81.537  1.00  6.62              
ATOM   2203  CG1 ILE A 143     111.836  74.405  79.475  1.00  6.62              
ATOM   2204 1HG1 ILE A 143     111.272  73.669  78.911  1.00  6.62              
ATOM   2205 2HG1 ILE A 143     112.567  73.906  80.113  1.00  6.62              
ATOM   2206  CD1 ILE A 143     112.594  75.228  78.421  1.00  6.62              
ATOM   2207  HD1 ILE A 143     113.132  74.551  77.757  1.00  6.62              
ATOM   2208  HD2 ILE A 143     111.890  75.817  77.831  1.00  6.62              
ATOM   2209  HD3 ILE A 143     113.318  75.888  78.898  1.00  6.62              
ATOM   2210  C   ILE A 143     110.500  73.899  82.743  1.00  6.62              
ATOM   2211  O   ILE A 143     111.293  74.579  83.405  1.00  6.62              
ATOM   2212  N   VAL A 144     109.892  72.823  83.267  1.00  6.44              
ATOM   2213  H   VAL A 144     109.351  72.245  82.645  1.00  6.44              
ATOM   2214  CA  VAL A 144     109.768  72.531  84.706  1.00  6.44              
ATOM   2215  HA  VAL A 144     110.377  73.252  85.253  1.00  6.44              
ATOM   2216  CB  VAL A 144     108.318  72.724  85.198  1.00  6.44              
ATOM   2217  HB  VAL A 144     107.655  72.073  84.625  1.00  6.44              
ATOM   2218  CG1 VAL A 144     108.146  72.406  86.690  1.00  6.44              
ATOM   2219 1HG1 VAL A 144     107.146  72.690  87.020  1.00  6.44              
ATOM   2220 2HG1 VAL A 144     108.257  71.342  86.856  1.00  6.44              
ATOM   2221 3HG1 VAL A 144     108.885  72.947  87.281  1.00  6.44              
ATOM   2222  CG2 VAL A 144     107.863  74.174  85.006  1.00  6.44              
ATOM   2223 1HG2 VAL A 144     106.853  74.316  85.390  1.00  6.44              
ATOM   2224 2HG2 VAL A 144     108.541  74.857  85.510  1.00  6.44              
ATOM   2225 3HG2 VAL A 144     107.874  74.434  83.957  1.00  6.44              
ATOM   2226  C   VAL A 144     110.316  71.151  85.042  1.00  6.44              
ATOM   2227  O   VAL A 144     109.903  70.164  84.460  1.00  6.44              
ATOM   2228  N   ASN A 145     111.242  71.052  85.990  1.00  6.62              
ATOM   2229  H   ASN A 145     111.517  71.908  86.465  1.00  6.62              
ATOM   2230  CA  ASN A 145     112.083  69.874  86.207  1.00  6.62              
ATOM   2231  HA  ASN A 145     112.995  70.263  86.653  1.00  6.62              
ATOM   2232  CB  ASN A 145     111.561  68.953  87.328  1.00  6.62              
ATOM   2233  HB1 ASN A 145     111.465  69.538  88.242  1.00  6.62              
ATOM   2234  HB2 ASN A 145     112.308  68.182  87.512  1.00  6.62              
ATOM   2235  CG  ASN A 145     110.242  68.260  87.076  1.00  6.62              
ATOM   2236  OD1 ASN A 145     110.164  67.063  86.891  1.00  6.62              
ATOM   2237  ND2 ASN A 145     109.146  68.976  87.132  1.00  6.62              
ATOM   2238 1HD2 ASN A 145     109.221  69.970  87.252  1.00  6.62              
ATOM   2239 2HD2 ASN A 145     108.293  68.507  86.885  1.00  6.62              
ATOM   2240  C   ASN A 145     112.564  69.223  84.903  1.00  6.62              
ATOM   2241  O   ASN A 145     112.217  68.099  84.541  1.00  6.62              
ATOM   2242  N   CYS A 146     113.416  69.985  84.224  1.00  6.70              
ATOM   2243  H   CYS A 146     113.712  70.844  84.683  1.00  6.70              
ATOM   2244  CA  CYS A 146     114.114  69.644  82.996  1.00  6.70              
ATOM   2245  HA  CYS A 146     113.901  68.607  82.730  1.00  6.70              
ATOM   2246  CB  CYS A 146     113.570  70.541  81.896  1.00  6.70              
ATOM   2247  HB1 CYS A 146     113.791  71.586  82.126  1.00  6.70              
ATOM   2248  HB2 CYS A 146     112.492  70.394  81.893  1.00  6.70              
ATOM   2249  SG  CYS A 146     114.263  70.096  80.274  1.00  6.70              
ATOM   2250  HG  CYS A 146     113.590  68.941  80.082  1.00  6.70              
ATOM   2251  C   CYS A 146     115.607  69.787  83.190  1.00  6.70              
ATOM   2252  O   CYS A 146     116.035  70.468  84.110  1.00  6.70              
ATOM   2253  N   LYS A 147     116.438  69.152  82.368  1.00  6.33              
ATOM   2254  H   LYS A 147     116.060  68.671  81.562  1.00  6.33              
ATOM   2255  CA  LYS A 147     117.894  69.180  82.543  1.00  6.33              
ATOM   2256  HA  LYS A 147     118.161  70.064  83.118  1.00  6.33              
ATOM   2257  CB  LYS A 147     118.327  67.925  83.344  1.00  6.33              
ATOM   2258  HB1 LYS A 147     119.412  67.913  83.448  1.00  6.33              
ATOM   2259  HB2 LYS A 147     117.991  67.033  82.818  1.00  6.33              
ATOM   2260  CG  LYS A 147     117.654  67.999  84.738  1.00  6.33              
ATOM   2261  HG1 LYS A 147     116.606  67.719  84.642  1.00  6.33              
ATOM   2262  HG2 LYS A 147     117.675  69.039  84.990  1.00  6.33              
ATOM   2263  CD  LYS A 147     118.203  67.276  85.975  1.00  6.33              
ATOM   2264  HD1 LYS A 147     119.242  66.994  85.800  1.00  6.33              
ATOM   2265  HD2 LYS A 147     117.625  66.363  86.133  1.00  6.33              
ATOM   2266  CE  LYS A 147     118.145  68.155  87.258  1.00  6.33              
ATOM   2267  HE1 LYS A 147     119.044  68.773  87.256  1.00  6.33              
ATOM   2268  HE2 LYS A 147     118.208  67.514  88.141  1.00  6.33              
ATOM   2269  NZ  LYS A 147     116.968  69.071  87.378  1.00  6.33              
ATOM   2270  HZ1 LYS A 147     117.117  69.837  88.044  1.00  6.33              
ATOM   2271  HZ2 LYS A 147     116.725  69.554  86.522  1.00  6.33              
ATOM   2272  HZ3 LYS A 147     116.126  68.652  87.762  1.00  6.33              
ATOM   2273  C   LYS A 147     118.500  69.389  81.154  1.00  6.33              
ATOM   2274  O   LYS A 147     118.117  68.706  80.213  1.00  6.33              
ATOM   2275  N   LEU A 148     119.297  70.452  81.015  1.00  6.66              
ATOM   2276  H   LEU A 148     119.638  70.893  81.858  1.00  6.66              
ATOM   2277  CA  LEU A 148     119.240  71.336  79.838  1.00  6.66              
ATOM   2278  HA  LEU A 148     118.851  70.764  78.993  1.00  6.66              
ATOM   2279  CB  LEU A 148     118.236  72.476  80.165  1.00  6.66              
ATOM   2280  HB1 LEU A 148     118.774  73.349  80.541  1.00  6.66              
ATOM   2281  HB2 LEU A 148     117.578  72.146  80.971  1.00  6.66              
ATOM   2282  CG  LEU A 148     117.316  72.895  78.999  1.00  6.66              
ATOM   2283  HG  LEU A 148     116.817  72.007  78.611  1.00  6.66              
ATOM   2284  CD1 LEU A 148     116.238  73.846  79.526  1.00  6.66              
ATOM   2285 1HD1 LEU A 148     115.574  74.136  78.712  1.00  6.66              
ATOM   2286 2HD1 LEU A 148     115.643  73.352  80.295  1.00  6.66              
ATOM   2287 3HD1 LEU A 148     116.701  74.737  79.953  1.00  6.66              
ATOM   2288  CD2 LEU A 148     118.053  73.579  77.847  1.00  6.66              
ATOM   2289 1HD2 LEU A 148     117.339  73.931  77.105  1.00  6.66              
ATOM   2290 2HD2 LEU A 148     118.627  74.425  78.224  1.00  6.66              
ATOM   2291 3HD2 LEU A 148     118.734  72.874  77.372  1.00  6.66              
ATOM   2292  C   LEU A 148     120.640  71.834  79.425  1.00  6.66              
ATOM   2293  O   LEU A 148     120.837  72.976  79.026  1.00  6.66              
ATOM   2294  N   SER A 149     121.626  70.948  79.566  1.00  6.72              
ATOM   2295  H   SER A 149     121.364  70.054  79.958  1.00  6.72              
ATOM   2296  CA  SER A 149     123.072  71.202  79.628  1.00  6.72              
ATOM   2297  HA  SER A 149     123.221  71.972  80.386  1.00  6.72              
ATOM   2298  CB  SER A 149     123.750  69.929  80.158  1.00  6.72              
ATOM   2299  HB1 SER A 149     124.767  70.159  80.481  1.00  6.72              
ATOM   2300  HB2 SER A 149     123.793  69.188  79.364  1.00  6.72              
ATOM   2301  OG  SER A 149     123.017  69.390  81.246  1.00  6.72              
ATOM   2302  HG  SER A 149     123.285  69.924  82.025  1.00  6.72              
ATOM   2303  C   SER A 149     123.782  71.718  78.363  1.00  6.72              
ATOM   2304  O   SER A 149     124.938  71.384  78.108  1.00  6.72              
ATOM   2305  N   SER A 150     123.092  72.506  77.539  1.00  6.69              
ATOM   2306  H   SER A 150     122.151  72.732  77.843  1.00  6.69              
ATOM   2307  CA  SER A 150     123.607  73.291  76.412  1.00  6.69              
ATOM   2308  HA  SER A 150     124.488  73.855  76.720  1.00  6.69              
ATOM   2309  CB  SER A 150     123.992  72.392  75.230  1.00  6.69              
ATOM   2310  HB1 SER A 150     124.001  72.981  74.312  1.00  6.69              
ATOM   2311  HB2 SER A 150     123.250  71.603  75.146  1.00  6.69              
ATOM   2312  OG  SER A 150     125.266  71.813  75.401  1.00  6.69              
ATOM   2313  HG  SER A 150     125.333  71.513  76.323  1.00  6.69              
ATOM   2314  C   SER A 150     122.520  74.272  75.957  1.00  6.69              
ATOM   2315  O   SER A 150     121.572  73.894  75.266  1.00  6.69              
ATOM   2316  N   MET A 151     122.643  75.538  76.358  1.00  6.69              
ATOM   2317  H   MET A 151     123.425  75.782  76.945  1.00  6.69              
ATOM   2318  CA  MET A 151     121.821  76.626  75.814  1.00  6.69              
ATOM   2319  HA  MET A 151     120.794  76.270  75.712  1.00  6.69              
ATOM   2320  CB  MET A 151     121.827  77.820  76.787  1.00  6.69              
ATOM   2321  HB1 MET A 151     121.476  78.714  76.271  1.00  6.69              
ATOM   2322  HB2 MET A 151     122.847  78.005  77.129  1.00  6.69              
ATOM   2323  CG  MET A 151     120.917  77.585  77.999  1.00  6.69              
ATOM   2324  HG1 MET A 151     121.103  78.376  78.726  1.00  6.69              
ATOM   2325  HG2 MET A 151     121.177  76.636  78.470  1.00  6.69              
ATOM   2326  SD  MET A 151     119.139  77.583  77.614  1.00  6.69              
ATOM   2327  CE  MET A 151     118.508  77.246  79.281  1.00  6.69              
ATOM   2328  HE1 MET A 151     118.786  78.059  79.953  1.00  6.69              
ATOM   2329  HE2 MET A 151     117.424  77.146  79.258  1.00  6.69              
ATOM   2330  HE3 MET A 151     118.947  76.321  79.660  1.00  6.69              
ATOM   2331  C   MET A 151     122.298  77.061  74.429  1.00  6.69              
ATOM   2332  O   MET A 151     123.489  77.019  74.131  1.00  6.69              
ATOM   2333  N   THR A 152     121.370  77.544  73.602  1.00  6.74              
ATOM   2334  H   THR A 152     120.410  77.550  73.913  1.00  6.74              
ATOM   2335  CA  THR A 152     121.628  77.977  72.221  1.00  6.74              
ATOM   2336  HA  THR A 152     122.702  78.014  72.035  1.00  6.74              
ATOM   2337  CB  THR A 152     121.020  76.967  71.229  1.00  6.74              
ATOM   2338  HB  THR A 152     119.981  76.780  71.498  1.00  6.74              
ATOM   2339  CG2 THR A 152     121.076  77.411  69.766  1.00  6.74              
ATOM   2340 1HG2 THR A 152     120.756  76.586  69.129  1.00  6.74              
ATOM   2341 2HG2 THR A 152     120.402  78.251  69.603  1.00  6.74              
ATOM   2342 3HG2 THR A 152     122.095  77.692  69.501  1.00  6.74              
ATOM   2343  OG1 THR A 152     121.728  75.755  71.309  1.00  6.74              
ATOM   2344  HG1 THR A 152     121.071  75.043  71.331  1.00  6.74              
ATOM   2345  C   THR A 152     121.032  79.365  72.017  1.00  6.74              
ATOM   2346  O   THR A 152     119.842  79.592  72.234  1.00  6.74              
ATOM   2347  N   ILE A 153     121.869  80.311  71.593  1.00  6.77              
ATOM   2348  H   ILE A 153     122.822  80.033  71.410  1.00  6.77              
ATOM   2349  CA  ILE A 153     121.598  81.760  71.571  1.00  6.77              
ATOM   2350  HA  ILE A 153     121.262  82.033  72.572  1.00  6.77              
ATOM   2351  CB  ILE A 153     122.944  82.484  71.313  1.00  6.77              
ATOM   2352  HB  ILE A 153     123.690  81.986  71.936  1.00  6.77              
ATOM   2353  CG2 ILE A 153     123.396  82.331  69.847  1.00  6.77              
ATOM   2354 1HG2 ILE A 153     124.418  82.690  69.731  1.00  6.77              
ATOM   2355 2HG2 ILE A 153     123.368  81.285  69.540  1.00  6.77              
ATOM   2356 3HG2 ILE A 153     122.747  82.910  69.188  1.00  6.77              
ATOM   2357  CG1 ILE A 153     122.923  83.962  71.766  1.00  6.77              
ATOM   2358 1HG1 ILE A 153     122.428  84.029  72.736  1.00  6.77              
ATOM   2359 2HG1 ILE A 153     122.362  84.566  71.053  1.00  6.77              
ATOM   2360  CD1 ILE A 153     124.322  84.575  71.914  1.00  6.77              
ATOM   2361  HD1 ILE A 153     124.231  85.590  72.301  1.00  6.77              
ATOM   2362  HD2 ILE A 153     124.916  83.983  72.612  1.00  6.77              
ATOM   2363  HD3 ILE A 153     124.824  84.614  70.948  1.00  6.77              
ATOM   2364  C   ILE A 153     120.482  82.232  70.615  1.00  6.77              
ATOM   2365  O   ILE A 153     120.191  83.420  70.537  1.00  6.77              
ATOM   2366  N   ASP A 154     119.824  81.309  69.923  1.00  6.75              
ATOM   2367  H   ASP A 154     120.098  80.353  70.069  1.00  6.75              
ATOM   2368  CA  ASP A 154     118.755  81.580  68.955  1.00  6.75              
ATOM   2369  HA  ASP A 154     118.522  82.647  68.942  1.00  6.75              
ATOM   2370  CB  ASP A 154     119.321  81.193  67.582  1.00  6.75              
ATOM   2371  HB1 ASP A 154     119.450  80.109  67.546  1.00  6.75              
ATOM   2372  HB2 ASP A 154     120.304  81.651  67.459  1.00  6.75              
ATOM   2373  CG  ASP A 154     118.453  81.643  66.415  1.00  6.75              
ATOM   2374  OD1 ASP A 154     118.288  80.846  65.462  1.00  6.75              
ATOM   2375  OD2 ASP A 154     117.950  82.791  66.419  1.00  6.75              
ATOM   2376  C   ASP A 154     117.446  80.827  69.302  1.00  6.75              
ATOM   2377  O   ASP A 154     116.393  81.067  68.719  1.00  6.75              
ATOM   2378  N   MET A 155     117.502  79.944  70.307  1.00  6.71              
ATOM   2379  H   MET A 155     118.369  79.911  70.831  1.00  6.71              
ATOM   2380  CA  MET A 155     116.513  78.902  70.624  1.00  6.71              
ATOM   2381  HA  MET A 155     116.537  78.164  69.827  1.00  6.71              
ATOM   2382  CB  MET A 155     117.002  78.194  71.898  1.00  6.71              
ATOM   2383  HB1 MET A 155     117.034  78.896  72.732  1.00  6.71              
ATOM   2384  HB2 MET A 155     118.016  77.846  71.708  1.00  6.71              
ATOM   2385  CG  MET A 155     116.190  76.965  72.302  1.00  6.71              
ATOM   2386  HG1 MET A 155     116.888  76.279  72.774  1.00  6.71              
ATOM   2387  HG2 MET A 155     115.803  76.482  71.403  1.00  6.71              
ATOM   2388  SD  MET A 155     114.822  77.244  73.461  1.00  6.71              
ATOM   2389  CE  MET A 155     115.603  76.784  75.032  1.00  6.71              
ATOM   2390  HE1 MET A 155     114.903  76.967  75.848  1.00  6.71              
ATOM   2391  HE2 MET A 155     115.857  75.725  75.023  1.00  6.71              
ATOM   2392  HE3 MET A 155     116.504  77.376  75.188  1.00  6.71              
ATOM   2393  C   MET A 155     115.049  79.352  70.775  1.00  6.71              
ATOM   2394  O   MET A 155     114.125  78.611  70.442  1.00  6.71              
ATOM   2395  N   PHE A 156     114.831  80.571  71.277  1.00  6.68              
ATOM   2396  H   PHE A 156     115.643  81.133  71.477  1.00  6.68              
ATOM   2397  CA  PHE A 156     113.508  81.138  71.586  1.00  6.68              
ATOM   2398  HA  PHE A 156     112.801  80.324  71.749  1.00  6.68              
ATOM   2399  CB  PHE A 156     113.607  81.944  72.899  1.00  6.68              
ATOM   2400  HB1 PHE A 156     112.753  82.619  72.970  1.00  6.68              
ATOM   2401  HB2 PHE A 156     114.492  82.579  72.870  1.00  6.68              
ATOM   2402  CG  PHE A 156     113.613  81.124  74.180  1.00  6.68              
ATOM   2403  CD1 PHE A 156     114.808  80.588  74.696  1.00  6.68              
ATOM   2404  HD1 PHE A 156     115.730  80.691  74.152  1.00  6.68              
ATOM   2405  CE1 PHE A 156     114.808  79.895  75.920  1.00  6.68              
ATOM   2406  HE1 PHE A 156     115.730  79.490  76.310  1.00  6.68              
ATOM   2407  CZ  PHE A 156     113.606  79.709  76.626  1.00  6.68              
ATOM   2408  HZ  PHE A 156     113.605  79.169  77.564  1.00  6.68              
ATOM   2409  CE2 PHE A 156     112.407  80.227  76.106  1.00  6.68              
ATOM   2410  HE2 PHE A 156     111.478  80.083  76.638  1.00  6.68              
ATOM   2411  CD2 PHE A 156     112.412  80.936  74.892  1.00  6.68              
ATOM   2412  HD2 PHE A 156     111.487  81.340  74.505  1.00  6.68              
ATOM   2413  C   PHE A 156     112.917  82.002  70.445  1.00  6.68              
ATOM   2414  O   PHE A 156     111.953  82.735  70.649  1.00  6.68              
ATOM   2415  N   LYS A 157     113.509  81.974  69.245  1.00  6.82              
ATOM   2416  H   LYS A 157     114.294  81.336  69.144  1.00  6.82              
ATOM   2417  CA  LYS A 157     113.346  82.981  68.178  1.00  6.82              
ATOM   2418  HA  LYS A 157     114.037  83.793  68.409  1.00  6.82              
ATOM   2419  CB  LYS A 157     113.826  82.353  66.847  1.00  6.82              
ATOM   2420  HB1 LYS A 157     113.151  81.539  66.576  1.00  6.82              
ATOM   2421  HB2 LYS A 157     114.816  81.922  66.989  1.00  6.82              
ATOM   2422  CG  LYS A 157     113.913  83.358  65.680  1.00  6.82              
ATOM   2423  HG1 LYS A 157     114.788  83.994  65.822  1.00  6.82              
ATOM   2424  HG2 LYS A 157     113.034  84.002  65.666  1.00  6.82              
ATOM   2425  CD  LYS A 157     113.984  82.671  64.306  1.00  6.82              
ATOM   2426  HD1 LYS A 157     114.038  83.433  63.528  1.00  6.82              
ATOM   2427  HD2 LYS A 157     113.062  82.108  64.146  1.00  6.82              
ATOM   2428  CE  LYS A 157     115.160  81.704  64.144  1.00  6.82              
ATOM   2429  HE1 LYS A 157     115.061  81.201  63.178  1.00  6.82              
ATOM   2430  HE2 LYS A 157     115.106  80.939  64.923  1.00  6.82              
ATOM   2431  NZ  LYS A 157     116.463  82.394  64.217  1.00  6.82              
ATOM   2432  HZ1 LYS A 157     116.604  83.076  63.496  1.00  6.82              
ATOM   2433  HZ2 LYS A 157     116.608  82.822  65.132  1.00  6.82              
ATOM   2434  HZ3 LYS A 157     117.230  81.721  64.221  1.00  6.82              
ATOM   2435  C   LYS A 157     111.982  83.652  67.993  1.00  6.82              
ATOM   2436  O   LYS A 157     111.840  84.834  68.277  1.00  6.82              
ATOM   2437  N   GLY A 158     110.999  82.959  67.415  1.00  6.81              
ATOM   2438  H   GLY A 158     111.140  81.972  67.275  1.00  6.81              
ATOM   2439  CA  GLY A 158     109.840  83.605  66.774  1.00  6.81              
ATOM   2440  HA1 GLY A 158     109.471  82.959  65.975  1.00  6.81              
ATOM   2441  HA2 GLY A 158     110.150  84.551  66.330  1.00  6.81              
ATOM   2442  C   GLY A 158     108.672  83.889  67.721  1.00  6.81              
ATOM   2443  O   GLY A 158     107.528  84.004  67.287  1.00  6.81              
ATOM   2444  N   MET A 159     108.937  83.969  69.025  1.00  6.78              
ATOM   2445  H   MET A 159     109.910  83.970  69.308  1.00  6.78              
ATOM   2446  CA  MET A 159     107.943  83.813  70.087  1.00  6.78              
ATOM   2447  HA  MET A 159     107.142  83.179  69.702  1.00  6.78              
ATOM   2448  CB  MET A 159     108.576  83.038  71.259  1.00  6.78              
ATOM   2449  HB1 MET A 159     107.840  82.916  72.047  1.00  6.78              
ATOM   2450  HB2 MET A 159     109.425  83.599  71.654  1.00  6.78              
ATOM   2451  CG  MET A 159     109.036  81.632  70.837  1.00  6.78              
ATOM   2452  HG1 MET A 159     109.726  81.723  69.999  1.00  6.78              
ATOM   2453  HG2 MET A 159     108.177  81.058  70.489  1.00  6.78              
ATOM   2454  SD  MET A 159     109.892  80.697  72.134  1.00  6.78              
ATOM   2455  CE  MET A 159     108.493  79.940  72.989  1.00  6.78              
ATOM   2456  HE1 MET A 159     108.858  79.367  73.841  1.00  6.78              
ATOM   2457  HE2 MET A 159     107.807  80.712  73.336  1.00  6.78              
ATOM   2458  HE3 MET A 159     107.977  79.270  72.303  1.00  6.78              
ATOM   2459  C   MET A 159     107.255  85.132  70.485  1.00  6.78              
ATOM   2460  O   MET A 159     107.206  85.517  71.650  1.00  6.78              
ATOM   2461  N   VAL A 160     106.763  85.879  69.495  1.00  6.67              
ATOM   2462  H   VAL A 160     106.836  85.497  68.558  1.00  6.67              
ATOM   2463  CA  VAL A 160     106.373  87.296  69.648  1.00  6.67              
ATOM   2464  HA  VAL A 160     107.251  87.816  70.033  1.00  6.67              
ATOM   2465  CB  VAL A 160     106.030  87.931  68.276  1.00  6.67              
ATOM   2466  HB  VAL A 160     105.003  87.672  68.026  1.00  6.67              
ATOM   2467  CG1 VAL A 160     106.155  89.464  68.277  1.00  6.67              
ATOM   2468 1HG1 VAL A 160     105.891  89.862  67.296  1.00  6.67              
ATOM   2469 2HG1 VAL A 160     105.502  89.921  69.013  1.00  6.67              
ATOM   2470 3HG1 VAL A 160     107.184  89.749  68.507  1.00  6.67              
ATOM   2471  CG2 VAL A 160     106.928  87.445  67.126  1.00  6.67              
ATOM   2472 1HG2 VAL A 160     106.689  87.983  66.209  1.00  6.67              
ATOM   2473 2HG2 VAL A 160     107.978  87.611  67.373  1.00  6.67              
ATOM   2474 3HG2 VAL A 160     106.760  86.389  66.931  1.00  6.67              
ATOM   2475  C   VAL A 160     105.238  87.556  70.663  1.00  6.67              
ATOM   2476  O   VAL A 160     105.088  88.699  71.109  1.00  6.67              
ATOM   2477  N   LYS A 161     104.410  86.567  71.045  1.00  6.62              
ATOM   2478  H   LYS A 161     104.505  85.649  70.623  1.00  6.62              
ATOM   2479  CA  LYS A 161     103.429  86.725  72.152  1.00  6.62              
ATOM   2480  HA  LYS A 161     103.276  87.769  72.416  1.00  6.62              
ATOM   2481  CB  LYS A 161     102.064  86.108  71.737  1.00  6.62              
ATOM   2482  HB1 LYS A 161     101.373  86.168  72.579  1.00  6.62              
ATOM   2483  HB2 LYS A 161     102.223  85.048  71.533  1.00  6.62              
ATOM   2484  CG  LYS A 161     101.314  86.702  70.538  1.00  6.62              
ATOM   2485  HG1 LYS A 161     100.441  86.074  70.359  1.00  6.62              
ATOM   2486  HG2 LYS A 161     101.940  86.637  69.654  1.00  6.62              
ATOM   2487  CD  LYS A 161     100.808  88.142  70.733  1.00  6.62              
ATOM   2488  HD1 LYS A 161     100.266  88.202  71.680  1.00  6.62              
ATOM   2489  HD2 LYS A 161     100.113  88.383  69.928  1.00  6.62              
ATOM   2490  CE  LYS A 161     101.930  89.181  70.751  1.00  6.62              
ATOM   2491  HE1 LYS A 161     102.569  88.963  71.612  1.00  6.62              
ATOM   2492  HE2 LYS A 161     101.507  90.174  70.918  1.00  6.62              
ATOM   2493  NZ  LYS A 161     102.729  89.151  69.500  1.00  6.62              
ATOM   2494  HZ1 LYS A 161     102.769  88.207  69.116  1.00  6.62              
ATOM   2495  HZ2 LYS A 161     102.324  89.737  68.787  1.00  6.62              
ATOM   2496  HZ3 LYS A 161     103.675  89.449  69.712  1.00  6.62              
ATOM   2497  C   LYS A 161     103.850  86.082  73.493  1.00  6.62              
ATOM   2498  O   LYS A 161     102.999  85.739  74.311  1.00  6.62              
ATOM   2499  N   LEU A 162     105.136  85.823  73.720  1.00  6.62              
ATOM   2500  H   LEU A 162     105.834  86.069  73.032  1.00  6.62              
ATOM   2501  CA  LEU A 162     105.544  85.034  74.882  1.00  6.62              
ATOM   2502  HA  LEU A 162     104.748  84.307  75.047  1.00  6.62              
ATOM   2503  CB  LEU A 162     106.779  84.198  74.529  1.00  6.62              
ATOM   2504  HB1 LEU A 162     107.645  84.850  74.409  1.00  6.62              
ATOM   2505  HB2 LEU A 162     106.566  83.742  73.566  1.00  6.62              
ATOM   2506  CG  LEU A 162     107.125  83.038  75.483  1.00  6.62              
ATOM   2507  HG  LEU A 162     107.830  82.399  74.951  1.00  6.62              
ATOM   2508  CD1 LEU A 162     107.822  83.496  76.755  1.00  6.62              
ATOM   2509 1HD1 LEU A 162     108.245  82.619  77.237  1.00  6.62              
ATOM   2510 2HD1 LEU A 162     108.622  84.190  76.504  1.00  6.62              
ATOM   2511 3HD1 LEU A 162     107.121  83.978  77.437  1.00  6.62              
ATOM   2512  CD2 LEU A 162     105.933  82.170  75.894  1.00  6.62              
ATOM   2513 1HD2 LEU A 162     106.294  81.284  76.415  1.00  6.62              
ATOM   2514 2HD2 LEU A 162     105.283  82.720  76.573  1.00  6.62              
ATOM   2515 3HD2 LEU A 162     105.368  81.871  75.016  1.00  6.62              
ATOM   2516  C   LEU A 162     105.657  85.847  76.173  1.00  6.62              
ATOM   2517  O   LEU A 162     106.626  86.571  76.394  1.00  6.62              
ATOM   2518  N   GLU A 163     104.647  85.686  77.032  1.00  6.63              
ATOM   2519  H   GLU A 163     103.906  85.052  76.749  1.00  6.63              
ATOM   2520  CA  GLU A 163     104.299  86.649  78.087  1.00  6.63              
ATOM   2521  HA  GLU A 163     104.963  87.499  78.030  1.00  6.63              
ATOM   2522  CB  GLU A 163     102.855  87.140  77.778  1.00  6.63              
ATOM   2523  HB1 GLU A 163     102.473  87.696  78.634  1.00  6.63              
ATOM   2524  HB2 GLU A 163     102.220  86.263  77.640  1.00  6.63              
ATOM   2525  CG  GLU A 163     102.762  88.052  76.520  1.00  6.63              
ATOM   2526  HG1 GLU A 163     103.611  87.841  75.869  1.00  6.63              
ATOM   2527  HG2 GLU A 163     102.871  89.086  76.849  1.00  6.63              
ATOM   2528  CD  GLU A 163     101.471  87.955  75.666  1.00  6.63              
ATOM   2529  OE1 GLU A 163     101.542  88.263  74.445  1.00  6.63              
ATOM   2530  OE2 GLU A 163     100.396  87.609  76.216  1.00  6.63              
ATOM   2531  C   GLU A 163     104.468  86.078  79.503  1.00  6.63              
ATOM   2532  O   GLU A 163     104.610  86.838  80.456  1.00  6.63              
ATOM   2533  N   ASN A 164     104.611  84.759  79.641  1.00  6.19              
ATOM   2534  H   ASN A 164     104.480  84.194  78.812  1.00  6.19              
ATOM   2535  CA  ASN A 164     105.071  84.068  80.853  1.00  6.19              
ATOM   2536  HA  ASN A 164     105.663  84.760  81.447  1.00  6.19              
ATOM   2537  CB  ASN A 164     103.826  83.640  81.656  1.00  6.19              
ATOM   2538  HB1 ASN A 164     103.131  83.156  80.970  1.00  6.19              
ATOM   2539  HB2 ASN A 164     103.330  84.526  82.047  1.00  6.19              
ATOM   2540  CG  ASN A 164     104.063  82.671  82.808  1.00  6.19              
ATOM   2541  OD1 ASN A 164     103.332  81.703  82.945  1.00  6.19              
ATOM   2542  ND2 ASN A 164     105.036  82.873  83.671  1.00  6.19              
ATOM   2543 1HD2 ASN A 164     105.656  83.667  83.608  1.00  6.19              
ATOM   2544 2HD2 ASN A 164     105.132  82.183  84.397  1.00  6.19              
ATOM   2545  C   ASN A 164     105.973  82.897  80.455  1.00  6.19              
ATOM   2546  O   ASN A 164     105.750  82.253  79.432  1.00  6.19              
ATOM   2547  N   LEU A 165     106.998  82.636  81.263  1.00  6.19              
ATOM   2548  H   LEU A 165     107.132  83.207  82.088  1.00  6.19              
ATOM   2549  CA  LEU A 165     107.974  81.577  81.002  1.00  6.19              
ATOM   2550  HA  LEU A 165     107.526  80.792  80.391  1.00  6.19              
ATOM   2551  CB  LEU A 165     109.138  82.241  80.243  1.00  6.19              
ATOM   2552  HB1 LEU A 165     109.517  83.063  80.852  1.00  6.19              
ATOM   2553  HB2 LEU A 165     108.753  82.669  79.324  1.00  6.19              
ATOM   2554  CG  LEU A 165     110.318  81.320  79.914  1.00  6.19              
ATOM   2555  HG  LEU A 165     110.726  80.962  80.850  1.00  6.19              
ATOM   2556  CD1 LEU A 165     109.943  80.114  79.060  1.00  6.19              
ATOM   2557 1HD1 LEU A 165     110.833  79.516  78.866  1.00  6.19              
ATOM   2558 2HD1 LEU A 165     109.232  79.485  79.598  1.00  6.19              
ATOM   2559 3HD1 LEU A 165     109.506  80.448  78.120  1.00  6.19              
ATOM   2560  CD2 LEU A 165     111.404  82.111  79.181  1.00  6.19              
ATOM   2561 1HD2 LEU A 165     112.268  81.473  78.999  1.00  6.19              
ATOM   2562 2HD2 LEU A 165     111.027  82.479  78.226  1.00  6.19              
ATOM   2563 3HD2 LEU A 165     111.720  82.957  79.793  1.00  6.19              
ATOM   2564  C   LEU A 165     108.435  80.978  82.334  1.00  6.19              
ATOM   2565  O   LEU A 165     108.864  81.751  83.201  1.00  6.19              
ATOM   2566  N   ALA A 166     108.346  79.647  82.498  1.00  6.19              
ATOM   2567  H   ALA A 166     108.024  79.049  81.742  1.00  6.19              
ATOM   2568  CA  ALA A 166     108.499  79.062  83.841  1.00  6.19              
ATOM   2569  HA  ALA A 166     108.785  79.837  84.542  1.00  6.19              
ATOM   2570  CB  ALA A 166     107.147  78.532  84.335  1.00  6.19              
ATOM   2571  HB1 ALA A 166     107.249  78.199  85.369  1.00  6.19              
ATOM   2572  HB2 ALA A 166     106.401  79.326  84.290  1.00  6.19              
ATOM   2573  HB3 ALA A 166     106.824  77.694  83.723  1.00  6.19              
ATOM   2574  C   ALA A 166     109.629  78.011  83.939  1.00  6.19              
ATOM   2575  O   ALA A 166     109.408  76.809  83.725  1.00  6.19              
ATOM   2576  N   LEU A 167     110.842  78.493  84.272  1.00  6.66              
ATOM   2577  H   LEU A 167     110.899  79.455  84.596  1.00  6.66              
ATOM   2578  CA  LEU A 167     112.100  77.732  84.233  1.00  6.66              
ATOM   2579  HA  LEU A 167     112.134  77.165  83.318  1.00  6.66              
ATOM   2580  CB  LEU A 167     113.329  78.690  84.226  1.00  6.66              
ATOM   2581  HB1 LEU A 167     114.207  78.185  84.621  1.00  6.66              
ATOM   2582  HB2 LEU A 167     113.144  79.493  84.927  1.00  6.66              
ATOM   2583  CG  LEU A 167     113.821  79.285  82.900  1.00  6.66              
ATOM   2584  HG  LEU A 167     114.510  80.094  83.140  1.00  6.66              
ATOM   2585  CD1 LEU A 167     114.606  78.284  82.045  1.00  6.66              
ATOM   2586 1HD1 LEU A 167     115.491  77.963  82.597  1.00  6.66              
ATOM   2587 2HD1 LEU A 167     113.998  77.414  81.825  1.00  6.66              
ATOM   2588 3HD1 LEU A 167     114.923  78.750  81.114  1.00  6.66              
ATOM   2589  CD2 LEU A 167     112.704  79.890  82.070  1.00  6.66              
ATOM   2590 1HD2 LEU A 167     113.125  80.406  81.209  1.00  6.66              
ATOM   2591 2HD2 LEU A 167     112.021  79.111  81.734  1.00  6.66              
ATOM   2592 3HD2 LEU A 167     112.160  80.607  82.688  1.00  6.66              
ATOM   2593  C   LEU A 167     112.283  76.667  85.337  1.00  6.66              
ATOM   2594  O   LEU A 167     113.401  76.231  85.585  1.00  6.66              
ATOM   2595  N   SER A 168     111.244  76.256  86.053  1.00  6.62              
ATOM   2596  H   SER A 168     110.334  76.540  85.717  1.00  6.62              
ATOM   2597  CA  SER A 168     111.389  75.806  87.454  1.00  6.62              
ATOM   2598  HA  SER A 168     111.917  76.593  87.988  1.00  6.62              
ATOM   2599  CB  SER A 168     110.004  75.674  88.104  1.00  6.62              
ATOM   2600  HB1 SER A 168     110.089  75.048  88.994  1.00  6.62              
ATOM   2601  HB2 SER A 168     109.319  75.184  87.420  1.00  6.62              
ATOM   2602  OG  SER A 168     109.455  76.907  88.519  1.00  6.62              
ATOM   2603  HG  SER A 168     109.598  77.635  87.880  1.00  6.62              
ATOM   2604  C   SER A 168     112.187  74.508  87.682  1.00  6.62              
ATOM   2605  O   SER A 168     111.613  73.432  87.595  1.00  6.62              
ATOM   2606  N   ASP A 169     113.481  74.586  88.022  1.00  6.68              
ATOM   2607  H   ASP A 169     113.883  75.513  88.012  1.00  6.68              
ATOM   2608  CA  ASP A 169     114.458  73.473  87.925  1.00  6.68              
ATOM   2609  HA  ASP A 169     115.428  73.919  88.151  1.00  6.68              
ATOM   2610  CB  ASP A 169     114.282  72.352  88.976  1.00  6.68              
ATOM   2611  HB1 ASP A 169     113.300  71.894  88.853  1.00  6.68              
ATOM   2612  HB2 ASP A 169     114.328  72.784  89.972  1.00  6.68              
ATOM   2613  CG  ASP A 169     115.361  71.249  88.874  1.00  6.68              
ATOM   2614  OD1 ASP A 169     116.570  71.542  88.711  1.00  6.68              
ATOM   2615  OD2 ASP A 169     114.991  70.048  88.885  1.00  6.68              
ATOM   2616  C   ASP A 169     114.626  72.945  86.488  1.00  6.68              
ATOM   2617  O   ASP A 169     114.700  71.749  86.223  1.00  6.68              
ATOM   2618  N   SER A 170     114.696  73.844  85.515  1.00  6.82              
ATOM   2619  H   SER A 170     114.459  74.798  85.768  1.00  6.82              
ATOM   2620  CA  SER A 170     115.676  73.717  84.441  1.00  6.82              
ATOM   2621  HA  SER A 170     115.517  72.792  83.896  1.00  6.82              
ATOM   2622  CB  SER A 170     115.535  74.879  83.457  1.00  6.82              
ATOM   2623  HB1 SER A 170     116.351  74.847  82.734  1.00  6.82              
ATOM   2624  HB2 SER A 170     115.566  75.831  83.990  1.00  6.82              
ATOM   2625  OG  SER A 170     114.305  74.740  82.773  1.00  6.82              
ATOM   2626  HG  SER A 170     113.586  74.923  83.400  1.00  6.82              
ATOM   2627  C   SER A 170     117.067  73.716  85.066  1.00  6.82              
ATOM   2628  O   SER A 170     117.443  74.686  85.722  1.00  6.82              
ATOM   2629  N   ILE A 171     117.816  72.615  84.927  1.00  7.58              
ATOM   2630  H   ILE A 171     117.397  71.817  84.472  1.00  7.58              
ATOM   2631  CA  ILE A 171     119.134  72.492  85.552  1.00  7.58              
ATOM   2632  HA  ILE A 171     118.963  72.875  86.560  1.00  7.58              
ATOM   2633  CB  ILE A 171     119.653  71.062  85.799  1.00  7.58              
ATOM   2634  HB  ILE A 171     118.766  70.461  85.876  1.00  7.58              
ATOM   2635  CG2 ILE A 171     120.541  70.442  84.707  1.00  7.58              
ATOM   2636 1HG2 ILE A 171     120.652  69.371  84.867  1.00  7.58              
ATOM   2637 2HG2 ILE A 171     120.129  70.634  83.723  1.00  7.58              
ATOM   2638 3HG2 ILE A 171     121.537  70.887  84.739  1.00  7.58              
ATOM   2639  CG1 ILE A 171     120.345  70.917  87.176  1.00  7.58              
ATOM   2640 1HG1 ILE A 171     120.797  69.926  87.242  1.00  7.58              
ATOM   2641 2HG1 ILE A 171     119.581  70.978  87.953  1.00  7.58              
ATOM   2642  CD1 ILE A 171     121.423  71.952  87.513  1.00  7.58              
ATOM   2643  HD1 ILE A 171     121.949  71.645  88.416  1.00  7.58              
ATOM   2644  HD2 ILE A 171     122.137  72.039  86.699  1.00  7.58              
ATOM   2645  HD3 ILE A 171     120.961  72.921  87.692  1.00  7.58              
ATOM   2646  C   ILE A 171     120.135  73.446  84.920  1.00  7.58              
ATOM   2647  O   ILE A 171     120.731  73.185  83.878  1.00  7.58              
ATOM   2648  N   GLU A 172     120.272  74.596  85.564  1.00  7.74              
ATOM   2649  H   GLU A 172     119.590  74.825  86.275  1.00  7.74              
ATOM   2650  CA  GLU A 172     121.201  75.618  85.145  1.00  7.74              
ATOM   2651  HA  GLU A 172     121.369  75.488  84.072  1.00  7.74              
ATOM   2652  CB  GLU A 172     120.590  77.013  85.253  1.00  7.74              
ATOM   2653  HB1 GLU A 172     121.365  77.775  85.161  1.00  7.74              
ATOM   2654  HB2 GLU A 172     120.107  77.120  86.221  1.00  7.74              
ATOM   2655  CG  GLU A 172     119.560  77.166  84.108  1.00  7.74              
ATOM   2656  HG1 GLU A 172     118.790  77.864  84.419  1.00  7.74              
ATOM   2657  HG2 GLU A 172     119.034  76.226  83.933  1.00  7.74              
ATOM   2658  CD  GLU A 172     120.210  77.646  82.797  1.00  7.74              
ATOM   2659  OE1 GLU A 172     120.278  76.857  81.833  1.00  7.74              
ATOM   2660  OE2 GLU A 172     120.625  78.832  82.754  1.00  7.74              
ATOM   2661  C   GLU A 172     122.572  75.364  85.752  1.00  7.74              
ATOM   2662  O   GLU A 172     123.024  76.017  86.694  1.00  7.74              
ATOM   2663  N   ASP A 173     123.221  74.353  85.164  1.00  7.02              
ATOM   2664  H   ASP A 173     122.686  73.777  84.520  1.00  7.02              
ATOM   2665  CA  ASP A 173     124.668  74.121  85.226  1.00  7.02              
ATOM   2666  HA  ASP A 173     124.941  73.749  86.214  1.00  7.02              
ATOM   2667  CB  ASP A 173     125.080  73.087  84.150  1.00  7.02              
ATOM   2668  HB1 ASP A 173     126.146  72.883  84.260  1.00  7.02              
ATOM   2669  HB2 ASP A 173     124.933  73.532  83.164  1.00  7.02              
ATOM   2670  CG  ASP A 173     124.332  71.747  84.180  1.00  7.02              
ATOM   2671  OD1 ASP A 173     124.066  71.255  85.293  1.00  7.02              
ATOM   2672  OD2 ASP A 173     124.033  71.221  83.081  1.00  7.02              
ATOM   2673  C   ASP A 173     125.430  75.433  84.941  1.00  7.02              
ATOM   2674  O   ASP A 173     126.413  75.786  85.590  1.00  7.02              
ATOM   2675  N   ILE A 174     124.917  76.176  83.955  1.00  6.94              
ATOM   2676  H   ILE A 174     124.088  75.804  83.516  1.00  6.94              
ATOM   2677  CA  ILE A 174     125.461  77.398  83.367  1.00  6.94              
ATOM   2678  HA  ILE A 174     126.544  77.374  83.494  1.00  6.94              
ATOM   2679  CB  ILE A 174     125.167  77.355  81.841  1.00  6.94              
ATOM   2680  HB  ILE A 174     125.610  76.424  81.481  1.00  6.94              
ATOM   2681  CG2 ILE A 174     123.660  77.271  81.506  1.00  6.94              
ATOM   2682 1HG2 ILE A 174     123.517  77.064  80.448  1.00  6.94              
ATOM   2683 2HG2 ILE A 174     123.171  76.468  82.056  1.00  6.94              
ATOM   2684 3HG2 ILE A 174     123.155  78.208  81.741  1.00  6.94              
ATOM   2685  CG1 ILE A 174     125.885  78.493  81.078  1.00  6.94              
ATOM   2686 1HG1 ILE A 174     126.924  78.532  81.408  1.00  6.94              
ATOM   2687 2HG1 ILE A 174     125.422  79.453  81.305  1.00  6.94              
ATOM   2688  CD1 ILE A 174     125.881  78.312  79.555  1.00  6.94              
ATOM   2689  HD1 ILE A 174     126.500  79.084  79.099  1.00  6.94              
ATOM   2690  HD2 ILE A 174     126.286  77.333  79.294  1.00  6.94              
ATOM   2691  HD3 ILE A 174     124.868  78.405  79.164  1.00  6.94              
ATOM   2692  C   ILE A 174     124.953  78.653  84.105  1.00  6.94              
ATOM   2693  O   ILE A 174     124.319  79.538  83.540  1.00  6.94              
ATOM   2694  N   SER A 175     125.174  78.694  85.419  1.00  6.88              
ATOM   2695  H   SER A 175     125.726  77.938  85.808  1.00  6.88              
ATOM   2696  CA  SER A 175     124.475  79.547  86.394  1.00  6.88              
ATOM   2697  HA  SER A 175     123.411  79.450  86.178  1.00  6.88              
ATOM   2698  CB  SER A 175     124.691  78.952  87.782  1.00  6.88              
ATOM   2699  HB1 SER A 175     124.391  77.907  87.757  1.00  6.88              
ATOM   2700  HB2 SER A 175     124.053  79.485  88.479  1.00  6.88              
ATOM   2701  OG  SER A 175     126.032  79.026  88.225  1.00  6.88              
ATOM   2702  HG  SER A 175     126.049  78.712  89.135  1.00  6.88              
ATOM   2703  C   SER A 175     124.752  81.063  86.383  1.00  6.88              
ATOM   2704  O   SER A 175     124.648  81.732  87.416  1.00  6.88              
ATOM   2705  N   GLU A 176     125.054  81.619  85.212  1.00  6.88              
ATOM   2706  H   GLU A 176     125.016  81.021  84.394  1.00  6.88              
ATOM   2707  CA  GLU A 176     125.293  83.040  84.974  1.00  6.88              
ATOM   2708  HA  GLU A 176     125.032  83.602  85.872  1.00  6.88              
ATOM   2709  CB  GLU A 176     126.785  83.299  84.669  1.00  6.88              
ATOM   2710  HB1 GLU A 176     126.936  83.503  83.608  1.00  6.88              
ATOM   2711  HB2 GLU A 176     127.358  82.401  84.907  1.00  6.88              
ATOM   2712  CG  GLU A 176     127.384  84.446  85.494  1.00  6.88              
ATOM   2713  HG1 GLU A 176     128.465  84.440  85.332  1.00  6.88              
ATOM   2714  HG2 GLU A 176     127.216  84.236  86.552  1.00  6.88              
ATOM   2715  CD  GLU A 176     126.852  85.854  85.170  1.00  6.88              
ATOM   2716  OE1 GLU A 176     127.575  86.820  85.506  1.00  6.88              
ATOM   2717  OE2 GLU A 176     125.719  86.000  84.665  1.00  6.88              
ATOM   2718  C   GLU A 176     124.393  83.513  83.834  1.00  6.88              
ATOM   2719  O   GLU A 176     124.555  83.135  82.665  1.00  6.88              
ATOM   2720  N   LEU A 177     123.407  84.327  84.210  1.00  6.95              
ATOM   2721  H   LEU A 177     123.460  84.705  85.144  1.00  6.95              
ATOM   2722  CA  LEU A 177     122.349  84.824  83.337  1.00  6.95              
ATOM   2723  HA  LEU A 177     121.930  83.970  82.808  1.00  6.95              
ATOM   2724  CB  LEU A 177     121.248  85.475  84.193  1.00  6.95              
ATOM   2725  HB1 LEU A 177     120.806  86.318  83.659  1.00  6.95              
ATOM   2726  HB2 LEU A 177     121.684  85.880  85.108  1.00  6.95              
ATOM   2727  CG  LEU A 177     120.129  84.486  84.562  1.00  6.95              
ATOM   2728  HG  LEU A 177     119.566  84.902  85.391  1.00  6.95              
ATOM   2729  CD1 LEU A 177     119.177  84.255  83.394  1.00  6.95              
ATOM   2730 1HD1 LEU A 177     118.242  83.831  83.758  1.00  6.95              
ATOM   2731 2HD1 LEU A 177     118.978  85.190  82.873  1.00  6.95              
ATOM   2732 3HD1 LEU A 177     119.645  83.576  82.696  1.00  6.95              
ATOM   2733  CD2 LEU A 177     120.646  83.115  84.995  1.00  6.95              
ATOM   2734 1HD2 LEU A 177     119.833  82.576  85.466  1.00  6.95              
ATOM   2735 2HD2 LEU A 177     121.004  82.529  84.149  1.00  6.95              
ATOM   2736 3HD2 LEU A 177     121.473  83.231  85.689  1.00  6.95              
ATOM   2737  C   LEU A 177     122.851  85.731  82.210  1.00  6.95              
ATOM   2738  O   LEU A 177     122.076  86.042  81.305  1.00  6.95              
ATOM   2739  N   LEU A 178     124.139  86.074  82.184  1.00  6.98              
ATOM   2740  H   LEU A 178     124.713  85.849  82.997  1.00  6.98              
ATOM   2741  CA  LEU A 178     124.784  86.738  81.056  1.00  6.98              
ATOM   2742  HA  LEU A 178     124.383  87.744  81.007  1.00  6.98              
ATOM   2743  CB  LEU A 178     126.295  86.827  81.345  1.00  6.98              
ATOM   2744  HB1 LEU A 178     126.773  85.914  80.989  1.00  6.98              
ATOM   2745  HB2 LEU A 178     126.474  86.887  82.418  1.00  6.98              
ATOM   2746  CG  LEU A 178     126.948  88.055  80.689  1.00  6.98              
ATOM   2747  HG  LEU A 178     126.501  88.244  79.714  1.00  6.98              
ATOM   2748  CD1 LEU A 178     126.776  89.296  81.573  1.00  6.98              
ATOM   2749 1HD1 LEU A 178     125.716  89.472  81.749  1.00  6.98              
ATOM   2750 2HD1 LEU A 178     127.269  89.135  82.533  1.00  6.98              
ATOM   2751 3HD1 LEU A 178     127.206  90.164  81.077  1.00  6.98              
ATOM   2752  CD2 LEU A 178     128.446  87.821  80.487  1.00  6.98              
ATOM   2753 1HD2 LEU A 178     128.905  88.716  80.069  1.00  6.98              
ATOM   2754 2HD2 LEU A 178     128.918  87.580  81.441  1.00  6.98              
ATOM   2755 3HD2 LEU A 178     128.595  86.991  79.795  1.00  6.98              
ATOM   2756  C   LEU A 178     124.549  86.087  79.697  1.00  6.98              
ATOM   2757  O   LEU A 178     124.420  86.776  78.690  1.00  6.98              
ATOM   2758  N   CYS A 179     124.467  84.760  79.649  1.00  6.93              
ATOM   2759  H   CYS A 179     124.588  84.243  80.510  1.00  6.93              
ATOM   2760  CA  CYS A 179     124.242  84.028  78.404  1.00  6.93              
ATOM   2761  HA  CYS A 179     124.936  84.384  77.640  1.00  6.93              
ATOM   2762  CB  CYS A 179     124.499  82.530  78.667  1.00  6.93              
ATOM   2763  HB1 CYS A 179     124.481  81.999  77.713  1.00  6.93              
ATOM   2764  HB2 CYS A 179     123.708  82.125  79.301  1.00  6.93              
ATOM   2765  SG  CYS A 179     126.097  82.230  79.482  1.00  6.93              
ATOM   2766  HG  CYS A 179     125.710  82.554  80.730  1.00  6.93              
ATOM   2767  C   CYS A 179     122.805  84.197  77.865  1.00  6.93              
ATOM   2768  O   CYS A 179     122.538  83.830  76.718  1.00  6.93              
ATOM   2769  N   ARG A 180     121.833  84.618  78.698  1.00  6.97              
ATOM   2770  H   ARG A 180     122.118  85.058  79.571  1.00  6.97              
ATOM   2771  CA  ARG A 180     120.505  83.981  78.686  1.00  6.97              
ATOM   2772  HA  ARG A 180     120.693  83.040  78.165  1.00  6.97              
ATOM   2773  CB  ARG A 180     120.024  83.494  80.076  1.00  6.97              
ATOM   2774  HB1 ARG A 180     119.382  84.260  80.512  1.00  6.97              
ATOM   2775  HB2 ARG A 180     120.883  83.338  80.729  1.00  6.97              
ATOM   2776  CG  ARG A 180     119.256  82.146  79.948  1.00  6.97              
ATOM   2777  HG1 ARG A 180     119.972  81.338  79.795  1.00  6.97              
ATOM   2778  HG2 ARG A 180     118.641  82.193  79.050  1.00  6.97              
ATOM   2779  CD  ARG A 180     118.290  81.758  81.087  1.00  6.97              
ATOM   2780  HD1 ARG A 180     117.538  81.088  80.667  1.00  6.97              
ATOM   2781  HD2 ARG A 180     117.779  82.658  81.435  1.00  6.97              
ATOM   2782  NE  ARG A 180     118.924  81.059  82.226  1.00  6.97              
ATOM   2783  HE  ARG A 180     119.832  80.610  82.098  1.00  6.97              
ATOM   2784  CZ  ARG A 180     118.370  80.812  83.403  1.00  6.97              
ATOM   2785  NH1 ARG A 180     117.114  80.998  83.690  1.00  6.97              
ATOM   2786 1HH1 ARG A 180     116.461  81.233  82.972  1.00  6.97              
ATOM   2787 2HH1 ARG A 180     116.800  80.556  84.560  1.00  6.97              
ATOM   2788  NH2 ARG A 180     119.061  80.315  84.369  1.00  6.97              
ATOM   2789 1HH2 ARG A 180     119.954  79.906  84.109  1.00  6.97              
ATOM   2790 2HH2 ARG A 180     118.534  79.900  85.132  1.00  6.97              
ATOM   2791  C   ARG A 180     119.408  84.562  77.795  1.00  6.97              
ATOM   2792  O   ARG A 180     118.241  84.614  78.172  1.00  6.97              
ATOM   2793  N   LEU A 181     119.760  84.826  76.541  1.00  6.96              
ATOM   2794  H   LEU A 181     120.748  84.738  76.335  1.00  6.96              
ATOM   2795  CA  LEU A 181     118.847  85.218  75.463  1.00  6.96              
ATOM   2796  HA  LEU A 181     119.481  85.752  74.755  1.00  6.96              
ATOM   2797  CB  LEU A 181     118.332  83.968  74.709  1.00  6.96              
ATOM   2798  HB1 LEU A 181     117.694  83.384  75.374  1.00  6.96              
ATOM   2799  HB2 LEU A 181     119.203  83.353  74.474  1.00  6.96              
ATOM   2800  CG  LEU A 181     117.570  84.229  73.385  1.00  6.96              
ATOM   2801  HG  LEU A 181     116.560  84.566  73.616  1.00  6.96              
ATOM   2802  CD1 LEU A 181     118.224  85.284  72.492  1.00  6.96              
ATOM   2803 1HD1 LEU A 181     117.712  85.330  71.530  1.00  6.96              
ATOM   2804 2HD1 LEU A 181     118.166  86.269  72.953  1.00  6.96              
ATOM   2805 3HD1 LEU A 181     119.268  85.027  72.315  1.00  6.96              
ATOM   2806  CD2 LEU A 181     117.455  82.926  72.597  1.00  6.96              
ATOM   2807 1HD2 LEU A 181     116.938  83.104  71.654  1.00  6.96              
ATOM   2808 2HD2 LEU A 181     118.448  82.533  72.385  1.00  6.96              
ATOM   2809 3HD2 LEU A 181     116.907  82.193  73.177  1.00  6.96              
ATOM   2810  C   LEU A 181     117.815  86.262  75.887  1.00  6.96              
ATOM   2811  O   LEU A 181     118.238  87.366  76.207  1.00  6.96              
ATOM   2812  N   THR A 182     116.507  85.957  75.874  1.00  6.91              
ATOM   2813  H   THR A 182     116.244  85.023  75.600  1.00  6.91              
ATOM   2814  CA  THR A 182     115.420  86.831  76.379  1.00  6.91              
ATOM   2815  HA  THR A 182     114.490  86.260  76.382  1.00  6.91              
ATOM   2816  CB  THR A 182     115.737  87.246  77.849  1.00  6.91              
ATOM   2817  HB  THR A 182     116.641  86.732  78.175  1.00  6.91              
ATOM   2818  CG2 THR A 182     115.968  88.744  78.097  1.00  6.91              
ATOM   2819 1HG2 THR A 182     115.058  89.316  77.923  1.00  6.91              
ATOM   2820 2HG2 THR A 182     116.295  88.914  79.115  1.00  6.91              
ATOM   2821 3HG2 THR A 182     116.762  89.110  77.451  1.00  6.91              
ATOM   2822  OG1 THR A 182     114.724  86.811  78.715  1.00  6.91              
ATOM   2823  HG1 THR A 182     115.003  87.109  79.597  1.00  6.91              
ATOM   2824  C   THR A 182     115.183  88.090  75.527  1.00  6.91              
ATOM   2825  O   THR A 182     114.076  88.612  75.492  1.00  6.91              
ATOM   2826  N   PHE A 183     116.201  88.606  74.835  1.00  6.91              
ATOM   2827  H   PHE A 183     117.106  88.182  74.996  1.00  6.91              
ATOM   2828  CA  PHE A 183     116.205  89.947  74.254  1.00  6.91              
ATOM   2829  HA  PHE A 183     115.967  90.651  75.053  1.00  6.91              
ATOM   2830  CB  PHE A 183     117.628  90.249  73.758  1.00  6.91              
ATOM   2831  HB1 PHE A 183     117.810  89.699  72.834  1.00  6.91              
ATOM   2832  HB2 PHE A 183     118.342  89.881  74.498  1.00  6.91              
ATOM   2833  CG  PHE A 183     117.933  91.722  73.545  1.00  6.91              
ATOM   2834  CD1 PHE A 183     118.108  92.556  74.662  1.00  6.91              
ATOM   2835  HD1 PHE A 183     117.961  92.147  75.649  1.00  6.91              
ATOM   2836  CE1 PHE A 183     118.487  93.901  74.499  1.00  6.91              
ATOM   2837  HE1 PHE A 183     118.649  94.526  75.366  1.00  6.91              
ATOM   2838  CZ  PHE A 183     118.665  94.423  73.206  1.00  6.91              
ATOM   2839  HZ  PHE A 183     118.975  95.450  73.074  1.00  6.91              
ATOM   2840  CE2 PHE A 183     118.455  93.603  72.082  1.00  6.91              
ATOM   2841  HE2 PHE A 183     118.592  94.000  71.086  1.00  6.91              
ATOM   2842  CD2 PHE A 183     118.092  92.253  72.251  1.00  6.91              
ATOM   2843  HD2 PHE A 183     117.946  91.623  71.386  1.00  6.91              
ATOM   2844  C   PHE A 183     115.175  90.174  73.140  1.00  6.91              
ATOM   2845  O   PHE A 183     114.792  91.307  72.862  1.00  6.91              
ATOM   2846  N   VAL A 184     114.724  89.088  72.508  1.00  6.87              
ATOM   2847  H   VAL A 184     115.076  88.196  72.817  1.00  6.87              
ATOM   2848  CA  VAL A 184     113.684  89.112  71.470  1.00  6.87              
ATOM   2849  HA  VAL A 184     113.855  89.987  70.843  1.00  6.87              
ATOM   2850  CB  VAL A 184     113.799  87.857  70.573  1.00  6.87              
ATOM   2851  HB  VAL A 184     114.855  87.736  70.324  1.00  6.87              
ATOM   2852  CG1 VAL A 184     113.343  86.562  71.263  1.00  6.87              
ATOM   2853 1HG1 VAL A 184     113.534  85.711  70.608  1.00  6.87              
ATOM   2854 2HG1 VAL A 184     113.886  86.416  72.197  1.00  6.87              
ATOM   2855 3HG1 VAL A 184     112.272  86.593  71.470  1.00  6.87              
ATOM   2856  CG2 VAL A 184     113.056  88.011  69.240  1.00  6.87              
ATOM   2857 1HG2 VAL A 184     113.296  87.172  68.585  1.00  6.87              
ATOM   2858 2HG2 VAL A 184     111.978  88.023  69.406  1.00  6.87              
ATOM   2859 3HG2 VAL A 184     113.353  88.940  68.753  1.00  6.87              
ATOM   2860  C   VAL A 184     112.274  89.249  72.041  1.00  6.87              
ATOM   2861  O   VAL A 184     111.352  89.677  71.352  1.00  6.87              
ATOM   2862  N   SER A 185     112.093  88.900  73.313  1.00  6.85              
ATOM   2863  H   SER A 185     112.904  88.629  73.855  1.00  6.85              
ATOM   2864  CA  SER A 185     110.790  88.717  73.942  1.00  6.85              
ATOM   2865  HA  SER A 185     110.074  88.591  73.128  1.00  6.85              
ATOM   2866  CB  SER A 185     110.689  87.371  74.677  1.00  6.85              
ATOM   2867  HB1 SER A 185     110.521  86.597  73.926  1.00  6.85              
ATOM   2868  HB2 SER A 185     109.817  87.368  75.323  1.00  6.85              
ATOM   2869  OG  SER A 185     111.860  87.007  75.385  1.00  6.85              
ATOM   2870  HG  SER A 185     112.231  87.789  75.822  1.00  6.85              
ATOM   2871  C   SER A 185     110.264  89.951  74.660  1.00  6.85              
ATOM   2872  O   SER A 185     110.062  89.972  75.868  1.00  6.85              
ATOM   2873  N   SER A 186     109.998  90.998  73.881  1.00  6.99              
ATOM   2874  H   SER A 186     110.212  90.905  72.891  1.00  6.99              
ATOM   2875  CA  SER A 186     109.439  92.283  74.338  1.00  6.99              
ATOM   2876  HA  SER A 186     109.997  92.569  75.231  1.00  6.99              
ATOM   2877  CB  SER A 186     109.734  93.344  73.269  1.00  6.99              
ATOM   2878  HB1 SER A 186     110.725  93.177  72.843  1.00  6.99              
ATOM   2879  HB2 SER A 186     109.742  94.316  73.752  1.00  6.99              
ATOM   2880  OG  SER A 186     108.764  93.343  72.237  1.00  6.99              
ATOM   2881  HG  SER A 186     107.903  93.449  72.669  1.00  6.99              
ATOM   2882  C   SER A 186     107.959  92.289  74.742  1.00  6.99              
ATOM   2883  O   SER A 186     107.262  93.295  74.592  1.00  6.99              
ATOM   2884  N   SER A 187     107.485  91.145  75.202  1.00  6.81              
ATOM   2885  H   SER A 187     108.134  90.373  75.255  1.00  6.81              
ATOM   2886  CA  SER A 187     106.150  90.859  75.721  1.00  6.81              
ATOM   2887  HA  SER A 187     105.668  91.785  76.032  1.00  6.81              
ATOM   2888  CB  SER A 187     105.292  90.215  74.624  1.00  6.81              
ATOM   2889  HB1 SER A 187     104.948  91.008  73.959  1.00  6.81              
ATOM   2890  HB2 SER A 187     104.418  89.738  75.064  1.00  6.81              
ATOM   2891  OG  SER A 187     106.037  89.283  73.854  1.00  6.81              
ATOM   2892  HG  SER A 187     105.549  89.088  73.043  1.00  6.81              
ATOM   2893  C   SER A 187     106.281  89.983  76.970  1.00  6.81              
ATOM   2894  O   SER A 187     105.277  89.741  77.626  1.00  6.81              
ATOM   2895  N   LEU A 188     107.512  89.561  77.327  1.00  6.82              
ATOM   2896  H   LEU A 188     108.307  89.890  76.795  1.00  6.82              
ATOM   2897  CA  LEU A 188     107.802  88.657  78.433  1.00  6.82              
ATOM   2898  HA  LEU A 188     107.045  87.879  78.368  1.00  6.82              
ATOM   2899  CB  LEU A 188     109.145  87.924  78.294  1.00  6.82              
ATOM   2900  HB1 LEU A 188     109.947  88.539  78.691  1.00  6.82              
ATOM   2901  HB2 LEU A 188     109.322  87.776  77.238  1.00  6.82              
ATOM   2902  CG  LEU A 188     109.141  86.529  78.964  1.00  6.82              
ATOM   2903  HG  LEU A 188     108.215  86.016  78.705  1.00  6.82              
ATOM   2904  CD1 LEU A 188     110.288  85.663  78.447  1.00  6.82              
ATOM   2905 1HD1 LEU A 188     110.159  84.644  78.802  1.00  6.82              
ATOM   2906 2HD1 LEU A 188     110.289  85.657  77.357  1.00  6.82              
ATOM   2907 3HD1 LEU A 188     111.243  86.044  78.798  1.00  6.82              
ATOM   2908  CD2 LEU A 188     109.259  86.555  80.491  1.00  6.82              
ATOM   2909 1HD2 LEU A 188     109.358  85.543  80.881  1.00  6.82              
ATOM   2910 2HD2 LEU A 188     110.127  87.145  80.784  1.00  6.82              
ATOM   2911 3HD2 LEU A 188     108.368  87.001  80.925  1.00  6.82              
ATOM   2912  C   LEU A 188     107.588  89.296  79.809  1.00  6.82              
ATOM   2913  O   LEU A 188     108.509  89.748  80.485  1.00  6.82              
ATOM   2914  N   ASN A 189     106.326  89.326  80.209  1.00  6.81              
ATOM   2915  H   ASN A 189     105.621  89.001  79.560  1.00  6.81              
ATOM   2916  CA  ASN A 189     105.874  89.962  81.423  1.00  6.81              
ATOM   2917  HA  ASN A 189     106.343  90.941  81.491  1.00  6.81              
ATOM   2918  CB  ASN A 189     104.355  90.168  81.265  1.00  6.81              
ATOM   2919  HB1 ASN A 189     103.851  89.207  81.188  1.00  6.81              
ATOM   2920  HB2 ASN A 189     104.165  90.722  80.344  1.00  6.81              
ATOM   2921  CG  ASN A 189     103.720  90.925  82.417  1.00  6.81              
ATOM   2922  OD1 ASN A 189     103.678  90.462  83.549  1.00  6.81              
ATOM   2923  ND2 ASN A 189     103.181  92.097  82.186  1.00  6.81              
ATOM   2924 1HD2 ASN A 189     103.234  92.522  81.254  1.00  6.81              
ATOM   2925 2HD2 ASN A 189     102.828  92.623  82.955  1.00  6.81              
ATOM   2926  C   ASN A 189     106.271  89.187  82.694  1.00  6.81              
ATOM   2927  O   ASN A 189     106.607  89.804  83.710  1.00  6.81              
ATOM   2928  N   TYR A 190     106.284  87.849  82.656  1.00  6.38              
ATOM   2929  H   TYR A 190     105.937  87.389  81.814  1.00  6.38              
ATOM   2930  CA  TYR A 190     106.361  87.083  83.900  1.00  6.38              
ATOM   2931  HA  TYR A 190     106.600  87.720  84.750  1.00  6.38              
ATOM   2932  CB  TYR A 190     104.950  86.482  84.087  1.00  6.38              
ATOM   2933  HB1 TYR A 190     104.793  85.711  83.340  1.00  6.38              
ATOM   2934  HB2 TYR A 190     104.239  87.275  83.846  1.00  6.38              
ATOM   2935  CG  TYR A 190     104.530  85.922  85.436  1.00  6.38              
ATOM   2936  CD1 TYR A 190     105.365  85.081  86.202  1.00  6.38              
ATOM   2937  HD1 TYR A 190     106.353  84.813  85.852  1.00  6.38              
ATOM   2938  CE1 TYR A 190     104.909  84.571  87.434  1.00  6.38              
ATOM   2939  HE1 TYR A 190     105.543  83.922  88.025  1.00  6.38              
ATOM   2940  CZ  TYR A 190     103.613  84.888  87.897  1.00  6.38              
ATOM   2941  OH  TYR A 190     103.144  84.372  89.061  1.00  6.38              
ATOM   2942  HH  TYR A 190     102.273  84.706  89.272  1.00  6.38              
ATOM   2943  CE2 TYR A 190     102.782  85.737  87.139  1.00  6.38              
ATOM   2944  HE2 TYR A 190     101.795  85.988  87.490  1.00  6.38              
ATOM   2945  CD2 TYR A 190     103.242  86.245  85.912  1.00  6.38              
ATOM   2946  HD2 TYR A 190     102.602  86.899  85.334  1.00  6.38              
ATOM   2947  C   TYR A 190     107.479  86.066  83.738  1.00  6.38              
ATOM   2948  O   TYR A 190     107.235  84.920  83.318  1.00  6.38              
ATOM   2949  N   LEU A 191     108.708  86.505  84.038  1.00  6.40              
ATOM   2950  H   LEU A 191     108.829  87.427  84.453  1.00  6.40              
ATOM   2951  CA  LEU A 191     109.788  85.531  84.124  1.00  6.40              
ATOM   2952  HA  LEU A 191     109.652  84.786  83.340  1.00  6.40              
ATOM   2953  CB  LEU A 191     111.159  86.187  83.935  1.00  6.40              
ATOM   2954  HB1 LEU A 191     111.340  86.836  84.792  1.00  6.40              
ATOM   2955  HB2 LEU A 191     111.117  86.787  83.026  1.00  6.40              
ATOM   2956  CG  LEU A 191     112.331  85.193  83.796  1.00  6.40              
ATOM   2957  HG  LEU A 191     112.333  84.512  84.646  1.00  6.40              
ATOM   2958  CD1 LEU A 191     112.261  84.384  82.500  1.00  6.40              
ATOM   2959 1HD1 LEU A 191     113.147  83.754  82.414  1.00  6.40              
ATOM   2960 2HD1 LEU A 191     111.389  83.731  82.513  1.00  6.40              
ATOM   2961 3HD1 LEU A 191     112.211  85.051  81.640  1.00  6.40              
ATOM   2962  CD2 LEU A 191     113.667  85.940  83.790  1.00  6.40              
ATOM   2963 1HD2 LEU A 191     114.495  85.232  83.743  1.00  6.40              
ATOM   2964 2HD2 LEU A 191     113.726  86.600  82.924  1.00  6.40              
ATOM   2965 3HD2 LEU A 191     113.766  86.534  84.694  1.00  6.40              
ATOM   2966  C   LEU A 191     109.641  84.841  85.501  1.00  6.40              
ATOM   2967  O   LEU A 191     109.380  85.448  86.565  1.00  6.40              
ATOM   2968  N   ASP A 192     109.862  83.538  85.455  1.00  6.39              
ATOM   2969  H   ASP A 192     109.923  83.070  84.556  1.00  6.39              
ATOM   2970  CA  ASP A 192     110.086  82.701  86.617  1.00  6.39              
ATOM   2971  HA  ASP A 192     110.141  83.305  87.521  1.00  6.39              
ATOM   2972  CB  ASP A 192     108.908  81.711  86.775  1.00  6.39              
ATOM   2973  HB1 ASP A 192     108.527  81.435  85.796  1.00  6.39              
ATOM   2974  HB2 ASP A 192     108.094  82.227  87.288  1.00  6.39              
ATOM   2975  CG  ASP A 192     109.269  80.434  87.558  1.00  6.39              
ATOM   2976  OD1 ASP A 192     109.379  80.563  88.791  1.00  6.39              
ATOM   2977  OD2 ASP A 192     109.449  79.348  86.954  1.00  6.39              
ATOM   2978  C   ASP A 192     111.412  81.960  86.460  1.00  6.39              
ATOM   2979  O   ASP A 192     111.601  81.228  85.480  1.00  6.39              
ATOM   2980  N   VAL A 193     112.305  82.163  87.438  1.00  7.01              
ATOM   2981  H   VAL A 193     112.066  82.780  88.202  1.00  7.01              
ATOM   2982  CA  VAL A 193     113.508  81.347  87.617  1.00  7.01              
ATOM   2983  HA  VAL A 193     113.387  80.468  86.990  1.00  7.01              
ATOM   2984  CB  VAL A 193     114.804  82.056  87.160  1.00  7.01              
ATOM   2985  HB  VAL A 193     115.647  81.416  87.406  1.00  7.01              
ATOM   2986  CG1 VAL A 193     114.821  82.282  85.644  1.00  7.01              
ATOM   2987 1HG1 VAL A 193     115.774  82.713  85.339  1.00  7.01              
ATOM   2988 2HG1 VAL A 193     114.677  81.322  85.152  1.00  7.01              
ATOM   2989 3HG1 VAL A 193     114.011  82.948  85.354  1.00  7.01              
ATOM   2990  CG2 VAL A 193     115.107  83.407  87.806  1.00  7.01              
ATOM   2991 1HG2 VAL A 193     116.091  83.720  87.472  1.00  7.01              
ATOM   2992 2HG2 VAL A 193     114.351  84.137  87.516  1.00  7.01              
ATOM   2993 3HG2 VAL A 193     115.135  83.313  88.890  1.00  7.01              
ATOM   2994  C   VAL A 193     113.615  80.839  89.056  1.00  7.01              
ATOM   2995  O   VAL A 193     113.715  81.629  89.998  1.00  7.01              
ATOM   2996  N   PHE A 194     113.551  79.521  89.252  1.00  6.97              
ATOM   2997  H   PHE A 194     113.660  78.918  88.441  1.00  6.97              
ATOM   2998  CA  PHE A 194     113.122  78.971  90.538  1.00  6.97              
ATOM   2999  HA  PHE A 194     112.906  79.815  91.193  1.00  6.97              
ATOM   3000  CB  PHE A 194     111.769  78.248  90.424  1.00  6.97              
ATOM   3001  HB1 PHE A 194     111.900  77.212  90.117  1.00  6.97              
ATOM   3002  HB2 PHE A 194     111.172  78.742  89.656  1.00  6.97              
ATOM   3003  CG  PHE A 194     110.992  78.309  91.726  1.00  6.97              
ATOM   3004  CD1 PHE A 194     110.152  79.411  91.970  1.00  6.97              
ATOM   3005  HD1 PHE A 194     110.013  80.161  91.202  1.00  6.97              
ATOM   3006  CE1 PHE A 194     109.509  79.549  93.211  1.00  6.97              
ATOM   3007  HE1 PHE A 194     108.879  80.407  93.396  1.00  6.97              
ATOM   3008  CZ  PHE A 194     109.712  78.591  94.219  1.00  6.97              
ATOM   3009  HZ  PHE A 194     109.250  78.724  95.187  1.00  6.97              
ATOM   3010  CE2 PHE A 194     110.538  77.478  93.975  1.00  6.97              
ATOM   3011  HE2 PHE A 194     110.700  76.748  94.755  1.00  6.97              
ATOM   3012  CD2 PHE A 194     111.170  77.333  92.727  1.00  6.97              
ATOM   3013  HD2 PHE A 194     111.809  76.482  92.549  1.00  6.97              
ATOM   3014  C   PHE A 194     114.215  78.223  91.286  1.00  6.97              
ATOM   3015  O   PHE A 194     115.071  78.848  91.909  1.00  6.97              
ATOM   3016  N   ALA A 195     114.202  76.893  91.259  1.00  6.98              
ATOM   3017  H   ALA A 195     113.482  76.430  90.731  1.00  6.98              
ATOM   3018  CA  ALA A 195     115.264  76.086  91.835  1.00  6.98              
ATOM   3019  HA  ALA A 195     115.679  76.606  92.689  1.00  6.98              
ATOM   3020  CB  ALA A 195     114.680  74.763  92.344  1.00  6.98              
ATOM   3021  HB1 ALA A 195     115.486  74.120  92.697  1.00  6.98              
ATOM   3022  HB2 ALA A 195     113.996  74.959  93.170  1.00  6.98              
ATOM   3023  HB3 ALA A 195     114.138  74.261  91.545  1.00  6.98              
ATOM   3024  C   ALA A 195     116.424  75.955  90.855  1.00  6.98              
ATOM   3025  O   ALA A 195     116.569  74.943  90.179  1.00  6.98              
ATOM   3026  N   GLU A 196     117.199  77.030  90.723  1.00  6.86              
ATOM   3027  H   GLU A 196     117.052  77.817  91.352  1.00  6.86              
ATOM   3028  CA  GLU A 196     118.276  77.109  89.741  1.00  6.86              
ATOM   3029  HA  GLU A 196     118.678  76.099  89.636  1.00  6.86              
ATOM   3030  CB  GLU A 196     117.736  77.483  88.358  1.00  6.86              
ATOM   3031  HB1 GLU A 196     117.108  76.665  88.001  1.00  6.86              
ATOM   3032  HB2 GLU A 196     118.573  77.588  87.673  1.00  6.86              
ATOM   3033  CG  GLU A 196     116.918  78.767  88.336  1.00  6.86              
ATOM   3034  HG1 GLU A 196     117.541  79.623  88.575  1.00  6.86              
ATOM   3035  HG2 GLU A 196     116.131  78.715  89.088  1.00  6.86              
ATOM   3036  CD  GLU A 196     116.288  78.951  86.964  1.00  6.86              
ATOM   3037  OE1 GLU A 196     117.016  79.300  86.001  1.00  6.86              
ATOM   3038  OE2 GLU A 196     115.050  78.846  86.911  1.00  6.86              
ATOM   3039  C   GLU A 196     119.448  77.980  90.173  1.00  6.86              
ATOM   3040  O   GLU A 196     119.279  79.061  90.717  1.00  6.86              
ATOM   3041  N   ASN A 197     120.657  77.480  89.919  1.00  6.84              
ATOM   3042  H   ASN A 197     120.680  76.623  89.388  1.00  6.84              
ATOM   3043  CA  ASN A 197     121.880  77.781  90.673  1.00  6.84              
ATOM   3044  HA  ASN A 197     121.651  77.655  91.734  1.00  6.84              
ATOM   3045  CB  ASN A 197     122.944  76.727  90.293  1.00  6.84              
ATOM   3046  HB1 ASN A 197     123.797  76.810  90.965  1.00  6.84              
ATOM   3047  HB2 ASN A 197     123.292  76.924  89.284  1.00  6.84              
ATOM   3048  CG  ASN A 197     122.468  75.295  90.370  1.00  6.84              
ATOM   3049  OD1 ASN A 197     122.093  74.791  91.413  1.00  6.84              
ATOM   3050  ND2 ASN A 197     122.434  74.613  89.249  1.00  6.84              
ATOM   3051 1HD2 ASN A 197     122.731  75.029  88.369  1.00  6.84              
ATOM   3052 2HD2 ASN A 197     122.131  73.658  89.304  1.00  6.84              
ATOM   3053  C   ASN A 197     122.477  79.191  90.536  1.00  6.84              
ATOM   3054  O   ASN A 197     123.649  79.350  90.873  1.00  6.84              
ATOM   3055  N   LEU A 198     121.734  80.172  90.003  1.00  6.79              
ATOM   3056  H   LEU A 198     120.752  79.960  89.868  1.00  6.79              
ATOM   3057  CA  LEU A 198     122.173  81.555  89.756  1.00  6.79              
ATOM   3058  HA  LEU A 198     122.723  81.606  88.820  1.00  6.79              
ATOM   3059  CB  LEU A 198     120.978  82.533  89.680  1.00  6.79              
ATOM   3060  HB1 LEU A 198     121.356  83.541  89.865  1.00  6.79              
ATOM   3061  HB2 LEU A 198     120.296  82.310  90.490  1.00  6.79              
ATOM   3062  CG  LEU A 198     120.189  82.622  88.379  1.00  6.79              
ATOM   3063  HG  LEU A 198     120.827  83.115  87.659  1.00  6.79              
ATOM   3064  CD1 LEU A 198     119.764  81.256  87.848  1.00  6.79              
ATOM   3065 1HD1 LEU A 198     118.969  81.355  87.109  1.00  6.79              
ATOM   3066 2HD1 LEU A 198     120.618  80.755  87.394  1.00  6.79              
ATOM   3067 3HD1 LEU A 198     119.390  80.661  88.674  1.00  6.79              
ATOM   3068  CD2 LEU A 198     118.952  83.497  88.595  1.00  6.79              
ATOM   3069 1HD2 LEU A 198     118.462  83.672  87.638  1.00  6.79              
ATOM   3070 2HD2 LEU A 198     118.258  83.001  89.275  1.00  6.79              
ATOM   3071 3HD2 LEU A 198     119.250  84.460  89.012  1.00  6.79              
ATOM   3072  C   LEU A 198     123.066  82.056  90.888  1.00  6.79              
ATOM   3073  O   LEU A 198     122.573  82.407  91.957  1.00  6.79              
ATOM   3074  N   VAL A 199     124.371  82.091  90.643  1.00  6.86              
ATOM   3075  H   VAL A 199     124.705  81.713  89.766  1.00  6.86              
ATOM   3076  CA  VAL A 199     125.339  82.588  91.628  1.00  6.86              
ATOM   3077  HA  VAL A 199     124.969  82.358  92.627  1.00  6.86              
ATOM   3078  CB  VAL A 199     126.683  81.850  91.463  1.00  6.86              
ATOM   3079  HB  VAL A 199     126.478  80.783  91.558  1.00  6.86              
ATOM   3080  CG1 VAL A 199     127.340  82.067  90.091  1.00  6.86              
ATOM   3081 1HG1 VAL A 199     128.236  81.453  90.014  1.00  6.86              
ATOM   3082 2HG1 VAL A 199     126.663  81.777  89.289  1.00  6.86              
ATOM   3083 3HG1 VAL A 199     127.621  83.114  89.964  1.00  6.86              
ATOM   3084  CG2 VAL A 199     127.693  82.212  92.559  1.00  6.86              
ATOM   3085 1HG2 VAL A 199     128.560  81.556  92.490  1.00  6.86              
ATOM   3086 2HG2 VAL A 199     128.016  83.248  92.457  1.00  6.86              
ATOM   3087 3HG2 VAL A 199     127.227  82.075  93.537  1.00  6.86              
ATOM   3088  C   VAL A 199     125.497  84.101  91.556  1.00  6.86              
ATOM   3089  O   VAL A 199     125.840  84.764  92.535  1.00  6.86              
ATOM   3090  N   ASN A 200     125.184  84.660  90.386  1.00  6.83              
ATOM   3091  H   ASN A 200     124.837  84.063  89.651  1.00  6.83              
ATOM   3092  CA  ASN A 200     125.338  86.064  90.108  1.00  6.83              
ATOM   3093  HA  ASN A 200     125.791  86.546  90.959  1.00  6.83              
ATOM   3094  CB  ASN A 200     126.250  86.283  88.886  1.00  6.83              
ATOM   3095  HB1 ASN A 200     126.070  87.273  88.469  1.00  6.83              
ATOM   3096  HB2 ASN A 200     126.005  85.562  88.109  1.00  6.83              
ATOM   3097  CG  ASN A 200     127.733  86.213  89.201  1.00  6.83              
ATOM   3098  OD1 ASN A 200     128.172  86.160  90.343  1.00  6.83              
ATOM   3099  ND2 ASN A 200     128.567  86.261  88.196  1.00  6.83              
ATOM   3100 1HD2 ASN A 200     128.226  86.435  87.250  1.00  6.83              
ATOM   3101 2HD2 ASN A 200     129.541  86.253  88.421  1.00  6.83              
ATOM   3102  C   ASN A 200     123.973  86.756  89.912  1.00  6.83              
ATOM   3103  O   ASN A 200     123.349  86.631  88.861  1.00  6.83              
ATOM   3104  N   PHE A 201     123.583  87.563  90.903  1.00  7.21              
ATOM   3105  H   PHE A 201     124.072  87.458  91.782  1.00  7.21              
ATOM   3106  CA  PHE A 201     123.096  88.937  90.658  1.00  7.21              
ATOM   3107  HA  PHE A 201     123.132  89.087  89.589  1.00  7.21              
ATOM   3108  CB  PHE A 201     121.618  89.135  91.042  1.00  7.21              
ATOM   3109  HB1 PHE A 201     121.059  88.275  90.673  1.00  7.21              
ATOM   3110  HB2 PHE A 201     121.283  89.984  90.455  1.00  7.21              
ATOM   3111  CG  PHE A 201     121.154  89.404  92.473  1.00  7.21              
ATOM   3112  CD1 PHE A 201     121.872  88.985  93.610  1.00  7.21              
ATOM   3113  HD1 PHE A 201     122.823  88.489  93.502  1.00  7.21              
ATOM   3114  CE1 PHE A 201     121.354  89.208  94.899  1.00  7.21              
ATOM   3115  HE1 PHE A 201     121.893  88.862  95.769  1.00  7.21              
ATOM   3116  CZ  PHE A 201     120.101  89.823  95.062  1.00  7.21              
ATOM   3117  HZ  PHE A 201     119.684  89.951  96.052  1.00  7.21              
ATOM   3118  CE2 PHE A 201     119.381  90.246  93.932  1.00  7.21              
ATOM   3119  HE2 PHE A 201     118.408  90.701  94.051  1.00  7.21              
ATOM   3120  CD2 PHE A 201     119.914  90.050  92.648  1.00  7.21              
ATOM   3121  HD2 PHE A 201     119.357  90.387  91.786  1.00  7.21              
ATOM   3122  C   PHE A 201     124.170  89.837  91.273  1.00  7.21              
ATOM   3123  O   PHE A 201     124.004  90.476  92.308  1.00  7.21              
ATOM   3124  N   THR A 202     125.347  89.764  90.655  1.00  7.83              
ATOM   3125  H   THR A 202     125.365  89.274  89.772  1.00  7.83              
ATOM   3126  CA  THR A 202     126.621  90.340  91.109  1.00  7.83              
ATOM   3127  HA  THR A 202     126.474  90.866  92.051  1.00  7.83              
ATOM   3128  CB  THR A 202     127.677  89.230  91.355  1.00  7.83              
ATOM   3129  HB  THR A 202     128.060  88.872  90.400  1.00  7.83              
ATOM   3130  CG2 THR A 202     128.842  89.628  92.270  1.00  7.83              
ATOM   3131 1HG2 THR A 202     129.417  88.739  92.533  1.00  7.83              
ATOM   3132 2HG2 THR A 202     129.518  90.317  91.774  1.00  7.83              
ATOM   3133 3HG2 THR A 202     128.456  90.078  93.186  1.00  7.83              
ATOM   3134  OG1 THR A 202     127.105  88.151  92.045  1.00  7.83              
ATOM   3135  HG1 THR A 202     127.628  87.359  91.830  1.00  7.83              
ATOM   3136  C   THR A 202     127.078  91.334  90.037  1.00  7.83              
ATOM   3137  O   THR A 202     126.341  91.690  89.110  1.00  7.83              
ATOM   3138  N   THR A 203     128.289  91.833  90.174  1.00  8.91              
ATOM   3139  H   THR A 203     128.891  91.468  90.893  1.00  8.91              
ATOM   3140  CA  THR A 203     128.932  92.412  88.990  1.00  8.91              
ATOM   3141  HA  THR A 203     128.287  93.205  88.648  1.00  8.91              
ATOM   3142  CB  THR A 203     130.291  93.020  89.372  1.00  8.91              
ATOM   3143  HB  THR A 203     130.172  93.632  90.264  1.00  8.91              
ATOM   3144  CG2 THR A 203     131.439  92.041  89.638  1.00  8.91              
ATOM   3145 1HG2 THR A 203     132.311  92.584  90.003  1.00  8.91              
ATOM   3146 2HG2 THR A 203     131.138  91.318  90.394  1.00  8.91              
ATOM   3147 3HG2 THR A 203     131.705  91.503  88.727  1.00  8.91              
ATOM   3148  OG1 THR A 203     130.712  93.859  88.324  1.00  8.91              
ATOM   3149  HG1 THR A 203     131.662  93.967  88.406  1.00  8.91              
ATOM   3150  C   THR A 203     129.133  91.372  87.830  1.00  8.91              
ATOM   3151  O   THR A 203     129.324  90.230  88.250  1.00  8.91              
ATOM   3152  N   PRO A 204     129.228  91.569  86.423  1.00  9.10              
ATOM   3153  CD  PRO A 204     129.762  90.409  85.693  1.00  9.10              
ATOM   3154  HD1 PRO A 204     129.059  89.577  85.741  1.00  9.10              
ATOM   3155  HD2 PRO A 204     130.714  90.084  86.117  1.00  9.10              
ATOM   3156  CG  PRO A 204     129.974  90.788  84.230  1.00  9.10              
ATOM   3157  HG1 PRO A 204     129.812  89.938  83.566  1.00  9.10              
ATOM   3158  HG2 PRO A 204     130.975  91.200  84.096  1.00  9.10              
ATOM   3159  CB  PRO A 204     128.935  91.870  84.022  1.00  9.10              
ATOM   3160  HB1 PRO A 204     127.955  91.404  83.904  1.00  9.10              
ATOM   3161  HB2 PRO A 204     129.183  92.508  83.171  1.00  9.10              
ATOM   3162  CA  PRO A 204     129.022  92.636  85.372  1.00  9.10              
ATOM   3163  HA  PRO A 204     129.945  93.189  85.302  1.00  9.10              
ATOM   3164  C   PRO A 204     127.946  93.694  85.584  1.00  9.10              
ATOM   3165  O   PRO A 204     127.996  94.514  86.511  1.00  9.10              
ATOM   3166  N   THR A 205     126.995  93.731  84.670  1.00 10.06              
ATOM   3167  H   THR A 205     127.082  93.082  83.901  1.00 10.06              
ATOM   3168  CA  THR A 205     125.709  94.392  84.831  1.00 10.06              
ATOM   3169  HA  THR A 205     125.683  94.891  85.800  1.00 10.06              
ATOM   3170  CB  THR A 205     125.520  95.459  83.746  1.00 10.06              
ATOM   3171  HB  THR A 205     126.385  96.123  83.762  1.00 10.06              
ATOM   3172  CG2 THR A 205     125.370  94.923  82.322  1.00 10.06              
ATOM   3173 1HG2 THR A 205     125.189  95.753  81.638  1.00 10.06              
ATOM   3174 2HG2 THR A 205     126.283  94.413  82.017  1.00 10.06              
ATOM   3175 3HG2 THR A 205     124.539  94.226  82.266  1.00 10.06              
ATOM   3176  OG1 THR A 205     124.393  96.221  84.082  1.00 10.06              
ATOM   3177  HG1 THR A 205     123.667  95.589  84.209  1.00 10.06              
ATOM   3178  C   THR A 205     124.598  93.343  84.871  1.00 10.06              
ATOM   3179  O   THR A 205     123.438  93.670  84.621  1.00 10.06              
ATOM   3180  N   CYS A 206     124.957  92.082  85.155  1.00 10.00              
ATOM   3181  H   CYS A 206     125.929  91.910  85.372  1.00 10.00              
ATOM   3182  CA  CYS A 206     124.083  90.955  85.469  1.00 10.00              
ATOM   3183  HA  CYS A 206     123.311  90.896  84.701  1.00 10.00              
ATOM   3184  CB  CYS A 206     124.842  89.619  85.366  1.00 10.00              
ATOM   3185  HB1 CYS A 206     125.042  89.382  84.319  1.00 10.00              
ATOM   3186  HB2 CYS A 206     124.229  88.809  85.773  1.00 10.00              
ATOM   3187  SG  CYS A 206     126.412  89.672  86.255  1.00 10.00              
ATOM   3188  HG  CYS A 206     126.806  88.416  85.941  1.00 10.00              
ATOM   3189  C   CYS A 206     123.340  91.148  86.781  1.00 10.00              
ATOM   3190  O   CYS A 206     123.547  90.514  87.807  1.00 10.00              
ATOM   3191  N   ALA A 207     122.470  92.134  86.707  1.00 10.38              
ATOM   3192  H   ALA A 207     122.428  92.643  85.838  1.00 10.38              
ATOM   3193  CA  ALA A 207     121.708  92.687  87.785  1.00 10.38              
ATOM   3194  HA  ALA A 207     122.392  93.095  88.517  1.00 10.38              
ATOM   3195  CB  ALA A 207     120.842  93.803  87.170  1.00 10.38              
ATOM   3196  HB1 ALA A 207     120.412  94.408  87.966  1.00 10.38              
ATOM   3197  HB2 ALA A 207     121.433  94.434  86.507  1.00 10.38              
ATOM   3198  HB3 ALA A 207     120.017  93.376  86.602  1.00 10.38              
ATOM   3199  C   ALA A 207     120.733  91.774  88.481  1.00 10.38              
ATOM   3200  O   ALA A 207     120.207  92.087  89.546  1.00 10.38              
ATOM   3201  N   PHE A 208     120.359  90.759  87.732  1.00 10.75              
ATOM   3202  H   PHE A 208     120.928  90.507  86.937  1.00 10.75              
ATOM   3203  CA  PHE A 208     119.126  90.061  87.876  1.00 10.75              
ATOM   3204  HA  PHE A 208     119.129  89.614  88.871  1.00 10.75              
ATOM   3205  CB  PHE A 208     117.902  91.018  87.748  1.00 10.75              
ATOM   3206  HB1 PHE A 208     117.095  90.561  87.175  1.00 10.75              
ATOM   3207  HB2 PHE A 208     118.186  91.911  87.189  1.00 10.75              
ATOM   3208  CG  PHE A 208     117.315  91.414  89.094  1.00 10.75              
ATOM   3209  CD1 PHE A 208     117.151  92.768  89.441  1.00 10.75              
ATOM   3210  HD1 PHE A 208     117.387  93.542  88.727  1.00 10.75              
ATOM   3211  CE1 PHE A 208     116.723  93.119  90.733  1.00 10.75              
ATOM   3212  HE1 PHE A 208     116.628  94.159  91.005  1.00 10.75              
ATOM   3213  CZ  PHE A 208     116.454  92.116  91.681  1.00 10.75              
ATOM   3214  HZ  PHE A 208     116.168  92.384  92.685  1.00 10.75              
ATOM   3215  CE2 PHE A 208     116.562  90.763  91.325  1.00 10.75              
ATOM   3216  HE2 PHE A 208     116.346  89.989  92.049  1.00 10.75              
ATOM   3217  CD2 PHE A 208     116.988  90.417  90.033  1.00 10.75              
ATOM   3218  HD2 PHE A 208     117.105  89.378  89.779  1.00 10.75              
ATOM   3219  C   PHE A 208     119.100  88.921  86.913  1.00 10.75              
ATOM   3220  O   PHE A 208     120.005  88.710  86.106  1.00 10.75              
ATOM   3221  N   SER A 209     117.981  88.241  86.969  1.00  9.58              
ATOM   3222  H   SER A 209     117.325  88.382  87.720  1.00  9.58              
ATOM   3223  CA  SER A 209     117.705  87.212  86.029  1.00  9.58              
ATOM   3224  HA  SER A 209     118.564  86.551  86.051  1.00  9.58              
ATOM   3225  CB  SER A 209     116.503  86.382  86.479  1.00  9.58              
ATOM   3226  HB1 SER A 209     116.511  85.427  85.952  1.00  9.58              
ATOM   3227  HB2 SER A 209     115.591  86.915  86.217  1.00  9.58              
ATOM   3228  OG  SER A 209     116.548  86.165  87.886  1.00  9.58              
ATOM   3229  HG  SER A 209     115.935  85.447  88.109  1.00  9.58              
ATOM   3230  C   SER A 209     117.527  87.625  84.575  1.00  9.58              
ATOM   3231  O   SER A 209     117.352  86.746  83.739  1.00  9.58              
ATOM   3232  N   ASN A 210     117.691  88.911  84.268  1.00 10.11              
ATOM   3233  H   ASN A 210     117.677  89.595  85.009  1.00 10.11              
ATOM   3234  CA  ASN A 210     118.403  89.273  83.056  1.00 10.11              
ATOM   3235  HA  ASN A 210     118.832  88.361  82.631  1.00 10.11              
ATOM   3236  CB  ASN A 210     117.437  89.817  81.986  1.00 10.11              
ATOM   3237  HB1 ASN A 210     117.912  89.745  81.010  1.00 10.11              
ATOM   3238  HB2 ASN A 210     117.226  90.861  82.167  1.00 10.11              
ATOM   3239  CG  ASN A 210     116.118  89.048  81.926  1.00 10.11              
ATOM   3240  OD1 ASN A 210     116.008  87.997  81.312  1.00 10.11              
ATOM   3241  ND2 ASN A 210     115.088  89.552  82.560  1.00 10.11              
ATOM   3242 1HD2 ASN A 210     115.144  90.473  82.999  1.00 10.11              
ATOM   3243 2HD2 ASN A 210     114.202  89.106  82.464  1.00 10.11              
ATOM   3244  C   ASN A 210     119.590  90.130  83.418  1.00 10.11              
ATOM   3245  O   ASN A 210     120.719  89.747  83.140  1.00 10.11              
ATOM   3246  N   GLY A 211     119.366  91.251  84.101  1.00  7.81              
ATOM   3247  H   GLY A 211     118.402  91.466  84.348  1.00  7.81              
ATOM   3248  CA  GLY A 211     120.273  92.382  84.076  1.00  7.81              
ATOM   3249  HA1 GLY A 211     121.066  92.217  84.787  1.00  7.81              
ATOM   3250  HA2 GLY A 211     119.727  93.292  84.327  1.00  7.81              
ATOM   3251  C   GLY A 211     120.856  92.528  82.695  1.00  7.81              
ATOM   3252  O   GLY A 211     120.157  92.901  81.759  1.00  7.81              
ATOM   3253  N   THR A 212     122.129  92.148  82.599  1.00  7.64              
ATOM   3254  H   THR A 212     122.543  91.786  83.442  1.00  7.64              
ATOM   3255  CA  THR A 212     122.883  91.878  81.379  1.00  7.64              
ATOM   3256  HA  THR A 212     123.934  91.903  81.658  1.00  7.64              
ATOM   3257  CB  THR A 212     122.641  90.438  80.896  1.00  7.64              
ATOM   3258  HB  THR A 212     121.574  90.268  80.746  1.00  7.64              
ATOM   3259  CG2 THR A 212     123.398  89.955  79.661  1.00  7.64              
ATOM   3260 1HG2 THR A 212     123.229  88.888  79.538  1.00  7.64              
ATOM   3261 2HG2 THR A 212     123.014  90.428  78.761  1.00  7.64              
ATOM   3262 3HG2 THR A 212     124.464  90.154  79.756  1.00  7.64              
ATOM   3263  OG1 THR A 212     123.121  89.634  81.949  1.00  7.64              
ATOM   3264  HG1 THR A 212     122.337  89.208  82.330  1.00  7.64              
ATOM   3265  C   THR A 212     122.753  92.979  80.304  1.00  7.64              
ATOM   3266  O   THR A 212     122.989  92.797  79.117  1.00  7.64              
ATOM   3267  N   SER A 213     122.337  94.172  80.720  1.00  7.68              
ATOM   3268  H   SER A 213     122.194  94.230  81.715  1.00  7.68              
ATOM   3269  CA  SER A 213     121.568  95.140  79.938  1.00  7.68              
ATOM   3270  HA  SER A 213     121.153  95.829  80.672  1.00  7.68              
ATOM   3271  CB  SER A 213     122.483  96.005  79.057  1.00  7.68              
ATOM   3272  HB1 SER A 213     123.339  96.338  79.645  1.00  7.68              
ATOM   3273  HB2 SER A 213     121.929  96.888  78.733  1.00  7.68              
ATOM   3274  OG  SER A 213     122.944  95.323  77.910  1.00  7.68              
ATOM   3275  HG  SER A 213     123.169  94.407  78.139  1.00  7.68              
ATOM   3276  C   SER A 213     120.329  94.647  79.161  1.00  7.68              
ATOM   3277  O   SER A 213     119.475  95.466  78.840  1.00  7.68              
ATOM   3278  N   PHE A 214     120.148  93.346  78.914  1.00  7.46              
ATOM   3279  H   PHE A 214     120.897  92.707  79.135  1.00  7.46              
ATOM   3280  CA  PHE A 214     118.954  92.782  78.278  1.00  7.46              
ATOM   3281  HA  PHE A 214     118.903  93.191  77.273  1.00  7.46              
ATOM   3282  CB  PHE A 214     119.088  91.254  78.177  1.00  7.46              
ATOM   3283  HB1 PHE A 214     118.172  90.870  77.731  1.00  7.46              
ATOM   3284  HB2 PHE A 214     119.148  90.852  79.190  1.00  7.46              
ATOM   3285  CG  PHE A 214     120.250  90.686  77.373  1.00  7.46              
ATOM   3286  CD1 PHE A 214     120.990  91.467  76.458  1.00  7.46              
ATOM   3287  HD1 PHE A 214     120.759  92.508  76.299  1.00  7.46              
ATOM   3288  CE1 PHE A 214     122.052  90.897  75.735  1.00  7.46              
ATOM   3289  HE1 PHE A 214     122.619  91.501  75.040  1.00  7.46              
ATOM   3290  CZ  PHE A 214     122.380  89.542  75.910  1.00  7.46              
ATOM   3291  HZ  PHE A 214     123.202  89.106  75.361  1.00  7.46              
ATOM   3292  CE2 PHE A 214     121.640  88.755  76.808  1.00  7.46              
ATOM   3293  HE2 PHE A 214     121.897  87.715  76.954  1.00  7.46              
ATOM   3294  CD2 PHE A 214     120.577  89.325  77.532  1.00  7.46              
ATOM   3295  HD2 PHE A 214     120.006  88.707  78.212  1.00  7.46              
ATOM   3296  C   PHE A 214     117.623  93.159  78.939  1.00  7.46              
ATOM   3297  O   PHE A 214     116.663  93.468  78.232  1.00  7.46              
ATOM   3298  N   ASP A 215     117.594  93.235  80.272  1.00  7.37              
ATOM   3299  H   ASP A 215     118.444  93.026  80.784  1.00  7.37              
ATOM   3300  CA  ASP A 215     116.433  93.697  81.043  1.00  7.37              
ATOM   3301  HA  ASP A 215     115.603  92.999  80.930  1.00  7.37              
ATOM   3302  CB  ASP A 215     116.818  93.802  82.537  1.00  7.37              
ATOM   3303  HB1 ASP A 215     116.385  94.717  82.885  1.00  7.37              
ATOM   3304  HB2 ASP A 215     117.898  93.890  82.656  1.00  7.37              
ATOM   3305  CG  ASP A 215     116.254  92.753  83.494  1.00  7.37              
ATOM   3306  OD1 ASP A 215     115.144  92.263  83.233  1.00  7.37              
ATOM   3307  OD2 ASP A 215     116.956  92.382  84.464  1.00  7.37              
ATOM   3308  C   ASP A 215     115.955  95.098  80.596  1.00  7.37              
ATOM   3309  O   ASP A 215     114.768  95.409  80.630  1.00  7.37              
ATOM   3310  N   VAL A 216     116.858  95.960  80.107  1.00  7.35              
ATOM   3311  H   VAL A 216     117.818  95.647  79.999  1.00  7.35              
ATOM   3312  CA  VAL A 216     116.506  97.318  79.655  1.00  7.35              
ATOM   3313  HA  VAL A 216     115.752  97.678  80.356  1.00  7.35              
ATOM   3314  CB  VAL A 216     117.719  98.275  79.784  1.00  7.35              
ATOM   3315  HB  VAL A 216     118.407  97.849  80.516  1.00  7.35              
ATOM   3316  CG1 VAL A 216     118.521  98.529  78.499  1.00  7.35              
ATOM   3317 1HG1 VAL A 216     119.480  98.976  78.760  1.00  7.35              
ATOM   3318 2HG1 VAL A 216     118.698  97.597  77.968  1.00  7.35              
ATOM   3319 3HG1 VAL A 216     117.987  99.216  77.844  1.00  7.35              
ATOM   3320  CG2 VAL A 216     117.275  99.631  80.342  1.00  7.35              
ATOM   3321 1HG2 VAL A 216     118.142 100.278  80.478  1.00  7.35              
ATOM   3322 2HG2 VAL A 216     116.565 100.113  79.669  1.00  7.35              
ATOM   3323 3HG2 VAL A 216     116.802  99.497  81.316  1.00  7.35              
ATOM   3324  C   VAL A 216     115.823  97.342  78.275  1.00  7.35              
ATOM   3325  O   VAL A 216     115.567  98.392  77.678  1.00  7.35              
ATOM   3326  N   LYS A 217     115.496  96.171  77.725  1.00  7.05              
ATOM   3327  H   LYS A 217     115.816  95.326  78.198  1.00  7.05              
ATOM   3328  CA  LYS A 217     114.626  95.992  76.557  1.00  7.05              
ATOM   3329  HA  LYS A 217     114.265  96.963  76.236  1.00  7.05              
ATOM   3330  CB  LYS A 217     115.459  95.340  75.435  1.00  7.05              
ATOM   3331  HB1 LYS A 217     115.569  94.275  75.652  1.00  7.05              
ATOM   3332  HB2 LYS A 217     116.461  95.772  75.446  1.00  7.05              
ATOM   3333  CG  LYS A 217     114.904  95.492  74.008  1.00  7.05              
ATOM   3334  HG1 LYS A 217     113.991  94.905  73.910  1.00  7.05              
ATOM   3335  HG2 LYS A 217     115.632  95.057  73.323  1.00  7.05              
ATOM   3336  CD  LYS A 217     114.610  96.932  73.545  1.00  7.05              
ATOM   3337  HD1 LYS A 217     113.742  97.330  74.075  1.00  7.05              
ATOM   3338  HD2 LYS A 217     114.337  96.876  72.490  1.00  7.05              
ATOM   3339  CE  LYS A 217     115.814  97.883  73.673  1.00  7.05              
ATOM   3340  HE1 LYS A 217     115.791  98.577  72.827  1.00  7.05              
ATOM   3341  HE2 LYS A 217     116.730  97.289  73.589  1.00  7.05              
ATOM   3342  NZ  LYS A 217     115.810  98.658  74.942  1.00  7.05              
ATOM   3343  HZ1 LYS A 217     116.650  99.210  75.050  1.00  7.05              
ATOM   3344  HZ2 LYS A 217     115.012  99.275  75.009  1.00  7.05              
ATOM   3345  HZ3 LYS A 217     115.762  98.055  75.760  1.00  7.05              
ATOM   3346  C   LYS A 217     113.344  95.224  76.901  1.00  7.05              
ATOM   3347  O   LYS A 217     112.571  94.864  76.019  1.00  7.05              
ATOM   3348  N   PHE A 218     113.080  95.063  78.192  1.00  6.80              
ATOM   3349  H   PHE A 218     113.752  95.421  78.862  1.00  6.80              
ATOM   3350  CA  PHE A 218     112.066  94.192  78.764  1.00  6.80              
ATOM   3351  HA  PHE A 218     111.589  93.630  77.965  1.00  6.80              
ATOM   3352  CB  PHE A 218     112.813  93.201  79.693  1.00  6.80              
ATOM   3353  HB1 PHE A 218     112.625  93.453  80.737  1.00  6.80              
ATOM   3354  HB2 PHE A 218     113.884  93.328  79.549  1.00  6.80              
ATOM   3355  CG  PHE A 218     112.616  91.712  79.483  1.00  6.80              
ATOM   3356  CD1 PHE A 218     112.794  90.853  80.582  1.00  6.80              
ATOM   3357  HD1 PHE A 218     113.018  91.274  81.555  1.00  6.80              
ATOM   3358  CE1 PHE A 218     112.708  89.459  80.424  1.00  6.80              
ATOM   3359  HE1 PHE A 218     112.834  88.802  81.269  1.00  6.80              
ATOM   3360  CZ  PHE A 218     112.485  88.920  79.152  1.00  6.80              
ATOM   3361  HZ  PHE A 218     112.442  87.852  79.021  1.00  6.80              
ATOM   3362  CE2 PHE A 218     112.340  89.767  78.044  1.00  6.80              
ATOM   3363  HE2 PHE A 218     112.187  89.348  77.064  1.00  6.80              
ATOM   3364  CD2 PHE A 218     112.415  91.160  78.201  1.00  6.80              
ATOM   3365  HD2 PHE A 218     112.349  91.784  77.325  1.00  6.80              
ATOM   3366  C   PHE A 218     110.949  95.030  79.396  1.00  6.80              
ATOM   3367  O   PHE A 218     110.585  94.883  80.547  1.00  6.80              
ATOM   3368  N   HIS A 219     110.417  95.996  78.647  1.00  6.78              
ATOM   3369  H   HIS A 219     110.712  96.075  77.682  1.00  6.78              
ATOM   3370  CA  HIS A 219     109.486  97.022  79.151  1.00  6.78              
ATOM   3371  HA  HIS A 219     109.941  97.509  80.014  1.00  6.78              
ATOM   3372  CB  HIS A 219     109.291  98.070  78.050  1.00  6.78              
ATOM   3373  HB1 HIS A 219     110.245  98.561  77.856  1.00  6.78              
ATOM   3374  HB2 HIS A 219     108.585  98.831  78.387  1.00  6.78              
ATOM   3375  CG  HIS A 219     108.790  97.464  76.764  1.00  6.78              
ATOM   3376  ND1 HIS A 219     109.598  97.110  75.682  1.00  6.78              
ATOM   3377  CE1 HIS A 219     108.765  96.562  74.784  1.00  6.78              
ATOM   3378  HE1 HIS A 219     109.063  96.215  73.805  1.00  6.78              
ATOM   3379  NE2 HIS A 219     107.512  96.508  75.263  1.00  6.78              
ATOM   3380  HE2 HIS A 219     106.724  96.071  74.803  1.00  6.78              
ATOM   3381  CD2 HIS A 219     107.503  97.088  76.510  1.00  6.78              
ATOM   3382  HD2 HIS A 219     106.655  97.193  77.177  1.00  6.78              
ATOM   3383  C   HIS A 219     108.119  96.529  79.652  1.00  6.78              
ATOM   3384  O   HIS A 219     107.412  97.285  80.308  1.00  6.78              
ATOM   3385  N   GLU A 220     107.753  95.285  79.343  1.00  6.72              
ATOM   3386  H   GLU A 220     108.368  94.746  78.757  1.00  6.72              
ATOM   3387  CA  GLU A 220     106.582  94.597  79.907  1.00  6.72              
ATOM   3388  HA  GLU A 220     105.817  95.327  80.181  1.00  6.72              
ATOM   3389  CB  GLU A 220     106.015  93.632  78.840  1.00  6.72              
ATOM   3390  HB1 GLU A 220     105.666  92.709  79.305  1.00  6.72              
ATOM   3391  HB2 GLU A 220     106.808  93.346  78.145  1.00  6.72              
ATOM   3392  CG  GLU A 220     104.856  94.248  78.044  1.00  6.72              
ATOM   3393  HG1 GLU A 220     104.592  93.566  77.233  1.00  6.72              
ATOM   3394  HG2 GLU A 220     105.198  95.182  77.592  1.00  6.72              
ATOM   3395  CD  GLU A 220     103.612  94.496  78.914  1.00  6.72              
ATOM   3396  OE1 GLU A 220     103.273  93.602  79.723  1.00  6.72              
ATOM   3397  OE2 GLU A 220     103.013  95.587  78.772  1.00  6.72              
ATOM   3398  C   GLU A 220     106.901  93.802  81.192  1.00  6.72              
ATOM   3399  O   GLU A 220     105.986  93.314  81.843  1.00  6.72              
ATOM   3400  N   PHE A 221     108.184  93.627  81.534  1.00  6.70              
ATOM   3401  H   PHE A 221     108.876  94.124  80.989  1.00  6.70              
ATOM   3402  CA  PHE A 221     108.730  92.728  82.561  1.00  6.70              
ATOM   3403  HA  PHE A 221     108.416  91.711  82.321  1.00  6.70              
ATOM   3404  CB  PHE A 221     110.259  92.753  82.489  1.00  6.70              
ATOM   3405  HB1 PHE A 221     110.588  93.772  82.692  1.00  6.70              
ATOM   3406  HB2 PHE A 221     110.546  92.491  81.472  1.00  6.70              
ATOM   3407  CG  PHE A 221     111.025  91.838  83.421  1.00  6.70              
ATOM   3408  CD1 PHE A 221     111.034  90.451  83.196  1.00  6.70              
ATOM   3409  HD1 PHE A 221     110.410  90.024  82.421  1.00  6.70              
ATOM   3410  CE1 PHE A 221     111.944  89.646  83.901  1.00  6.70              
ATOM   3411  HE1 PHE A 221     112.029  88.607  83.663  1.00  6.70              
ATOM   3412  CZ  PHE A 221     112.806  90.203  84.856  1.00  6.70              
ATOM   3413  HZ  PHE A 221     113.545  89.586  85.341  1.00  6.70              
ATOM   3414  CE2 PHE A 221     112.746  91.576  85.131  1.00  6.70              
ATOM   3415  HE2 PHE A 221     113.435  92.016  85.835  1.00  6.70              
ATOM   3416  CD2 PHE A 221     111.862  92.394  84.409  1.00  6.70              
ATOM   3417  HD2 PHE A 221     111.868  93.463  84.571  1.00  6.70              
ATOM   3418  C   PHE A 221     108.248  93.007  84.006  1.00  6.70              
ATOM   3419  O   PHE A 221     108.960  93.528  84.867  1.00  6.70              
ATOM   3420  N   GLY A 222     106.994  92.678  84.279  1.00  6.73              
ATOM   3421  H   GLY A 222     106.438  92.298  83.521  1.00  6.73              
ATOM   3422  CA  GLY A 222     106.321  93.002  85.515  1.00  6.73              
ATOM   3423  HA1 GLY A 222     105.249  92.902  85.351  1.00  6.73              
ATOM   3424  HA2 GLY A 222     106.531  94.040  85.766  1.00  6.73              
ATOM   3425  C   GLY A 222     106.686  92.144  86.715  1.00  6.73              
ATOM   3426  O   GLY A 222     106.607  92.635  87.838  1.00  6.73              
ATOM   3427  N   THR A 223     107.075  90.880  86.540  1.00  6.27              
ATOM   3428  H   THR A 223     107.133  90.509  85.593  1.00  6.27              
ATOM   3429  CA  THR A 223     107.350  89.983  87.681  1.00  6.27              
ATOM   3430  HA  THR A 223     107.740  90.574  88.508  1.00  6.27              
ATOM   3431  CB  THR A 223     106.028  89.353  88.158  1.00  6.27              
ATOM   3432  HB  THR A 223     105.361  90.167  88.436  1.00  6.27              
ATOM   3433  CG2 THR A 223     105.321  88.511  87.114  1.00  6.27              
ATOM   3434 1HG2 THR A 223     104.378  88.152  87.525  1.00  6.27              
ATOM   3435 2HG2 THR A 223     105.109  89.101  86.221  1.00  6.27              
ATOM   3436 3HG2 THR A 223     105.957  87.669  86.854  1.00  6.27              
ATOM   3437  OG1 THR A 223     106.181  88.521  89.285  1.00  6.27              
ATOM   3438  HG1 THR A 223     106.386  87.633  88.970  1.00  6.27              
ATOM   3439  C   THR A 223     108.437  88.963  87.351  1.00  6.27              
ATOM   3440  O   THR A 223     108.755  88.763  86.186  1.00  6.27              
ATOM   3441  N   LEU A 224     109.037  88.381  88.389  1.00  6.27              
ATOM   3442  H   LEU A 224     108.697  88.619  89.309  1.00  6.27              
ATOM   3443  CA  LEU A 224     110.322  87.709  88.366  1.00  6.27              
ATOM   3444  HA  LEU A 224     110.449  87.090  87.496  1.00  6.27              
ATOM   3445  CB  LEU A 224     111.410  88.810  88.298  1.00  6.27              
ATOM   3446  HB1 LEU A 224     111.187  89.584  89.031  1.00  6.27              
ATOM   3447  HB2 LEU A 224     111.376  89.271  87.309  1.00  6.27              
ATOM   3448  CG  LEU A 224     112.837  88.312  88.572  1.00  6.27              
ATOM   3449  HG  LEU A 224     112.910  87.883  89.569  1.00  6.27              
ATOM   3450  CD1 LEU A 224     113.229  87.239  87.571  1.00  6.27              
ATOM   3451 1HD1 LEU A 224     114.185  86.839  87.872  1.00  6.27              
ATOM   3452 2HD1 LEU A 224     112.524  86.409  87.583  1.00  6.27              
ATOM   3453 3HD1 LEU A 224     113.274  87.662  86.571  1.00  6.27              
ATOM   3454  CD2 LEU A 224     113.835  89.469  88.516  1.00  6.27              
ATOM   3455 1HD2 LEU A 224     114.844  89.091  88.656  1.00  6.27              
ATOM   3456 2HD2 LEU A 224     113.767  89.985  87.560  1.00  6.27              
ATOM   3457 3HD2 LEU A 224     113.613  90.175  89.314  1.00  6.27              
ATOM   3458  C   LEU A 224     110.439  86.919  89.655  1.00  6.27              
ATOM   3459  O   LEU A 224     110.729  87.483  90.718  1.00  6.27              
ATOM   3460  N   TYR A 225     110.213  85.615  89.586  1.00  6.29              
ATOM   3461  H   TYR A 225     109.936  85.201  88.703  1.00  6.29              
ATOM   3462  CA  TYR A 225     110.634  84.770  90.721  1.00  6.29              
ATOM   3463  HA  TYR A 225     110.441  85.282  91.648  1.00  6.29              
ATOM   3464  CB  TYR A 225     109.799  83.480  90.711  1.00  6.29              
ATOM   3465  HB1 TYR A 225     110.192  82.806  91.473  1.00  6.29              
ATOM   3466  HB2 TYR A 225     109.934  82.984  89.751  1.00  6.29              
ATOM   3467  CG  TYR A 225     108.300  83.649  90.967  1.00  6.29              
ATOM   3468  CD1 TYR A 225     107.752  84.860  91.456  1.00  6.29              
ATOM   3469  HD1 TYR A 225     108.381  85.710  91.667  1.00  6.29              
ATOM   3470  CE1 TYR A 225     106.376  84.973  91.715  1.00  6.29              
ATOM   3471  HE1 TYR A 225     105.963  85.895  92.089  1.00  6.29              
ATOM   3472  CZ  TYR A 225     105.534  83.870  91.499  1.00  6.29              
ATOM   3473  OH  TYR A 225     104.211  83.977  91.785  1.00  6.29              
ATOM   3474  HH  TYR A 225     103.758  83.183  91.498  1.00  6.29              
ATOM   3475  CE2 TYR A 225     106.064  82.661  91.001  1.00  6.29              
ATOM   3476  HE2 TYR A 225     105.421  81.812  90.825  1.00  6.29              
ATOM   3477  CD2 TYR A 225     107.444  82.553  90.740  1.00  6.29              
ATOM   3478  HD2 TYR A 225     107.852  81.618  90.372  1.00  6.29              
ATOM   3479  C   TYR A 225     112.143  84.510  90.620  1.00  6.29              
ATOM   3480  O   TYR A 225     112.678  84.380  89.515  1.00  6.29              
ATOM   3481  N   LEU A 226     112.806  84.484  91.779  1.00  6.81              
ATOM   3482  H   LEU A 226     112.236  84.483  92.616  1.00  6.81              
ATOM   3483  CA  LEU A 226     114.251  84.283  91.959  1.00  6.81              
ATOM   3484  HA  LEU A 226     114.603  83.621  91.169  1.00  6.81              
ATOM   3485  CB  LEU A 226     115.014  85.619  91.818  1.00  6.81              
ATOM   3486  HB1 LEU A 226     114.772  86.267  92.652  1.00  6.81              
ATOM   3487  HB2 LEU A 226     114.638  86.108  90.918  1.00  6.81              
ATOM   3488  CG  LEU A 226     116.550  85.513  91.662  1.00  6.81              
ATOM   3489  HG  LEU A 226     116.765  84.925  90.769  1.00  6.81              
ATOM   3490  CD1 LEU A 226     117.114  86.920  91.453  1.00  6.81              
ATOM   3491 1HD1 LEU A 226     118.181  86.854  91.238  1.00  6.81              
ATOM   3492 2HD1 LEU A 226     116.613  87.384  90.606  1.00  6.81              
ATOM   3493 3HD1 LEU A 226     116.974  87.517  92.352  1.00  6.81              
ATOM   3494  CD2 LEU A 226     117.298  84.885  92.841  1.00  6.81              
ATOM   3495 1HD2 LEU A 226     117.062  85.388  93.778  1.00  6.81              
ATOM   3496 2HD2 LEU A 226     117.039  83.832  92.926  1.00  6.81              
ATOM   3497 3HD2 LEU A 226     118.374  84.941  92.675  1.00  6.81              
ATOM   3498  C   LEU A 226     114.427  83.536  93.284  1.00  6.81              
ATOM   3499  O   LEU A 226     114.570  84.193  94.314  1.00  6.81              
ATOM   3500  N   ASP A 227     114.289  82.200  93.290  1.00  6.81              
ATOM   3501  H   ASP A 227     114.164  81.720  92.407  1.00  6.81              
ATOM   3502  CA  ASP A 227     113.993  81.481  94.540  1.00  6.81              
ATOM   3503  HA  ASP A 227     113.774  82.248  95.259  1.00  6.81              
ATOM   3504  CB  ASP A 227     112.674  80.684  94.503  1.00  6.81              
ATOM   3505  HB1 ASP A 227     112.819  79.728  93.999  1.00  6.81              
ATOM   3506  HB2 ASP A 227     111.940  81.254  93.930  1.00  6.81              
ATOM   3507  CG  ASP A 227     112.131  80.458  95.933  1.00  6.81              
ATOM   3508  OD1 ASP A 227     112.876  79.948  96.794  1.00  6.81              
ATOM   3509  OD2 ASP A 227     110.992  80.890  96.211  1.00  6.81              
ATOM   3510  C   ASP A 227     115.163  80.702  95.179  1.00  6.81              
ATOM   3511  O   ASP A 227     115.904  81.240  96.010  1.00  6.81              
ATOM   3512  N   PHE A 228     115.314  79.425  94.835  1.00  6.80              
ATOM   3513  H   PHE A 228     114.742  79.062  94.086  1.00  6.80              
ATOM   3514  CA  PHE A 228     116.347  78.563  95.394  1.00  6.80              
ATOM   3515  HA  PHE A 228     116.647  78.918  96.381  1.00  6.80              
ATOM   3516  CB  PHE A 228     115.833  77.110  95.542  1.00  6.80              
ATOM   3517  HB1 PHE A 228     116.698  76.448  95.601  1.00  6.80              
ATOM   3518  HB2 PHE A 228     115.289  76.841  94.643  1.00  6.80              
ATOM   3519  CG  PHE A 228     114.921  76.769  96.709  1.00  6.80              
ATOM   3520  CD1 PHE A 228     115.413  76.033  97.806  1.00  6.80              
ATOM   3521  HD1 PHE A 228     116.459  75.764  97.855  1.00  6.80              
ATOM   3522  CE1 PHE A 228     114.546  75.637  98.841  1.00  6.80              
ATOM   3523  HE1 PHE A 228     114.929  75.082  99.684  1.00  6.80              
ATOM   3524  CZ  PHE A 228     113.184  75.983  98.793  1.00  6.80              
ATOM   3525  HZ  PHE A 228     112.526  75.706  99.606  1.00  6.80              
ATOM   3526  CE2 PHE A 228     112.686  76.700  97.692  1.00  6.80              
ATOM   3527  HE2 PHE A 228     111.646  76.989  97.647  1.00  6.80              
ATOM   3528  CD2 PHE A 228     113.549  77.073  96.646  1.00  6.80              
ATOM   3529  HD2 PHE A 228     113.157  77.621  95.802  1.00  6.80              
ATOM   3530  C   PHE A 228     117.569  78.615  94.466  1.00  6.80              
ATOM   3531  O   PHE A 228     117.722  77.796  93.561  1.00  6.80              
ATOM   3532  N   ALA A 229     118.388  79.644  94.644  1.00  6.76              
ATOM   3533  H   ALA A 229     118.161  80.299  95.383  1.00  6.76              
ATOM   3534  CA  ALA A 229     119.352  80.109  93.657  1.00  6.76              
ATOM   3535  HA  ALA A 229     119.796  79.281  93.104  1.00  6.76              
ATOM   3536  CB  ALA A 229     118.542  81.033  92.734  1.00  6.76              
ATOM   3537  HB1 ALA A 229     119.200  81.460  91.993  1.00  6.76              
ATOM   3538  HB2 ALA A 229     117.750  80.472  92.235  1.00  6.76              
ATOM   3539  HB3 ALA A 229     118.091  81.837  93.317  1.00  6.76              
ATOM   3540  C   ALA A 229     120.435  80.918  94.403  1.00  6.76              
ATOM   3541  O   ALA A 229     120.159  81.990  94.938  1.00  6.76              
ATOM   3542  N   GLU A 230     121.650  80.386  94.533  1.00  6.73              
ATOM   3543  H   GLU A 230     121.871  79.537  94.037  1.00  6.73              
ATOM   3544  CA  GLU A 230     122.611  80.846  95.550  1.00  6.73              
ATOM   3545  HA  GLU A 230     122.032  81.193  96.407  1.00  6.73              
ATOM   3546  CB  GLU A 230     123.466  79.674  96.069  1.00  6.73              
ATOM   3547  HB1 GLU A 230     124.297  80.076  96.650  1.00  6.73              
ATOM   3548  HB2 GLU A 230     123.870  79.106  95.229  1.00  6.73              
ATOM   3549  CG  GLU A 230     122.674  78.748  97.000  1.00  6.73              
ATOM   3550  HG1 GLU A 230     121.867  78.280  96.431  1.00  6.73              
ATOM   3551  HG2 GLU A 230     122.220  79.346  97.793  1.00  6.73              
ATOM   3552  CD  GLU A 230     123.578  77.675  97.628  1.00  6.73              
ATOM   3553  OE1 GLU A 230     124.604  78.047  98.247  1.00  6.73              
ATOM   3554  OE2 GLU A 230     123.226  76.484  97.481  1.00  6.73              
ATOM   3555  C   GLU A 230     123.488  82.064  95.191  1.00  6.73              
ATOM   3556  O   GLU A 230     124.720  81.992  95.121  1.00  6.73              
ATOM   3557  N   VAL A 231     122.857  83.231  95.072  1.00  6.80              
ATOM   3558  H   VAL A 231     121.840  83.216  95.099  1.00  6.80              
ATOM   3559  CA  VAL A 231     123.551  84.522  95.243  1.00  6.80              
ATOM   3560  HA  VAL A 231     124.435  84.504  94.607  1.00  6.80              
ATOM   3561  CB  VAL A 231     122.663  85.681  94.761  1.00  6.80              
ATOM   3562  HB  VAL A 231     123.218  86.612  94.881  1.00  6.80              
ATOM   3563  CG1 VAL A 231     122.313  85.511  93.278  1.00  6.80              
ATOM   3564 1HG1 VAL A 231     121.746  86.367  92.920  1.00  6.80              
ATOM   3565 2HG1 VAL A 231     123.225  85.411  92.695  1.00  6.80              
ATOM   3566 3HG1 VAL A 231     121.705  84.617  93.135  1.00  6.80              
ATOM   3567  CG2 VAL A 231     121.351  85.789  95.525  1.00  6.80              
ATOM   3568 1HG2 VAL A 231     120.736  86.596  95.131  1.00  6.80              
ATOM   3569 2HG2 VAL A 231     120.784  84.862  95.434  1.00  6.80              
ATOM   3570 3HG2 VAL A 231     121.550  85.985  96.578  1.00  6.80              
ATOM   3571  C   VAL A 231     124.036  84.709  96.681  1.00  6.80              
ATOM   3572  O   VAL A 231     123.487  84.143  97.623  1.00  6.80              
ATOM   3573  N   ASN A 232     125.101  85.492  96.861  1.00  6.83              
ATOM   3574  H   ASN A 232     125.539  85.863  96.033  1.00  6.83              
ATOM   3575  CA  ASN A 232     125.809  85.566  98.149  1.00  6.83              
ATOM   3576  HA  ASN A 232     125.122  85.266  98.940  1.00  6.83              
ATOM   3577  CB  ASN A 232     126.976  84.556  98.105  1.00  6.83              
ATOM   3578  HB1 ASN A 232     127.929  85.073  98.217  1.00  6.83              
ATOM   3579  HB2 ASN A 232     126.996  84.016  97.158  1.00  6.83              
ATOM   3580  CG  ASN A 232     126.854  83.551  99.228  1.00  6.83              
ATOM   3581  OD1 ASN A 232     127.322  83.783 100.330  1.00  6.83              
ATOM   3582  ND2 ASN A 232     126.206  82.429  99.002  1.00  6.83              
ATOM   3583 1HD2 ASN A 232     125.764  82.267  98.112  1.00  6.83              
ATOM   3584 2HD2 ASN A 232     126.081  81.782  99.760  1.00  6.83              
ATOM   3585  C   ASN A 232     126.275  86.972  98.538  1.00  6.83              
ATOM   3586  O   ASN A 232     126.544  87.219  99.716  1.00  6.83              
ATOM   3587  N   VAL A 233     126.345  87.870  97.545  1.00  6.85              
ATOM   3588  H   VAL A 233     126.084  87.572  96.619  1.00  6.85              
ATOM   3589  CA  VAL A 233     126.727  89.269  97.720  1.00  6.85              
ATOM   3590  HA  VAL A 233     126.247  89.601  98.640  1.00  6.85              
ATOM   3591  CB  VAL A 233     128.251  89.407  97.985  1.00  6.85              
ATOM   3592  HB  VAL A 233     128.500  88.716  98.790  1.00  6.85              
ATOM   3593  CG1 VAL A 233     129.174  89.017  96.819  1.00  6.85              
ATOM   3594 1HG1 VAL A 233     130.202  88.965  97.178  1.00  6.85              
ATOM   3595 2HG1 VAL A 233     128.891  88.036  96.437  1.00  6.85              
ATOM   3596 3HG1 VAL A 233     129.128  89.742  96.011  1.00  6.85              
ATOM   3597  CG2 VAL A 233     128.601  90.799  98.523  1.00  6.85              
ATOM   3598 1HG2 VAL A 233     129.680  90.904  98.633  1.00  6.85              
ATOM   3599 2HG2 VAL A 233     128.214  91.579  97.875  1.00  6.85              
ATOM   3600 3HG2 VAL A 233     128.147  90.922  99.507  1.00  6.85              
ATOM   3601  C   VAL A 233     126.185  90.184  96.615  1.00  6.85              
ATOM   3602  O   VAL A 233     126.814  90.412  95.579  1.00  6.85              
ATOM   3603  N   MET A 234     124.993  90.738  96.844  1.00  6.81              
ATOM   3604  H   MET A 234     124.510  90.474  97.690  1.00  6.81              
ATOM   3605  CA  MET A 234     124.505  91.913  96.111  1.00  6.81              
ATOM   3606  HA  MET A 234     124.357  91.631  95.067  1.00  6.81              
ATOM   3607  CB  MET A 234     123.147  92.331  96.712  1.00  6.81              
ATOM   3608  HB1 MET A 234     123.280  92.637  97.751  1.00  6.81              
ATOM   3609  HB2 MET A 234     122.491  91.460  96.700  1.00  6.81              
ATOM   3610  CG  MET A 234     122.433  93.453  95.946  1.00  6.81              
ATOM   3611  HG1 MET A 234     121.381  93.438  96.233  1.00  6.81              
ATOM   3612  HG2 MET A 234     122.483  93.225  94.881  1.00  6.81              
ATOM   3613  SD  MET A 234     123.049  95.144  96.227  1.00  6.81              
ATOM   3614  CE  MET A 234     122.267  95.954  94.815  1.00  6.81              
ATOM   3615  HE1 MET A 234     121.195  96.011  94.987  1.00  6.81              
ATOM   3616  HE2 MET A 234     122.677  96.952  94.686  1.00  6.81              
ATOM   3617  HE3 MET A 234     122.461  95.376  93.915  1.00  6.81              
ATOM   3618  C   MET A 234     125.541  93.043  96.188  1.00  6.81              
ATOM   3619  O   MET A 234     126.168  93.288  97.220  1.00  6.81              
ATOM   3620  N   ASN A 235     125.706  93.759  95.079  1.00  6.90              
ATOM   3621  H   ASN A 235     125.115  93.552  94.285  1.00  6.90              
ATOM   3622  CA  ASN A 235     126.639  94.870  94.932  1.00  6.90              
ATOM   3623  HA  ASN A 235     126.885  95.276  95.916  1.00  6.90              
ATOM   3624  CB  ASN A 235     127.922  94.313  94.283  1.00  6.90              
ATOM   3625  HB1 ASN A 235     128.465  95.121  93.797  1.00  6.90              
ATOM   3626  HB2 ASN A 235     127.683  93.561  93.532  1.00  6.90              
ATOM   3627  CG  ASN A 235     128.858  93.716  95.322  1.00  6.90              
ATOM   3628  OD1 ASN A 235     129.600  94.442  95.954  1.00  6.90              
ATOM   3629  ND2 ASN A 235     128.879  92.425  95.547  1.00  6.90              
ATOM   3630 1HD2 ASN A 235     128.157  91.812  95.184  1.00  6.90              
ATOM   3631 2HD2 ASN A 235     129.462  92.139  96.315  1.00  6.90              
ATOM   3632  C   ASN A 235     125.982  95.989  94.121  1.00  6.90              
ATOM   3633  O   ASN A 235     125.224  95.712  93.212  1.00  6.90              
ATOM   3634  N   LYS A 236     126.262  97.268  94.367  1.00  6.88              
ATOM   3635  H   LYS A 236     126.875  97.479  95.142  1.00  6.88              
ATOM   3636  CA  LYS A 236     125.588  98.373  93.646  1.00  6.88              
ATOM   3637  HA  LYS A 236     124.546  98.421  93.962  1.00  6.88              
ATOM   3638  CB  LYS A 236     126.298  99.663  94.075  1.00  6.88              
ATOM   3639  HB1 LYS A 236     127.364  99.524  93.893  1.00  6.88              
ATOM   3640  HB2 LYS A 236     126.155  99.802  95.149  1.00  6.88              
ATOM   3641  CG  LYS A 236     125.822 100.931  93.349  1.00  6.88              
ATOM   3642  HG1 LYS A 236     124.772 101.108  93.587  1.00  6.88              
ATOM   3643  HG2 LYS A 236     125.924 100.817  92.269  1.00  6.88              
ATOM   3644  CD  LYS A 236     126.649 102.141  93.788  1.00  6.88              
ATOM   3645  HD1 LYS A 236     126.568 102.246  94.871  1.00  6.88              
ATOM   3646  HD2 LYS A 236     126.235 103.042  93.329  1.00  6.88              
ATOM   3647  CE  LYS A 236     128.128 102.006  93.406  1.00  6.88              
ATOM   3648  HE1 LYS A 236     128.218 101.942  92.319  1.00  6.88              
ATOM   3649  HE2 LYS A 236     128.542 101.105  93.859  1.00  6.88              
ATOM   3650  NZ  LYS A 236     128.870 103.173  93.898  1.00  6.88              
ATOM   3651  HZ1 LYS A 236     129.872 103.155  93.785  1.00  6.88              
ATOM   3652  HZ2 LYS A 236     128.582 104.021  93.400  1.00  6.88              
ATOM   3653  HZ3 LYS A 236     128.607 103.421  94.844  1.00  6.88              
ATOM   3654  C   LYS A 236     125.552  98.215  92.119  1.00  6.88              
ATOM   3655  O   LYS A 236     124.482  98.324  91.519  1.00  6.88              
ATOM   3656  N   THR A 237     126.697  97.879  91.511  1.00  6.89              
ATOM   3657  H   THR A 237     127.516  97.786  92.088  1.00  6.89              
ATOM   3658  CA  THR A 237     126.817  97.659  90.058  1.00  6.89              
ATOM   3659  HA  THR A 237     126.636  98.624  89.583  1.00  6.89              
ATOM   3660  CB  THR A 237     128.236  97.246  89.631  1.00  6.89              
ATOM   3661  HB  THR A 237     128.912  98.069  89.865  1.00  6.89              
ATOM   3662  CG2 THR A 237     128.759  95.998  90.333  1.00  6.89              
ATOM   3663 1HG2 THR A 237     129.792  95.833  90.028  1.00  6.89              
ATOM   3664 2HG2 THR A 237     128.746  96.138  91.414  1.00  6.89              
ATOM   3665 3HG2 THR A 237     128.154  95.131  90.073  1.00  6.89              
ATOM   3666  OG1 THR A 237     128.288  97.012  88.236  1.00  6.89              
ATOM   3667  HG1 THR A 237     128.587  96.096  88.099  1.00  6.89              
ATOM   3668  C   THR A 237     125.766  96.723  89.469  1.00  6.89              
ATOM   3669  O   THR A 237     125.257  97.018  88.377  1.00  6.89              
ATOM   3670  N   VAL A 238     125.403  95.680  90.235  1.00  6.82              
ATOM   3671  H   VAL A 238     125.793  95.631  91.167  1.00  6.82              
ATOM   3672  CA  VAL A 238     124.310  94.736  89.971  1.00  6.82              
ATOM   3673  HA  VAL A 238     124.630  93.981  89.250  1.00  6.82              
ATOM   3674  CB  VAL A 238     123.840  94.028  91.265  1.00  6.82              
ATOM   3675  HB  VAL A 238     123.518  94.775  91.979  1.00  6.82              
ATOM   3676  CG1 VAL A 238     122.642  93.094  91.121  1.00  6.82              
ATOM   3677 1HG1 VAL A 238     122.375  92.678  92.093  1.00  6.82              
ATOM   3678 2HG1 VAL A 238     121.780  93.633  90.738  1.00  6.82              
ATOM   3679 3HG1 VAL A 238     122.885  92.265  90.457  1.00  6.82              
ATOM   3680  CG2 VAL A 238     124.981  93.213  91.847  1.00  6.82              
ATOM   3681 1HG2 VAL A 238     124.702  92.831  92.825  1.00  6.82              
ATOM   3682 2HG2 VAL A 238     125.114  92.396  91.166  1.00  6.82              
ATOM   3683 3HG2 VAL A 238     125.915  93.763  91.906  1.00  6.82              
ATOM   3684  C   VAL A 238     123.158  95.512  89.375  1.00  6.82              
ATOM   3685  O   VAL A 238     122.922  95.455  88.173  1.00  6.82              
ATOM   3686  N   MET A 239     122.529  96.362  90.182  1.00  6.81              
ATOM   3687  H   MET A 239     122.910  96.542  91.101  1.00  6.81              
ATOM   3688  CA  MET A 239     121.217  96.891  89.847  1.00  6.81              
ATOM   3689  HA  MET A 239     120.682  96.127  89.285  1.00  6.81              
ATOM   3690  CB  MET A 239     120.404  97.124  91.138  1.00  6.81              
ATOM   3691  HB1 MET A 239     119.451  97.591  90.888  1.00  6.81              
ATOM   3692  HB2 MET A 239     120.951  97.777  91.819  1.00  6.81              
ATOM   3693  CG  MET A 239     120.118  95.772  91.814  1.00  6.81              
ATOM   3694  HG1 MET A 239     121.067  95.328  92.107  1.00  6.81              
ATOM   3695  HG2 MET A 239     119.655  95.111  91.079  1.00  6.81              
ATOM   3696  SD  MET A 239     119.060  95.783  93.286  1.00  6.81              
ATOM   3697  CE  MET A 239     119.091  93.998  93.623  1.00  6.81              
ATOM   3698  HE1 MET A 239     118.710  93.450  92.761  1.00  6.81              
ATOM   3699  HE2 MET A 239     120.113  93.674  93.821  1.00  6.81              
ATOM   3700  HE3 MET A 239     118.469  93.773  94.489  1.00  6.81              
ATOM   3701  C   MET A 239     121.260  98.101  88.901  1.00  6.81              
ATOM   3702  O   MET A 239     120.250  98.786  88.722  1.00  6.81              
ATOM   3703  N   LYS A 240     122.397  98.305  88.212  1.00  6.88              
ATOM   3704  H   LYS A 240     123.164  97.659  88.369  1.00  6.88              
ATOM   3705  CA  LYS A 240     122.524  99.287  87.124  1.00  6.88              
ATOM   3706  HA  LYS A 240     122.433 100.290  87.542  1.00  6.88              
ATOM   3707  CB  LYS A 240     123.924  99.116  86.525  1.00  6.88              
ATOM   3708  HB1 LYS A 240     123.960  98.127  86.067  1.00  6.88              
ATOM   3709  HB2 LYS A 240     124.634  99.165  87.350  1.00  6.88              
ATOM   3710  CG  LYS A 240     124.383 100.160  85.496  1.00  6.88              
ATOM   3711  HG1 LYS A 240     124.602 101.093  86.017  1.00  6.88              
ATOM   3712  HG2 LYS A 240     123.594 100.353  84.772  1.00  6.88              
ATOM   3713  CD  LYS A 240     125.626  99.713  84.703  1.00  6.88              
ATOM   3714  HD1 LYS A 240     125.962 100.572  84.119  1.00  6.88              
ATOM   3715  HD2 LYS A 240     125.333  98.939  83.992  1.00  6.88              
ATOM   3716  CE  LYS A 240     126.815  99.213  85.544  1.00  6.88              
ATOM   3717  HE1 LYS A 240     126.962  99.887  86.392  1.00  6.88              
ATOM   3718  HE2 LYS A 240     127.713  99.268  84.920  1.00  6.88              
ATOM   3719  NZ  LYS A 240     126.633  97.812  86.008  1.00  6.88              
ATOM   3720  HZ1 LYS A 240     127.453  97.471  86.505  1.00  6.88              
ATOM   3721  HZ2 LYS A 240     125.863  97.732  86.670  1.00  6.88              
ATOM   3722  HZ3 LYS A 240     126.421  97.202  85.232  1.00  6.88              
ATOM   3723  C   LYS A 240     121.452  99.174  86.042  1.00  6.88              
ATOM   3724  O   LYS A 240     121.171 100.168  85.385  1.00  6.88              
ATOM   3725  N   TYR A 241     120.848  97.996  85.883  1.00  6.84              
ATOM   3726  H   TYR A 241     121.124  97.239  86.484  1.00  6.84              
ATOM   3727  CA  TYR A 241     119.705  97.823  84.988  1.00  6.84              
ATOM   3728  HA  TYR A 241     120.034  98.053  83.973  1.00  6.84              
ATOM   3729  CB  TYR A 241     119.198  96.358  84.988  1.00  6.84              
ATOM   3730  HB1 TYR A 241     119.642  95.845  85.838  1.00  6.84              
ATOM   3731  HB2 TYR A 241     119.567  95.864  84.089  1.00  6.84              
ATOM   3732  CG  TYR A 241     117.681  96.147  85.064  1.00  6.84              
ATOM   3733  CD1 TYR A 241     116.808  96.725  84.115  1.00  6.84              
ATOM   3734  HD1 TYR A 241     117.204  97.273  83.272  1.00  6.84              
ATOM   3735  CE1 TYR A 241     115.410  96.602  84.247  1.00  6.84              
ATOM   3736  HE1 TYR A 241     114.757  97.062  83.523  1.00  6.84              
ATOM   3737  CZ  TYR A 241     114.868  95.839  85.298  1.00  6.84              
ATOM   3738  OH  TYR A 241     113.519  95.721  85.439  1.00  6.84              
ATOM   3739  HH  TYR A 241     113.024  96.137  84.728  1.00  6.84              
ATOM   3740  CE2 TYR A 241     115.738  95.234  86.233  1.00  6.84              
ATOM   3741  HE2 TYR A 241     115.328  94.630  87.024  1.00  6.84              
ATOM   3742  CD2 TYR A 241     117.133  95.398  86.123  1.00  6.84              
ATOM   3743  HD2 TYR A 241     117.778  94.928  86.848  1.00  6.84              
ATOM   3744  C   TYR A 241     118.553  98.770  85.267  1.00  6.84              
ATOM   3745  O   TYR A 241     118.010  99.293  84.301  1.00  6.84              
ATOM   3746  N   PHE A 242     118.141  98.926  86.530  1.00  7.09              
ATOM   3747  H   PHE A 242     118.702  98.583  87.298  1.00  7.09              
ATOM   3748  CA  PHE A 242     116.821  99.489  86.809  1.00  7.09              
ATOM   3749  HA  PHE A 242     116.148  99.195  86.000  1.00  7.09              
ATOM   3750  CB  PHE A 242     116.235  98.921  88.109  1.00  7.09              
ATOM   3751  HB1 PHE A 242     116.726  99.370  88.972  1.00  7.09              
ATOM   3752  HB2 PHE A 242     116.446  97.851  88.139  1.00  7.09              
ATOM   3753  CG  PHE A 242     114.728  99.109  88.210  1.00  7.09              
ATOM   3754  CD1 PHE A 242     113.884  98.049  87.841  1.00  7.09              
ATOM   3755  HD1 PHE A 242     114.308  97.121  87.504  1.00  7.09              
ATOM   3756  CE1 PHE A 242     112.489  98.200  87.871  1.00  7.09              
ATOM   3757  HE1 PHE A 242     111.845  97.407  87.517  1.00  7.09              
ATOM   3758  CZ  PHE A 242     111.927  99.401  88.322  1.00  7.09              
ATOM   3759  HZ  PHE A 242     110.852  99.526  88.327  1.00  7.09              
ATOM   3760  CE2 PHE A 242     112.759 100.475  88.677  1.00  7.09              
ATOM   3761  HE2 PHE A 242     112.308 101.419  88.944  1.00  7.09              
ATOM   3762  CD2 PHE A 242     114.156 100.335  88.607  1.00  7.09              
ATOM   3763  HD2 PHE A 242     114.780 101.180  88.835  1.00  7.09              
ATOM   3764  C   PHE A 242     116.895 101.030  86.799  1.00  7.09              
ATOM   3765  O   PHE A 242     116.930 101.661  87.863  1.00  7.09              
ATOM   3766  N   PRO A 243     116.912 101.667  85.612  1.00  7.67              
ATOM   3767  CD  PRO A 243     118.217 102.084  85.081  1.00  7.67              
ATOM   3768  HD1 PRO A 243     118.408 101.620  84.114  1.00  7.67              
ATOM   3769  HD2 PRO A 243     119.014 101.815  85.776  1.00  7.67              
ATOM   3770  CG  PRO A 243     118.197 103.599  84.888  1.00  7.67              
ATOM   3771  HG1 PRO A 243     118.082 103.830  83.827  1.00  7.67              
ATOM   3772  HG2 PRO A 243     119.097 104.066  85.288  1.00  7.67              
ATOM   3773  CB  PRO A 243     116.953 104.033  85.649  1.00  7.67              
ATOM   3774  HB1 PRO A 243     116.529 104.951  85.242  1.00  7.67              
ATOM   3775  HB2 PRO A 243     117.198 104.166  86.704  1.00  7.67              
ATOM   3776  CA  PRO A 243     116.034 102.816  85.482  1.00  7.67              
ATOM   3777  HA  PRO A 243     115.316 102.822  86.304  1.00  7.67              
ATOM   3778  C   PRO A 243     115.209 102.922  84.196  1.00  7.67              
ATOM   3779  O   PRO A 243     115.422 102.213  83.218  1.00  7.67              
ATOM   3780  N   LYS A 244     114.244 103.852  84.247  1.00  7.19              
ATOM   3781  H   LYS A 244     114.212 104.404  85.088  1.00  7.19              
ATOM   3782  CA  LYS A 244     113.109 104.008  83.324  1.00  7.19              
ATOM   3783  HA  LYS A 244     112.282 104.313  83.960  1.00  7.19              
ATOM   3784  CB  LYS A 244     113.298 105.147  82.298  1.00  7.19              
ATOM   3785  HB1 LYS A 244     112.656 104.973  81.434  1.00  7.19              
ATOM   3786  HB2 LYS A 244     114.329 105.147  81.937  1.00  7.19              
ATOM   3787  CG  LYS A 244     112.938 106.548  82.846  1.00  7.19              
ATOM   3788  HG1 LYS A 244     112.978 107.248  82.010  1.00  7.19              
ATOM   3789  HG2 LYS A 244     113.705 106.850  83.559  1.00  7.19              
ATOM   3790  CD  LYS A 244     111.558 106.700  83.532  1.00  7.19              
ATOM   3791  HD1 LYS A 244     111.329 107.763  83.640  1.00  7.19              
ATOM   3792  HD2 LYS A 244     111.615 106.283  84.538  1.00  7.19              
ATOM   3793  CE  LYS A 244     110.395 106.027  82.784  1.00  7.19              
ATOM   3794  HE1 LYS A 244     110.678 105.008  82.505  1.00  7.19              
ATOM   3795  HE2 LYS A 244     110.173 106.590  81.876  1.00  7.19              
ATOM   3796  NZ  LYS A 244     109.181 105.950  83.624  1.00  7.19              
ATOM   3797  HZ1 LYS A 244     109.340 105.430  84.484  1.00  7.19              
ATOM   3798  HZ2 LYS A 244     108.774 106.867  83.837  1.00  7.19              
ATOM   3799  HZ3 LYS A 244     108.467 105.393  83.168  1.00  7.19              
ATOM   3800  C   LYS A 244     112.526 102.705  82.778  1.00  7.19              
ATOM   3801  O   LYS A 244     112.312 102.534  81.583  1.00  7.19              
ATOM   3802  N   ILE A 245     112.236 101.821  83.731  1.00  7.16              
ATOM   3803  H   ILE A 245     112.436 102.077  84.685  1.00  7.16              
ATOM   3804  CA  ILE A 245     111.407 100.633  83.604  1.00  7.16              
ATOM   3805  HA  ILE A 245     110.714 100.754  82.770  1.00  7.16              
ATOM   3806  CB  ILE A 245     112.311  99.386  83.376  1.00  7.16              
ATOM   3807  HB  ILE A 245     113.022  99.347  84.205  1.00  7.16              
ATOM   3808  CG2 ILE A 245     111.514  98.068  83.417  1.00  7.16              
ATOM   3809 1HG2 ILE A 245     112.151  97.235  83.121  1.00  7.16              
ATOM   3810 2HG2 ILE A 245     111.153  97.871  84.427  1.00  7.16              
ATOM   3811 3HG2 ILE A 245     110.664  98.113  82.734  1.00  7.16              
ATOM   3812  CG1 ILE A 245     113.157  99.424  82.078  1.00  7.16              
ATOM   3813 1HG1 ILE A 245     113.866  98.597  82.100  1.00  7.16              
ATOM   3814 2HG1 ILE A 245     113.756 100.333  82.059  1.00  7.16              
ATOM   3815  CD1 ILE A 245     112.373  99.322  80.761  1.00  7.16              
ATOM   3816  HD1 ILE A 245     111.936  98.329  80.667  1.00  7.16              
ATOM   3817  HD2 ILE A 245     111.587 100.074  80.723  1.00  7.16              
ATOM   3818  HD3 ILE A 245     113.056  99.479  79.926  1.00  7.16              
ATOM   3819  C   ILE A 245     110.604 100.498  84.890  1.00  7.16              
ATOM   3820  O   ILE A 245     111.114 100.864  85.943  1.00  7.16              
ATOM   3821  N   ASP A 246     109.352 100.038  84.813  1.00  6.83              
ATOM   3822  H   ASP A 246     109.045  99.658  83.931  1.00  6.83              
ATOM   3823  CA  ASP A 246     108.323 100.734  85.585  1.00  6.83              
ATOM   3824  HA  ASP A 246     108.830 101.339  86.339  1.00  6.83              
ATOM   3825  CB  ASP A 246     107.628 101.776  84.667  1.00  6.83              
ATOM   3826  HB1 ASP A 246     106.808 102.243  85.211  1.00  6.83              
ATOM   3827  HB2 ASP A 246     107.197 101.254  83.810  1.00  6.83              
ATOM   3828  CG  ASP A 246     108.539 102.924  84.169  1.00  6.83              
ATOM   3829  OD1 ASP A 246     108.471 103.268  82.967  1.00  6.83              
ATOM   3830  OD2 ASP A 246     109.306 103.521  84.964  1.00  6.83              
ATOM   3831  C   ASP A 246     107.337  99.924  86.444  1.00  6.83              
ATOM   3832  O   ASP A 246     106.288 100.403  86.865  1.00  6.83              
ATOM   3833  N   ILE A 247     107.725  98.705  86.767  1.00  6.43              
ATOM   3834  H   ILE A 247     108.620  98.416  86.386  1.00  6.43              
ATOM   3835  CA  ILE A 247     107.140  97.751  87.715  1.00  6.43              
ATOM   3836  HA  ILE A 247     106.726  98.230  88.601  1.00  6.43              
ATOM   3837  CB  ILE A 247     106.110  96.838  86.967  1.00  6.43              
ATOM   3838  HB  ILE A 247     106.701  96.185  86.322  1.00  6.43              
ATOM   3839  CG2 ILE A 247     105.356  95.918  87.938  1.00  6.43              
ATOM   3840 1HG2 ILE A 247     104.661  95.285  87.386  1.00  6.43              
ATOM   3841 2HG2 ILE A 247     106.035  95.258  88.472  1.00  6.43              
ATOM   3842 3HG2 ILE A 247     104.789  96.513  88.650  1.00  6.43              
ATOM   3843  CG1 ILE A 247     105.091  97.483  85.993  1.00  6.43              
ATOM   3844 1HG1 ILE A 247     104.685  96.690  85.364  1.00  6.43              
ATOM   3845 2HG1 ILE A 247     105.604  98.166  85.317  1.00  6.43              
ATOM   3846  CD1 ILE A 247     103.897  98.212  86.620  1.00  6.43              
ATOM   3847  HD1 ILE A 247     103.334  98.720  85.837  1.00  6.43              
ATOM   3848  HD2 ILE A 247     103.238  97.502  87.120  1.00  6.43              
ATOM   3849  HD3 ILE A 247     104.249  98.944  87.335  1.00  6.43              
ATOM   3850  C   ILE A 247     108.359  96.853  88.013  1.00  6.43              
ATOM   3851  O   ILE A 247     109.230  96.696  87.150  1.00  6.43              
ATOM   3852  N   LEU A 248     108.405  96.162  89.148  1.00  6.46              
ATOM   3853  H   LEU A 248     107.650  96.303  89.798  1.00  6.46              
ATOM   3854  CA  LEU A 248     109.103  94.870  89.167  1.00  6.46              
ATOM   3855  HA  LEU A 248     108.773  94.309  88.289  1.00  6.46              
ATOM   3856  CB  LEU A 248     110.638  95.006  89.133  1.00  6.46              
ATOM   3857  HB1 LEU A 248     111.053  94.770  90.109  1.00  6.46              
ATOM   3858  HB2 LEU A 248     110.912  96.036  88.925  1.00  6.46              
ATOM   3859  CG  LEU A 248     111.289  94.096  88.077  1.00  6.46              
ATOM   3860  HG  LEU A 248     110.958  94.405  87.086  1.00  6.46              
ATOM   3861  CD1 LEU A 248     112.804  94.255  88.154  1.00  6.46              
ATOM   3862 1HD1 LEU A 248     113.250  93.729  87.313  1.00  6.46              
ATOM   3863 2HD1 LEU A 248     113.059  95.307  88.081  1.00  6.46              
ATOM   3864 3HD1 LEU A 248     113.198  93.851  89.080  1.00  6.46              
ATOM   3865  CD2 LEU A 248     110.964  92.608  88.267  1.00  6.46              
ATOM   3866 1HD2 LEU A 248     109.912  92.424  88.057  1.00  6.46              
ATOM   3867 2HD2 LEU A 248     111.536  92.020  87.550  1.00  6.46              
ATOM   3868 3HD2 LEU A 248     111.207  92.283  89.275  1.00  6.46              
ATOM   3869  C   LEU A 248     108.708  94.096  90.419  1.00  6.46              
ATOM   3870  O   LEU A 248     108.910  94.613  91.518  1.00  6.46              
ATOM   3871  N   LYS A 249     108.191  92.869  90.313  1.00  6.35              
ATOM   3872  H   LYS A 249     107.945  92.484  89.405  1.00  6.35              
ATOM   3873  CA  LYS A 249     108.132  92.059  91.533  1.00  6.35              
ATOM   3874  HA  LYS A 249     108.058  92.671  92.430  1.00  6.35              
ATOM   3875  CB  LYS A 249     106.957  91.066  91.553  1.00  6.35              
ATOM   3876  HB1 LYS A 249     106.928  90.621  92.549  1.00  6.35              
ATOM   3877  HB2 LYS A 249     107.148  90.266  90.843  1.00  6.35              
ATOM   3878  CG  LYS A 249     105.576  91.634  91.226  1.00  6.35              
ATOM   3879  HG1 LYS A 249     105.537  91.879  90.165  1.00  6.35              
ATOM   3880  HG2 LYS A 249     105.405  92.539  91.807  1.00  6.35              
ATOM   3881  CD  LYS A 249     104.502  90.581  91.571  1.00  6.35              
ATOM   3882  HD1 LYS A 249     104.117  90.793  92.570  1.00  6.35              
ATOM   3883  HD2 LYS A 249     104.952  89.587  91.594  1.00  6.35              
ATOM   3884  CE  LYS A 249     103.339  90.519  90.575  1.00  6.35              
ATOM   3885  HE1 LYS A 249     102.614  89.790  90.945  1.00  6.35              
ATOM   3886  HE2 LYS A 249     103.716  90.167  89.612  1.00  6.35              
ATOM   3887  NZ  LYS A 249     102.693  91.836  90.412  1.00  6.35              
ATOM   3888  HZ1 LYS A 249     102.568  92.327  91.299  1.00  6.35              
ATOM   3889  HZ2 LYS A 249     103.314  92.513  89.963  1.00  6.35              
ATOM   3890  HZ3 LYS A 249     101.834  91.837  89.893  1.00  6.35              
ATOM   3891  C   LYS A 249     109.435  91.286  91.575  1.00  6.35              
ATOM   3892  O   LYS A 249     109.577  90.274  90.873  1.00  6.35              
ATOM   3893  N   ILE A 250     110.389  91.822  92.338  1.00  6.88              
ATOM   3894  H   ILE A 250     110.143  92.631  92.901  1.00  6.88              
ATOM   3895  CA  ILE A 250     111.617  91.123  92.686  1.00  6.88              
ATOM   3896  HA  ILE A 250     111.854  90.465  91.846  1.00  6.88              
ATOM   3897  CB  ILE A 250     112.860  92.020  92.840  1.00  6.88              
ATOM   3898  HB  ILE A 250     113.699  91.356  93.058  1.00  6.88              
ATOM   3899  CG2 ILE A 250     113.113  92.676  91.476  1.00  6.88              
ATOM   3900 1HG2 ILE A 250     113.247  91.912  90.714  1.00  6.88              
ATOM   3901 2HG2 ILE A 250     112.267  93.304  91.212  1.00  6.88              
ATOM   3902 3HG2 ILE A 250     114.005  93.295  91.488  1.00  6.88              
ATOM   3903  CG1 ILE A 250     112.813  93.103  93.930  1.00  6.88              
ATOM   3904 1HG1 ILE A 250     112.405  92.683  94.842  1.00  6.88              
ATOM   3905 2HG1 ILE A 250     112.164  93.922  93.618  1.00  6.88              
ATOM   3906  CD1 ILE A 250     114.225  93.630  94.240  1.00  6.88              
ATOM   3907  HD1 ILE A 250     114.180  94.347  95.050  1.00  6.88              
ATOM   3908  HD2 ILE A 250     114.868  92.806  94.553  1.00  6.88              
ATOM   3909  HD3 ILE A 250     114.658  94.134  93.377  1.00  6.88              
ATOM   3910  C   ILE A 250     111.302  90.206  93.857  1.00  6.88              
ATOM   3911  O   ILE A 250     111.102  90.610  94.998  1.00  6.88              
ATOM   3912  N   HIS A 251     111.161  88.932  93.540  1.00  6.75              
ATOM   3913  H   HIS A 251     111.141  88.657  92.564  1.00  6.75              
ATOM   3914  CA  HIS A 251     111.071  87.905  94.558  1.00  6.75              
ATOM   3915  HA  HIS A 251     110.247  88.130  95.229  1.00  6.75              
ATOM   3916  CB  HIS A 251     110.739  86.625  93.788  1.00  6.75              
ATOM   3917  HB1 HIS A 251     111.549  86.442  93.086  1.00  6.75              
ATOM   3918  HB2 HIS A 251     109.842  86.834  93.205  1.00  6.75              
ATOM   3919  CG  HIS A 251     110.458  85.333  94.502  1.00  6.75              
ATOM   3920  ND1 HIS A 251     110.010  84.202  93.831  1.00  6.75              
ATOM   3921  CE1 HIS A 251     109.969  83.214  94.729  1.00  6.75              
ATOM   3922  HE1 HIS A 251     109.723  82.183  94.508  1.00  6.75              
ATOM   3923  NE2 HIS A 251     110.388  83.661  95.918  1.00  6.75              
ATOM   3924  HE2 HIS A 251     110.617  83.035  96.687  1.00  6.75              
ATOM   3925  CD2 HIS A 251     110.703  84.999  95.797  1.00  6.75              
ATOM   3926  HD2 HIS A 251     111.157  85.621  96.552  1.00  6.75              
ATOM   3927  C   HIS A 251     112.351  87.904  95.384  1.00  6.75              
ATOM   3928  O   HIS A 251     112.412  88.652  96.364  1.00  6.75              
ATOM   3929  N   SER A 252     113.381  87.232  94.849  1.00  6.86              
ATOM   3930  H   SER A 252     113.149  86.626  94.078  1.00  6.86              
ATOM   3931  CA  SER A 252     114.787  87.193  95.279  1.00  6.86              
ATOM   3932  HA  SER A 252     115.282  86.407  94.722  1.00  6.86              
ATOM   3933  CB  SER A 252     115.525  88.488  94.907  1.00  6.86              
ATOM   3934  HB1 SER A 252     115.589  88.549  93.822  1.00  6.86              
ATOM   3935  HB2 SER A 252     116.539  88.462  95.309  1.00  6.86              
ATOM   3936  OG  SER A 252     114.865  89.644  95.372  1.00  6.86              
ATOM   3937  HG  SER A 252     114.132  89.360  95.947  1.00  6.86              
ATOM   3938  C   SER A 252     115.014  86.830  96.748  1.00  6.86              
ATOM   3939  O   SER A 252     114.147  87.022  97.595  1.00  6.86              
ATOM   3940  N   THR A 253     116.210  86.343  97.075  1.00  6.82              
ATOM   3941  H   THR A 253     116.921  86.165  96.375  1.00  6.82              
ATOM   3942  CA  THR A 253     116.568  86.110  98.474  1.00  6.82              
ATOM   3943  HA  THR A 253     117.442  85.524  98.499  1.00  6.82              
ATOM   3944  CB  THR A 253     116.959  87.428  99.166  1.00  6.82              
ATOM   3945  HB  THR A 253     116.084  88.074  99.239  1.00  6.82              
ATOM   3946  CG2 THR A 253     117.603  87.281 100.545  1.00  6.82              
ATOM   3947 1HG2 THR A 253     118.003  88.242 100.867  1.00  6.82              
ATOM   3948 2HG2 THR A 253     116.865  86.971 101.277  1.00  6.82              
ATOM   3949 3HG2 THR A 253     118.408  86.548 100.516  1.00  6.82              
ATOM   3950  OG1 THR A 253     117.938  88.084  98.386  1.00  6.82              
ATOM   3951  HG1 THR A 253     118.703  87.476  98.350  1.00  6.82              
ATOM   3952  C   THR A 253     115.610  85.210  99.235  1.00  6.82              
ATOM   3953  O   THR A 253     115.124  85.505 100.332  1.00  6.82              
ATOM   3954  N   SER A 254     115.301  84.095  98.575  1.00  6.68              
ATOM   3955  H   SER A 254     115.758  83.924  97.688  1.00  6.68              
ATOM   3956  CA  SER A 254     114.055  83.403  98.861  1.00  6.68              
ATOM   3957  HA  SER A 254     113.384  84.129  99.309  1.00  6.68              
ATOM   3958  CB  SER A 254     113.377  82.959  97.592  1.00  6.68              
ATOM   3959  HB1 SER A 254     112.387  82.564  97.804  1.00  6.68              
ATOM   3960  HB2 SER A 254     113.988  82.197  97.127  1.00  6.68              
ATOM   3961  OG  SER A 254     113.256  84.098  96.772  1.00  6.68              
ATOM   3962  HG  SER A 254     113.801  83.982  95.978  1.00  6.68              
ATOM   3963  C   SER A 254     114.289  82.301  99.869  1.00  6.68              
ATOM   3964  O   SER A 254     113.945  82.470 101.031  1.00  6.68              
ATOM   3965  N   PHE A 255     115.008  81.252  99.490  1.00  6.78              
ATOM   3966  H   PHE A 255     115.230  81.134  98.507  1.00  6.78              
ATOM   3967  CA  PHE A 255     115.500  80.249 100.437  1.00  6.78              
ATOM   3968  HA  PHE A 255     115.263  80.551 101.453  1.00  6.78              
ATOM   3969  CB  PHE A 255     114.767  78.926 100.157  1.00  6.78              
ATOM   3970  HB1 PHE A 255     115.299  78.385  99.375  1.00  6.78              
ATOM   3971  HB2 PHE A 255     113.770  79.142  99.767  1.00  6.78              
ATOM   3972  CG  PHE A 255     114.593  78.035 101.374  1.00  6.78              
ATOM   3973  CD1 PHE A 255     115.552  77.056 101.696  1.00  6.78              
ATOM   3974  HD1 PHE A 255     116.431  76.943 101.076  1.00  6.78              
ATOM   3975  CE1 PHE A 255     115.380  76.236 102.825  1.00  6.78              
ATOM   3976  HE1 PHE A 255     116.124  75.494 103.073  1.00  6.78              
ATOM   3977  CZ  PHE A 255     114.242  76.388 103.636  1.00  6.78              
ATOM   3978  HZ  PHE A 255     114.107  75.762 104.507  1.00  6.78              
ATOM   3979  CE2 PHE A 255     113.282  77.363 103.317  1.00  6.78              
ATOM   3980  HE2 PHE A 255     112.413  77.487 103.947  1.00  6.78              
ATOM   3981  CD2 PHE A 255     113.456  78.186 102.189  1.00  6.78              
ATOM   3982  HD2 PHE A 255     112.718  78.942 101.952  1.00  6.78              
ATOM   3983  C   PHE A 255     117.028  80.127 100.377  1.00  6.78              
ATOM   3984  O   PHE A 255     117.607  79.150 100.846  1.00  6.78              
ATOM   3985  N   GLU A 256     117.681  81.104  99.745  1.00  6.90              
ATOM   3986  H   GLU A 256     117.150  81.863  99.349  1.00  6.90              
ATOM   3987  CA  GLU A 256     119.130  81.136  99.605  1.00  6.90              
ATOM   3988  HA  GLU A 256     119.424  80.172  99.187  1.00  6.90              
ATOM   3989  CB  GLU A 256     119.532  82.201  98.562  1.00  6.90              
ATOM   3990  HB1 GLU A 256     118.842  82.123  97.722  1.00  6.90              
ATOM   3991  HB2 GLU A 256     120.535  81.982  98.192  1.00  6.90              
ATOM   3992  CG  GLU A 256     119.524  83.625  99.137  1.00  6.90              
ATOM   3993  HG1 GLU A 256     120.402  83.757  99.771  1.00  6.90              
ATOM   3994  HG2 GLU A 256     118.637  83.744  99.764  1.00  6.90              
ATOM   3995  CD  GLU A 256     119.494  84.732  98.077  1.00  6.90              
ATOM   3996  OE1 GLU A 256     118.853  84.536  97.020  1.00  6.90              
ATOM   3997  OE2 GLU A 256     119.818  85.885  98.442  1.00  6.90              
ATOM   3998  C   GLU A 256     119.895  81.269 100.919  1.00  6.90              
ATOM   3999  O   GLU A 256     119.338  81.432 102.002  1.00  6.90              
ATOM   4000  N   VAL A 257     121.218  81.208 100.794  1.00  6.93              
ATOM   4001  H   VAL A 257     121.590  81.083  99.861  1.00  6.93              
ATOM   4002  CA  VAL A 257     122.153  81.180 101.913  1.00  6.93              
ATOM   4003  HA  VAL A 257     121.593  81.434 102.814  1.00  6.93              
ATOM   4004  CB  VAL A 257     122.659  79.733 102.120  1.00  6.93              
ATOM   4005  HB  VAL A 257     121.770  79.109 102.220  1.00  6.93              
ATOM   4006  CG1 VAL A 257     123.454  79.182 100.936  1.00  6.93              
ATOM   4007 1HG1 VAL A 257     123.748  78.150 101.127  1.00  6.93              
ATOM   4008 2HG1 VAL A 257     122.836  79.181 100.041  1.00  6.93              
ATOM   4009 3HG1 VAL A 257     124.348  79.771 100.741  1.00  6.93              
ATOM   4010  CG2 VAL A 257     123.460  79.522 103.406  1.00  6.93              
ATOM   4011 1HG2 VAL A 257     123.469  78.458 103.643  1.00  6.93              
ATOM   4012 2HG2 VAL A 257     124.486  79.842 103.257  1.00  6.93              
ATOM   4013 3HG2 VAL A 257     122.993  80.063 104.228  1.00  6.93              
ATOM   4014  C   VAL A 257     123.181  82.293 101.775  1.00  6.93              
ATOM   4015  O   VAL A 257     124.391  82.071 101.877  1.00  6.93              
ATOM   4016  N   LEU A 258     122.682  83.517 101.554  1.00  6.96              
ATOM   4017  H   LEU A 258     121.675  83.633 101.529  1.00  6.96              
ATOM   4018  CA  LEU A 258     123.514  84.715 101.509  1.00  6.96              
ATOM   4019  HA  LEU A 258     124.273  84.507 100.756  1.00  6.96              
ATOM   4020  CB  LEU A 258     122.751  85.956 100.989  1.00  6.96              
ATOM   4021  HB1 LEU A 258     122.362  85.706 100.000  1.00  6.96              
ATOM   4022  HB2 LEU A 258     123.481  86.752 100.837  1.00  6.96              
ATOM   4023  CG  LEU A 258     121.576  86.539 101.803  1.00  6.96              
ATOM   4024  HG  LEU A 258     120.739  85.847 101.752  1.00  6.96              
ATOM   4025  CD1 LEU A 258     121.886  86.847 103.269  1.00  6.96              
ATOM   4026 1HD1 LEU A 258     121.038  87.364 103.718  1.00  6.96              
ATOM   4027 2HD1 LEU A 258     122.031  85.919 103.818  1.00  6.96              
ATOM   4028 3HD1 LEU A 258     122.763  87.492 103.348  1.00  6.96              
ATOM   4029  CD2 LEU A 258     121.150  87.859 101.158  1.00  6.96              
ATOM   4030 1HD2 LEU A 258     120.278  88.255 101.677  1.00  6.96              
ATOM   4031 2HD2 LEU A 258     121.958  88.591 101.217  1.00  6.96              
ATOM   4032 3HD2 LEU A 258     120.881  87.685 100.116  1.00  6.96              
ATOM   4033  C   LEU A 258     124.302  84.933 102.803  1.00  6.96              
ATOM   4034  O   LEU A 258     124.097  84.256 103.825  1.00  6.96              
ATOM   4035  N   LYS A 259     125.243  85.876 102.757  1.00  7.00              
ATOM   4036  H   LYS A 259     125.389  86.362 101.879  1.00  7.00              
ATOM   4037  CA  LYS A 259     126.119  86.165 103.895  1.00  7.00              
ATOM   4038  HA  LYS A 259     125.719  85.703 104.797  1.00  7.00              
ATOM   4039  CB  LYS A 259     127.535  85.617 103.616  1.00  7.00              
ATOM   4040  HB1 LYS A 259     128.220  85.971 104.389  1.00  7.00              
ATOM   4041  HB2 LYS A 259     127.883  86.009 102.657  1.00  7.00              
ATOM   4042  CG  LYS A 259     127.601  84.083 103.566  1.00  7.00              
ATOM   4043  HG1 LYS A 259     128.567  83.782 103.157  1.00  7.00              
ATOM   4044  HG2 LYS A 259     126.832  83.715 102.889  1.00  7.00              
ATOM   4045  CD  LYS A 259     127.439  83.444 104.954  1.00  7.00              
ATOM   4046  HD1 LYS A 259     126.725  84.000 105.560  1.00  7.00              
ATOM   4047  HD2 LYS A 259     128.401  83.478 105.466  1.00  7.00              
ATOM   4048  CE  LYS A 259     126.964  81.992 104.865  1.00  7.00              
ATOM   4049  HE1 LYS A 259     127.006  81.560 105.869  1.00  7.00              
ATOM   4050  HE2 LYS A 259     127.634  81.419 104.217  1.00  7.00              
ATOM   4051  NZ  LYS A 259     125.570  81.912 104.371  1.00  7.00              
ATOM   4052  HZ1 LYS A 259     125.511  81.805 103.359  1.00  7.00              
ATOM   4053  HZ2 LYS A 259     125.082  81.143 104.822  1.00  7.00              
ATOM   4054  HZ3 LYS A 259     125.056  82.770 104.551  1.00  7.00              
ATOM   4055  C   LYS A 259     126.192  87.634 104.256  1.00  7.00              
ATOM   4056  O   LYS A 259     126.093  87.952 105.441  1.00  7.00              
ATOM   4057  N   SER A 260     126.376  88.493 103.259  1.00  7.08              
ATOM   4058  H   SER A 260     126.414  88.146 102.311  1.00  7.08              
ATOM   4059  CA  SER A 260     126.481  89.943 103.422  1.00  7.08              
ATOM   4060  HA  SER A 260     125.700  90.289 104.102  1.00  7.08              
ATOM   4061  CB  SER A 260     127.859  90.349 103.987  1.00  7.08              
ATOM   4062  HB1 SER A 260     127.838  91.409 104.246  1.00  7.08              
ATOM   4063  HB2 SER A 260     128.621  90.197 103.222  1.00  7.08              
ATOM   4064  OG  SER A 260     128.228  89.616 105.140  1.00  7.08              
ATOM   4065  HG  SER A 260     127.412  89.317 105.574  1.00  7.08              
ATOM   4066  C   SER A 260     126.303  90.664 102.084  1.00  7.08              
ATOM   4067  O   SER A 260     126.179  90.035 101.032  1.00  7.08              
ATOM   4068  N   GLU A 261     126.348  91.995 102.124  1.00  7.17              
ATOM   4069  H   GLU A 261     126.389  92.415 103.048  1.00  7.17              
ATOM   4070  CA  GLU A 261     125.964  92.920 101.058  1.00  7.17              
ATOM   4071  HA  GLU A 261     126.347  92.535 100.112  1.00  7.17              
ATOM   4072  CB  GLU A 261     124.423  92.975 100.933  1.00  7.17              
ATOM   4073  HB1 GLU A 261     124.077  92.018 100.539  1.00  7.17              
ATOM   4074  HB2 GLU A 261     124.162  93.729 100.189  1.00  7.17              
ATOM   4075  CG  GLU A 261     123.634  93.277 102.221  1.00  7.17              
ATOM   4076  HG1 GLU A 261     122.578  93.367 101.960  1.00  7.17              
ATOM   4077  HG2 GLU A 261     123.962  94.236 102.615  1.00  7.17              
ATOM   4078  CD  GLU A 261     123.802  92.200 103.302  1.00  7.17              
ATOM   4079  OE1 GLU A 261     123.361  91.057 103.067  1.00  7.17              
ATOM   4080  OE2 GLU A 261     124.472  92.504 104.317  1.00  7.17              
ATOM   4081  C   GLU A 261     126.605  94.308 101.262  1.00  7.17              
ATOM   4082  O   GLU A 261     127.260  94.553 102.277  1.00  7.17              
ATOM   4083  N   LEU A 262     126.470  95.220 100.288  1.00  7.31              
ATOM   4084  H   LEU A 262     125.897  94.991  99.488  1.00  7.31              
ATOM   4085  CA  LEU A 262     127.303  96.429 100.195  1.00  7.31              
ATOM   4086  HA  LEU A 262     128.041  96.400 100.998  1.00  7.31              
ATOM   4087  CB  LEU A 262     128.079  96.393  98.866  1.00  7.31              
ATOM   4088  HB1 LEU A 262     127.358  96.325  98.051  1.00  7.31              
ATOM   4089  HB2 LEU A 262     128.696  95.493  98.846  1.00  7.31              
ATOM   4090  CG  LEU A 262     128.979  97.621  98.622  1.00  7.31              
ATOM   4091  HG  LEU A 262     128.370  98.524  98.596  1.00  7.31              
ATOM   4092  CD1 LEU A 262     130.069  97.792  99.683  1.00  7.31              
ATOM   4093 1HD1 LEU A 262     130.705  98.640  99.429  1.00  7.31              
ATOM   4094 2HD1 LEU A 262     129.630  97.977 100.662  1.00  7.31              
ATOM   4095 3HD1 LEU A 262     130.679  96.889  99.735  1.00  7.31              
ATOM   4096  CD2 LEU A 262     129.664  97.482  97.265  1.00  7.31              
ATOM   4097 1HD2 LEU A 262     130.257  98.372  97.057  1.00  7.31              
ATOM   4098 2HD2 LEU A 262     130.328  96.615  97.272  1.00  7.31              
ATOM   4099 3HD2 LEU A 262     128.922  97.353  96.481  1.00  7.31              
ATOM   4100  C   LEU A 262     126.506  97.730 100.355  1.00  7.31              
ATOM   4101  O   LEU A 262     125.627  98.028  99.551  1.00  7.31              
ATOM   4102  N   THR A 263     126.856  98.519 101.377  1.00  7.30              
ATOM   4103  H   THR A 263     127.562  98.159 102.005  1.00  7.30              
ATOM   4104  CA  THR A 263     126.061  99.654 101.874  1.00  7.30              
ATOM   4105  HA  THR A 263     125.018  99.434 101.656  1.00  7.30              
ATOM   4106  CB  THR A 263     126.182  99.768 103.417  1.00  7.30              
ATOM   4107  HB  THR A 263     127.096 100.307 103.668  1.00  7.30              
ATOM   4108  CG2 THR A 263     124.998 100.489 104.062  1.00  7.30              
ATOM   4109 1HG2 THR A 263     124.080  99.937 103.880  1.00  7.30              
ATOM   4110 2HG2 THR A 263     125.164 100.567 105.135  1.00  7.30              
ATOM   4111 3HG2 THR A 263     124.884 101.493 103.657  1.00  7.30              
ATOM   4112  OG1 THR A 263     126.296  98.522 104.060  1.00  7.30              
ATOM   4113  HG1 THR A 263     125.585  97.936 103.774  1.00  7.30              
ATOM   4114  C   THR A 263     126.330 101.012 101.174  1.00  7.30              
ATOM   4115  O   THR A 263     125.997 101.202 100.006  1.00  7.30              
ATOM   4116  N   ASN A 264     126.838 102.010 101.909  1.00  7.34              
ATOM   4117  H   ASN A 264     127.129 101.799 102.849  1.00  7.34              
ATOM   4118  CA  ASN A 264     126.879 103.413 101.508  1.00  7.34              
ATOM   4119  HA  ASN A 264     125.982 103.637 100.926  1.00  7.34              
ATOM   4120  CB  ASN A 264     126.879 104.329 102.759  1.00  7.34              
ATOM   4121  HB1 ASN A 264     127.270 105.305 102.471  1.00  7.34              
ATOM   4122  HB2 ASN A 264     127.548 103.924 103.518  1.00  7.34              
ATOM   4123  CG  ASN A 264     125.513 104.586 103.370  1.00  7.34              
ATOM   4124  OD1 ASN A 264     124.485 104.113 102.927  1.00  7.34              
ATOM   4125  ND2 ASN A 264     125.433 105.376 104.416  1.00  7.34              
ATOM   4126 1HD2 ASN A 264     126.257 105.828 104.773  1.00  7.34              
ATOM   4127 2HD2 ASN A 264     124.509 105.573 104.751  1.00  7.34              
ATOM   4128  C   ASN A 264     128.078 103.737 100.608  1.00  7.34              
ATOM   4129  O   ASN A 264     129.161 104.028 101.113  1.00  7.34              
ATOM   4130  N   ILE A 265     127.881 103.735  99.285  1.00  7.53              
ATOM   4131  H   ILE A 265     127.000 103.408  98.912  1.00  7.53              
ATOM   4132  CA  ILE A 265     128.923 104.172  98.347  1.00  7.53              
ATOM   4133  HA  ILE A 265     129.506 104.948  98.845  1.00  7.53              
ATOM   4134  CB  ILE A 265     129.908 103.004  98.061  1.00  7.53              
ATOM   4135  HB  ILE A 265     130.371 102.747  99.016  1.00  7.53              
ATOM   4136  CG2 ILE A 265     129.232 101.716  97.543  1.00  7.53              
ATOM   4137 1HG2 ILE A 265     129.950 100.897  97.545  1.00  7.53              
ATOM   4138 2HG2 ILE A 265     128.409 101.426  98.199  1.00  7.53              
ATOM   4139 3HG2 ILE A 265     128.848 101.857  96.537  1.00  7.53              
ATOM   4140  CG1 ILE A 265     131.046 103.476  97.128  1.00  7.53              
ATOM   4141 1HG1 ILE A 265     131.469 104.396  97.535  1.00  7.53              
ATOM   4142 2HG1 ILE A 265     130.649 103.698  96.137  1.00  7.53              
ATOM   4143  CD1 ILE A 265     132.190 102.465  96.973  1.00  7.53              
ATOM   4144  HD1 ILE A 265     132.996 102.921  96.397  1.00  7.53              
ATOM   4145  HD2 ILE A 265     132.573 102.183  97.954  1.00  7.53              
ATOM   4146  HD3 ILE A 265     131.847 101.577  96.444  1.00  7.53              
ATOM   4147  C   ILE A 265     128.364 104.805  97.071  1.00  7.53              
ATOM   4148  O   ILE A 265     127.674 104.133  96.312  1.00  7.53              
ATOM   4149  N   ASP A 266     128.701 106.082  96.851  1.00  7.47              
ATOM   4150  H   ASP A 266     129.403 106.460  97.465  1.00  7.47              
ATOM   4151  CA  ASP A 266     127.921 107.110  96.131  1.00  7.47              
ATOM   4152  HA  ASP A 266     128.161 108.047  96.635  1.00  7.47              
ATOM   4153  CB  ASP A 266     128.377 107.359  94.679  1.00  7.47              
ATOM   4154  HB1 ASP A 266     129.356 107.840  94.714  1.00  7.47              
ATOM   4155  HB2 ASP A 266     127.689 108.064  94.208  1.00  7.47              
ATOM   4156  CG  ASP A 266     128.485 106.114  93.808  1.00  7.47              
ATOM   4157  OD1 ASP A 266     129.624 105.670  93.539  1.00  7.47              
ATOM   4158  OD2 ASP A 266     127.451 105.490  93.474  1.00  7.47              
ATOM   4159  C   ASP A 266     126.402 107.007  96.324  1.00  7.47              
ATOM   4160  O   ASP A 266     125.835 107.817  97.054  1.00  7.47              
ATOM   4161  N   ILE A 267     125.734 105.995  95.776  1.00  7.34              
ATOM   4162  H   ILE A 267     126.250 105.360  95.168  1.00  7.34              
ATOM   4163  CA  ILE A 267     124.296 105.789  95.953  1.00  7.34              
ATOM   4164  HA  ILE A 267     123.957 106.394  96.793  1.00  7.34              
ATOM   4165  CB  ILE A 267     123.531 106.264  94.691  1.00  7.34              
ATOM   4166  HB  ILE A 267     123.651 105.511  93.909  1.00  7.34              
ATOM   4167  CG2 ILE A 267     122.043 106.360  95.060  1.00  7.34              
ATOM   4168 1HG2 ILE A 267     121.448 106.602  94.183  1.00  7.34              
ATOM   4169 2HG2 ILE A 267     121.714 105.407  95.453  1.00  7.34              
ATOM   4170 3HG2 ILE A 267     121.897 107.137  95.813  1.00  7.34              
ATOM   4171  CG1 ILE A 267     124.024 107.620  94.124  1.00  7.34              
ATOM   4172 1HG1 ILE A 267     125.072 107.527  93.837  1.00  7.34              
ATOM   4173 2HG1 ILE A 267     123.951 108.386  94.897  1.00  7.34              
ATOM   4174  CD1 ILE A 267     123.279 108.106  92.873  1.00  7.34              
ATOM   4175  HD1 ILE A 267     123.799 108.973  92.463  1.00  7.34              
ATOM   4176  HD2 ILE A 267     123.260 107.317  92.120  1.00  7.34              
ATOM   4177  HD3 ILE A 267     122.262 108.406  93.123  1.00  7.34              
ATOM   4178  C   ILE A 267     124.012 104.319  96.282  1.00  7.34              
ATOM   4179  O   ILE A 267     124.389 103.408  95.546  1.00  7.34              
ATOM   4180  N   LEU A 268     123.277 104.104  97.378  1.00  7.27              
ATOM   4181  H   LEU A 268     123.096 104.904  97.961  1.00  7.27              
ATOM   4182  CA  LEU A 268     122.726 102.812  97.811  1.00  7.27              
ATOM   4183  HA  LEU A 268     123.531 102.247  98.286  1.00  7.27              
ATOM   4184  CB  LEU A 268     121.635 103.087  98.859  1.00  7.27              
ATOM   4185  HB1 LEU A 268     120.981 102.218  98.955  1.00  7.27              
ATOM   4186  HB2 LEU A 268     121.023 103.921  98.515  1.00  7.27              
ATOM   4187  CG  LEU A 268     122.239 103.417 100.238  1.00  7.27              
ATOM   4188  HG  LEU A 268     123.185 103.945 100.111  1.00  7.27              
ATOM   4189  CD1 LEU A 268     121.303 104.341 101.011  1.00  7.27              
ATOM   4190 1HD1 LEU A 268     121.714 104.523 102.002  1.00  7.27              
ATOM   4191 2HD1 LEU A 268     121.222 105.299 100.501  1.00  7.27              
ATOM   4192 3HD1 LEU A 268     120.312 103.900 101.079  1.00  7.27              
ATOM   4193  CD2 LEU A 268     122.500 102.127 101.019  1.00  7.27              
ATOM   4194 1HD2 LEU A 268     122.926 102.355 101.994  1.00  7.27              
ATOM   4195 2HD2 LEU A 268     121.572 101.577 101.159  1.00  7.27              
ATOM   4196 3HD2 LEU A 268     123.205 101.499 100.476  1.00  7.27              
ATOM   4197  C   LEU A 268     122.225 101.970  96.645  1.00  7.27              
ATOM   4198  O   LEU A 268     121.450 102.452  95.831  1.00  7.27              
ATOM   4199  N   GLY A 269     122.590 100.696  96.534  1.00  7.27              
ATOM   4200  H   GLY A 269     123.257 100.300  97.187  1.00  7.27              
ATOM   4201  CA  GLY A 269     122.118  99.907  95.388  1.00  7.27              
ATOM   4202  HA1 GLY A 269     122.542  98.909  95.475  1.00  7.27              
ATOM   4203  HA2 GLY A 269     122.490 100.353  94.464  1.00  7.27              
ATOM   4204  C   GLY A 269     120.616  99.754  95.269  1.00  7.27              
ATOM   4205  O   GLY A 269     120.031  99.696  94.187  1.00  7.27              
ATOM   4206  N   ILE A 270     119.987  99.730  96.428  1.00  7.24              
ATOM   4207  H   ILE A 270     120.561  99.844  97.255  1.00  7.24              
ATOM   4208  CA  ILE A 270     118.718  99.058  96.624  1.00  7.24              
ATOM   4209  HA  ILE A 270     118.190  98.986  95.674  1.00  7.24              
ATOM   4210  CB  ILE A 270     119.093  97.611  97.050  1.00  7.24              
ATOM   4211  HB  ILE A 270     119.853  97.271  96.345  1.00  7.24              
ATOM   4212  CG2 ILE A 270     119.723  97.537  98.440  1.00  7.24              
ATOM   4213 1HG2 ILE A 270     120.256  96.592  98.551  1.00  7.24              
ATOM   4214 2HG2 ILE A 270     120.418  98.359  98.585  1.00  7.24              
ATOM   4215 3HG2 ILE A 270     118.947  97.585  99.202  1.00  7.24              
ATOM   4216  CG1 ILE A 270     117.952  96.607  96.930  1.00  7.24              
ATOM   4217 1HG1 ILE A 270     117.497  96.723  95.947  1.00  7.24              
ATOM   4218 2HG1 ILE A 270     117.231  96.835  97.709  1.00  7.24              
ATOM   4219  CD1 ILE A 270     118.394  95.145  97.088  1.00  7.24              
ATOM   4220  HD1 ILE A 270     117.576  94.485  96.800  1.00  7.24              
ATOM   4221  HD2 ILE A 270     119.255  94.940  96.453  1.00  7.24              
ATOM   4222  HD3 ILE A 270     118.654  94.938  98.126  1.00  7.24              
ATOM   4223  C   ILE A 270     117.876  99.877  97.546  1.00  7.24              
ATOM   4224  O   ILE A 270     117.180  99.368  98.407  1.00  7.24              
ATOM   4225  N   ARG A 271     117.959 101.191  97.288  1.00  9.98              
ATOM   4226  H   ARG A 271     118.663 101.475  96.624  1.00  9.98              
ATOM   4227  CA  ARG A 271     117.149 102.205  97.916  1.00  9.98              
ATOM   4228  HA  ARG A 271     117.509 101.986  98.927  1.00  9.98              
ATOM   4229  CB  ARG A 271     117.732 103.665  97.945  1.00  9.98              
ATOM   4230  HB1 ARG A 271     118.650 103.605  98.532  1.00  9.98              
ATOM   4231  HB2 ARG A 271     117.062 104.261  98.565  1.00  9.98              
ATOM   4232  CG  ARG A 271     118.105 104.558  96.730  1.00  9.98              
ATOM   4233  HG1 ARG A 271     118.412 105.529  97.123  1.00  9.98              
ATOM   4234  HG2 ARG A 271     117.259 104.754  96.102  1.00  9.98              
ATOM   4235  CD  ARG A 271     119.213 104.072  95.816  1.00  9.98              
ATOM   4236  HD1 ARG A 271     119.130 102.996  95.711  1.00  9.98              
ATOM   4237  HD2 ARG A 271     120.147 104.307  96.322  1.00  9.98              
ATOM   4238  NE  ARG A 271     119.187 104.720  94.478  1.00  9.98              
ATOM   4239  HE  ARG A 271     118.705 105.605  94.408  1.00  9.98              
ATOM   4240  CZ  ARG A 271     119.869 104.375  93.385  1.00  9.98              
ATOM   4241  NH1 ARG A 271     120.629 103.332  93.360  1.00  9.98              
ATOM   4242 1HH1 ARG A 271     120.858 102.911  94.251  1.00  9.98              
ATOM   4243 2HH1 ARG A 271     121.236 103.171  92.582  1.00  9.98              
ATOM   4244  NH2 ARG A 271     119.806 105.086  92.294  1.00  9.98              
ATOM   4245 1HH2 ARG A 271     119.236 105.923  92.284  1.00  9.98              
ATOM   4246 2HH2 ARG A 271     120.305 104.812  91.465  1.00  9.98              
ATOM   4247  C   ARG A 271     115.730 101.854  98.393  1.00  9.98              
ATOM   4248  O   ARG A 271     115.289 102.325  99.432  1.00  9.98              
ATOM   4249  N   PHE A 272     115.105 100.968  97.628  1.00 11.04              
ATOM   4250  H   PHE A 272     115.699 100.480  96.981  1.00 11.04              
ATOM   4251  CA  PHE A 272     113.705 100.613  97.581  1.00 11.04              
ATOM   4252  HA  PHE A 272     113.484 100.197  96.600  1.00 11.04              
ATOM   4253  CB  PHE A 272     113.432  99.494  98.606  1.00 11.04              
ATOM   4254  HB1 PHE A 272     112.354  99.360  98.682  1.00 11.04              
ATOM   4255  HB2 PHE A 272     113.784  99.826  99.585  1.00 11.04              
ATOM   4256  CG  PHE A 272     114.008  98.114  98.325  1.00 11.04              
ATOM   4257  CD1 PHE A 272     114.497  97.749  97.056  1.00 11.04              
ATOM   4258  HD1 PHE A 272     114.549  98.463  96.259  1.00 11.04              
ATOM   4259  CE1 PHE A 272     114.905  96.432  96.799  1.00 11.04              
ATOM   4260  HE1 PHE A 272     115.255  96.151  95.817  1.00 11.04              
ATOM   4261  CZ  PHE A 272     114.943  95.496  97.839  1.00 11.04              
ATOM   4262  HZ  PHE A 272     115.329  94.504  97.659  1.00 11.04              
ATOM   4263  CE2 PHE A 272     114.491  95.857  99.115  1.00 11.04              
ATOM   4264  HE2 PHE A 272     114.493  95.122  99.903  1.00 11.04              
ATOM   4265  CD2 PHE A 272     113.985  97.147  99.346  1.00 11.04              
ATOM   4266  HD2 PHE A 272     113.580  97.389 100.315  1.00 11.04              
ATOM   4267  C   PHE A 272     112.746 101.761  97.800  1.00 11.04              
ATOM   4268  O   PHE A 272     112.665 102.440  98.818  1.00 11.04              
ATOM   4269  N   TYR A 273     112.050 101.955  96.709  1.00 11.00              
ATOM   4270  H   TYR A 273     112.166 101.313  95.939  1.00 11.00              
ATOM   4271  CA  TYR A 273     111.037 102.939  96.531  1.00 11.00              
ATOM   4272  HA  TYR A 273     110.999 103.675  97.331  1.00 11.00              
ATOM   4273  CB  TYR A 273     111.300 103.527  95.091  1.00 11.00              
ATOM   4274  HB1 TYR A 273     111.760 102.733  94.566  1.00 11.00              
ATOM   4275  HB2 TYR A 273     112.140 104.123  95.224  1.00 11.00              
ATOM   4276  CG  TYR A 273     110.401 104.163  93.966  1.00 11.00              
ATOM   4277  CD1 TYR A 273     110.941 104.331  92.658  1.00 11.00              
ATOM   4278  HD1 TYR A 273     111.929 104.016  92.437  1.00 11.00              
ATOM   4279  CE1 TYR A 273     110.240 104.785  91.532  1.00 11.00              
ATOM   4280  HE1 TYR A 273     110.704 104.904  90.563  1.00 11.00              
ATOM   4281  CZ  TYR A 273     108.890 105.071  91.673  1.00 11.00              
ATOM   4282  OH  TYR A 273     108.184 105.505  90.603  1.00 11.00              
ATOM   4283  HH  TYR A 273     107.433 106.058  90.877  1.00 11.00              
ATOM   4284  CE2 TYR A 273     108.308 104.862  92.930  1.00 11.00              
ATOM   4285  HE2 TYR A 273     107.258 105.009  93.001  1.00 11.00              
ATOM   4286  CD2 TYR A 273     109.039 104.463  94.066  1.00 11.00              
ATOM   4287  HD2 TYR A 273     108.516 104.372  94.992  1.00 11.00              
ATOM   4288  C   TYR A 273     109.766 102.186  96.426  1.00 11.00              
ATOM   4289  O   TYR A 273     109.668 101.122  95.781  1.00 11.00              
ATOM   4290  N   SER A 274     108.786 102.828  97.022  1.00 11.52              
ATOM   4291  H   SER A 274     108.979 103.750  97.399  1.00 11.52              
ATOM   4292  CA  SER A 274     107.470 102.321  97.042  1.00 11.52              
ATOM   4293  HA  SER A 274     107.580 101.235  96.996  1.00 11.52              
ATOM   4294  CB  SER A 274     106.676 102.533  98.361  1.00 11.52              
ATOM   4295  HB1 SER A 274     105.879 103.271  98.274  1.00 11.52              
ATOM   4296  HB2 SER A 274     107.320 102.893  99.148  1.00 11.52              
ATOM   4297  OG  SER A 274     106.140 101.302  98.823  1.00 11.52              
ATOM   4298  HG  SER A 274     105.282 101.146  98.377  1.00 11.52              
ATOM   4299  C   SER A 274     106.673 102.636  95.858  1.00 11.52              
ATOM   4300  O   SER A 274     105.638 103.252  95.966  1.00 11.52              
ATOM   4301  N   TYR A 275     107.237 102.228  94.749  1.00 11.70              
ATOM   4302  H   TYR A 275     108.129 101.767  94.867  1.00 11.70              
ATOM   4303  CA  TYR A 275     106.732 102.221  93.420  1.00 11.70              
ATOM   4304  HA  TYR A 275     107.456 102.643  92.733  1.00 11.70              
ATOM   4305  CB  TYR A 275     106.652 100.711  93.047  1.00 11.70              
ATOM   4306  HB1 TYR A 275     106.535 100.122  93.958  1.00 11.70              
ATOM   4307  HB2 TYR A 275     107.598 100.431  92.599  1.00 11.70              
ATOM   4308  CG  TYR A 275     105.556 100.255  92.096  1.00 11.70              
ATOM   4309  CD1 TYR A 275     104.416  99.588  92.592  1.00 11.70              
ATOM   4310  HD1 TYR A 275     104.335  99.356  93.647  1.00 11.70              
ATOM   4311  CE1 TYR A 275     103.359  99.250  91.724  1.00 11.70              
ATOM   4312  HE1 TYR A 275     102.474  98.752  92.095  1.00 11.70              
ATOM   4313  CZ  TYR A 275     103.459  99.541  90.349  1.00 11.70              
ATOM   4314  OH  TYR A 275     102.446  99.196  89.510  1.00 11.70              
ATOM   4315  HH  TYR A 275     102.680  99.374  88.597  1.00 11.70              
ATOM   4316  CE2 TYR A 275     104.618 100.170  89.851  1.00 11.70              
ATOM   4317  HE2 TYR A 275     104.708 100.419  88.807  1.00 11.70              
ATOM   4318  CD2 TYR A 275     105.659 100.531  90.723  1.00 11.70              
ATOM   4319  HD2 TYR A 275     106.520 101.056  90.334  1.00 11.70              
ATOM   4320  C   TYR A 275     105.384 102.840  93.087  1.00 11.70              
ATOM   4321  O   TYR A 275     105.253 103.592  92.133  1.00 11.70              
ATOM   4322  N   GLU A 276     104.396 102.457  93.870  1.00 12.56              
ATOM   4323  H   GLU A 276     104.679 102.007  94.728  1.00 12.56              
ATOM   4324  CA  GLU A 276     102.999 102.451  93.606  1.00 12.56              
ATOM   4325  HA  GLU A 276     102.768 101.510  93.114  1.00 12.56              
ATOM   4326  CB  GLU A 276     102.230 102.438  94.928  1.00 12.56              
ATOM   4327  HB1 GLU A 276     101.164 102.511  94.711  1.00 12.56              
ATOM   4328  HB2 GLU A 276     102.516 103.335  95.448  1.00 12.56              
ATOM   4329  CG  GLU A 276     102.445 101.224  95.853  1.00 12.56              
ATOM   4330  HG1 GLU A 276     102.937 100.431  95.286  1.00 12.56              
ATOM   4331  HG2 GLU A 276     101.461 100.846  96.139  1.00 12.56              
ATOM   4332  CD  GLU A 276     103.235 101.522  97.137  1.00 12.56              
ATOM   4333  OE1 GLU A 276     103.773 100.552  97.712  1.00 12.56              
ATOM   4334  OE2 GLU A 276     103.334 102.690  97.581  1.00 12.56              
ATOM   4335  C   GLU A 276     102.430 103.500  92.675  1.00 12.56              
ATOM   4336  O   GLU A 276     101.757 103.203  91.681  1.00 12.56              
ATOM   4337  N   PHE A 277     102.694 104.743  93.032  1.00 12.49              
ATOM   4338  H   PHE A 277     103.381 104.865  93.760  1.00 12.49              
ATOM   4339  CA  PHE A 277     102.092 105.934  92.529  1.00 12.49              
ATOM   4340  HA  PHE A 277     101.255 105.442  92.048  1.00 12.49              
ATOM   4341  CB  PHE A 277     101.185 106.794  93.417  1.00 12.49              
ATOM   4342  HB1 PHE A 277     101.702 107.695  93.712  1.00 12.49              
ATOM   4343  HB2 PHE A 277     100.922 106.242  94.305  1.00 12.49              
ATOM   4344  CG  PHE A 277      99.885 107.204  92.740  1.00 12.49              
ATOM   4345  CD1 PHE A 277      98.872 106.252  92.493  1.00 12.49              
ATOM   4346  HD1 PHE A 277      98.998 105.235  92.836  1.00 12.49              
ATOM   4347  CE1 PHE A 277      97.718 106.615  91.780  1.00 12.49              
ATOM   4348  HE1 PHE A 277      96.952 105.881  91.580  1.00 12.49              
ATOM   4349  CZ  PHE A 277      97.564 107.933  91.311  1.00 12.49              
ATOM   4350  HZ  PHE A 277      96.682 108.209  90.751  1.00 12.49              
ATOM   4351  CE2 PHE A 277      98.561 108.889  91.575  1.00 12.49              
ATOM   4352  HE2 PHE A 277      98.451 109.903  91.215  1.00 12.49              
ATOM   4353  CD2 PHE A 277      99.708 108.528  92.294  1.00 12.49              
ATOM   4354  HD2 PHE A 277     100.470 109.267  92.492  1.00 12.49              
ATOM   4355  C   PHE A 277     102.577 106.548  91.220  1.00 12.49              
ATOM   4356  O   PHE A 277     102.719 107.756  91.144  1.00 12.49              
ATOM   4357  N   SER A 278     102.648 105.675  90.214  1.00 13.66              
ATOM   4358  H   SER A 278     102.799 104.719  90.504  1.00 13.66              
ATOM   4359  CA  SER A 278     102.065 105.742  88.849  1.00 13.66              
ATOM   4360  HA  SER A 278     102.619 105.044  88.220  1.00 13.66              
ATOM   4361  CB  SER A 278     100.626 105.225  88.887  1.00 13.66              
ATOM   4362  HB1 SER A 278     100.146 105.424  87.929  1.00 13.66              
ATOM   4363  HB2 SER A 278     100.066 105.739  89.670  1.00 13.66              
ATOM   4364  OG  SER A 278     100.594 103.825  89.109  1.00 13.66              
ATOM   4365  HG  SER A 278     101.025 103.605  89.951  1.00 13.66              
ATOM   4366  C   SER A 278     102.117 107.052  88.058  1.00 13.66              
ATOM   4367  O   SER A 278     102.431 107.036  86.879  1.00 13.66              
ATOM   4368  N   SER A 279     101.917 108.193  88.704  1.00 14.00              
ATOM   4369  H   SER A 279     101.604 108.117  89.664  1.00 14.00              
ATOM   4370  CA  SER A 279     102.709 109.394  88.451  1.00 14.00              
ATOM   4371  HA  SER A 279     102.619 109.612  87.386  1.00 14.00              
ATOM   4372  CB  SER A 279     102.091 110.605  89.175  1.00 14.00              
ATOM   4373  HB1 SER A 279     101.193 110.912  88.638  1.00 14.00              
ATOM   4374  HB2 SER A 279     102.779 111.452  89.170  1.00 14.00              
ATOM   4375  OG  SER A 279     101.720 110.281  90.501  1.00 14.00              
ATOM   4376  HG  SER A 279     102.394 109.685  90.868  1.00 14.00              
ATOM   4377  C   SER A 279     104.221 109.256  88.693  1.00 14.00              
ATOM   4378  O   SER A 279     104.865 110.165  89.224  1.00 14.00              
ATOM   4379  N   PHE A 280     104.816 108.151  88.243  1.00 14.61              
ATOM   4380  H   PHE A 280     104.242 107.478  87.753  1.00 14.61              
ATOM   4381  CA  PHE A 280     106.246 107.840  88.318  1.00 14.61              
ATOM   4382  HA  PHE A 280     106.556 107.829  89.347  1.00 14.61              
ATOM   4383  CB  PHE A 280     106.535 106.453  87.688  1.00 14.61              
ATOM   4384  HB1 PHE A 280     107.481 106.093  88.092  1.00 14.61              
ATOM   4385  HB2 PHE A 280     106.718 106.609  86.625  1.00 14.61              
ATOM   4386  CG  PHE A 280     105.544 105.304  87.768  1.00 14.61              
ATOM   4387  CD1 PHE A 280     104.968 104.817  86.576  1.00 14.61              
ATOM   4388  HD1 PHE A 280     105.159 105.323  85.639  1.00 14.61              
ATOM   4389  CE1 PHE A 280     104.192 103.645  86.586  1.00 14.61              
ATOM   4390  HE1 PHE A 280     103.781 103.266  85.663  1.00 14.61              
ATOM   4391  CZ  PHE A 280     103.984 102.952  87.788  1.00 14.61              
ATOM   4392  HZ  PHE A 280     103.390 102.050  87.791  1.00 14.61              
ATOM   4393  CE2 PHE A 280     104.548 103.436  88.980  1.00 14.61              
ATOM   4394  HE2 PHE A 280     104.383 102.909  89.906  1.00 14.61              
ATOM   4395  CD2 PHE A 280     105.332 104.607  88.971  1.00 14.61              
ATOM   4396  HD2 PHE A 280     105.780 104.963  89.888  1.00 14.61              
ATOM   4397  C   PHE A 280     107.186 108.815  87.586  1.00 14.61              
ATOM   4398  O   PHE A 280     108.348 108.517  87.315  1.00 14.61              
ATOM   4399  N   GLU A 281     106.713 109.993  87.224  1.00 15.53              
ATOM   4400  H   GLU A 281     105.751 110.207  87.434  1.00 15.53              
ATOM   4401  CA  GLU A 281     107.521 111.004  86.567  1.00 15.53              
ATOM   4402  HA  GLU A 281     108.579 110.741  86.633  1.00 15.53              
ATOM   4403  CB  GLU A 281     107.165 111.087  85.058  1.00 15.53              
ATOM   4404  HB1 GLU A 281     108.049 111.420  84.513  1.00 15.53              
ATOM   4405  HB2 GLU A 281     106.418 111.876  84.948  1.00 15.53              
ATOM   4406  CG  GLU A 281     106.563 109.862  84.330  1.00 15.53              
ATOM   4407  HG1 GLU A 281     106.233 110.203  83.346  1.00 15.53              
ATOM   4408  HG2 GLU A 281     105.659 109.543  84.856  1.00 15.53              
ATOM   4409  CD  GLU A 281     107.484 108.648  84.105  1.00 15.53              
ATOM   4410  OE1 GLU A 281     106.988 107.502  84.185  1.00 15.53              
ATOM   4411  OE2 GLU A 281     108.664 108.790  83.710  1.00 15.53              
ATOM   4412  C   GLU A 281     107.401 112.380  87.215  1.00 15.53              
ATOM   4413  O   GLU A 281     107.887 113.382  86.707  1.00 15.53              
ATOM   4414  N   GLU A 282     106.743 112.405  88.363  1.00 15.48              
ATOM   4415  H   GLU A 282     106.270 111.556  88.643  1.00 15.48              
ATOM   4416  CA  GLU A 282     106.613 113.547  89.258  1.00 15.48              
ATOM   4417  HA  GLU A 282     107.318 114.334  88.986  1.00 15.48              
ATOM   4418  CB  GLU A 282     105.184 114.101  89.132  1.00 15.48              
ATOM   4419  HB1 GLU A 282     105.040 114.899  89.862  1.00 15.48              
ATOM   4420  HB2 GLU A 282     104.482 113.299  89.369  1.00 15.48              
ATOM   4421  CG  GLU A 282     104.872 114.655  87.732  1.00 15.48              
ATOM   4422  HG1 GLU A 282     105.241 113.984  86.956  1.00 15.48              
ATOM   4423  HG2 GLU A 282     105.376 115.618  87.609  1.00 15.48              
ATOM   4424  CD  GLU A 282     103.366 114.802  87.526  1.00 15.48              
ATOM   4425  OE1 GLU A 282     102.713 113.750  87.317  1.00 15.48              
ATOM   4426  OE2 GLU A 282     102.878 115.953  87.597  1.00 15.48              
ATOM   4427  C   GLU A 282     106.886 113.130  90.667  1.00 15.48              
ATOM   4428  O   GLU A 282     107.324 113.933  91.478  1.00 15.48              
ATOM   4429  N   ILE A 283     106.722 111.831  90.899  1.00 15.13              
ATOM   4430  H   ILE A 283     106.226 111.284  90.204  1.00 15.13              
ATOM   4431  CA  ILE A 283     107.101 111.171  92.125  1.00 15.13              
ATOM   4432  HA  ILE A 283     107.700 111.882  92.681  1.00 15.13              
ATOM   4433  CB  ILE A 283     105.843 110.980  93.006  1.00 15.13              
ATOM   4434  HB  ILE A 283     106.142 110.432  93.899  1.00 15.13              
ATOM   4435  CG2 ILE A 283     105.347 112.405  93.375  1.00 15.13              
ATOM   4436 1HG2 ILE A 283     104.558 112.369  94.116  1.00 15.13              
ATOM   4437 2HG2 ILE A 283     106.169 113.006  93.763  1.00 15.13              
ATOM   4438 3HG2 ILE A 283     104.920 112.924  92.518  1.00 15.13              
ATOM   4439  CG1 ILE A 283     104.624 110.293  92.366  1.00 15.13              
ATOM   4440 1HG1 ILE A 283     104.909 109.330  91.964  1.00 15.13              
ATOM   4441 2HG1 ILE A 283     104.248 110.893  91.539  1.00 15.13              
ATOM   4442  CD1 ILE A 283     103.474 110.103  93.366  1.00 15.13              
ATOM   4443  HD1 ILE A 283     102.746 109.418  92.957  1.00 15.13              
ATOM   4444  HD2 ILE A 283     103.852 109.704  94.306  1.00 15.13              
ATOM   4445  HD3 ILE A 283     102.956 111.042  93.549  1.00 15.13              
ATOM   4446  C   ILE A 283     108.121 110.058  91.909  1.00 15.13              
ATOM   4447  O   ILE A 283     108.803 109.728  92.858  1.00 15.13              
ATOM   4448  N   CYS A 284     108.533 109.837  90.649  1.00 16.39              
ATOM   4449  H   CYS A 284     107.910 110.089  89.903  1.00 16.39              
ATOM   4450  CA  CYS A 284     109.931 109.544  90.289  1.00 16.39              
ATOM   4451  HA  CYS A 284     110.501 109.634  91.201  1.00 16.39              
ATOM   4452  CB  CYS A 284     110.032 108.049  89.905  1.00 16.39              
ATOM   4453  HB1 CYS A 284     109.271 107.785  89.189  1.00 16.39              
ATOM   4454  HB2 CYS A 284     109.779 107.480  90.798  1.00 16.39              
ATOM   4455  SG  CYS A 284     111.639 107.472  89.285  1.00 16.39              
ATOM   4456  HG  CYS A 284     111.833 108.517  88.461  1.00 16.39              
ATOM   4457  C   CYS A 284     110.636 110.625  89.455  1.00 16.39              
ATOM   4458  O   CYS A 284     111.717 110.396  88.912  1.00 16.39              
ATOM   4459  N   GLU A 285     110.106 111.848  89.571  1.00 17.66              
ATOM   4460  H   GLU A 285     109.178 111.911  89.953  1.00 17.66              
ATOM   4461  CA  GLU A 285     110.899 113.094  89.593  1.00 17.66              
ATOM   4462  HA  GLU A 285     111.948 112.854  89.410  1.00 17.66              
ATOM   4463  CB  GLU A 285     110.446 113.994  88.425  1.00 17.66              
ATOM   4464  HB1 GLU A 285     109.527 114.495  88.731  1.00 17.66              
ATOM   4465  HB2 GLU A 285     110.217 113.359  87.570  1.00 17.66              
ATOM   4466  CG  GLU A 285     111.454 115.059  87.952  1.00 17.66              
ATOM   4467  HG1 GLU A 285     112.040 115.431  88.791  1.00 17.66              
ATOM   4468  HG2 GLU A 285     110.874 115.905  87.573  1.00 17.66              
ATOM   4469  CD  GLU A 285     112.398 114.575  86.844  1.00 17.66              
ATOM   4470  OE1 GLU A 285     112.812 113.390  86.874  1.00 17.66              
ATOM   4471  OE2 GLU A 285     112.729 115.410  85.968  1.00 17.66              
ATOM   4472  C   GLU A 285     110.830 113.825  90.973  1.00 17.66              
ATOM   4473  O   GLU A 285     111.451 114.875  91.151  1.00 17.66              
ATOM   4474  N   ALA A 286     110.175 113.220  91.988  1.00 17.47              
ATOM   4475  H   ALA A 286     109.599 112.434  91.769  1.00 17.47              
ATOM   4476  CA  ALA A 286     110.470 113.465  93.410  1.00 17.47              
ATOM   4477  HA  ALA A 286     111.075 114.364  93.466  1.00 17.47              
ATOM   4478  CB  ALA A 286     109.185 113.784  94.192  1.00 17.47              
ATOM   4479  HB1 ALA A 286     109.460 114.144  95.183  1.00 17.47              
ATOM   4480  HB2 ALA A 286     108.611 114.557  93.683  1.00 17.47              
ATOM   4481  HB3 ALA A 286     108.588 112.888  94.306  1.00 17.47              
ATOM   4482  C   ALA A 286     111.284 112.390  94.148  1.00 17.47              
ATOM   4483  O   ALA A 286     112.202 112.766  94.867  1.00 17.47              
ATOM   4484  N   THR A 287     111.130 111.073  93.903  1.00 18.15              
ATOM   4485  H   THR A 287     110.253 110.783  93.495  1.00 18.15              
ATOM   4486  CA  THR A 287     112.346 110.314  93.550  1.00 18.15              
ATOM   4487  HA  THR A 287     113.129 110.714  94.182  1.00 18.15              
ATOM   4488  CB  THR A 287     112.486 108.851  93.774  1.00 18.15              
ATOM   4489  HB  THR A 287     112.252 108.702  94.820  1.00 18.15              
ATOM   4490  CG2 THR A 287     111.672 107.944  92.855  1.00 18.15              
ATOM   4491 1HG2 THR A 287     112.193 107.804  91.915  1.00 18.15              
ATOM   4492 2HG2 THR A 287     111.463 106.991  93.307  1.00 18.15              
ATOM   4493 3HG2 THR A 287     110.695 108.366  92.705  1.00 18.15              
ATOM   4494  OG1 THR A 287     113.847 108.561  93.644  1.00 18.15              
ATOM   4495  HG1 THR A 287     114.339 109.343  93.950  1.00 18.15              
ATOM   4496  C   THR A 287     112.796 110.687  92.086  1.00 18.15              
ATOM   4497  O   THR A 287     112.382 111.691  91.592  1.00 18.15              
ATOM   4498  N   HIS A 288     113.599 110.009  91.259  1.00 19.41              
ATOM   4499  H   HIS A 288     113.170 109.975  90.338  1.00 19.41              
ATOM   4500  CA  HIS A 288     115.058 110.224  91.093  1.00 19.41              
ATOM   4501  HA  HIS A 288     115.571 109.397  91.561  1.00 19.41              
ATOM   4502  CB  HIS A 288     115.414 110.193  89.590  1.00 19.41              
ATOM   4503  HB1 HIS A 288     116.482 110.382  89.475  1.00 19.41              
ATOM   4504  HB2 HIS A 288     114.899 111.025  89.107  1.00 19.41              
ATOM   4505  CG  HIS A 288     115.106 108.921  88.850  1.00 19.41              
ATOM   4506  ND1 HIS A 288     115.612 107.641  89.125  1.00 19.41              
ATOM   4507  CE1 HIS A 288     115.093 106.842  88.178  1.00 19.41              
ATOM   4508  HE1 HIS A 288     115.256 105.774  88.122  1.00 19.41              
ATOM   4509  NE2 HIS A 288     114.321 107.544  87.330  1.00 19.41              
ATOM   4510  HE2 HIS A 288     113.755 107.173  86.582  1.00 19.41              
ATOM   4511  CD2 HIS A 288     114.326 108.856  87.736  1.00 19.41              
ATOM   4512  HD2 HIS A 288     113.790 109.689  87.285  1.00 19.41              
ATOM   4513  C   HIS A 288     115.743 111.472  91.679  1.00 19.41              
ATOM   4514  O   HIS A 288     116.972 111.419  91.835  1.00 19.41              
ATOM   4515  N   ASP A 289     115.018 112.504  92.153  1.00 20.52              
ATOM   4516  H   ASP A 289     114.048 112.563  91.864  1.00 20.52              
ATOM   4517  CA  ASP A 289     115.354 112.992  93.490  1.00 20.52              
ATOM   4518  HA  ASP A 289     116.433 113.141  93.436  1.00 20.52              
ATOM   4519  CB  ASP A 289     114.898 114.422  93.860  1.00 20.52              
ATOM   4520  HB1 ASP A 289     113.899 114.414  94.282  1.00 20.52              
ATOM   4521  HB2 ASP A 289     114.878 115.020  92.948  1.00 20.52              
ATOM   4522  CG  ASP A 289     115.892 115.071  94.844  1.00 20.52              
ATOM   4523  OD1 ASP A 289     115.785 116.287  95.111  1.00 20.52              
ATOM   4524  OD2 ASP A 289     116.804 114.348  95.324  1.00 20.52              
ATOM   4525  C   ASP A 289     115.231 111.852  94.543  1.00 20.52              
ATOM   4526  O   ASP A 289     115.651 110.722  94.280  1.00 20.52              
ATOM   4527  N   LEU A 290     114.730 112.048  95.759  1.00 20.38              
ATOM   4528  H   LEU A 290     114.229 112.916  95.928  1.00 20.38              
ATOM   4529  CA  LEU A 290     115.057 111.246  96.951  1.00 20.38              
ATOM   4530  HA  LEU A 290     114.501 111.727  97.752  1.00 20.38              
ATOM   4531  CB  LEU A 290     114.587 109.761  96.976  1.00 20.38              
ATOM   4532  HB1 LEU A 290     113.975 109.588  96.101  1.00 20.38              
ATOM   4533  HB2 LEU A 290     113.923 109.682  97.833  1.00 20.38              
ATOM   4534  CG  LEU A 290     115.550 108.529  97.118  1.00 20.38              
ATOM   4535  HG  LEU A 290     114.868 107.700  97.196  1.00 20.38              
ATOM   4536  CD1 LEU A 290     116.425 108.242  95.909  1.00 20.38              
ATOM   4537 1HD1 LEU A 290     116.840 107.241  95.984  1.00 20.38              
ATOM   4538 2HD1 LEU A 290     115.835 108.345  95.012  1.00 20.38              
ATOM   4539 3HD1 LEU A 290     117.241 108.960  95.847  1.00 20.38              
ATOM   4540  CD2 LEU A 290     116.498 108.265  98.298  1.00 20.38              
ATOM   4541 1HD2 LEU A 290     117.472 108.729  98.139  1.00 20.38              
ATOM   4542 2HD2 LEU A 290     116.103 108.673  99.217  1.00 20.38              
ATOM   4543 3HD2 LEU A 290     116.661 107.197  98.422  1.00 20.38              
ATOM   4544  C   LEU A 290     116.513 111.249  97.381  1.00 20.38              
ATOM   4545  O   LEU A 290     116.858 111.064  98.549  1.00 20.38              
ATOM   4546  N   SER A 291     117.379 111.462  96.413  1.00 21.94              
ATOM   4547  H   SER A 291     117.002 111.542  95.482  1.00 21.94              
ATOM   4548  CA  SER A 291     118.755 111.833  96.564  1.00 21.94              
ATOM   4549  HA  SER A 291     119.293 111.029  97.059  1.00 21.94              
ATOM   4550  CB  SER A 291     119.346 112.047  95.160  1.00 21.94              
ATOM   4551  HB1 SER A 291     120.428 112.157  95.240  1.00 21.94              
ATOM   4552  HB2 SER A 291     118.935 112.963  94.731  1.00 21.94              
ATOM   4553  OG  SER A 291     119.045 110.957  94.292  1.00 21.94              
ATOM   4554  HG  SER A 291     118.436 111.284  93.610  1.00 21.94              
ATOM   4555  C   SER A 291     118.921 113.126  97.393  1.00 21.94              
ATOM   4556  O   SER A 291     120.048 113.532  97.636  1.00 21.94              
ATOM   4557  N   THR A 292     117.838 113.650  97.980  1.00 21.57              
ATOM   4558  H   THR A 292     117.009 113.676  97.391  1.00 21.57              
ATOM   4559  CA  THR A 292     117.522 113.754  99.427  1.00 21.57              
ATOM   4560  HA  THR A 292     117.908 114.750  99.619  1.00 21.57              
ATOM   4561  CB  THR A 292     116.026 113.939  99.696  1.00 21.57              
ATOM   4562  HB  THR A 292     115.734 113.132 100.354  1.00 21.57              
ATOM   4563  CG2 THR A 292     115.724 115.284 100.351  1.00 21.57              
ATOM   4564 1HG2 THR A 292     116.217 115.359 101.318  1.00 21.57              
ATOM   4565 2HG2 THR A 292     116.061 116.097  99.710  1.00 21.57              
ATOM   4566 3HG2 THR A 292     114.653 115.394 100.493  1.00 21.57              
ATOM   4567  OG1 THR A 292     115.275 113.900  98.509  1.00 21.57              
ATOM   4568  HG1 THR A 292     114.371 113.670  98.776  1.00 21.57              
ATOM   4569  C   THR A 292     118.296 112.989 100.494  1.00 21.57              
ATOM   4570  O   THR A 292     118.168 113.268 101.685  1.00 21.57              
ATOM   4571  N   THR A 293     119.217 112.159 100.038  1.00 22.26              
ATOM   4572  H   THR A 293     119.064 111.864  99.090  1.00 22.26              
ATOM   4573  CA  THR A 293     120.621 112.110 100.489  1.00 22.26              
ATOM   4574  HA  THR A 293     121.070 111.412  99.790  1.00 22.26              
ATOM   4575  CB  THR A 293     121.462 113.400 100.287  1.00 22.26              
ATOM   4576  HB  THR A 293     121.712 113.501  99.237  1.00 22.26              
ATOM   4577  CG2 THR A 293     120.897 114.729 100.785  1.00 22.26              
ATOM   4578 1HG2 THR A 293     121.672 115.493 100.765  1.00 22.26              
ATOM   4579 2HG2 THR A 293     120.100 115.053 100.119  1.00 22.26              
ATOM   4580 3HG2 THR A 293     120.514 114.629 101.800  1.00 22.26              
ATOM   4581  OG1 THR A 293     122.699 113.254 100.953  1.00 22.26              
ATOM   4582  HG1 THR A 293     122.550 113.541 101.858  1.00 22.26              
ATOM   4583  C   THR A 293     120.843 111.551 101.886  1.00 22.26              
ATOM   4584  O   THR A 293     120.624 112.190 102.896  1.00 22.26              
ATOM   4585  N   GLY A 294     121.204 110.265 101.930  1.00 21.08              
ATOM   4586  H   GLY A 294     121.525 109.811 101.088  1.00 21.08              
ATOM   4587  CA  GLY A 294     120.576 109.387 102.907  1.00 21.08              
ATOM   4588  HA1 GLY A 294     120.723 109.823 103.873  1.00 21.08              
ATOM   4589  HA2 GLY A 294     121.018 108.390 102.839  1.00 21.08              
ATOM   4590  C   GLY A 294     119.096 109.319 102.582  1.00 21.08              
ATOM   4591  O   GLY A 294     118.675 108.265 102.126  1.00 21.08              
ATOM   4592  N   ILE A 295     118.359 110.436 102.839  1.00 18.87              
ATOM   4593  H   ILE A 295     118.864 111.311 102.929  1.00 18.87              
ATOM   4594  CA  ILE A 295     117.108 110.374 103.609  1.00 18.87              
ATOM   4595  HA  ILE A 295     116.830 111.364 103.972  1.00 18.87              
ATOM   4596  CB  ILE A 295     116.039 109.793 102.600  1.00 18.87              
ATOM   4597  HB  ILE A 295     116.535 109.128 101.899  1.00 18.87              
ATOM   4598  CG2 ILE A 295     114.950 108.880 103.157  1.00 18.87              
ATOM   4599 1HG2 ILE A 295     115.346 107.875 103.245  1.00 18.87              
ATOM   4600 2HG2 ILE A 295     114.625 109.242 104.107  1.00 18.87              
ATOM   4601 3HG2 ILE A 295     114.078 108.799 102.517  1.00 18.87              
ATOM   4602  CG1 ILE A 295     115.516 110.890 101.663  1.00 18.87              
ATOM   4603 1HG1 ILE A 295     116.370 111.236 101.091  1.00 18.87              
ATOM   4604 2HG1 ILE A 295     115.145 111.728 102.233  1.00 18.87              
ATOM   4605  CD1 ILE A 295     114.445 110.443 100.666  1.00 18.87              
ATOM   4606  HD1 ILE A 295     114.604 109.425 100.365  1.00 18.87              
ATOM   4607  HD2 ILE A 295     113.449 110.505 101.094  1.00 18.87              
ATOM   4608  HD3 ILE A 295     114.487 111.059  99.778  1.00 18.87              
ATOM   4609  C   ILE A 295     117.548 109.465 104.759  1.00 18.87              
ATOM   4610  O   ILE A 295     117.423 108.250 104.683  1.00 18.87              
ATOM   4611  N   ILE A 296     118.362 109.980 105.678  1.00 18.35              
ATOM   4612  H   ILE A 296     118.509 110.978 105.746  1.00 18.35              
ATOM   4613  CA  ILE A 296     119.367 109.157 106.346  1.00 18.35              
ATOM   4614  HA  ILE A 296     119.522 108.190 105.857  1.00 18.35              
ATOM   4615  CB  ILE A 296     120.756 109.867 106.330  1.00 18.35              
ATOM   4616  HB  ILE A 296     120.849 110.331 105.356  1.00 18.35              
ATOM   4617  CG2 ILE A 296     120.924 111.025 107.323  1.00 18.35              
ATOM   4618 1HG2 ILE A 296     121.798 111.616 107.059  1.00 18.35              
ATOM   4619 2HG2 ILE A 296     120.062 111.690 107.277  1.00 18.35              
ATOM   4620 3HG2 ILE A 296     121.042 110.661 108.342  1.00 18.35              
ATOM   4621  CG1 ILE A 296     121.887 108.826 106.473  1.00 18.35              
ATOM   4622 1HG1 ILE A 296     121.699 108.019 105.768  1.00 18.35              
ATOM   4623 2HG1 ILE A 296     121.869 108.410 107.478  1.00 18.35              
ATOM   4624  CD1 ILE A 296     123.285 109.384 106.193  1.00 18.35              
ATOM   4625  HD1 ILE A 296     124.008 108.572 106.205  1.00 18.35              
ATOM   4626  HD2 ILE A 296     123.311 109.859 105.215  1.00 18.35              
ATOM   4627  HD3 ILE A 296     123.568 110.107 106.956  1.00 18.35              
ATOM   4628  C   ILE A 296     119.049 108.838 107.806  1.00 18.35              
ATOM   4629  O   ILE A 296     118.578 109.705 108.556  1.00 18.35              
ATOM   4630  N   VAL A 297     119.046 107.522 108.143  1.00 16.89              
ATOM   4631  H   VAL A 297     119.590 107.043 107.482  1.00 16.89              
ATOM   4632  CA  VAL A 297     117.909 106.847 108.795  1.00 16.89              
ATOM   4633  HA  VAL A 297     118.002 105.810 108.505  1.00 16.89              
ATOM   4634  CB  VAL A 297     117.984 106.791 110.347  1.00 16.89              
ATOM   4635  HB  VAL A 297     117.182 106.119 110.662  1.00 16.89              
ATOM   4636  CG1 VAL A 297     119.304 106.173 110.792  1.00 16.89              
ATOM   4637 1HG1 VAL A 297     119.299 106.025 111.870  1.00 16.89              
ATOM   4638 2HG1 VAL A 297     119.447 105.196 110.335  1.00 16.89              
ATOM   4639 3HG1 VAL A 297     120.151 106.804 110.532  1.00 16.89              
ATOM   4640  CG2 VAL A 297     117.775 108.126 111.054  1.00 16.89              
ATOM   4641 1HG2 VAL A 297     117.655 107.952 112.121  1.00 16.89              
ATOM   4642 2HG2 VAL A 297     118.629 108.782 110.904  1.00 16.89              
ATOM   4643 3HG2 VAL A 297     116.882 108.629 110.686  1.00 16.89              
ATOM   4644  C   VAL A 297     116.535 107.200 108.300  1.00 16.89              
ATOM   4645  O   VAL A 297     115.590 106.525 108.618  1.00 16.89              
ATOM   4646  N   SER A 298     116.495 108.202 107.416  1.00 16.11              
ATOM   4647  H   SER A 298     117.337 108.729 107.290  1.00 16.11              
ATOM   4648  CA  SER A 298     115.342 108.765 106.821  1.00 16.11              
ATOM   4649  HA  SER A 298     115.552 109.595 106.174  1.00 16.11              
ATOM   4650  CB  SER A 298     114.640 107.576 106.049  1.00 16.11              
ATOM   4651  HB1 SER A 298     113.905 107.959 105.353  1.00 16.11              
ATOM   4652  HB2 SER A 298     114.089 106.988 106.766  1.00 16.11              
ATOM   4653  OG  SER A 298     115.472 106.642 105.409  1.00 16.11              
ATOM   4654  HG  SER A 298     116.153 107.130 104.924  1.00 16.11              
ATOM   4655  C   SER A 298     114.471 109.207 107.968  1.00 16.11              
ATOM   4656  O   SER A 298     114.976 109.780 108.932  1.00 16.11              
ATOM   4657  N   PHE A 299     113.195 108.892 107.861  1.00 16.11              
ATOM   4658  H   PHE A 299     112.891 108.610 106.939  1.00 16.11              
ATOM   4659  CA  PHE A 299     112.356 108.377 108.919  1.00 16.11              
ATOM   4660  HA  PHE A 299     111.530 107.878 108.448  1.00 16.11              
ATOM   4661  CB  PHE A 299     113.028 107.331 109.836  1.00 16.11              
ATOM   4662  HB1 PHE A 299     113.971 107.720 110.208  1.00 16.11              
ATOM   4663  HB2 PHE A 299     113.248 106.448 109.254  1.00 16.11              
ATOM   4664  CG  PHE A 299     112.208 106.856 111.028  1.00 16.11              
ATOM   4665  CD1 PHE A 299     110.877 106.419 110.865  1.00 16.11              
ATOM   4666  HD1 PHE A 299     110.420 106.444 109.886  1.00 16.11              
ATOM   4667  CE1 PHE A 299     110.148 105.928 111.965  1.00 16.11              
ATOM   4668  HE1 PHE A 299     109.140 105.578 111.809  1.00 16.11              
ATOM   4669  CZ  PHE A 299     110.755 105.852 113.233  1.00 16.11              
ATOM   4670  HZ  PHE A 299     110.212 105.421 114.066  1.00 16.11              
ATOM   4671  CE2 PHE A 299     112.080 106.288 113.397  1.00 16.11              
ATOM   4672  HE2 PHE A 299     112.552 106.199 114.367  1.00 16.11              
ATOM   4673  CD2 PHE A 299     112.802 106.787 112.302  1.00 16.11              
ATOM   4674  HD2 PHE A 299     113.830 107.081 112.440  1.00 16.11              
ATOM   4675  C   PHE A 299     111.754 109.503 109.766  1.00 16.11              
ATOM   4676  O   PHE A 299     110.520 109.545 109.913  1.00 16.11              
ATOM   4677  N   PRO A 300     112.554 110.487 110.182  1.00 16.10              
ATOM   4678  CD  PRO A 300     113.400 110.367 111.368  1.00 16.10              
ATOM   4679  HD1 PRO A 300     114.112 109.550 111.286  1.00 16.10              
ATOM   4680  HD2 PRO A 300     112.762 110.215 112.242  1.00 16.10              
ATOM   4681  CG  PRO A 300     114.139 111.694 111.484  1.00 16.10              
ATOM   4682  HG1 PRO A 300     115.030 111.684 110.856  1.00 16.10              
ATOM   4683  HG2 PRO A 300     114.413 111.914 112.516  1.00 16.10              
ATOM   4684  CB  PRO A 300     113.121 112.692 110.932  1.00 16.10              
ATOM   4685  HB1 PRO A 300     113.617 113.570 110.517  1.00 16.10              
ATOM   4686  HB2 PRO A 300     112.445 112.990 111.735  1.00 16.10              
ATOM   4687  CA  PRO A 300     112.335 111.893 109.877  1.00 16.10              
ATOM   4688  HA  PRO A 300     111.284 112.112 110.042  1.00 16.10              
ATOM   4689  C   PRO A 300     112.641 112.354 108.470  1.00 16.10              
ATOM   4690  O   PRO A 300     111.762 112.819 107.763  1.00 16.10              
ATOM   4691  N   ASN A 301     113.870 112.155 108.026  1.00 14.56              
ATOM   4692  H   ASN A 301     114.503 111.660 108.646  1.00 14.56              
ATOM   4693  CA  ASN A 301     114.395 112.492 106.710  1.00 14.56              
ATOM   4694  HA  ASN A 301     114.098 113.514 106.482  1.00 14.56              
ATOM   4695  CB  ASN A 301     115.928 112.467 106.950  1.00 14.56              
ATOM   4696  HB1 ASN A 301     116.250 111.452 107.168  1.00 14.56              
ATOM   4697  HB2 ASN A 301     116.132 113.050 107.849  1.00 14.56              
ATOM   4698  CG  ASN A 301     116.888 113.032 105.917  1.00 14.56              
ATOM   4699  OD1 ASN A 301     118.074 112.764 105.986  1.00 14.56              
ATOM   4700  ND2 ASN A 301     116.505 113.821 104.955  1.00 14.56              
ATOM   4701 1HD2 ASN A 301     115.537 113.893 104.675  1.00 14.56              
ATOM   4702 2HD2 ASN A 301     117.218 114.080 104.293  1.00 14.56              
ATOM   4703  C   ASN A 301     113.849 111.593 105.610  1.00 14.56              
ATOM   4704  O   ASN A 301     114.519 111.455 104.610  1.00 14.56              
ATOM   4705  N   VAL A 302     112.686 110.959 105.779  1.00 14.16              
ATOM   4706  H   VAL A 302     112.163 111.226 106.603  1.00 14.16              
ATOM   4707  CA  VAL A 302     111.869 110.422 104.682  1.00 14.16              
ATOM   4708  HA  VAL A 302     112.452 109.736 104.069  1.00 14.16              
ATOM   4709  CB  VAL A 302     110.619 109.638 105.189  1.00 14.16              
ATOM   4710  HB  VAL A 302     109.878 109.665 104.391  1.00 14.16              
ATOM   4711  CG1 VAL A 302     110.955 108.175 105.431  1.00 14.16              
ATOM   4712 1HG1 VAL A 302     110.175 107.678 105.996  1.00 14.16              
ATOM   4713 2HG1 VAL A 302     111.086 107.649 104.485  1.00 14.16              
ATOM   4714 3HG1 VAL A 302     111.870 108.046 105.980  1.00 14.16              
ATOM   4715  CG2 VAL A 302     109.980 110.202 106.462  1.00 14.16              
ATOM   4716 1HG2 VAL A 302     109.062 109.663 106.685  1.00 14.16              
ATOM   4717 2HG2 VAL A 302     110.647 110.117 107.312  1.00 14.16              
ATOM   4718 3HG2 VAL A 302     109.721 111.253 106.337  1.00 14.16              
ATOM   4719  C   VAL A 302     111.467 111.572 103.836  1.00 14.16              
ATOM   4720  O   VAL A 302     110.458 112.212 104.115  1.00 14.16              
ATOM   4721  N   THR A 303     112.346 111.930 102.909  1.00 14.65              
ATOM   4722  H   THR A 303     113.212 111.415 102.807  1.00 14.65              
ATOM   4723  CA  THR A 303     112.289 113.269 102.396  1.00 14.65              
ATOM   4724  HA  THR A 303     111.286 113.636 102.563  1.00 14.65              
ATOM   4725  CB  THR A 303     113.157 114.331 103.050  1.00 14.65              
ATOM   4726  HB  THR A 303     113.113 115.249 102.457  1.00 14.65              
ATOM   4727  CG2 THR A 303     112.698 114.739 104.460  1.00 14.65              
ATOM   4728 1HG2 THR A 303     111.783 115.323 104.360  1.00 14.65              
ATOM   4729 2HG2 THR A 303     112.484 113.853 105.048  1.00 14.65              
ATOM   4730 3HG2 THR A 303     113.470 115.350 104.929  1.00 14.65              
ATOM   4731  OG1 THR A 303     114.487 113.927 103.078  1.00 14.65              
ATOM   4732  HG1 THR A 303     114.640 113.528 102.210  1.00 14.65              
ATOM   4733  C   THR A 303     112.337 113.514 100.837  1.00 14.65              
ATOM   4734  O   THR A 303     113.381 113.125 100.358  1.00 14.65              
ATOM   4735  N   ASP A 304     111.486 114.169  99.975  1.00 16.01              
ATOM   4736  H   ASP A 304     111.821 114.002  99.030  1.00 16.01              
ATOM   4737  CA  ASP A 304     110.056 114.731  99.904  1.00 16.01              
ATOM   4738  HA  ASP A 304     110.041 115.556 100.608  1.00 16.01              
ATOM   4739  CB  ASP A 304     109.720 115.278  98.517  1.00 16.01              
ATOM   4740  HB1 ASP A 304     109.174 114.539  97.940  1.00 16.01              
ATOM   4741  HB2 ASP A 304     110.640 115.517  97.979  1.00 16.01              
ATOM   4742  CG  ASP A 304     108.870 116.576  98.544  1.00 16.01              
ATOM   4743  OD1 ASP A 304     108.441 116.987  99.639  1.00 16.01              
ATOM   4744  OD2 ASP A 304     108.693 117.164  97.458  1.00 16.01              
ATOM   4745  C   ASP A 304     109.102 113.686 100.463  1.00 16.01              
ATOM   4746  O   ASP A 304     108.203 113.959 101.252  1.00 16.01              
ATOM   4747  N   SER A 305     109.474 112.431 100.215  1.00 15.43              
ATOM   4748  H   SER A 305     110.192 112.367  99.491  1.00 15.43              
ATOM   4749  CA  SER A 305     108.657 111.258 100.431  1.00 15.43              
ATOM   4750  HA  SER A 305     109.117 110.478  99.832  1.00 15.43              
ATOM   4751  CB  SER A 305     108.708 110.778 101.872  1.00 15.43              
ATOM   4752  HB1 SER A 305     109.744 110.697 102.184  1.00 15.43              
ATOM   4753  HB2 SER A 305     108.261 109.793 101.935  1.00 15.43              
ATOM   4754  OG  SER A 305     107.996 111.612 102.780  1.00 15.43              
ATOM   4755  HG  SER A 305     108.103 112.523 102.445  1.00 15.43              
ATOM   4756  C   SER A 305     107.246 111.417  99.913  1.00 15.43              
ATOM   4757  O   SER A 305     106.274 111.007 100.568  1.00 15.43              
ATOM   4758  N   PHE A 306     107.177 111.919  98.679  1.00 15.42              
ATOM   4759  H   PHE A 306     108.056 112.218  98.250  1.00 15.42              
ATOM   4760  CA  PHE A 306     106.147 111.450  97.798  1.00 15.42              
ATOM   4761  HA  PHE A 306     105.197 111.809  98.172  1.00 15.42              
ATOM   4762  CB  PHE A 306     106.242 112.113  96.428  1.00 15.42              
ATOM   4763  HB1 PHE A 306     105.703 111.419  95.776  1.00 15.42              
ATOM   4764  HB2 PHE A 306     107.290 112.106  96.130  1.00 15.42              
ATOM   4765  CG  PHE A 306     105.602 113.472  96.448  1.00 15.42              
ATOM   4766  CD1 PHE A 306     106.392 114.634  96.508  1.00 15.42              
ATOM   4767  HD1 PHE A 306     107.470 114.585  96.520  1.00 15.42              
ATOM   4768  CE1 PHE A 306     105.782 115.903  96.579  1.00 15.42              
ATOM   4769  HE1 PHE A 306     106.396 116.791  96.646  1.00 15.42              
ATOM   4770  CZ  PHE A 306     104.381 116.014  96.585  1.00 15.42              
ATOM   4771  HZ  PHE A 306     103.921 116.988  96.641  1.00 15.42              
ATOM   4772  CE2 PHE A 306     103.583 114.858  96.515  1.00 15.42              
ATOM   4773  HE2 PHE A 306     102.507 114.939  96.513  1.00 15.42              
ATOM   4774  CD2 PHE A 306     104.198 113.591  96.452  1.00 15.42              
ATOM   4775  HD2 PHE A 306     103.578 112.707  96.409  1.00 15.42              
ATOM   4776  C   PHE A 306     106.119 109.982  97.811  1.00 15.42              
ATOM   4777  O   PHE A 306     107.147 109.348  97.662  1.00 15.42              
ATOM   4778  N   VAL A 307     104.961 109.544  98.242  1.00 13.96              
ATOM   4779  H   VAL A 307     104.230 110.199  98.339  1.00 13.96              
ATOM   4780  CA  VAL A 307     104.628 108.207  98.666  1.00 13.96              
ATOM   4781  HA  VAL A 307     105.177 107.500  97.994  1.00 13.96              
ATOM   4782  CB  VAL A 307     104.846 107.940 100.136  1.00 13.96              
ATOM   4783  HB  VAL A 307     105.885 108.114 100.394  1.00 13.96              
ATOM   4784  CG1 VAL A 307     104.011 108.804 101.096  1.00 13.96              
ATOM   4785 1HG1 VAL A 307     102.951 108.558 101.043  1.00 13.96              
ATOM   4786 2HG1 VAL A 307     104.320 108.611 102.109  1.00 13.96              
ATOM   4787 3HG1 VAL A 307     104.131 109.856 100.866  1.00 13.96              
ATOM   4788  CG2 VAL A 307     104.529 106.480 100.489  1.00 13.96              
ATOM   4789 1HG2 VAL A 307     103.465 106.331 100.651  1.00 13.96              
ATOM   4790 2HG2 VAL A 307     104.814 105.812  99.679  1.00 13.96              
ATOM   4791 3HG2 VAL A 307     105.034 106.170 101.401  1.00 13.96              
ATOM   4792  C   VAL A 307     103.055 108.072  98.360  1.00 13.96              
ATOM   4793  O   VAL A 307     102.429 109.088  98.653  1.00 13.96              
ATOM   4794  N   PRO A 308     102.311 106.957  97.906  1.00 13.52              
ATOM   4795  CD  PRO A 308     100.863 107.094  98.062  1.00 13.52              
ATOM   4796  HD1 PRO A 308     100.471 108.079  97.784  1.00 13.52              
ATOM   4797  HD2 PRO A 308     100.564 106.865  99.082  1.00 13.52              
ATOM   4798  CG  PRO A 308     100.150 106.117  97.122  1.00 13.52              
ATOM   4799  HG1 PRO A 308      99.847 106.659  96.228  1.00 13.52              
ATOM   4800  HG2 PRO A 308      99.287 105.661  97.609  1.00 13.52              
ATOM   4801  CB  PRO A 308     101.216 105.098  96.778  1.00 13.52              
ATOM   4802  HB1 PRO A 308     101.045 104.709  95.783  1.00 13.52              
ATOM   4803  HB2 PRO A 308     101.126 104.260  97.463  1.00 13.52              
ATOM   4804  CA  PRO A 308     102.555 105.777  96.966  1.00 13.52              
ATOM   4805  HA  PRO A 308     103.267 105.117  97.459  1.00 13.52              
ATOM   4806  C   PRO A 308     103.286 106.299  95.777  1.00 13.52              
ATOM   4807  O   PRO A 308     103.201 107.508  95.479  1.00 13.52              
ATOM   4808  N   ASP A 309     104.093 105.444  95.191  1.00 12.41              
ATOM   4809  H   ASP A 309     104.066 104.522  95.608  1.00 12.41              
ATOM   4810  CA  ASP A 309     105.330 105.851  94.563  1.00 12.41              
ATOM   4811  HA  ASP A 309     105.937 104.987  94.352  1.00 12.41              
ATOM   4812  CB  ASP A 309     105.169 106.704  93.301  1.00 12.41              
ATOM   4813  HB1 ASP A 309     104.457 107.502  93.441  1.00 12.41              
ATOM   4814  HB2 ASP A 309     104.785 106.062  92.525  1.00 12.41              
ATOM   4815  CG  ASP A 309     106.447 107.315  92.741  1.00 12.41              
ATOM   4816  OD1 ASP A 309     107.457 107.452  93.451  1.00 12.41              
ATOM   4817  OD2 ASP A 309     106.462 107.478  91.505  1.00 12.41              
ATOM   4818  C   ASP A 309     106.031 106.576  95.706  1.00 12.41              
ATOM   4819  O   ASP A 309     106.079 107.788  95.745  1.00 12.41              
ATOM   4820  N   LEU A 310     106.407 105.782  96.722  1.00 11.99              
ATOM   4821  H   LEU A 310     106.166 104.809  96.684  1.00 11.99              
ATOM   4822  CA  LEU A 310     107.518 106.261  97.483  1.00 11.99              
ATOM   4823  HA  LEU A 310     107.270 107.252  97.742  1.00 11.99              
ATOM   4824  CB  LEU A 310     107.860 105.705  98.880  1.00 11.99              
ATOM   4825  HB1 LEU A 310     108.183 104.692  98.769  1.00 11.99              
ATOM   4826  HB2 LEU A 310     106.988 105.693  99.517  1.00 11.99              
ATOM   4827  CG  LEU A 310     108.997 106.577  99.508  1.00 11.99              
ATOM   4828  HG  LEU A 310     109.561 107.122  98.767  1.00 11.99              
ATOM   4829  CD1 LEU A 310     108.496 107.662 100.438  1.00 11.99              
ATOM   4830 1HD1 LEU A 310     109.342 108.137 100.929  1.00 11.99              
ATOM   4831 2HD1 LEU A 310     107.990 108.411  99.834  1.00 11.99              
ATOM   4832 3HD1 LEU A 310     107.814 107.253 101.165  1.00 11.99              
ATOM   4833  CD2 LEU A 310     110.047 105.744 100.229  1.00 11.99              
ATOM   4834 1HD2 LEU A 310     109.574 105.080 100.931  1.00 11.99              
ATOM   4835 2HD2 LEU A 310     110.597 105.174  99.485  1.00 11.99              
ATOM   4836 3HD2 LEU A 310     110.758 106.387 100.743  1.00 11.99              
ATOM   4837  C   LEU A 310     108.750 106.357  96.664  1.00 11.99              
ATOM   4838  O   LEU A 310     109.564 105.432  96.771  1.00 11.99              
ATOM   4839  N   GLU A 311     108.936 107.484  96.019  1.00 11.57              
ATOM   4840  H   GLU A 311     108.093 108.028  95.903  1.00 11.57              
ATOM   4841  CA  GLU A 311     110.197 108.184  95.938  1.00 11.57              
ATOM   4842  HA  GLU A 311     110.334 108.401  94.904  1.00 11.57              
ATOM   4843  CB  GLU A 311     109.991 109.515  96.682  1.00 11.57              
ATOM   4844  HB1 GLU A 311     109.536 109.305  97.648  1.00 11.57              
ATOM   4845  HB2 GLU A 311     109.321 110.135  96.088  1.00 11.57              
ATOM   4846  CG  GLU A 311     111.249 110.315  97.025  1.00 11.57              
ATOM   4847  HG1 GLU A 311     111.924 110.346  96.184  1.00 11.57              
ATOM   4848  HG2 GLU A 311     111.758 109.838  97.854  1.00 11.57              
ATOM   4849  CD  GLU A 311     110.981 111.723  97.517  1.00 11.57              
ATOM   4850  OE1 GLU A 311     109.819 112.177  97.499  1.00 11.57              
ATOM   4851  OE2 GLU A 311     111.931 112.283  98.089  1.00 11.57              
ATOM   4852  C   GLU A 311     111.359 107.385  96.569  1.00 11.57              
ATOM   4853  O   GLU A 311     111.800 107.514  97.710  1.00 11.57              
ATOM   4854  N   ARG A 312     111.862 106.492  95.737  1.00 10.78              
ATOM   4855  H   ARG A 312     111.344 106.288  94.894  1.00 10.78              
ATOM   4856  CA  ARG A 312     113.261 106.176  95.758  1.00 10.78              
ATOM   4857  HA  ARG A 312     113.729 107.124  95.992  1.00 10.78              
ATOM   4858  CB  ARG A 312     113.615 105.211  96.890  1.00 10.78              
ATOM   4859  HB1 ARG A 312     112.793 104.597  97.197  1.00 10.78              
ATOM   4860  HB2 ARG A 312     113.824 105.804  97.769  1.00 10.78              
ATOM   4861  CG  ARG A 312     114.839 104.365  96.626  1.00 10.78              
ATOM   4862  HG1 ARG A 312     115.088 103.976  97.590  1.00 10.78              
ATOM   4863  HG2 ARG A 312     115.602 105.080  96.366  1.00 10.78              
ATOM   4864  CD  ARG A 312     114.795 103.225  95.566  1.00 10.78              
ATOM   4865  HD1 ARG A 312     114.190 103.526  94.731  1.00 10.78              
ATOM   4866  HD2 ARG A 312     114.258 102.391  95.947  1.00 10.78              
ATOM   4867  NE  ARG A 312     116.116 102.771  95.066  1.00 10.78              
ATOM   4868  HE  ARG A 312     116.733 103.503  94.757  1.00 10.78              
ATOM   4869  CZ  ARG A 312     116.554 101.558  94.763  1.00 10.78              
ATOM   4870  NH1 ARG A 312     115.838 100.478  94.873  1.00 10.78              
ATOM   4871 1HH1 ARG A 312     114.831 100.602  94.928  1.00 10.78              
ATOM   4872 2HH1 ARG A 312     116.180  99.614  94.481  1.00 10.78              
ATOM   4873  NH2 ARG A 312     117.775 101.416  94.326  1.00 10.78              
ATOM   4874 1HH2 ARG A 312     118.242 102.231  93.960  1.00 10.78              
ATOM   4875 2HH2 ARG A 312     118.163 100.515  94.056  1.00 10.78              
ATOM   4876  C   ARG A 312     113.825 105.882  94.410  1.00 10.78              
ATOM   4877  O   ARG A 312     113.113 105.377  93.597  1.00 10.78              
ATOM   4878  N   CYS A 313     115.095 106.030  94.095  1.00  8.90              
ATOM   4879  H   CYS A 313     115.678 106.646  94.639  1.00  8.90              
ATOM   4880  CA  CYS A 313     115.457 105.657  92.739  1.00  8.90              
ATOM   4881  HA  CYS A 313     114.619 105.863  92.064  1.00  8.90              
ATOM   4882  CB  CYS A 313     116.488 106.623  92.129  1.00  8.90              
ATOM   4883  HB1 CYS A 313     115.937 107.487  91.761  1.00  8.90              
ATOM   4884  HB2 CYS A 313     116.947 106.160  91.252  1.00  8.90              
ATOM   4885  SG  CYS A 313     117.769 107.238  93.251  1.00  8.90              
ATOM   4886  HG  CYS A 313     117.235 108.459  93.471  1.00  8.90              
ATOM   4887  C   CYS A 313     115.764 104.179  92.495  1.00  8.90              
ATOM   4888  O   CYS A 313     116.916 103.752  92.549  1.00  8.90              
ATOM   4889  N   MET A 314     114.666 103.434  92.369  1.00  7.06              
ATOM   4890  H   MET A 314     113.823 103.993  92.470  1.00  7.06              
ATOM   4891  CA  MET A 314     114.402 102.022  92.100  1.00  7.06              
ATOM   4892  HA  MET A 314     113.998 102.109  91.088  1.00  7.06              
ATOM   4893  CB  MET A 314     115.586 101.098  91.745  1.00  7.06              
ATOM   4894  HB1 MET A 314     116.452 101.339  92.320  1.00  7.06              
ATOM   4895  HB2 MET A 314     115.902 101.317  90.726  1.00  7.06              
ATOM   4896  CG  MET A 314     115.310  99.591  91.842  1.00  7.06              
ATOM   4897  HG1 MET A 314     114.783  99.266  90.947  1.00  7.06              
ATOM   4898  HG2 MET A 314     114.678  99.367  92.697  1.00  7.06              
ATOM   4899  SD  MET A 314     116.837  98.641  92.030  1.00  7.06              
ATOM   4900  CE  MET A 314     116.327  97.040  91.340  1.00  7.06              
ATOM   4901  HE1 MET A 314     115.662  96.527  92.033  1.00  7.06              
ATOM   4902  HE2 MET A 314     115.818  97.187  90.388  1.00  7.06              
ATOM   4903  HE3 MET A 314     117.208  96.422  91.171  1.00  7.06              
ATOM   4904  C   MET A 314     113.193 101.480  92.850  1.00  7.06              
ATOM   4905  O   MET A 314     113.254 101.046  94.010  1.00  7.06              
ATOM   4906  N   GLY A 315     112.074 101.647  92.156  1.00  7.08              
ATOM   4907  H   GLY A 315     112.156 101.865  91.174  1.00  7.08              
ATOM   4908  CA  GLY A 315     110.718 101.537  92.644  1.00  7.08              
ATOM   4909  HA1 GLY A 315     110.026 102.230  92.178  1.00  7.08              
ATOM   4910  HA2 GLY A 315     110.660 101.563  93.727  1.00  7.08              
ATOM   4911  C   GLY A 315     110.255 100.218  92.193  1.00  7.08              
ATOM   4912  O   GLY A 315     110.339  99.897  91.010  1.00  7.08              
ATOM   4913  N   LEU A 316     109.879  99.426  93.171  1.00  6.95              
ATOM   4914  H   LEU A 316     109.768  99.778  94.116  1.00  6.95              
ATOM   4915  CA  LEU A 316     109.688  98.022  92.908  1.00  6.95              
ATOM   4916  HA  LEU A 316     109.731  97.795  91.840  1.00  6.95              
ATOM   4917  CB  LEU A 316     110.783  97.232  93.614  1.00  6.95              
ATOM   4918  HB1 LEU A 316     110.576  96.164  93.531  1.00  6.95              
ATOM   4919  HB2 LEU A 316     110.762  97.496  94.673  1.00  6.95              
ATOM   4920  CG  LEU A 316     112.168  97.529  93.018  1.00  6.95              
ATOM   4921  HG  LEU A 316     112.313  98.596  92.862  1.00  6.95              
ATOM   4922  CD1 LEU A 316     113.210  97.091  94.022  1.00  6.95              
ATOM   4923 1HD1 LEU A 316     114.213  97.254  93.638  1.00  6.95              
ATOM   4924 2HD1 LEU A 316     113.048  97.663  94.927  1.00  6.95              
ATOM   4925 3HD1 LEU A 316     113.053  96.042  94.245  1.00  6.95              
ATOM   4926  CD2 LEU A 316     112.404  96.807  91.698  1.00  6.95              
ATOM   4927 1HD2 LEU A 316     111.670  97.138  90.964  1.00  6.95              
ATOM   4928 2HD2 LEU A 316     113.393  97.039  91.310  1.00  6.95              
ATOM   4929 3HD2 LEU A 316     112.309  95.733  91.844  1.00  6.95              
ATOM   4930  C   LEU A 316     108.299  97.653  93.404  1.00  6.95
[truncated: 822,078 more chars]
