# Supplementary material for: Variation in selection constraints on teleost TLRs with emphasis on their repertoire in the Walking catfish, Clarias batrachus
Source: Sci Rep. 2020 Dec 7;10:21394. doi: 10.1038/s41598-020-78347-6 (PMC7721727; doi:10.1038/s41598-020-78347-6)
Supplement: Supplementary file 32 — Supplementary Information 32. [file 41598_2020_78347_MOESM32_ESM.zip › T13/struct/S509363_results/model3.pdb]

HEADER protein
METHOD
METHOD    The models are generated by I-TASSER which combines the
METHOD    methods of threading, ab initio modeling and structural
METHOD    refinement. The procedure is fully automated.
METHOD
METHOD    Please cite following articles when you use the I-TASSER server:
METHOD 1. Ambrish Roy, Alper Kucukural, Yang Zhang. I-TASSER: a unified
METHOD    platform for automated protein structure and function prediction.
METHOD    Nature Protocols, vol 5, 725-738 (2010). 
METHOD 2. Yang Zhang. I-TASSER server for protein 3D structure prediction. 
METHOD    BMC Bioinformatics, 9:40 (2008).
METHOD
MODEL  3
REMARK PARENT 3j0a_A 3j0a 6if5_A 
ATOM      1  N   MET A   1      81.754  75.185  67.570  1.00 29.49              
ATOM      2  CA  MET A   1      82.856  75.908  68.219  1.00 29.49              
ATOM      3  HA  MET A   1      83.432  75.227  68.815  1.00 29.49              
ATOM      4  CB  MET A   1      83.685  76.518  67.079  1.00 29.49              
ATOM      5  HB1 MET A   1      84.153  75.695  66.543  1.00 29.49              
ATOM      6  HB2 MET A   1      84.471  77.127  67.509  1.00 29.49              
ATOM      7  CG  MET A   1      82.998  77.386  66.010  1.00 29.49              
ATOM      8  HG1 MET A   1      82.759  78.356  66.441  1.00 29.49              
ATOM      9  HG2 MET A   1      82.064  76.921  65.695  1.00 29.49              
ATOM     10  SD  MET A   1      84.032  77.669  64.542  1.00 29.49              
ATOM     11  CE  MET A   1      83.659  76.145  63.629  1.00 29.49              
ATOM     12  HE1 MET A   1      83.943  75.276  64.220  1.00 29.49              
ATOM     13  HE2 MET A   1      82.590  76.098  63.421  1.00 29.49              
ATOM     14  HE3 MET A   1      84.207  76.136  62.687  1.00 29.49              
ATOM     15  C   MET A   1      82.219  77.034  69.137  1.00 29.49              
ATOM     16  O   MET A   1      81.769  78.059  68.636  1.00 29.49              
ATOM     17  N   HIS A   2      82.159  76.861  70.468  1.00 28.62              
ATOM     18  H   HIS A   2      82.939  76.371  70.879  1.00 28.62              
ATOM     19  CA  HIS A   2      80.909  76.523  71.208  1.00 28.62              
ATOM     20  HA  HIS A   2      80.907  76.471  72.251  1.00 28.62              
ATOM     21  CB  HIS A   2      79.772  77.593  70.878  1.00 28.62              
ATOM     22  HB1 HIS A   2      80.243  78.544  70.643  1.00 28.62              
ATOM     23  HB2 HIS A   2      79.193  77.719  71.795  1.00 28.62              
ATOM     24  CG  HIS A   2      78.701  77.361  69.808  1.00 28.62              
ATOM     25  ND1 HIS A   2      77.320  77.483  70.037  1.00 28.62              
ATOM     26  CE1 HIS A   2      76.716  77.046  68.925  1.00 28.62              
ATOM     27  HE1 HIS A   2      75.647  76.918  68.823  1.00 28.62              
ATOM     28  NE2 HIS A   2      77.622  76.740  67.984  1.00 28.62              
ATOM     29  HE2 HIS A   2      77.430  76.299  67.097  1.00 28.62              
ATOM     30  CD2 HIS A   2      78.873  76.941  68.520  1.00 28.62              
ATOM     31  HD2 HIS A   2      79.814  76.716  68.046  1.00 28.62              
ATOM     32  C   HIS A   2      80.523  75.153  70.652  1.00 28.62              
ATOM     33  O   HIS A   2      79.330  74.805  70.681  1.00 28.62              
ATOM     34  N   LEU A   3      81.517  74.267  70.371  1.00 27.66              
ATOM     35  H   LEU A   3      82.449  74.647  70.346  1.00 27.66              
ATOM     36  CA  LEU A   3      81.378  72.913  70.876  1.00 27.66              
ATOM     37  HA  LEU A   3      82.288  72.374  70.683  1.00 27.66              
ATOM     38  CB  LEU A   3      80.254  72.054  70.147  1.00 27.66              
ATOM     39  HB1 LEU A   3      79.295  72.298  70.598  1.00 27.66              
ATOM     40  HB2 LEU A   3      80.450  71.027  70.444  1.00 27.66              
ATOM     41  CG  LEU A   3      79.862  71.937  68.666  1.00 27.66              
ATOM     42  HG  LEU A   3      79.214  71.061  68.606  1.00 27.66              
ATOM     43  CD1 LEU A   3      79.023  73.097  68.135  1.00 27.66              
ATOM     44 1HD1 LEU A   3      79.595  74.017  68.155  1.00 27.66              
ATOM     45 2HD1 LEU A   3      78.707  72.887  67.115  1.00 27.66              
ATOM     46 3HD1 LEU A   3      78.141  73.231  68.761  1.00 27.66              
ATOM     47  CD2 LEU A   3      81.015  71.660  67.737  1.00 27.66              
ATOM     48 1HD2 LEU A   3      81.541  72.590  67.610  1.00 27.66              
ATOM     49 2HD2 LEU A   3      81.652  70.881  68.149  1.00 27.66              
ATOM     50 3HD2 LEU A   3      80.634  71.338  66.767  1.00 27.66              
ATOM     51  C   LEU A   3      80.876  73.145  72.306  1.00 27.66              
ATOM     52  O   LEU A   3      79.957  72.530  72.769  1.00 27.66              
ATOM     53  N   PHE A   4      81.404  74.145  73.010  1.00 26.43              
ATOM     54  H   PHE A   4      82.178  74.629  72.572  1.00 26.43              
ATOM     55  CA  PHE A   4      81.035  74.494  74.355  1.00 26.43              
ATOM     56  HA  PHE A   4      81.679  75.249  74.712  1.00 26.43              
ATOM     57  CB  PHE A   4      79.610  75.127  74.394  1.00 26.43              
ATOM     58  HB1 PHE A   4      79.449  75.679  73.480  1.00 26.43              
ATOM     59  HB2 PHE A   4      79.613  75.858  75.197  1.00 26.43              
ATOM     60  CG  PHE A   4      78.345  74.290  74.616  1.00 26.43              
ATOM     61  CD1 PHE A   4      77.565  73.867  73.521  1.00 26.43              
ATOM     62  HD1 PHE A   4      77.877  74.090  72.514  1.00 26.43              
ATOM     63  CE1 PHE A   4      76.390  73.120  73.717  1.00 26.43              
ATOM     64  HE1 PHE A   4      75.827  72.773  72.863  1.00 26.43              
ATOM     65  CZ  PHE A   4      75.957  72.820  75.017  1.00 26.43              
ATOM     66  HZ  PHE A   4      75.059  72.239  75.172  1.00 26.43              
ATOM     67  CE2 PHE A   4      76.686  73.294  76.119  1.00 26.43              
ATOM     68  HE2 PHE A   4      76.350  73.084  77.123  1.00 26.43              
ATOM     69  CD2 PHE A   4      77.861  74.039  75.918  1.00 26.43              
ATOM     70  HD2 PHE A   4      78.395  74.409  76.777  1.00 26.43              
ATOM     71  C   PHE A   4      81.062  73.341  75.332  1.00 26.43              
ATOM     72  O   PHE A   4      80.628  73.375  76.484  1.00 26.43              
ATOM     73  N   SER A   5      81.609  72.271  74.834  1.00 26.96              
ATOM     74  H   SER A   5      81.852  72.410  73.871  1.00 26.96              
ATOM     75  CA  SER A   5      81.390  70.951  75.281  1.00 26.96              
ATOM     76  HA  SER A   5      81.846  70.251  74.604  1.00 26.96              
ATOM     77  CB  SER A   5      79.853  70.628  75.230  1.00 26.96              
ATOM     78  HB1 SER A   5      79.394  70.993  74.319  1.00 26.96              
ATOM     79  HB2 SER A   5      79.358  71.149  76.054  1.00 26.96              
ATOM     80  OG  SER A   5      79.635  69.243  75.332  1.00 26.96              
ATOM     81  HG  SER A   5      80.057  68.952  76.154  1.00 26.96              
ATOM     82  C   SER A   5      81.801  70.694  76.699  1.00 26.96              
ATOM     83  O   SER A   5      81.127  70.050  77.486  1.00 26.96              
ATOM     84  N   SER A   6      82.889  71.399  77.014  1.00 26.37              
ATOM     85  H   SER A   6      83.252  71.857  76.207  1.00 26.37              
ATOM     86  CA  SER A   6      83.194  72.048  78.261  1.00 26.37              
ATOM     87  HA  SER A   6      83.367  73.041  77.910  1.00 26.37              
ATOM     88  CB  SER A   6      82.017  72.015  79.269  1.00 26.37              
ATOM     89  HB1 SER A   6      81.885  71.005  79.652  1.00 26.37              
ATOM     90  HB2 SER A   6      81.090  72.302  78.780  1.00 26.37              
ATOM     91  OG  SER A   6      82.265  72.865  80.372  1.00 26.37              
ATOM     92  HG  SER A   6      82.882  72.372  80.941  1.00 26.37              
ATOM     93  C   SER A   6      84.436  71.558  78.936  1.00 26.37              
ATOM     94  O   SER A   6      84.513  71.492  80.165  1.00 26.37              
ATOM     95  N   ALA A   7      85.435  71.291  78.098  1.00 26.62              
ATOM     96  H   ALA A   7      85.169  71.126  77.147  1.00 26.62              
ATOM     97  CA  ALA A   7      86.802  71.415  78.402  1.00 26.62              
ATOM     98  HA  ALA A   7      87.375  71.588  77.524  1.00 26.62              
ATOM     99  CB  ALA A   7      87.440  70.147  79.019  1.00 26.62              
ATOM    100  HB1 ALA A   7      87.881  69.509  78.268  1.00 26.62              
ATOM    101  HB2 ALA A   7      88.284  70.386  79.655  1.00 26.62              
ATOM    102  HB3 ALA A   7      86.744  69.637  79.675  1.00 26.62              
ATOM    103  C   ALA A   7      86.972  72.507  79.549  1.00 26.62              
ATOM    104  O   ALA A   7      87.249  72.278  80.709  1.00 26.62              
ATOM    105  N   VAL A   8      86.539  73.711  79.211  1.00 26.10              
ATOM    106  H   VAL A   8      86.711  73.931  78.239  1.00 26.10              
ATOM    107  CA  VAL A   8      85.462  74.550  79.701  1.00 26.10              
ATOM    108  HA  VAL A   8      84.891  73.918  80.371  1.00 26.10              
ATOM    109  CB  VAL A   8      85.949  75.725  80.588  1.00 26.10              
ATOM    110  HB  VAL A   8      86.131  76.599  79.968  1.00 26.10              
ATOM    111  CG1 VAL A   8      84.868  76.079  81.618  1.00 26.10              
ATOM    112 1HG1 VAL A   8      85.193  76.914  82.236  1.00 26.10              
ATOM    113 2HG1 VAL A   8      83.942  76.371  81.128  1.00 26.10              
ATOM    114 3HG1 VAL A   8      84.670  75.231  82.276  1.00 26.10              
ATOM    115  CG2 VAL A   8      87.231  75.458  81.392  1.00 26.10              
ATOM    116 1HG2 VAL A   8      87.088  74.601  82.052  1.00 26.10              
ATOM    117 2HG2 VAL A   8      88.067  75.239  80.730  1.00 26.10              
ATOM    118 3HG2 VAL A   8      87.497  76.326  81.993  1.00 26.10              
ATOM    119  C   VAL A   8      84.584  74.969  78.642  1.00 26.10              
ATOM    120  O   VAL A   8      85.224  75.162  77.649  1.00 26.10              
ATOM    121  N   PHE A   9      83.254  75.091  78.792  1.00 25.48              
ATOM    122  H   PHE A   9      82.863  74.771  79.671  1.00 25.48              
ATOM    123  CA  PHE A   9      82.207  75.524  77.805  1.00 25.48              
ATOM    124  HA  PHE A   9      82.172  74.936  76.965  1.00 25.48              
ATOM    125  CB  PHE A   9      80.844  75.343  78.541  1.00 25.48              
ATOM    126  HB1 PHE A   9      80.715  74.315  78.853  1.00 25.48              
ATOM    127  HB2 PHE A   9      80.058  75.515  77.807  1.00 25.48              
ATOM    128  CG  PHE A   9      80.514  76.214  79.756  1.00 25.48              
ATOM    129  CD1 PHE A   9      81.079  75.957  81.022  1.00 25.48              
ATOM    130  HD1 PHE A   9      81.761  75.137  81.162  1.00 25.48              
ATOM    131  CE1 PHE A   9      80.739  76.749  82.133  1.00 25.48              
ATOM    132  HE1 PHE A   9      81.168  76.537  83.103  1.00 25.48              
ATOM    133  CZ  PHE A   9      79.823  77.806  81.991  1.00 25.48              
ATOM    134  HZ  PHE A   9      79.555  78.410  82.848  1.00 25.48              
ATOM    135  CE2 PHE A   9      79.238  78.057  80.738  1.00 25.48              
ATOM    136  HE2 PHE A   9      78.523  78.860  80.629  1.00 25.48              
ATOM    137  CD2 PHE A   9      79.573  77.257  79.631  1.00 25.48              
ATOM    138  HD2 PHE A   9      79.107  77.455  78.676  1.00 25.48              
ATOM    139  C   PHE A   9      82.282  77.001  77.561  1.00 25.48              
ATOM    140  O   PHE A   9      81.340  77.741  77.254  1.00 25.48              
ATOM    141  N   THR A  10      83.470  77.432  77.749  1.00 25.61              
ATOM    142  H   THR A  10      84.158  76.734  78.012  1.00 25.61              
ATOM    143  CA  THR A  10      83.971  78.737  77.698  1.00 25.61              
ATOM    144  HA  THR A  10      83.411  79.313  77.013  1.00 25.61              
ATOM    145  CB  THR A  10      83.795  79.453  79.062  1.00 25.61              
ATOM    146  HB  THR A  10      84.237  80.445  78.963  1.00 25.61              
ATOM    147  CG2 THR A  10      82.362  79.624  79.525  1.00 25.61              
ATOM    148 1HG2 THR A  10      82.321  80.293  80.383  1.00 25.61              
ATOM    149 2HG2 THR A  10      81.746  80.051  78.736  1.00 25.61              
ATOM    150 3HG2 THR A  10      81.939  78.668  79.825  1.00 25.61              
ATOM    151  OG1 THR A  10      84.477  78.765  80.078  1.00 25.61              
ATOM    152  HG1 THR A  10      84.399  79.292  80.877  1.00 25.61              
ATOM    153  C   THR A  10      85.424  78.699  77.415  1.00 25.61              
ATOM    154  O   THR A  10      86.026  79.800  77.443  1.00 25.61              
ATOM    155  N   SER A  11      86.003  77.552  77.182  1.00 24.98              
ATOM    156  H   SER A  11      85.500  76.687  77.128  1.00 24.98              
ATOM    157  CA  SER A  11      87.382  77.421  77.562  1.00 24.98              
ATOM    158  HA  SER A  11      87.401  77.930  78.532  1.00 24.98              
ATOM    159  CB  SER A  11      88.187  76.200  77.913  1.00 24.98              
ATOM    160  HB1 SER A  11      87.536  75.448  78.242  1.00 24.98              
ATOM    161  HB2 SER A  11      88.821  76.456  78.763  1.00 24.98              
ATOM    162  OG  SER A  11      89.055  75.800  76.876  1.00 24.98              
ATOM    163  HG  SER A  11      89.635  75.113  77.251  1.00 24.98              
ATOM    164  C   SER A  11      88.274  78.305  76.718  1.00 24.98              
ATOM    165  O   SER A  11      89.029  79.154  77.196  1.00 24.98              
ATOM    166  N   LEU A  12      87.990  78.148  75.441  1.00 23.93              
ATOM    167  H   LEU A  12      87.434  77.334  75.263  1.00 23.93              
ATOM    168  CA  LEU A  12      88.100  79.111  74.391  1.00 23.93              
ATOM    169  HA  LEU A  12      88.215  79.894  75.142  1.00 23.93              
ATOM    170  CB  LEU A  12      89.583  79.484  74.038  1.00 23.93              
ATOM    171  HB1 LEU A  12      90.234  78.652  74.246  1.00 23.93              
ATOM    172  HB2 LEU A  12      89.911  80.195  74.798  1.00 23.93              
ATOM    173  CG  LEU A  12      89.973  80.140  72.680  1.00 23.93              
ATOM    174  HG  LEU A  12      89.282  79.804  71.907  1.00 23.93              
ATOM    175  CD1 LEU A  12      89.979  81.673  72.765  1.00 23.93              
ATOM    176 1HD1 LEU A  12      90.132  82.093  71.772  1.00 23.93              
ATOM    177 2HD1 LEU A  12      89.039  82.051  73.159  1.00 23.93              
ATOM    178 3HD1 LEU A  12      90.780  82.008  73.423  1.00 23.93              
ATOM    179  CD2 LEU A  12      91.392  79.752  72.249  1.00 23.93              
ATOM    180 1HD2 LEU A  12      91.452  78.693  72.014  1.00 23.93              
ATOM    181 2HD2 LEU A  12      91.675  80.299  71.351  1.00 23.93              
ATOM    182 3HD2 LEU A  12      92.104  79.975  73.044  1.00 23.93              
ATOM    183  C   LEU A  12      87.001  80.003  73.927  1.00 23.93              
ATOM    184  O   LEU A  12      87.059  80.661  72.890  1.00 23.93              
ATOM    185  N   LEU A  13      85.961  79.911  74.714  1.00 23.48              
ATOM    186  H   LEU A  13      86.165  79.465  75.597  1.00 23.48              
ATOM    187  CA  LEU A  13      84.748  80.659  74.688  1.00 23.48              
ATOM    188  HA  LEU A  13      84.474  80.737  75.733  1.00 23.48              
ATOM    189  CB  LEU A  13      84.958  82.172  74.352  1.00 23.48              
ATOM    190  HB1 LEU A  13      85.962  82.443  74.689  1.00 23.48              
ATOM    191  HB2 LEU A  13      84.285  82.742  74.994  1.00 23.48              
ATOM    192  CG  LEU A  13      84.754  82.675  72.901  1.00 23.48              
ATOM    193  HG  LEU A  13      84.976  81.890  72.182  1.00 23.48              
ATOM    194  CD1 LEU A  13      83.329  83.191  72.668  1.00 23.48              
ATOM    195 1HD1 LEU A  13      83.208  83.468  71.622  1.00 23.48              
ATOM    196 2HD1 LEU A  13      82.599  82.418  72.899  1.00 23.48              
ATOM    197 3HD1 LEU A  13      83.131  84.061  73.293  1.00 23.48              
ATOM    198  CD2 LEU A  13      85.691  83.850  72.613  1.00 23.48              
ATOM    199 1HD2 LEU A  13      85.533  84.210  71.596  1.00 23.48              
ATOM    200 2HD2 LEU A  13      85.511  84.662  73.316  1.00 23.48              
ATOM    201 3HD2 LEU A  13      86.726  83.521  72.701  1.00 23.48              
ATOM    202  C   LEU A  13      83.572  80.015  74.030  1.00 23.48              
ATOM    203  O   LEU A  13      83.469  79.995  72.820  1.00 23.48              
ATOM    204  N   THR A  14      82.905  79.189  74.836  1.00 22.71              
ATOM    205  H   THR A  14      82.903  79.334  75.826  1.00 22.71              
ATOM    206  CA  THR A  14      82.366  77.906  74.398  1.00 22.71              
ATOM    207  HA  THR A  14      82.137  77.306  75.237  1.00 22.71              
ATOM    208  CB  THR A  14      80.920  78.274  73.891  1.00 22.71              
ATOM    209  HB  THR A  14      80.499  77.377  73.478  1.00 22.71              
ATOM    210  CG2 THR A  14      79.917  78.795  74.914  1.00 22.71              
ATOM    211 1HG2 THR A  14      80.331  79.632  75.474  1.00 22.71              
ATOM    212 2HG2 THR A  14      79.016  79.127  74.398  1.00 22.71              
ATOM    213 3HG2 THR A  14      79.620  78.006  75.594  1.00 22.71              
ATOM    214  OG1 THR A  14      80.901  79.297  72.931  1.00 22.71              
ATOM    215  HG1 THR A  14      81.781  79.471  72.585  1.00 22.71              
ATOM    216  C   THR A  14      83.287  77.200  73.474  1.00 22.71              
ATOM    217  O   THR A  14      83.061  76.166  72.882  1.00 22.71              
ATOM    218  N   CYS A  15      84.555  77.490  73.695  1.00 21.32              
ATOM    219  H   CYS A  15      84.784  78.244  74.323  1.00 21.32              
ATOM    220  CA  CYS A  15      85.557  76.912  72.919  1.00 21.32              
ATOM    221  HA  CYS A  15      85.149  76.148  72.384  1.00 21.32              
ATOM    222  CB  CYS A  15      85.873  78.069  71.932  1.00 21.32              
ATOM    223  HB1 CYS A  15      86.898  78.062  71.589  1.00 21.32              
ATOM    224  HB2 CYS A  15      85.689  78.979  72.444  1.00 21.32              
ATOM    225  SG  CYS A  15      84.715  78.546  70.617  1.00 21.32              
ATOM    226  HG  CYS A  15      83.922  79.350  71.347  1.00 21.32              
ATOM    227  C   CYS A  15      86.689  76.325  73.624  1.00 21.32              
ATOM    228  O   CYS A  15      86.560  76.018  74.811  1.00 21.32              
ATOM    229  N   THR A  16      87.753  76.066  72.934  1.00 21.09              
ATOM    230  H   THR A  16      87.812  76.355  71.975  1.00 21.09              
ATOM    231  CA  THR A  16      88.934  75.626  73.555  1.00 21.09              
ATOM    232  HA  THR A  16      88.895  75.969  74.581  1.00 21.09              
ATOM    233  CB  THR A  16      90.174  76.345  73.016  1.00 21.09              
ATOM    234  HB  THR A  16      89.852  77.354  72.825  1.00 21.09              
ATOM    235  CG2 THR A  16      91.338  76.341  73.989  1.00 21.09              
ATOM    236 1HG2 THR A  16      92.118  77.027  73.665  1.00 21.09              
ATOM    237 2HG2 THR A  16      91.028  76.626  74.993  1.00 21.09              
ATOM    238 3HG2 THR A  16      91.755  75.344  74.039  1.00 21.09              
ATOM    239  OG1 THR A  16      90.662  75.915  71.785  1.00 21.09              
ATOM    240  HG1 THR A  16      91.637  75.922  71.844  1.00 21.09              
ATOM    241  C   THR A  16      89.248  74.120  73.802  1.00 21.09              
ATOM    242  O   THR A  16      89.104  73.279  72.944  1.00 21.09              
ATOM    243  N   LEU A  17      89.478  73.680  75.012  1.00 21.23              
ATOM    244  H   LEU A  17      89.608  74.410  75.707  1.00 21.23              
ATOM    245  CA  LEU A  17      88.701  72.507  75.435  1.00 21.23              
ATOM    246  HA  LEU A  17      88.491  71.853  74.638  1.00 21.23              
ATOM    247  CB  LEU A  17      89.521  71.689  76.495  1.00 21.23              
ATOM    248  HB1 LEU A  17      90.078  70.976  75.905  1.00 21.23              
ATOM    249  HB2 LEU A  17      88.845  71.024  76.988  1.00 21.23              
ATOM    250  CG  LEU A  17      90.568  72.208  77.535  1.00 21.23              
ATOM    251  HG  LEU A  17      91.527  72.299  77.043  1.00 21.23              
ATOM    252  CD1 LEU A  17      90.372  73.555  78.222  1.00 21.23              
ATOM    253 1HD1 LEU A  17      90.760  74.317  77.552  1.00 21.23              
ATOM    254 2HD1 LEU A  17      89.338  73.686  78.523  1.00 21.23              
ATOM    255 3HD1 LEU A  17      91.006  73.605  79.111  1.00 21.23              
ATOM    256  CD2 LEU A  17      90.764  71.194  78.665  1.00 21.23              
ATOM    257 1HD2 LEU A  17      91.797  71.245  79.011  1.00 21.23              
ATOM    258 2HD2 LEU A  17      90.115  71.401  79.509  1.00 21.23              
ATOM    259 3HD2 LEU A  17      90.608  70.176  78.307  1.00 21.23              
ATOM    260  C   LEU A  17      87.455  73.214  75.830  1.00 21.23              
ATOM    261  O   LEU A  17      87.403  73.708  76.888  1.00 21.23              
ATOM    262  N   CYS A  18      86.480  73.470  74.996  1.00 20.25              
ATOM    263  H   CYS A  18      86.667  73.400  74.013  1.00 20.25              
ATOM    264  CA  CYS A  18      85.148  73.320  75.401  1.00 20.25              
ATOM    265  HA  CYS A  18      84.918  73.386  76.469  1.00 20.25              
ATOM    266  CB  CYS A  18      84.320  74.159  74.488  1.00 20.25              
ATOM    267  HB1 CYS A  18      84.869  74.486  73.615  1.00 20.25              
ATOM    268  HB2 CYS A  18      83.396  73.702  74.233  1.00 20.25              
ATOM    269  SG  CYS A  18      83.911  75.427  75.487  1.00 20.25              
ATOM    270  HG  CYS A  18      85.176  75.661  75.891  1.00 20.25              
ATOM    271  C   CYS A  18      85.007  71.827  74.979  1.00 20.25              
ATOM    272  O   CYS A  18      85.779  70.929  75.329  1.00 20.25              
ATOM    273  N   TRP A  19      84.000  71.473  74.187  1.00 19.18              
ATOM    274  H   TRP A  19      83.301  72.192  74.315  1.00 19.18              
ATOM    275  CA  TRP A  19      84.059  71.047  72.791  1.00 19.18              
ATOM    276  HA  TRP A  19      84.702  70.223  72.746  1.00 19.18              
ATOM    277  CB  TRP A  19      82.626  70.485  72.211  1.00 19.18              
ATOM    278  HB1 TRP A  19      82.667  70.799  71.194  1.00 19.18              
ATOM    279  HB2 TRP A  19      81.872  71.065  72.706  1.00 19.18              
ATOM    280  CG  TRP A  19      81.874  69.114  72.063  1.00 19.18              
ATOM    281  CD1 TRP A  19      82.357  67.947  71.568  1.00 19.18              
ATOM    282  HD1 TRP A  19      83.355  67.752  71.309  1.00 19.18              
ATOM    283  NE1 TRP A  19      81.427  66.951  71.464  1.00 19.18              
ATOM    284  HE1 TRP A  19      81.655  65.980  71.276  1.00 19.18              
ATOM    285  CE2 TRP A  19      80.198  67.398  71.801  1.00 19.18              
ATOM    286  CZ2 TRP A  19      78.961  66.732  71.810  1.00 19.18              
ATOM    287  HZ2 TRP A  19      78.910  65.673  71.608  1.00 19.18              
ATOM    288  CH2 TRP A  19      77.799  67.471  72.057  1.00 19.18              
ATOM    289  HH2 TRP A  19      76.834  66.986  72.073  1.00 19.18              
ATOM    290  CZ3 TRP A  19      77.913  68.855  72.236  1.00 19.18              
ATOM    291  HZ3 TRP A  19      77.019  69.442  72.393  1.00 19.18              
ATOM    292  CE3 TRP A  19      79.172  69.481  72.226  1.00 19.18              
ATOM    293  HE3 TRP A  19      79.166  70.532  72.339  1.00 19.18              
ATOM    294  CD2 TRP A  19      80.401  68.786  72.085  1.00 19.18              
ATOM    295  C   TRP A  19      84.596  72.157  72.160  1.00 19.18              
ATOM    296  O   TRP A  19      83.763  73.007  72.123  1.00 19.18              
ATOM    297  N   VAL A  20      85.913  72.225  71.996  1.00 18.65              
ATOM    298  H   VAL A  20      86.455  71.380  72.125  1.00 18.65              
ATOM    299  CA  VAL A  20      86.678  73.379  71.746  1.00 18.65              
ATOM    300  HA  VAL A  20      86.987  73.786  72.719  1.00 18.65              
ATOM    301  CB  VAL A  20      87.866  73.095  70.668  1.00 18.65              
ATOM    302  HB  VAL A  20      87.320  72.989  69.786  1.00 18.65              
ATOM    303  CG1 VAL A  20      88.987  74.082  70.210  1.00 18.65              
ATOM    304 1HG1 VAL A  20      88.867  75.106  70.500  1.00 18.65              
ATOM    305 2HG1 VAL A  20      89.971  73.819  70.598  1.00 18.65              
ATOM    306 3HG1 VAL A  20      89.041  74.052  69.127  1.00 18.65              
ATOM    307  CG2 VAL A  20      88.719  71.845  70.530  1.00 18.65              
ATOM    308 1HG2 VAL A  20      89.573  71.804  71.198  1.00 18.65              
ATOM    309 2HG2 VAL A  20      88.120  70.975  70.614  1.00 18.65              
ATOM    310 3HG2 VAL A  20      89.119  71.832  69.521  1.00 18.65              
ATOM    311  C   VAL A  20      85.864  74.535  71.010  1.00 18.65              
ATOM    312  O   VAL A  20      84.650  74.719  70.825  1.00 18.65              
ATOM    313  N   SER A  21      86.628  75.471  70.573  1.00 19.49              
ATOM    314  H   SER A  21      87.623  75.438  70.741  1.00 19.49              
ATOM    315  CA  SER A  21      86.285  76.159  69.412  1.00 19.49              
ATOM    316  HA  SER A  21      85.254  76.548  69.424  1.00 19.49              
ATOM    317  CB  SER A  21      87.308  77.306  69.110  1.00 19.49              
ATOM    318  HB1 SER A  21      88.238  76.856  68.770  1.00 19.49              
ATOM    319  HB2 SER A  21      87.543  77.835  70.025  1.00 19.49              
ATOM    320  OG  SER A  21      86.783  78.224  68.175  1.00 19.49              
ATOM    321  HG  SER A  21      86.069  78.715  68.614  1.00 19.49              
ATOM    322  C   SER A  21      86.239  75.162  68.181  1.00 19.49              
ATOM    323  O   SER A  21      86.639  75.574  67.088  1.00 19.49              
ATOM    324  N   GLU A  22      85.985  73.838  68.177  1.00 19.19              
ATOM    325  H   GLU A  22      86.453  73.386  67.397  1.00 19.19              
ATOM    326  CA  GLU A  22      84.877  72.898  68.591  1.00 19.19              
ATOM    327  HA  GLU A  22      84.136  73.212  69.305  1.00 19.19              
ATOM    328  CB  GLU A  22      84.119  72.711  67.231  1.00 19.19              
ATOM    329  HB1 GLU A  22      83.393  73.493  67.256  1.00 19.19              
ATOM    330  HB2 GLU A  22      83.583  71.766  67.230  1.00 19.19              
ATOM    331  CG  GLU A  22      84.746  72.862  65.822  1.00 19.19              
ATOM    332  HG1 GLU A  22      85.401  73.728  65.751  1.00 19.19              
ATOM    333  HG2 GLU A  22      83.924  73.078  65.138  1.00 19.19              
ATOM    334  CD  GLU A  22      85.464  71.627  65.289  1.00 19.19              
ATOM    335  OE1 GLU A  22      84.807  70.733  64.707  1.00 19.19              
ATOM    336  OE2 GLU A  22      86.702  71.527  65.435  1.00 19.19              
ATOM    337  C   GLU A  22      85.335  71.520  68.934  1.00 19.19              
ATOM    338  O   GLU A  22      86.459  71.138  68.738  1.00 19.19              
ATOM    339  N   LYS A  23      84.336  70.796  69.388  1.00 19.58              
ATOM    340  H   LYS A  23      83.421  71.223  69.368  1.00 19.58              
ATOM    341  CA  LYS A  23      84.364  69.394  69.595  1.00 19.58              
ATOM    342  HA  LYS A  23      83.475  69.199  70.104  1.00 19.58              
ATOM    343  CB  LYS A  23      84.151  68.641  68.250  1.00 19.58              
ATOM    344  HB1 LYS A  23      83.357  69.137  67.689  1.00 19.58              
ATOM    345  HB2 LYS A  23      83.809  67.632  68.475  1.00 19.58              
ATOM    346  CG  LYS A  23      85.398  68.532  67.351  1.00 19.58              
ATOM    347  HG1 LYS A  23      86.218  68.097  67.918  1.00 19.58              
ATOM    348  HG2 LYS A  23      85.684  69.527  67.031  1.00 19.58              
ATOM    349  CD  LYS A  23      85.157  67.657  66.123  1.00 19.58              
ATOM    350  HD1 LYS A  23      84.332  68.055  65.528  1.00 19.58              
ATOM    351  HD2 LYS A  23      84.898  66.649  66.449  1.00 19.58              
ATOM    352  CE  LYS A  23      86.427  67.576  65.261  1.00 19.58              
ATOM    353  HE1 LYS A  23      86.285  66.791  64.514  1.00 19.58              
ATOM    354  HE2 LYS A  23      87.269  67.293  65.902  1.00 19.58              
ATOM    355  NZ  LYS A  23      86.707  68.864  64.583  1.00 19.58              
ATOM    356  HZ1 LYS A  23      87.427  68.811  63.884  1.00 19.58              
ATOM    357  HZ2 LYS A  23      85.856  69.264  64.184  1.00 19.58              
ATOM    358  HZ3 LYS A  23      86.945  69.607  65.240  1.00 19.58              
ATOM    359  C   LYS A  23      85.515  68.782  70.386  1.00 19.58              
ATOM    360  O   LYS A  23      85.602  67.570  70.398  1.00 19.58              
ATOM    361  N   CYS A  24      86.270  69.622  71.104  1.00 18.03              
ATOM    362  H   CYS A  24      86.369  70.528  70.672  1.00 18.03              
ATOM    363  CA  CYS A  24      87.187  69.202  72.149  1.00 18.03              
ATOM    364  HA  CYS A  24      88.031  68.729  71.600  1.00 18.03              
ATOM    365  CB  CYS A  24      87.842  70.183  73.109  1.00 18.03              
ATOM    366  HB1 CYS A  24      87.106  70.835  73.538  1.00 18.03              
ATOM    367  HB2 CYS A  24      88.628  70.766  72.667  1.00 18.03              
ATOM    368  SG  CYS A  24      88.645  69.239  74.439  1.00 18.03              
ATOM    369  HG  CYS A  24      89.648  68.637  73.777  1.00 18.03              
ATOM    370  C   CYS A  24      86.600  68.064  72.929  1.00 18.03              
ATOM    371  O   CYS A  24      86.974  66.953  72.694  1.00 18.03              
ATOM    372  N   PHE A  25      85.630  68.364  73.794  1.00 16.84              
ATOM    373  H   PHE A  25      85.614  69.306  74.136  1.00 16.84              
ATOM    374  CA  PHE A  25      84.374  67.629  73.894  1.00 16.84              
ATOM    375  HA  PHE A  25      83.772  68.342  73.289  1.00 16.84              
ATOM    376  CB  PHE A  25      84.298  66.218  73.208  1.00 16.84              
ATOM    377  HB1 PHE A  25      85.136  65.636  73.521  1.00 16.84              
ATOM    378  HB2 PHE A  25      84.555  66.365  72.171  1.00 16.84              
ATOM    379  CG  PHE A  25      83.082  65.297  73.189  1.00 16.84              
ATOM    380  CD1 PHE A  25      82.007  65.324  74.106  1.00 16.84              
ATOM    381  HD1 PHE A  25      81.983  65.999  74.937  1.00 16.84              
ATOM    382  CE1 PHE A  25      80.922  64.442  73.961  1.00 16.84              
ATOM    383  HE1 PHE A  25      80.104  64.484  74.667  1.00 16.84              
ATOM    384  CZ  PHE A  25      80.908  63.498  72.923  1.00 16.84              
ATOM    385  HZ  PHE A  25      80.081  62.811  72.832  1.00 16.84              
ATOM    386  CE2 PHE A  25      81.988  63.428  72.030  1.00 16.84              
ATOM    387  HE2 PHE A  25      82.003  62.675  71.253  1.00 16.84              
ATOM    388  CD2 PHE A  25      83.065  64.321  72.167  1.00 16.84              
ATOM    389  HD2 PHE A  25      83.901  64.238  71.484  1.00 16.84              
ATOM    390  C   PHE A  25      83.633  67.825  75.213  1.00 16.84              
ATOM    391  O   PHE A  25      82.521  68.307  75.215  1.00 16.84              
ATOM    392  N   VAL A  26      84.264  67.658  76.348  1.00 16.29              
ATOM    393  H   VAL A  26      84.921  66.891  76.332  1.00 16.29              
ATOM    394  CA  VAL A  26      84.559  68.648  77.400  1.00 16.29              
ATOM    395  HA  VAL A  26      84.538  69.601  76.945  1.00 16.29              
ATOM    396  CB  VAL A  26      83.537  68.480  78.623  1.00 16.29              
ATOM    397  HB  VAL A  26      83.013  69.406  78.663  1.00 16.29              
ATOM    398  CG1 VAL A  26      82.459  67.393  78.457  1.00 16.29              
ATOM    399 1HG1 VAL A  26      81.906  67.513  77.529  1.00 16.29              
ATOM    400 2HG1 VAL A  26      82.914  66.406  78.486  1.00 16.29              
ATOM    401 3HG1 VAL A  26      81.736  67.462  79.269  1.00 16.29              
ATOM    402  CG2 VAL A  26      83.988  68.323  80.084  1.00 16.29              
ATOM    403 1HG2 VAL A  26      84.800  68.997  80.329  1.00 16.29              
ATOM    404 2HG2 VAL A  26      83.165  68.553  80.760  1.00 16.29              
ATOM    405 3HG2 VAL A  26      84.313  67.304  80.297  1.00 16.29              
ATOM    406  C   VAL A  26      85.947  68.096  77.681  1.00 16.29              
ATOM    407  O   VAL A  26      86.164  67.419  78.674  1.00 16.29              
ATOM    408  N   PHE A  27      86.777  67.992  76.646  1.00 14.83              
ATOM    409  H   PHE A  27      86.666  68.588  75.849  1.00 14.83              
ATOM    410  CA  PHE A  27      87.520  66.733  76.433  1.00 14.83              
ATOM    411  HA  PHE A  27      87.089  66.124  77.202  1.00 14.83              
ATOM    412  CB  PHE A  27      86.710  65.752  75.533  1.00 14.83              
ATOM    413  HB1 PHE A  27      87.267  65.424  74.685  1.00 14.83              
ATOM    414  HB2 PHE A  27      86.102  66.434  75.037  1.00 14.83              
ATOM    415  CG  PHE A  27      85.606  64.741  75.957  1.00 14.83              
ATOM    416  CD1 PHE A  27      84.863  64.824  77.158  1.00 14.83              
ATOM    417  HD1 PHE A  27      85.136  65.493  77.950  1.00 14.83              
ATOM    418  CE1 PHE A  27      83.753  63.997  77.390  1.00 14.83              
ATOM    419  HE1 PHE A  27      83.239  64.040  78.341  1.00 14.83              
ATOM    420  CZ  PHE A  27      83.345  63.063  76.430  1.00 14.83              
ATOM    421  HZ  PHE A  27      82.510  62.408  76.631  1.00 14.83              
ATOM    422  CE2 PHE A  27      84.078  62.937  75.244  1.00 14.83              
ATOM    423  HE2 PHE A  27      83.803  62.190  74.515  1.00 14.83              
ATOM    424  CD2 PHE A  27      85.209  63.742  75.034  1.00 14.83              
ATOM    425  HD2 PHE A  27      85.772  63.566  74.137  1.00 14.83              
ATOM    426  C   PHE A  27      88.754  66.702  77.390  1.00 14.83              
ATOM    427  O   PHE A  27      89.760  67.198  76.907  1.00 14.83              
ATOM    428  N   GLU A  28      88.749  66.497  78.742  1.00 14.72              
ATOM    429  H   GLU A  28      89.470  67.056  79.174  1.00 14.72              
ATOM    430  CA  GLU A  28      88.327  65.383  79.728  1.00 14.72              
ATOM    431  HA  GLU A  28      89.168  65.308  80.398  1.00 14.72              
ATOM    432  CB  GLU A  28      87.165  65.611  80.720  1.00 14.72              
ATOM    433  HB1 GLU A  28      87.127  64.711  81.336  1.00 14.72              
ATOM    434  HB2 GLU A  28      86.198  65.661  80.228  1.00 14.72              
ATOM    435  CG  GLU A  28      87.378  66.795  81.684  1.00 14.72              
ATOM    436  HG1 GLU A  28      87.076  67.722  81.195  1.00 14.72              
ATOM    437  HG2 GLU A  28      88.445  66.879  81.906  1.00 14.72              
ATOM    438  CD  GLU A  28      86.610  66.608  83.010  1.00 14.72              
ATOM    439  OE1 GLU A  28      85.423  67.006  83.066  1.00 14.72              
ATOM    440  OE2 GLU A  28      87.223  66.092  83.975  1.00 14.72              
ATOM    441  C   GLU A  28      88.247  64.008  79.085  1.00 14.72              
ATOM    442  O   GLU A  28      88.943  63.102  79.526  1.00 14.72              
ATOM    443  N   ASP A  29      87.642  63.905  77.910  1.00 14.25              
ATOM    444  H   ASP A  29      86.929  64.573  77.680  1.00 14.25              
ATOM    445  CA  ASP A  29      87.883  62.759  77.001  1.00 14.25              
ATOM    446  HA  ASP A  29      88.756  62.248  77.390  1.00 14.25              
ATOM    447  CB  ASP A  29      86.831  61.626  77.079  1.00 14.25              
ATOM    448  HB1 ASP A  29      87.273  60.740  76.620  1.00 14.25              
ATOM    449  HB2 ASP A  29      85.974  61.865  76.476  1.00 14.25              
ATOM    450  CG  ASP A  29      86.320  61.224  78.469  1.00 14.25              
ATOM    451  OD1 ASP A  29      86.754  60.166  78.976  1.00 14.25              
ATOM    452  OD2 ASP A  29      85.392  61.907  78.959  1.00 14.25              
ATOM    453  C   ASP A  29      88.324  63.087  75.586  1.00 14.25              
ATOM    454  O   ASP A  29      88.113  62.370  74.622  1.00 14.25              
ATOM    455  N   TYR A  30      89.009  64.211  75.510  1.00 13.11              
ATOM    456  H   TYR A  30      89.129  64.684  76.388  1.00 13.11              
ATOM    457  CA  TYR A  30      89.964  64.546  74.484  1.00 13.11              
ATOM    458  HA  TYR A  30      90.067  63.611  73.937  1.00 13.11              
ATOM    459  CB  TYR A  30      89.575  65.462  73.335  1.00 13.11              
ATOM    460  HB1 TYR A  30      90.456  65.951  72.966  1.00 13.11              
ATOM    461  HB2 TYR A  30      88.938  66.253  73.695  1.00 13.11              
ATOM    462  CG  TYR A  30      89.007  64.664  72.148  1.00 13.11              
ATOM    463  CD1 TYR A  30      89.886  64.148  71.176  1.00 13.11              
ATOM    464  HD1 TYR A  30      90.940  64.367  71.256  1.00 13.11              
ATOM    465  CE1 TYR A  30      89.407  63.318  70.139  1.00 13.11              
ATOM    466  HE1 TYR A  30      90.083  62.864  69.429  1.00 13.11              
ATOM    467  CZ  TYR A  30      88.027  63.040  70.040  1.00 13.11              
ATOM    468  OH  TYR A  30      87.548  62.192  69.097  1.00 13.11              
ATOM    469  HH  TYR A  30      88.193  61.470  68.991  1.00 13.11              
ATOM    470  CE2 TYR A  30      87.141  63.561  70.990  1.00 13.11              
ATOM    471  HE2 TYR A  30      86.099  63.295  70.946  1.00 13.11              
ATOM    472  CD2 TYR A  30      87.642  64.322  72.054  1.00 13.11              
ATOM    473  HD2 TYR A  30      86.956  64.627  72.805  1.00 13.11              
ATOM    474  C   TYR A  30      91.309  64.536  75.187  1.00 13.11              
ATOM    475  O   TYR A  30      92.203  63.791  74.765  1.00 13.11              
ATOM    476  N   LEU A  31      91.265  65.063  76.424  1.00 12.15              
ATOM    477  H   LEU A  31      90.575  65.776  76.590  1.00 12.15              
ATOM    478  CA  LEU A  31      92.002  64.637  77.584  1.00 12.15              
ATOM    479  HA  LEU A  31      92.986  65.061  77.447  1.00 12.15              
ATOM    480  CB  LEU A  31      91.580  65.156  78.951  1.00 12.15              
ATOM    481  HB1 LEU A  31      90.657  64.683  79.165  1.00 12.15              
ATOM    482  HB2 LEU A  31      91.422  66.225  78.870  1.00 12.15              
ATOM    483  CG  LEU A  31      92.487  64.894  80.178  1.00 12.15              
ATOM    484  HG  LEU A  31      92.200  65.621  80.939  1.00 12.15              
ATOM    485  CD1 LEU A  31      92.289  63.508  80.797  1.00 12.15              
ATOM    486 1HD1 LEU A  31      92.672  62.724  80.145  1.00 12.15              
ATOM    487 2HD1 LEU A  31      92.816  63.450  81.748  1.00 12.15              
ATOM    488 3HD1 LEU A  31      91.229  63.327  80.980  1.00 12.15              
ATOM    489  CD2 LEU A  31      93.984  65.067  79.912  1.00 12.15              
ATOM    490 1HD2 LEU A  31      94.155  66.037  79.452  1.00 12.15              
ATOM    491 2HD2 LEU A  31      94.522  65.036  80.858  1.00 12.15              
ATOM    492 3HD2 LEU A  31      94.358  64.274  79.266  1.00 12.15              
ATOM    493  C   LEU A  31      92.283  63.150  77.543  1.00 12.15              
ATOM    494  O   LEU A  31      93.431  62.772  77.315  1.00 12.15              
ATOM    495  N   ASP A  32      91.222  62.367  77.574  1.00 11.74              
ATOM    496  H   ASP A  32      90.359  62.742  77.949  1.00 11.74              
ATOM    497  CA  ASP A  32      91.322  60.930  77.448  1.00 11.74              
ATOM    498  HA  ASP A  32      92.374  60.701  77.311  1.00 11.74              
ATOM    499  CB  ASP A  32      90.936  60.217  78.775  1.00 11.74              
ATOM    500  HB1 ASP A  32      90.380  59.305  78.561  1.00 11.74              
ATOM    501  HB2 ASP A  32      90.266  60.859  79.347  1.00 11.74              
ATOM    502  CG  ASP A  32      92.137  59.821  79.667  1.00 11.74              
ATOM    503  OD1 ASP A  32      93.289  59.772  79.167  1.00 11.74              
ATOM    504  OD2 ASP A  32      91.915  59.540  80.866  1.00 11.74              
ATOM    505  C   ASP A  32      90.781  60.299  76.154  1.00 11.74              
ATOM    506  O   ASP A  32      90.533  59.095  76.098  1.00 11.74              
ATOM    507  N   GLU A  33      90.820  61.050  75.044  1.00 11.11              
ATOM    508  H   GLU A  33      90.933  62.047  75.130  1.00 11.11              
ATOM    509  CA  GLU A  33      91.358  60.415  73.826  1.00 11.11              
ATOM    510  HA  GLU A  33      91.082  59.357  73.818  1.00 11.11              
ATOM    511  CB  GLU A  33      90.760  61.004  72.541  1.00 11.11              
ATOM    512  HB1 GLU A  33      91.414  60.757  71.707  1.00 11.11              
ATOM    513  HB2 GLU A  33      90.738  62.086  72.625  1.00 11.11              
ATOM    514  CG  GLU A  33      89.354  60.457  72.223  1.00 11.11              
ATOM    515  HG1 GLU A  33      88.677  61.298  72.077  1.00 11.11              
ATOM    516  HG2 GLU A  33      88.968  59.887  73.071  1.00 11.11              
ATOM    517  CD  GLU A  33      89.347  59.574  70.961  1.00 11.11              
ATOM    518  OE1 GLU A  33      89.564  58.348  71.088  1.00 11.11              
ATOM    519  OE2 GLU A  33      89.142  60.127  69.851  1.00 11.11              
ATOM    520  C   GLU A  33      92.893  60.408  73.816  1.00 11.11              
ATOM    521  O   GLU A  33      93.523  59.804  72.953  1.00 11.11              
ATOM    522  N   ASN A  34      93.510  61.128  74.758  1.00 10.37              
ATOM    523  H   ASN A  34      92.909  61.582  75.432  1.00 10.37              
ATOM    524  CA  ASN A  34      94.845  61.698  74.657  1.00 10.37              
ATOM    525  HA  ASN A  34      94.915  62.479  75.412  1.00 10.37              
ATOM    526  CB  ASN A  34      95.925  60.639  74.984  1.00 10.37              
ATOM    527  HB1 ASN A  34      96.901  61.116  74.931  1.00 10.37              
ATOM    528  HB2 ASN A  34      95.889  59.860  74.223  1.00 10.37              
ATOM    529  CG  ASN A  34      95.856  59.954  76.343  1.00 10.37              
ATOM    530  OD1 ASN A  34      96.437  58.895  76.522  1.00 10.37              
ATOM    531  ND2 ASN A  34      95.240  60.537  77.344  1.00 10.37              
ATOM    532 1HD2 ASN A  34      94.675  61.359  77.199  1.00 10.37              
ATOM    533 2HD2 ASN A  34      94.948  59.958  78.134  1.00 10.37              
ATOM    534  C   ASN A  34      95.110  62.430  73.320  1.00 10.37              
ATOM    535  O   ASN A  34      96.272  62.707  73.007  1.00 10.37              
ATOM    536  N   ILE A  35      94.077  62.753  72.524  1.00  9.18              
ATOM    537  H   ILE A  35      93.136  62.642  72.874  1.00  9.18              
ATOM    538  CA  ILE A  35      94.292  63.192  71.134  1.00  9.18              
ATOM    539  HA  ILE A  35      95.213  62.724  70.785  1.00  9.18              
ATOM    540  CB  ILE A  35      93.184  62.698  70.165  1.00  9.18              
ATOM    541  HB  ILE A  35      92.246  62.651  70.709  1.00  9.18              
ATOM    542  CG2 ILE A  35      92.971  63.604  68.935  1.00  9.18              
ATOM    543 1HG2 ILE A  35      92.710  64.612  69.251  1.00  9.18              
ATOM    544 2HG2 ILE A  35      93.879  63.637  68.332  1.00  9.18              
ATOM    545 3HG2 ILE A  35      92.148  63.233  68.326  1.00  9.18              
ATOM    546  CG1 ILE A  35      93.565  61.271  69.703  1.00  9.18              
ATOM    547 1HG1 ILE A  35      93.702  60.645  70.581  1.00  9.18              
ATOM    548 2HG1 ILE A  35      94.516  61.303  69.170  1.00  9.18              
ATOM    549  CD1 ILE A  35      92.540  60.579  68.799  1.00  9.18              
ATOM    550  HD1 ILE A  35      92.809  59.528  68.686  1.00  9.18              
ATOM    551  HD2 ILE A  35      91.552  60.644  69.247  1.00  9.18              
ATOM    552  HD3 ILE A  35      92.523  61.042  67.813  1.00  9.18              
ATOM    553  C   ILE A  35      94.626  64.724  71.077  1.00  9.18              
ATOM    554  O   ILE A  35      95.223  65.167  70.095  1.00  9.18              
ATOM    555  N   ILE A  36      94.251  65.610  72.022  1.00  7.14              
ATOM    556  H   ILE A  36      93.751  66.397  71.624  1.00  7.14              
ATOM    557  CA  ILE A  36      94.826  65.993  73.362  1.00  7.14              
ATOM    558  HA  ILE A  36      95.172  65.079  73.830  1.00  7.14              
ATOM    559  CB  ILE A  36      96.003  66.912  73.167  1.00  7.14              
ATOM    560  HB  ILE A  36      96.618  66.478  72.377  1.00  7.14              
ATOM    561  CG2 ILE A  36      95.352  68.176  72.613  1.00  7.14              
ATOM    562 1HG2 ILE A  36      96.109  68.809  72.274  1.00  7.14              
ATOM    563 2HG2 ILE A  36      94.786  67.975  71.708  1.00  7.14              
ATOM    564 3HG2 ILE A  36      94.738  68.689  73.346  1.00  7.14              
ATOM    565  CG1 ILE A  36      96.913  67.017  74.421  1.00  7.14              
ATOM    566 1HG1 ILE A  36      96.399  67.509  75.241  1.00  7.14              
ATOM    567 2HG1 ILE A  36      97.772  67.629  74.189  1.00  7.14              
ATOM    568  CD1 ILE A  36      97.468  65.679  74.926  1.00  7.14              
ATOM    569  HD1 ILE A  36      98.227  65.869  75.685  1.00  7.14              
ATOM    570  HD2 ILE A  36      96.676  65.080  75.376  1.00  7.14              
ATOM    571  HD3 ILE A  36      97.921  65.130  74.100  1.00  7.14              
ATOM    572  C   ILE A  36      93.670  66.476  74.182  1.00  7.14              
ATOM    573  O   ILE A  36      92.536  66.406  73.750  1.00  7.14              
ATOM    574  N   ASP A  37      93.974  67.006  75.333  1.00  6.24              
ATOM    575  H   ASP A  37      94.943  66.953  75.593  1.00  6.24              
ATOM    576  CA  ASP A  37      93.161  67.811  76.215  1.00  6.24              
ATOM    577  HA  ASP A  37      92.444  67.189  76.716  1.00  6.24              
ATOM    578  CB  ASP A  37      94.193  68.296  77.263  1.00  6.24              
ATOM    579  HB1 ASP A  37      94.670  69.205  76.898  1.00  6.24              
ATOM    580  HB2 ASP A  37      94.981  67.545  77.364  1.00  6.24              
ATOM    581  CG  ASP A  37      93.681  68.537  78.684  1.00  6.24              
ATOM    582  OD1 ASP A  37      94.576  68.695  79.548  1.00  6.24              
ATOM    583  OD2 ASP A  37      92.467  68.386  78.930  1.00  6.24              
ATOM    584  C   ASP A  37      92.375  68.985  75.656  1.00  6.24              
ATOM    585  O   ASP A  37      92.272  70.013  76.290  1.00  6.24              
ATOM    586  N   GLU A  38      91.945  68.849  74.413  1.00  6.57              
ATOM    587  H   GLU A  38      92.083  67.919  74.040  1.00  6.57              
ATOM    588  CA  GLU A  38      91.788  69.846  73.396  1.00  6.57              
ATOM    589  HA  GLU A  38      90.869  70.384  73.605  1.00  6.57              
ATOM    590  CB  GLU A  38      92.918  70.893  73.502  1.00  6.57              
ATOM    591  HB1 GLU A  38      93.262  71.152  72.512  1.00  6.57              
ATOM    592  HB2 GLU A  38      93.775  70.499  74.046  1.00  6.57              
ATOM    593  CG  GLU A  38      92.380  72.142  74.232  1.00  6.57              
ATOM    594  HG1 GLU A  38      91.712  71.845  75.004  1.00  6.57              
ATOM    595  HG2 GLU A  38      91.713  72.679  73.567  1.00  6.57              
ATOM    596  CD  GLU A  38      93.424  73.084  74.841  1.00  6.57              
ATOM    597  OE1 GLU A  38      94.612  72.988  74.457  1.00  6.57              
ATOM    598  OE2 GLU A  38      92.993  74.026  75.545  1.00  6.57              
ATOM    599  C   GLU A  38      91.636  69.159  72.085  1.00  6.57              
ATOM    600  O   GLU A  38      92.434  68.304  71.712  1.00  6.57              
ATOM    601  N   CYS A  39      90.502  69.427  71.439  1.00  7.03              
ATOM    602  H   CYS A  39      89.922  70.196  71.728  1.00  7.03              
ATOM    603  CA  CYS A  39      90.245  68.747  70.211  1.00  7.03              
ATOM    604  HA  CYS A  39      91.218  68.666  69.751  1.00  7.03              
ATOM    605  CB  CYS A  39      89.893  67.242  70.369  1.00  7.03              
ATOM    606  HB1 CYS A  39      88.838  67.108  70.619  1.00  7.03              
ATOM    607  HB2 CYS A  39      90.544  66.820  71.128  1.00  7.03              
ATOM    608  SG  CYS A  39      90.273  66.438  68.781  1.00  7.03              
ATOM    609  HG  CYS A  39      91.599  66.647  68.819  1.00  7.03              
ATOM    610  C   CYS A  39      89.528  69.374  68.970  1.00  7.03              
ATOM    611  O   CYS A  39      88.302  69.148  69.016  1.00  7.03              
ATOM    612  N   PRO A  40      90.011  70.113  67.878  1.00  6.98              
ATOM    613  CD  PRO A  40      89.051  70.431  66.815  1.00  6.98              
ATOM    614  HD1 PRO A  40      88.599  71.404  67.004  1.00  6.98              
ATOM    615  HD2 PRO A  40      88.263  69.683  66.760  1.00  6.98              
ATOM    616  CG  PRO A  40      89.778  70.432  65.466  1.00  6.98              
ATOM    617  HG1 PRO A  40      89.948  71.456  65.133  1.00  6.98              
ATOM    618  HG2 PRO A  40      89.228  69.885  64.703  1.00  6.98              
ATOM    619  CB  PRO A  40      91.102  69.745  65.780  1.00  6.98              
ATOM    620  HB1 PRO A  40      91.887  70.012  65.070  1.00  6.98              
ATOM    621  HB2 PRO A  40      90.966  68.663  65.830  1.00  6.98              
ATOM    622  CA  PRO A  40      91.349  70.289  67.193  1.00  6.98              
ATOM    623  HA  PRO A  40      92.085  69.648  67.669  1.00  6.98              
ATOM    624  C   PRO A  40      91.999  71.639  67.072  1.00  6.98              
ATOM    625  O   PRO A  40      93.154  71.753  66.660  1.00  6.98              
ATOM    626  N   LYS A  41      91.225  72.665  67.365  1.00  6.61              
ATOM    627  H   LYS A  41      90.283  72.476  67.670  1.00  6.61              
ATOM    628  CA  LYS A  41      91.720  74.015  67.213  1.00  6.61              
ATOM    629  HA  LYS A  41      92.300  74.068  66.289  1.00  6.61              
ATOM    630  CB  LYS A  41      90.523  74.966  67.103  1.00  6.61              
ATOM    631  HB1 LYS A  41      90.409  75.503  68.046  1.00  6.61              
ATOM    632  HB2 LYS A  41      89.627  74.357  66.958  1.00  6.61              
ATOM    633  CG  LYS A  41      90.575  75.997  65.960  1.00  6.61              
ATOM    634  HG1 LYS A  41      90.914  75.539  65.029  1.00  6.61              
ATOM    635  HG2 LYS A  41      91.220  76.828  66.243  1.00  6.61              
ATOM    636  CD  LYS A  41      89.123  76.458  65.819  1.00  6.61              
ATOM    637  HD1 LYS A  41      88.799  76.706  66.821  1.00  6.61              
ATOM    638  HD2 LYS A  41      88.545  75.605  65.460  1.00  6.61              
ATOM    639  CE  LYS A  41      88.730  77.658  64.975  1.00  6.61              
ATOM    640  HE1 LYS A  41      88.913  77.436  63.920  1.00  6.61              
ATOM    641  HE2 LYS A  41      89.329  78.524  65.270  1.00  6.61              
ATOM    642  NZ  LYS A  41      87.286  77.906  65.232  1.00  6.61              
ATOM    643  HZ1 LYS A  41      86.916  78.684  64.707  1.00  6.61              
ATOM    644  HZ2 LYS A  41      86.745  77.077  65.015  1.00  6.61              
ATOM    645  HZ3 LYS A  41      87.127  78.069  66.227  1.00  6.61              
ATOM    646  C   LYS A  41      92.679  74.418  68.317  1.00  6.61              
ATOM    647  O   LYS A  41      93.657  75.133  68.093  1.00  6.61              
ATOM    648  N   SER A  42      92.400  73.811  69.466  1.00  6.62              
ATOM    649  H   SER A  42      91.566  73.251  69.461  1.00  6.62              
ATOM    650  CA  SER A  42      93.419  73.331  70.359  1.00  6.62              
ATOM    651  HA  SER A  42      94.322  73.895  70.119  1.00  6.62              
ATOM    652  CB  SER A  42      93.142  73.727  71.765  1.00  6.62              
ATOM    653  HB1 SER A  42      93.868  73.179  72.343  1.00  6.62              
ATOM    654  HB2 SER A  42      92.114  73.474  72.007  1.00  6.62              
ATOM    655  OG  SER A  42      93.373  75.101  71.970  1.00  6.62              
ATOM    656  HG  SER A  42      93.844  75.148  72.821  1.00  6.62              
ATOM    657  C   SER A  42      93.733  71.898  70.070  1.00  6.62              
ATOM    658  O   SER A  42      92.853  71.044  70.035  1.00  6.62              
ATOM    659  N   ASN A  43      95.022  71.740  69.807  1.00  6.56              
ATOM    660  H   ASN A  43      95.582  72.572  69.718  1.00  6.56              
ATOM    661  CA  ASN A  43      95.741  70.502  69.829  1.00  6.56              
ATOM    662  HA  ASN A  43      95.168  69.842  70.481  1.00  6.56              
ATOM    663  CB  ASN A  43      95.743  69.803  68.443  1.00  6.56              
ATOM    664  HB1 ASN A  43      96.762  69.670  68.102  1.00  6.56              
ATOM    665  HB2 ASN A  43      95.205  70.402  67.710  1.00  6.56              
ATOM    666  CG  ASN A  43      95.096  68.419  68.468  1.00  6.56              
ATOM    667  OD1 ASN A  43      93.896  68.267  68.630  1.00  6.56              
ATOM    668  ND2 ASN A  43      95.866  67.368  68.311  1.00  6.56              
ATOM    669 1HD2 ASN A  43      96.841  67.491  68.085  1.00  6.56              
ATOM    670 2HD2 ASN A  43      95.495  66.476  68.627  1.00  6.56              
ATOM    671  C   ASN A  43      97.094  70.686  70.529  1.00  6.56              
ATOM    672  O   ASN A  43      98.176  70.655  69.941  1.00  6.56              
ATOM    673  N   LEU A  44      96.967  70.917  71.839  1.00  6.49              
ATOM    674  H   LEU A  44      96.039  71.117  72.181  1.00  6.49              
ATOM    675  CA  LEU A  44      97.890  70.425  72.858  1.00  6.49              
ATOM    676  HA  LEU A  44      98.636  71.217  72.901  1.00  6.49              
ATOM    677  CB  LEU A  44      97.197  70.467  74.245  1.00  6.49              
ATOM    678  HB1 LEU A  44      96.586  69.591  74.388  1.00  6.49              
ATOM    679  HB2 LEU A  44      96.503  71.307  74.255  1.00  6.49              
ATOM    680  CG  LEU A  44      98.114  70.633  75.467  1.00  6.49              
ATOM    681  HG  LEU A  44      98.979  69.978  75.376  1.00  6.49              
ATOM    682  CD1 LEU A  44      98.582  72.080  75.614  1.00  6.49              
ATOM    683 1HD1 LEU A  44      99.197  72.192  76.505  1.00  6.49              
ATOM    684 2HD1 LEU A  44      99.146  72.389  74.738  1.00  6.49              
ATOM    685 3HD1 LEU A  44      97.704  72.722  75.717  1.00  6.49              
ATOM    686  CD2 LEU A  44      97.378  70.279  76.758  1.00  6.49              
ATOM    687 1HD2 LEU A  44      98.018  70.462  77.621  1.00  6.49              
ATOM    688 2HD2 LEU A  44      96.476  70.888  76.851  1.00  6.49              
ATOM    689 3HD2 LEU A  44      97.095  69.228  76.754  1.00  6.49              
ATOM    690  C   LEU A  44      98.714  69.174  72.452  1.00  6.49              
ATOM    691  O   LEU A  44      98.295  68.275  71.729  1.00  6.49              
ATOM    692  N   SER A  45      99.924  69.073  72.971  1.00  6.61              
ATOM    693  H   SER A  45     100.272  69.847  73.516  1.00  6.61              
ATOM    694  CA  SER A  45     100.575  67.749  73.169  1.00  6.61              
ATOM    695  HA  SER A  45      99.826  66.957  73.219  1.00  6.61              
ATOM    696  CB  SER A  45     101.548  67.428  72.032  1.00  6.61              
ATOM    697  HB1 SER A  45     102.341  68.177  72.006  1.00  6.61              
ATOM    698  HB2 SER A  45     101.007  67.455  71.085  1.00  6.61              
ATOM    699  OG  SER A  45     102.113  66.135  72.211  1.00  6.61              
ATOM    700  HG  SER A  45     102.617  65.924  71.417  1.00  6.61              
ATOM    701  C   SER A  45     101.296  67.833  74.507  1.00  6.61              
ATOM    702  O   SER A  45     101.524  68.923  75.021  1.00  6.61              
ATOM    703  N   GLY A  46     101.605  66.707  75.130  1.00  6.27              
ATOM    704  H   GLY A  46     101.438  65.835  74.650  1.00  6.27              
ATOM    705  CA  GLY A  46     102.044  66.739  76.518  1.00  6.27              
ATOM    706  HA1 GLY A  46     101.585  65.905  77.047  1.00  6.27              
ATOM    707  HA2 GLY A  46     101.708  67.649  77.018  1.00  6.27              
ATOM    708  C   GLY A  46     103.540  66.665  76.642  1.00  6.27              
ATOM    709  O   GLY A  46     104.284  67.617  76.419  1.00  6.27              
ATOM    710  N   THR A  47     103.943  65.481  77.061  1.00  6.34              
ATOM    711  H   THR A  47     103.222  64.824  77.326  1.00  6.34              
ATOM    712  CA  THR A  47     105.286  65.176  77.544  1.00  6.34              
ATOM    713  HA  THR A  47     106.019  65.828  77.073  1.00  6.34              
ATOM    714  CB  THR A  47     105.288  65.370  79.077  1.00  6.34              
ATOM    715  HB  THR A  47     106.225  65.007  79.487  1.00  6.34              
ATOM    716  CG2 THR A  47     105.090  66.819  79.519  1.00  6.34              
ATOM    717 1HG2 THR A  47     104.092  67.174  79.263  1.00  6.34              
ATOM    718 2HG2 THR A  47     105.227  66.911  80.595  1.00  6.34              
ATOM    719 3HG2 THR A  47     105.828  67.440  79.020  1.00  6.34              
ATOM    720  OG1 THR A  47     104.228  64.639  79.656  1.00  6.34              
ATOM    721  HG1 THR A  47     104.117  64.943  80.561  1.00  6.34              
ATOM    722  C   THR A  47     105.638  63.742  77.211  1.00  6.34              
ATOM    723  O   THR A  47     106.460  63.107  77.875  1.00  6.34              
ATOM    724  N   CYS A  48     105.021  63.230  76.142  1.00  6.79              
ATOM    725  H   CYS A  48     104.371  63.837  75.668  1.00  6.79              
ATOM    726  CA  CYS A  48     105.681  62.235  75.327  1.00  6.79              
ATOM    727  HA  CYS A  48     105.719  61.296  75.879  1.00  6.79              
ATOM    728  CB  CYS A  48     104.888  62.007  74.037  1.00  6.79              
ATOM    729  HB1 CYS A  48     104.896  62.915  73.429  1.00  6.79              
ATOM    730  HB2 CYS A  48     103.858  61.734  74.273  1.00  6.79              
ATOM    731  SG  CYS A  48     105.675  60.653  73.122  1.00  6.79              
ATOM    732  HG  CYS A  48     104.889  60.714  72.037  1.00  6.79              
ATOM    733  C   CYS A  48     107.098  62.720  75.063  1.00  6.79              
ATOM    734  O   CYS A  48     107.258  63.843  74.590  1.00  6.79              
ATOM    735  N   LYS A  49     108.105  61.931  75.463  1.00  6.59              
ATOM    736  H   LYS A  49     107.892  60.987  75.747  1.00  6.59              
ATOM    737  CA  LYS A  49     109.513  62.323  75.340  1.00  6.59              
ATOM    738  HA  LYS A  49     109.570  63.391  75.569  1.00  6.59              
ATOM    739  CB  LYS A  49     110.481  61.631  76.336  1.00  6.59              
ATOM    740  HB1 LYS A  49     110.638  62.297  77.179  1.00  6.59              
ATOM    741  HB2 LYS A  49     111.474  61.572  75.889  1.00  6.59              
ATOM    742  CG  LYS A  49     110.117  60.225  76.853  1.00  6.59              
ATOM    743  HG1 LYS A  49     110.973  59.573  76.675  1.00  6.59              
ATOM    744  HG2 LYS A  49     109.282  59.804  76.293  1.00  6.59              
ATOM    745  CD  LYS A  49     109.807  60.180  78.361  1.00  6.59              
ATOM    746  HD1 LYS A  49     110.682  60.503  78.927  1.00  6.59              
ATOM    747  HD2 LYS A  49     109.622  59.136  78.620  1.00  6.59              
ATOM    748  CE  LYS A  49     108.574  60.993  78.783  1.00  6.59              
ATOM    749  HE1 LYS A  49     108.188  60.577  79.719  1.00  6.59              
ATOM    750  HE2 LYS A  49     107.794  60.870  78.026  1.00  6.59              
ATOM    751  NZ  LYS A  49     108.855  62.438  78.980  1.00  6.59              
ATOM    752  HZ1 LYS A  49     107.982  62.953  79.047  1.00  6.59              
ATOM    753  HZ2 LYS A  49     109.433  62.620  79.785  1.00  6.59              
ATOM    754  HZ3 LYS A  49     109.313  62.863  78.175  1.00  6.59              
ATOM    755  C   LYS A  49     109.993  62.244  73.888  1.00  6.59              
ATOM    756  O   LYS A  49     110.852  61.438  73.541  1.00  6.59              
ATOM    757  N   GLY A  50     109.397  63.081  73.048  1.00  6.27              
ATOM    758  H   GLY A  50     108.710  63.720  73.434  1.00  6.27              
ATOM    759  CA  GLY A  50     109.844  63.316  71.694  1.00  6.27              
ATOM    760  HA1 GLY A  50     109.134  63.966  71.183  1.00  6.27              
ATOM    761  HA2 GLY A  50     109.894  62.366  71.159  1.00  6.27              
ATOM    762  C   GLY A  50     111.229  63.974  71.669  1.00  6.27              
ATOM    763  O   GLY A  50     111.789  64.400  72.689  1.00  6.27              
ATOM    764  N   VAL A  51     111.777  64.044  70.460  1.00  5.96              
ATOM    765  H   VAL A  51     111.231  63.704  69.681  1.00  5.96              
ATOM    766  CA  VAL A  51     113.213  64.283  70.237  1.00  5.96              
ATOM    767  HA  VAL A  51     113.645  64.675  71.151  1.00  5.96              
ATOM    768  CB  VAL A  51     113.887  62.918  69.956  1.00  5.96              
ATOM    769  HB  VAL A  51     113.600  62.243  70.764  1.00  5.96              
ATOM    770  CG1 VAL A  51     113.441  62.269  68.638  1.00  5.96              
ATOM    771 1HG1 VAL A  51     113.912  61.291  68.533  1.00  5.96              
ATOM    772 2HG1 VAL A  51     112.362  62.121  68.633  1.00  5.96              
ATOM    773 3HG1 VAL A  51     113.726  62.887  67.786  1.00  5.96              
ATOM    774  CG2 VAL A  51     115.416  62.981  69.970  1.00  5.96              
ATOM    775 1HG2 VAL A  51     115.818  61.968  69.934  1.00  5.96              
ATOM    776 2HG2 VAL A  51     115.784  63.533  69.106  1.00  5.96              
ATOM    777 3HG2 VAL A  51     115.741  63.449  70.893  1.00  5.96              
ATOM    778  C   VAL A  51     113.503  65.295  69.127  1.00  5.96              
ATOM    779  O   VAL A  51     114.618  65.809  69.002  1.00  5.96              
ATOM    780  N   SER A  52     112.474  65.585  68.336  1.00  5.46              
ATOM    781  H   SER A  52     111.601  65.114  68.527  1.00  5.46              
ATOM    782  CA  SER A  52     112.388  66.640  67.331  1.00  5.46              
ATOM    783  HA  SER A  52     112.954  67.507  67.674  1.00  5.46              
ATOM    784  CB  SER A  52     112.987  66.169  66.002  1.00  5.46              
ATOM    785  HB1 SER A  52     112.827  66.930  65.238  1.00  5.46              
ATOM    786  HB2 SER A  52     112.508  65.240  65.686  1.00  5.46              
ATOM    787  OG  SER A  52     114.380  65.962  66.164  1.00  5.46              
ATOM    788  HG  SER A  52     114.630  66.207  67.067  1.00  5.46              
ATOM    789  C   SER A  52     110.925  67.056  67.204  1.00  5.46              
ATOM    790  O   SER A  52     110.029  66.305  67.584  1.00  5.46              
ATOM    791  N   ASN A  53     110.676  68.291  66.780  1.00  4.57              
ATOM    792  H   ASN A  53     111.449  68.858  66.466  1.00  4.57              
ATOM    793  CA  ASN A  53     109.361  68.918  66.900  1.00  4.57              
ATOM    794  HA  ASN A  53     109.027  68.797  67.932  1.00  4.57              
ATOM    795  CB  ASN A  53     109.557  70.432  66.639  1.00  4.57              
ATOM    796  HB1 ASN A  53     110.043  70.561  65.673  1.00  4.57              
ATOM    797  HB2 ASN A  53     110.208  70.848  67.407  1.00  4.57              
ATOM    798  CG  ASN A  53     108.277  71.257  66.613  1.00  4.57              
ATOM    799  OD1 ASN A  53     108.005  71.983  65.669  1.00  4.57              
ATOM    800  ND2 ASN A  53     107.459  71.199  67.639  1.00  4.57              
ATOM    801 1HD2 ASN A  53     107.694  70.682  68.467  1.00  4.57              
ATOM    802 2HD2 ASN A  53     106.584  71.693  67.540  1.00  4.57              
ATOM    803  C   ASN A  53     108.304  68.301  65.990  1.00  4.57              
ATOM    804  O   ASN A  53     108.384  68.445  64.772  1.00  4.57              
ATOM    805  N   VAL A  54     107.287  67.722  66.635  1.00  4.46              
ATOM    806  H   VAL A  54     107.442  67.490  67.604  1.00  4.46              
ATOM    807  CA  VAL A  54     105.956  67.387  66.108  1.00  4.46              
ATOM    808  HA  VAL A  54     106.011  66.361  65.765  1.00  4.46              
ATOM    809  CB  VAL A  54     104.916  67.411  67.255  1.00  4.46              
ATOM    810  HB  VAL A  54     103.935  67.205  66.833  1.00  4.46              
ATOM    811  CG1 VAL A  54     105.191  66.317  68.297  1.00  4.46              
ATOM    812 1HG1 VAL A  54     104.385  66.292  69.030  1.00  4.46              
ATOM    813 2HG1 VAL A  54     105.230  65.346  67.807  1.00  4.46              
ATOM    814 3HG1 VAL A  54     106.138  66.487  68.809  1.00  4.46              
ATOM    815  CG2 VAL A  54     104.868  68.731  68.047  1.00  4.46              
ATOM    816 1HG2 VAL A  54     104.097  68.669  68.815  1.00  4.46              
ATOM    817 2HG2 VAL A  54     105.823  68.929  68.529  1.00  4.46              
ATOM    818 3HG2 VAL A  54     104.620  69.567  67.395  1.00  4.46              
ATOM    819  C   VAL A  54     105.561  68.249  64.896  1.00  4.46              
ATOM    820  O   VAL A  54     105.169  69.407  65.013  1.00  4.46              
ATOM    821  N   ALA A  55     105.774  67.692  63.703  1.00  4.62              
ATOM    822  H   ALA A  55     106.241  66.796  63.695  1.00  4.62              
ATOM    823  CA  ALA A  55     105.602  68.397  62.433  1.00  4.62              
ATOM    824  HA  ALA A  55     105.753  69.461  62.602  1.00  4.62              
ATOM    825  CB  ALA A  55     106.697  67.917  61.472  1.00  4.62              
ATOM    826  HB1 ALA A  55     106.600  68.436  60.518  1.00  4.62              
ATOM    827  HB2 ALA A  55     107.677  68.133  61.899  1.00  4.62              
ATOM    828  HB3 ALA A  55     106.609  66.842  61.304  1.00  4.62              
ATOM    829  C   ALA A  55     104.209  68.233  61.818  1.00  4.62              
ATOM    830  O   ALA A  55     103.622  69.181  61.308  1.00  4.62              
ATOM    831  N   LEU A  56     103.720  67.005  61.914  1.00  5.56              
ATOM    832  H   LEU A  56     104.342  66.350  62.358  1.00  5.56              
ATOM    833  CA  LEU A  56     102.350  66.528  61.756  1.00  5.56              
ATOM    834  HA  LEU A  56     101.701  67.154  62.366  1.00  5.56              
ATOM    835  CB  LEU A  56     101.843  66.612  60.295  1.00  5.56              
ATOM    836  HB1 LEU A  56     101.981  67.630  59.928  1.00  5.56              
ATOM    837  HB2 LEU A  56     100.766  66.445  60.340  1.00  5.56              
ATOM    838  CG  LEU A  56     102.413  65.623  59.254  1.00  5.56              
ATOM    839  HG  LEU A  56     102.327  64.605  59.632  1.00  5.56              
ATOM    840  CD1 LEU A  56     101.599  65.700  57.959  1.00  5.56              
ATOM    841 1HD1 LEU A  56     101.972  64.970  57.240  1.00  5.56              
ATOM    842 2HD1 LEU A  56     100.553  65.474  58.169  1.00  5.56              
ATOM    843 3HD1 LEU A  56     101.672  66.700  57.532  1.00  5.56              
ATOM    844  CD2 LEU A  56     103.878  65.892  58.894  1.00  5.56              
ATOM    845 1HD2 LEU A  56     104.186  65.234  58.081  1.00  5.56              
ATOM    846 2HD2 LEU A  56     103.997  66.931  58.584  1.00  5.56              
ATOM    847 3HD2 LEU A  56     104.520  65.696  59.749  1.00  5.56              
ATOM    848  C   LEU A  56     102.269  65.105  62.305  1.00  5.56              
ATOM    849  O   LEU A  56     101.290  64.766  62.947  1.00  5.56              
ATOM    850  N   ASP A  57     103.385  64.376  62.197  1.00  7.81              
ATOM    851  H   ASP A  57     104.040  64.665  61.492  1.00  7.81              
ATOM    852  CA  ASP A  57     103.956  63.593  63.294  1.00  7.81              
ATOM    853  HA  ASP A  57     104.699  62.915  62.873  1.00  7.81              
ATOM    854  CB  ASP A  57     104.708  64.600  64.163  1.00  7.81              
ATOM    855  HB1 ASP A  57     104.007  65.224  64.722  1.00  7.81              
ATOM    856  HB2 ASP A  57     105.269  65.242  63.489  1.00  7.81              
ATOM    857  CG  ASP A  57     105.710  63.962  65.102  1.00  7.81              
ATOM    858  OD1 ASP A  57     106.908  64.091  64.782  1.00  7.81              
ATOM    859  OD2 ASP A  57     105.262  63.477  66.158  1.00  7.81              
ATOM    860  C   ASP A  57     102.915  62.694  63.988  1.00  7.81              
ATOM    861  O   ASP A  57     102.321  61.826  63.344  1.00  7.81              
ATOM    862  N   LEU A  58     102.655  62.918  65.272  1.00  7.66              
ATOM    863  H   LEU A  58     103.322  63.489  65.782  1.00  7.66              
ATOM    864  CA  LEU A  58     101.611  62.264  66.045  1.00  7.66              
ATOM    865  HA  LEU A  58     101.665  61.203  65.806  1.00  7.66              
ATOM    866  CB  LEU A  58     101.931  62.412  67.550  1.00  7.66              
ATOM    867  HB1 LEU A  58     101.045  62.174  68.141  1.00  7.66              
ATOM    868  HB2 LEU A  58     102.184  63.455  67.748  1.00  7.66              
ATOM    869  CG  LEU A  58     103.067  61.497  68.047  1.00  7.66              
ATOM    870  HG  LEU A  58     103.931  61.576  67.392  1.00  7.66              
ATOM    871  CD1 LEU A  58     103.480  61.936  69.454  1.00  7.66              
ATOM    872 1HD1 LEU A  58     104.281  61.293  69.816  1.00  7.66              
ATOM    873 2HD1 LEU A  58     103.856  62.958  69.411  1.00  7.66              
ATOM    874 3HD1 LEU A  58     102.625  61.888  70.129  1.00  7.66              
ATOM    875  CD2 LEU A  58     102.638  60.025  68.122  1.00  7.66              
ATOM    876 1HD2 LEU A  58     103.442  59.429  68.552  1.00  7.66              
ATOM    877 2HD2 LEU A  58     101.742  59.924  68.736  1.00  7.66              
ATOM    878 3HD2 LEU A  58     102.436  59.645  67.122  1.00  7.66              
ATOM    879  C   LEU A  58     100.164  62.650  65.687  1.00  7.66              
ATOM    880  O   LEU A  58      99.416  63.110  66.548  1.00  7.66              
ATOM    881  N   ALA A  59      99.763  62.464  64.425  1.00  6.16              
ATOM    882  H   ALA A  59     100.458  62.124  63.767  1.00  6.16              
ATOM    883  CA  ALA A  59      98.440  62.839  63.901  1.00  6.16              
ATOM    884  HA  ALA A  59      98.508  62.794  62.813  1.00  6.16              
ATOM    885  CB  ALA A  59      97.407  61.796  64.346  1.00  6.16              
ATOM    886  HB1 ALA A  59      96.450  61.990  63.862  1.00  6.16              
ATOM    887  HB2 ALA A  59      97.746  60.797  64.075  1.00  6.16              
ATOM    888  HB3 ALA A  59      97.267  61.848  65.427  1.00  6.16              
ATOM    889  C   ALA A  59      98.035  64.312  64.225  1.00  6.16              
ATOM    890  O   ALA A  59      96.852  64.622  64.323  1.00  6.16              
ATOM    891  N   GLY A  60      99.013  65.192  64.437  1.00  6.52              
ATOM    892  H   GLY A  60      99.939  64.892  64.162  1.00  6.52              
ATOM    893  CA  GLY A  60      98.998  66.045  65.637  1.00  6.52              
ATOM    894  HA1 GLY A  60      99.948  65.907  66.149  1.00  6.52              
ATOM    895  HA2 GLY A  60      98.215  65.684  66.306  1.00  6.52              
ATOM    896  C   GLY A  60      98.792  67.518  65.447  1.00  6.52              
ATOM    897  O   GLY A  60      98.138  68.170  66.265  1.00  6.52              
ATOM    898  N   ILE A  61      99.404  68.034  64.388  1.00  4.81              
ATOM    899  H   ILE A  61      99.823  67.381  63.744  1.00  4.81              
ATOM    900  CA  ILE A  61      99.847  69.421  64.348  1.00  4.81              
ATOM    901  HA  ILE A  61      99.431  69.943  65.196  1.00  4.81              
ATOM    902  CB  ILE A  61     101.387  69.495  64.499  1.00  4.81              
ATOM    903  HB  ILE A  61     101.834  68.931  63.682  1.00  4.81              
ATOM    904  CG2 ILE A  61     101.944  70.927  64.407  1.00  4.81              
ATOM    905 1HG2 ILE A  61     101.444  71.575  65.119  1.00  4.81              
ATOM    906 2HG2 ILE A  61     103.014  70.927  64.610  1.00  4.81              
ATOM    907 3HG2 ILE A  61     101.796  71.333  63.406  1.00  4.81              
ATOM    908  CG1 ILE A  61     101.865  68.839  65.814  1.00  4.81              
ATOM    909 1HG1 ILE A  61     102.944  68.887  65.821  1.00  4.81              
ATOM    910 2HG1 ILE A  61     101.604  67.781  65.814  1.00  4.81              
ATOM    911  CD1 ILE A  61     101.378  69.467  67.128  1.00  4.81              
ATOM    912  HD1 ILE A  61     101.784  68.903  67.967  1.00  4.81              
ATOM    913  HD2 ILE A  61     101.724  70.498  67.202  1.00  4.81              
ATOM    914  HD3 ILE A  61     100.294  69.435  67.194  1.00  4.81              
ATOM    915  C   ILE A  61      99.322  70.103  63.084  1.00  4.81              
ATOM    916  O   ILE A  61     100.006  70.200  62.064  1.00  4.81              
ATOM    917  N   PRO A  62      98.073  70.571  63.117  1.00  4.40              
ATOM    918  CD  PRO A  62      96.939  69.945  63.791  1.00  4.40              
ATOM    919  HD1 PRO A  62      97.026  70.029  64.869  1.00  4.40              
ATOM    920  HD2 PRO A  62      96.862  68.891  63.522  1.00  4.40              
ATOM    921  CG  PRO A  62      95.696  70.691  63.313  1.00  4.40              
ATOM    922  HG1 PRO A  62      94.967  70.814  64.115  1.00  4.40              
ATOM    923  HG2 PRO A  62      95.256  70.163  62.466  1.00  4.40              
ATOM    924  CB  PRO A  62      96.259  72.031  62.849  1.00  4.40              
ATOM    925  HB1 PRO A  62      96.376  72.676  63.717  1.00  4.40              
ATOM    926  HB2 PRO A  62      95.623  72.502  62.099  1.00  4.40              
ATOM    927  CA  PRO A  62      97.642  71.678  62.297  1.00  4.40              
ATOM    928  HA  PRO A  62      97.519  71.291  61.285  1.00  4.40              
ATOM    929  C   PRO A  62      98.555  72.904  62.226  1.00  4.40              
ATOM    930  O   PRO A  62      99.290  73.235  63.151  1.00  4.40              
ATOM    931  N   SER A  63      98.352  73.690  61.163  1.00  3.99              
ATOM    932  H   SER A  63      97.788  73.331  60.409  1.00  3.99              
ATOM    933  CA  SER A  63      98.738  75.110  61.140  1.00  3.99              
ATOM    934  HA  SER A  63      99.644  75.185  61.734  1.00  3.99              
ATOM    935  CB  SER A  63      99.109  75.549  59.722  1.00  3.99              
ATOM    936  HB1 SER A  63      98.258  76.025  59.234  1.00  3.99              
ATOM    937  HB2 SER A  63      99.419  74.683  59.134  1.00  3.99              
ATOM    938  OG  SER A  63     100.198  76.444  59.800  1.00  3.99              
ATOM    939  HG  SER A  63     100.981  75.916  60.031  1.00  3.99              
ATOM    940  C   SER A  63      97.674  76.030  61.778  1.00  3.99              
ATOM    941  O   SER A  63      97.588  77.240  61.538  1.00  3.99              
ATOM    942  N   HIS A  64      96.787  75.434  62.567  1.00  3.91              
ATOM    943  H   HIS A  64      96.942  74.458  62.781  1.00  3.91              
ATOM    944  CA  HIS A  64      95.712  76.085  63.297  1.00  3.91              
ATOM    945  HA  HIS A  64      95.996  77.107  63.556  1.00  3.91              
ATOM    946  CB  HIS A  64      94.406  76.105  62.476  1.00  3.91              
ATOM    947  HB1 HIS A  64      93.954  75.113  62.443  1.00  3.91              
ATOM    948  HB2 HIS A  64      94.640  76.386  61.448  1.00  3.91              
ATOM    949  CG  HIS A  64      93.403  77.096  63.014  1.00  3.91              
ATOM    950  ND1 HIS A  64      92.798  78.098  62.253  1.00  3.91              
ATOM    951  CE1 HIS A  64      92.221  78.936  63.131  1.00  3.91              
ATOM    952  HE1 HIS A  64      91.759  79.879  62.864  1.00  3.91              
ATOM    953  NE2 HIS A  64      92.470  78.540  64.387  1.00  3.91              
ATOM    954  HE2 HIS A  64      92.527  79.172  65.186  1.00  3.91              
ATOM    955  CD2 HIS A  64      93.186  77.369  64.332  1.00  3.91              
ATOM    956  HD2 HIS A  64      93.638  76.873  65.182  1.00  3.91              
ATOM    957  C   HIS A  64      95.549  75.319  64.622  1.00  3.91              
ATOM    958  O   HIS A  64      94.782  74.366  64.686  1.00  3.91              
ATOM    959  N   LEU A  65      96.366  75.663  65.616  1.00  3.90              
ATOM    960  H   LEU A  65      96.751  76.602  65.596  1.00  3.90              
ATOM    961  CA  LEU A  65      96.815  74.800  66.709  1.00  3.90              
ATOM    962  HA  LEU A  65      96.009  74.106  66.955  1.00  3.90              
ATOM    963  CB  LEU A  65      98.027  73.995  66.236  1.00  3.90              
ATOM    964  HB1 LEU A  65      98.874  74.657  66.097  1.00  3.90              
ATOM    965  HB2 LEU A  65      97.805  73.569  65.261  1.00  3.90              
ATOM    966  CG  LEU A  65      98.405  72.891  67.242  1.00  3.90              
ATOM    967  HG  LEU A  65      97.857  72.985  68.179  1.00  3.90              
ATOM    968  CD1 LEU A  65      98.031  71.568  66.628  1.00  3.90              
ATOM    969 1HD1 LEU A  65      98.402  70.753  67.246  1.00  3.90              
ATOM    970 2HD1 LEU A  65      96.947  71.514  66.532  1.00  3.90              
ATOM    971 3HD1 LEU A  65      98.486  71.522  65.648  1.00  3.90              
ATOM    972  CD2 LEU A  65      99.899  72.893  67.537  1.00  3.90              
ATOM    973 1HD2 LEU A  65     100.125  72.060  68.199  1.00  3.90              
ATOM    974 2HD2 LEU A  65     100.455  72.806  66.610  1.00  3.90              
ATOM    975 3HD2 LEU A  65     100.168  73.824  68.030  1.00  3.90              
ATOM    976  C   LEU A  65      97.151  75.593  68.003  1.00  3.90              
ATOM    977  O   LEU A  65      98.203  75.426  68.612  1.00  3.90              
ATOM    978  N   GLU A  66      96.331  76.569  68.372  1.00  3.87              
ATOM    979  H   GLU A  66      95.424  76.579  67.924  1.00  3.87              
ATOM    980  CA  GLU A  66      96.770  77.813  69.042  1.00  3.87              
ATOM    981  HA  GLU A  66      97.562  78.256  68.449  1.00  3.87              
ATOM    982  CB  GLU A  66      95.608  78.831  69.019  1.00  3.87              
ATOM    983  HB1 GLU A  66      96.028  79.835  69.082  1.00  3.87              
ATOM    984  HB2 GLU A  66      95.019  78.674  69.924  1.00  3.87              
ATOM    985  CG  GLU A  66      94.606  78.791  67.840  1.00  3.87              
ATOM    986  HG1 GLU A  66      93.818  79.511  68.076  1.00  3.87              
ATOM    987  HG2 GLU A  66      94.111  77.818  67.818  1.00  3.87              
ATOM    988  CD  GLU A  66      95.141  79.104  66.427  1.00  3.87              
ATOM    989  OE1 GLU A  66      94.483  79.931  65.754  1.00  3.87              
ATOM    990  OE2 GLU A  66      96.037  78.393  65.911  1.00  3.87              
ATOM    991  C   GLU A  66      97.350  77.680  70.476  1.00  3.87              
ATOM    992  O   GLU A  66      97.717  78.695  71.084  1.00  3.87              
ATOM    993  N   VAL A  67      97.490  76.461  71.013  1.00  3.43              
ATOM    994  H   VAL A  67      97.256  75.673  70.422  1.00  3.43              
ATOM    995  CA  VAL A  67      98.230  76.175  72.253  1.00  3.43              
ATOM    996  HA  VAL A  67      98.969  76.968  72.336  1.00  3.43              
ATOM    997  CB  VAL A  67      97.374  76.368  73.527  1.00  3.43              
ATOM    998  HB  VAL A  67      97.235  77.444  73.651  1.00  3.43              
ATOM    999  CG1 VAL A  67      95.980  75.763  73.412  1.00  3.43              
ATOM   1000 1HG1 VAL A  67      95.453  75.838  74.365  1.00  3.43              
ATOM   1001 2HG1 VAL A  67      95.427  76.315  72.656  1.00  3.43              
ATOM   1002 3HG1 VAL A  67      96.057  74.710  73.136  1.00  3.43              
ATOM   1003  CG2 VAL A  67      98.048  75.865  74.810  1.00  3.43              
ATOM   1004 1HG2 VAL A  67      98.011  74.779  74.838  1.00  3.43              
ATOM   1005 2HG2 VAL A  67      99.088  76.182  74.853  1.00  3.43              
ATOM   1006 3HG2 VAL A  67      97.512  76.244  75.680  1.00  3.43              
ATOM   1007  C   VAL A  67      99.093  74.902  72.240  1.00  3.43              
ATOM   1008  O   VAL A  67      98.666  73.799  72.551  1.00  3.43              
ATOM   1009  N   LEU A  68     100.382  75.061  71.933  1.00  3.47              
ATOM   1010  H   LEU A  68     100.749  75.997  71.867  1.00  3.47              
ATOM   1011  CA  LEU A  68     101.320  73.936  71.835  1.00  3.47              
ATOM   1012  HA  LEU A  68     100.780  73.014  71.610  1.00  3.47              
ATOM   1013  CB  LEU A  68     102.269  74.262  70.658  1.00  3.47              
ATOM   1014  HB1 LEU A  68     102.776  75.202  70.880  1.00  3.47              
ATOM   1015  HB2 LEU A  68     101.639  74.442  69.785  1.00  3.47              
ATOM   1016  CG  LEU A  68     103.343  73.243  70.221  1.00  3.47              
ATOM   1017  HG  LEU A  68     103.665  73.543  69.223  1.00  3.47              
ATOM   1018  CD1 LEU A  68     104.594  73.263  71.099  1.00  3.47              
ATOM   1019 1HD1 LEU A  68     105.358  72.628  70.656  1.00  3.47              
ATOM   1020 2HD1 LEU A  68     104.982  74.278  71.161  1.00  3.47              
ATOM   1021 3HD1 LEU A  68     104.374  72.907  72.101  1.00  3.47              
ATOM   1022  CD2 LEU A  68     102.828  71.808  70.112  1.00  3.47              
ATOM   1023 1HD2 LEU A  68     103.585  71.179  69.642  1.00  3.47              
ATOM   1024 2HD2 LEU A  68     102.605  71.403  71.098  1.00  3.47              
ATOM   1025 3HD2 LEU A  68     101.925  71.782  69.507  1.00  3.47              
ATOM   1026  C   LEU A  68     102.073  73.801  73.170  1.00  3.47              
ATOM   1027  O   LEU A  68     102.751  74.722  73.662  1.00  3.47              
ATOM   1028  N   CYS A  69     101.978  72.578  73.694  1.00  3.52              
ATOM   1029  H   CYS A  69     101.372  71.914  73.236  1.00  3.52              
ATOM   1030  CA  CYS A  69     102.864  72.075  74.730  1.00  3.52              
ATOM   1031  HA  CYS A  69     103.489  72.908  75.054  1.00  3.52              
ATOM   1032  CB  CYS A  69     102.065  71.691  75.984  1.00  3.52              
ATOM   1033  HB1 CYS A  69     101.195  71.099  75.714  1.00  3.52              
ATOM   1034  HB2 CYS A  69     101.700  72.603  76.456  1.00  3.52              
ATOM   1035  SG  CYS A  69     103.086  70.767  77.172  1.00  3.52              
ATOM   1036  HG  CYS A  69     103.142  69.638  76.440  1.00  3.52              
ATOM   1037  C   CYS A  69     103.857  71.047  74.181  1.00  3.52              
ATOM   1038  O   CYS A  69     103.520  70.219  73.334  1.00  3.52              
ATOM   1039  N   LEU A  70     105.111  71.185  74.627  1.00  4.02              
ATOM   1040  H   LEU A  70     105.296  71.942  75.271  1.00  4.02              
ATOM   1041  CA  LEU A  70     106.255  70.363  74.240  1.00  4.02              
ATOM   1042  HA  LEU A  70     105.893  69.338  74.141  1.00  4.02              
ATOM   1043  CB  LEU A  70     106.789  70.830  72.865  1.00  4.02              
ATOM   1044  HB1 LEU A  70     107.259  71.809  72.971  1.00  4.02              
ATOM   1045  HB2 LEU A  70     105.926  70.961  72.215  1.00  4.02              
ATOM   1046  CG  LEU A  70     107.744  69.888  72.101  1.00  4.02              
ATOM   1047  HG  LEU A  70     107.827  70.279  71.086  1.00  4.02              
ATOM   1048  CD1 LEU A  70     109.163  69.814  72.665  1.00  4.02              
ATOM   1049 1HD1 LEU A  70     109.805  69.275  71.970  1.00  4.02              
ATOM   1050 2HD1 LEU A  70     109.555  70.822  72.809  1.00  4.02              
ATOM   1051 3HD1 LEU A  70     109.165  69.295  73.620  1.00  4.02              
ATOM   1052  CD2 LEU A  70     107.202  68.461  71.999  1.00  4.02              
ATOM   1053 1HD2 LEU A  70     107.814  67.880  71.311  1.00  4.02              
ATOM   1054 2HD2 LEU A  70     107.227  67.975  72.975  1.00  4.02              
ATOM   1055 3HD2 LEU A  70     106.174  68.480  71.638  1.00  4.02              
ATOM   1056  C   LEU A  70     107.302  70.376  75.370  1.00  4.02              
ATOM   1057  O   LEU A  70     108.343  71.023  75.291  1.00  4.02              
ATOM   1058  N   HIS A  71     106.963  69.710  76.473  1.00  4.01              
ATOM   1059  H   HIS A  71     106.117  69.155  76.434  1.00  4.01              
ATOM   1060  CA  HIS A  71     107.739  69.665  77.722  1.00  4.01              
ATOM   1061  HA  HIS A  71     108.610  70.322  77.645  1.00  4.01              
ATOM   1062  CB  HIS A  71     106.835  70.224  78.846  1.00  4.01              
ATOM   1063  HB1 HIS A  71     105.892  69.679  78.842  1.00  4.01              
ATOM   1064  HB2 HIS A  71     106.598  71.259  78.595  1.00  4.01              
ATOM   1065  CG  HIS A  71     107.369  70.222  80.265  1.00  4.01              
ATOM   1066  ND1 HIS A  71     108.710  70.243  80.650  1.00  4.01              
ATOM   1067  CE1 HIS A  71     108.723  70.285  81.989  1.00  4.01              
ATOM   1068  HE1 HIS A  71     109.623  70.308  82.592  1.00  4.01              
ATOM   1069  NE2 HIS A  71     107.468  70.294  82.466  1.00  4.01              
ATOM   1070  HE2 HIS A  71     107.222  70.329  83.445  1.00  4.01              
ATOM   1071  CD2 HIS A  71     106.602  70.255  81.394  1.00  4.01              
ATOM   1072  HD2 HIS A  71     105.522  70.275  81.422  1.00  4.01              
ATOM   1073  C   HIS A  71     108.265  68.233  77.960  1.00  4.01              
ATOM   1074  O   HIS A  71     107.909  67.311  77.223  1.00  4.01              
ATOM   1075  N   TYR A  72     109.123  68.020  78.962  1.00  4.07              
ATOM   1076  H   TYR A  72     109.312  68.814  79.567  1.00  4.07              
ATOM   1077  CA  TYR A  72     109.826  66.765  79.265  1.00  4.07              
ATOM   1078  HA  TYR A  72     110.785  67.061  79.692  1.00  4.07              
ATOM   1079  CB  TYR A  72     109.106  65.943  80.347  1.00  4.07              
ATOM   1080  HB1 TYR A  72     109.665  65.021  80.504  1.00  4.07              
ATOM   1081  HB2 TYR A  72     108.129  65.672  79.961  1.00  4.07              
ATOM   1082  CG  TYR A  72     108.947  66.589  81.716  1.00  4.07              
ATOM   1083  CD1 TYR A  72     110.046  67.186  82.370  1.00  4.07              
ATOM   1084  HD1 TYR A  72     111.020  67.220  81.900  1.00  4.07              
ATOM   1085  CE1 TYR A  72     109.887  67.749  83.652  1.00  4.07              
ATOM   1086  HE1 TYR A  72     110.725  68.215  84.151  1.00  4.07              
ATOM   1087  CZ  TYR A  72     108.632  67.710  84.291  1.00  4.07              
ATOM   1088  OH  TYR A  72     108.469  68.293  85.506  1.00  4.07              
ATOM   1089  HH  TYR A  72     107.608  68.113  85.886  1.00  4.07              
ATOM   1090  CE2 TYR A  72     107.539  67.082  83.656  1.00  4.07              
ATOM   1091  HE2 TYR A  72     106.580  67.039  84.147  1.00  4.07              
ATOM   1092  CD2 TYR A  72     107.703  66.520  82.376  1.00  4.07              
ATOM   1093  HD2 TYR A  72     106.867  66.033  81.902  1.00  4.07              
ATOM   1094  C   TYR A  72     110.213  65.932  78.028  1.00  4.07              
ATOM   1095  O   TYR A  72     109.943  64.728  77.926  1.00  4.07              
ATOM   1096  N   SER A  73     110.850  66.624  77.091  1.00  4.09              
ATOM   1097  H   SER A  73     111.053  67.589  77.308  1.00  4.09              
ATOM   1098  CA  SER A  73     111.331  66.144  75.798  1.00  4.09              
ATOM   1099  HA  SER A  73     111.157  65.073  75.699  1.00  4.09              
ATOM   1100  CB  SER A  73     110.548  66.863  74.694  1.00  4.09              
ATOM   1101  HB1 SER A  73     110.982  66.645  73.719  1.00  4.09              
ATOM   1102  HB2 SER A  73     110.579  67.941  74.861  1.00  4.09              
ATOM   1103  OG  SER A  73     109.209  66.410  74.689  1.00  4.09              
ATOM   1104  HG  SER A  73     108.757  66.697  75.499  1.00  4.09              
ATOM   1105  C   SER A  73     112.840  66.373  75.703  1.00  4.09              
ATOM   1106  O   SER A  73     113.482  66.642  76.717  1.00  4.09              
ATOM   1107  N   LYS A  74     113.440  66.306  74.509  1.00  3.87              
ATOM   1108  H   LYS A  74     112.914  65.954  73.713  1.00  3.87              
ATOM   1109  CA  LYS A  74     114.750  66.937  74.277  1.00  3.87              
ATOM   1110  HA  LYS A  74     114.833  67.801  74.942  1.00  3.87              
ATOM   1111  CB  LYS A  74     115.892  65.957  74.636  1.00  3.87              
ATOM   1112  HB1 LYS A  74     115.754  65.632  75.668  1.00  3.87              
ATOM   1113  HB2 LYS A  74     116.831  66.508  74.621  1.00  3.87              
ATOM   1114  CG  LYS A  74     116.011  64.694  73.748  1.00  3.87              
ATOM   1115  HG1 LYS A  74     115.230  64.667  72.993  1.00  3.87              
ATOM   1116  HG2 LYS A  74     115.845  63.823  74.383  1.00  3.87              
ATOM   1117  CD  LYS A  74     117.385  64.520  73.069  1.00  3.87              
ATOM   1118  HD1 LYS A  74     117.384  63.594  72.493  1.00  3.87              
ATOM   1119  HD2 LYS A  74     118.127  64.400  73.860  1.00  3.87              
ATOM   1120  CE  LYS A  74     117.854  65.680  72.173  1.00  3.87              
ATOM   1121  HE1 LYS A  74     118.900  65.508  71.903  1.00  3.87              
ATOM   1122  HE2 LYS A  74     117.832  66.601  72.758  1.00  3.87              
ATOM   1123  NZ  LYS A  74     117.065  65.885  70.930  1.00  3.87              
ATOM   1124  HZ1 LYS A  74     117.385  66.750  70.493  1.00  3.87              
ATOM   1125  HZ2 LYS A  74     117.177  65.140  70.262  1.00  3.87              
ATOM   1126  HZ3 LYS A  74     116.069  65.997  71.109  1.00  3.87              
ATOM   1127  C   LYS A  74     114.882  67.437  72.844  1.00  3.87              
ATOM   1128  O   LYS A  74     114.519  66.745  71.898  1.00  3.87              
ATOM   1129  N   ASP A  75     115.534  68.578  72.667  1.00  4.15              
ATOM   1130  H   ASP A  75     115.783  69.115  73.484  1.00  4.15              
ATOM   1131  CA  ASP A  75     116.030  69.029  71.361  1.00  4.15              
ATOM   1132  HA  ASP A  75     115.903  68.259  70.600  1.00  4.15              
ATOM   1133  CB  ASP A  75     115.235  70.242  70.865  1.00  4.15              
ATOM   1134  HB1 ASP A  75     115.195  71.004  71.643  1.00  4.15              
ATOM   1135  HB2 ASP A  75     114.215  69.936  70.626  1.00  4.15              
ATOM   1136  CG  ASP A  75     115.916  70.811  69.624  1.00  4.15              
ATOM   1137  OD1 ASP A  75     116.769  71.703  69.839  1.00  4.15              
ATOM   1138  OD2 ASP A  75     115.670  70.268  68.527  1.00  4.15              
ATOM   1139  C   ASP A  75     117.540  69.299  71.489  1.00  4.15              
ATOM   1140  O   ASP A  75     118.314  68.433  71.082  1.00  4.15              
ATOM   1141  N   LEU A  76     117.920  70.369  72.206  1.00  4.20              
ATOM   1142  H   LEU A  76     117.210  71.077  72.332  1.00  4.20              
ATOM   1143  CA  LEU A  76     119.260  70.684  72.745  1.00  4.20              
ATOM   1144  HA  LEU A  76     119.100  71.393  73.554  1.00  4.20              
ATOM   1145  CB  LEU A  76     119.961  69.448  73.367  1.00  4.20              
ATOM   1146  HB1 LEU A  76     120.845  69.793  73.906  1.00  4.20              
ATOM   1147  HB2 LEU A  76     120.320  68.813  72.556  1.00  4.20              
ATOM   1148  CG  LEU A  76     119.123  68.588  74.332  1.00  4.20              
ATOM   1149  HG  LEU A  76     118.214  68.257  73.838  1.00  4.20              
ATOM   1150  CD1 LEU A  76     119.905  67.335  74.730  1.00  4.20              
ATOM   1151 1HD1 LEU A  76     119.305  66.716  75.397  1.00  4.20              
ATOM   1152 2HD1 LEU A  76     120.165  66.763  73.840  1.00  4.20              
ATOM   1153 3HD1 LEU A  76     120.821  67.624  75.247  1.00  4.20              
ATOM   1154  CD2 LEU A  76     118.713  69.343  75.595  1.00  4.20              
ATOM   1155 1HD2 LEU A  76     118.120  68.694  76.242  1.00  4.20              
ATOM   1156 2HD2 LEU A  76     119.598  69.669  76.143  1.00  4.20              
ATOM   1157 3HD2 LEU A  76     118.111  70.213  75.337  1.00  4.20              
ATOM   1158  C   LEU A  76     120.190  71.427  71.755  1.00  4.20              
ATOM   1159  O   LEU A  76     121.379  71.587  72.054  1.00  4.20              
ATOM   1160  N   SER A  77     119.692  71.863  70.592  1.00  4.20              
ATOM   1161  H   SER A  77     118.692  71.745  70.418  1.00  4.20              
ATOM   1162  CA  SER A  77     120.465  72.542  69.535  1.00  4.20              
ATOM   1163  HA  SER A  77     121.142  73.271  69.968  1.00  4.20              
ATOM   1164  CB  SER A  77     121.306  71.532  68.741  1.00  4.20              
ATOM   1165  HB1 SER A  77     121.648  71.988  67.810  1.00  4.20              
ATOM   1166  HB2 SER A  77     120.702  70.656  68.502  1.00  4.20              
ATOM   1167  OG  SER A  77     122.449  71.153  69.485  1.00  4.20              
ATOM   1168  HG  SER A  77     122.192  71.076  70.416  1.00  4.20              
ATOM   1169  C   SER A  77     119.523  73.316  68.585  1.00  4.20              
ATOM   1170  O   SER A  77     119.318  72.953  67.422  1.00  4.20              
ATOM   1171  N   LEU A  78     118.905  74.382  69.098  1.00  4.04              
ATOM   1172  H   LEU A  78     119.126  74.649  70.051  1.00  4.04              
ATOM   1173  CA  LEU A  78     117.796  75.105  68.479  1.00  4.04              
ATOM   1174  HA  LEU A  78     117.055  74.352  68.204  1.00  4.04              
ATOM   1175  CB  LEU A  78     117.147  76.018  69.547  1.00  4.04              
ATOM   1176  HB1 LEU A  78     117.865  76.793  69.795  1.00  4.04              
ATOM   1177  HB2 LEU A  78     116.962  75.428  70.446  1.00  4.04              
ATOM   1178  CG  LEU A  78     115.839  76.733  69.151  1.00  4.04              
ATOM   1179  HG  LEU A  78     116.003  77.326  68.253  1.00  4.04              
ATOM   1180  CD1 LEU A  78     114.687  75.764  68.883  1.00  4.04              
ATOM   1181 1HD1 LEU A  78     113.783  76.328  68.657  1.00  4.04              
ATOM   1182 2HD1 LEU A  78     114.938  75.130  68.032  1.00  4.04              
ATOM   1183 3HD1 LEU A  78     114.523  75.138  69.762  1.00  4.04              
ATOM   1184  CD2 LEU A  78     115.410  77.679  70.280  1.00  4.04              
ATOM   1185 1HD2 LEU A  78     114.474  78.175  70.024  1.00  4.04              
ATOM   1186 2HD2 LEU A  78     115.269  77.118  71.204  1.00  4.04              
ATOM   1187 3HD2 LEU A  78     116.175  78.442  70.428  1.00  4.04              
ATOM   1188  C   LEU A  78     118.150  75.885  67.200  1.00  4.04              
ATOM   1189  O   LEU A  78     118.509  77.055  67.256  1.00  4.04              
ATOM   1190  N   GLN A  79     118.037  75.226  66.049  1.00  4.20              
ATOM   1191  H   GLN A  79     117.859  74.235  66.148  1.00  4.20              
ATOM   1192  CA  GLN A  79     118.354  75.732  64.705  1.00  4.20              
ATOM   1193  HA  GLN A  79     119.376  76.101  64.759  1.00  4.20              
ATOM   1194  CB  GLN A  79     118.308  74.511  63.759  1.00  4.20              
ATOM   1195  HB1 GLN A  79     119.033  73.771  64.105  1.00  4.20              
ATOM   1196  HB2 GLN A  79     118.603  74.816  62.755  1.00  4.20              
ATOM   1197  CG  GLN A  79     116.916  73.847  63.688  1.00  4.20              
ATOM   1198  HG1 GLN A  79     116.169  74.582  63.389  1.00  4.20              
ATOM   1199  HG2 GLN A  79     116.636  73.456  64.666  1.00  4.20              
ATOM   1200  CD  GLN A  79     116.876  72.708  62.680  1.00  4.20              
ATOM   1201  OE1 GLN A  79     116.530  72.889  61.526  1.00  4.20              
ATOM   1202  NE2 GLN A  79     117.225  71.501  63.068  1.00  4.20              
ATOM   1203 1HE2 GLN A  79     117.512  71.336  64.020  1.00  4.20              
ATOM   1204 2HE2 GLN A  79     117.205  70.776  62.373  1.00  4.20              
ATOM   1205  C   GLN A  79     117.447  76.869  64.135  1.00  4.20              
ATOM   1206  O   GLN A  79     116.296  77.030  64.552  1.00  4.20              
ATOM   1207  N   PRO A  80     117.900  77.603  63.089  1.00  4.30              
ATOM   1208  CD  PRO A  80     119.239  77.505  62.504  1.00  4.30              
ATOM   1209  HD1 PRO A  80     119.172  77.005  61.537  1.00  4.30              
ATOM   1210  HD2 PRO A  80     119.960  76.986  63.130  1.00  4.30              
ATOM   1211  CG  PRO A  80     119.705  78.941  62.305  1.00  4.30              
ATOM   1212  HG1 PRO A  80     120.490  79.015  61.552  1.00  4.30              
ATOM   1213  HG2 PRO A  80     120.030  79.365  63.257  1.00  4.30              
ATOM   1214  CB  PRO A  80     118.414  79.602  61.851  1.00  4.30              
ATOM   1215  HB1 PRO A  80     118.272  79.408  60.785  1.00  4.30              
ATOM   1216  HB2 PRO A  80     118.428  80.676  62.043  1.00  4.30              
ATOM   1217  CA  PRO A  80     117.321  78.894  62.671  1.00  4.30              
ATOM   1218  HA  PRO A  80     117.190  79.459  63.591  1.00  4.30              
ATOM   1219  C   PRO A  80     115.972  79.009  61.941  1.00  4.30              
ATOM   1220  O   PRO A  80     115.690  80.034  61.309  1.00  4.30              
ATOM   1221  N   ASN A  81     115.112  77.999  61.978  1.00  4.28              
ATOM   1222  H   ASN A  81     115.342  77.197  62.552  1.00  4.28              
ATOM   1223  CA  ASN A  81     113.780  78.109  61.367  1.00  4.28              
ATOM   1224  HA  ASN A  81     113.435  79.137  61.497  1.00  4.28              
ATOM   1225  CB  ASN A  81     113.880  77.813  59.858  1.00  4.28              
ATOM   1226  HB1 ASN A  81     114.086  76.753  59.709  1.00  4.28              
ATOM   1227  HB2 ASN A  81     114.685  78.391  59.406  1.00  4.28              
ATOM   1228  CG  ASN A  81     112.590  78.193  59.162  1.00  4.28              
ATOM   1229  OD1 ASN A  81     111.996  79.227  59.450  1.00  4.28              
ATOM   1230  ND2 ASN A  81     112.107  77.356  58.285  1.00  4.28              
ATOM   1231 1HD2 ASN A  81     112.577  76.486  58.129  1.00  4.28              
ATOM   1232 2HD2 ASN A  81     111.122  77.433  58.066  1.00  4.28              
ATOM   1233  C   ASN A  81     112.743  77.240  62.098  1.00  4.28              
ATOM   1234  O   ASN A  81     111.869  76.640  61.480  1.00  4.28              
ATOM   1235  N   SER A  82     112.888  77.123  63.418  1.00  4.24              
ATOM   1236  H   SER A  82     113.619  77.668  63.853  1.00  4.24              
ATOM   1237  CA  SER A  82     112.401  75.976  64.189  1.00  4.24              
ATOM   1238  HA  SER A  82     112.965  75.113  63.835  1.00  4.24              
ATOM   1239  CB  SER A  82     112.789  76.157  65.664  1.00  4.24              
ATOM   1240  HB1 SER A  82     112.098  76.845  66.146  1.00  4.24              
ATOM   1241  HB2 SER A  82     113.798  76.567  65.731  1.00  4.24              
ATOM   1242  OG  SER A  82     112.777  74.901  66.312  1.00  4.24              
ATOM   1243  HG  SER A  82     112.868  75.025  67.263  1.00  4.24              
ATOM   1244  C   SER A  82     110.914  75.568  64.058  1.00  4.24              
ATOM   1245  O   SER A  82     110.564  74.398  64.231  1.00  4.24              
ATOM   1246  N   PHE A  83     110.023  76.492  63.686  1.00  4.29              
ATOM   1247  H   PHE A  83     110.375  77.414  63.489  1.00  4.29              
ATOM   1248  CA  PHE A  83     108.571  76.298  63.779  1.00  4.29              
ATOM   1249  HA  PHE A  83     108.340  75.233  63.816  1.00  4.29              
ATOM   1250  CB  PHE A  83     108.101  76.946  65.100  1.00  4.29              
ATOM   1251  HB1 PHE A  83     107.052  76.694  65.263  1.00  4.29              
ATOM   1252  HB2 PHE A  83     108.162  78.028  64.980  1.00  4.29              
ATOM   1253  CG  PHE A  83     108.869  76.567  66.357  1.00  4.29              
ATOM   1254  CD1 PHE A  83     108.783  75.263  66.877  1.00  4.29              
ATOM   1255  HD1 PHE A  83     108.183  74.519  66.374  1.00  4.29              
ATOM   1256  CE1 PHE A  83     109.487  74.917  68.045  1.00  4.29              
ATOM   1257  HE1 PHE A  83     109.427  73.911  68.438  1.00  4.29              
ATOM   1258  CZ  PHE A  83     110.271  75.879  68.706  1.00  4.29              
ATOM   1259  HZ  PHE A  83     110.803  75.614  69.610  1.00  4.29              
ATOM   1260  CE2 PHE A  83     110.364  77.181  68.188  1.00  4.29              
ATOM   1261  HE2 PHE A  83     110.978  77.920  68.685  1.00  4.29              
ATOM   1262  CD2 PHE A  83     109.669  77.522  67.014  1.00  4.29              
ATOM   1263  HD2 PHE A  83     109.764  78.521  66.617  1.00  4.29              
ATOM   1264  C   PHE A  83     107.790  76.884  62.591  1.00  4.29              
ATOM   1265  O   PHE A  83     106.625  77.257  62.745  1.00  4.29              
ATOM   1266  N   SER A  84     108.400  76.971  61.401  1.00  4.20              
ATOM   1267  H   SER A  84     109.361  76.652  61.333  1.00  4.20              
ATOM   1268  CA  SER A  84     107.761  77.412  60.140  1.00  4.20              
ATOM   1269  HA  SER A  84     107.233  78.344  60.341  1.00  4.20              
ATOM   1270  CB  SER A  84     108.841  77.720  59.093  1.00  4.20              
ATOM   1271  HB1 SER A  84     109.608  78.349  59.539  1.00  4.20              
ATOM   1272  HB2 SER A  84     108.390  78.260  58.258  1.00  4.20              
ATOM   1273  OG  SER A  84     109.437  76.534  58.612  1.00  4.20              
ATOM   1274  HG  SER A  84     108.723  76.057  58.161  1.00  4.20              
ATOM   1275  C   SER A  84     106.712  76.433  59.581  1.00  4.20              
ATOM   1276  O   SER A  84     106.759  76.002  58.428  1.00  4.20              
ATOM   1277  N   ARG A  85     105.799  76.038  60.458  1.00  4.16              
ATOM   1278  H   ARG A  85     105.850  76.503  61.355  1.00  4.16              
ATOM   1279  CA  ARG A  85     104.722  75.066  60.303  1.00  4.16              
ATOM   1280  HA  ARG A  85     104.362  75.084  59.272  1.00  4.16              
ATOM   1281  CB  ARG A  85     105.228  73.639  60.612  1.00  4.16              
ATOM   1282  HB1 ARG A  85     105.805  73.293  59.753  1.00  4.16              
ATOM   1283  HB2 ARG A  85     104.370  72.972  60.724  1.00  4.16              
ATOM   1284  CG  ARG A  85     106.122  73.539  61.862  1.00  4.16              
ATOM   1285  HG1 ARG A  85     105.615  73.969  62.727  1.00  4.16              
ATOM   1286  HG2 ARG A  85     107.037  74.104  61.677  1.00  4.16              
ATOM   1287  CD  ARG A  85     106.508  72.090  62.178  1.00  4.16              
ATOM   1288  HD1 ARG A  85     106.553  71.515  61.252  1.00  4.16              
ATOM   1289  HD2 ARG A  85     105.730  71.653  62.808  1.00  4.16              
ATOM   1290  NE  ARG A  85     107.807  72.038  62.880  1.00  4.16              
ATOM   1291  HE  ARG A  85     107.795  72.227  63.879  1.00  4.16              
ATOM   1292  CZ  ARG A  85     108.991  71.731  62.383  1.00  4.16              
ATOM   1293  NH1 ARG A  85     109.119  71.245  61.179  1.00  4.16              
ATOM   1294 1HH1 ARG A  85     108.285  71.020  60.669  1.00  4.16              
ATOM   1295 2HH1 ARG A  85     110.029  71.045  60.811  1.00  4.16              
ATOM   1296  NH2 ARG A  85     110.079  71.920  63.069  1.00  4.16              
ATOM   1297 1HH2 ARG A  85     110.046  72.519  63.892  1.00  4.16              
ATOM   1298 2HH2 ARG A  85     110.974  71.685  62.691  1.00  4.16              
ATOM   1299  C   ARG A  85     103.537  75.430  61.171  1.00  4.16              
ATOM   1300  O   ARG A  85     102.415  75.079  60.817  1.00  4.16              
ATOM   1301  N   PHE A  86     103.775  76.203  62.236  1.00  3.98              
ATOM   1302  H   PHE A  86     104.723  76.490  62.440  1.00  3.98              
ATOM   1303  CA  PHE A  86     102.710  76.648  63.114  1.00  3.98              
ATOM   1304  HA  PHE A  86     101.822  76.600  62.492  1.00  3.98              
ATOM   1305  CB  PHE A  86     102.453  75.656  64.249  1.00  3.98              
ATOM   1306  HB1 PHE A  86     103.323  75.626  64.907  1.00  3.98              
ATOM   1307  HB2 PHE A  86     102.281  74.659  63.840  1.00  3.98              
ATOM   1308  CG  PHE A  86     101.229  76.084  65.021  1.00  3.98              
ATOM   1309  CD1 PHE A  86     100.083  76.530  64.328  1.00  3.98              
ATOM   1310  HD1 PHE A  86     100.003  76.434  63.267  1.00  3.98              
ATOM   1311  CE1 PHE A  86      99.046  77.166  65.004  1.00  3.98              
ATOM   1312  HE1 PHE A  86      98.180  77.529  64.475  1.00  3.98              
ATOM   1313  CZ  PHE A  86      99.134  77.310  66.386  1.00  3.98              
ATOM   1314  HZ  PHE A  86      98.332  77.807  66.895  1.00  3.98              
ATOM   1315  CE2 PHE A  86     100.230  76.796  67.099  1.00  3.98              
ATOM   1316  HE2 PHE A  86     100.255  76.862  68.174  1.00  3.98              
ATOM   1317  CD2 PHE A  86     101.293  76.193  66.416  1.00  3.98              
ATOM   1318  HD2 PHE A  86     102.159  75.843  66.957  1.00  3.98              
ATOM   1319  C   PHE A  86     102.749  78.117  63.541  1.00  3.98              
ATOM   1320  O   PHE A  86     103.144  78.474  64.647  1.00  3.98              
ATOM   1321  N   THR A  87     102.242  78.975  62.652  1.00  3.97              
ATOM   1322  H   THR A  87     101.978  78.629  61.739  1.00  3.97              
ATOM   1323  CA  THR A  87     102.175  80.425  62.863  1.00  3.97              
ATOM   1324  HA  THR A  87     103.169  80.757  63.168  1.00  3.97              
ATOM   1325  CB  THR A  87     101.839  81.140  61.546  1.00  3.97              
ATOM   1326  HB  THR A  87     100.867  80.794  61.194  1.00  3.97              
ATOM   1327  CG2 THR A  87     101.816  82.668  61.617  1.00  3.97              
ATOM   1328 1HG2 THR A  87     101.734  83.080  60.611  1.00  3.97              
ATOM   1329 2HG2 THR A  87     100.953  82.999  62.194  1.00  3.97              
ATOM   1330 3HG2 THR A  87     102.724  83.043  62.087  1.00  3.97              
ATOM   1331  OG1 THR A  87     102.810  80.782  60.595  1.00  3.97              
ATOM   1332  HG1 THR A  87     103.630  81.232  60.836  1.00  3.97              
ATOM   1333  C   THR A  87     101.218  80.911  63.957  1.00  3.97              
ATOM   1334  O   THR A  87     101.554  81.847  64.681  1.00  3.97              
ATOM   1335  N   LYS A  88     100.015  80.326  64.069  1.00  3.90              
ATOM   1336  H   LYS A  88      99.818  79.517  63.496  1.00  3.90              
ATOM   1337  CA  LYS A  88      98.906  80.914  64.856  1.00  3.90              
ATOM   1338  HA  LYS A  88      99.036  81.998  64.837  1.00  3.90              
ATOM   1339  CB  LYS A  88      97.556  80.643  64.195  1.00  3.90              
ATOM   1340  HB1 LYS A  88      96.779  81.096  64.813  1.00  3.90              
ATOM   1341  HB2 LYS A  88      97.378  79.572  64.139  1.00  3.90              
ATOM   1342  CG  LYS A  88      97.479  81.250  62.786  1.00  3.90              
ATOM   1343  HG1 LYS A  88      97.959  80.579  62.073  1.00  3.90              
ATOM   1344  HG2 LYS A  88      98.000  82.208  62.766  1.00  3.90              
ATOM   1345  CD  LYS A  88      96.024  81.498  62.375  1.00  3.90              
ATOM   1346  HD1 LYS A  88      95.990  81.836  61.339  1.00  3.90              
ATOM   1347  HD2 LYS A  88      95.623  82.297  63.002  1.00  3.90              
ATOM   1348  CE  LYS A  88      95.134  80.267  62.559  1.00  3.90              
ATOM   1349  HE1 LYS A  88      94.095  80.573  62.415  1.00  3.90              
ATOM   1350  HE2 LYS A  88      95.212  79.909  63.595  1.00  3.90              
ATOM   1351  NZ  LYS A  88      95.462  79.177  61.611  1.00  3.90              
ATOM   1352  HZ1 LYS A  88      94.744  78.466  61.701  1.00  3.90              
ATOM   1353  HZ2 LYS A  88      95.465  79.509  60.659  1.00  3.90              
ATOM   1354  HZ3 LYS A  88      96.359  78.744  61.819  1.00  3.90              
ATOM   1355  C   LYS A  88      98.900  80.614  66.362  1.00  3.90              
ATOM   1356  O   LYS A  88      97.945  80.865  67.089  1.00  3.90              
ATOM   1357  N   LEU A  89     100.031  80.115  66.819  1.00  3.90              
ATOM   1358  H   LEU A  89     100.755  79.991  66.132  1.00  3.90              
ATOM   1359  CA  LEU A  89     100.413  79.875  68.191  1.00  3.90              
ATOM   1360  HA  LEU A  89      99.881  79.011  68.584  1.00  3.90              
ATOM   1361  CB  LEU A  89     101.915  79.584  68.053  1.00  3.90              
ATOM   1362  HB1 LEU A  89     102.384  80.475  67.627  1.00  3.90              
ATOM   1363  HB2 LEU A  89     102.054  78.780  67.329  1.00  3.90              
ATOM   1364  CG  LEU A  89     102.688  79.216  69.316  1.00  3.90              
ATOM   1365  HG  LEU A  89     102.565  79.993  70.069  1.00  3.90              
ATOM   1366  CD1 LEU A  89     102.268  77.873  69.909  1.00  3.90              
ATOM   1367 1HD1 LEU A  89     102.441  77.080  69.183  1.00  3.90              
ATOM   1368 2HD1 LEU A  89     102.842  77.669  70.811  1.00  3.90              
ATOM   1369 3HD1 LEU A  89     101.213  77.900  70.178  1.00  3.90              
ATOM   1370  CD2 LEU A  89     104.149  79.148  68.886  1.00  3.90              
ATOM   1371 1HD2 LEU A  89     104.749  78.746  69.684  1.00  3.90              
ATOM   1372 2HD2 LEU A  89     104.264  78.494  68.020  1.00  3.90              
ATOM   1373 3HD2 LEU A  89     104.488  80.152  68.639  1.00  3.90              
ATOM   1374  C   LEU A  89     100.157  81.083  69.082  1.00  3.90              
ATOM   1375  O   LEU A  89     100.566  82.198  68.760  1.00  3.90              
ATOM   1376  N   THR A  90      99.571  80.841  70.251  1.00  3.85              
ATOM   1377  H   THR A  90      99.170  79.925  70.423  1.00  3.85              
ATOM   1378  CA  THR A  90      99.441  81.867  71.284  1.00  3.85              
ATOM   1379  HA  THR A  90      99.979  82.761  70.970  1.00  3.85              
ATOM   1380  CB  THR A  90      97.986  82.311  71.513  1.00  3.85              
ATOM   1381  HB  THR A  90      98.014  83.188  72.157  1.00  3.85              
ATOM   1382  CG2 THR A  90      97.253  82.707  70.235  1.00  3.85              
ATOM   1383 1HG2 THR A  90      96.256  83.071  70.485  1.00  3.85              
ATOM   1384 2HG2 THR A  90      97.802  83.502  69.730  1.00  3.85              
ATOM   1385 3HG2 THR A  90      97.162  81.858  69.560  1.00  3.85              
ATOM   1386  OG1 THR A  90      97.236  81.333  72.192  1.00  3.85              
ATOM   1387  HG1 THR A  90      97.153  80.553  71.621  1.00  3.85              
ATOM   1388  C   THR A  90     100.079  81.408  72.579  1.00  3.85              
ATOM   1389  O   THR A  90     100.901  82.166  73.095  1.00  3.85              
ATOM   1390  N   HIS A  91      99.808  80.186  73.078  1.00  3.45              
ATOM   1391  H   HIS A  91      99.145  79.567  72.618  1.00  3.45              
ATOM   1392  CA  HIS A  91     100.460  79.755  74.309  1.00  3.45              
ATOM   1393  HA  HIS A  91     101.060  80.562  74.734  1.00  3.45              
ATOM   1394  CB  HIS A  91      99.430  79.401  75.386  1.00  3.45              
ATOM   1395  HB1 HIS A  91      99.006  78.420  75.198  1.00  3.45              
ATOM   1396  HB2 HIS A  91      98.618  80.129  75.362  1.00  3.45              
ATOM   1397  CG  HIS A  91     100.048  79.438  76.757  1.00  3.45              
ATOM   1398  ND1 HIS A  91      99.938  80.499  77.667  1.00  3.45              
ATOM   1399  CE1 HIS A  91     100.718  80.150  78.711  1.00  3.45              
ATOM   1400  HE1 HIS A  91     100.861  80.735  79.612  1.00  3.45              
ATOM   1401  NE2 HIS A  91     101.328  78.978  78.478  1.00  3.45              
ATOM   1402  HE2 HIS A  91     102.004  78.536  79.115  1.00  3.45              
ATOM   1403  CD2 HIS A  91     100.910  78.509  77.253  1.00  3.45              
ATOM   1404  HD2 HIS A  91     101.216  77.593  76.766  1.00  3.45              
ATOM   1405  C   HIS A  91     101.417  78.649  73.931  1.00  3.45              
ATOM   1406  O   HIS A  91     101.044  77.502  73.675  1.00  3.45              
ATOM   1407  N   LEU A  92     102.652  79.098  73.772  1.00  3.48              
ATOM   1408  H   LEU A  92     102.851  80.070  73.989  1.00  3.48              
ATOM   1409  CA  LEU A  92     103.802  78.259  73.564  1.00  3.48              
ATOM   1410  HA  LEU A  92     103.524  77.308  73.107  1.00  3.48              
ATOM   1411  CB  LEU A  92     104.752  79.051  72.654  1.00  3.48              
ATOM   1412  HB1 LEU A  92     104.987  79.985  73.155  1.00  3.48              
ATOM   1413  HB2 LEU A  92     104.245  79.286  71.727  1.00  3.48              
ATOM   1414  CG  LEU A  92     106.081  78.364  72.365  1.00  3.48              
ATOM   1415  HG  LEU A  92     106.561  78.268  73.330  1.00  3.48              
ATOM   1416  CD1 LEU A  92     105.915  76.979  71.728  1.00  3.48              
ATOM   1417 1HD1 LEU A  92     106.875  76.617  71.361  1.00  3.48              
ATOM   1418 2HD1 LEU A  92     105.557  76.273  72.478  1.00  3.48              
ATOM   1419 3HD1 LEU A  92     105.210  77.001  70.903  1.00  3.48              
ATOM   1420  CD2 LEU A  92     106.989  79.244  71.503  1.00  3.48              
ATOM   1421 1HD2 LEU A  92     107.961  78.769  71.383  1.00  3.48              
ATOM   1422 2HD2 LEU A  92     106.559  79.421  70.524  1.00  3.48              
ATOM   1423 3HD2 LEU A  92     107.134  80.202  71.998  1.00  3.48              
ATOM   1424  C   LEU A  92     104.394  78.042  74.959  1.00  3.48              
ATOM   1425  O   LEU A  92     104.924  78.977  75.589  1.00  3.48              
ATOM   1426  N   ILE A  93     104.278  76.796  75.421  1.00  3.51              
ATOM   1427  H   ILE A  93     103.803  76.103  74.848  1.00  3.51              
ATOM   1428  CA  ILE A  93     105.178  76.290  76.459  1.00  3.51              
ATOM   1429  HA  ILE A  93     105.546  77.088  77.098  1.00  3.51              
ATOM   1430  CB  ILE A  93     104.466  75.211  77.308  1.00  3.51              
ATOM   1431  HB  ILE A  93     104.047  74.474  76.621  1.00  3.51              
ATOM   1432  CG2 ILE A  93     105.437  74.465  78.245  1.00  3.51              
ATOM   1433 1HG2 ILE A  93     104.877  73.756  78.856  1.00  3.51              
ATOM   1434 2HG2 ILE A  93     106.177  73.903  77.674  1.00  3.51              
ATOM   1435 3HG2 ILE A  93     105.945  75.169  78.903  1.00  3.51              
ATOM   1436  CG1 ILE A  93     103.317  75.812  78.144  1.00  3.51              
ATOM   1437 1HG1 ILE A  93     103.106  76.827  77.816  1.00  3.51              
ATOM   1438 2HG1 ILE A  93     103.607  75.865  79.193  1.00  3.51              
ATOM   1439  CD1 ILE A  93     102.028  74.991  78.043  1.00  3.51              
ATOM   1440  HD1 ILE A  93     101.257  75.451  78.663  1.00  3.51              
ATOM   1441  HD2 ILE A  93     101.684  74.969  77.008  1.00  3.51              
ATOM   1442  HD3 ILE A  93     102.207  73.974  78.393  1.00  3.51              
ATOM   1443  C   ILE A  93     106.343  75.659  75.695  1.00  3.51              
ATOM   1444  O   ILE A  93     106.088  74.805  74.846  1.00  3.51              
ATOM   1445  N   ILE A  94     107.592  76.081  75.935  1.00  4.00              
ATOM   1446  H   ILE A  94     107.754  76.805  76.623  1.00  4.00              
ATOM   1447  CA  ILE A  94     108.680  75.719  75.008  1.00  4.00              
ATOM   1448  HA  ILE A  94     108.359  74.841  74.447  1.00  4.00              
ATOM   1449  CB  ILE A  94     108.908  76.819  73.948  1.00  4.00              
ATOM   1450  HB  ILE A  94     107.934  76.914  73.508  1.00  4.00              
ATOM   1451  CG2 ILE A  94     109.274  78.176  74.570  1.00  4.00              
ATOM   1452 1HG2 ILE A  94     110.199  78.101  75.142  1.00  4.00              
ATOM   1453 2HG2 ILE A  94     109.395  78.918  73.783  1.00  4.00              
ATOM   1454 3HG2 ILE A  94     108.473  78.511  75.231  1.00  4.00              
ATOM   1455  CG1 ILE A  94     109.804  76.454  72.735  1.00  4.00              
ATOM   1456 1HG1 ILE A  94     109.358  76.900  71.846  1.00  4.00              
ATOM   1457 2HG1 ILE A  94     109.777  75.375  72.580  1.00  4.00              
ATOM   1458  CD1 ILE A  94     111.270  76.921  72.763  1.00  4.00              
ATOM   1459  HD1 ILE A  94     111.783  76.561  73.650  1.00  4.00              
ATOM   1460  HD2 ILE A  94     111.786  76.541  71.881  1.00  4.00              
ATOM   1461  HD3 ILE A  94     111.320  78.008  72.750  1.00  4.00              
ATOM   1462  C   ILE A  94     109.998  75.265  75.595  1.00  4.00              
ATOM   1463  O   ILE A  94     110.792  74.655  74.878  1.00  4.00              
ATOM   1464  N   THR A  95     110.237  75.475  76.887  1.00  4.00              
ATOM   1465  H   THR A  95     109.570  75.990  77.441  1.00  4.00              
ATOM   1466  CA  THR A  95     111.318  74.730  77.532  1.00  4.00              
ATOM   1467  HA  THR A  95     111.696  74.015  76.803  1.00  4.00              
ATOM   1468  CB  THR A  95     112.605  75.513  77.804  1.00  4.00              
ATOM   1469  HB  THR A  95     113.436  74.808  77.785  1.00  4.00              
ATOM   1470  CG2 THR A  95     112.861  76.601  76.750  1.00  4.00              
ATOM   1471 1HG2 THR A  95     112.121  77.396  76.818  1.00  4.00              
ATOM   1472 2HG2 THR A  95     113.857  77.022  76.857  1.00  4.00              
ATOM   1473 3HG2 THR A  95     112.792  76.164  75.757  1.00  4.00              
ATOM   1474  OG1 THR A  95     112.590  76.107  79.064  1.00  4.00              
ATOM   1475  HG1 THR A  95     113.441  76.544  79.173  1.00  4.00              
ATOM   1476  C   THR A  95     110.785  73.739  78.553  1.00  4.00              
ATOM   1477  O   THR A  95     110.370  72.653  78.155  1.00  4.00              
ATOM   1478  N   GLY A  96     110.827  74.031  79.846  1.00  4.01              
ATOM   1479  H   GLY A  96     111.199  74.927  80.128  1.00  4.01              
ATOM   1480  CA  GLY A  96     110.748  72.957  80.828  1.00  4.01              
ATOM   1481  HA1 GLY A  96     109.947  72.286  80.549  1.00  4.01              
ATOM   1482  HA2 GLY A  96     110.541  73.334  81.823  1.00  4.01              
ATOM   1483  C   GLY A  96     112.069  72.192  80.881  1.00  4.01              
ATOM   1484  O   GLY A  96     112.789  72.363  81.855  1.00  4.01              
ATOM   1485  N   SER A  97     112.456  71.525  79.790  1.00  4.28              
ATOM   1486  H   SER A  97     111.790  71.436  79.029  1.00  4.28              
ATOM   1487  CA  SER A  97     113.839  71.106  79.529  1.00  4.28              
ATOM   1488  HA  SER A  97     114.502  71.683  80.169  1.00  4.28              
ATOM   1489  CB  SER A  97     114.061  69.620  79.844  1.00  4.28              
ATOM   1490  HB1 SER A  97     114.917  69.254  79.274  1.00  4.28              
ATOM   1491  HB2 SER A  97     113.181  69.046  79.552  1.00  4.28              
ATOM   1492  OG  SER A  97     114.339  69.417  81.212  1.00  4.28              
ATOM   1493  HG  SER A  97     115.310  69.513  81.298  1.00  4.28              
ATOM   1494  C   SER A  97     114.233  71.355  78.071  1.00  4.28              
ATOM   1495  O   SER A  97     113.682  70.726  77.165  1.00  4.28              
ATOM   1496  N   VAL A  98     115.185  72.272  77.843  1.00  4.38              
ATOM   1497  H   VAL A  98     115.717  72.561  78.664  1.00  4.38              
ATOM   1498  CA  VAL A  98     115.855  72.453  76.544  1.00  4.38              
ATOM   1499  HA  VAL A  98     116.056  71.437  76.206  1.00  4.38              
ATOM   1500  CB  VAL A  98     114.913  73.083  75.472  1.00  4.38              
ATOM   1501  HB  VAL A  98     113.882  72.966  75.806  1.00  4.38              
ATOM   1502  CG1 VAL A  98     115.098  74.574  75.159  1.00  4.38              
ATOM   1503 1HG1 VAL A  98     114.268  74.911  74.539  1.00  4.38              
ATOM   1504 2HG1 VAL A  98     115.112  75.146  76.078  1.00  4.38              
ATOM   1505 3HG1 VAL A  98     116.020  74.760  74.610  1.00  4.38              
ATOM   1506  CG2 VAL A  98     115.032  72.337  74.135  1.00  4.38              
ATOM   1507 1HG2 VAL A  98     114.293  72.729  73.433  1.00  4.38              
ATOM   1508 2HG2 VAL A  98     116.025  72.454  73.704  1.00  4.38              
ATOM   1509 3HG2 VAL A  98     114.814  71.280  74.290  1.00  4.38              
ATOM   1510  C   VAL A  98     117.241  73.094  76.630  1.00  4.38              
ATOM   1511  O   VAL A  98     117.725  73.420  77.710  1.00  4.38              
ATOM   1512  N   SER A  99     117.935  73.240  75.493  1.00  4.22              
ATOM   1513  H   SER A  99     117.513  72.982  74.612  1.00  4.22              
ATOM   1514  CA  SER A  99     119.245  73.898  75.446  1.00  4.22              
ATOM   1515  HA  SER A  99     119.242  74.746  76.132  1.00  4.22              
ATOM   1516  CB  SER A  99     120.337  72.914  75.897  1.00  4.22              
ATOM   1517  HB1 SER A  99     121.308  73.219  75.506  1.00  4.22              
ATOM   1518  HB2 SER A  99     120.120  71.915  75.520  1.00  4.22              
ATOM   1519  OG  SER A  99     120.430  72.889  77.302  1.00  4.22              
ATOM   1520  HG  SER A  99     119.533  72.879  77.680  1.00  4.22              
ATOM   1521  C   SER A  99     119.666  74.430  74.076  1.00  4.22              
ATOM   1522  O   SER A  99     119.173  73.956  73.056  1.00  4.22              
ATOM   1523  N   THR A 100     120.649  75.343  74.100  1.00  4.35              
ATOM   1524  H   THR A 100     120.940  75.659  75.015  1.00  4.35              
ATOM   1525  CA  THR A 100     121.395  75.903  72.951  1.00  4.35              
ATOM   1526  HA  THR A 100     122.145  76.575  73.356  1.00  4.35              
ATOM   1527  CB  THR A 100     122.133  74.801  72.184  1.00  4.35              
ATOM   1528  HB  THR A 100     121.397  74.117  71.776  1.00  4.35              
ATOM   1529  CG2 THR A 100     123.017  75.320  71.053  1.00  4.35              
ATOM   1530 1HG2 THR A 100     123.575  74.491  70.616  1.00  4.35              
ATOM   1531 2HG2 THR A 100     122.396  75.761  70.275  1.00  4.35              
ATOM   1532 3HG2 THR A 100     123.714  76.067  71.432  1.00  4.35              
ATOM   1533  OG1 THR A 100     122.975  74.082  73.054  1.00  4.35              
ATOM   1534  HG1 THR A 100     122.841  73.154  72.812  1.00  4.35              
ATOM   1535  C   THR A 100     120.511  76.727  72.016  1.00  4.35              
ATOM   1536  O   THR A 100     119.689  76.168  71.308  1.00  4.35              
ATOM   1537  N   VAL A 101     120.652  78.059  72.003  1.00  4.39              
ATOM   1538  H   VAL A 101     121.375  78.470  72.578  1.00  4.39              
ATOM   1539  CA  VAL A 101     119.596  78.958  71.480  1.00  4.39              
ATOM   1540  HA  VAL A 101     118.862  78.343  70.965  1.00  4.39              
ATOM   1541  CB  VAL A 101     118.786  79.622  72.621  1.00  4.39              
ATOM   1542  HB  VAL A 101     118.077  80.324  72.182  1.00  4.39              
ATOM   1543  CG1 VAL A 101     117.970  78.559  73.371  1.00  4.39              
ATOM   1544 1HG1 VAL A 101     117.309  79.040  74.092  1.00  4.39              
ATOM   1545 2HG1 VAL A 101     117.363  77.987  72.668  1.00  4.39              
ATOM   1546 3HG1 VAL A 101     118.632  77.875  73.903  1.00  4.39              
ATOM   1547  CG2 VAL A 101     119.632  80.371  73.662  1.00  4.39              
ATOM   1548 1HG2 VAL A 101     119.034  80.596  74.543  1.00  4.39              
ATOM   1549 2HG2 VAL A 101     120.479  79.767  73.976  1.00  4.39              
ATOM   1550 3HG2 VAL A 101     119.984  81.306  73.233  1.00  4.39              
ATOM   1551  C   VAL A 101     120.048  79.934  70.397  1.00  4.39              
ATOM   1552  O   VAL A 101     120.484  81.037  70.708  1.00  4.39              
ATOM   1553  N   LEU A 102     119.984  79.515  69.125  1.00  4.66              
ATOM   1554  H   LEU A 102     119.567  78.616  68.916  1.00  4.66              
ATOM   1555  CA  LEU A 102     120.471  80.303  67.984  1.00  4.66              
ATOM   1556  HA  LEU A 102     121.375  80.817  68.310  1.00  4.66              
ATOM   1557  CB  LEU A 102     120.857  79.359  66.812  1.00  4.66              
ATOM   1558  HB1 LEU A 102     120.910  79.935  65.890  1.00  4.66              
ATOM   1559  HB2 LEU A 102     120.059  78.654  66.636  1.00  4.66              
ATOM   1560  CG  LEU A 102     122.198  78.610  66.938  1.00  4.66              
ATOM   1561  HG  LEU A 102     122.993  79.341  67.089  1.00  4.66              
ATOM   1562  CD1 LEU A 102     122.242  77.601  68.085  1.00  4.66              
ATOM   1563 1HD1 LEU A 102     123.163  77.020  68.034  1.00  4.66              
ATOM   1564 2HD1 LEU A 102     122.229  78.124  69.040  1.00  4.66              
ATOM   1565 3HD1 LEU A 102     121.386  76.925  68.023  1.00  4.66              
ATOM   1566  CD2 LEU A 102     122.481  77.858  65.636  1.00  4.66              
ATOM   1567 1HD2 LEU A 102     123.451  77.364  65.699  1.00  4.66              
ATOM   1568 2HD2 LEU A 102     121.709  77.106  65.470  1.00  4.66              
ATOM   1569 3HD2 LEU A 102     122.497  78.556  64.799  1.00  4.66              
ATOM   1570  C   LEU A 102     119.495  81.391  67.495  1.00  4.66              
ATOM   1571  O   LEU A 102     118.325  81.399  67.885  1.00  4.66              
ATOM   1572  N   PRO A 103     119.971  82.281  66.596  1.00  4.76              
ATOM   1573  CD  PRO A 103     121.378  82.565  66.319  1.00  4.76              
ATOM   1574  HD1 PRO A 103     122.043  81.716  66.459  1.00  4.76              
ATOM   1575  HD2 PRO A 103     121.705  83.388  66.957  1.00  4.76              
ATOM   1576  CG  PRO A 103     121.417  83.005  64.865  1.00  4.76              
ATOM   1577  HG1 PRO A 103     121.393  82.129  64.216  1.00  4.76              
ATOM   1578  HG2 PRO A 103     122.286  83.628  64.649  1.00  4.76              
ATOM   1579  CB  PRO A 103     120.114  83.780  64.734  1.00  4.76              
ATOM   1580  HB1 PRO A 103     119.740  83.704  63.712  1.00  4.76              
ATOM   1581  HB2 PRO A 103     120.297  84.823  64.989  1.00  4.76              
ATOM   1582  CA  PRO A 103     119.150  83.158  65.761  1.00  4.76              
ATOM   1583  HA  PRO A 103     118.773  83.963  66.393  1.00  4.76              
ATOM   1584  C   PRO A 103     117.933  82.523  65.076  1.00  4.76              
ATOM   1585  O   PRO A 103     117.841  81.306  64.939  1.00  4.76              
ATOM   1586  N   GLY A 104     117.005  83.365  64.609  1.00  4.81              
ATOM   1587  H   GLY A 104     117.281  84.348  64.578  1.00  4.81              
ATOM   1588  CA  GLY A 104     115.809  83.027  63.823  1.00  4.81              
ATOM   1589  HA1 GLY A 104     116.146  82.608  62.876  1.00  4.81              
ATOM   1590  HA2 GLY A 104     115.291  83.961  63.604  1.00  4.81              
ATOM   1591  C   GLY A 104     114.772  82.053  64.402  1.00  4.81              
ATOM   1592  O   GLY A 104     113.727  81.840  63.783  1.00  4.81              
ATOM   1593  N   ALA A 105     115.018  81.475  65.579  1.00  4.56              
ATOM   1594  H   ALA A 105     115.918  81.669  66.000  1.00  4.56              
ATOM   1595  CA  ALA A 105     114.235  80.390  66.169  1.00  4.56              
ATOM   1596  HA  ALA A 105     114.401  79.498  65.563  1.00  4.56              
ATOM   1597  CB  ALA A 105     114.810  80.103  67.559  1.00  4.56              
ATOM   1598  HB1 ALA A 105     114.258  79.279  68.010  1.00  4.56              
ATOM   1599  HB2 ALA A 105     115.863  79.825  67.476  1.00  4.56              
ATOM   1600  HB3 ALA A 105     114.726  80.985  68.197  1.00  4.56              
ATOM   1601  C   ALA A 105     112.713  80.615  66.217  1.00  4.56              
ATOM   1602  O   ALA A 105     111.938  79.679  66.010  1.00  4.56              
ATOM   1603  N   PHE A 106     112.308  81.871  66.408  1.00  4.42              
ATOM   1604  H   PHE A 106     113.029  82.563  66.550  1.00  4.42              
ATOM   1605  CA  PHE A 106     110.918  82.287  66.591  1.00  4.42              
ATOM   1606  HA  PHE A 106     110.285  81.399  66.601  1.00  4.42              
ATOM   1607  CB  PHE A 106     110.799  82.942  67.969  1.00  4.42              
ATOM   1608  HB1 PHE A 106     109.759  83.215  68.152  1.00  4.42              
ATOM   1609  HB2 PHE A 106     111.395  83.850  67.932  1.00  4.42              
ATOM   1610  CG  PHE A 106     111.292  82.077  69.119  1.00  4.42              
ATOM   1611  CD1 PHE A 106     112.530  82.357  69.726  1.00  4.42              
ATOM   1612  HD1 PHE A 106     113.107  83.205  69.401  1.00  4.42              
ATOM   1613  CE1 PHE A 106     113.033  81.530  70.746  1.00  4.42              
ATOM   1614  HE1 PHE A 106     113.992  81.753  71.195  1.00  4.42              
ATOM   1615  CZ  PHE A 106     112.287  80.420  71.175  1.00  4.42              
ATOM   1616  HZ  PHE A 106     112.678  79.781  71.954  1.00  4.42              
ATOM   1617  CE2 PHE A 106     111.044  80.138  70.579  1.00  4.42              
ATOM   1618  HE2 PHE A 106     110.477  79.272  70.892  1.00  4.42              
ATOM   1619  CD2 PHE A 106     110.551  80.962  69.554  1.00  4.42              
ATOM   1620  HD2 PHE A 106     109.606  80.724  69.096  1.00  4.42              
ATOM   1621  C   PHE A 106     110.383  83.171  65.440  1.00  4.42              
ATOM   1622  O   PHE A 106     109.250  83.654  65.508  1.00  4.42              
ATOM   1623  N   ARG A 107     111.165  83.349  64.360  1.00  4.69              
ATOM   1624  H   ARG A 107     112.069  82.884  64.371  1.00  4.69              
ATOM   1625  CA  ARG A 107     110.871  84.186  63.173  1.00  4.69              
ATOM   1626  HA  ARG A 107     110.554  85.168  63.511  1.00  4.69              
ATOM   1627  CB  ARG A 107     112.201  84.372  62.397  1.00  4.69              
ATOM   1628  HB1 ARG A 107     112.530  83.403  62.036  1.00  4.69              
ATOM   1629  HB2 ARG A 107     112.959  84.703  63.106  1.00  4.69              
ATOM   1630  CG  ARG A 107     112.180  85.407  61.241  1.00  4.69              
ATOM   1631  HG1 ARG A 107     112.954  86.149  61.443  1.00  4.69              
ATOM   1632  HG2 ARG A 107     111.218  85.911  61.242  1.00  4.69              
ATOM   1633  CD  ARG A 107     112.373  84.934  59.796  1.00  4.69              
ATOM   1634  HD1 ARG A 107     112.521  85.820  59.175  1.00  4.69              
ATOM   1635  HD2 ARG A 107     111.457  84.460  59.443  1.00  4.69              
ATOM   1636  NE  ARG A 107     113.527  84.035  59.633  1.00  4.69              
ATOM   1637  HE  ARG A 107     114.431  84.469  59.554  1.00  4.69              
ATOM   1638  CZ  ARG A 107     113.477  82.719  59.622  1.00  4.69              
ATOM   1639  NH1 ARG A 107     112.344  82.081  59.743  1.00  4.69              
ATOM   1640 1HH1 ARG A 107     111.507  82.614  59.969  1.00  4.69              
ATOM   1641 2HH1 ARG A 107     112.282  81.089  59.560  1.00  4.69              
ATOM   1642  NH2 ARG A 107     114.580  82.034  59.526  1.00  4.69              
ATOM   1643 1HH2 ARG A 107     115.456  82.522  59.523  1.00  4.69              
ATOM   1644 2HH2 ARG A 107     114.589  81.088  59.878  1.00  4.69              
ATOM   1645  C   ARG A 107     109.764  83.635  62.253  1.00  4.69              
ATOM   1646  O   ARG A 107     109.985  83.396  61.068  1.00  4.69              
ATOM   1647  N   ASN A 108     108.616  83.302  62.833  1.00  4.80              
ATOM   1648  H   ASN A 108     108.542  83.539  63.816  1.00  4.80              
ATOM   1649  CA  ASN A 108     107.495  82.580  62.218  1.00  4.80              
ATOM   1650  HA  ASN A 108     107.331  82.921  61.193  1.00  4.80              
ATOM   1651  CB  ASN A 108     107.844  81.073  62.225  1.00  4.80              
ATOM   1652  HB1 ASN A 108     106.933  80.497  62.059  1.00  4.80              
ATOM   1653  HB2 ASN A 108     108.240  80.776  63.196  1.00  4.80              
ATOM   1654  CG  ASN A 108     108.808  80.658  61.130  1.00  4.80              
ATOM   1655  OD1 ASN A 108     108.446  80.585  59.972  1.00  4.80              
ATOM   1656  ND2 ASN A 108     110.034  80.299  61.448  1.00  4.80              
ATOM   1657 1HD2 ASN A 108     110.381  80.399  62.385  1.00  4.80              
ATOM   1658 2HD2 ASN A 108     110.616  79.990  60.678  1.00  4.80              
ATOM   1659  C   ASN A 108     106.191  82.788  63.005  1.00  4.80              
ATOM   1660  O   ASN A 108     105.122  82.355  62.577  1.00  4.80              
ATOM   1661  N   LEU A 109     106.297  83.399  64.187  1.00  4.42              
ATOM   1662  H   LEU A 109     107.211  83.760  64.441  1.00  4.42              
ATOM   1663  CA  LEU A 109     105.332  83.254  65.278  1.00  4.42              
ATOM   1664  HA  LEU A 109     104.460  82.694  64.934  1.00  4.42              
ATOM   1665  CB  LEU A 109     105.995  82.468  66.429  1.00  4.42              
ATOM   1666  HB1 LEU A 109     105.224  82.233  67.160  1.00  4.42              
ATOM   1667  HB2 LEU A 109     106.732  83.117  66.907  1.00  4.42              
ATOM   1668  CG  LEU A 109     106.695  81.156  66.049  1.00  4.42              
ATOM   1669  HG  LEU A 109     107.485  81.351  65.325  1.00  4.42              
ATOM   1670  CD1 LEU A 109     107.354  80.567  67.290  1.00  4.42              
ATOM   1671 1HD1 LEU A 109     107.890  79.659  67.027  1.00  4.42              
ATOM   1672 2HD1 LEU A 109     108.045  81.299  67.701  1.00  4.42              
ATOM   1673 3HD1 LEU A 109     106.607  80.317  68.039  1.00  4.42              
ATOM   1674  CD2 LEU A 109     105.722  80.139  65.461  1.00  4.42              
ATOM   1675 1HD2 LEU A 109     106.212  79.182  65.299  1.00  4.42              
ATOM   1676 2HD2 LEU A 109     104.881  79.988  66.137  1.00  4.42              
ATOM   1677 3HD2 LEU A 109     105.332  80.488  64.507  1.00  4.42              
ATOM   1678  C   LEU A 109     104.840  84.636  65.725  1.00  4.42              
ATOM   1679  O   LEU A 109     104.907  84.978  66.895  1.00  4.42              
ATOM   1680  N   LEU A 110     104.409  85.481  64.788  1.00  4.76              
ATOM   1681  H   LEU A 110     104.430  85.170  63.830  1.00  4.76              
ATOM   1682  CA  LEU A 110     104.164  86.908  65.049  1.00  4.76              
ATOM   1683  HA  LEU A 110     105.087  87.337  65.433  1.00  4.76              
ATOM   1684  CB  LEU A 110     103.838  87.620  63.722  1.00  4.76              
ATOM   1685  HB1 LEU A 110     103.330  88.554  63.958  1.00  4.76              
ATOM   1686  HB2 LEU A 110     103.148  87.010  63.137  1.00  4.76              
ATOM   1687  CG  LEU A 110     105.078  87.975  62.868  1.00  4.76              
ATOM   1688  HG  LEU A 110     105.719  88.647  63.437  1.00  4.76              
ATOM   1689  CD1 LEU A 110     105.904  86.765  62.419  1.00  4.76              
ATOM   1690 1HD1 LEU A 110     106.686  87.095  61.732  1.00  4.76              
ATOM   1691 2HD1 LEU A 110     106.400  86.320  63.280  1.00  4.76              
ATOM   1692 3HD1 LEU A 110     105.272  86.036  61.916  1.00  4.76              
ATOM   1693  CD2 LEU A 110     104.622  88.708  61.607  1.00  4.76              
ATOM   1694 1HD2 LEU A 110     105.497  89.005  61.027  1.00  4.76              
ATOM   1695 2HD2 LEU A 110     103.988  88.064  61.000  1.00  4.76              
ATOM   1696 3HD2 LEU A 110     104.079  89.612  61.883  1.00  4.76              
ATOM   1697  C   LEU A 110     103.119  87.188  66.156  1.00  4.76              
ATOM   1698  O   LEU A 110     103.238  88.110  66.980  1.00  4.76              
ATOM   1699  N   SER A 111     102.119  86.307  66.174  1.00  4.65              
ATOM   1700  H   SER A 111     102.176  85.573  65.485  1.00  4.65              
ATOM   1701  CA  SER A 111     100.991  86.248  67.105  1.00  4.65              
ATOM   1702  HA  SER A 111     100.610  87.256  67.265  1.00  4.65              
ATOM   1703  CB  SER A 111      99.901  85.403  66.427  1.00  4.65              
ATOM   1704  HB1 SER A 111     100.210  84.355  66.404  1.00  4.65              
ATOM   1705  HB2 SER A 111      99.764  85.748  65.401  1.00  4.65              
ATOM   1706  OG  SER A 111      98.665  85.512  67.094  1.00  4.65              
ATOM   1707  HG  SER A 111      98.799  85.202  67.999  1.00  4.65              
ATOM   1708  C   SER A 111     101.317  85.634  68.472  1.00  4.65              
ATOM   1709  O   SER A 111     100.451  85.641  69.352  1.00  4.65              
ATOM   1710  N   LEU A 112     102.534  85.109  68.656  1.00  4.22              
ATOM   1711  H   LEU A 112     103.213  85.217  67.912  1.00  4.22              
ATOM   1712  CA  LEU A 112     103.007  84.424  69.857  1.00  4.22              
ATOM   1713  HA  LEU A 112     102.452  83.490  69.946  1.00  4.22              
ATOM   1714  CB  LEU A 112     104.492  84.072  69.694  1.00  4.22              
ATOM   1715  HB1 LEU A 112     105.038  84.973  69.412  1.00  4.22              
ATOM   1716  HB2 LEU A 112     104.552  83.356  68.880  1.00  4.22              
ATOM   1717  CG  LEU A 112     105.209  83.475  70.912  1.00  4.22              
ATOM   1718  HG  LEU A 112     105.421  84.263  71.635  1.00  4.22              
ATOM   1719  CD1 LEU A 112     104.423  82.370  71.606  1.00  4.22              
ATOM   1720 1HD1 LEU A 112     105.030  81.995  72.424  1.00  4.22              
ATOM   1721 2HD1 LEU A 112     103.498  82.746  72.032  1.00  4.22              
ATOM   1722 3HD1 LEU A 112     104.204  81.567  70.905  1.00  4.22              
ATOM   1723  CD2 LEU A 112     106.527  82.861  70.436  1.00  4.22              
ATOM   1724 1HD2 LEU A 112     107.099  82.507  71.290  1.00  4.22              
ATOM   1725 2HD2 LEU A 112     106.331  82.022  69.769  1.00  4.22              
ATOM   1726 3HD2 LEU A 112     107.107  83.605  69.895  1.00  4.22              
ATOM   1727  C   LEU A 112     102.744  85.258  71.114  1.00  4.22              
ATOM   1728  O   LEU A 112     103.397  86.273  71.358  1.00  4.22              
ATOM   1729  N   LYS A 113     101.755  84.824  71.898  1.00  4.30              
ATOM   1730  H   LYS A 113     101.296  83.961  71.647  1.00  4.30              
ATOM   1731  CA  LYS A 113     101.281  85.577  73.057  1.00  4.30              
ATOM   1732  HA  LYS A 113     101.260  86.641  72.805  1.00  4.30              
ATOM   1733  CB  LYS A 113      99.847  85.110  73.391  1.00  4.30              
ATOM   1734  HB1 LYS A 113      99.879  84.111  73.799  1.00  4.30              
ATOM   1735  HB2 LYS A 113      99.252  85.100  72.477  1.00  4.30              
ATOM   1736  CG  LYS A 113      99.122  85.968  74.424  1.00  4.30              
ATOM   1737  HG1 LYS A 113      98.833  86.903  73.942  1.00  4.30              
ATOM   1738  HG2 LYS A 113      99.801  86.203  75.238  1.00  4.30              
ATOM   1739  CD  LYS A 113      97.861  85.287  75.001  1.00  4.30              
ATOM   1740  HD1 LYS A 113      97.373  84.673  74.243  1.00  4.30              
ATOM   1741  HD2 LYS A 113      97.168  86.092  75.254  1.00  4.30              
ATOM   1742  CE  LYS A 113      98.086  84.484  76.301  1.00  4.30              
ATOM   1743  HE1 LYS A 113      97.123  84.411  76.813  1.00  4.30              
ATOM   1744  HE2 LYS A 113      98.750  85.066  76.950  1.00  4.30              
ATOM   1745  NZ  LYS A 113      98.624  83.108  76.104  1.00  4.30              
ATOM   1746  HZ1 LYS A 113      98.711  82.614  76.989  1.00  4.30              
ATOM   1747  HZ2 LYS A 113      98.046  82.552  75.485  1.00  4.30              
ATOM   1748  HZ3 LYS A 113      99.582  83.136  75.755  1.00  4.30              
ATOM   1749  C   LYS A 113     102.209  85.417  74.256  1.00  4.30              
ATOM   1750  O   LYS A 113     102.500  86.392  74.938  1.00  4.30              
ATOM   1751  N   THR A 114     102.637  84.187  74.522  1.00  3.73              
ATOM   1752  H   THR A 114     102.328  83.434  73.918  1.00  3.73              
ATOM   1753  CA  THR A 114     103.364  83.814  75.746  1.00  3.73              
ATOM   1754  HA  THR A 114     104.009  84.638  76.052  1.00  3.73              
ATOM   1755  CB  THR A 114     102.395  83.487  76.896  1.00  3.73              
ATOM   1756  HB  THR A 114     102.941  82.982  77.695  1.00  3.73              
ATOM   1757  CG2 THR A 114     101.736  84.730  77.482  1.00  3.73              
ATOM   1758 1HG2 THR A 114     102.497  85.485  77.668  1.00  3.73              
ATOM   1759 2HG2 THR A 114     100.999  85.136  76.798  1.00  3.73              
ATOM   1760 3HG2 THR A 114     101.254  84.477  78.425  1.00  3.73              
ATOM   1761  OG1 THR A 114     101.343  82.657  76.442  1.00  3.73              
ATOM   1762  HG1 THR A 114     101.417  81.819  76.930  1.00  3.73              
ATOM   1763  C   THR A 114     104.235  82.591  75.527  1.00  3.73              
ATOM   1764  O   THR A 114     103.894  81.715  74.726  1.00  3.73              
ATOM   1765  N   LEU A 115     105.351  82.573  76.256  1.00  3.82              
ATOM   1766  H   LEU A 115     105.472  83.304  76.948  1.00  3.82              
ATOM   1767  CA  LEU A 115     106.539  81.768  75.987  1.00  3.82              
ATOM   1768  HA  LEU A 115     106.277  80.832  75.505  1.00  3.82              
ATOM   1769  CB  LEU A 115     107.444  82.585  75.035  1.00  3.82              
ATOM   1770  HB1 LEU A 115     107.784  83.482  75.552  1.00  3.82              
ATOM   1771  HB2 LEU A 115     106.825  82.912  74.198  1.00  3.82              
ATOM   1772  CG  LEU A 115     108.666  81.861  74.436  1.00  3.82              
ATOM   1773  HG  LEU A 115     108.322  80.984  73.892  1.00  3.82              
ATOM   1774  CD1 LEU A 115     109.374  82.799  73.455  1.00  3.82              
ATOM   1775 1HD1 LEU A 115     110.175  82.270  72.939  1.00  3.82              
ATOM   1776 2HD1 LEU A 115     108.667  83.158  72.712  1.00  3.82              
ATOM   1777 3HD1 LEU A 115     109.788  83.657  73.986  1.00  3.82              
ATOM   1778  CD2 LEU A 115     109.727  81.438  75.455  1.00  3.82              
ATOM   1779 1HD2 LEU A 115     110.605  81.047  74.943  1.00  3.82              
ATOM   1780 2HD2 LEU A 115     110.017  82.290  76.066  1.00  3.82              
ATOM   1781 3HD2 LEU A 115     109.338  80.651  76.097  1.00  3.82              
ATOM   1782  C   LEU A 115     107.189  81.513  77.340  1.00  3.82              
ATOM   1783  O   LEU A 115     107.824  82.391  77.935  1.00  3.82              
ATOM   1784  N   GLU A 116     106.997  80.312  77.856  1.00  4.14              
ATOM   1785  H   GLU A 116     106.409  79.648  77.363  1.00  4.14              
ATOM   1786  CA  GLU A 116     107.657  79.913  79.093  1.00  4.14              
ATOM   1787  HA  GLU A 116     108.072  80.797  79.574  1.00  4.14              
ATOM   1788  CB  GLU A 116     106.634  79.401  80.111  1.00  4.14              
ATOM   1789  HB1 GLU A 116     105.989  80.246  80.362  1.00  4.14              
ATOM   1790  HB2 GLU A 116     107.157  79.113  81.020  1.00  4.14              
ATOM   1791  CG  GLU A 116     105.730  78.259  79.653  1.00  4.14              
ATOM   1792  HG1 GLU A 116     106.321  77.346  79.565  1.00  4.14              
ATOM   1793  HG2 GLU A 116     105.306  78.502  78.678  1.00  4.14              
ATOM   1794  CD  GLU A 116     104.590  78.077  80.660  1.00  4.14              
ATOM   1795  OE1 GLU A 116     104.914  77.768  81.828  1.00  4.14              
ATOM   1796  OE2 GLU A 116     103.418  78.263  80.248  1.00  4.14              
ATOM   1797  C   GLU A 116     108.863  79.034  78.805  1.00  4.14              
ATOM   1798  O   GLU A 116     108.893  78.271  77.856  1.00  4.14              
ATOM   1799  N   ILE A 117     109.922  79.273  79.558  1.00  4.52              
ATOM   1800  H   ILE A 117     109.785  79.902  80.343  1.00  4.52              
ATOM   1801  CA  ILE A 117     111.319  78.924  79.288  1.00  4.52              
ATOM   1802  HA  ILE A 117     111.307  78.020  78.696  1.00  4.52              
ATOM   1803  CB  ILE A 117     111.980  80.040  78.420  1.00  4.52              
ATOM   1804  HB  ILE A 117     111.667  79.818  77.398  1.00  4.52              
ATOM   1805  CG2 ILE A 117     111.469  81.472  78.684  1.00  4.52              
ATOM   1806 1HG2 ILE A 117     110.404  81.546  78.469  1.00  4.52              
ATOM   1807 2HG2 ILE A 117     111.637  81.753  79.712  1.00  4.52              
ATOM   1808 3HG2 ILE A 117     111.967  82.189  78.035  1.00  4.52              
ATOM   1809  CG1 ILE A 117     113.517  79.974  78.412  1.00  4.52              
ATOM   1810 1HG1 ILE A 117     113.787  78.939  78.256  1.00  4.52              
ATOM   1811 2HG1 ILE A 117     113.915  80.298  79.372  1.00  4.52              
ATOM   1812  CD1 ILE A 117     114.200  80.786  77.302  1.00  4.52              
ATOM   1813  HD1 ILE A 117     113.766  80.537  76.333  1.00  4.52              
ATOM   1814  HD2 ILE A 117     114.095  81.855  77.487  1.00  4.52              
ATOM   1815  HD3 ILE A 117     115.264  80.546  77.285  1.00  4.52              
ATOM   1816  C   ILE A 117     111.880  78.587  80.674  1.00  4.52              
ATOM   1817  O   ILE A 117     112.641  79.318  81.305  1.00  4.52              
ATOM   1818  N   THR A 118     111.304  77.518  81.229  1.00  4.84              
ATOM   1819  H   THR A 118     110.666  76.982  80.665  1.00  4.84              
ATOM   1820  CA  THR A 118     111.306  77.247  82.658  1.00  4.84              
ATOM   1821  HA  THR A 118     111.344  78.222  83.131  1.00  4.84              
ATOM   1822  CB  THR A 118     109.983  76.622  83.129  1.00  4.84              
ATOM   1823  HB  THR A 118     110.027  76.419  84.199  1.00  4.84              
ATOM   1824  CG2 THR A 118     108.787  77.523  82.831  1.00  4.84              
ATOM   1825 1HG2 THR A 118     107.900  77.147  83.343  1.00  4.84              
ATOM   1826 2HG2 THR A 118     108.979  78.538  83.170  1.00  4.84              
ATOM   1827 3HG2 THR A 118     108.592  77.543  81.760  1.00  4.84              
ATOM   1828  OG1 THR A 118     109.722  75.447  82.420  1.00  4.84              
ATOM   1829  HG1 THR A 118     108.773  75.281  82.478  1.00  4.84              
ATOM   1830  C   THR A 118     112.566  76.545  83.142  1.00  4.84              
ATOM   1831  O   THR A 118     113.569  77.225  83.287  1.00  4.84              
ATOM   1832  N   CYS A 119     112.568  75.244  83.428  1.00  5.02              
ATOM   1833  H   CYS A 119     111.723  74.703  83.303  1.00  5.02              
ATOM   1834  CA  CYS A 119     113.707  74.630  84.132  1.00  5.02              
ATOM   1835  HA  CYS A 119     114.032  75.336  84.897  1.00  5.02              
ATOM   1836  CB  CYS A 119     113.246  73.365  84.875  1.00  5.02              
ATOM   1837  HB1 CYS A 119     114.065  73.008  85.501  1.00  5.02              
ATOM   1838  HB2 CYS A 119     112.999  72.575  84.168  1.00  5.02              
ATOM   1839  SG  CYS A 119     111.800  73.725  85.919  1.00  5.02              
ATOM   1840  HG  CYS A 119     111.722  72.524  86.505  1.00  5.02              
ATOM   1841  C   CYS A 119     114.955  74.372  83.275  1.00  5.02              
ATOM   1842  O   CYS A 119     115.986  74.002  83.837  1.00  5.02              
ATOM   1843  N   LEU A 120     114.838  74.600  81.962  1.00  4.90              
ATOM   1844  H   LEU A 120     113.884  74.645  81.650  1.00  4.90              
ATOM   1845  CA  LEU A 120     115.846  75.062  80.996  1.00  4.90              
ATOM   1846  HA  LEU A 120     115.783  74.391  80.140  1.00  4.90              
ATOM   1847  CB  LEU A 120     115.442  76.508  80.613  1.00  4.90              
ATOM   1848  HB1 LEU A 120     115.798  77.189  81.380  1.00  4.90              
ATOM   1849  HB2 LEU A 120     114.363  76.596  80.685  1.00  4.90              
ATOM   1850  CG  LEU A 120     115.842  77.035  79.223  1.00  4.90              
ATOM   1851  HG  LEU A 120     114.916  77.268  78.724  1.00  4.90              
ATOM   1852  CD1 LEU A 120     116.649  78.322  79.234  1.00  4.90              
ATOM   1853 1HD1 LEU A 120     116.825  78.672  78.216  1.00  4.90              
ATOM   1854 2HD1 LEU A 120     116.099  79.092  79.772  1.00  4.90              
ATOM   1855 3HD1 LEU A 120     117.604  78.144  79.717  1.00  4.90              
ATOM   1856  CD2 LEU A 120     116.530  76.029  78.329  1.00  4.90              
ATOM   1857 1HD2 LEU A 120     116.784  76.480  77.371  1.00  4.90              
ATOM   1858 2HD2 LEU A 120     117.434  75.663  78.807  1.00  4.90              
ATOM   1859 3HD2 LEU A 120     115.863  75.188  78.153  1.00  4.90              
ATOM   1860  C   LEU A 120     117.263  75.024  81.543  1.00  4.90              
ATOM   1861  O   LEU A 120     117.796  75.965  82.117  1.00  4.90              
ATOM   1862  N   GLU A 121     117.908  73.898  81.379  1.00  6.83              
ATOM   1863  H   GLU A 121     117.429  73.152  80.877  1.00  6.83              
ATOM   1864  CA  GLU A 121     119.282  73.671  81.775  1.00  6.83              
ATOM   1865  HA  GLU A 121     119.420  74.021  82.784  1.00  6.83              
ATOM   1866  CB  GLU A 121     119.473  72.131  81.846  1.00  6.83              
ATOM   1867  HB1 GLU A 121     118.883  71.755  82.684  1.00  6.83              
ATOM   1868  HB2 GLU A 121     120.514  71.927  82.100  1.00  6.83              
ATOM   1869  CG  GLU A 121     119.109  71.296  80.594  1.00  6.83              
ATOM   1870  HG1 GLU A 121     119.701  70.378  80.621  1.00  6.83              
ATOM   1871  HG2 GLU A 121     119.405  71.843  79.698  1.00  6.83              
ATOM   1872  CD  GLU A 121     117.616  70.908  80.507  1.00  6.83              
ATOM   1873  OE1 GLU A 121     117.233  69.796  80.930  1.00  6.83              
ATOM   1874  OE2 GLU A 121     116.823  71.740  80.018  1.00  6.83              
ATOM   1875  C   GLU A 121     120.314  74.363  80.879  1.00  6.83              
ATOM   1876  O   GLU A 121     121.466  73.940  80.868  1.00  6.83              
ATOM   1877  N   SER A 122     119.908  75.398  80.125  1.00  8.24              
ATOM   1878  H   SER A 122     118.992  75.784  80.309  1.00  8.24              
ATOM   1879  CA  SER A 122     120.673  75.922  78.997  1.00  8.24              
ATOM   1880  HA  SER A 122     120.705  75.119  78.264  1.00  8.24              
ATOM   1881  CB  SER A 122     120.031  77.114  78.287  1.00  8.24              
ATOM   1882  HB1 SER A 122     120.310  78.052  78.770  1.00  8.24              
ATOM   1883  HB2 SER A 122     118.954  77.023  78.297  1.00  8.24              
ATOM   1884  OG  SER A 122     120.466  77.080  76.938  1.00  8.24              
ATOM   1885  HG  SER A 122     120.772  77.971  76.695  1.00  8.24              
ATOM   1886  C   SER A 122     122.097  76.258  79.371  1.00  8.24              
ATOM   1887  O   SER A 122     122.420  77.313  79.920  1.00  8.24              
ATOM   1888  N   LEU A 123     122.974  75.352  78.961  1.00  7.64              
ATOM   1889  H   LEU A 123     122.631  74.450  78.659  1.00  7.64              
ATOM   1890  CA  LEU A 123     124.393  75.590  79.015  1.00  7.64              
ATOM   1891  HA  LEU A 123     124.623  75.848  80.050  1.00  7.64              
ATOM   1892  CB  LEU A 123     125.166  74.292  78.700  1.00  7.64              
ATOM   1893  HB1 LEU A 123     124.714  73.472  79.261  1.00  7.64              
ATOM   1894  HB2 LEU A 123     126.177  74.423  79.088  1.00  7.64              
ATOM   1895  CG  LEU A 123     125.291  73.882  77.219  1.00  7.64              
ATOM   1896  HG  LEU A 123     125.804  74.673  76.672  1.00  7.64              
ATOM   1897  CD1 LEU A 123     126.138  72.613  77.116  1.00  7.64              
ATOM   1898 1HD1 LEU A 123     126.299  72.356  76.069  1.00  7.64              
ATOM   1899 2HD1 LEU A 123     127.109  72.776  77.586  1.00  7.64              
ATOM   1900 3HD1 LEU A 123     125.633  71.786  77.616  1.00  7.64              
ATOM   1901  CD2 LEU A 123     123.949  73.609  76.534  1.00  7.64              
ATOM   1902 1HD2 LEU A 123     124.112  73.229  75.526  1.00  7.64              
ATOM   1903 2HD2 LEU A 123     123.385  72.866  77.102  1.00  7.64              
ATOM   1904 3HD2 LEU A 123     123.363  74.523  76.459  1.00  7.64              
ATOM   1905  C   LEU A 123     124.841  76.782  78.188  1.00  7.64              
ATOM   1906  O   LEU A 123     125.971  77.239  78.354  1.00  7.64              
ATOM   1907  N   ASN A 124     123.970  77.280  77.299  1.00  8.62              
ATOM   1908  H   ASN A 124     123.037  76.898  77.248  1.00  8.62              
ATOM   1909  CA  ASN A 124     124.285  78.488  76.583  1.00  8.62              
ATOM   1910  HA  ASN A 124     124.792  79.135  77.303  1.00  8.62              
ATOM   1911  CB  ASN A 124     125.321  78.144  75.474  1.00  8.62              
ATOM   1912  HB1 ASN A 124     126.159  77.583  75.883  1.00  8.62              
ATOM   1913  HB2 ASN A 124     125.744  79.056  75.054  1.00  8.62              
ATOM   1914  CG  ASN A 124     124.713  77.353  74.334  1.00  8.62              
ATOM   1915  OD1 ASN A 124     124.178  77.909  73.388  1.00  8.62              
ATOM   1916  ND2 ASN A 124     124.757  76.043  74.416  1.00  8.62              
ATOM   1917 1HD2 ASN A 124     125.188  75.609  75.212  1.00  8.62              
ATOM   1918 2HD2 ASN A 124     124.253  75.486  73.733  1.00  8.62              
ATOM   1919  C   ASN A 124     123.182  79.321  75.985  1.00  8.62              
ATOM   1920  O   ASN A 124     122.038  78.937  75.767  1.00  8.62              
ATOM   1921  N   ILE A 125     123.668  80.522  75.749  1.00  7.05              
ATOM   1922  H   ILE A 125     124.663  80.614  75.895  1.00  7.05              
ATOM   1923  CA  ILE A 125     122.982  81.777  75.732  1.00  7.05              
ATOM   1924  HA  ILE A 125     121.996  81.695  75.274  1.00  7.05              
ATOM   1925  CB  ILE A 125     122.855  82.252  77.220  1.00  7.05              
ATOM   1926  HB  ILE A 125     123.855  82.255  77.660  1.00  7.05              
ATOM   1927  CG2 ILE A 125     122.323  83.679  77.332  1.00  7.05              
ATOM   1928 1HG2 ILE A 125     123.036  84.398  76.935  1.00  7.05              
ATOM   1929 2HG2 ILE A 125     121.391  83.734  76.791  1.00  7.05              
ATOM   1930 3HG2 ILE A 125     122.128  83.942  78.370  1.00  7.05              
ATOM   1931  CG1 ILE A 125     121.980  81.357  78.141  1.00  7.05              
ATOM   1932 1HG1 ILE A 125     121.996  81.774  79.150  1.00  7.05              
ATOM   1933 2HG1 ILE A 125     122.426  80.368  78.230  1.00  7.05              
ATOM   1934  CD1 ILE A 125     120.510  81.197  77.724  1.00  7.05              
ATOM   1935  HD1 ILE A 125     119.994  82.154  77.790  1.00  7.05              
ATOM   1936  HD2 ILE A 125     120.435  80.814  76.709  1.00  7.05              
ATOM   1937  HD3 ILE A 125     120.021  80.497  78.402  1.00  7.05              
ATOM   1938  C   ILE A 125     123.895  82.653  74.894  1.00  7.05              
ATOM   1939  O   ILE A 125     124.726  83.382  75.433  1.00  7.05              
ATOM   1940  N   PRO A 126     123.838  82.534  73.555  1.00  6.93              
ATOM   1941  CD  PRO A 126     123.158  81.552  72.727  1.00  6.93              
ATOM   1942  HD1 PRO A 126     122.166  81.317  73.104  1.00  6.93              
ATOM   1943  HD2 PRO A 126     123.761  80.645  72.673  1.00  6.93              
ATOM   1944  CG  PRO A 126     123.062  82.196  71.341  1.00  6.93              
ATOM   1945  HG1 PRO A 126     122.142  82.777  71.274  1.00  6.93              
ATOM   1946  HG2 PRO A 126     123.113  81.453  70.544  1.00  6.93              
ATOM   1947  CB  PRO A 126     124.233  83.164  71.283  1.00  6.93              
ATOM   1948  HB1 PRO A 126     124.031  84.010  70.624  1.00  6.93              
ATOM   1949  HB2 PRO A 126     125.129  82.631  70.961  1.00  6.93              
ATOM   1950  CA  PRO A 126     124.393  83.587  72.742  1.00  6.93              
ATOM   1951  HA  PRO A 126     125.458  83.688  72.957  1.00  6.93              
ATOM   1952  C   PRO A 126     123.715  84.903  73.112  1.00  6.93              
ATOM   1953  O   PRO A 126     124.420  85.904  73.205  1.00  6.93              
ATOM   1954  N   PHE A 127     122.388  84.841  73.349  1.00  7.11              
ATOM   1955  H   PHE A 127     122.016  83.906  73.291  1.00  7.11              
ATOM   1956  CA  PHE A 127     121.350  85.868  73.598  1.00  7.11              
ATOM   1957  HA  PHE A 127     120.488  85.511  73.042  1.00  7.11              
ATOM   1958  CB  PHE A 127     120.870  85.932  75.057  1.00  7.11              
ATOM   1959  HB1 PHE A 127     120.509  86.944  75.245  1.00  7.11              
ATOM   1960  HB2 PHE A 127     121.724  85.800  75.717  1.00  7.11              
ATOM   1961  CG  PHE A 127     119.721  85.004  75.471  1.00  7.11              
ATOM   1962  CD1 PHE A 127     119.199  83.978  74.646  1.00  7.11              
ATOM   1963  HD1 PHE A 127     119.596  83.791  73.664  1.00  7.11              
ATOM   1964  CE1 PHE A 127     118.122  83.184  75.084  1.00  7.11              
ATOM   1965  HE1 PHE A 127     117.700  82.434  74.430  1.00  7.11              
ATOM   1966  CZ  PHE A 127     117.585  83.368  76.369  1.00  7.11              
ATOM   1967  HZ  PHE A 127     116.766  82.751  76.711  1.00  7.11              
ATOM   1968  CE2 PHE A 127     118.106  84.369  77.203  1.00  7.11              
ATOM   1969  HE2 PHE A 127     117.690  84.534  78.186  1.00  7.11              
ATOM   1970  CD2 PHE A 127     119.161  85.181  76.751  1.00  7.11              
ATOM   1971  HD2 PHE A 127     119.551  85.952  77.404  1.00  7.11              
ATOM   1972  C   PHE A 127     121.465  87.243  72.930  1.00  7.11              
ATOM   1973  O   PHE A 127     120.524  88.031  72.917  1.00  7.11              
ATOM   1974  N   SER A 128     122.568  87.454  72.244  1.00  7.70              
ATOM   1975  H   SER A 128     123.304  86.793  72.411  1.00  7.70              
ATOM   1976  CA  SER A 128     122.874  88.507  71.316  1.00  7.70              
ATOM   1977  HA  SER A 128     122.922  89.437  71.871  1.00  7.70              
ATOM   1978  CB  SER A 128     124.262  88.248  70.707  1.00  7.70              
ATOM   1979  HB1 SER A 128     124.490  89.048  70.003  1.00  7.70              
ATOM   1980  HB2 SER A 128     124.250  87.298  70.170  1.00  7.70              
ATOM   1981  OG  SER A 128     125.246  88.227  71.722  1.00  7.70              
ATOM   1982  HG  SER A 128     125.146  87.438  72.279  1.00  7.70              
ATOM   1983  C   SER A 128     121.815  88.640  70.232  1.00  7.70              
ATOM   1984  O   SER A 128     121.112  87.688  69.897  1.00  7.70              
ATOM   1985  N   SER A 129     121.693  89.861  69.708  1.00  5.97              
ATOM   1986  H   SER A 129     122.430  90.514  69.940  1.00  5.97              
ATOM   1987  CA  SER A 129     120.410  90.560  69.566  1.00  5.97              
ATOM   1988  HA  SER A 129     119.878  90.357  70.467  1.00  5.97              
ATOM   1989  CB  SER A 129     120.676  92.066  69.523  1.00  5.97              
ATOM   1990  HB1 SER A 129     119.747  92.624  69.648  1.00  5.97              
ATOM   1991  HB2 SER A 129     121.123  92.333  68.564  1.00  5.97              
ATOM   1992  OG  SER A 129     121.581  92.430  70.563  1.00  5.97              
ATOM   1993  HG  SER A 129     121.112  92.506  71.405  1.00  5.97              
ATOM   1994  C   SER A 129     119.439  90.128  68.460  1.00  5.97              
ATOM   1995  O   SER A 129     118.610  90.934  68.051  1.00  5.97              
ATOM   1996  N   GLU A 130     119.492  88.872  68.029  1.00  4.60              
ATOM   1997  H   GLU A 130     120.207  88.276  68.424  1.00  4.60              
ATOM   1998  CA  GLU A 130     118.518  88.297  67.105  1.00  4.60              
ATOM   1999  HA  GLU A 130     117.894  89.099  66.707  1.00  4.60              
ATOM   2000  CB  GLU A 130     119.233  87.664  65.896  1.00  4.60              
ATOM   2001  HB1 GLU A 130     119.427  86.614  66.117  1.00  4.60              
ATOM   2002  HB2 GLU A 130     120.190  88.161  65.724  1.00  4.60              
ATOM   2003  CG  GLU A 130     118.389  87.792  64.617  1.00  4.60              
ATOM   2004  HG1 GLU A 130     118.460  88.817  64.246  1.00  4.60              
ATOM   2005  HG2 GLU A 130     117.340  87.604  64.856  1.00  4.60              
ATOM   2006  CD  GLU A 130     118.834  86.800  63.537  1.00  4.60              
ATOM   2007  OE1 GLU A 130     118.186  85.728  63.468  1.00  4.60              
ATOM   2008  OE2 GLU A 130     119.828  87.083  62.830  1.00  4.60              
ATOM   2009  C   GLU A 130     117.551  87.291  67.757  1.00  4.60              
ATOM   2010  O   GLU A 130     116.412  87.181  67.322  1.00  4.60              
ATOM   2011  N   VAL A 131     117.957  86.589  68.824  1.00  4.55              
ATOM   2012  H   VAL A 131     118.880  86.794  69.183  1.00  4.55              
ATOM   2013  CA  VAL A 131     117.332  85.309  69.244  1.00  4.55              
ATOM   2014  HA  VAL A 131     117.528  84.592  68.447  1.00  4.55              
ATOM   2015  CB  VAL A 131     118.023  84.748  70.511  1.00  4.55              
ATOM   2016  HB  VAL A 131     117.976  85.497  71.302  1.00  4.55              
ATOM   2017  CG1 VAL A 131     117.391  83.450  71.039  1.00  4.55              
ATOM   2018 1HG1 VAL A 131     117.982  83.043  71.858  1.00  4.55              
ATOM   2019 2HG1 VAL A 131     116.385  83.641  71.416  1.00  4.55              
ATOM   2020 3HG1 VAL A 131     117.339  82.710  70.238  1.00  4.55              
ATOM   2021  CG2 VAL A 131     119.498  84.428  70.223  1.00  4.55              
ATOM   2022 1HG2 VAL A 131     119.969  84.016  71.113  1.00  4.55              
ATOM   2023 2HG2 VAL A 131     119.565  83.692  69.420  1.00  4.55              
ATOM   2024 3HG2 VAL A 131     120.038  85.327  69.935  1.00  4.55              
ATOM   2025  C   VAL A 131     115.804  85.288  69.405  1.00  4.55              
ATOM   2026  O   VAL A 131     115.186  84.296  69.028  1.00  4.55              
ATOM   2027  N   PHE A 132     115.178  86.365  69.886  1.00  4.50              
ATOM   2028  H   PHE A 132     115.738  87.165  70.139  1.00  4.50              
ATOM   2029  CA  PHE A 132     113.718  86.523  69.926  1.00  4.50              
ATOM   2030  HA  PHE A 132     113.272  85.609  69.539  1.00  4.50              
ATOM   2031  CB  PHE A 132     113.177  86.678  71.359  1.00  4.50              
ATOM   2032  HB1 PHE A 132     112.088  86.684  71.304  1.00  4.50              
ATOM   2033  HB2 PHE A 132     113.456  87.651  71.746  1.00  4.50              
ATOM   2034  CG  PHE A 132     113.586  85.626  72.375  1.00  4.50              
ATOM   2035  CD1 PHE A 132     112.838  84.441  72.503  1.00  4.50              
ATOM   2036  HD1 PHE A 132     112.001  84.258  71.846  1.00  4.50              
ATOM   2037  CE1 PHE A 132     113.162  83.503  73.499  1.00  4.50              
ATOM   2038  HE1 PHE A 132     112.575  82.602  73.599  1.00  4.50              
ATOM   2039  CZ  PHE A 132     114.239  83.741  74.370  1.00  4.50              
ATOM   2040  HZ  PHE A 132     114.480  83.027  75.143  1.00  4.50              
ATOM   2041  CE2 PHE A 132     114.993  84.919  74.242  1.00  4.50              
ATOM   2042  HE2 PHE A 132     115.819  85.110  74.915  1.00  4.50              
ATOM   2043  CD2 PHE A 132     114.662  85.863  73.253  1.00  4.50              
ATOM   2044  HD2 PHE A 132     115.226  86.783  73.188  1.00  4.50              
ATOM   2045  C   PHE A 132     113.260  87.639  68.972  1.00  4.50              
ATOM   2046  O   PHE A 132     112.790  88.688  69.411  1.00  4.50              
ATOM   2047  N   SER A 133     113.423  87.411  67.667  1.00  4.33              
ATOM   2048  H   SER A 133     113.918  86.577  67.385  1.00  4.33              
ATOM   2049  CA  SER A 133     113.132  88.369  66.595  1.00  4.33              
ATOM   2050  HA  SER A 133     113.631  89.302  66.853  1.00  4.33              
ATOM   2051  CB  SER A 133     113.780  87.879  65.290  1.00  4.33              
ATOM   2052  HB1 SER A 133     114.859  87.813  65.427  1.00  4.33              
ATOM   2053  HB2 SER A 133     113.584  88.604  64.497  1.00  4.33              
ATOM   2054  OG  SER A 133     113.289  86.607  64.897  1.00  4.33              
ATOM   2055  HG  SER A 133     112.766  86.788  64.093  1.00  4.33              
ATOM   2056  C   SER A 133     111.646  88.726  66.421  1.00  4.33              
ATOM   2057  O   SER A 133     111.190  89.721  66.972  1.00  4.33              
ATOM   2058  N   ASP A 134     110.874  87.951  65.657  1.00  4.23              
ATOM   2059  H   ASP A 134     111.361  87.223  65.148  1.00  4.23              
ATOM   2060  CA  ASP A 134     109.580  88.384  65.097  1.00  4.23              
ATOM   2061  HA  ASP A 134     109.675  89.445  64.856  1.00  4.23              
ATOM   2062  CB  ASP A 134     109.259  87.667  63.779  1.00  4.23              
ATOM   2063  HB1 ASP A 134     108.323  88.067  63.387  1.00  4.23              
ATOM   2064  HB2 ASP A 134     109.109  86.606  63.972  1.00  4.23              
ATOM   2065  CG  ASP A 134     110.335  87.871  62.715  1.00  4.23              
ATOM   2066  OD1 ASP A 134     109.974  88.236  61.578  1.00  4.23              
ATOM   2067  OD2 ASP A 134     111.510  87.565  63.027  1.00  4.23              
ATOM   2068  C   ASP A 134     108.395  88.288  66.077  1.00  4.23              
ATOM   2069  O   ASP A 134     107.229  88.293  65.680  1.00  4.23              
ATOM   2070  N   LEU A 135     108.670  88.197  67.376  1.00  4.07              
ATOM   2071  H   LEU A 135     109.638  88.350  67.644  1.00  4.07              
ATOM   2072  CA  LEU A 135     107.671  88.014  68.426  1.00  4.07              
ATOM   2073  HA  LEU A 135     106.901  87.351  68.027  1.00  4.07              
ATOM   2074  CB  LEU A 135     108.245  87.323  69.677  1.00  4.07              
ATOM   2075  HB1 LEU A 135     107.394  87.114  70.320  1.00  4.07              
ATOM   2076  HB2 LEU A 135     108.897  88.018  70.210  1.00  4.07              
ATOM   2077  CG  LEU A 135     108.977  85.992  69.469  1.00  4.07              
ATOM   2078  HG  LEU A 135     108.393  85.331  68.828  1.00  4.07              
ATOM   2079  CD1 LEU A 135     110.357  86.212  68.865  1.00  4.07              
ATOM   2080 1HD1 LEU A 135     111.067  85.492  69.257  1.00  4.07              
ATOM   2081 2HD1 LEU A 135     110.305  86.117  67.781  1.00  4.07              
ATOM   2082 3HD1 LEU A 135     110.702  87.211  69.121  1.00  4.07              
ATOM   2083  CD2 LEU A 135     109.178  85.318  70.828  1.00  4.07              
ATOM   2084 1HD2 LEU A 135     109.667  84.353  70.694  1.00  4.07              
ATOM   2085 2HD2 LEU A 135     109.777  85.951  71.483  1.00  4.07              
ATOM   2086 3HD2 LEU A 135     108.208  85.150  71.290  1.00  4.07              
ATOM   2087  C   LEU A 135     106.947  89.314  68.814  1.00  4.07              
ATOM   2088  O   LEU A 135     106.784  89.633  69.988  1.00  4.07              
ATOM   2089  N   GLN A 136     106.494  90.072  67.823  1.00  4.00              
ATOM   2090  H   GLN A 136     106.639  89.716  66.884  1.00  4.00              
ATOM   2091  CA  GLN A 136     105.815  91.361  67.978  1.00  4.00              
ATOM   2092  HA  GLN A 136     106.531  92.072  68.392  1.00  4.00              
ATOM   2093  CB  GLN A 136     105.418  91.854  66.572  1.00  4.00              
ATOM   2094  HB1 GLN A 136     106.318  91.977  65.967  1.00  4.00              
ATOM   2095  HB2 GLN A 136     104.936  92.829  66.660  1.00  4.00              
ATOM   2096  CG  GLN A 136     104.460  90.879  65.857  1.00  4.00              
ATOM   2097  HG1 GLN A 136     103.616  90.669  66.510  1.00  4.00              
ATOM   2098  HG2 GLN A 136     104.970  89.940  65.647  1.00  4.00              
ATOM   2099  CD  GLN A 136     103.912  91.415  64.544  1.00  4.00              
ATOM   2100  OE1 GLN A 136     104.607  91.971  63.712  1.00  4.00              
ATOM   2101  NE2 GLN A 136     102.628  91.265  64.298  1.00  4.00              
ATOM   2102 1HE2 GLN A 136     102.020  90.829  64.967  1.00  4.00              
ATOM   2103 2HE2 GLN A 136     102.313  91.634  63.422  1.00  4.00              
ATOM   2104  C   GLN A 136     104.590  91.376  68.899  1.00  4.00              
ATOM   2105  O   GLN A 136     104.187  92.459  69.316  1.00  4.00              
ATOM   2106  N   ASN A 137     103.991  90.225  69.239  1.00  3.94              
ATOM   2107  H   ASN A 137     104.289  89.361  68.809  1.00  3.94              
ATOM   2108  CA  ASN A 137     102.909  90.192  70.236  1.00  3.94              
ATOM   2109  HA  ASN A 137     102.488  91.186  70.355  1.00  3.94              
ATOM   2110  CB  ASN A 137     101.822  89.284  69.612  1.00  3.94              
ATOM   2111  HB1 ASN A 137     102.168  88.252  69.650  1.00  3.94              
ATOM   2112  HB2 ASN A 137     101.683  89.556  68.566  1.00  3.94              
ATOM   2113  CG  ASN A 137     100.452  89.378  70.261  1.00  3.94              
ATOM   2114  OD1 ASN A 137     100.005  90.432  70.683  1.00  3.94              
ATOM   2115  ND2 ASN A 137      99.707  88.296  70.306  1.00  3.94              
ATOM   2116 1HD2 ASN A 137     100.064  87.404  69.992  1.00  3.94              
ATOM   2117 2HD2 ASN A 137      98.784  88.407  70.675  1.00  3.94              
ATOM   2118  C   ASN A 137     103.312  89.702  71.641  1.00  3.94              
ATOM   2119  O   ASN A 137     102.422  89.540  72.477  1.00  3.94              
ATOM   2120  N   ILE A 138     104.594  89.420  71.914  1.00  3.92              
ATOM   2121  H   ILE A 138     105.299  89.587  71.205  1.00  3.92              
ATOM   2122  CA  ILE A 138     105.002  88.751  73.159  1.00  3.92              
ATOM   2123  HA  ILE A 138     104.383  87.853  73.195  1.00  3.92              
ATOM   2124  CB  ILE A 138     106.452  88.222  73.149  1.00  3.92              
ATOM   2125  HB  ILE A 138     106.550  87.611  72.255  1.00  3.92              
ATOM   2126  CG2 ILE A 138     107.539  89.311  73.103  1.00  3.92              
ATOM   2127 1HG2 ILE A 138     108.485  88.873  72.788  1.00  3.92              
ATOM   2128 2HG2 ILE A 138     107.263  90.096  72.402  1.00  3.92              
ATOM   2129 3HG2 ILE A 138     107.670  89.755  74.089  1.00  3.92              
ATOM   2130  CG1 ILE A 138     106.640  87.290  74.370  1.00  3.92              
ATOM   2131 1HG1 ILE A 138     105.814  86.578  74.404  1.00  3.92              
ATOM   2132 2HG1 ILE A 138     106.619  87.875  75.290  1.00  3.92              
ATOM   2133  CD1 ILE A 138     107.938  86.481  74.350  1.00  3.92              
ATOM   2134  HD1 ILE A 138     107.950  85.834  75.223  1.00  3.92              
ATOM   2135  HD2 ILE A 138     107.977  85.864  73.454  1.00  3.92              
ATOM   2136  HD3 ILE A 138     108.804  87.141  74.382  1.00  3.92              
ATOM   2137  C   ILE A 138     104.652  89.535  74.443  1.00  3.92              
ATOM   2138  O   ILE A 138     105.373  90.423  74.898  1.00  3.92              
ATOM   2139  N   GLN A 139     103.529  89.153  75.059  1.00  3.89              
ATOM   2140  H   GLN A 139     102.989  88.412  74.628  1.00  3.89              
ATOM   2141  CA  GLN A 139     103.079  89.663  76.346  1.00  3.89              
ATOM   2142  HA  GLN A 139     103.057  90.750  76.318  1.00  3.89              
ATOM   2143  CB  GLN A 139     101.669  89.131  76.730  1.00  3.89              
ATOM   2144  HB1 GLN A 139     101.411  89.611  77.676  1.00  3.89              
ATOM   2145  HB2 GLN A 139     101.729  88.061  76.926  1.00  3.89              
ATOM   2146  CG  GLN A 139     100.462  89.290  75.803  1.00  3.89              
ATOM   2147  HG1 GLN A 139     100.550  88.607  74.959  1.00  3.89              
ATOM   2148  HG2 GLN A 139     100.417  90.300  75.423  1.00  3.89              
ATOM   2149  CD  GLN A 139      99.172  88.999  76.582  1.00  3.89              
ATOM   2150  OE1 GLN A 139      98.697  87.881  76.701  1.00  3.89              
ATOM   2151  NE2 GLN A 139      98.571  89.990  77.191  1.00  3.89              
ATOM   2152 1HE2 GLN A 139      99.026  90.906  77.213  1.00  3.89              
ATOM   2153 2HE2 GLN A 139      97.760  89.782  77.742  1.00  3.89              
ATOM   2154  C   GLN A 139     103.971  89.217  77.502  1.00  3.89              
ATOM   2155  O   GLN A 139     104.454  90.034  78.275  1.00  3.89              
ATOM   2156  N   THR A 140     104.124  87.910  77.713  1.00  3.46              
ATOM   2157  H   THR A 140     103.716  87.259  77.059  1.00  3.46              
ATOM   2158  CA  THR A 140     104.711  87.398  78.960  1.00  3.46              
ATOM   2159  HA  THR A 140     105.289  88.210  79.389  1.00  3.46              
ATOM   2160  CB  THR A 140     103.709  86.999  80.064  1.00  3.46              
ATOM   2161  HB  THR A 140     104.189  87.243  81.007  1.00  3.46              
ATOM   2162  CG2 THR A 140     102.364  87.724  80.027  1.00  3.46              
ATOM   2163 1HG2 THR A 140     101.811  87.504  80.939  1.00  3.46              
ATOM   2164 2HG2 THR A 140     102.520  88.800  79.960  1.00  3.46              
ATOM   2165 3HG2 THR A 140     101.780  87.385  79.174  1.00  3.46              
ATOM   2166  OG1 THR A 140     103.436  85.619  80.107  1.00  3.46              
ATOM   2167  HG1 THR A 140     103.478  85.374  81.038  1.00  3.46              
ATOM   2168  C   THR A 140     105.721  86.308  78.707  1.00  3.46              
ATOM   2169  O   THR A 140     105.566  85.508  77.779  1.00  3.46              
ATOM   2170  N   LEU A 141     106.779  86.331  79.521  1.00  3.47              
ATOM   2171  H   LEU A 141     106.789  86.991  80.289  1.00  3.47              
ATOM   2172  CA  LEU A 141     108.020  85.627  79.193  1.00  3.47              
ATOM   2173  HA  LEU A 141     107.796  84.809  78.509  1.00  3.47              
ATOM   2174  CB  LEU A 141     108.925  86.632  78.453  1.00  3.47              
ATOM   2175  HB1 LEU A 141     109.075  87.499  79.096  1.00  3.47              
ATOM   2176  HB2 LEU A 141     108.389  86.968  77.564  1.00  3.47              
ATOM   2177  CG  LEU A 141     110.308  86.123  78.012  1.00  3.47              
ATOM   2178  HG  LEU A 141     110.919  85.960  78.898  1.00  3.47              
ATOM   2179  CD1 LEU A 141     110.279  84.828  77.206  1.00  3.47              
ATOM   2180 1HD1 LEU A 141     111.290  84.561  76.900  1.00  3.47              
ATOM   2181 2HD1 LEU A 141     109.881  84.021  77.815  1.00  3.47              
ATOM   2182 3HD1 LEU A 141     109.663  84.952  76.319  1.00  3.47              
ATOM   2183  CD2 LEU A 141     110.976  87.189  77.145  1.00  3.47              
ATOM   2184 1HD2 LEU A 141     111.958  86.844  76.825  1.00  3.47              
ATOM   2185 2HD2 LEU A 141     110.368  87.392  76.263  1.00  3.47              
ATOM   2186 3HD2 LEU A 141     111.092  88.108  77.718  1.00  3.47              
ATOM   2187  C   LEU A 141     108.647  85.022  80.456  1.00  3.47              
ATOM   2188  O   LEU A 141     109.100  85.784  81.323  1.00  3.47              
ATOM   2189  N   CYS A 142     108.624  83.677  80.584  1.00  3.49              
ATOM   2190  H   CYS A 142     108.301  83.100  79.811  1.00  3.49              
ATOM   2191  CA  CYS A 142     108.685  83.109  81.944  1.00  3.49              
ATOM   2192  HA  CYS A 142     108.767  83.916  82.672  1.00  3.49              
ATOM   2193  CB  CYS A 142     107.367  82.397  82.268  1.00  3.49              
ATOM   2194  HB1 CYS A 142     107.324  81.436  81.761  1.00  3.49              
ATOM   2195  HB2 CYS A 142     106.522  83.010  81.954  1.00  3.49              
ATOM   2196  SG  CYS A 142     107.274  82.137  84.059  1.00  3.49              
ATOM   2197  HG  CYS A 142     106.169  81.378  84.047  1.00  3.49              
ATOM   2198  C   CYS A 142     109.928  82.233  82.157  1.00  3.49              
ATOM   2199  O   CYS A 142     109.907  81.032  81.889  1.00  3.49              
ATOM   2200  N   ILE A 143     111.038  82.848  82.575  1.00  4.04              
ATOM   2201  H   ILE A 143     110.961  83.811  82.899  1.00  4.04              
ATOM   2202  CA  ILE A 143     112.407  82.344  82.353  1.00  4.04              
ATOM   2203  HA  ILE A 143     112.357  81.593  81.579  1.00  4.04              
ATOM   2204  CB  ILE A 143     113.332  83.481  81.824  1.00  4.04              
ATOM   2205  HB  ILE A 143     113.757  84.008  82.680  1.00  4.04              
ATOM   2206  CG2 ILE A 143     114.470  82.831  81.019  1.00  4.04              
ATOM   2207 1HG2 ILE A 143     115.333  83.496  80.988  1.00  4.04              
ATOM   2208 2HG2 ILE A 143     114.771  81.892  81.478  1.00  4.04              
ATOM   2209 3HG2 ILE A 143     114.148  82.616  80.001  1.00  4.04              
ATOM   2210  CG1 ILE A 143     112.633  84.547  80.938  1.00  4.04              
ATOM   2211 1HG1 ILE A 143     111.840  85.030  81.505  1.00  4.04              
ATOM   2212 2HG1 ILE A 143     112.182  84.068  80.069  1.00  4.04              
ATOM   2213  CD1 ILE A 143     113.569  85.665  80.459  1.00  4.04              
ATOM   2214  HD1 ILE A 143     112.984  86.431  79.953  1.00  4.04              
ATOM   2215  HD2 ILE A 143     114.075  86.117  81.312  1.00  4.04              
ATOM   2216  HD3 ILE A 143     114.308  85.275  79.759  1.00  4.04              
ATOM   2217  C   ILE A 143     112.977  81.621  83.600  1.00  4.04              
ATOM   2218  O   ILE A 143     113.994  82.016  84.175  1.00  4.04              
ATOM   2219  N   VAL A 144     112.224  80.623  84.079  1.00  3.78              
ATOM   2220  H   VAL A 144     111.464  80.328  83.483  1.00  3.78              
ATOM   2221  CA  VAL A 144     112.122  80.326  85.533  1.00  3.78              
ATOM   2222  HA  VAL A 144     111.840  81.263  85.999  1.00  3.78              
ATOM   2223  CB  VAL A 144     110.996  79.306  85.820  1.00  3.78              
ATOM   2224  HB  VAL A 144     111.124  78.456  85.160  1.00  3.78              
ATOM   2225  CG1 VAL A 144     110.940  78.725  87.240  1.00  3.78              
ATOM   2226 1HG1 VAL A 144     110.114  78.019  87.319  1.00  3.78              
ATOM   2227 2HG1 VAL A 144     111.862  78.193  87.479  1.00  3.78              
ATOM   2228 3HG1 VAL A 144     110.788  79.518  87.971  1.00  3.78              
ATOM   2229  CG2 VAL A 144     109.637  79.954  85.533  1.00  3.78              
ATOM   2230 1HG2 VAL A 144     108.835  79.233  85.688  1.00  3.78              
ATOM   2231 2HG2 VAL A 144     109.482  80.801  86.204  1.00  3.78              
ATOM   2232 3HG2 VAL A 144     109.592  80.315  84.508  1.00  3.78              
ATOM   2233  C   VAL A 144     113.417  79.879  86.203  1.00  3.78              
ATOM   2234  O   VAL A 144     113.787  80.458  87.215  1.00  3.78              
ATOM   2235  N   ASN A 145     114.100  78.892  85.634  1.00  3.97              
ATOM   2236  H   ASN A 145     113.724  78.490  84.783  1.00  3.97              
ATOM   2237  CA  ASN A 145     115.477  78.545  85.950  1.00  3.97              
ATOM   2238  HA  ASN A 145     115.934  79.435  86.380  1.00  3.97              
ATOM   2239  CB  ASN A 145     115.635  77.415  86.987  1.00  3.97              
ATOM   2240  HB1 ASN A 145     115.257  76.473  86.597  1.00  3.97              
ATOM   2241  HB2 ASN A 145     115.064  77.678  87.879  1.00  3.97              
ATOM   2242  CG  ASN A 145     117.103  77.241  87.390  1.00  3.97              
ATOM   2243  OD1 ASN A 145     118.029  77.397  86.604  1.00  3.97              
ATOM   2244  ND2 ASN A 145     117.395  76.845  88.597  1.00  3.97              
ATOM   2245 1HD2 ASN A 145     116.654  76.907  89.301  1.00  3.97              
ATOM   2246 2HD2 ASN A 145     118.328  77.021  88.910  1.00  3.97              
ATOM   2247  C   ASN A 145     116.212  78.313  84.645  1.00  3.97              
ATOM   2248  O   ASN A 145     116.433  77.182  84.232  1.00  3.97              
ATOM   2249  N   CYS A 146     116.568  79.416  83.999  1.00  3.98              
ATOM   2250  H   CYS A 146     116.401  80.291  84.478  1.00  3.98              
ATOM   2251  CA  CYS A 146     117.181  79.492  82.680  1.00  3.98              
ATOM   2252  HA  CYS A 146     116.512  79.064  81.943  1.00  3.98              
ATOM   2253  CB  CYS A 146     117.354  81.004  82.418  1.00  3.98              
ATOM   2254  HB1 CYS A 146     118.195  81.370  83.013  1.00  3.98              
ATOM   2255  HB2 CYS A 146     116.461  81.537  82.744  1.00  3.98              
ATOM   2256  SG  CYS A 146     117.663  81.400  80.674  1.00  3.98              
ATOM   2257  HG  CYS A 146     117.940  82.698  80.848  1.00  3.98              
ATOM   2258  C   CYS A 146     118.572  78.806  82.578  1.00  3.98              
ATOM   2259  O   CYS A 146     119.130  78.704  81.490  1.00  3.98              
ATOM   2260  N   LYS A 147     119.184  78.431  83.717  1.00  3.65              
ATOM   2261  H   LYS A 147     118.592  78.380  84.535  1.00  3.65              
ATOM   2262  CA  LYS A 147     120.642  78.492  83.958  1.00  3.65              
ATOM   2263  HA  LYS A 147     120.790  78.585  85.034  1.00  3.65              
ATOM   2264  CB  LYS A 147     121.448  77.252  83.507  1.00  3.65              
ATOM   2265  HB1 LYS A 147     122.454  77.310  83.924  1.00  3.65              
ATOM   2266  HB2 LYS A 147     121.537  77.258  82.419  1.00  3.65              
ATOM   2267  CG  LYS A 147     120.846  75.909  83.864  1.00  3.65              
ATOM   2268  HG1 LYS A 147     121.489  75.116  83.478  1.00  3.65              
ATOM   2269  HG2 LYS A 147     119.923  75.896  83.308  1.00  3.65              
ATOM   2270  CD  LYS A 147     120.570  75.644  85.350  1.00  3.65              
ATOM   2271  HD1 LYS A 147     120.284  76.561  85.860  1.00  3.65              
ATOM   2272  HD2 LYS A 147     121.476  75.260  85.820  1.00  3.65              
ATOM   2273  CE  LYS A 147     119.439  74.616  85.484  1.00  3.65              
ATOM   2274  HE1 LYS A 147     119.292  74.383  86.542  1.00  3.65              
ATOM   2275  HE2 LYS A 147     119.727  73.699  84.963  1.00  3.65              
ATOM   2276  NZ  LYS A 147     118.177  75.144  84.916  1.00  3.65              
ATOM   2277  HZ1 LYS A 147     117.435  74.455  84.854  1.00  3.65              
ATOM   2278  HZ2 LYS A 147     117.831  75.942  85.439  1.00  3.65              
ATOM   2279  HZ3 LYS A 147     118.282  75.499  83.967  1.00  3.65              
ATOM   2280  C   LYS A 147     121.278  79.736  83.345  1.00  3.65              
ATOM   2281  O   LYS A 147     121.859  79.688  82.263  1.00  3.65              
ATOM   2282  N   LEU A 148     121.185  80.854  84.061  1.00  4.16              
ATOM   2283  H   LEU A 148     120.661  80.814  84.921  1.00  4.16              
ATOM   2284  CA  LEU A 148     121.772  82.157  83.715  1.00  4.16              
ATOM   2285  HA  LEU A 148     121.490  82.372  82.683  1.00  4.16              
ATOM   2286  CB  LEU A 148     121.082  83.198  84.629  1.00  4.16              
ATOM   2287  HB1 LEU A 148     121.627  83.268  85.565  1.00  4.16              
ATOM   2288  HB2 LEU A 148     120.094  82.805  84.868  1.00  4.16              
ATOM   2289  CG  LEU A 148     120.819  84.639  84.153  1.00  4.16              
ATOM   2290  HG  LEU A 148     120.248  85.136  84.937  1.00  4.16              
ATOM   2291  CD1 LEU A 148     122.063  85.486  83.923  1.00  4.16              
ATOM   2292 1HD1 LEU A 148     121.772  86.519  83.736  1.00  4.16              
ATOM   2293 2HD1 LEU A 148     122.684  85.458  84.819  1.00  4.16              
ATOM   2294 3HD1 LEU A 148     122.632  85.102  83.084  1.00  4.16              
ATOM   2295  CD2 LEU A 148     119.949  84.655  82.899  1.00  4.16              
ATOM   2296 1HD2 LEU A 148     119.598  85.673  82.752  1.00  4.16              
ATOM   2297 2HD2 LEU A 148     120.516  84.322  82.031  1.00  4.16              
ATOM   2298 3HD2 LEU A 148     119.080  84.018  83.048  1.00  4.16              
ATOM   2299  C   LEU A 148     123.315  82.189  83.759  1.00  4.16              
ATOM   2300  O   LEU A 148     123.939  83.109  84.267  1.00  4.16              
ATOM   2301  N   SER A 149     123.943  81.157  83.197  1.00  4.24              
ATOM   2302  H   SER A 149     123.359  80.445  82.780  1.00  4.24              
ATOM   2303  CA  SER A 149     125.385  81.007  82.977  1.00  4.24              
ATOM   2304  HA  SER A 149     125.900  81.039  83.937  1.00  4.24              
ATOM   2305  CB  SER A 149     125.642  79.645  82.294  1.00  4.24              
ATOM   2306  HB1 SER A 149     126.667  79.338  82.502  1.00  4.24              
ATOM   2307  HB2 SER A 149     125.537  79.760  81.214  1.00  4.24              
ATOM   2308  OG  SER A 149     124.746  78.617  82.709  1.00  4.24              
ATOM   2309  HG  SER A 149     124.008  78.558  82.082  1.00  4.24              
ATOM   2310  C   SER A 149     125.966  82.108  82.071  1.00  4.24              
ATOM   2311  O   SER A 149     127.180  82.233  81.950  1.00  4.24              
ATOM   2312  N   SER A 150     125.095  82.893  81.428  1.00  4.20              
ATOM   2313  H   SER A 150     124.115  82.660  81.516  1.00  4.20              
ATOM   2314  CA  SER A 150     125.349  84.253  80.960  1.00  4.20              
ATOM   2315  HA  SER A 150     125.940  84.781  81.710  1.00  4.20              
ATOM   2316  CB  SER A 150     126.114  84.240  79.627  1.00  4.20              
ATOM   2317  HB1 SER A 150     125.442  83.980  78.807  1.00  4.20              
ATOM   2318  HB2 SER A 150     126.905  83.491  79.677  1.00  4.20              
ATOM   2319  OG  SER A 150     126.723  85.498  79.384  1.00  4.20              
ATOM   2320  HG  SER A 150     126.104  86.120  78.973  1.00  4.20              
ATOM   2321  C   SER A 150     124.013  84.980  80.764  1.00  4.20              
ATOM   2322  O   SER A 150     122.959  84.356  80.657  1.00  4.20              
ATOM   2323  N   MET A 151     124.087  86.297  80.614  1.00  4.27              
ATOM   2324  H   MET A 151     125.003  86.703  80.740  1.00  4.27              
ATOM   2325  CA  MET A 151     123.135  87.139  79.874  1.00  4.27              
ATOM   2326  HA  MET A 151     122.506  86.514  79.236  1.00  4.27              
ATOM   2327  CB  MET A 151     122.243  87.947  80.845  1.00  4.27              
ATOM   2328  HB1 MET A 151     122.283  89.011  80.610  1.00  4.27              
ATOM   2329  HB2 MET A 151     122.583  87.825  81.874  1.00  4.27              
ATOM   2330  CG  MET A 151     120.790  87.487  80.736  1.00  4.27              
ATOM   2331  HG1 MET A 151     120.728  86.470  81.108  1.00  4.27              
ATOM   2332  HG2 MET A 151     120.505  87.459  79.688  1.00  4.27              
ATOM   2333  SD  MET A 151     119.592  88.534  81.606  1.00  4.27              
ATOM   2334  CE  MET A 151     118.069  87.695  81.099  1.00  4.27              
ATOM   2335  HE1 MET A 151     118.096  86.652  81.408  1.00  4.27              
ATOM   2336  HE2 MET A 151     117.215  88.185  81.566  1.00  4.27              
ATOM   2337  HE3 MET A 151     117.968  87.743  80.014  1.00  4.27              
ATOM   2338  C   MET A 151     123.966  88.034  78.953  1.00  4.27              
ATOM   2339  O   MET A 151     125.193  87.894  78.898  1.00  4.27              
ATOM   2340  N   THR A 152     123.337  88.951  78.235  1.00  4.45              
ATOM   2341  H   THR A 152     122.319  88.942  78.199  1.00  4.45              
ATOM   2342  CA  THR A 152     124.053  89.965  77.471  1.00  4.45              
ATOM   2343  HA  THR A 152     125.034  90.106  77.924  1.00  4.45              
ATOM   2344  CB  THR A 152     124.337  89.443  76.043  1.00  4.45              
ATOM   2345  HB  THR A 152     124.774  88.448  76.133  1.00  4.45              
ATOM   2346  CG2 THR A 152     123.123  89.334  75.129  1.00  4.45              
ATOM   2347 1HG2 THR A 152     122.406  88.633  75.552  1.00  4.45              
ATOM   2348 2HG2 THR A 152     122.643  90.299  74.987  1.00  4.45              
ATOM   2349 3HG2 THR A 152     123.453  88.963  74.165  1.00  4.45              
ATOM   2350  OG1 THR A 152     125.281  90.248  75.367  1.00  4.45              
ATOM   2351  HG1 THR A 152     125.595  89.739  74.611  1.00  4.45              
ATOM   2352  C   THR A 152     123.387  91.340  77.563  1.00  4.45              
ATOM   2353  O   THR A 152     122.681  91.642  78.530  1.00  4.45              
ATOM   2354  N   ILE A 153     123.639  92.207  76.582  1.00  4.33              
ATOM   2355  H   ILE A 153     124.289  91.892  75.869  1.00  4.33              
ATOM   2356  CA  ILE A 153     122.743  93.304  76.210  1.00  4.33              
ATOM   2357  HA  ILE A 153     122.550  93.883  77.114  1.00  4.33              
ATOM   2358  CB  ILE A 153     123.438  94.269  75.216  1.00  4.33              
ATOM   2359  HB  ILE A 153     124.320  94.649  75.735  1.00  4.33              
ATOM   2360  CG2 ILE A 153     123.949  93.590  73.927  1.00  4.33              
ATOM   2361 1HG2 ILE A 153     124.596  94.273  73.379  1.00  4.33              
ATOM   2362 2HG2 ILE A 153     124.529  92.699  74.161  1.00  4.33              
ATOM   2363 3HG2 ILE A 153     123.116  93.311  73.282  1.00  4.33              
ATOM   2364  CG1 ILE A 153     122.527  95.485  74.930  1.00  4.33              
ATOM   2365 1HG1 ILE A 153     122.157  95.877  75.879  1.00  4.33              
ATOM   2366 2HG1 ILE A 153     121.668  95.176  74.335  1.00  4.33              
ATOM   2367  CD1 ILE A 153     123.235  96.630  74.197  1.00  4.33              
ATOM   2368  HD1 ILE A 153     122.558  97.481  74.121  1.00  4.33              
ATOM   2369  HD2 ILE A 153     124.125  96.934  74.749  1.00  4.33              
ATOM   2370  HD3 ILE A 153     123.517  96.321  73.190  1.00  4.33              
ATOM   2371  C   ILE A 153     121.371  92.755  75.753  1.00  4.33              
ATOM   2372  O   ILE A 153     121.064  92.646  74.564  1.00  4.33              
ATOM   2373  N   ASP A 154     120.631  92.236  76.733  1.00  4.37              
ATOM   2374  H   ASP A 154     121.009  92.301  77.671  1.00  4.37              
ATOM   2375  CA  ASP A 154     119.746  91.099  76.495  1.00  4.37              
ATOM   2376  HA  ASP A 154     120.316  90.403  75.877  1.00  4.37              
ATOM   2377  CB  ASP A 154     119.465  90.384  77.823  1.00  4.37              
ATOM   2378  HB1 ASP A 154     118.494  90.682  78.207  1.00  4.37              
ATOM   2379  HB2 ASP A 154     120.210  90.663  78.570  1.00  4.37              
ATOM   2380  CG  ASP A 154     119.545  88.873  77.627  1.00  4.37              
ATOM   2381  OD1 ASP A 154     118.489  88.211  77.613  1.00  4.37              
ATOM   2382  OD2 ASP A 154     120.691  88.393  77.481  1.00  4.37              
ATOM   2383  C   ASP A 154     118.488  91.433  75.731  1.00  4.37              
ATOM   2384  O   ASP A 154     117.885  92.487  75.920  1.00  4.37              
ATOM   2385  N   MET A 155     118.147  90.568  74.774  1.00  4.20              
ATOM   2386  H   MET A 155     118.616  89.671  74.742  1.00  4.20              
ATOM   2387  CA  MET A 155     117.637  91.101  73.514  1.00  4.20              
ATOM   2388  HA  MET A 155     118.205  92.020  73.360  1.00  4.20              
ATOM   2389  CB  MET A 155     118.053  90.227  72.333  1.00  4.20              
ATOM   2390  HB1 MET A 155     119.109  90.004  72.460  1.00  4.20              
ATOM   2391  HB2 MET A 155     117.959  90.820  71.426  1.00  4.20              
ATOM   2392  CG  MET A 155     117.298  88.916  72.156  1.00  4.20              
ATOM   2393  HG1 MET A 155     117.250  88.400  73.115  1.00  4.20              
ATOM   2394  HG2 MET A 155     117.859  88.287  71.463  1.00  4.20              
ATOM   2395  SD  MET A 155     115.626  89.120  71.506  1.00  4.20              
ATOM   2396  CE  MET A 155     115.923  89.871  69.880  1.00  4.20              
ATOM   2397  HE1 MET A 155     114.988  89.915  69.322  1.00  4.20              
ATOM   2398  HE2 MET A 155     116.298  90.887  69.999  1.00  4.20              
ATOM   2399  HE3 MET A 155     116.646  89.279  69.324  1.00  4.20              
ATOM   2400  C   MET A 155     116.183  91.611  73.530  1.00  4.20              
ATOM   2401  O   MET A 155     115.667  92.100  72.521  1.00  4.20              
ATOM   2402  N   PHE A 156     115.601  91.629  74.729  1.00  4.21              
ATOM   2403  H   PHE A 156     116.189  91.282  75.475  1.00  4.21              
ATOM   2404  CA  PHE A 156     114.359  92.242  75.170  1.00  4.21              
ATOM   2405  HA  PHE A 156     113.572  91.530  74.918  1.00  4.21              
ATOM   2406  CB  PHE A 156     114.365  92.349  76.689  1.00  4.21              
ATOM   2407  HB1 PHE A 156     113.367  92.656  76.996  1.00  4.21              
ATOM   2408  HB2 PHE A 156     115.088  93.121  76.944  1.00  4.21              
ATOM   2409  CG  PHE A 156     114.694  91.097  77.483  1.00  4.21              
ATOM   2410  CD1 PHE A 156     113.853  89.971  77.417  1.00  4.21              
ATOM   2411  HD1 PHE A 156     112.992  89.975  76.765  1.00  4.21              
ATOM   2412  CE1 PHE A 156     114.135  88.838  78.201  1.00  4.21              
ATOM   2413  HE1 PHE A 156     113.511  87.963  78.135  1.00  4.21              
ATOM   2414  CZ  PHE A 156     115.235  88.834  79.072  1.00  4.21              
ATOM   2415  HZ  PHE A 156     115.458  87.957  79.664  1.00  4.21              
ATOM   2416  CE2 PHE A 156     116.066  89.961  79.151  1.00  4.21              
ATOM   2417  HE2 PHE A 156     116.927  89.947  79.803  1.00  4.21              
ATOM   2418  CD2 PHE A 156     115.807  91.083  78.345  1.00  4.21              
ATOM   2419  HD2 PHE A 156     116.477  91.930  78.382  1.00  4.21              
ATOM   2420  C   PHE A 156     113.930  93.550  74.485  1.00  4.21              
ATOM   2421  O   PHE A 156     112.740  93.812  74.316  1.00  4.21              
ATOM   2422  N   LYS A 157     114.889  94.337  74.004  1.00  4.47              
ATOM   2423  H   LYS A 157     115.832  94.020  74.198  1.00  4.47              
ATOM   2424  CA  LYS A 157     114.734  95.504  73.125  1.00  4.47              
ATOM   2425  HA  LYS A 157     114.450  96.343  73.743  1.00  4.47              
ATOM   2426  CB  LYS A 157     116.145  95.785  72.559  1.00  4.47              
ATOM   2427  HB1 LYS A 157     116.617  94.839  72.281  1.00  4.47              
ATOM   2428  HB2 LYS A 157     116.748  96.246  73.343  1.00  4.47              
ATOM   2429  CG  LYS A 157     116.147  96.681  71.316  1.00  4.47              
ATOM   2430  HG1 LYS A 157     115.576  97.580  71.535  1.00  4.47              
ATOM   2431  HG2 LYS A 157     115.665  96.145  70.496  1.00  4.47              
ATOM   2432  CD  LYS A 157     117.552  97.081  70.854  1.00  4.47              
ATOM   2433  HD1 LYS A 157     118.185  96.192  70.800  1.00  4.47              
ATOM   2434  HD2 LYS A 157     117.990  97.779  71.569  1.00  4.47              
ATOM   2435  CE  LYS A 157     117.477  97.717  69.459  1.00  4.47              
ATOM   2436  HE1 LYS A 157     117.145  96.948  68.754  1.00  4.47              
ATOM   2437  HE2 LYS A 157     118.481  98.035  69.161  1.00  4.47              
ATOM   2438  NZ  LYS A 157     116.534  98.863  69.427  1.00  4.47              
ATOM   2439  HZ1 LYS A 157     116.424  99.228  68.491  1.00  4.47              
ATOM   2440  HZ2 LYS A 157     115.627  98.573  69.779  1.00  4.47              
ATOM   2441  HZ3 LYS A 157     116.859  99.603  70.035  1.00  4.47              
ATOM   2442  C   LYS A 157     113.667  95.457  72.020  1.00  4.47              
ATOM   2443  O   LYS A 157     113.093  96.505  71.734  1.00  4.47              
ATOM   2444  N   GLY A 158     113.418  94.336  71.345  1.00  4.41              
ATOM   2445  H   GLY A 158     113.928  93.491  71.581  1.00  4.41              
ATOM   2446  CA  GLY A 158     112.405  94.315  70.274  1.00  4.41              
ATOM   2447  HA1 GLY A 158     112.605  93.459  69.629  1.00  4.41              
ATOM   2448  HA2 GLY A 158     112.467  95.219  69.668  1.00  4.41              
ATOM   2449  C   GLY A 158     110.967  94.172  70.786  1.00  4.41              
ATOM   2450  O   GLY A 158     110.024  94.501  70.073  1.00  4.41              
ATOM   2451  N   MET A 159     110.777  93.704  72.022  1.00  4.19              
ATOM   2452  H   MET A 159     111.572  93.622  72.645  1.00  4.19              
ATOM   2453  CA  MET A 159     109.491  93.234  72.534  1.00  4.19              
ATOM   2454  HA  MET A 159     108.958  92.709  71.739  1.00  4.19              
ATOM   2455  CB  MET A 159     109.748  92.240  73.684  1.00  4.19              
ATOM   2456  HB1 MET A 159     108.790  91.854  74.033  1.00  4.19              
ATOM   2457  HB2 MET A 159     110.223  92.768  74.511  1.00  4.19              
ATOM   2458  CG  MET A 159     110.647  91.058  73.306  1.00  4.19              
ATOM   2459  HG1 MET A 159     111.616  91.437  72.981  1.00  4.19              
ATOM   2460  HG2 MET A 159     110.196  90.515  72.474  1.00  4.19              
ATOM   2461  SD  MET A 159     110.931  89.914  74.684  1.00  4.19              
ATOM   2462  CE  MET A 159     112.146  88.820  73.908  1.00  4.19              
ATOM   2463  HE1 MET A 159     112.479  88.068  74.623  1.00  4.19              
ATOM   2464  HE2 MET A 159     111.682  88.329  73.053  1.00  4.19              
ATOM   2465  HE3 MET A 159     113.008  89.397  73.571  1.00  4.19              
ATOM   2466  C   MET A 159     108.607  94.398  73.011  1.00  4.19              
ATOM   2467  O   MET A 159     108.345  94.564  74.197  1.00  4.19              
ATOM   2468  N   VAL A 160     108.138  95.254  72.109  1.00  4.10              
ATOM   2469  H   VAL A 160     108.425  95.129  71.141  1.00  4.10              
ATOM   2470  CA  VAL A 160     107.416  96.489  72.491  1.00  4.10              
ATOM   2471  HA  VAL A 160     107.983  96.967  73.290  1.00  4.10              
ATOM   2472  CB  VAL A 160     107.384  97.489  71.316  1.00  4.10              
ATOM   2473  HB  VAL A 160     106.917  98.413  71.657  1.00  4.10              
ATOM   2474  CG1 VAL A 160     108.801  97.851  70.855  1.00  4.10              
ATOM   2475 1HG1 VAL A 160     108.756  98.700  70.174  1.00  4.10              
ATOM   2476 2HG1 VAL A 160     109.416  98.112  71.713  1.00  4.10              
ATOM   2477 3HG1 VAL A 160     109.264  97.013  70.338  1.00  4.10              
ATOM   2478  CG2 VAL A 160     106.591  96.969  70.108  1.00  4.10              
ATOM   2479 1HG2 VAL A 160     106.581  97.724  69.322  1.00  4.10              
ATOM   2480 2HG2 VAL A 160     107.044  96.058  69.716  1.00  4.10              
ATOM   2481 3HG2 VAL A 160     105.561  96.761  70.395  1.00  4.10              
ATOM   2482  C   VAL A 160     106.007  96.306  73.050  1.00  4.10              
ATOM   2483  O   VAL A 160     105.354  97.296  73.369  1.00  4.10              
ATOM   2484  N   LYS A 161     105.557  95.058  73.214  1.00  3.96              
ATOM   2485  H   LYS A 161     106.137  94.307  72.870  1.00  3.96              
ATOM   2486  CA  LYS A 161     104.438  94.740  74.106  1.00  3.96              
ATOM   2487  HA  LYS A 161     104.294  95.623  74.723  1.00  3.96              
ATOM   2488  CB  LYS A 161     103.113  94.647  73.347  1.00  3.96              
ATOM   2489  HB1 LYS A 161     103.002  95.544  72.736  1.00  3.96              
ATOM   2490  HB2 LYS A 161     102.318  94.698  74.089  1.00  3.96              
ATOM   2491  CG  LYS A 161     102.935  93.428  72.432  1.00  3.96              
ATOM   2492  HG1 LYS A 161     103.379  92.534  72.873  1.00  3.96              
ATOM   2493  HG2 LYS A 161     103.444  93.636  71.492  1.00  3.96              
ATOM   2494  CD  LYS A 161     101.435  93.200  72.165  1.00  3.96              
ATOM   2495  HD1 LYS A 161     101.308  92.783  71.168  1.00  3.96              
ATOM   2496  HD2 LYS A 161     100.909  94.156  72.172  1.00  3.96              
ATOM   2497  CE  LYS A 161     100.776  92.245  73.172  1.00  3.96              
ATOM   2498  HE1 LYS A 161     101.058  91.223  72.907  1.00  3.96              
ATOM   2499  HE2 LYS A 161      99.691  92.319  73.064  1.00  3.96              
ATOM   2500  NZ  LYS A 161     101.173  92.520  74.573  1.00  3.96              
ATOM   2501  HZ1 LYS A 161     100.702  91.942  75.262  1.00  3.96              
ATOM   2502  HZ2 LYS A 161     102.171  92.428  74.735  1.00  3.96              
ATOM   2503  HZ3 LYS A 161     100.936  93.455  74.898  1.00  3.96              
ATOM   2504  C   LYS A 161     104.748  93.683  75.172  1.00  3.96              
ATOM   2505  O   LYS A 161     103.844  92.953  75.576  1.00  3.96              
ATOM   2506  N   LEU A 162     106.016  93.643  75.625  1.00  3.94              
ATOM   2507  H   LEU A 162     106.688  94.268  75.201  1.00  3.94              
ATOM   2508  CA  LEU A 162     106.432  92.948  76.848  1.00  3.94              
ATOM   2509  HA  LEU A 162     106.077  91.919  76.766  1.00  3.94              
ATOM   2510  CB  LEU A 162     107.970  92.931  77.053  1.00  3.94              
ATOM   2511  HB1 LEU A 162     108.228  93.617  77.862  1.00  3.94              
ATOM   2512  HB2 LEU A 162     108.460  93.313  76.169  1.00  3.94              
ATOM   2513  CG  LEU A 162     108.621  91.560  77.345  1.00  3.94              
ATOM   2514  HG  LEU A 162     108.544  90.938  76.454  1.00  3.94              
ATOM   2515  CD1 LEU A 162     110.104  91.765  77.680  1.00  3.94              
ATOM   2516 1HD1 LEU A 162     110.588  90.797  77.813  1.00  3.94              
ATOM   2517 2HD1 LEU A 162     110.596  92.288  76.860  1.00  3.94              
ATOM   2518 3HD1 LEU A 162     110.211  92.352  78.591  1.00  3.94              
ATOM   2519  CD2 LEU A 162     107.992  90.799  78.516  1.00  3.94              
ATOM   2520 1HD2 LEU A 162     108.570  89.899  78.726  1.00  3.94              
ATOM   2521 2HD2 LEU A 162     107.956  91.428  79.404  1.00  3.94              
ATOM   2522 3HD2 LEU A 162     106.983  90.489  78.253  1.00  3.94              
ATOM   2523  C   LEU A 162     105.746  93.608  78.052  1.00  3.94              
ATOM   2524  O   LEU A 162     105.824  94.816  78.259  1.00  3.94              
ATOM   2525  N   GLU A 163     105.087  92.788  78.842  1.00  3.89              
ATOM   2526  H   GLU A 163     105.122  91.814  78.565  1.00  3.89              
ATOM   2527  CA  GLU A 163     103.933  93.124  79.671  1.00  3.89              
ATOM   2528  HA  GLU A 163     103.843  94.196  79.799  1.00  3.89              
ATOM   2529  CB  GLU A 163     102.680  92.575  78.943  1.00  3.89              
ATOM   2530  HB1 GLU A 163     102.349  91.646  79.410  1.00  3.89              
ATOM   2531  HB2 GLU A 163     102.966  92.310  77.927  1.00  3.89              
ATOM   2532  CG  GLU A 163     101.479  93.522  78.830  1.00  3.89              
ATOM   2533  HG1 GLU A 163     101.811  94.551  78.933  1.00  3.89              
ATOM   2534  HG2 GLU A 163     100.767  93.309  79.631  1.00  3.89              
ATOM   2535  CD  GLU A 163     100.812  93.362  77.457  1.00  3.89              
ATOM   2536  OE1 GLU A 163     100.266  92.273  77.146  1.00  3.89              
ATOM   2537  OE2 GLU A 163     100.919  94.285  76.617  1.00  3.89              
ATOM   2538  C   GLU A 163     104.108  92.456  81.036  1.00  3.89              
ATOM   2539  O   GLU A 163     103.946  93.115  82.067  1.00  3.89              
ATOM   2540  N   ASN A 164     104.581  91.194  81.056  1.00  3.43              
ATOM   2541  H   ASN A 164     104.682  90.664  80.191  1.00  3.43              
ATOM   2542  CA  ASN A 164     105.017  90.603  82.317  1.00  3.43              
ATOM   2543  HA  ASN A 164     105.273  91.380  83.038  1.00  3.43              
ATOM   2544  CB  ASN A 164     103.835  89.784  82.894  1.00  3.43              
ATOM   2545  HB1 ASN A 164     103.231  89.405  82.074  1.00  3.43              
ATOM   2546  HB2 ASN A 164     103.196  90.445  83.477  1.00  3.43              
ATOM   2547  CG  ASN A 164     104.202  88.578  83.751  1.00  3.43              
ATOM   2548  OD1 ASN A 164     103.875  87.449  83.423  1.00  3.43              
ATOM   2549  ND2 ASN A 164     104.841  88.758  84.885  1.00  3.43              
ATOM   2550 1HD2 ASN A 164     105.031  89.677  85.239  1.00  3.43              
ATOM   2551 2HD2 ASN A 164     105.019  87.941  85.448  1.00  3.43              
ATOM   2552  C   ASN A 164     106.286  89.797  82.083  1.00  3.43              
ATOM   2553  O   ASN A 164     106.221  88.716  81.504  1.00  3.43              
ATOM   2554  N   LEU A 165     107.438  90.313  82.505  1.00  3.48              
ATOM   2555  H   LEU A 165     107.434  91.171  83.055  1.00  3.48              
ATOM   2556  CA  LEU A 165     108.686  89.542  82.395  1.00  3.48              
ATOM   2557  HA  LEU A 165     108.625  88.784  81.612  1.00  3.48              
ATOM   2558  CB  LEU A 165     109.793  90.569  82.054  1.00  3.48              
ATOM   2559  HB1 LEU A 165     109.833  91.313  82.850  1.00  3.48              
ATOM   2560  HB2 LEU A 165     109.471  91.096  81.157  1.00  3.48              
ATOM   2561  CG  LEU A 165     111.234  90.096  81.769  1.00  3.48              
ATOM   2562  HG  LEU A 165     111.737  90.929  81.277  1.00  3.48              
ATOM   2563  CD1 LEU A 165     112.050  89.779  83.021  1.00  3.48              
ATOM   2564 1HD1 LEU A 165     111.977  90.602  83.730  1.00  3.48              
ATOM   2565 2HD1 LEU A 165     111.708  88.865  83.500  1.00  3.48              
ATOM   2566 3HD1 LEU A 165     113.099  89.652  82.748  1.00  3.48              
ATOM   2567  CD2 LEU A 165     111.277  88.913  80.805  1.00  3.48              
ATOM   2568 1HD2 LEU A 165     112.314  88.718  80.529  1.00  3.48              
ATOM   2569 2HD2 LEU A 165     110.866  88.019  81.270  1.00  3.48              
ATOM   2570 3HD2 LEU A 165     110.711  89.151  79.906  1.00  3.48              
ATOM   2571  C   LEU A 165     108.901  88.867  83.769  1.00  3.48              
ATOM   2572  O   LEU A 165     108.654  89.450  84.843  1.00  3.48              
ATOM   2573  N   ALA A 166     109.384  87.627  83.742  1.00  3.47              
ATOM   2574  H   ALA A 166     109.507  87.138  82.862  1.00  3.47              
ATOM   2575  CA  ALA A 166     109.713  86.935  84.980  1.00  3.47              
ATOM   2576  HA  ALA A 166     109.751  87.641  85.812  1.00  3.47              
ATOM   2577  CB  ALA A 166     108.592  85.934  85.293  1.00  3.47              
ATOM   2578  HB1 ALA A 166     108.809  85.426  86.234  1.00  3.47              
ATOM   2579  HB2 ALA A 166     107.642  86.460  85.390  1.00  3.47              
ATOM   2580  HB3 ALA A 166     108.513  85.195  84.498  1.00  3.47              
ATOM   2581  C   ALA A 166     111.084  86.251  84.929  1.00  3.47              
ATOM   2582  O   ALA A 166     111.353  85.432  84.044  1.00  3.47              
ATOM   2583  N   LEU A 167     111.918  86.575  85.912  1.00  4.05              
ATOM   2584  H   LEU A 167     111.589  87.241  86.610  1.00  4.05              
ATOM   2585  CA  LEU A 167     113.321  86.204  86.049  1.00  4.05              
ATOM   2586  HA  LEU A 167     113.580  85.439  85.318  1.00  4.05              
ATOM   2587  CB  LEU A 167     114.160  87.482  85.788  1.00  4.05              
ATOM   2588  HB1 LEU A 167     114.130  88.097  86.685  1.00  4.05              
ATOM   2589  HB2 LEU A 167     113.674  88.068  85.008  1.00  4.05              
ATOM   2590  CG  LEU A 167     115.635  87.318  85.376  1.00  4.05              
ATOM   2591  HG  LEU A 167     116.111  88.296  85.447  1.00  4.05              
ATOM   2592  CD1 LEU A 167     116.410  86.341  86.256  1.00  4.05              
ATOM   2593 1HD1 LEU A 167     117.460  86.329  85.963  1.00  4.05              
ATOM   2594 2HD1 LEU A 167     116.355  86.672  87.295  1.00  4.05              
ATOM   2595 3HD1 LEU A 167     115.997  85.341  86.177  1.00  4.05              
ATOM   2596  CD2 LEU A 167     115.746  86.858  83.917  1.00  4.05              
ATOM   2597 1HD2 LEU A 167     116.801  86.811  83.642  1.00  4.05              
ATOM   2598 2HD2 LEU A 167     115.300  85.872  83.796  1.00  4.05              
ATOM   2599 3HD2 LEU A 167     115.242  87.576  83.271  1.00  4.05              
ATOM   2600  C   LEU A 167     113.492  85.621  87.479  1.00  4.05              
ATOM   2601  O   LEU A 167     113.852  86.294  88.451  1.00  4.05              
ATOM   2602  N   SER A 168     113.070  84.363  87.637  1.00  3.94              
ATOM   2603  H   SER A 168     112.740  83.845  86.841  1.00  3.94              
ATOM   2604  CA  SER A 168     113.134  83.688  88.937  1.00  3.94              
ATOM   2605  HA  SER A 168     113.089  84.463  89.693  1.00  3.94              
ATOM   2606  CB  SER A 168     111.871  82.872  89.222  1.00  3.94              
ATOM   2607  HB1 SER A 168     111.015  83.549  89.248  1.00  3.94              
ATOM   2608  HB2 SER A 168     111.947  82.392  90.198  1.00  3.94              
ATOM   2609  OG  SER A 168     111.653  81.907  88.226  1.00  3.94              
ATOM   2610  HG  SER A 168     112.495  81.449  88.066  1.00  3.94              
ATOM   2611  C   SER A 168     114.472  83.007  89.189  1.00  3.94              
ATOM   2612  O   SER A 168     115.470  83.600  88.807  1.00  3.94              
ATOM   2613  N   ASP A 169     114.468  81.843  89.863  1.00  4.01              
ATOM   2614  H   ASP A 169     113.559  81.533  90.157  1.00  4.01              
ATOM   2615  CA  ASP A 169     115.568  80.960  90.294  1.00  4.01              
ATOM   2616  HA  ASP A 169     116.049  81.399  91.164  1.00  4.01              
ATOM   2617  CB  ASP A 169     114.921  79.638  90.754  1.00  4.01              
ATOM   2618  HB1 ASP A 169     114.239  79.293  89.973  1.00  4.01              
ATOM   2619  HB2 ASP A 169     114.329  79.826  91.651  1.00  4.01              
ATOM   2620  CG  ASP A 169     115.925  78.520  91.049  1.00  4.01              
ATOM   2621  OD1 ASP A 169     116.993  78.818  91.628  1.00  4.01              
ATOM   2622  OD2 ASP A 169     115.619  77.368  90.661  1.00  4.01              
ATOM   2623  C   ASP A 169     116.681  80.757  89.268  1.00  4.01              
ATOM   2624  O   ASP A 169     116.692  79.790  88.519  1.00  4.01              
ATOM   2625  N   SER A 170     117.568  81.733  89.126  1.00  4.38              
ATOM   2626  H   SER A 170     117.445  82.532  89.743  1.00  4.38              
ATOM   2627  CA  SER A 170     118.136  81.990  87.796  1.00  4.38              
ATOM   2628  HA  SER A 170     118.541  81.046  87.433  1.00  4.38              
ATOM   2629  CB  SER A 170     117.073  82.442  86.774  1.00  4.38              
ATOM   2630  HB1 SER A 170     116.991  83.526  86.800  1.00  4.38              
ATOM   2631  HB2 SER A 170     116.106  82.019  87.042  1.00  4.38              
ATOM   2632  OG  SER A 170     117.339  82.013  85.444  1.00  4.38              
ATOM   2633  HG  SER A 170     116.753  82.553  84.899  1.00  4.38              
ATOM   2634  C   SER A 170     119.313  82.936  87.896  1.00  4.38              
ATOM   2635  O   SER A 170     119.511  83.782  87.038  1.00  4.38              
ATOM   2636  N   ILE A 171     120.096  82.741  88.961  1.00  5.50              
ATOM   2637  H   ILE A 171     119.721  82.119  89.663  1.00  5.50              
ATOM   2638  CA  ILE A 171     121.514  83.090  89.095  1.00  5.50              
ATOM   2639  HA  ILE A 171     121.644  83.365  90.142  1.00  5.50              
ATOM   2640  CB  ILE A 171     122.428  81.849  88.896  1.00  5.50              
ATOM   2641  HB  ILE A 171     123.453  82.162  89.106  1.00  5.50              
ATOM   2642  CG2 ILE A 171     122.060  80.780  89.949  1.00  5.50              
ATOM   2643 1HG2 ILE A 171     122.832  80.013  89.987  1.00  5.50              
ATOM   2644 2HG2 ILE A 171     122.002  81.238  90.939  1.00  5.50              
ATOM   2645 3HG2 ILE A 171     121.103  80.314  89.712  1.00  5.50              
ATOM   2646  CG1 ILE A 171     122.399  81.266  87.463  1.00  5.50              
ATOM   2647 1HG1 ILE A 171     122.836  82.001  86.793  1.00  5.50              
ATOM   2648 2HG1 ILE A 171     121.369  81.082  87.157  1.00  5.50              
ATOM   2649  CD1 ILE A 171     123.200  79.974  87.258  1.00  5.50              
ATOM   2650  HD1 ILE A 171     123.226  79.731  86.195  1.00  5.50              
ATOM   2651  HD2 ILE A 171     124.222  80.111  87.615  1.00  5.50              
ATOM   2652  HD3 ILE A 171     122.731  79.147  87.791  1.00  5.50              
ATOM   2653  C   ILE A 171     121.957  84.359  88.361  1.00  5.50              
ATOM   2654  O   ILE A 171     122.949  84.395  87.637  1.00  5.50              
ATOM   2655  N   GLU A 172     121.172  85.417  88.570  1.00  5.72              
ATOM   2656  H   GLU A 172     120.305  85.269  89.061  1.00  5.72              
ATOM   2657  CA  GLU A 172     121.418  86.767  88.081  1.00  5.72              
ATOM   2658  HA  GLU A 172     121.785  86.691  87.056  1.00  5.72              
ATOM   2659  CB  GLU A 172     120.065  87.519  88.031  1.00  5.72              
ATOM   2660  HB1 GLU A 172     119.640  87.480  89.026  1.00  5.72              
ATOM   2661  HB2 GLU A 172     119.402  86.955  87.374  1.00  5.72              
ATOM   2662  CG  GLU A 172     120.005  88.995  87.587  1.00  5.72              
ATOM   2663  HG1 GLU A 172     120.479  89.616  88.345  1.00  5.72              
ATOM   2664  HG2 GLU A 172     118.962  89.302  87.541  1.00  5.72              
ATOM   2665  CD  GLU A 172     120.645  89.275  86.229  1.00  5.72              
ATOM   2666  OE1 GLU A 172     121.835  88.922  86.097  1.00  5.72              
ATOM   2667  OE2 GLU A 172     120.004  89.918  85.362  1.00  5.72              
ATOM   2668  C   GLU A 172     122.527  87.425  88.905  1.00  5.72              
ATOM   2669  O   GLU A 172     122.332  88.367  89.679  1.00  5.72              
ATOM   2670  N   ASP A 173     123.728  86.871  88.743  1.00  6.00              
ATOM   2671  H   ASP A 173     123.779  86.007  88.210  1.00  6.00              
ATOM   2672  CA  ASP A 173     124.977  87.442  89.218  1.00  6.00              
ATOM   2673  HA  ASP A 173     124.808  87.728  90.258  1.00  6.00              
ATOM   2674  CB  ASP A 173     126.086  86.382  89.255  1.00  6.00              
ATOM   2675  HB1 ASP A 173     127.058  86.874  89.321  1.00  6.00              
ATOM   2676  HB2 ASP A 173     126.065  85.781  88.344  1.00  6.00              
ATOM   2677  CG  ASP A 173     125.901  85.499  90.500  1.00  6.00              
ATOM   2678  OD1 ASP A 173     126.302  85.944  91.600  1.00  6.00              
ATOM   2679  OD2 ASP A 173     125.313  84.404  90.376  1.00  6.00              
ATOM   2680  C   ASP A 173     125.321  88.773  88.528  1.00  6.00              
ATOM   2681  O   ASP A 173     126.284  89.433  88.915  1.00  6.00              
ATOM   2682  N   ILE A 174     124.468  89.261  87.612  1.00  6.27              
ATOM   2683  H   ILE A 174     123.689  88.681  87.307  1.00  6.27              
ATOM   2684  CA  ILE A 174     124.475  90.650  87.138  1.00  6.27              
ATOM   2685  HA  ILE A 174     125.205  91.161  87.758  1.00  6.27              
ATOM   2686  CB  ILE A 174     125.065  90.745  85.706  1.00  6.27              
ATOM   2687  HB  ILE A 174     125.994  90.172  85.724  1.00  6.27              
ATOM   2688  CG2 ILE A 174     124.183  90.092  84.634  1.00  6.27              
ATOM   2689 1HG2 ILE A 174     124.646  90.173  83.652  1.00  6.27              
ATOM   2690 2HG2 ILE A 174     124.058  89.032  84.859  1.00  6.27              
ATOM   2691 3HG2 ILE A 174     123.196  90.553  84.618  1.00  6.27              
ATOM   2692  CG1 ILE A 174     125.461  92.166  85.242  1.00  6.27              
ATOM   2693 1HG1 ILE A 174     124.573  92.770  85.069  1.00  6.27              
ATOM   2694 2HG1 ILE A 174     125.985  92.079  84.289  1.00  6.27              
ATOM   2695  CD1 ILE A 174     126.383  92.917  86.211  1.00  6.27              
ATOM   2696  HD1 ILE A 174     127.243  92.296  86.463  1.00  6.27              
ATOM   2697  HD2 ILE A 174     126.735  93.835  85.740  1.00  6.27              
ATOM   2698  HD3 ILE A 174     125.842  93.182  87.119  1.00  6.27              
ATOM   2699  C   ILE A 174     123.188  91.436  87.456  1.00  6.27              
ATOM   2700  O   ILE A 174     122.782  92.336  86.722  1.00  6.27              
ATOM   2701  N   SER A 175     122.617  91.125  88.624  1.00  6.12              
ATOM   2702  H   SER A 175     122.739  90.153  88.891  1.00  6.12              
ATOM   2703  CA  SER A 175     122.324  92.000  89.783  1.00  6.12              
ATOM   2704  HA  SER A 175     121.412  91.602  90.228  1.00  6.12              
ATOM   2705  CB  SER A 175     123.440  91.785  90.817  1.00  6.12              
ATOM   2706  HB1 SER A 175     123.345  90.779  91.229  1.00  6.12              
ATOM   2707  HB2 SER A 175     123.325  92.505  91.626  1.00  6.12              
ATOM   2708  OG  SER A 175     124.742  91.922  90.273  1.00  6.12              
ATOM   2709  HG  SER A 175     125.073  91.044  90.025  1.00  6.12              
ATOM   2710  C   SER A 175     122.041  93.488  89.570  1.00  6.12              
ATOM   2711  O   SER A 175     120.950  93.929  89.918  1.00  6.12              
ATOM   2712  N   GLU A 176     122.968  94.282  89.031  1.00  5.36              
ATOM   2713  H   GLU A 176     123.851  93.867  88.776  1.00  5.36              
ATOM   2714  CA  GLU A 176     122.653  95.625  88.512  1.00  5.36              
ATOM   2715  HA  GLU A 176     122.361  96.295  89.321  1.00  5.36              
ATOM   2716  CB  GLU A 176     123.895  96.182  87.788  1.00  5.36              
ATOM   2717  HB1 GLU A 176     123.576  96.925  87.060  1.00  5.36              
ATOM   2718  HB2 GLU A 176     124.361  95.372  87.223  1.00  5.36              
ATOM   2719  CG  GLU A 176     124.966  96.814  88.692  1.00  5.36              
ATOM   2720  HG1 GLU A 176     125.891  96.883  88.116  1.00  5.36              
ATOM   2721  HG2 GLU A 176     125.154  96.152  89.541  1.00  5.36              
ATOM   2722  CD  GLU A 176     124.603  98.223  89.190  1.00  5.36              
ATOM   2723  OE1 GLU A 176     125.318  98.738  90.074  1.00  5.36              
ATOM   2724  OE2 GLU A 176     123.583  98.788  88.733  1.00  5.36              
ATOM   2725  C   GLU A 176     121.505  95.514  87.497  1.00  5.36              
ATOM   2726  O   GLU A 176     121.606  94.752  86.532  1.00  5.36              
ATOM   2727  N   LEU A 177     120.415  96.265  87.658  1.00  5.53              
ATOM   2728  H   LEU A 177     120.342  96.852  88.478  1.00  5.53              
ATOM   2729  CA  LEU A 177     119.335  96.289  86.671  1.00  5.53              
ATOM   2730  HA  LEU A 177     119.233  95.261  86.322  1.00  5.53              
ATOM   2731  CB  LEU A 177     117.991  96.631  87.331  1.00  5.53              
ATOM   2732  HB1 LEU A 177     118.012  97.659  87.696  1.00  5.53              
ATOM   2733  HB2 LEU A 177     117.891  95.970  88.189  1.00  5.53              
ATOM   2734  CG  LEU A 177     116.756  96.448  86.420  1.00  5.53              
ATOM   2735  HG  LEU A 177     116.639  97.349  85.824  1.00  5.53              
ATOM   2736  CD1 LEU A 177     116.796  95.251  85.462  1.00  5.53              
ATOM   2737 1HD1 LEU A 177     115.847  95.176  84.929  1.00  5.53              
ATOM   2738 2HD1 LEU A 177     117.579  95.395  84.719  1.00  5.53              
ATOM   2739 3HD1 LEU A 177     116.968  94.330  86.019  1.00  5.53              
ATOM   2740  CD2 LEU A 177     115.501  96.260  87.270  1.00  5.53              
ATOM   2741 1HD2 LEU A 177     114.617  96.308  86.634  1.00  5.53              
ATOM   2742 2HD2 LEU A 177     115.517  95.296  87.776  1.00  5.53              
ATOM   2743 3HD2 LEU A 177     115.434  97.063  88.005  1.00  5.53              
ATOM   2744  C   LEU A 177     119.702  97.109  85.436  1.00  5.53              
ATOM   2745  O   LEU A 177     119.179  98.192  85.178  1.00  5.53              
ATOM   2746  N   LEU A 178     120.675  96.575  84.699  1.00  5.33              
ATOM   2747  H   LEU A 178     121.070  95.711  85.051  1.00  5.33              
ATOM   2748  CA  LEU A 178     121.274  97.184  83.529  1.00  5.33              
ATOM   2749  HA  LEU A 178     121.661  98.150  83.856  1.00  5.33              
ATOM   2750  CB  LEU A 178     122.469  96.344  83.028  1.00  5.33              
ATOM   2751  HB1 LEU A 178     122.863  96.795  82.117  1.00  5.33              
ATOM   2752  HB2 LEU A 178     122.110  95.351  82.773  1.00  5.33              
ATOM   2753  CG  LEU A 178     123.639  96.205  84.024  1.00  5.33              
ATOM   2754  HG  LEU A 178     123.298  95.692  84.917  1.00  5.33              
ATOM   2755  CD1 LEU A 178     124.748  95.362  83.394  1.00  5.33              
ATOM   2756 1HD1 LEU A 178     124.359  94.385  83.121  1.00  5.33              
ATOM   2757 2HD1 LEU A 178     125.142  95.860  82.508  1.00  5.33              
ATOM   2758 3HD1 LEU A 178     125.553  95.229  84.117  1.00  5.33              
ATOM   2759  CD2 LEU A 178     124.253  97.550  84.421  1.00  5.33              
ATOM   2760 1HD2 LEU A 178     125.119  97.385  85.064  1.00  5.33              
ATOM   2761 2HD2 LEU A 178     124.564  98.103  83.536  1.00  5.33              
ATOM   2762 3HD2 LEU A 178     123.535  98.138  84.993  1.00  5.33              
ATOM   2763  C   LEU A 178     120.272  97.513  82.448  1.00  5.33              
ATOM   2764  O   LEU A 178     119.171  96.972  82.386  1.00  5.33              
ATOM   2765  N   CYS A 179     120.747  98.325  81.509  1.00  7.00              
ATOM   2766  H   CYS A 179     121.677  98.692  81.632  1.00  7.00              
ATOM   2767  CA  CYS A 179     120.056  98.697  80.289  1.00  7.00              
ATOM   2768  HA  CYS A 179     119.090  99.092  80.595  1.00  7.00              
ATOM   2769  CB  CYS A 179     120.861  99.827  79.626  1.00  7.00              
ATOM   2770  HB1 CYS A 179     121.125 100.576  80.370  1.00  7.00              
ATOM   2771  HB2 CYS A 179     120.243 100.304  78.862  1.00  7.00              
ATOM   2772  SG  CYS A 179     122.379  99.183  78.859  1.00  7.00              
ATOM   2773  HG  CYS A 179     121.742  98.493  77.898  1.00  7.00              
ATOM   2774  C   CYS A 179     119.774  97.546  79.309  1.00  7.00              
ATOM   2775  O   CYS A 179     119.681  97.775  78.103  1.00  7.00              
ATOM   2776  N   ARG A 180     119.678  96.314  79.817  1.00  6.36              
ATOM   2777  H   ARG A 180     119.699  96.251  80.826  1.00  6.36              
ATOM   2778  CA  ARG A 180     119.186  95.137  79.111  1.00  6.36              
ATOM   2779  HA  ARG A 180     119.912  94.862  78.355  1.00  6.36              
ATOM   2780  CB  ARG A 180     119.045  93.936  80.086  1.00  6.36              
ATOM   2781  HB1 ARG A 180     118.632  93.091  79.532  1.00  6.36              
ATOM   2782  HB2 ARG A 180     118.352  94.191  80.890  1.00  6.36              
ATOM   2783  CG  ARG A 180     120.399  93.509  80.697  1.00  6.36              
ATOM   2784  HG1 ARG A 180     120.788  94.316  81.312  1.00  6.36              
ATOM   2785  HG2 ARG A 180     121.098  93.358  79.874  1.00  6.36              
ATOM   2786  CD  ARG A 180     120.386  92.208  81.528  1.00  6.36              
ATOM   2787  HD1 ARG A 180     121.397  91.799  81.555  1.00  6.36              
ATOM   2788  HD2 ARG A 180     119.761  91.470  81.021  1.00  6.36              
ATOM   2789  NE  ARG A 180     119.907  92.368  82.922  1.00  6.36              
ATOM   2790  HE  ARG A 180     118.965  92.078  83.128  1.00  6.36              
ATOM   2791  CZ  ARG A 180     120.600  92.660  84.010  1.00  6.36              
ATOM   2792  NH1 ARG A 180     121.849  93.003  84.036  1.00  6.36              
ATOM   2793 1HH1 ARG A 180     122.413  92.832  83.232  1.00  6.36              
ATOM   2794 2HH1 ARG A 180     122.239  93.066  84.979  1.00  6.36              
ATOM   2795  NH2 ARG A 180     120.070  92.592  85.180  1.00  6.36              
ATOM   2796 1HH2 ARG A 180     119.560  91.715  85.320  1.00  6.36              
ATOM   2797 2HH2 ARG A 180     120.699  92.819  85.941  1.00  6.36              
ATOM   2798  C   ARG A 180     117.929  95.448  78.345  1.00  6.36              
ATOM   2799  O   ARG A 180     117.849  95.247  77.139  1.00  6.36              
ATOM   2800  N   LEU A 181     117.038  96.103  79.061  1.00  6.34              
ATOM   2801  H   LEU A 181     117.204  96.177  80.054  1.00  6.34              
ATOM   2802  CA  LEU A 181     116.049  96.991  78.537  1.00  6.34              
ATOM   2803  HA  LEU A 181     116.515  97.738  77.894  1.00  6.34              
ATOM   2804  CB  LEU A 181     114.963  96.185  77.764  1.00  6.34              
ATOM   2805  HB1 LEU A 181     115.461  95.623  76.977  1.00  6.34              
ATOM   2806  HB2 LEU A 181     114.329  96.883  77.239  1.00  6.34              
ATOM   2807  CG  LEU A 181     114.001  95.203  78.482  1.00  6.34              
ATOM   2808  HG  LEU A 181     113.574  94.631  77.671  1.00  6.34              
ATOM   2809  CD1 LEU A 181     114.639  94.224  79.465  1.00  6.34              
ATOM   2810 1HD1 LEU A 181     113.958  93.395  79.659  1.00  6.34              
ATOM   2811 2HD1 LEU A 181     115.563  93.836  79.046  1.00  6.34              
ATOM   2812 3HD1 LEU A 181     114.866  94.720  80.406  1.00  6.34              
ATOM   2813  CD2 LEU A 181     112.766  95.797  79.148  1.00  6.34              
ATOM   2814 1HD2 LEU A 181     112.055  94.997  79.354  1.00  6.34              
ATOM   2815 2HD2 LEU A 181     113.015  96.267  80.097  1.00  6.34              
ATOM   2816 3HD2 LEU A 181     112.291  96.499  78.474  1.00  6.34              
ATOM   2817  C   LEU A 181     115.351  97.701  79.740  1.00  6.34              
ATOM   2818  O   LEU A 181     115.241  97.154  80.830  1.00  6.34              
ATOM   2819  N   THR A 182     114.771  98.859  79.469  1.00  6.94              
ATOM   2820  H   THR A 182     115.247  99.380  78.751  1.00  6.94              
ATOM   2821  CA  THR A 182     113.339  99.230  79.623  1.00  6.94              
ATOM   2822  HA  THR A 182     112.731  98.345  79.609  1.00  6.94              
ATOM   2823  CB  THR A 182     113.027 100.025  80.894  1.00  6.94              
ATOM   2824  HB  THR A 182     113.932 100.475  81.291  1.00  6.94              
ATOM   2825  CG2 THR A 182     111.953 101.111  80.802  1.00  6.94              
ATOM   2826 1HG2 THR A 182     111.635 101.398  81.803  1.00  6.94              
ATOM   2827 2HG2 THR A 182     112.362 101.989  80.310  1.00  6.94              
ATOM   2828 3HG2 THR A 182     111.092 100.765  80.238  1.00  6.94              
ATOM   2829  OG1 THR A 182     112.495  99.115  81.835  1.00  6.94              
ATOM   2830  HG1 THR A 182     111.699  98.731  81.451  1.00  6.94              
ATOM   2831  C   THR A 182     113.133  99.935  78.297  1.00  6.94              
ATOM   2832  O   THR A 182     113.270 101.148  78.139  1.00  6.94              
ATOM   2833  N   PHE A 183     113.132  99.096  77.263  1.00  5.44              
ATOM   2834  H   PHE A 183     113.064  98.110  77.452  1.00  5.44              
ATOM   2835  CA  PHE A 183     113.388  99.525  75.909  1.00  5.44              
ATOM   2836  HA  PHE A 183     113.927 100.465  75.945  1.00  5.44              
ATOM   2837  CB  PHE A 183     114.279  98.563  75.122  1.00  5.44              
ATOM   2838  HB1 PHE A 183     113.704  97.667  74.906  1.00  5.44              
ATOM   2839  HB2 PHE A 183     115.140  98.291  75.733  1.00  5.44              
ATOM   2840  CG  PHE A 183     114.802  99.193  73.838  1.00  5.44              
ATOM   2841  CD1 PHE A 183     116.138  99.634  73.773  1.00  5.44              
ATOM   2842  HD1 PHE A 183     116.813  99.441  74.598  1.00  5.44              
ATOM   2843  CE1 PHE A 183     116.584 100.390  72.675  1.00  5.44              
ATOM   2844  HE1 PHE A 183     117.591 100.786  72.679  1.00  5.44              
ATOM   2845  CZ  PHE A 183     115.685 100.739  71.652  1.00  5.44              
ATOM   2846  HZ  PHE A 183     115.989 101.429  70.876  1.00  5.44              
ATOM   2847  CE2 PHE A 183     114.370 100.245  71.676  1.00  5.44              
ATOM   2848  HE2 PHE A 183     113.667 100.519  70.901  1.00  5.44              
ATOM   2849  CD2 PHE A 183     113.936  99.457  72.757  1.00  5.44              
ATOM   2850  HD2 PHE A 183     112.913  99.102  72.775  1.00  5.44              
ATOM   2851  C   PHE A 183     112.053  99.754  75.233  1.00  5.44              
ATOM   2852  O   PHE A 183     111.381  98.808  74.825  1.00  5.44              
ATOM   2853  N   VAL A 184     111.646 101.016  75.248  1.00  5.36              
ATOM   2854  H   VAL A 184     112.332 101.685  75.566  1.00  5.36              
ATOM   2855  CA  VAL A 184     110.282 101.462  75.511  1.00  5.36              
ATOM   2856  HA  VAL A 184     110.356 102.476  75.859  1.00  5.36              
ATOM   2857  CB  VAL A 184     109.372 101.591  74.268  1.00  5.36              
ATOM   2858  HB  VAL A 184     108.377 101.859  74.618  1.00  5.36              
ATOM   2859  CG1 VAL A 184     109.862 102.738  73.373  1.00  5.36              
ATOM   2860 1HG1 VAL A 184     109.155 102.898  72.558  1.00  5.36              
ATOM   2861 2HG1 VAL A 184     109.934 103.659  73.954  1.00  5.36              
ATOM   2862 3HG1 VAL A 184     110.840 102.502  72.954  1.00  5.36              
ATOM   2863  CG2 VAL A 184     109.228 100.344  73.392  1.00  5.36              
ATOM   2864 1HG2 VAL A 184     108.521 100.548  72.587  1.00  5.36              
ATOM   2865 2HG2 VAL A 184     110.190 100.081  72.952  1.00  5.36              
ATOM   2866 3HG2 VAL A 184     108.844  99.507  73.972  1.00  5.36              
ATOM   2867  C   VAL A 184     109.656 100.781  76.703  1.00  5.36              
ATOM   2868  O   VAL A 184     109.454 101.417  77.732  1.00  5.36              
ATOM   2869  N   SER A 185     109.397  99.487  76.590  1.00  5.60              
ATOM   2870  H   SER A 185     109.738  99.030  75.751  1.00  5.60              
ATOM   2871  CA  SER A 185     108.696  98.669  77.560  1.00  5.60              
ATOM   2872  HA  SER A 185     108.156  97.939  76.957  1.00  5.60              
ATOM   2873  CB  SER A 185     109.659  97.827  78.405  1.00  5.60              
ATOM   2874  HB1 SER A 185     110.477  97.488  77.771  1.00  5.60              
ATOM   2875  HB2 SER A 185     109.131  96.946  78.767  1.00  5.60              
ATOM   2876  OG  SER A 185     110.171  98.531  79.513  1.00  5.60              
ATOM   2877  HG  SER A 185     109.402  98.836  80.022  1.00  5.60              
ATOM   2878  C   SER A 185     107.590  99.376  78.337  1.00  5.60              
ATOM   2879  O   SER A 185     107.374  99.114  79.514  1.00  5.60              
ATOM   2880  N   SER A 186     106.900 100.299  77.664  1.00  4.79              
ATOM   2881  H   SER A 186     107.173 100.504  76.714  1.00  4.79              
ATOM   2882  CA  SER A 186     105.841 101.135  78.219  1.00  4.79              
ATOM   2883  HA  SER A 186     106.214 101.673  79.092  1.00  4.79              
ATOM   2884  CB  SER A 186     105.369 102.134  77.153  1.00  4.79              
ATOM   2885  HB1 SER A 186     104.845 102.963  77.632  1.00  4.79              
ATOM   2886  HB2 SER A 186     104.677 101.635  76.472  1.00  4.79              
ATOM   2887  OG  SER A 186     106.462 102.618  76.388  1.00  4.79              
ATOM   2888  HG  SER A 186     107.032 103.140  76.964  1.00  4.79              
ATOM   2889  C   SER A 186     104.645 100.283  78.642  1.00  4.79              
ATOM   2890  O   SER A 186     103.903 100.634  79.551  1.00  4.79              
ATOM   2891  N   SER A 187     104.512  99.140  77.968  1.00  4.36              
ATOM   2892  H   SER A 187     105.166  98.967  77.217  1.00  4.36              
ATOM   2893  CA  SER A 187     103.610  98.033  78.243  1.00  4.36              
ATOM   2894  HA  SER A 187     102.599  98.424  78.357  1.00  4.36              
ATOM   2895  CB  SER A 187     103.629  97.102  77.028  1.00  4.36              
ATOM   2896  HB1 SER A 187     103.127  97.593  76.192  1.00  4.36              
ATOM   2897  HB2 SER A 187     103.110  96.166  77.249  1.00  4.36              
ATOM   2898  OG  SER A 187     104.977  96.851  76.665  1.00  4.36              
ATOM   2899  HG  SER A 187     105.321  96.203  77.301  1.00  4.36              
ATOM   2900  C   SER A 187     103.903  97.202  79.499  1.00  4.36              
ATOM   2901  O   SER A 187     103.045  96.436  79.927  1.00  4.36              
ATOM   2902  N   LEU A 188     105.109  97.282  80.065  1.00  5.62              
ATOM   2903  H   LEU A 188     105.749  97.987  79.726  1.00  5.62              
ATOM   2904  CA  LEU A 188     105.633  96.319  81.037  1.00  5.62              
ATOM   2905  HA  LEU A 188     105.303  95.329  80.739  1.00  5.62              
ATOM   2906  CB  LEU A 188     107.178  96.316  80.969  1.00  5.62              
ATOM   2907  HB1 LEU A 188     107.531  97.294  81.298  1.00  5.62              
ATOM   2908  HB2 LEU A 188     107.471  96.179  79.929  1.00  5.62              
ATOM   2909  CG  LEU A 188     107.896  95.244  81.820  1.00  5.62              
ATOM   2910  HG  LEU A 188     107.585  95.315  82.861  1.00  5.62              
ATOM   2911  CD1 LEU A 188     107.616  93.825  81.326  1.00  5.62              
ATOM   2912 1HD1 LEU A 188     108.176  93.115  81.932  1.00  5.62              
ATOM   2913 2HD1 LEU A 188     106.559  93.605  81.441  1.00  5.62              
ATOM   2914 3HD1 LEU A 188     107.898  93.730  80.280  1.00  5.62              
ATOM   2915  CD2 LEU A 188     109.409  95.474  81.769  1.00  5.62              
ATOM   2916 1HD2 LEU A 188     109.908  94.738  82.399  1.00  5.62              
ATOM   2917 2HD2 LEU A 188     109.775  95.383  80.746  1.00  5.62              
ATOM   2918 3HD2 LEU A 188     109.640  96.468  82.154  1.00  5.62              
ATOM   2919  C   LEU A 188     105.132  96.535  82.470  1.00  5.62              
ATOM   2920  O   LEU A 188     105.812  97.114  83.317  1.00  5.62              
ATOM   2921  N   ASN A 189     103.940  96.029  82.746  1.00  4.07              
ATOM   2922  H   ASN A 189     103.419  95.599  81.994  1.00  4.07              
ATOM   2923  CA  ASN A 189     103.380  96.020  84.085  1.00  4.07              
ATOM   2924  HA  ASN A 189     103.363  97.043  84.457  1.00  4.07              
ATOM   2925  CB  ASN A 189     101.930  95.509  83.985  1.00  4.07              
ATOM   2926  HB1 ASN A 189     101.918  94.565  83.441  1.00  4.07              
ATOM   2927  HB2 ASN A 189     101.333  96.234  83.434  1.00  4.07              
ATOM   2928  CG  ASN A 189     101.269  95.266  85.334  1.00  4.07              
ATOM   2929  OD1 ASN A 189     100.851  94.165  85.654  1.00  4.07              
ATOM   2930  ND2 ASN A 189     101.127  96.265  86.171  1.00  4.07              
ATOM   2931 1HD2 ASN A 189     101.621  97.144  86.045  1.00  4.07              
ATOM   2932 2HD2 ASN A 189     100.727  96.056  87.065  1.00  4.07              
ATOM   2933  C   ASN A 189     104.171  95.226  85.117  1.00  4.07              
ATOM   2934  O   ASN A 189     104.201  95.710  86.235  1.00  4.07              
ATOM   2935  N   TYR A 190     104.776  94.056  84.839  1.00  3.63              
ATOM   2936  H   TYR A 190     104.724  93.653  83.906  1.00  3.63              
ATOM   2937  CA  TYR A 190     105.253  93.244  85.981  1.00  3.63              
ATOM   2938  HA  TYR A 190     105.228  93.805  86.910  1.00  3.63              
ATOM   2939  CB  TYR A 190     104.239  92.090  86.085  1.00  3.63              
ATOM   2940  HB1 TYR A 190     104.372  91.442  85.224  1.00  3.63              
ATOM   2941  HB2 TYR A 190     103.233  92.509  86.013  1.00  3.63              
ATOM   2942  CG  TYR A 190     104.290  91.242  87.334  1.00  3.63              
ATOM   2943  CD1 TYR A 190     103.204  91.213  88.233  1.00  3.63              
ATOM   2944  HD1 TYR A 190     102.320  91.803  88.030  1.00  3.63              
ATOM   2945  CE1 TYR A 190     103.263  90.422  89.399  1.00  3.63              
ATOM   2946  HE1 TYR A 190     102.435  90.408  90.088  1.00  3.63              
ATOM   2947  CZ  TYR A 190     104.411  89.645  89.665  1.00  3.63              
ATOM   2948  OH  TYR A 190     104.461  88.824  90.750  1.00  3.63              
ATOM   2949  HH  TYR A 190     105.228  88.220  90.662  1.00  3.63              
ATOM   2950  CE2 TYR A 190     105.483  89.686  88.754  1.00  3.63              
ATOM   2951  HE2 TYR A 190     106.376  89.135  88.947  1.00  3.63              
ATOM   2952  CD2 TYR A 190     105.415  90.446  87.585  1.00  3.63              
ATOM   2953  HD2 TYR A 190     106.245  90.406  86.898  1.00  3.63              
ATOM   2954  C   TYR A 190     106.697  92.781  85.775  1.00  3.63              
ATOM   2955  O   TYR A 190     107.073  92.561  84.623  1.00  3.63              
ATOM   2956  N   LEU A 191     107.491  92.606  86.845  1.00  3.69              
ATOM   2957  H   LEU A 191     107.164  92.857  87.774  1.00  3.69              
ATOM   2958  CA  LEU A 191     108.865  92.088  86.748  1.00  3.69              
ATOM   2959  HA  LEU A 191     108.943  91.434  85.891  1.00  3.69              
ATOM   2960  CB  LEU A 191     109.781  93.311  86.485  1.00  3.69              
ATOM   2961  HB1 LEU A 191     110.082  93.766  87.429  1.00  3.69              
ATOM   2962  HB2 LEU A 191     109.196  94.055  85.947  1.00  3.69              
ATOM   2963  CG  LEU A 191     111.015  93.052  85.609  1.00  3.69              
ATOM   2964  HG  LEU A 191     110.692  92.638  84.654  1.00  3.69              
ATOM   2965  CD1 LEU A 191     111.746  94.371  85.336  1.00  3.69              
ATOM   2966 1HD1 LEU A 191     112.082  94.805  86.280  1.00  3.69              
ATOM   2967 2HD1 LEU A 191     112.612  94.192  84.700  1.00  3.69              
ATOM   2968 3HD1 LEU A 191     111.080  95.073  84.835  1.00  3.69              
ATOM   2969  CD2 LEU A 191     111.993  92.082  86.259  1.00  3.69              
ATOM   2970 1HD2 LEU A 191     112.885  91.967  85.643  1.00  3.69              
ATOM   2971 2HD2 LEU A 191     112.288  92.468  87.234  1.00  3.69              
ATOM   2972 3HD2 LEU A 191     111.528  91.105  86.390  1.00  3.69              
ATOM   2973  C   LEU A 191     109.211  91.293  88.019  1.00  3.69              
ATOM   2974  O   LEU A 191     109.640  91.862  89.025  1.00  3.69              
ATOM   2975  N   ASP A 192     108.964  89.979  87.985  1.00  3.70              
ATOM   2976  H   ASP A 192     108.683  89.549  87.116  1.00  3.70              
ATOM   2977  CA  ASP A 192     109.380  89.123  89.133  1.00  3.70              
ATOM   2978  HA  ASP A 192     109.107  89.569  90.082  1.00  3.70              
ATOM   2979  CB  ASP A 192     108.720  87.725  89.009  1.00  3.70              
ATOM   2980  HB1 ASP A 192     109.490  86.954  88.938  1.00  3.70              
ATOM   2981  HB2 ASP A 192     108.142  87.669  88.084  1.00  3.70              
ATOM   2982  CG  ASP A 192     107.814  87.365  90.193  1.00  3.70              
ATOM   2983  OD1 ASP A 192     108.303  87.366  91.337  1.00  3.70              
ATOM   2984  OD2 ASP A 192     106.614  87.095  89.948  1.00  3.70              
ATOM   2985  C   ASP A 192     110.905  88.951  89.072  1.00  3.70              
ATOM   2986  O   ASP A 192     111.422  88.642  87.991  1.00  3.70              
ATOM   2987  N   VAL A 193     111.617  89.108  90.197  1.00  4.32              
ATOM   2988  H   VAL A 193     111.145  89.369  91.059  1.00  4.32              
ATOM   2989  CA  VAL A 193     113.090  88.997  90.233  1.00  4.32              
ATOM   2990  HA  VAL A 193     113.394  88.320  89.444  1.00  4.32              
ATOM   2991  CB  VAL A 193     113.795  90.340  89.903  1.00  4.32              
ATOM   2992  HB  VAL A 193     114.660  90.446  90.535  1.00  4.32              
ATOM   2993  CG1 VAL A 193     114.270  90.371  88.446  1.00  4.32              
ATOM   2994 1HG1 VAL A 193     114.817  91.291  88.249  1.00  4.32              
ATOM   2995 2HG1 VAL A 193     114.937  89.534  88.266  1.00  4.32              
ATOM   2996 3HG1 VAL A 193     113.423  90.281  87.770  1.00  4.32              
ATOM   2997  CG2 VAL A 193     112.944  91.606  90.056  1.00  4.32              
ATOM   2998 1HG2 VAL A 193     113.561  92.492  89.912  1.00  4.32              
ATOM   2999 2HG2 VAL A 193     112.133  91.608  89.334  1.00  4.32              
ATOM   3000 3HG2 VAL A 193     112.515  91.624  91.044  1.00  4.32              
ATOM   3001  C   VAL A 193     113.557  88.332  91.538  1.00  4.32              
ATOM   3002  O   VAL A 193     113.743  88.938  92.602  1.00  4.32              
ATOM   3003  N   PHE A 194     113.584  86.999  91.487  1.00  4.20              
ATOM   3004  H   PHE A 194     113.550  86.580  90.564  1.00  4.20              
ATOM   3005  CA  PHE A 194     113.282  86.122  92.638  1.00  4.20              
ATOM   3006  HA  PHE A 194     113.339  86.673  93.575  1.00  4.20              
ATOM   3007  CB  PHE A 194     111.834  85.632  92.382  1.00  4.20              
ATOM   3008  HB1 PHE A 194     111.807  85.147  91.407  1.00  4.20              
ATOM   3009  HB2 PHE A 194     111.221  86.531  92.288  1.00  4.20              
ATOM   3010  CG  PHE A 194     111.097  84.703  93.343  1.00  4.20              
ATOM   3011  CD1 PHE A 194     111.734  83.697  94.102  1.00  4.20              
ATOM   3012  HD1 PHE A 194     112.794  83.546  94.056  1.00  4.20              
ATOM   3013  CE1 PHE A 194     110.984  82.858  94.945  1.00  4.20              
ATOM   3014  HE1 PHE A 194     111.486  82.124  95.558  1.00  4.20              
ATOM   3015  CZ  PHE A 194     109.587  82.978  95.005  1.00  4.20              
ATOM   3016  HZ  PHE A 194     109.018  82.333  95.660  1.00  4.20              
ATOM   3017  CE2 PHE A 194     108.938  83.943  94.218  1.00  4.20              
ATOM   3018  HE2 PHE A 194     107.862  84.044  94.252  1.00  4.20              
ATOM   3019  CD2 PHE A 194     109.691  84.804  93.399  1.00  4.20              
ATOM   3020  HD2 PHE A 194     109.181  85.556  92.808  1.00  4.20              
ATOM   3021  C   PHE A 194     114.323  84.992  92.613  1.00  4.20              
ATOM   3022  O   PHE A 194     114.481  84.349  91.593  1.00  4.20              
ATOM   3023  N   ALA A 195     115.026  84.698  93.712  1.00  4.24              
ATOM   3024  H   ALA A 195     114.872  85.240  94.543  1.00  4.24              
ATOM   3025  CA  ALA A 195     116.101  83.685  93.710  1.00  4.24              
ATOM   3026  HA  ALA A 195     116.593  83.777  94.680  1.00  4.24              
ATOM   3027  CB  ALA A 195     115.510  82.266  93.710  1.00  4.24              
ATOM   3028  HB1 ALA A 195     116.315  81.530  93.682  1.00  4.24              
ATOM   3029  HB2 ALA A 195     114.921  82.113  94.614  1.00  4.24              
ATOM   3030  HB3 ALA A 195     114.864  82.122  92.846  1.00  4.24              
ATOM   3031  C   ALA A 195     117.237  83.975  92.692  1.00  4.24              
ATOM   3032  O   ALA A 195     117.584  83.210  91.788  1.00  4.24              
ATOM   3033  N   GLU A 196     117.840  85.132  92.952  1.00  4.20              
ATOM   3034  H   GLU A 196     117.473  85.639  93.742  1.00  4.20              
ATOM   3035  CA  GLU A 196     119.011  85.766  92.341  1.00  4.20              
ATOM   3036  HA  GLU A 196     119.512  85.099  91.639  1.00  4.20              
ATOM   3037  CB  GLU A 196     118.544  87.043  91.641  1.00  4.20              
ATOM   3038  HB1 GLU A 196     119.401  87.529  91.179  1.00  4.20              
ATOM   3039  HB2 GLU A 196     118.176  87.712  92.420  1.00  4.20              
ATOM   3040  CG  GLU A 196     117.438  86.839  90.592  1.00  4.20              
ATOM   3041  HG1 GLU A 196     116.609  86.269  91.013  1.00  4.20              
ATOM   3042  HG2 GLU A 196     117.834  86.284  89.739  1.00  4.20              
ATOM   3043  CD  GLU A 196     116.903  88.207  90.180  1.00  4.20              
ATOM   3044  OE1 GLU A 196     117.013  88.562  88.989  1.00  4.20              
ATOM   3045  OE2 GLU A 196     116.431  88.910  91.105  1.00  4.20              
ATOM   3046  C   GLU A 196     119.954  86.150  93.512  1.00  4.20              
ATOM   3047  O   GLU A 196     119.674  85.820  94.665  1.00  4.20              
ATOM   3048  N   ASN A 197     121.044  86.881  93.260  1.00  4.22              
ATOM   3049  H   ASN A 197     121.236  87.132  92.299  1.00  4.22              
ATOM   3050  CA  ASN A 197     122.127  87.095  94.237  1.00  4.22              
ATOM   3051  HA  ASN A 197     121.796  86.824  95.242  1.00  4.22              
ATOM   3052  CB  ASN A 197     123.242  86.120  93.797  1.00  4.22              
ATOM   3053  HB1 ASN A 197     123.671  86.467  92.855  1.00  4.22              
ATOM   3054  HB2 ASN A 197     122.823  85.129  93.626  1.00  4.22              
ATOM   3055  CG  ASN A 197     124.357  85.951  94.807  1.00  4.22              
ATOM   3056  OD1 ASN A 197     124.146  85.942  96.011  1.00  4.22              
ATOM   3057  ND2 ASN A 197     125.575  85.786  94.350  1.00  4.22              
ATOM   3058 1HD2 ASN A 197     125.772  85.776  93.344  1.00  4.22              
ATOM   3059 2HD2 ASN A 197     126.308  85.682  95.017  1.00  4.22              
ATOM   3060  C   ASN A 197     122.614  88.569  94.284  1.00  4.22              
ATOM   3061  O   ASN A 197     123.772  88.875  94.565  1.00  4.22              
ATOM   3062  N   LEU A 198     121.746  89.521  93.924  1.00  4.18              
ATOM   3063  H   LEU A 198     120.813  89.220  93.687  1.00  4.18              
ATOM   3064  CA  LEU A 198     122.002  90.966  94.021  1.00  4.18              
ATOM   3065  HA  LEU A 198     122.882  91.217  93.433  1.00  4.18              
ATOM   3066  CB  LEU A 198     120.752  91.673  93.439  1.00  4.18              
ATOM   3067  HB1 LEU A 198     119.898  91.442  94.079  1.00  4.18              
ATOM   3068  HB2 LEU A 198     120.541  91.224  92.466  1.00  4.18              
ATOM   3069  CG  LEU A 198     120.796  93.202  93.225  1.00  4.18              
ATOM   3070  HG  LEU A 198     121.520  93.424  92.447  1.00  4.18              
ATOM   3071  CD1 LEU A 198     119.423  93.669  92.764  1.00  4.18              
ATOM   3072 1HD1 LEU A 198     119.463  94.726  92.509  1.00  4.18              
ATOM   3073 2HD1 LEU A 198     119.166  93.136  91.854  1.00  4.18              
ATOM   3074 3HD1 LEU A 198     118.666  93.489  93.525  1.00  4.18              
ATOM   3075  CD2 LEU A 198     121.165  94.035  94.447  1.00  4.18              
ATOM   3076 1HD2 LEU A 198     120.998  95.094  94.242  1.00  4.18              
ATOM   3077 2HD2 LEU A 198     120.576  93.734  95.311  1.00  4.18              
ATOM   3078 3HD2 LEU A 198     122.221  93.902  94.648  1.00  4.18              
ATOM   3079  C   LEU A 198     122.242  91.344  95.486  1.00  4.18              
ATOM   3080  O   LEU A 198     121.314  91.405  96.291  1.00  4.18              
ATOM   3081  N   VAL A 199     123.497  91.632  95.817  1.00  4.29              
ATOM   3082  H   VAL A 199     124.207  91.406  95.135  1.00  4.29              
ATOM   3083  CA  VAL A 199     123.914  91.896  97.195  1.00  4.29              
ATOM   3084  HA  VAL A 199     123.128  91.543  97.863  1.00  4.29              
ATOM   3085  CB  VAL A 199     125.162  91.034  97.494  1.00  4.29              
ATOM   3086  HB  VAL A 199     125.093  90.120  96.902  1.00  4.29              
ATOM   3087  CG1 VAL A 199     126.481  91.710  97.101  1.00  4.29              
ATOM   3088 1HG1 VAL A 199     127.302  91.003  97.230  1.00  4.29              
ATOM   3089 2HG1 VAL A 199     126.445  92.005  96.052  1.00  4.29              
ATOM   3090 3HG1 VAL A 199     126.665  92.584  97.720  1.00  4.29              
ATOM   3091  CG2 VAL A 199     125.197  90.577  98.951  1.00  4.29              
ATOM   3092 1HG2 VAL A 199     126.142  90.082  99.172  1.00  4.29              
ATOM   3093 2HG2 VAL A 199     125.052  91.416  99.621  1.00  4.29              
ATOM   3094 3HG2 VAL A 199     124.392  89.865  99.117  1.00  4.29              
ATOM   3095  C   VAL A 199     124.094  93.382  97.488  1.00  4.29              
ATOM   3096  O   VAL A 199     124.206  93.746  98.645  1.00  4.29              
ATOM   3097  N   ASN A 200     124.080  94.256  96.481  1.00  4.31              
ATOM   3098  H   ASN A 200     123.939  93.904  95.546  1.00  4.31              
ATOM   3099  CA  ASN A 200     124.295  95.696  96.625  1.00  4.31              
ATOM   3100  HA  ASN A 200     124.105  95.998  97.641  1.00  4.31              
ATOM   3101  CB  ASN A 200     125.777  95.950  96.263  1.00  4.31              
ATOM   3102  HB1 ASN A 200     125.940  97.002  96.040  1.00  4.31              
ATOM   3103  HB2 ASN A 200     126.010  95.411  95.345  1.00  4.31              
ATOM   3104  CG  ASN A 200     126.767  95.546  97.345  1.00  4.31              
ATOM   3105  OD1 ASN A 200     126.525  95.596  98.539  1.00  4.31              
ATOM   3106  ND2 ASN A 200     127.954  95.141  96.956  1.00  4.31              
ATOM   3107 1HD2 ASN A 200     128.189  95.118  95.978  1.00  4.31              
ATOM   3108 2HD2 ASN A 200     128.627  94.958  97.679  1.00  4.31              
ATOM   3109  C   ASN A 200     123.356  96.426  95.664  1.00  4.31              
ATOM   3110  O   ASN A 200     123.542  96.297  94.457  1.00  4.31              
ATOM   3111  N   PHE A 201     122.369  97.174  96.162  1.00  4.11              
ATOM   3112  H   PHE A 201     122.247  97.213  97.165  1.00  4.11              
ATOM   3113  CA  PHE A 201     121.699  98.182  95.322  1.00  4.11              
ATOM   3114  HA  PHE A 201     121.710  97.792  94.302  1.00  4.11              
ATOM   3115  CB  PHE A 201     120.209  98.281  95.660  1.00  4.11              
ATOM   3116  HB1 PHE A 201     119.993  99.106  96.326  1.00  4.11              
ATOM   3117  HB2 PHE A 201     119.944  97.360  96.171  1.00  4.11              
ATOM   3118  CG  PHE A 201     119.322  98.317  94.436  1.00  4.11              
ATOM   3119  CD1 PHE A 201     118.717  97.126  93.991  1.00  4.11              
ATOM   3120  HD1 PHE A 201     118.828  96.216  94.560  1.00  4.11              
ATOM   3121  CE1 PHE A 201     117.986  97.102  92.794  1.00  4.11              
ATOM   3122  HE1 PHE A 201     117.539  96.180  92.443  1.00  4.11              
ATOM   3123  CZ  PHE A 201     117.842  98.280  92.050  1.00  4.11              
ATOM   3124  HZ  PHE A 201     117.304  98.244  91.115  1.00  4.11              
ATOM   3125  CE2 PHE A 201     118.402  99.484  92.516  1.00  4.11              
ATOM   3126  HE2 PHE A 201     118.291 100.399  91.951  1.00  4.11              
ATOM   3127  CD2 PHE A 201     119.156  99.502  93.700  1.00  4.11              
ATOM   3128  HD2 PHE A 201     119.628 100.420  94.015  1.00  4.11              
ATOM   3129  C   PHE A 201     122.566  99.433  95.240  1.00  4.11              
ATOM   3130  O   PHE A 201     123.333  99.694  96.164  1.00  4.11              
ATOM   3131  N   THR A 202     122.475 100.250  94.200  1.00  4.19              
ATOM   3132  H   THR A 202     121.925 100.005  93.380  1.00  4.19              
ATOM   3133  CA  THR A 202     123.017 101.611  94.291  1.00  4.19              
ATOM   3134  HA  THR A 202     122.964 101.970  95.308  1.00  4.19              
ATOM   3135  CB  THR A 202     124.511 101.591  93.918  1.00  4.19              
ATOM   3136  HB  THR A 202     125.013 100.882  94.575  1.00  4.19              
ATOM   3137  CG2 THR A 202     124.800 101.155  92.485  1.00  4.19              
ATOM   3138 1HG2 THR A 202     125.829 101.382  92.209  1.00  4.19              
ATOM   3139 2HG2 THR A 202     124.659 100.076  92.401  1.00  4.19              
ATOM   3140 3HG2 THR A 202     124.111 101.626  91.791  1.00  4.19              
ATOM   3141  OG1 THR A 202     125.108 102.844  94.163  1.00  4.19              
ATOM   3142  HG1 THR A 202     126.042 102.715  93.973  1.00  4.19              
ATOM   3143  C   THR A 202     122.163 102.550  93.446  1.00  4.19              
ATOM   3144  O   THR A 202     121.417 102.107  92.584  1.00  4.19              
ATOM   3145  N   THR A 203     122.213 103.864  93.677  1.00  4.73              
ATOM   3146  H   THR A 203     122.920 104.224  94.297  1.00  4.73              
ATOM   3147  CA  THR A 203     121.373 104.777  92.884  1.00  4.73              
ATOM   3148  HA  THR A 203     120.341 104.481  93.021  1.00  4.73              
ATOM   3149  CB  THR A 203     121.506 106.265  93.238  1.00  4.73              
ATOM   3150  HB  THR A 203     120.959 106.412  94.154  1.00  4.73              
ATOM   3151  CG2 THR A 203     122.917 106.823  93.427  1.00  4.73              
ATOM   3152 1HG2 THR A 203     122.871 107.681  94.096  1.00  4.73              
ATOM   3153 2HG2 THR A 203     123.578 106.070  93.845  1.00  4.73              
ATOM   3154 3HG2 THR A 203     123.320 107.159  92.471  1.00  4.73              
ATOM   3155  OG1 THR A 203     120.934 107.102  92.261  1.00  4.73              
ATOM   3156  HG1 THR A 203     120.047 106.758  92.052  1.00  4.73              
ATOM   3157  C   THR A 203     121.571 104.682  91.363  1.00  4.73              
ATOM   3158  O   THR A 203     120.561 104.749  90.656  1.00  4.73              
ATOM   3159  N   PRO A 204     122.794 104.529  90.801  1.00  4.80              
ATOM   3160  CD  PRO A 204     124.140 104.540  91.357  1.00  4.80              
ATOM   3161  HD1 PRO A 204     124.226 103.917  92.233  1.00  4.80              
ATOM   3162  HD2 PRO A 204     124.436 105.560  91.587  1.00  4.80              
ATOM   3163  CG  PRO A 204     125.065 104.010  90.262  1.00  4.80              
ATOM   3164  HG1 PRO A 204     125.096 102.922  90.278  1.00  4.80              
ATOM   3165  HG2 PRO A 204     126.071 104.421  90.348  1.00  4.80              
ATOM   3166  CB  PRO A 204     124.373 104.465  88.987  1.00  4.80              
ATOM   3167  HB1 PRO A 204     124.600 103.804  88.149  1.00  4.80              
ATOM   3168  HB2 PRO A 204     124.675 105.487  88.755  1.00  4.80              
ATOM   3169  CA  PRO A 204     122.889 104.446  89.359  1.00  4.80              
ATOM   3170  HA  PRO A 204     122.430 105.339  88.931  1.00  4.80              
ATOM   3171  C   PRO A 204     122.140 103.252  88.765  1.00  4.80              
ATOM   3172  O   PRO A 204     121.686 103.357  87.621  1.00  4.80              
ATOM   3173  N   THR A 205     121.900 102.199  89.564  1.00  5.28              
ATOM   3174  H   THR A 205     122.237 102.188  90.517  1.00  5.28              
ATOM   3175  CA  THR A 205     121.111 101.033  89.152  1.00  5.28              
ATOM   3176  HA  THR A 205     121.642 100.531  88.342  1.00  5.28              
ATOM   3177  CB  THR A 205     120.979 100.035  90.317  1.00  5.28              
ATOM   3178  HB  THR A 205     120.298 100.453  91.052  1.00  5.28              
ATOM   3179  CG2 THR A 205     120.464  98.669  89.876  1.00  5.28              
ATOM   3180 1HG2 THR A 205     120.480  97.981  90.721  1.00  5.28              
ATOM   3181 2HG2 THR A 205     119.443  98.752  89.508  1.00  5.28              
ATOM   3182 3HG2 THR A 205     121.108  98.296  89.086  1.00  5.28              
ATOM   3183  OG1 THR A 205     122.223  99.816  90.947  1.00  5.28              
ATOM   3184  HG1 THR A 205     122.840  99.534  90.244  1.00  5.28              
ATOM   3185  C   THR A 205     119.724 101.407  88.620  1.00  5.28              
ATOM   3186  O   THR A 205     119.132 100.717  87.791  1.00  5.28              
ATOM   3187  N   CYS A 206     119.210 102.545  89.082  1.00  5.52              
ATOM   3188  H   CYS A 206     119.734 103.057  89.783  1.00  5.52              
ATOM   3189  CA  CYS A 206     117.886 103.043  88.757  1.00  5.52              
ATOM   3190  HA  CYS A 206     117.179 102.213  88.769  1.00  5.52              
ATOM   3191  CB  CYS A 206     117.498 104.056  89.855  1.00  5.52              
ATOM   3192  HB1 CYS A 206     116.443 104.311  89.749  1.00  5.52              
ATOM   3193  HB2 CYS A 206     118.081 104.968  89.713  1.00  5.52              
ATOM   3194  SG  CYS A 206     117.812 103.427  91.540  1.00  5.52              
ATOM   3195  HG  CYS A 206     117.741 104.595  92.197  1.00  5.52              
ATOM   3196  C   CYS A 206     117.761 103.730  87.386  1.00  5.52              
ATOM   3197  O   CYS A 206     116.646 103.932  86.921  1.00  5.52              
ATOM   3198  N   ALA A 207     118.865 104.182  86.774  1.00  6.10              
ATOM   3199  H   ALA A 207     119.756 103.858  87.139  1.00  6.10              
ATOM   3200  CA  ALA A 207     118.895 105.497  86.108  1.00  6.10              
ATOM   3201  HA  ALA A 207     118.960 106.234  86.909  1.00  6.10              
ATOM   3202  CB  ALA A 207     120.207 105.609  85.318  1.00  6.10              
ATOM   3203  HB1 ALA A 207     120.295 106.612  84.897  1.00  6.10              
ATOM   3204  HB2 ALA A 207     121.056 105.434  85.980  1.00  6.10              
ATOM   3205  HB3 ALA A 207     120.230 104.881  84.508  1.00  6.10              
ATOM   3206  C   ALA A 207     117.702 105.949  85.270  1.00  6.10              
ATOM   3207  O   ALA A 207     117.145 107.018  85.520  1.00  6.10              
ATOM   3208  N   PHE A 208     117.343 105.164  84.260  1.00  5.85              
ATOM   3209  H   PHE A 208     117.807 104.275  84.171  1.00  5.85              
ATOM   3210  CA  PHE A 208     116.461 105.618  83.189  1.00  5.85              
ATOM   3211  HA  PHE A 208     115.992 106.564  83.470  1.00  5.85              
ATOM   3212  CB  PHE A 208     117.276 105.925  81.920  1.00  5.85              
ATOM   3213  HB1 PHE A 208     116.606 106.317  81.160  1.00  5.85              
ATOM   3214  HB2 PHE A 208     117.690 105.002  81.540  1.00  5.85              
ATOM   3215  CG  PHE A 208     118.413 106.920  82.080  1.00  5.85              
ATOM   3216  CD1 PHE A 208     118.199 108.156  82.720  1.00  5.85              
ATOM   3217  HD1 PHE A 208     117.223 108.404  83.113  1.00  5.85              
ATOM   3218  CE1 PHE A 208     119.253 109.073  82.872  1.00  5.85              
ATOM   3219  HE1 PHE A 208     119.074 110.012  83.376  1.00  5.85              
ATOM   3220  CZ  PHE A 208     120.528 108.766  82.367  1.00  5.85              
ATOM   3221  HZ  PHE A 208     121.338 109.473  82.480  1.00  5.85              
ATOM   3222  CE2 PHE A 208     120.744 107.542  81.709  1.00  5.85              
ATOM   3223  HE2 PHE A 208     121.720 107.309  81.308  1.00  5.85              
ATOM   3224  CD2 PHE A 208     119.692 106.619  81.569  1.00  5.85              
ATOM   3225  HD2 PHE A 208     119.868 105.681  81.061  1.00  5.85              
ATOM   3226  C   PHE A 208     115.344 104.643  83.001  1.00  5.85              
ATOM   3227  O   PHE A 208     115.373 103.734  82.168  1.00  5.85              
ATOM   3228  N   SER A 209     114.451 104.802  83.967  1.00  8.22              
ATOM   3229  H   SER A 209     114.573 105.642  84.508  1.00  8.22              
ATOM   3230  CA  SER A 209     113.569 103.823  84.551  1.00  8.22              
ATOM   3231  HA  SER A 209     113.186 104.244  85.481  1.00  8.22              
ATOM   3232  CB  SER A 209     112.367 103.614  83.624  1.00  8.22              
ATOM   3233  HB1 SER A 209     112.720 103.215  82.674  1.00  8.22              
ATOM   3234  HB2 SER A 209     111.902 104.579  83.437  1.00  8.22              
ATOM   3235  OG  SER A 209     111.402 102.725  84.155  1.00  8.22              
ATOM   3236  HG  SER A 209     111.084 103.088  84.989  1.00  8.22              
ATOM   3237  C   SER A 209     114.218 102.490  84.924  1.00  8.22              
ATOM   3238  O   SER A 209     114.258 102.114  86.091  1.00  8.22              
ATOM   3239  N   ASN A 210     114.791 101.822  83.927  1.00 10.79              
ATOM   3240  H   ASN A 210     114.698 102.230  83.006  1.00 10.79              
ATOM   3241  CA  ASN A 210     115.782 100.786  84.087  1.00 10.79              
ATOM   3242  HA  ASN A 210     116.189 100.863  85.101  1.00 10.79              
ATOM   3243  CB  ASN A 210     115.149  99.382  84.005  1.00 10.79              
ATOM   3244  HB1 ASN A 210     115.934  98.638  84.138  1.00 10.79              
ATOM   3245  HB2 ASN A 210     114.727  99.218  83.020  1.00 10.79              
ATOM   3246  CG  ASN A 210     114.100  99.138  85.080  1.00 10.79              
ATOM   3247  OD1 ASN A 210     114.392  98.895  86.236  1.00 10.79              
ATOM   3248  ND2 ASN A 210     112.835  99.212  84.739  1.00 10.79              
ATOM   3249 1HD2 ASN A 210     112.608  99.422  83.775  1.00 10.79              
ATOM   3250 2HD2 ASN A 210     112.157  99.157  85.474  1.00 10.79              
ATOM   3251  C   ASN A 210     116.963 100.957  83.172  1.00 10.79              
ATOM   3252  O   ASN A 210     117.210 100.181  82.246  1.00 10.79              
ATOM   3253  N   GLY A 211     117.667 102.056  83.398  1.00 10.38              
ATOM   3254  H   GLY A 211     117.385 102.668  84.153  1.00 10.38              
ATOM   3255  CA  GLY A 211     118.936 102.262  82.736  1.00 10.38              
ATOM   3256  HA1 GLY A 211     119.553 101.376  82.892  1.00 10.38              
ATOM   3257  HA2 GLY A 211     119.442 103.097  83.217  1.00 10.38              
ATOM   3258  C   GLY A 211     118.920 102.543  81.270  1.00 10.38              
ATOM   3259  O   GLY A 211     119.971 102.672  80.649  1.00 10.38              
ATOM   3260  N   THR A 212     117.732 102.641  80.716  1.00  9.89              
ATOM   3261  H   THR A 212     116.902 102.680  81.298  1.00  9.89              
ATOM   3262  CA  THR A 212     117.562 102.573  79.305  1.00  9.89              
ATOM   3263  HA  THR A 212     118.525 102.499  78.799  1.00  9.89              
ATOM   3264  CB  THR A 212     116.735 101.344  78.894  1.00  9.89              
ATOM   3265  HB  THR A 212     115.728 101.425  79.304  1.00  9.89              
ATOM   3266  CG2 THR A 212     116.652 101.136  77.379  1.00  9.89              
ATOM   3267 1HG2 THR A 212     117.653 101.142  76.948  1.00  9.89              
ATOM   3268 2HG2 THR A 212     116.182 100.178  77.165  1.00  9.89              
ATOM   3269 3HG2 THR A 212     116.051 101.919  76.924  1.00  9.89              
ATOM   3270  OG1 THR A 212     117.315 100.172  79.384  1.00  9.89              
ATOM   3271  HG1 THR A 212     117.248 100.209  80.355  1.00  9.89              
ATOM   3272  C   THR A 212     116.840 103.763  78.813  1.00  9.89              
ATOM   3273  O   THR A 212     115.681 103.967  79.134  1.00  9.89              
ATOM   3274  N   SER A 213     117.505 104.456  77.913  1.00  9.39              
ATOM   3275  H   SER A 213     118.489 104.277  77.774  1.00  9.39              
ATOM   3276  CA  SER A 213     116.958 105.608  77.247  1.00  9.39              
ATOM   3277  HA  SER A 213     116.470 106.229  78.003  1.00  9.39              
ATOM   3278  CB  SER A 213     118.122 106.429  76.659  1.00  9.39              
ATOM   3279  HB1 SER A 213     117.761 107.414  76.359  1.00  9.39              
ATOM   3280  HB2 SER A 213     118.508 105.916  75.777  1.00  9.39              
ATOM   3281  OG  SER A 213     119.181 106.571  77.597  1.00  9.39              
ATOM   3282  HG  SER A 213     118.929 107.244  78.240  1.00  9.39              
ATOM   3283  C   SER A 213     115.908 105.344  76.185  1.00  9.39              
ATOM   3284  O   SER A 213     115.898 105.967  75.127  1.00  9.39              
ATOM   3285  N   PHE A 214     115.046 104.387  76.482  1.00  8.87              
ATOM   3286  H   PHE A 214     115.096 104.016  77.421  1.00  8.87              
ATOM   3287  CA  PHE A 214     113.776 104.252  75.825  1.00  8.87              
ATOM   3288  HA  PHE A 214     113.582 105.201  75.322  1.00  8.87              
ATOM   3289  CB  PHE A 214     113.836 103.210  74.708  1.00  8.87              
ATOM   3290  HB1 PHE A 214     112.826 103.052  74.344  1.00  8.87              
ATOM   3291  HB2 PHE A 214     114.231 102.283  75.102  1.00  8.87              
ATOM   3292  CG  PHE A 214     114.675 103.616  73.504  1.00  8.87              
ATOM   3293  CD1 PHE A 214     116.067 103.398  73.488  1.00  8.87              
ATOM   3294  HD1 PHE A 214     116.545 102.934  74.338  1.00  8.87              
ATOM   3295  CE1 PHE A 214     116.841 103.826  72.393  1.00  8.87              
ATOM   3296  HE1 PHE A 214     117.914 103.698  72.405  1.00  8.87              
ATOM   3297  CZ  PHE A 214     116.223 104.462  71.302  1.00  8.87              
ATOM   3298  HZ  PHE A 214     116.817 104.821  70.475  1.00  8.87              
ATOM   3299  CE2 PHE A 214     114.833 104.674  71.311  1.00  8.87              
ATOM   3300  HE2 PHE A 214     114.359 105.198  70.493  1.00  8.87              
ATOM   3301  CD2 PHE A 214     114.063 104.256  72.410  1.00  8.87              
ATOM   3302  HD2 PHE A 214     113.002 104.463  72.433  1.00  8.87              
ATOM   3303  C   PHE A 214     112.610 104.171  76.799  1.00  8.87              
ATOM   3304  O   PHE A 214     111.460 104.296  76.388  1.00  8.87              
ATOM   3305  N   ASP A 215     112.914 104.169  78.096  1.00  8.53              
ATOM   3306  H   ASP A 215     113.898 104.087  78.338  1.00  8.53              
ATOM   3307  CA  ASP A 215     112.121 104.936  79.041  1.00  8.53              
ATOM   3308  HA  ASP A 215     111.175 104.429  79.130  1.00  8.53              
ATOM   3309  CB  ASP A 215     112.803 104.878  80.403  1.00  8.53              
ATOM   3310  HB1 ASP A 215     113.392 103.969  80.499  1.00  8.53              
ATOM   3311  HB2 ASP A 215     112.005 104.825  81.142  1.00  8.53              
ATOM   3312  CG  ASP A 215     113.669 106.091  80.732  1.00  8.53              
ATOM   3313  OD1 ASP A 215     114.490 106.556  79.921  1.00  8.53              
ATOM   3314  OD2 ASP A 215     113.411 106.632  81.823  1.00  8.53              
ATOM   3315  C   ASP A 215     111.867 106.373  78.554  1.00  8.53              
ATOM   3316  O   ASP A 215     112.589 106.893  77.701  1.00  8.53              
ATOM   3317  N   VAL A 216     110.857 107.052  79.104  1.00  7.44              
ATOM   3318  H   VAL A 216     110.202 106.571  79.712  1.00  7.44              
ATOM   3319  CA  VAL A 216     110.612 108.447  78.704  1.00  7.44              
ATOM   3320  HA  VAL A 216     111.023 108.568  77.701  1.00  7.44              
ATOM   3321  CB  VAL A 216     109.118 108.806  78.504  1.00  7.44              
ATOM   3322  HB  VAL A 216     109.087 109.787  78.027  1.00  7.44              
ATOM   3323  CG1 VAL A 216     108.424 107.838  77.540  1.00  7.44              
ATOM   3324 1HG1 VAL A 216     107.424 108.205  77.309  1.00  7.44              
ATOM   3325 2HG1 VAL A 216     108.998 107.764  76.616  1.00  7.44              
ATOM   3326 3HG1 VAL A 216     108.343 106.848  77.987  1.00  7.44              
ATOM   3327  CG2 VAL A 216     108.282 108.912  79.781  1.00  7.44              
ATOM   3328 1HG2 VAL A 216     108.073 107.922  80.180  1.00  7.44              
ATOM   3329 2HG2 VAL A 216     108.797 109.536  80.508  1.00  7.44              
ATOM   3330 3HG2 VAL A 216     107.329 109.389  79.545  1.00  7.44              
ATOM   3331  C   VAL A 216     111.376 109.510  79.513  1.00  7.44              
ATOM   3332  O   VAL A 216     111.098 110.708  79.382  1.00  7.44              
ATOM   3333  N   LYS A 217     112.322 109.040  80.342  1.00  5.75              
ATOM   3334  H   LYS A 217     112.414 108.029  80.323  1.00  5.75              
ATOM   3335  CA  LYS A 217     113.530 109.673  80.915  1.00  5.75              
ATOM   3336  HA  LYS A 217     114.352 109.134  80.433  1.00  5.75              
ATOM   3337  CB  LYS A 217     113.761 111.150  80.545  1.00  5.75              
ATOM   3338  HB1 LYS A 217     113.578 111.271  79.477  1.00  5.75              
ATOM   3339  HB2 LYS A 217     114.812 111.388  80.716  1.00  5.75              
ATOM   3340  CG  LYS A 217     112.913 112.139  81.362  1.00  5.75              
ATOM   3341  HG1 LYS A 217     113.329 112.230  82.367  1.00  5.75              
ATOM   3342  HG2 LYS A 217     111.901 111.752  81.473  1.00  5.75              
ATOM   3343  CD  LYS A 217     112.886 113.530  80.699  1.00  5.75              
ATOM   3344  HD1 LYS A 217     113.171 113.469  79.647  1.00  5.75              
ATOM   3345  HD2 LYS A 217     113.609 114.171  81.207  1.00  5.75              
ATOM   3346  CE  LYS A 217     111.494 114.160  80.799  1.00  5.75              
ATOM   3347  HE1 LYS A 217     111.548 115.223  80.557  1.00  5.75              
ATOM   3348  HE2 LYS A 217     111.145 114.077  81.834  1.00  5.75              
ATOM   3349  NZ  LYS A 217     110.516 113.491  79.907  1.00  5.75              
ATOM   3350  HZ1 LYS A 217     110.585 112.477  79.961  1.00  5.75              
ATOM   3351  HZ2 LYS A 217     109.567 113.694  80.240  1.00  5.75              
ATOM   3352  HZ3 LYS A 217     110.595 113.755  78.942  1.00  5.75              
ATOM   3353  C   LYS A 217     113.803 109.397  82.387  1.00  5.75              
ATOM   3354  O   LYS A 217     114.952 109.388  82.813  1.00  5.75              
ATOM   3355  N   PHE A 218     112.732 109.117  83.112  1.00  4.99              
ATOM   3356  H   PHE A 218     111.852 109.226  82.640  1.00  4.99              
ATOM   3357  CA  PHE A 218     112.749 108.239  84.277  1.00  4.99              
ATOM   3358  HA  PHE A 218     113.645 107.617  84.249  1.00  4.99              
ATOM   3359  CB  PHE A 218     112.754 109.087  85.568  1.00  4.99              
ATOM   3360  HB1 PHE A 218     112.977 108.427  86.407  1.00  4.99              
ATOM   3361  HB2 PHE A 218     111.745 109.471  85.725  1.00  4.99              
ATOM   3362  CG  PHE A 218     113.714 110.264  85.627  1.00  4.99              
ATOM   3363  CD1 PHE A 218     113.224 111.581  85.509  1.00  4.99              
ATOM   3364  HD1 PHE A 218     112.169 111.754  85.354  1.00  4.99              
ATOM   3365  CE1 PHE A 218     114.104 112.676  85.594  1.00  4.99              
ATOM   3366  HE1 PHE A 218     113.722 113.683  85.509  1.00  4.99              
ATOM   3367  CZ  PHE A 218     115.480 112.458  85.784  1.00  4.99              
ATOM   3368  HZ  PHE A 218     116.162 113.296  85.837  1.00  4.99              
ATOM   3369  CE2 PHE A 218     115.974 111.146  85.891  1.00  4.99              
ATOM   3370  HE2 PHE A 218     117.034 110.969  86.011  1.00  4.99              
ATOM   3371  CD2 PHE A 218     115.093 110.052  85.818  1.00  4.99              
ATOM   3372  HD2 PHE A 218     115.482 109.044  85.876  1.00  4.99              
ATOM   3373  C   PHE A 218     111.507 107.314  84.254  1.00  4.99              
ATOM   3374  O   PHE A 218     111.028 106.871  85.294  1.00  4.99              
ATOM   3375  N   HIS A 219     110.962 107.100  83.047  1.00  4.28              
ATOM   3376  H   HIS A 219     111.634 107.162  82.290  1.00  4.28              
ATOM   3377  CA  HIS A 219     109.546 106.934  82.687  1.00  4.28              
ATOM   3378  HA  HIS A 219     109.415 107.273  81.666  1.00  4.28              
ATOM   3379  CB  HIS A 219     109.130 105.445  82.750  1.00  4.28              
ATOM   3380  HB1 HIS A 219     108.096 105.372  83.088  1.00  4.28              
ATOM   3381  HB2 HIS A 219     109.729 104.917  83.489  1.00  4.28              
ATOM   3382  CG  HIS A 219     109.149 104.712  81.439  1.00  4.28              
ATOM   3383  ND1 HIS A 219     108.737 105.242  80.217  1.00  4.28              
ATOM   3384  CE1 HIS A 219     108.744 104.220  79.349  1.00  4.28              
ATOM   3385  HE1 HIS A 219     108.527 104.305  78.293  1.00  4.28              
ATOM   3386  NE2 HIS A 219     109.156 103.096  79.956  1.00  4.28              
ATOM   3387  HE2 HIS A 219     109.317 102.214  79.475  1.00  4.28              
ATOM   3388  CD2 HIS A 219     109.399 103.382  81.281  1.00  4.28              
ATOM   3389  HD2 HIS A 219     109.681 102.691  82.063  1.00  4.28              
ATOM   3390  C   HIS A 219     108.581 107.736  83.570  1.00  4.28              
ATOM   3391  O   HIS A 219     108.153 107.317  84.641  1.00  4.28              
ATOM   3392  N   GLU A 220     108.159 108.891  83.069  1.00  4.60              
ATOM   3393  H   GLU A 220     108.497 109.189  82.165  1.00  4.60              
ATOM   3394  CA  GLU A 220     107.240 109.774  83.791  1.00  4.60              
ATOM   3395  HA  GLU A 220     107.706 110.055  84.737  1.00  4.60              
ATOM   3396  CB  GLU A 220     107.040 111.056  82.969  1.00  4.60              
ATOM   3397  HB1 GLU A 220     106.237 111.655  83.402  1.00  4.60              
ATOM   3398  HB2 GLU A 220     106.759 110.775  81.954  1.00  4.60              
ATOM   3399  CG  GLU A 220     108.322 111.900  82.951  1.00  4.60              
ATOM   3400  HG1 GLU A 220     109.187 111.259  82.763  1.00  4.60              
ATOM   3401  HG2 GLU A 220     108.458 112.356  83.934  1.00  4.60              
ATOM   3402  CD  GLU A 220     108.309 112.976  81.865  1.00  4.60              
ATOM   3403  OE1 GLU A 220     108.032 112.650  80.690  1.00  4.60              
ATOM   3404  OE2 GLU A 220     108.812 114.093  82.108  1.00  4.60              
ATOM   3405  C   GLU A 220     105.887 109.152  84.181  1.00  4.60              
ATOM   3406  O   GLU A 220     105.221 109.622  85.104  1.00  4.60              
ATOM   3407  N   PHE A 221     105.485 108.085  83.491  1.00  4.37              
ATOM   3408  H   PHE A 221     106.079 107.759  82.747  1.00  4.37              
ATOM   3409  CA  PHE A 221     104.195 107.439  83.663  1.00  4.37              
ATOM   3410  HA  PHE A 221     103.951 107.463  84.726  1.00  4.37              
ATOM   3411  CB  PHE A 221     103.097 108.262  82.945  1.00  4.37              
ATOM   3412  HB1 PHE A 221     102.847 109.106  83.589  1.00  4.37              
ATOM   3413  HB2 PHE A 221     102.188 107.665  82.864  1.00  4.37              
ATOM   3414  CG  PHE A 221     103.459 108.822  81.575  1.00  4.37              
ATOM   3415  CD1 PHE A 221     104.003 110.117  81.473  1.00  4.37              
ATOM   3416  HD1 PHE A 221     104.135 110.717  82.362  1.00  4.37              
ATOM   3417  CE1 PHE A 221     104.386 110.631  80.222  1.00  4.37              
ATOM   3418  HE1 PHE A 221     104.827 111.617  80.154  1.00  4.37              
ATOM   3419  CZ  PHE A 221     104.201 109.862  79.060  1.00  4.37              
ATOM   3420  HZ  PHE A 221     104.493 110.259  78.098  1.00  4.37              
ATOM   3421  CE2 PHE A 221     103.628 108.581  79.152  1.00  4.37              
ATOM   3422  HE2 PHE A 221     103.476 107.992  78.260  1.00  4.37              
ATOM   3423  CD2 PHE A 221     103.258 108.062  80.407  1.00  4.37              
ATOM   3424  HD2 PHE A 221     102.823 107.076  80.472  1.00  4.37              
ATOM   3425  C   PHE A 221     104.195 105.963  83.285  1.00  4.37              
ATOM   3426  O   PHE A 221     103.607 105.545  82.287  1.00  4.37              
ATOM   3427  N   GLY A 222     104.852 105.160  84.122  1.00  4.16              
ATOM   3428  H   GLY A 222     105.308 105.554  84.935  1.00  4.16              
ATOM   3429  CA  GLY A 222     104.797 103.707  84.025  1.00  4.16              
ATOM   3430  HA1 GLY A 222     105.773 103.329  83.725  1.00  4.16              
ATOM   3431  HA2 GLY A 222     104.076 103.399  83.267  1.00  4.16              
ATOM   3432  C   GLY A 222     104.435 103.052  85.339  1.00  4.16              
ATOM   3433  O   GLY A 222     104.904 103.457  86.399  1.00  4.16              
ATOM   3434  N   THR A 223     103.610 102.015  85.237  1.00  3.76              
ATOM   3435  H   THR A 223     103.313 101.756  84.310  1.00  3.76              
ATOM   3436  CA  THR A 223     103.513 100.975  86.264  1.00  3.76              
ATOM   3437  HA  THR A 223     103.228 101.464  87.172  1.00  3.76              
ATOM   3438  CB  THR A 223     102.390  99.978  85.899  1.00  3.76              
ATOM   3439  HB  THR A 223     101.433 100.456  86.109  1.00  3.76              
ATOM   3440  CG2 THR A 223     102.380  99.557  84.423  1.00  3.76              
ATOM   3441 1HG2 THR A 223     101.673  98.740  84.278  1.00  3.76              
ATOM   3442 2HG2 THR A 223     102.066 100.390  83.796  1.00  3.76              
ATOM   3443 3HG2 THR A 223     103.380  99.237  84.123  1.00  3.76              
ATOM   3444  OG1 THR A 223     102.447  98.788  86.648  1.00  3.76              
ATOM   3445  HG1 THR A 223     102.362  99.037  87.591  1.00  3.76              
ATOM   3446  C   THR A 223     104.864 100.273  86.425  1.00  3.76              
ATOM   3447  O   THR A 223     105.652 100.243  85.480  1.00  3.76              
ATOM   3448  N   LEU A 224     105.100  99.655  87.584  1.00  3.72              
ATOM   3449  H   LEU A 224     104.377  99.704  88.297  1.00  3.72              
ATOM   3450  CA  LEU A 224     105.923  98.452  87.645  1.00  3.72              
ATOM   3451  HA  LEU A 224     105.836  97.988  86.662  1.00  3.72              
ATOM   3452  CB  LEU A 224     107.417  98.752  87.869  1.00  3.72              
ATOM   3453  HB1 LEU A 224     107.699  98.400  88.861  1.00  3.72              
ATOM   3454  HB2 LEU A 224     107.559  99.826  87.854  1.00  3.72              
ATOM   3455  CG  LEU A 224     108.387  98.165  86.814  1.00  3.72              
ATOM   3456  HG  LEU A 224     109.394  98.359  87.174  1.00  3.72              
ATOM   3457  CD1 LEU A 224     108.250  96.652  86.612  1.00  3.72              
ATOM   3458 1HD1 LEU A 224     109.052  96.321  85.954  1.00  3.72              
ATOM   3459 2HD1 LEU A 224     108.344  96.130  87.562  1.00  3.72              
ATOM   3460 3HD1 LEU A 224     107.298  96.409  86.140  1.00  3.72              
ATOM   3461  CD2 LEU A 224     108.320  98.819  85.435  1.00  3.72              
ATOM   3462 1HD2 LEU A 224     107.393  98.544  84.933  1.00  3.72              
ATOM   3463 2HD2 LEU A 224     108.354  99.903  85.540  1.00  3.72              
ATOM   3464 3HD2 LEU A 224     109.160  98.492  84.826  1.00  3.72              
ATOM   3465  C   LEU A 224     105.277  97.428  88.601  1.00  3.72              
ATOM   3466  O   LEU A 224     104.380  97.801  89.341  1.00  3.72              
ATOM   3467  N   TYR A 225     105.735  96.173  88.657  1.00  3.76              
ATOM   3468  H   TYR A 225     106.306  95.825  87.899  1.00  3.76              
ATOM   3469  CA  TYR A 225     105.741  95.459  89.945  1.00  3.76              
ATOM   3470  HA  TYR A 225     105.364  96.056  90.768  1.00  3.76              
ATOM   3471  CB  TYR A 225     104.973  94.123  89.900  1.00  3.76              
ATOM   3472  HB1 TYR A 225     105.398  93.482  90.671  1.00  3.76              
ATOM   3473  HB2 TYR A 225     105.169  93.613  88.963  1.00  3.76              
ATOM   3474  CG  TYR A 225     103.479  94.156  90.144  1.00  3.76              
ATOM   3475  CD1 TYR A 225     102.579  94.288  89.071  1.00  3.76              
ATOM   3476  HD1 TYR A 225     102.952  94.455  88.069  1.00  3.76              
ATOM   3477  CE1 TYR A 225     101.193  94.186  89.302  1.00  3.76              
ATOM   3478  HE1 TYR A 225     100.495  94.279  88.484  1.00  3.76              
ATOM   3479  CZ  TYR A 225     100.706  93.998  90.612  1.00  3.76              
ATOM   3480  OH  TYR A 225      99.367  93.994  90.834  1.00  3.76              
ATOM   3481  HH  TYR A 225      99.157  94.031  91.769  1.00  3.76              
ATOM   3482  CE2 TYR A 225     101.608  93.872  91.692  1.00  3.76              
ATOM   3483  HE2 TYR A 225     101.237  93.750  92.698  1.00  3.76              
ATOM   3484  CD2 TYR A 225     102.994  93.941  91.447  1.00  3.76              
ATOM   3485  HD2 TYR A 225     103.703  93.843  92.257  1.00  3.76              
ATOM   3486  C   TYR A 225     107.228  95.174  90.112  1.00  3.76              
ATOM   3487  O   TYR A 225     107.732  94.267  89.433  1.00  3.76              
ATOM   3488  N   LEU A 226     107.961  95.995  90.882  1.00  4.19              
ATOM   3489  H   LEU A 226     107.505  96.780  91.336  1.00  4.19              
ATOM   3490  CA  LEU A 226     109.232  95.474  91.407  1.00  4.19              
ATOM   3491  HA  LEU A 226     109.707  94.927  90.595  1.00  4.19              
ATOM   3492  CB  LEU A 226     110.224  96.576  91.813  1.00  4.19              
ATOM   3493  HB1 LEU A 226     110.845  96.181  92.614  1.00  4.19              
ATOM   3494  HB2 LEU A 226     109.674  97.417  92.219  1.00  4.19              
ATOM   3495  CG  LEU A 226     111.186  97.060  90.695  1.00  4.19              
ATOM   3496  HG  LEU A 226     111.884  97.761  91.153  1.00  4.19              
ATOM   3497  CD1 LEU A 226     111.999  95.926  90.055  1.00  4.19              
ATOM   3498 1HD1 LEU A 226     112.366  95.238  90.813  1.00  4.19              
ATOM   3499 2HD1 LEU A 226     111.391  95.359  89.350  1.00  4.19              
ATOM   3500 3HD1 LEU A 226     112.844  96.346  89.509  1.00  4.19              
ATOM   3501  CD2 LEU A 226     110.485  97.800  89.565  1.00  4.19              
ATOM   3502 1HD2 LEU A 226     111.219  98.143  88.836  1.00  4.19              
ATOM   3503 2HD2 LEU A 226     109.782  97.124  89.087  1.00  4.19              
ATOM   3504 3HD2 LEU A 226     109.951  98.661  89.960  1.00  4.19              
ATOM   3505  C   LEU A 226     108.976  94.397  92.474  1.00  4.19              
ATOM   3506  O   LEU A 226     108.443  94.709  93.533  1.00  4.19              
ATOM   3507  N   ASP A 227     109.386  93.156  92.194  1.00  4.19              
ATOM   3508  H   ASP A 227     109.659  92.969  91.234  1.00  4.19              
ATOM   3509  CA  ASP A 227     109.409  91.972  93.086  1.00  4.19              
ATOM   3510  HA  ASP A 227     109.072  92.230  94.088  1.00  4.19              
ATOM   3511  CB  ASP A 227     108.499  90.883  92.502  1.00  4.19              
ATOM   3512  HB1 ASP A 227     108.835  89.887  92.792  1.00  4.19              
ATOM   3513  HB2 ASP A 227     108.519  90.954  91.418  1.00  4.19              
ATOM   3514  CG  ASP A 227     107.069  91.006  92.964  1.00  4.19              
ATOM   3515  OD1 ASP A 227     106.281  91.709  92.292  1.00  4.19              
ATOM   3516  OD2 ASP A 227     106.667  90.332  93.941  1.00  4.19              
ATOM   3517  C   ASP A 227     110.856  91.472  93.182  1.00  4.19              
ATOM   3518  O   ASP A 227     111.182  90.300  92.996  1.00  4.19              
ATOM   3519  N   PHE A 228     111.766  92.426  93.366  1.00  4.29              
ATOM   3520  H   PHE A 228     111.418  93.360  93.508  1.00  4.29              
ATOM   3521  CA  PHE A 228     113.183  92.164  93.603  1.00  4.29              
ATOM   3522  HA  PHE A 228     113.492  91.270  93.066  1.00  4.29              
ATOM   3523  CB  PHE A 228     114.020  93.380  93.141  1.00  4.29              
ATOM   3524  HB1 PHE A 228     114.456  93.864  94.015  1.00  4.29              
ATOM   3525  HB2 PHE A 228     113.329  94.088  92.690  1.00  4.29              
ATOM   3526  CG  PHE A 228     115.151  93.224  92.138  1.00  4.29              
ATOM   3527  CD1 PHE A 228     115.936  92.060  92.028  1.00  4.29              
ATOM   3528  HD1 PHE A 228     115.741  91.190  92.638  1.00  4.29              
ATOM   3529  CE1 PHE A 228     116.935  91.979  91.038  1.00  4.29              
ATOM   3530  HE1 PHE A 228     117.495  91.064  90.905  1.00  4.29              
ATOM   3531  CZ  PHE A 228     117.186  93.063  90.182  1.00  4.29              
ATOM   3532  HZ  PHE A 228     117.954  92.986  89.423  1.00  4.29              
ATOM   3533  CE2 PHE A 228     116.453  94.247  90.339  1.00  4.29              
ATOM   3534  HE2 PHE A 228     116.655  95.098  89.713  1.00  4.29              
ATOM   3535  CD2 PHE A 228     115.439  94.322  91.304  1.00  4.29              
ATOM   3536  HD2 PHE A 228     114.873  95.233  91.391  1.00  4.29              
ATOM   3537  C   PHE A 228     113.352  91.985  95.090  1.00  4.29              
ATOM   3538  O   PHE A 228     112.777  92.733  95.887  1.00  4.29              
ATOM   3539  N   ALA A 229     114.210  91.021  95.392  1.00  4.20              
ATOM   3540  H   ALA A 229     114.483  90.438  94.609  1.00  4.20              
ATOM   3541  CA  ALA A 229     114.901  90.799  96.650  1.00  4.20              
ATOM   3542  HA  ALA A 229     115.931  90.609  96.352  1.00  4.20              
ATOM   3543  CB  ALA A 229     114.974  92.045  97.518  1.00  4.20              
ATOM   3544  HB1 ALA A 229     115.820  91.944  98.193  1.00  4.20              
ATOM   3545  HB2 ALA A 229     115.129  92.939  96.916  1.00  4.20              
ATOM   3546  HB3 ALA A 229     114.046  92.133  98.069  1.00  4.20              
ATOM   3547  C   ALA A 229     114.470  89.489  97.327  1.00  4.20              
ATOM   3548  O   ALA A 229     115.002  89.214  98.398  1.00  4.20              
ATOM   3549  N   GLU A 230     113.598  88.684  96.682  1.00  4.38              
ATOM   3550  H   GLU A 230     113.269  89.020  95.786  1.00  4.38              
ATOM   3551  CA  GLU A 230     112.748  87.645  97.298  1.00  4.38              
ATOM   3552  HA  GLU A 230     111.929  88.200  97.744  1.00  4.38              
ATOM   3553  CB  GLU A 230     112.049  86.724  96.269  1.00  4.38              
ATOM   3554  HB1 GLU A 230     112.687  85.888  95.980  1.00  4.38              
ATOM   3555  HB2 GLU A 230     111.884  87.316  95.368  1.00  4.38              
ATOM   3556  CG  GLU A 230     110.653  86.221  96.720  1.00  4.38              
ATOM   3557  HG1 GLU A 230     110.132  85.861  95.837  1.00  4.38              
ATOM   3558  HG2 GLU A 230     110.093  87.084  97.065  1.00  4.38              
ATOM   3559  CD  GLU A 230     110.566  85.120  97.800  1.00  4.38              
ATOM   3560  OE1 GLU A 230     111.508  84.312  97.931  1.00  4.38              
ATOM   3561  OE2 GLU A 230     109.526  85.062  98.509  1.00  4.38              
ATOM   3562  C   GLU A 230     113.379  86.920  98.490  1.00  4.38              
ATOM   3563  O   GLU A 230     113.366  87.438  99.614  1.00  4.38              
ATOM   3564  N   VAL A 231     114.003  85.779  98.195  1.00  4.65              
ATOM   3565  H   VAL A 231     113.775  85.369  97.302  1.00  4.65              
ATOM   3566  CA  VAL A 231     114.872  84.993  99.057  1.00  4.65              
ATOM   3567  HA  VAL A 231     114.821  85.419 100.060  1.00  4.65              
ATOM   3568  CB  VAL A 231     114.383  83.529  99.192  1.00  4.65              
ATOM   3569  HB  VAL A 231     113.365  83.572  99.577  1.00  4.65              
ATOM   3570  CG1 VAL A 231     114.342  82.712  97.886  1.00  4.65              
ATOM   3571 1HG1 VAL A 231     113.842  81.763  98.076  1.00  4.65              
ATOM   3572 2HG1 VAL A 231     113.772  83.248  97.129  1.00  4.65              
ATOM   3573 3HG1 VAL A 231     115.344  82.506  97.514  1.00  4.65              
ATOM   3574  CG2 VAL A 231     115.196  82.770 100.251  1.00  4.65              
ATOM   3575 1HG2 VAL A 231     114.762  81.782 100.402  1.00  4.65              
ATOM   3576 2HG2 VAL A 231     116.229  82.656  99.924  1.00  4.65              
ATOM   3577 3HG2 VAL A 231     115.172  83.312 101.196  1.00  4.65              
ATOM   3578  C   VAL A 231     116.313  85.169  98.587  1.00  4.65              
ATOM   3579  O   VAL A 231     116.952  84.301  98.000  1.00  4.65              
ATOM   3580  N   ASN A 232     116.788  86.390  98.788  1.00  4.52              
ATOM   3581  H   ASN A 232     116.192  87.038  99.287  1.00  4.52              
ATOM   3582  CA  ASN A 232     118.112  86.884  98.446  1.00  4.52              
ATOM   3583  HA  ASN A 232     118.784  86.051  98.228  1.00  4.52              
ATOM   3584  CB  ASN A 232     117.961  87.734  97.159  1.00  4.52              
ATOM   3585  HB1 ASN A 232     117.069  88.347  97.234  1.00  4.52              
ATOM   3586  HB2 ASN A 232     117.827  87.064  96.310  1.00  4.52              
ATOM   3587  CG  ASN A 232     119.131  88.648  96.844  1.00  4.52              
ATOM   3588  OD1 ASN A 232     120.255  88.227  96.655  1.00  4.52              
ATOM   3589  ND2 ASN A 232     118.933  89.941  96.914  1.00  4.52              
ATOM   3590 1HD2 ASN A 232     118.046  90.327  97.166  1.00  4.52              
ATOM   3591 2HD2 ASN A 232     119.743  90.513  96.695  1.00  4.52              
ATOM   3592  C   ASN A 232     118.683  87.628  99.678  1.00  4.52              
ATOM   3593  O   ASN A 232     118.083  87.636 100.756  1.00  4.52              
ATOM   3594  N   VAL A 233     119.885  88.186  99.553  1.00  4.95              
ATOM   3595  H   VAL A 233     120.330  88.143  98.641  1.00  4.95              
ATOM   3596  CA  VAL A 233     120.748  88.492 100.691  1.00  4.95              
ATOM   3597  HA  VAL A 233     120.146  88.478 101.600  1.00  4.95              
ATOM   3598  CB  VAL A 233     121.825  87.388 100.868  1.00  4.95              
ATOM   3599  HB  VAL A 233     122.523  87.696 101.647  1.00  4.95              
ATOM   3600  CG1 VAL A 233     121.199  86.071 101.343  1.00  4.95              
ATOM   3601 1HG1 VAL A 233     121.986  85.348 101.557  1.00  4.95              
ATOM   3602 2HG1 VAL A 233     120.630  86.243 102.257  1.00  4.95              
ATOM   3603 3HG1 VAL A 233     120.538  85.658 100.581  1.00  4.95              
ATOM   3604  CG2 VAL A 233     122.621  87.100  99.584  1.00  4.95              
ATOM   3605 1HG2 VAL A 233     123.447  86.424  99.805  1.00  4.95              
ATOM   3606 2HG2 VAL A 233     121.988  86.639  98.825  1.00  4.95              
ATOM   3607 3HG2 VAL A 233     123.032  88.024  99.180  1.00  4.95              
ATOM   3608  C   VAL A 233     121.352  89.892 100.675  1.00  4.95              
ATOM   3609  O   VAL A 233     122.544  90.086 100.910  1.00  4.95              
ATOM   3610  N   MET A 234     120.512  90.879 100.370  1.00  5.09              
ATOM   3611  H   MET A 234     119.540  90.645 100.223  1.00  5.09              
ATOM   3612  CA  MET A 234     120.915  92.276 100.259  1.00  5.09              
ATOM   3613  HA  MET A 234     121.586  92.351  99.402  1.00  5.09              
ATOM   3614  CB  MET A 234     119.698  93.145  99.934  1.00  5.09              
ATOM   3615  HB1 MET A 234     120.055  94.162  99.861  1.00  5.09              
ATOM   3616  HB2 MET A 234     118.962  93.079 100.737  1.00  5.09              
ATOM   3617  CG  MET A 234     119.034  92.828  98.593  1.00  5.09              
ATOM   3618  HG1 MET A 234     118.609  91.828  98.639  1.00  5.09              
ATOM   3619  HG2 MET A 234     119.797  92.863  97.815  1.00  5.09              
ATOM   3620  SD  MET A 234     117.713  93.992  98.163  1.00  5.09              
ATOM   3621  CE  MET A 234     117.689  93.876  96.355  1.00  5.09              
ATOM   3622  HE1 MET A 234     116.848  94.453  95.967  1.00  5.09              
ATOM   3623  HE2 MET A 234     118.608  94.297  95.955  1.00  5.09              
ATOM   3624  HE3 MET A 234     117.590  92.837  96.044  1.00  5.09              
ATOM   3625  C   MET A 234     121.672  92.809 101.467  1.00  5.09              
ATOM   3626  O   MET A 234     121.131  92.908 102.571  1.00  5.09              
ATOM   3627  N   ASN A 235     122.925  93.198 101.215  1.00  5.98              
ATOM   3628  H   ASN A 235     123.279  93.091 100.273  1.00  5.98              
ATOM   3629  CA  ASN A 235     123.679  94.075 102.086  1.00  5.98              
ATOM   3630  HA  ASN A 235     123.811  93.545 103.026  1.00  5.98              
ATOM   3631  CB  ASN A 235     125.084  94.402 101.544  1.00  5.98              
ATOM   3632  HB1 ASN A 235     125.602  95.089 102.209  1.00  5.98              
ATOM   3633  HB2 ASN A 235     124.996  94.919 100.592  1.00  5.98              
ATOM   3634  CG  ASN A 235     126.011  93.213 101.414  1.00  5.98              
ATOM   3635  OD1 ASN A 235     126.061  92.325 102.251  1.00  5.98              
ATOM   3636  ND2 ASN A 235     126.814  93.212 100.379  1.00  5.98              
ATOM   3637 1HD2 ASN A 235     126.687  93.951  99.691  1.00  5.98              
ATOM   3638 2HD2 ASN A 235     127.429  92.428 100.270  1.00  5.98              
ATOM   3639  C   ASN A 235     122.927  95.341 102.421  1.00  5.98              
ATOM   3640  O   ASN A 235     121.868  95.620 101.890  1.00  5.98              
ATOM   3641  N   LYS A 236     123.539  96.181 103.233  1.00  7.26              
ATOM   3642  H   LYS A 236     124.432  95.911 103.608  1.00  7.26              
ATOM   3643  CA  LYS A 236     123.231  97.595 103.128  1.00  7.26              
ATOM   3644  HA  LYS A 236     122.140  97.696 103.088  1.00  7.26              
ATOM   3645  CB  LYS A 236     123.704  98.339 104.371  1.00  7.26              
ATOM   3646  HB1 LYS A 236     122.918  98.264 105.113  1.00  7.26              
ATOM   3647  HB2 LYS A 236     123.784  99.389 104.094  1.00  7.26              
ATOM   3648  CG  LYS A 236     125.056  97.948 105.010  1.00  7.26              
ATOM   3649  HG1 LYS A 236     125.490  98.836 105.472  1.00  7.26              
ATOM   3650  HG2 LYS A 236     125.737  97.637 104.218  1.00  7.26              
ATOM   3651  CD  LYS A 236     124.997  96.843 106.087  1.00  7.26              
ATOM   3652  HD1 LYS A 236     126.012  96.458 106.193  1.00  7.26              
ATOM   3653  HD2 LYS A 236     124.386  96.013 105.737  1.00  7.26              
ATOM   3654  CE  LYS A 236     124.537  97.284 107.486  1.00  7.26              
ATOM   3655  HE1 LYS A 236     125.172  98.096 107.849  1.00  7.26              
ATOM   3656  HE2 LYS A 236     124.670  96.430 108.156  1.00  7.26              
ATOM   3657  NZ  LYS A 236     123.112  97.688 107.549  1.00  7.26              
ATOM   3658  HZ1 LYS A 236     122.525  97.020 107.051  1.00  7.26              
ATOM   3659  HZ2 LYS A 236     122.729  97.621 108.490  1.00  7.26              
ATOM   3660  HZ3 LYS A 236     122.922  98.603 107.171  1.00  7.26              
ATOM   3661  C   LYS A 236     123.815  98.206 101.932  1.00  7.26              
ATOM   3662  O   LYS A 236     124.945  97.921 101.550  1.00  7.26              
ATOM   3663  N   THR A 237     122.980  99.034 101.357  1.00  7.23              
ATOM   3664  H   THR A 237     122.105  99.291 101.800  1.00  7.23              
ATOM   3665  CA  THR A 237     123.245  99.619 100.096  1.00  7.23              
ATOM   3666  HA  THR A 237     124.165 100.200 100.187  1.00  7.23              
ATOM   3667  CB  THR A 237     123.460  98.590  98.963  1.00  7.23              
ATOM   3668  HB  THR A 237     122.747  98.735  98.164  1.00  7.23              
ATOM   3669  CG2 THR A 237     124.891  98.691  98.441  1.00  7.23              
ATOM   3670 1HG2 THR A 237     124.957  98.175  97.497  1.00  7.23              
ATOM   3671 2HG2 THR A 237     125.160  99.723  98.251  1.00  7.23              
ATOM   3672 3HG2 THR A 237     125.606  98.261  99.140  1.00  7.23              
ATOM   3673  OG1 THR A 237     123.283  97.252  99.330  1.00  7.23              
ATOM   3674  HG1 THR A 237     124.107  96.974  99.751  1.00  7.23              
ATOM   3675  C   THR A 237     122.222 100.664  99.806  1.00  7.23              
ATOM   3676  O   THR A 237     121.606 101.204 100.695  1.00  7.23              
ATOM   3677  N   VAL A 238     122.138 101.025  98.556  1.00  8.12              
ATOM   3678  H   VAL A 238     122.627 100.484  97.849  1.00  8.12              
ATOM   3679  CA  VAL A 238     121.806 102.360  98.206  1.00  8.12              
ATOM   3680  HA  VAL A 238     121.202 102.837  98.946  1.00  8.12              
ATOM   3681  CB  VAL A 238     123.147 103.150  98.029  1.00  8.12              
ATOM   3682  HB  VAL A 238     123.009 103.822  97.203  1.00  8.12              
ATOM   3683  CG1 VAL A 238     123.512 103.944  99.277  1.00  8.12              
ATOM   3684 1HG1 VAL A 238     124.388 104.568  99.097  1.00  8.12              
ATOM   3685 2HG1 VAL A 238     122.695 104.595  99.568  1.00  8.12              
ATOM   3686 3HG1 VAL A 238     123.746 103.268 100.096  1.00  8.12              
ATOM   3687  CG2 VAL A 238     124.445 102.404  97.718  1.00  8.12              
ATOM   3688 1HG2 VAL A 238     125.230 103.114  97.460  1.00  8.12              
ATOM   3689 2HG2 VAL A 238     124.791 101.833  98.576  1.00  8.12              
ATOM   3690 3HG2 VAL A 238     124.343 101.735  96.877  1.00  8.12              
ATOM   3691  C   VAL A 238     120.949 102.342  96.866  1.00  8.12              
ATOM   3692  O   VAL A 238     120.887 101.291  96.271  1.00  8.12              
ATOM   3693  N   MET A 239     120.232 103.277  96.208  1.00  7.86              
ATOM   3694  H   MET A 239     119.977 102.941  95.288  1.00  7.86              
ATOM   3695  CA  MET A 239     119.464 104.464  96.587  1.00  7.86              
ATOM   3696  HA  MET A 239     118.654 104.259  97.222  1.00  7.86              
ATOM   3697  CB  MET A 239     120.515 105.312  97.389  1.00  7.86              
ATOM   3698  HB1 MET A 239     120.897 104.745  98.209  1.00  7.86              
ATOM   3699  HB2 MET A 239     120.041 106.147  97.874  1.00  7.86              
ATOM   3700  CG  MET A 239     121.697 105.862  96.546  1.00  7.86              
ATOM   3701  HG1 MET A 239     121.337 106.651  95.905  1.00  7.86              
ATOM   3702  HG2 MET A 239     122.077 105.074  95.906  1.00  7.86              
ATOM   3703  SD  MET A 239     123.083 106.581  97.447  1.00  7.86              
ATOM   3704  CE  MET A 239     124.538 106.206  96.433  1.00  7.86              
ATOM   3705  HE1 MET A 239     124.494 105.182  96.063  1.00  7.86              
ATOM   3706  HE2 MET A 239     124.602 106.902  95.599  1.00  7.86              
ATOM   3707  HE3 MET A 239     125.433 106.321  97.044  1.00  7.86              
ATOM   3708  C   MET A 239     118.917 105.243  95.436  1.00  7.86              
ATOM   3709  O   MET A 239     118.577 104.714  94.401  1.00  7.86              
ATOM   3710  N   LYS A 240     118.878 106.518  95.755  1.00  7.95              
ATOM   3711  H   LYS A 240     119.132 106.742  96.705  1.00  7.95              
ATOM   3712  CA  LYS A 240     118.467 107.636  95.040  1.00  7.95              
ATOM   3713  HA  LYS A 240     117.830 108.161  95.664  1.00  7.95              
ATOM   3714  CB  LYS A 240     119.628 108.651  94.863  1.00  7.95              
ATOM   3715  HB1 LYS A 240     120.085 108.493  93.905  1.00  7.95              
ATOM   3716  HB2 LYS A 240     120.379 108.497  95.636  1.00  7.95              
ATOM   3717  CG  LYS A 240     119.215 110.128  94.918  1.00  7.95              
ATOM   3718  HG1 LYS A 240     119.089 110.450  95.949  1.00  7.95              
ATOM   3719  HG2 LYS A 240     118.263 110.254  94.413  1.00  7.95              
ATOM   3720  CD  LYS A 240     120.249 111.041  94.238  1.00  7.95              
ATOM   3721  HD1 LYS A 240     119.880 112.067  94.241  1.00  7.95              
ATOM   3722  HD2 LYS A 240     120.344 110.730  93.196  1.00  7.95              
ATOM   3723  CE  LYS A 240     121.659 111.013  94.851  1.00  7.95              
ATOM   3724  HE1 LYS A 240     122.317 111.584  94.186  1.00  7.95              
ATOM   3725  HE2 LYS A 240     122.015 109.978  94.865  1.00  7.95              
ATOM   3726  NZ  LYS A 240     121.697 111.603  96.213  1.00  7.95              
ATOM   3727  HZ1 LYS A 240     122.657 111.739  96.508  1.00  7.95              
ATOM   3728  HZ2 LYS A 240     121.227 112.498  96.222  1.00  7.95              
ATOM   3729  HZ3 LYS A 240     121.229 110.992  96.876  1.00  7.95              
ATOM   3730  C   LYS A 240     117.679 107.403  93.783  1.00  7.95              
ATOM   3731  O   LYS A 240     118.172 106.979  92.727  1.00  7.95              
ATOM   3732  N   TYR A 241     116.452 107.791  93.988  1.00  7.60              
ATOM   3733  H   TYR A 241     116.251 108.111  94.935  1.00  7.60              
ATOM   3734  CA  TYR A 241     115.336 107.734  93.137  1.00  7.60              
ATOM   3735  HA  TYR A 241     114.428 107.724  93.691  1.00  7.60              
ATOM   3736  CB  TYR A 241     115.338 108.977  92.210  1.00  7.60              
ATOM   3737  HB1 TYR A 241     114.677 109.712  92.637  1.00  7.60              
ATOM   3738  HB2 TYR A 241     114.917 108.751  91.240  1.00  7.60              
ATOM   3739  CG  TYR A 241     116.611 109.758  91.883  1.00  7.60              
ATOM   3740  CD1 TYR A 241     117.514 109.267  90.921  1.00  7.60              
ATOM   3741  HD1 TYR A 241     117.352 108.282  90.493  1.00  7.60              
ATOM   3742  CE1 TYR A 241     118.606 110.053  90.508  1.00  7.60              
ATOM   3743  HE1 TYR A 241     119.293 109.660  89.775  1.00  7.60              
ATOM   3744  CZ  TYR A 241     118.793 111.347  91.038  1.00  7.60              
ATOM   3745  OH  TYR A 241     119.850 112.116  90.654  1.00  7.60              
ATOM   3746  HH  TYR A 241     120.315 111.721  89.913  1.00  7.60              
ATOM   3747  CE2 TYR A 241     117.888 111.843  91.999  1.00  7.60              
ATOM   3748  HE2 TYR A 241     118.035 112.837  92.396  1.00  7.60              
ATOM   3749  CD2 TYR A 241     116.798 111.054  92.417  1.00  7.60              
ATOM   3750  HD2 TYR A 241     116.095 111.449  93.133  1.00  7.60              
ATOM   3751  C   TYR A 241     115.284 106.363  92.407  1.00  7.60              
ATOM   3752  O   TYR A 241     115.414 106.323  91.206  1.00  7.60              
ATOM   3753  N   PHE A 242     114.920 105.270  93.128  1.00  7.65              
ATOM   3754  H   PHE A 242     115.160 105.240  94.100  1.00  7.65              
ATOM   3755  CA  PHE A 242     113.820 104.434  92.638  1.00  7.65              
ATOM   3756  HA  PHE A 242     114.212 104.326  91.623  1.00  7.65              
ATOM   3757  CB  PHE A 242     113.847 102.926  92.899  1.00  7.65              
ATOM   3758  HB1 PHE A 242     112.863 102.621  93.207  1.00  7.65              
ATOM   3759  HB2 PHE A 242     114.550 102.716  93.701  1.00  7.65              
ATOM   3760  CG  PHE A 242     114.197 102.051  91.686  1.00  7.65              
ATOM   3761  CD1 PHE A 242     113.349 102.002  90.560  1.00  7.65              
ATOM   3762  HD1 PHE A 242     112.426 102.543  90.544  1.00  7.65              
ATOM   3763  CE1 PHE A 242     113.702 101.284  89.405  1.00  7.65              
ATOM   3764  HE1 PHE A 242     113.054 101.267  88.538  1.00  7.65              
ATOM   3765  CZ  PHE A 242     114.928 100.611  89.352  1.00  7.65              
ATOM   3766  HZ  PHE A 242     115.225 100.092  88.450  1.00  7.65              
ATOM   3767  CE2 PHE A 242     115.779 100.642  90.465  1.00  7.65              
ATOM   3768  HE2 PHE A 242     116.740 100.166  90.388  1.00  7.65              
ATOM   3769  CD2 PHE A 242     115.405 101.330  91.639  1.00  7.65              
ATOM   3770  HD2 PHE A 242     116.078 101.345  92.482  1.00  7.65              
ATOM   3771  C   PHE A 242     112.583 105.228  92.393  1.00  7.65              
ATOM   3772  O   PHE A 242     112.105 105.707  93.381  1.00  7.65              
ATOM   3773  N   PRO A 243     112.205 105.646  91.163  1.00  7.81              
ATOM   3774  CD  PRO A 243     112.826 105.264  89.879  1.00  7.81              
ATOM   3775  HD1 PRO A 243     112.164 104.604  89.322  1.00  7.81              
ATOM   3776  HD2 PRO A 243     113.785 104.763  89.997  1.00  7.81              
ATOM   3777  CG  PRO A 243     113.043 106.556  89.097  1.00  7.81              
ATOM   3778  HG1 PRO A 243     112.414 106.567  88.205  1.00  7.81              
ATOM   3779  HG2 PRO A 243     114.091 106.693  88.825  1.00  7.81              
ATOM   3780  CB  PRO A 243     112.588 107.641  90.091  1.00  7.81              
ATOM   3781  HB1 PRO A 243     112.186 108.505  89.555  1.00  7.81              
ATOM   3782  HB2 PRO A 243     113.451 107.951  90.650  1.00  7.81              
ATOM   3783  CA  PRO A 243     111.596 106.950  91.031  1.00  7.81              
ATOM   3784  HA  PRO A 243     111.643 107.555  91.936  1.00  7.81              
ATOM   3785  C   PRO A 243     110.300 106.999  90.216  1.00  7.81              
ATOM   3786  O   PRO A 243     110.099 106.131  89.381  1.00  7.81              
ATOM   3787  N   LYS A 244     109.455 108.021  90.439  1.00  7.28              
ATOM   3788  H   LYS A 244     109.856 108.806  90.925  1.00  7.28              
ATOM   3789  CA  LYS A 244     107.981 108.019  90.418  1.00  7.28              
ATOM   3790  HA  LYS A 244     107.636 107.939  91.441  1.00  7.28              
ATOM   3791  CB  LYS A 244     107.511 109.387  89.853  1.00  7.28              
ATOM   3792  HB1 LYS A 244     107.963 109.547  88.871  1.00  7.28              
ATOM   3793  HB2 LYS A 244     107.894 110.168  90.513  1.00  7.28              
ATOM   3794  CG  LYS A 244     105.980 109.567  89.754  1.00  7.28              
ATOM   3795  HG1 LYS A 244     105.707 110.527  90.195  1.00  7.28              
ATOM   3796  HG2 LYS A 244     105.497 108.798  90.353  1.00  7.28              
ATOM   3797  CD  LYS A 244     105.429 109.529  88.312  1.00  7.28              
ATOM   3798  HD1 LYS A 244     106.095 108.985  87.644  1.00  7.28              
ATOM   3799  HD2 LYS A 244     105.373 110.550  87.932  1.00  7.28              
ATOM   3800  CE  LYS A 244     104.031 108.898  88.236  1.00  7.28              
ATOM   3801  HE1 LYS A 244     103.673 108.969  87.204  1.00  7.28              
ATOM   3802  HE2 LYS A 244     103.350 109.486  88.861  1.00  7.28              
ATOM   3803  NZ  LYS A 244     103.990 107.482  88.693  1.00  7.28              
ATOM   3804  HZ1 LYS A 244     104.506 107.348  89.552  1.00  7.28              
ATOM   3805  HZ2 LYS A 244     103.026 107.241  88.924  1.00  7.28              
ATOM   3806  HZ3 LYS A 244     104.392 106.822  88.043  1.00  7.28              
ATOM   3807  C   LYS A 244     107.392 106.828  89.699  1.00  7.28              
ATOM   3808  O   LYS A 244     106.769 106.907  88.650  1.00  7.28              
ATOM   3809  N   ILE A 245     107.655 105.715  90.357  1.00  7.42              
ATOM   3810  H   ILE A 245     108.213 105.807  91.183  1.00  7.42              
ATOM   3811  CA  ILE A 245     107.223 104.413  90.008  1.00  7.42              
ATOM   3812  HA  ILE A 245     106.897 104.676  89.008  1.00  7.42              
ATOM   3813  CB  ILE A 245     108.309 103.511  89.322  1.00  7.42              
ATOM   3814  HB  ILE A 245     109.233 103.647  89.870  1.00  7.42              
ATOM   3815  CG2 ILE A 245     107.967 102.026  89.305  1.00  7.42              
ATOM   3816 1HG2 ILE A 245     107.765 101.691  90.306  1.00  7.42              
ATOM   3817 2HG2 ILE A 245     107.090 101.851  88.679  1.00  7.42              
ATOM   3818 3HG2 ILE A 245     108.804 101.439  88.931  1.00  7.42              
ATOM   3819  CG1 ILE A 245     108.610 103.899  87.839  1.00  7.42              
ATOM   3820 1HG1 ILE A 245     108.664 104.982  87.746  1.00  7.42              
ATOM   3821 2HG1 ILE A 245     107.785 103.578  87.200  1.00  7.42              
ATOM   3822  CD1 ILE A 245     109.919 103.333  87.271  1.00  7.42              
ATOM   3823  HD1 ILE A 245     109.834 102.260  87.101  1.00  7.42              
ATOM   3824  HD2 ILE A 245     110.128 103.821  86.320  1.00  7.42              
ATOM   3825  HD3 ILE A 245     110.742 103.531  87.956  1.00  7.42              
ATOM   3826  C   ILE A 245     105.768 104.091  90.169  1.00  7.42              
ATOM   3827  O   ILE A 245     104.870 104.841  89.784  1.00  7.42              
ATOM   3828  N   ASP A 246     105.577 102.945  90.741  1.00  7.48              
ATOM   3829  H   ASP A 246     106.403 102.384  90.928  1.00  7.48              
ATOM   3830  CA  ASP A 246     104.361 102.202  90.776  1.00  7.48              
ATOM   3831  HA  ASP A 246     103.753 102.656  91.533  1.00  7.48              
ATOM   3832  CB  ASP A 246     103.553 102.255  89.474  1.00  7.48              
ATOM   3833  HB1 ASP A 246     104.219 101.924  88.686  1.00  7.48              
ATOM   3834  HB2 ASP A 246     103.221 103.265  89.248  1.00  7.48              
ATOM   3835  CG  ASP A 246     102.288 101.405  89.546  1.00  7.48              
ATOM   3836  OD1 ASP A 246     101.350 101.810  90.256  1.00  7.48              
ATOM   3837  OD2 ASP A 246     102.321 100.279  89.008  1.00  7.48              
ATOM   3838  C   ASP A 246     104.818 100.779  91.170  1.00  7.48              
ATOM   3839  O   ASP A 246     106.003 100.520  91.406  1.00  7.48              
ATOM   3840  N   ILE A 247     103.892  99.876  91.400  1.00  7.06              
ATOM   3841  H   ILE A 247     103.028  99.908  90.865  1.00  7.06              
ATOM   3842  CA  ILE A 247     103.939  98.977  92.527  1.00  7.06              
ATOM   3843  HA  ILE A 247     103.608  99.585  93.318  1.00  7.06              
ATOM   3844  CB  ILE A 247     102.949  97.803  92.256  1.00  7.06              
ATOM   3845  HB  ILE A 247     103.300  97.297  91.365  1.00  7.06              
ATOM   3846  CG2 ILE A 247     103.005  96.698  93.333  1.00  7.06              
ATOM   3847 1HG2 ILE A 247     103.891  96.082  93.176  1.00  7.06              
ATOM   3848 2HG2 ILE A 247     103.046  97.099  94.338  1.00  7.06              
ATOM   3849 3HG2 ILE A 247     102.125  96.062  93.255  1.00  7.06              
ATOM   3850  CG1 ILE A 247     101.494  98.258  91.949  1.00  7.06              
ATOM   3851 1HG1 ILE A 247     101.442  99.338  91.816  1.00  7.06              
ATOM   3852 2HG1 ILE A 247     100.830  97.994  92.771  1.00  7.06              
ATOM   3853  CD1 ILE A 247     100.925  97.628  90.677  1.00  7.06              
ATOM   3854  HD1 ILE A 247      99.931  98.030  90.485  1.00  7.06              
ATOM   3855  HD2 ILE A 247     101.569  97.844  89.825  1.00  7.06              
ATOM   3856  HD3 ILE A 247     100.853  96.556  90.814  1.00  7.06              
ATOM   3857  C   ILE A 247     105.312  98.413  92.857  1.00  7.06              
ATOM   3858  O   ILE A 247     106.033  97.884  92.018  1.00  7.06              
ATOM   3859  N   LEU A 248     105.657  98.481  94.131  1.00  6.80              
ATOM   3860  H   LEU A 248     104.996  98.876  94.776  1.00  6.80              
ATOM   3861  CA  LEU A 248     106.602  97.539  94.667  1.00  6.80              
ATOM   3862  HA  LEU A 248     106.939  96.893  93.853  1.00  6.80              
ATOM   3863  CB  LEU A 248     107.890  98.279  95.070  1.00  6.80              
ATOM   3864  HB1 LEU A 248     107.726  99.097  95.765  1.00  6.80              
ATOM   3865  HB2 LEU A 248     108.243  98.751  94.161  1.00  6.80              
ATOM   3866  CG  LEU A 248     109.019  97.360  95.531  1.00  6.80              
ATOM   3867  HG  LEU A 248     108.987  96.431  94.989  1.00  6.80              
ATOM   3868  CD1 LEU A 248     110.374  97.990  95.271  1.00  6.80              
ATOM   3869 1HD1 LEU A 248     110.445  98.927  95.799  1.00  6.80              
ATOM   3870 2HD1 LEU A 248     111.146  97.329  95.637  1.00  6.80              
ATOM   3871 3HD1 LEU A 248     110.522  98.162  94.206  1.00  6.80              
ATOM   3872  CD2 LEU A 248     108.952  97.052  97.009  1.00  6.80              
ATOM   3873 1HD2 LEU A 248     109.079  97.961  97.588  1.00  6.80              
ATOM   3874 2HD2 LEU A 248     107.996  96.604  97.254  1.00  6.80              
ATOM   3875 3HD2 LEU A 248     109.751  96.355  97.232  1.00  6.80              
ATOM   3876  C   LEU A 248     105.826  96.591  95.585  1.00  6.80              
ATOM   3877  O   LEU A 248     104.882  96.981  96.293  1.00  6.80              
ATOM   3878  N   LYS A 249     106.234  95.335  95.396  1.00  7.23              
ATOM   3879  H   LYS A 249     106.979  95.232  94.712  1.00  7.23              
ATOM   3880  CA  LYS A 249     105.821  94.070  95.982  1.00  7.23              
ATOM   3881  HA  LYS A 249     105.237  94.289  96.876  1.00  7.23              
ATOM   3882  CB  LYS A 249     104.877  93.314  95.032  1.00  7.23              
ATOM   3883  HB1 LYS A 249     105.398  93.066  94.113  1.00  7.23              
ATOM   3884  HB2 LYS A 249     104.043  93.976  94.792  1.00  7.23              
ATOM   3885  CG  LYS A 249     104.316  92.048  95.696  1.00  7.23              
ATOM   3886  HG1 LYS A 249     104.145  92.258  96.749  1.00  7.23              
ATOM   3887  HG2 LYS A 249     105.069  91.272  95.641  1.00  7.23              
ATOM   3888  CD  LYS A 249     102.991  91.509  95.127  1.00  7.23              
ATOM   3889  HD1 LYS A 249     102.217  92.261  95.293  1.00  7.23              
ATOM   3890  HD2 LYS A 249     102.713  90.634  95.714  1.00  7.23              
ATOM   3891  CE  LYS A 249     102.971  91.120  93.640  1.00  7.23              
ATOM   3892  HE1 LYS A 249     102.941  92.031  93.041  1.00  7.23              
ATOM   3893  HE2 LYS A 249     102.055  90.558  93.442  1.00  7.23              
ATOM   3894  NZ  LYS A 249     104.143  90.321  93.226  1.00  7.23              
ATOM   3895  HZ1 LYS A 249     104.505  89.663  93.903  1.00  7.23              
ATOM   3896  HZ2 LYS A 249     104.067  89.886  92.313  1.00  7.23              
ATOM   3897  HZ3 LYS A 249     104.963  90.930  93.131  1.00  7.23              
ATOM   3898  C   LYS A 249     107.084  93.402  96.472  1.00  7.23              
ATOM   3899  O   LYS A 249     107.550  92.402  95.951  1.00  7.23              
ATOM   3900  N   ILE A 250     107.708  94.069  97.450  1.00  7.67              
ATOM   3901  H   ILE A 250     107.238  94.873  97.823  1.00  7.67              
ATOM   3902  CA  ILE A 250     108.850  93.510  98.163  1.00  7.67              
ATOM   3903  HA  ILE A 250     109.611  93.309  97.409  1.00  7.67              
ATOM   3904  CB  ILE A 250     109.426  94.439  99.261  1.00  7.67              
ATOM   3905  HB  ILE A 250     109.019  95.433  99.100  1.00  7.67              
ATOM   3906  CG2 ILE A 250     109.048  94.105 100.717  1.00  7.67              
ATOM   3907 1HG2 ILE A 250     107.964  94.104 100.823  1.00  7.67              
ATOM   3908 2HG2 ILE A 250     109.422  93.123 101.007  1.00  7.67              
ATOM   3909 3HG2 ILE A 250     109.462  94.849 101.397  1.00  7.67              
ATOM   3910  CG1 ILE A 250     110.961  94.539  99.129  1.00  7.67              
ATOM   3911 1HG1 ILE A 250     111.364  95.074  99.987  1.00  7.67              
ATOM   3912 2HG1 ILE A 250     111.217  95.102  98.233  1.00  7.67              
ATOM   3913  CD1 ILE A 250     111.699  93.212  99.051  1.00  7.67              
ATOM   3914  HD1 ILE A 250     112.760  93.431  99.110  1.00  7.67              
ATOM   3915  HD2 ILE A 250     111.407  92.572  99.881  1.00  7.67              
ATOM   3916  HD3 ILE A 250     111.507  92.704  98.109  1.00  7.67              
ATOM   3917  C   ILE A 250     108.331  92.185  98.725  1.00  7.67              
ATOM   3918  O   ILE A 250     107.240  92.110  99.283  1.00  7.67              
ATOM   3919  N   HIS A 251     109.124  91.157  98.556  1.00  7.64              
ATOM   3920  H   HIS A 251     109.964  91.293  98.009  1.00  7.64              
ATOM   3921  CA  HIS A 251     109.074  89.952  99.347  1.00  7.64              
ATOM   3922  HA  HIS A 251     108.536  90.102 100.285  1.00  7.64              
ATOM   3923  CB  HIS A 251     108.457  88.801  98.534  1.00  7.64              
ATOM   3924  HB1 HIS A 251     108.680  87.855  99.027  1.00  7.64              
ATOM   3925  HB2 HIS A 251     108.937  88.793  97.556  1.00  7.64              
ATOM   3926  CG  HIS A 251     106.975  88.845  98.291  1.00  7.64              
ATOM   3927  ND1 HIS A 251     106.013  88.052  98.930  1.00  7.64              
ATOM   3928  CE1 HIS A 251     104.868  88.273  98.273  1.00  7.64              
ATOM   3929  HE1 HIS A 251     103.914  87.832  98.524  1.00  7.64              
ATOM   3930  NE2 HIS A 251     105.058  89.155  97.286  1.00  7.64              
ATOM   3931  HE2 HIS A 251     104.348  89.521  96.675  1.00  7.64              
ATOM   3932  CD2 HIS A 251     106.383  89.504  97.260  1.00  7.64              
ATOM   3933  HD2 HIS A 251     106.885  90.128  96.530  1.00  7.64              
ATOM   3934  C   HIS A 251     110.541  89.622  99.615  1.00  7.64              
ATOM   3935  O   HIS A 251     111.441  90.153  98.965  1.00  7.64              
ATOM   3936  N   SER A 252     110.794  88.736 100.559  1.00  8.47              
ATOM   3937  H   SER A 252     109.997  88.172 100.821  1.00  8.47              
ATOM   3938  CA  SER A 252     111.703  89.016 101.668  1.00  8.47              
ATOM   3939  HA  SER A 252     110.968  89.383 102.387  1.00  8.47              
ATOM   3940  CB  SER A 252     112.166  87.740 102.391  1.00  8.47              
ATOM   3941  HB1 SER A 252     111.663  86.867 101.969  1.00  8.47              
ATOM   3942  HB2 SER A 252     111.892  87.815 103.444  1.00  8.47              
ATOM   3943  OG  SER A 252     113.560  87.565 102.314  1.00  8.47              
ATOM   3944  HG  SER A 252     113.751  87.441 101.368  1.00  8.47              
ATOM   3945  C   SER A 252     112.693  90.157 101.746  1.00  8.47              
ATOM   3946  O   SER A 252     112.719  90.796 102.796  1.00  8.47              
ATOM   3947  N   THR A 253     113.536  90.392 100.747  1.00  6.55              
ATOM   3948  H   THR A 253     113.460  89.802  99.922  1.00  6.55              
ATOM   3949  CA  THR A 253     114.697  91.317 100.837  1.00  6.55              
ATOM   3950  HA  THR A 253     115.040  91.505  99.845  1.00  6.55              
ATOM   3951  CB  THR A 253     114.488  92.696 101.545  1.00  6.55              
ATOM   3952  HB  THR A 253     114.849  92.616 102.567  1.00  6.55              
ATOM   3953  CG2 THR A 253     115.301  93.801 100.869  1.00  6.55              
ATOM   3954 1HG2 THR A 253     115.173  94.732 101.421  1.00  6.55              
ATOM   3955 2HG2 THR A 253     116.357  93.537 100.872  1.00  6.55              
ATOM   3956 3HG2 THR A 253     114.965  93.944  99.843  1.00  6.55              
ATOM   3957  OG1 THR A 253     113.169  93.186 101.633  1.00  6.55              
ATOM   3958  HG1 THR A 253     112.714  92.604 102.256  1.00  6.55              
ATOM   3959  C   THR A 253     115.874  90.647 101.530  1.00  6.55              
ATOM   3960  O   THR A 253     117.039  90.950 101.251  1.00  6.55              
ATOM   3961  N   SER A 254     115.550  89.789 102.496  1.00  7.65              
ATOM   3962  H   SER A 254     114.578  89.524 102.581  1.00  7.65              
ATOM   3963  CA  SER A 254     116.321  89.716 103.710  1.00  7.65              
ATOM   3964  HA  SER A 254     117.367  89.699 103.402  1.00  7.65              
ATOM   3965  CB  SER A 254     116.191  90.999 104.550  1.00  7.65              
ATOM   3966  HB1 SER A 254     116.695  91.818 104.033  1.00  7.65              
ATOM   3967  HB2 SER A 254     116.678  90.856 105.514  1.00  7.65              
ATOM   3968  OG  SER A 254     114.846  91.360 104.755  1.00  7.65              
ATOM   3969  HG  SER A 254     114.375  90.584 105.076  1.00  7.65              
ATOM   3970  C   SER A 254     116.130  88.486 104.577  1.00  7.65              
ATOM   3971  O   SER A 254     115.292  88.444 105.474  1.00  7.65              
ATOM   3972  N   PHE A 255     117.068  87.562 104.393  1.00  7.84              
ATOM   3973  H   PHE A 255     117.624  87.631 103.552  1.00  7.84              
ATOM   3974  CA  PHE A 255     117.441  86.545 105.373  1.00  7.84              
ATOM   3975  HA  PHE A 255     116.592  85.875 105.512  1.00  7.84              
ATOM   3976  CB  PHE A 255     118.602  85.751 104.744  1.00  7.84              
ATOM   3977  HB1 PHE A 255     119.449  86.426 104.613  1.00  7.84              
ATOM   3978  HB2 PHE A 255     118.299  85.423 103.748  1.00  7.84              
ATOM   3979  CG  PHE A 255     119.071  84.519 105.496  1.00  7.84              
ATOM   3980  CD1 PHE A 255     120.388  84.449 105.994  1.00  7.84              
ATOM   3981  HD1 PHE A 255     121.067  85.281 105.866  1.00  7.84              
ATOM   3982  CE1 PHE A 255     120.833  83.293 106.659  1.00  7.84              
ATOM   3983  HE1 PHE A 255     121.840  83.253 107.050  1.00  7.84              
ATOM   3984  CZ  PHE A 255     119.969  82.197 106.820  1.00  7.84              
ATOM   3985  HZ  PHE A 255     120.312  81.309 107.332  1.00  7.84              
ATOM   3986  CE2 PHE A 255     118.659  82.257 106.314  1.00  7.84              
ATOM   3987  HE2 PHE A 255     117.996  81.413 106.436  1.00  7.84              
ATOM   3988  CD2 PHE A 255     118.211  83.415 105.652  1.00  7.84              
ATOM   3989  HD2 PHE A 255     117.204  83.456 105.261  1.00  7.84              
ATOM   3990  C   PHE A 255     117.814  87.077 106.759  1.00  7.84              
ATOM   3991  O   PHE A 255     117.673  86.377 107.754  1.00  7.84              
ATOM   3992  N   GLU A 256     118.245  88.331 106.846  1.00  7.82              
ATOM   3993  H   GLU A 256     118.264  88.892 106.013  1.00  7.82              
ATOM   3994  CA  GLU A 256     118.797  88.925 108.057  1.00  7.82              
ATOM   3995  HA  GLU A 256     118.597  88.307 108.934  1.00  7.82              
ATOM   3996  CB  GLU A 256     120.322  89.080 107.874  1.00  7.82              
ATOM   3997  HB1 GLU A 256     120.713  89.720 108.666  1.00  7.82              
ATOM   3998  HB2 GLU A 256     120.480  89.591 106.923  1.00  7.82              
ATOM   3999  CG  GLU A 256     121.156  87.794 107.855  1.00  7.82              
ATOM   4000  HG1 GLU A 256     120.600  87.012 107.339  1.00  7.82              
ATOM   4001  HG2 GLU A 256     121.340  87.463 108.879  1.00  7.82              
ATOM   4002  CD  GLU A 256     122.486  88.036 107.120  1.00  7.82              
ATOM   4003  OE1 GLU A 256     122.790  87.297 106.155  1.00  7.82              
ATOM   4004  OE2 GLU A 256     123.198  89.028 107.404  1.00  7.82              
ATOM   4005  C   GLU A 256     118.251  90.325 108.265  1.00  7.82              
ATOM   4006  O   GLU A 256     118.363  91.195 107.396  1.00  7.82              
ATOM   4007  N   VAL A 257     117.759  90.562 109.474  1.00  7.30              
ATOM   4008  H   VAL A 257     117.704  89.802 110.136  1.00  7.30              
ATOM   4009  CA  VAL A 257     117.611  91.920 109.966  1.00  7.30              
ATOM   4010  HA  VAL A 257     116.973  92.457 109.263  1.00  7.30              
ATOM   4011  CB  VAL A 257     116.893  91.912 111.331  1.00  7.30              
ATOM   4012  HB  VAL A 257     115.960  91.362 111.199  1.00  7.30              
ATOM   4013  CG1 VAL A 257     117.686  91.203 112.438  1.00  7.30              
ATOM   4014 1HG1 VAL A 257     118.593  91.756 112.679  1.00  7.30              
ATOM   4015 2HG1 VAL A 257     117.072  91.122 113.333  1.00  7.30              
ATOM   4016 3HG1 VAL A 257     117.959  90.195 112.127  1.00  7.30              
ATOM   4017  CG2 VAL A 257     116.508  93.320 111.798  1.00  7.30              
ATOM   4018 1HG2 VAL A 257     115.864  93.246 112.672  1.00  7.30              
ATOM   4019 2HG2 VAL A 257     117.395  93.895 112.062  1.00  7.30              
ATOM   4020 3HG2 VAL A 257     115.959  93.836 111.009  1.00  7.30              
ATOM   4021  C   VAL A 257     118.964  92.634 110.007  1.00  7.30              
ATOM   4022  O   VAL A 257     120.000  92.026 110.268  1.00  7.30              
ATOM   4023  N   LEU A 258     118.953  93.940 109.757  1.00  7.80              
ATOM   4024  H   LEU A 258     118.081  94.327 109.418  1.00  7.80              
ATOM   4025  CA  LEU A 258     120.066  94.880 109.915  1.00  7.80              
ATOM   4026  HA  LEU A 258     119.647  95.794 109.497  1.00  7.80              
ATOM   4027  CB  LEU A 258     120.294  95.267 111.396  1.00  7.80              
ATOM   4028  HB1 LEU A 258     119.327  95.561 111.807  1.00  7.80              
ATOM   4029  HB2 LEU A 258     120.919  96.161 111.407  1.00  7.80              
ATOM   4030  CG  LEU A 258     120.921  94.236 112.358  1.00  7.80              
ATOM   4031  HG  LEU A 258     120.288  93.355 112.418  1.00  7.80              
ATOM   4032  CD1 LEU A 258     122.341  93.815 111.971  1.00  7.80              
ATOM   4033 1HD1 LEU A 258     122.766  93.189 112.755  1.00  7.80              
ATOM   4034 2HD1 LEU A 258     122.314  93.220 111.060  1.00  7.80              
ATOM   4035 3HD1 LEU A 258     122.972  94.691 111.825  1.00  7.80              
ATOM   4036  CD2 LEU A 258     120.985  94.845 113.761  1.00  7.80              
ATOM   4037 1HD2 LEU A 258     121.398  94.116 114.459  1.00  7.80              
ATOM   4038 2HD2 LEU A 258     121.615  95.734 113.756  1.00  7.80              
ATOM   4039 3HD2 LEU A 258     119.981  95.110 114.091  1.00  7.80              
ATOM   4040  C   LEU A 258     121.343  94.713 109.073  1.00  7.80              
ATOM   4041  O   LEU A 258     122.142  95.658 108.992  1.00  7.80              
ATOM   4042  N   LYS A 259     121.450  93.630 108.290  1.00  5.88              
ATOM   4043  H   LYS A 259     120.861  92.838 108.528  1.00  5.88              
ATOM   4044  CA  LYS A 259     121.979  93.733 106.913  1.00  5.88              
ATOM   4045  HA  LYS A 259     123.037  93.985 106.958  1.00  5.88              
ATOM   4046  CB  LYS A 259     121.790  92.384 106.180  1.00  5.88              
ATOM   4047  HB1 LYS A 259     121.020  92.482 105.413  1.00  5.88              
ATOM   4048  HB2 LYS A 259     121.452  91.626 106.887  1.00  5.88              
ATOM   4049  CG  LYS A 259     123.080  91.872 105.526  1.00  5.88              
ATOM   4050  HG1 LYS A 259     123.758  91.533 106.310  1.00  5.88              
ATOM   4051  HG2 LYS A 259     123.559  92.685 104.983  1.00  5.88              
ATOM   4052  CD  LYS A 259     122.785  90.719 104.550  1.00  5.88              
ATOM   4053  HD1 LYS A 259     122.249  91.104 103.689  1.00  5.88              
ATOM   4054  HD2 LYS A 259     122.144  89.975 105.025  1.00  5.88              
ATOM   4055  CE  LYS A 259     124.068  90.056 104.045  1.00  5.88              
ATOM   4056  HE1 LYS A 259     124.826  90.826 103.871  1.00  5.88              
ATOM   4057  HE2 LYS A 259     123.859  89.572 103.086  1.00  5.88              
ATOM   4058  NZ  LYS A 259     124.540  89.048 105.020  1.00  5.88              
ATOM   4059  HZ1 LYS A 259     125.473  88.727 104.838  1.00  5.88              
ATOM   4060  HZ2 LYS A 259     124.428  89.372 105.983  1.00  5.88              
ATOM   4061  HZ3 LYS A 259     123.904  88.250 105.043  1.00  5.88              
ATOM   4062  C   LYS A 259     121.254  94.879 106.182  1.00  5.88              
ATOM   4063  O   LYS A 259     121.829  95.880 105.721  1.00  5.88              
ATOM   4064  N   SER A 260     119.933  94.813 106.285  1.00  7.12              
ATOM   4065  H   SER A 260     119.522  93.985 106.692  1.00  7.12              
ATOM   4066  CA  SER A 260     119.064  95.952 106.074  1.00  7.12              
ATOM   4067  HA  SER A 260     119.251  96.267 105.058  1.00  7.12              
ATOM   4068  CB  SER A 260     117.608  95.476 106.129  1.00  7.12              
ATOM   4069  HB1 SER A 260     117.511  94.520 105.612  1.00  7.12              
ATOM   4070  HB2 SER A 260     116.976  96.200 105.612  1.00  7.12              
ATOM   4071  OG  SER A 260     117.173  95.339 107.466  1.00  7.12              
ATOM   4072  HG  SER A 260     116.503  96.044 107.569  1.00  7.12              
ATOM   4073  C   SER A 260     119.353  97.127 107.016  1.00  7.12              
ATOM   4074  O   SER A 260     120.372  97.189 107.690  1.00  7.12              
ATOM   4075  N   GLU A 261     118.526  98.150 106.985  1.00  7.60              
ATOM   4076  H   GLU A 261     117.631  98.020 106.512  1.00  7.60              
ATOM   4077  CA  GLU A 261     118.700  99.450 107.624  1.00  7.60              
ATOM   4078  HA  GLU A 261     118.125 100.162 107.033  1.00  7.60              
ATOM   4079  CB  GLU A 261     118.018  99.442 109.009  1.00  7.60              
ATOM   4080  HB1 GLU A 261     117.791 100.475 109.270  1.00  7.60              
ATOM   4081  HB2 GLU A 261     118.725  99.063 109.749  1.00  7.60              
ATOM   4082  CG  GLU A 261     116.721  98.612 109.150  1.00  7.60              
ATOM   4083  HG1 GLU A 261     116.205  98.929 110.059  1.00  7.60              
ATOM   4084  HG2 GLU A 261     117.002  97.566 109.299  1.00  7.60              
ATOM   4085  CD  GLU A 261     115.758  98.705 107.951  1.00  7.60              
ATOM   4086  OE1 GLU A 261     115.780  97.755 107.129  1.00  7.60              
ATOM   4087  OE2 GLU A 261     114.996  99.692 107.884  1.00  7.60              
ATOM   4088  C   GLU A 261     120.158 100.022 107.656  1.00  7.60              
ATOM   4089  O   GLU A 261     120.557 100.721 108.579  1.00  7.60              
ATOM   4090  N   LEU A 262     120.991  99.749 106.625  1.00  7.65              
ATOM   4091  H   LEU A 262     120.693  98.941 106.092  1.00  7.65              
ATOM   4092  CA  LEU A 262     121.539 100.889 105.822  1.00  7.65              
ATOM   4093  HA  LEU A 262     121.098 101.781 106.281  1.00  7.65              
ATOM   4094  CB  LEU A 262     123.057 101.077 106.013  1.00  7.65              
ATOM   4095  HB1 LEU A 262     123.511 101.563 105.149  1.00  7.65              
ATOM   4096  HB2 LEU A 262     123.528 100.116 106.147  1.00  7.65              
ATOM   4097  CG  LEU A 262     123.445 101.894 107.278  1.00  7.65              
ATOM   4098  HG  LEU A 262     122.931 101.468 108.135  1.00  7.65              
ATOM   4099  CD1 LEU A 262     124.944 101.733 107.515  1.00  7.65              
ATOM   4100 1HD1 LEU A 262     125.501 102.116 106.659  1.00  7.65              
ATOM   4101 2HD1 LEU A 262     125.228 102.299 108.402  1.00  7.65              
ATOM   4102 3HD1 LEU A 262     125.199 100.689 107.679  1.00  7.65              
ATOM   4103  CD2 LEU A 262     123.141 103.386 107.188  1.00  7.65              
ATOM   4104 1HD2 LEU A 262     122.078 103.576 107.035  1.00  7.65              
ATOM   4105 2HD2 LEU A 262     123.417 103.875 108.120  1.00  7.65              
ATOM   4106 3HD2 LEU A 262     123.699 103.849 106.374  1.00  7.65              
ATOM   4107  C   LEU A 262     120.908 100.996 104.482  1.00  7.65              
ATOM   4108  O   LEU A 262     121.482 100.726 103.433  1.00  7.65              
ATOM   4109  N   THR A 263     119.629 101.215 104.689  1.00  8.62              
ATOM   4110  H   THR A 263     119.348 101.347 105.648  1.00  8.62              
ATOM   4111  CA  THR A 263     118.544 101.021 103.763  1.00  8.62              
ATOM   4112  HA  THR A 263     118.900 101.225 102.743  1.00  8.62              
ATOM   4113  CB  THR A 263     118.136  99.556 103.858  1.00  8.62              
ATOM   4114  HB  THR A 263     117.670  99.397 102.923  1.00  8.62              
ATOM   4115  CG2 THR A 263     119.250  98.532 103.978  1.00  8.62              
ATOM   4116 1HG2 THR A 263     118.835  97.543 103.862  1.00  8.62              
ATOM   4117 2HG2 THR A 263     120.023  98.699 103.239  1.00  8.62              
ATOM   4118 3HG2 THR A 263     119.767  98.571 104.910  1.00  8.62              
ATOM   4119  OG1 THR A 263     117.152  99.339 104.832  1.00  8.62              
ATOM   4120  HG1 THR A 263     116.649  98.545 104.592  1.00  8.62              
ATOM   4121  C   THR A 263     117.317 101.871 104.021  1.00  8.62              
ATOM   4122  O   THR A 263     116.656 102.203 103.081  1.00  8.62              
ATOM   4123  N   ASN A 264     117.092 102.493 105.171  1.00 10.15              
ATOM   4124  H   ASN A 264     117.502 102.121 106.016  1.00 10.15              
ATOM   4125  CA  ASN A 264     116.856 103.942 105.177  1.00 10.15              
ATOM   4126  HA  ASN A 264     115.995 104.249 104.619  1.00 10.15              
ATOM   4127  CB  ASN A 264     116.650 104.280 106.660  1.00 10.15              
ATOM   4128  HB1 ASN A 264     115.835 103.667 106.973  1.00 10.15              
ATOM   4129  HB2 ASN A 264     116.399 105.332 106.771  1.00 10.15              
ATOM   4130  CG  ASN A 264     117.803 103.929 107.612  1.00 10.15              
ATOM   4131  OD1 ASN A 264     118.255 102.795 107.666  1.00 10.15              
ATOM   4132  ND2 ASN A 264     118.333 104.868 108.361  1.00 10.15              
ATOM   4133 1HD2 ASN A 264     118.176 105.834 108.114  1.00 10.15              
ATOM   4134 2HD2 ASN A 264     119.157 104.594 108.862  1.00 10.15              
ATOM   4135  C   ASN A 264     118.124 104.600 104.711  1.00 10.15              
ATOM   4136  O   ASN A 264     118.776 105.302 105.475  1.00 10.15              
ATOM   4137  N   ILE A 265     118.549 104.292 103.495  1.00 12.43              
ATOM   4138  H   ILE A 265     117.972 103.746 102.876  1.00 12.43              
ATOM   4139  CA  ILE A 265     119.858 104.705 103.076  1.00 12.43              
ATOM   4140  HA  ILE A 265     120.408 104.576 104.002  1.00 12.43              
ATOM   4141  CB  ILE A 265     120.633 103.775 102.164  1.00 12.43              
ATOM   4142  HB  ILE A 265     120.372 102.755 102.435  1.00 12.43              
ATOM   4143  CG2 ILE A 265     120.105 104.036 100.772  1.00 12.43              
ATOM   4144 1HG2 ILE A 265     120.415 105.010 100.403  1.00 12.43              
ATOM   4145 2HG2 ILE A 265     120.423 103.253 100.113  1.00 12.43              
ATOM   4146 3HG2 ILE A 265     119.031 103.978 100.829  1.00 12.43              
ATOM   4147  CG1 ILE A 265     122.176 103.904 102.296  1.00 12.43              
ATOM   4148 1HG1 ILE A 265     122.528 104.753 101.716  1.00 12.43              
ATOM   4149 2HG1 ILE A 265     122.630 103.009 101.892  1.00 12.43              
ATOM   4150  CD1 ILE A 265     122.761 104.068 103.703  1.00 12.43              
ATOM   4151  HD1 ILE A 265     122.585 105.079 104.071  1.00 12.43              
ATOM   4152  HD2 ILE A 265     122.296 103.356 104.378  1.00 12.43              
ATOM   4153  HD3 ILE A 265     123.837 103.893 103.671  1.00 12.43              
ATOM   4154  C   ILE A 265     120.060 106.193 102.879  1.00 12.43              
ATOM   4155  O   ILE A 265     121.006 106.624 102.248  1.00 12.43              
ATOM   4156  N   ASP A 266     119.095 106.957 103.365  1.00 13.81              
ATOM   4157  H   ASP A 266     118.545 106.509 104.076  1.00 13.81              
ATOM   4158  CA  ASP A 266     118.766 108.334 103.145  1.00 13.81              
ATOM   4159  HA  ASP A 266     117.853 108.613 103.641  1.00 13.81              
ATOM   4160  CB  ASP A 266     119.772 109.127 104.005  1.00 13.81              
ATOM   4161  HB1 ASP A 266     119.549 110.192 103.917  1.00 13.81              
ATOM   4162  HB2 ASP A 266     120.785 108.968 103.631  1.00 13.81              
ATOM   4163  CG  ASP A 266     119.688 108.736 105.483  1.00 13.81              
ATOM   4164  OD1 ASP A 266     120.605 108.034 105.963  1.00 13.81              
ATOM   4165  OD2 ASP A 266     118.686 109.129 106.120  1.00 13.81              
ATOM   4166  C   ASP A 266     118.805 108.925 101.753  1.00 13.81              
ATOM   4167  O   ASP A 266     118.513 110.085 101.472  1.00 13.81              
ATOM   4168  N   ILE A 267     118.973 107.974 100.883  1.00 12.59              
ATOM   4169  H   ILE A 267     119.150 107.077 101.312  1.00 12.59              
ATOM   4170  CA  ILE A 267     118.997 107.955  99.487  1.00 12.59              
ATOM   4171  HA  ILE A 267     118.962 106.917  99.192  1.00 12.59              
ATOM   4172  CB  ILE A 267     120.389 108.637  99.080  1.00 12.59              
ATOM   4173  HB  ILE A 267     120.625 108.312  98.069  1.00 12.59              
ATOM   4174  CG2 ILE A 267     120.396 110.197  99.039  1.00 12.59              
ATOM   4175 1HG2 ILE A 267     120.420 110.595 100.054  1.00 12.59              
ATOM   4176 2HG2 ILE A 267     121.284 110.561  98.540  1.00 12.59              
ATOM   4177 3HG2 ILE A 267     119.531 110.624  98.541  1.00 12.59              
ATOM   4178  CG1 ILE A 267     121.630 108.272  99.941  1.00 12.59              
ATOM   4179 1HG1 ILE A 267     121.772 107.193  99.899  1.00 12.59              
ATOM   4180 2HG1 ILE A 267     121.445 108.569 100.970  1.00 12.59              
ATOM   4181  CD1 ILE A 267     122.974 108.957  99.616  1.00 12.59              
ATOM   4182  HD1 ILE A 267     122.997 109.953 100.060  1.00 12.59              
ATOM   4183  HD2 ILE A 267     123.787 108.371 100.047  1.00 12.59              
ATOM   4184  HD3 ILE A 267     123.115 109.047  98.541  1.00 12.59              
ATOM   4185  C   ILE A 267     117.945 108.670  98.771  1.00 12.59              
ATOM   4186  O   ILE A 267     118.217 108.806  97.605  1.00 12.59              
ATOM   4187  N   LEU A 268     116.817 109.113  99.342  1.00 11.53              
ATOM   4188  H   LEU A 268     116.745 109.139 100.354  1.00 11.53              
ATOM   4189  CA  LEU A 268     115.691 109.394  98.479  1.00 11.53              
ATOM   4190  HA  LEU A 268     114.894 109.684  99.156  1.00 11.53              
ATOM   4191  CB  LEU A 268     116.099 110.747  97.781  1.00 11.53              
ATOM   4192  HB1 LEU A 268     115.731 110.752  96.771  1.00 11.53              
ATOM   4193  HB2 LEU A 268     117.168 110.834  97.653  1.00 11.53              
ATOM   4194  CG  LEU A 268     115.716 112.066  98.483  1.00 11.53              
ATOM   4195  HG  LEU A 268     114.641 112.192  98.436  1.00 11.53              
ATOM   4196  CD1 LEU A 268     116.179 112.174  99.933  1.00 11.53              
ATOM   4197 1HD1 LEU A 268     115.902 113.141 100.352  1.00 11.53              
ATOM   4198 2HD1 LEU A 268     115.694 111.413 100.537  1.00 11.53              
ATOM   4199 3HD1 LEU A 268     117.258 112.041 100.006  1.00 11.53              
ATOM   4200  CD2 LEU A 268     116.337 113.260  97.746  1.00 11.53              
ATOM   4201 1HD2 LEU A 268     116.069 113.245  96.694  1.00 11.53              
ATOM   4202 2HD2 LEU A 268     115.966 114.188  98.185  1.00 11.53              
ATOM   4203 3HD2 LEU A 268     117.423 113.235  97.840  1.00 11.53              
ATOM   4204  C   LEU A 268     115.525 108.092  97.719  1.00 11.53              
ATOM   4205  O   LEU A 268     115.867 108.079  96.540  1.00 11.53              
ATOM   4206  N   GLY A 269     115.476 106.913  98.248  1.00 11.55              
ATOM   4207  H   GLY A 269     115.071 106.798  99.156  1.00 11.55              
ATOM   4208  CA  GLY A 269     116.321 105.875  97.678  1.00 11.55              
ATOM   4209  HA1 GLY A 269     116.937 105.310  98.337  1.00 11.55              
ATOM   4210  HA2 GLY A 269     117.069 106.294  97.145  1.00 11.55              
ATOM   4211  C   GLY A 269     115.599 104.972  96.752  1.00 11.55              
ATOM   4212  O   GLY A 269     116.001 104.851  95.626  1.00 11.55              
ATOM   4213  N   ILE A 270     114.428 104.561  97.183  1.00 12.28              
ATOM   4214  H   ILE A 270     114.121 104.769  98.118  1.00 12.28              
ATOM   4215  CA  ILE A 270     113.384 104.306  96.233  1.00 12.28              
ATOM   4216  HA  ILE A 270     113.856 104.265  95.281  1.00 12.28              
ATOM   4217  CB  ILE A 270     112.716 102.921  96.165  1.00 12.28              
ATOM   4218  HB  ILE A 270     113.398 102.342  95.563  1.00 12.28              
ATOM   4219  CG2 ILE A 270     112.619 102.216  97.492  1.00 12.28              
ATOM   4220 1HG2 ILE A 270     112.161 101.243  97.395  1.00 12.28              
ATOM   4221 2HG2 ILE A 270     113.605 102.013  97.822  1.00 12.28              
ATOM   4222 3HG2 ILE A 270     112.126 102.856  98.193  1.00 12.28              
ATOM   4223  CG1 ILE A 270     111.400 102.830  95.382  1.00 12.28              
ATOM   4224 1HG1 ILE A 270     111.462 103.493  94.527  1.00 12.28              
ATOM   4225 2HG1 ILE A 270     110.590 103.221  95.979  1.00 12.28              
ATOM   4226  CD1 ILE A 270     111.126 101.388  94.935  1.00 12.28              
ATOM   4227  HD1 ILE A 270     111.741 100.672  95.471  1.00 12.28              
ATOM   4228  HD2 ILE A 270     110.079 101.150  95.090  1.00 12.28              
ATOM   4229  HD3 ILE A 270     111.369 101.252  93.890  1.00 12.28              
ATOM   4230  C   ILE A 270     112.661 105.608  96.078  1.00 12.28              
ATOM   4231  O   ILE A 270     111.475 105.696  96.405  1.00 12.28              
ATOM   4232  N   ARG A 271     113.443 106.630  95.682  1.00 13.65              
ATOM   4233  H   ARG A 271     114.402 106.428  95.476  1.00 13.65              
ATOM   4234  CA  ARG A 271     113.122 107.976  96.077  1.00 13.65              
ATOM   4235  HA  ARG A 271     113.037 108.016  97.139  1.00 13.65              
ATOM   4236  CB  ARG A 271     113.796 109.386  95.482  1.00 13.65              
ATOM   4237  HB1 ARG A 271     113.686 109.510  94.424  1.00 13.65              
ATOM   4238  HB2 ARG A 271     114.853 109.526  95.407  1.00 13.65              
ATOM   4239  CG  ARG A 271     113.257 110.717  96.063  1.00 13.65              
ATOM   4240  HG1 ARG A 271     113.574 110.749  97.093  1.00 13.65              
ATOM   4241  HG2 ARG A 271     112.179 110.718  96.059  1.00 13.65              
ATOM   4242  CD  ARG A 271     113.669 112.040  95.406  1.00 13.65              
ATOM   4243  HD1 ARG A 271     113.190 112.106  94.431  1.00 13.65              
ATOM   4244  HD2 ARG A 271     114.748 112.076  95.263  1.00 13.65              
ATOM   4245  NE  ARG A 271     113.240 113.177  96.258  1.00 13.65              
ATOM   4246  HE  ARG A 271     113.215 113.021  97.257  1.00 13.65              
ATOM   4247  CZ  ARG A 271     112.735 114.346  95.882  1.00 13.65              
ATOM   4248  NH1 ARG A 271     112.644 114.711  94.635  1.00 13.65              
ATOM   4249 1HH1 ARG A 271     112.873 114.073  93.893  1.00 13.65              
ATOM   4250 2HH1 ARG A 271     112.148 115.561  94.423  1.00 13.65              
ATOM   4251  NH2 ARG A 271     112.242 115.175  96.751  1.00 13.65              
ATOM   4252 1HH2 ARG A 271     111.920 114.841  97.656  1.00 13.65              
ATOM   4253 2HH2 ARG A 271     111.755 116.000  96.444  1.00 13.65              
ATOM   4254  C   ARG A 271     111.746 108.302  95.544  1.00 13.65              
ATOM   4255  O   ARG A 271     110.841 108.706  96.258  1.00 13.65              
ATOM   4256  N   PHE A 272     111.736 108.480  94.229  1.00 12.85              
ATOM   4257  H   PHE A 272     112.450 107.979  93.749  1.00 12.85              
ATOM   4258  CA  PHE A 272     110.953 109.521  93.585  1.00 12.85              
ATOM   4259  HA  PHE A 272     110.831 110.337  94.252  1.00 12.85              
ATOM   4260  CB  PHE A 272     111.594 110.039  92.274  1.00 12.85              
ATOM   4261  HB1 PHE A 272     111.007 109.701  91.436  1.00 12.85              
ATOM   4262  HB2 PHE A 272     112.578 109.595  92.169  1.00 12.85              
ATOM   4263  CG  PHE A 272     111.695 111.540  92.105  1.00 12.85              
ATOM   4264  CD1 PHE A 272     110.532 112.328  92.075  1.00 12.85              
ATOM   4265  HD1 PHE A 272     109.564 111.865  92.216  1.00 12.85              
ATOM   4266  CE1 PHE A 272     110.617 113.713  91.857  1.00 12.85              
ATOM   4267  HE1 PHE A 272     109.713 114.308  91.837  1.00 12.85              
ATOM   4268  CZ  PHE A 272     111.862 114.317  91.620  1.00 12.85              
ATOM   4269  HZ  PHE A 272     111.919 115.377  91.412  1.00 12.85              
ATOM   4270  CE2 PHE A 272     113.028 113.535  91.617  1.00 12.85              
ATOM   4271  HE2 PHE A 272     113.986 113.981  91.385  1.00 12.85              
ATOM   4272  CD2 PHE A 272     112.945 112.150  91.854  1.00 12.85              
ATOM   4273  HD2 PHE A 272     113.845 111.558  91.799  1.00 12.85              
ATOM   4274  C   PHE A 272     109.634 108.787  93.387  1.00 12.85              
ATOM   4275  O   PHE A 272     108.634 109.458  93.313  1.00 12.85              
ATOM   4276  N   TYR A 273     109.706 107.431  93.161  1.00 12.47              
ATOM   4277  H   TYR A 273     110.616 107.300  92.776  1.00 12.47              
ATOM   4278  CA  TYR A 273     109.431 106.191  93.927  1.00 12.47              
ATOM   4279  HA  TYR A 273     110.222 105.960  94.565  1.00 12.47              
ATOM   4280  CB  TYR A 273     109.248 105.066  92.868  1.00 12.47              
ATOM   4281  HB1 TYR A 273     108.237 105.232  92.588  1.00 12.47              
ATOM   4282  HB2 TYR A 273     109.852 105.322  92.019  1.00 12.47              
ATOM   4283  CG  TYR A 273     109.350 103.557  93.023  1.00 12.47              
ATOM   4284  CD1 TYR A 273     108.388 102.812  93.734  1.00 12.47              
ATOM   4285  HD1 TYR A 273     107.796 103.281  94.499  1.00 12.47              
ATOM   4286  CE1 TYR A 273     108.122 101.470  93.378  1.00 12.47              
ATOM   4287  HE1 TYR A 273     107.305 100.940  93.837  1.00 12.47              
ATOM   4288  CZ  TYR A 273     108.899 100.828  92.386  1.00 12.47              
ATOM   4289  OH  TYR A 273     108.552  99.624  91.866  1.00 12.47              
ATOM   4290  HH  TYR A 273     107.596  99.447  91.904  1.00 12.47              
ATOM   4291  CE2 TYR A 273     109.966 101.519  91.794  1.00 12.47              
ATOM   4292  HE2 TYR A 273     110.540 101.026  91.023  1.00 12.47              
ATOM   4293  CD2 TYR A 273     110.154 102.883  92.088  1.00 12.47              
ATOM   4294  HD2 TYR A 273     110.841 103.434  91.478  1.00 12.47              
ATOM   4295  C   TYR A 273     108.159 106.340  94.749  1.00 12.47              
ATOM   4296  O   TYR A 273     107.825 105.414  95.529  1.00 12.47              
ATOM   4297  N   SER A 274     107.342 107.402  94.503  1.00 13.04              
ATOM   4298  H   SER A 274     107.880 108.247  94.438  1.00 13.04              
ATOM   4299  CA  SER A 274     106.068 107.433  93.782  1.00 13.04              
ATOM   4300  HA  SER A 274     105.310 107.410  94.591  1.00 13.04              
ATOM   4301  CB  SER A 274     105.777 108.784  93.084  1.00 13.04              
ATOM   4302  HB1 SER A 274     104.820 108.752  92.576  1.00 13.04              
ATOM   4303  HB2 SER A 274     106.535 109.015  92.346  1.00 13.04              
ATOM   4304  OG  SER A 274     105.729 109.833  94.013  1.00 13.04              
ATOM   4305  HG  SER A 274     105.522 110.657  93.549  1.00 13.04              
ATOM   4306  C   SER A 274     105.844 106.124  92.952  1.00 13.04              
ATOM   4307  O   SER A 274     105.522 106.361  91.821  1.00 13.04              
ATOM   4308  N   TYR A 275     106.032 104.788  93.327  1.00 14.04              
ATOM   4309  H   TYR A 275     106.207 104.214  92.521  1.00 14.04              
ATOM   4310  CA  TYR A 275     105.381 103.944  94.432  1.00 14.04              
ATOM   4311  HA  TYR A 275     104.831 103.892  93.495  1.00 14.04              
ATOM   4312  CB  TYR A 275     104.723 102.553  94.331  1.00 14.04              
ATOM   4313  HB1 TYR A 275     105.120 101.912  95.090  1.00 14.04              
ATOM   4314  HB2 TYR A 275     105.013 102.073  93.401  1.00 14.04              
ATOM   4315  CG  TYR A 275     103.159 102.577  94.430  1.00 14.04              
ATOM   4316  CD1 TYR A 275     102.320 102.371  93.319  1.00 14.04              
ATOM   4317  HD1 TYR A 275     102.691 101.925  92.433  1.00 14.04              
ATOM   4318  CE1 TYR A 275     100.962 102.707  93.310  1.00 14.04              
ATOM   4319  HE1 TYR A 275     100.376 102.538  92.416  1.00 14.04              
ATOM   4320  CZ  TYR A 275     100.364 103.198  94.473  1.00 14.04              
ATOM   4321  OH  TYR A 275      99.032 103.454  94.481  1.00 14.04              
ATOM   4322  HH  TYR A 275      98.677 103.368  93.594  1.00 14.04              
ATOM   4323  CE2 TYR A 275     101.145 103.257  95.643  1.00 14.04              
ATOM   4324  HE2 TYR A 275     100.698 103.543  96.570  1.00 14.04              
ATOM   4325  CD2 TYR A 275     102.520 102.977  95.619  1.00 14.04              
ATOM   4326  HD2 TYR A 275     103.087 103.121  96.523  1.00 14.04              
ATOM   4327  C   TYR A 275     104.499 104.932  95.063  1.00 14.04              
ATOM   4328  O   TYR A 275     104.808 105.409  96.107  1.00 14.04              
ATOM   4329  N   GLU A 276     103.513 105.348  94.293  1.00 16.10              
ATOM   4330  H   GLU A 276     103.323 104.825  93.448  1.00 16.10              
ATOM   4331  CA  GLU A 276     102.653 106.407  94.561  1.00 16.10              
ATOM   4332  HA  GLU A 276     103.212 107.301  94.802  1.00 16.10              
ATOM   4333  CB  GLU A 276     101.810 106.619  93.255  1.00 16.10              
ATOM   4334  HB1 GLU A 276     100.978 107.303  93.395  1.00 16.10              
ATOM   4335  HB2 GLU A 276     101.358 105.674  92.942  1.00 16.10              
ATOM   4336  CG  GLU A 276     102.637 107.159  92.096  1.00 16.10              
ATOM   4337  HG1 GLU A 276     102.899 106.344  91.417  1.00 16.10              
ATOM   4338  HG2 GLU A 276     103.534 107.567  92.523  1.00 16.10              
ATOM   4339  CD  GLU A 276     101.984 108.315  91.331  1.00 16.10              
ATOM   4340  OE1 GLU A 276     101.837 109.399  91.931  1.00 16.10              
ATOM   4341  OE2 GLU A 276     101.774 108.139  90.112  1.00 16.10              
ATOM   4342  C   GLU A 276     101.700 106.114  95.715  1.00 16.10              
ATOM   4343  O   GLU A 276     100.491 106.247  95.568  1.00 16.10              
ATOM   4344  N   PHE A 277     102.258 105.753  96.864  1.00 16.24              
ATOM   4345  H   PHE A 277     103.251 105.559  96.873  1.00 16.24              
ATOM   4346  CA  PHE A 277     101.757 106.266  98.093  1.00 16.24              
ATOM   4347  HA  PHE A 277     100.972 106.865  97.678  1.00 16.24              
ATOM   4348  CB  PHE A 277     100.683 105.388  98.798  1.00 16.24              
ATOM   4349  HB1 PHE A 277     100.815 105.546  99.849  1.00 16.24              
ATOM   4350  HB2 PHE A 277     100.910 104.343  98.597  1.00 16.24              
ATOM   4351  CG  PHE A 277      99.228 105.728  98.400  1.00 16.24              
ATOM   4352  CD1 PHE A 277      98.534 105.046  97.378  1.00 16.24              
ATOM   4353  HD1 PHE A 277      98.987 104.219  96.876  1.00 16.24              
ATOM   4354  CE1 PHE A 277      97.258 105.454  96.960  1.00 16.24              
ATOM   4355  HE1 PHE A 277      96.777 104.950  96.134  1.00 16.24              
ATOM   4356  CZ  PHE A 277      96.625 106.533  97.592  1.00 16.24              
ATOM   4357  HZ  PHE A 277      95.660 106.879  97.250  1.00 16.24              
ATOM   4358  CE2 PHE A 277      97.272 107.181  98.656  1.00 16.24              
ATOM   4359  HE2 PHE A 277      96.789 108.019  99.130  1.00 16.24              
ATOM   4360  CD2 PHE A 277      98.568 106.786  99.047  1.00 16.24              
ATOM   4361  HD2 PHE A 277      99.094 107.301  99.835  1.00 16.24              
ATOM   4362  C   PHE A 277     102.157 107.694  98.452  1.00 16.24              
ATOM   4363  O   PHE A 277     102.311 107.966  99.632  1.00 16.24              
ATOM   4364  N   SER A 278     102.488 108.575  97.470  1.00 16.97              
ATOM   4365  H   SER A 278     103.356 109.027  97.749  1.00 16.97              
ATOM   4366  CA  SER A 278     101.698 109.584  96.648  1.00 16.97              
ATOM   4367  HA  SER A 278     102.303 110.411  96.504  1.00 16.97              
ATOM   4368  CB  SER A 278     101.588 109.272  95.159  1.00 16.97              
ATOM   4369  HB1 SER A 278     100.797 108.541  95.030  1.00 16.97              
ATOM   4370  HB2 SER A 278     102.554 108.944  94.787  1.00 16.97              
ATOM   4371  OG  SER A 278     101.249 110.436  94.433  1.00 16.97              
ATOM   4372  HG  SER A 278     101.314 110.186  93.487  1.00 16.97              
ATOM   4373  C   SER A 278     100.295 109.868  97.074  1.00 16.97              
ATOM   4374  O   SER A 278      99.471 108.963  97.129  1.00 16.97              
ATOM   4375  N   SER A 279      99.973 111.137  97.274  1.00 16.49              
ATOM   4376  H   SER A 279     100.663 111.867  97.260  1.00 16.49              
ATOM   4377  CA  SER A 279      98.693 111.641  96.814  1.00 16.49              
ATOM   4378  HA  SER A 279      98.371 110.833  96.155  1.00 16.49              
ATOM   4379  CB  SER A 279      97.414 111.601  97.704  1.00 16.49              
ATOM   4380  HB1 SER A 279      97.436 112.361  98.477  1.00 16.49              
ATOM   4381  HB2 SER A 279      97.350 110.606  98.118  1.00 16.49              
ATOM   4382  OG  SER A 279      96.225 111.740  96.965  1.00 16.49              
ATOM   4383  HG  SER A 279      96.312 112.531  96.411  1.00 16.49              
ATOM   4384  C   SER A 279      98.742 112.713  95.721  1.00 16.49              
ATOM   4385  O   SER A 279      97.752 113.417  95.462  1.00 16.49              
ATOM   4386  N   PHE A 280      99.933 112.883  95.158  1.00 14.38              
ATOM   4387  H   PHE A 280     100.489 112.040  95.143  1.00 14.38              
ATOM   4388  CA  PHE A 280     100.689 114.106  94.838  1.00 14.38              
ATOM   4389  HA  PHE A 280     101.710 113.957  95.235  1.00 14.38              
ATOM   4390  CB  PHE A 280     100.832 114.161  93.286  1.00 14.38              
ATOM   4391  HB1 PHE A 280     101.643 113.492  93.008  1.00 14.38              
ATOM   4392  HB2 PHE A 280     101.169 115.163  93.011  1.00 14.38              
ATOM   4393  CG  PHE A 280      99.610 113.795  92.463  1.00 14.38              
ATOM   4394  CD1 PHE A 280      99.512 112.512  91.884  1.00 14.38              
ATOM   4395  HD1 PHE A 280     100.292 111.777  92.028  1.00 14.38              
ATOM   4396  CE1 PHE A 280      98.392 112.162  91.110  1.00 14.38              
ATOM   4397  HE1 PHE A 280      98.323 111.175  90.673  1.00 14.38              
ATOM   4398  CZ  PHE A 280      97.361 113.097  90.906  1.00 14.38              
ATOM   4399  HZ  PHE A 280      96.493 112.827  90.322  1.00 14.38              
ATOM   4400  CE2 PHE A 280      97.458 114.383  91.470  1.00 14.38              
ATOM   4401  HE2 PHE A 280      96.666 115.101  91.322  1.00 14.38              
ATOM   4402  CD2 PHE A 280      98.582 114.729  92.242  1.00 14.38              
ATOM   4403  HD2 PHE A 280      98.641 115.715  92.678  1.00 14.38              
ATOM   4404  C   PHE A 280     100.285 115.590  95.304  1.00 14.38              
ATOM   4405  O   PHE A 280      99.185 116.055  95.085  1.00 14.38              
ATOM   4406  N   GLU A 281     101.248 116.254  96.015  1.00 14.08              
ATOM   4407  H   GLU A 281     102.181 115.910  95.867  1.00 14.08              
ATOM   4408  CA  GLU A 281     101.175 117.200  97.194  1.00 14.08              
ATOM   4409  HA  GLU A 281     102.209 117.467  97.426  1.00 14.08              
ATOM   4410  CB  GLU A 281     100.577 118.508  96.618  1.00 14.08              
ATOM   4411  HB1 GLU A 281      99.521 118.341  96.407  1.00 14.08              
ATOM   4412  HB2 GLU A 281     101.075 118.699  95.666  1.00 14.08              
ATOM   4413  CG  GLU A 281     100.700 119.782  97.463  1.00 14.08              
ATOM   4414  HG1 GLU A 281     101.731 119.887  97.804  1.00 14.08              
ATOM   4415  HG2 GLU A 281     100.067 119.695  98.348  1.00 14.08              
ATOM   4416  CD  GLU A 281     100.294 121.022  96.641  1.00 14.08              
ATOM   4417  OE1 GLU A 281     101.207 121.680  96.087  1.00 14.08              
ATOM   4418  OE2 GLU A 281      99.077 121.311  96.549  1.00 14.08              
ATOM   4419  C   GLU A 281     100.545 116.896  98.636  1.00 14.08              
ATOM   4420  O   GLU A 281      99.345 116.976  98.823  1.00 14.08              
ATOM   4421  N   GLU A 282     101.410 116.558  99.639  1.00 13.46              
ATOM   4422  H   GLU A 282     102.315 116.966  99.470  1.00 13.46              
ATOM   4423  CA  GLU A 282     101.369 115.868 101.001  1.00 13.46              
ATOM   4424  HA  GLU A 282     102.184 116.379 101.420  1.00 13.46              
ATOM   4425  CB  GLU A 282     100.249 116.484 101.898  1.00 13.46              
ATOM   4426  HB1 GLU A 282     100.137 117.537 101.639  1.00 13.46              
ATOM   4427  HB2 GLU A 282     100.619 116.449 102.922  1.00 13.46              
ATOM   4428  CG  GLU A 282      98.847 115.837 101.898  1.00 13.46              
ATOM   4429  HG1 GLU A 282      98.977 114.777 102.070  1.00 13.46              
ATOM   4430  HG2 GLU A 282      98.401 115.948 100.912  1.00 13.46              
ATOM   4431  CD  GLU A 282      97.872 116.390 102.960  1.00 13.46              
ATOM   4432  OE1 GLU A 282      98.334 117.022 103.942  1.00 13.46              
ATOM   4433  OE2 GLU A 282      96.654 116.133 102.796  1.00 13.46              
ATOM   4434  C   GLU A 282     101.846 114.281 101.560  1.00 13.46              
ATOM   4435  O   GLU A 282     102.219 114.281 102.697  1.00 13.46              
ATOM   4436  N   ILE A 283     102.035 112.922 101.102  1.00 12.45              
ATOM   4437  H   ILE A 283     102.265 112.405 101.937  1.00 12.45              
ATOM   4438  CA  ILE A 283     101.918 111.790  99.927  1.00 12.45              
ATOM   4439  HA  ILE A 283     102.713 111.218 100.368  1.00 12.45              
ATOM   4440  CB  ILE A 283     100.849 110.671 100.174  1.00 12.45              
ATOM   4441  HB  ILE A 283     100.958 109.960  99.377  1.00 12.45              
ATOM   4442  CG2 ILE A 283     101.044 109.840 101.439  1.00 12.45              
ATOM   4443 1HG2 ILE A 283     100.526 108.886 101.379  1.00 12.45              
ATOM   4444 2HG2 ILE A 283     102.071 109.562 101.579  1.00 12.45              
ATOM   4445 3HG2 ILE A 283     100.693 110.415 102.271  1.00 12.45              
ATOM   4446  CG1 ILE A 283      99.385 111.080 100.246  1.00 12.45              
ATOM   4447 1HG1 ILE A 283      99.180 111.736  99.445  1.00 12.45              
ATOM   4448 2HG1 ILE A 283      99.229 111.683 101.107  1.00 12.45              
ATOM   4449  CD1 ILE A 283      98.402 109.925 100.191  1.00 12.45              
ATOM   4450  HD1 ILE A 283      98.569 109.384  99.278  1.00 12.45              
ATOM   4451  HD2 ILE A 283      98.512 109.231 101.013  1.00 12.45              
ATOM   4452  HD3 ILE A 283      97.387 110.307 100.194  1.00 12.45              
ATOM   4453  C   ILE A 283     102.758 111.709  98.374  1.00 12.45              
ATOM   4454  O   ILE A 283     103.555 110.815  98.349  1.00 12.45              
ATOM   4455  N   CYS A 284     102.816 112.490  97.131  1.00 12.20              
ATOM   4456  H   CYS A 284     102.025 113.110  97.045  1.00 12.20              
ATOM   4457  CA  CYS A 284     103.916 113.037  96.035  1.00 12.20              
ATOM   4458  HA  CYS A 284     104.885 112.707  96.370  1.00 12.20              
ATOM   4459  CB  CYS A 284     103.748 112.264  94.720  1.00 12.20              
ATOM   4460  HB1 CYS A 284     102.762 112.437  94.315  1.00 12.20              
ATOM   4461  HB2 CYS A 284     103.838 111.199  94.924  1.00 12.20              
ATOM   4462  SG  CYS A 284     104.982 112.746  93.470  1.00 12.20              
ATOM   4463  HG  CYS A 284     104.650 114.051  93.468  1.00 12.20              
ATOM   4464  C   CYS A 284     104.010 114.794  95.909  1.00 12.20              
ATOM   4465  O   CYS A 284     103.664 115.138  94.782  1.00 12.20              
ATOM   4466  N   GLU A 285     104.286 116.074  96.619  1.00 12.49              
ATOM   4467  H   GLU A 285     104.261 116.702  95.830  1.00 12.49              
ATOM   4468  CA  GLU A 285     104.759 117.109  97.864  1.00 12.49              
ATOM   4469  HA  GLU A 285     105.824 116.921  97.922  1.00 12.49              
ATOM   4470  CB  GLU A 285     104.816 118.552  97.337  1.00 12.49              
ATOM   4471  HB1 GLU A 285     105.337 119.172  98.063  1.00 12.49              
ATOM   4472  HB2 GLU A 285     103.807 118.940  97.242  1.00 12.49              
ATOM   4473  CG  GLU A 285     105.526 118.727  95.969  1.00 12.49              
ATOM   4474  HG1 GLU A 285     105.535 119.790  95.722  1.00 12.49              
ATOM   4475  HG2 GLU A 285     104.928 118.241  95.195  1.00 12.49              
ATOM   4476  CD  GLU A 285     106.977 118.183  95.888  1.00 12.49              
ATOM   4477  OE1 GLU A 285     107.929 118.996  95.842  1.00 12.49              
ATOM   4478  OE2 GLU A 285     107.135 116.942  95.817  1.00 12.49              
ATOM   4479  C   GLU A 285     104.384 117.019  99.582  1.00 12.49              
ATOM   4480  O   GLU A 285     103.717 117.961 100.014  1.00 12.49              
ATOM   4481  N   ALA A 286     104.675 115.982 100.547  1.00 12.73              
ATOM   4482  H   ALA A 286     105.231 115.381  99.983  1.00 12.73              
ATOM   4483  CA  ALA A 286     104.828 115.379 102.030  1.00 12.73              
ATOM   4484  HA  ALA A 286     105.935 115.597 102.053  1.00 12.73              
ATOM   4485  CB  ALA A 286     104.374 116.457 103.015  1.00 12.73              
ATOM   4486  HB1 ALA A 286     104.938 116.449 103.944  1.00 12.73              
ATOM   4487  HB2 ALA A 286     104.492 117.469 102.618  1.00 12.73              
ATOM   4488  HB3 ALA A 286     103.330 116.389 103.311  1.00 12.73              
ATOM   4489  C   ALA A 286     104.881 113.809 102.707  1.00 12.73              
ATOM   4490  O   ALA A 286     104.994 113.871 103.910  1.00 12.73              
ATOM   4491  N   THR A 287     104.870 112.384 102.418  1.00 12.73              
ATOM   4492  H   THR A 287     104.707 111.968 103.331  1.00 12.73              
ATOM   4493  CA  THR A 287     105.280 111.239 101.406  1.00 12.73              
ATOM   4494  HA  THR A 287     106.297 110.888 101.559  1.00 12.73              
ATOM   4495  CB  THR A 287     104.515 109.941 101.448  1.00 12.73              
ATOM   4496  HB  THR A 287     103.497 110.175 101.202  1.00 12.73              
ATOM   4497  CG2 THR A 287     105.007 108.877 100.470  1.00 12.73              
ATOM   4498 1HG2 THR A 287     106.088 108.841 100.391  1.00 12.73              
ATOM   4499 2HG2 THR A 287     104.600 107.927 100.752  1.00 12.73              
ATOM   4500 3HG2 THR A 287     104.626 109.082  99.484  1.00 12.73              
ATOM   4501  OG1 THR A 287     104.554 109.490 102.754  1.00 12.73              
ATOM   4502  HG1 THR A 287     105.337 108.915 102.854  1.00 12.73              
ATOM   4503  C   THR A 287     105.367 111.807 100.073  1.00 12.73              
ATOM   4504  O   THR A 287     105.960 111.270  99.145  1.00 12.73              
ATOM   4505  N   HIS A 288     104.862 113.002 100.003  1.00 14.12              
ATOM   4506  H   HIS A 288     104.273 113.262 100.782  1.00 14.12              
ATOM   4507  CA  HIS A 288     104.690 113.705  98.837  1.00 14.12              
ATOM   4508  HA  HIS A 288     104.827 112.934  98.068  1.00 14.12              
ATOM   4509  CB  HIS A 288     103.079 114.396  98.859  1.00 14.12              
ATOM   4510  HB1 HIS A 288     103.100 115.286  98.311  1.00 14.12              
ATOM   4511  HB2 HIS A 288     103.086 114.711  99.810  1.00 14.12              
ATOM   4512  CG  HIS A 288     101.397 114.056  98.693  1.00 14.12              
ATOM   4513  ND1 HIS A 288     100.724 114.182  97.542  1.00 14.12              
ATOM   4514  CE1 HIS A 288      99.404 114.437  97.694  1.00 14.12              
ATOM   4515  HE1 HIS A 288      98.720 114.891  96.995  1.00 14.12              
ATOM   4516  NE2 HIS A 288      99.046 114.179  98.891  1.00 14.12              
ATOM   4517  HE2 HIS A 288      98.240 114.600  99.344  1.00 14.12              
ATOM   4518  CD2 HIS A 288     100.214 113.911  99.488  1.00 14.12              
ATOM   4519  HD2 HIS A 288     100.016 113.763 100.523  1.00 14.12              
ATOM   4520  C   HIS A 288     105.879 114.500  98.392  1.00 14.12              
ATOM   4521  O   HIS A 288     106.293 114.399  97.246  1.00 14.12              
ATOM   4522  N   ASP A 289     106.594 115.009  99.368  1.00 15.75              
ATOM   4523  H   ASP A 289     106.178 115.149 100.274  1.00 15.75              
ATOM   4524  CA  ASP A 289     107.824 115.608  99.186  1.00 15.75              
ATOM   4525  HA  ASP A 289     107.730 116.355  98.343  1.00 15.75              
ATOM   4526  CB  ASP A 289     108.517 116.346 100.337  1.00 15.75              
ATOM   4527  HB1 ASP A 289     109.430 116.806  99.956  1.00 15.75              
ATOM   4528  HB2 ASP A 289     108.836 115.627 101.078  1.00 15.75              
ATOM   4529  CG  ASP A 289     107.758 117.493 101.020  1.00 15.75              
ATOM   4530  OD1 ASP A 289     108.021 117.686 102.232  1.00 15.75              
ATOM   4531  OD2 ASP A 289     106.901 118.078 100.345  1.00 15.75              
ATOM   4532  C   ASP A 289     108.767 114.524  98.652  1.00 15.75              
ATOM   4533  O   ASP A 289     109.938 114.739  98.358  1.00 15.75              
ATOM   4534  N   LEU A 290     108.169 113.297  98.691  1.00 16.67              
ATOM   4535  H   LEU A 290     107.175 113.259  98.517  1.00 16.67              
ATOM   4536  CA  LEU A 290     108.637 112.080  99.209  1.00 16.67              
ATOM   4537  HA  LEU A 290     107.970 111.216  99.337  1.00 16.67              
ATOM   4538  CB  LEU A 290     109.466 111.891  97.862  1.00 16.67              
ATOM   4539  HB1 LEU A 290     109.566 110.836  97.732  1.00 16.67              
ATOM   4540  HB2 LEU A 290     110.455 112.332  97.996  1.00 16.67              
ATOM   4541  CG  LEU A 290     108.949 112.429  96.455  1.00 16.67              
ATOM   4542  HG  LEU A 290     108.937 113.513  96.412  1.00 16.67              
ATOM   4543  CD1 LEU A 290     109.918 112.098  95.373  1.00 16.67              
ATOM   4544 1HD1 LEU A 290     110.019 111.023  95.377  1.00 16.67              
ATOM   4545 2HD1 LEU A 290     109.514 112.456  94.431  1.00 16.67              
ATOM   4546 3HD1 LEU A 290     110.853 112.586  95.574  1.00 16.67              
ATOM   4547  CD2 LEU A 290     107.579 111.972  95.949  1.00 16.67              
ATOM   4548 1HD2 LEU A 290     107.146 112.780  95.360  1.00 16.67              
ATOM   4549 2HD2 LEU A 290     107.641 111.098  95.306  1.00 16.67              
ATOM   4550 3HD2 LEU A 290     106.925 111.766  96.791  1.00 16.67              
ATOM   4551  C   LEU A 290     108.964 112.777 100.543  1.00 16.67              
ATOM   4552  O   LEU A 290     110.038 113.313 100.733  1.00 16.67              
ATOM   4553  N   SER A 291     107.886 113.061 101.306  1.00 18.16              
ATOM   4554  H   SER A 291     107.006 112.793 100.925  1.00 18.16              
ATOM   4555  CA  SER A 291     107.919 113.407 102.726  1.00 18.16              
ATOM   4556  HA  SER A 291     109.015 113.383 102.870  1.00 18.16              
ATOM   4557  CB  SER A 291     107.748 114.832 103.278  1.00 18.16              
ATOM   4558  HB1 SER A 291     107.150 114.833 104.186  1.00 18.16              
ATOM   4559  HB2 SER A 291     107.260 115.440 102.544  1.00 18.16              
ATOM   4560  OG  SER A 291     108.971 115.454 103.613  1.00 18.16              
ATOM   4561  HG  SER A 291     108.894 116.385 103.324  1.00 18.16              
ATOM   4562  C   SER A 291     107.666 112.252 103.676  1.00 18.16              
ATOM   4563  O   SER A 291     107.446 112.472 104.848  1.00 18.16              
ATOM   4564  N   THR A 292     107.830 111.051 103.138  1.00 18.21              
ATOM   4565  H   THR A 292     107.729 110.918 102.153  1.00 18.21              
ATOM   4566  CA  THR A 292     108.609 109.970 103.716  1.00 18.21              
ATOM   4567  HA  THR A 292     108.333 109.956 104.766  1.00 18.21              
ATOM   4568  CB  THR A 292     108.418 108.597 103.176  1.00 18.21              
ATOM   4569  HB  THR A 292     109.210 108.374 102.482  1.00 18.21              
ATOM   4570  CG2 THR A 292     108.465 107.682 104.419  1.00 18.21              
ATOM   4571 1HG2 THR A 292     109.339 107.902 105.024  1.00 18.21              
ATOM   4572 2HG2 THR A 292     107.589 107.842 105.025  1.00 18.21              
ATOM   4573 3HG2 THR A 292     108.512 106.641 104.162  1.00 18.21              
ATOM   4574  OG1 THR A 292     107.257 108.630 102.434  1.00 18.21              
ATOM   4575  HG1 THR A 292     106.900 107.716 102.388  1.00 18.21              
ATOM   4576  C   THR A 292     110.004 110.516 103.722  1.00 18.21              
ATOM   4577  O   THR A 292     110.322 111.258 104.633  1.00 18.21              
ATOM   4578  N   THR A 293     110.692 110.380 102.581  1.00 19.21              
ATOM   4579  H   THR A 293     110.383 109.678 101.933  1.00 19.21              
ATOM   4580  CA  THR A 293     111.524 111.449 102.068  1.00 19.21              
ATOM   4581  HA  THR A 293     110.918 112.315 102.302  1.00 19.21              
ATOM   4582  CB  THR A 293     112.806 111.899 102.864  1.00 19.21              
ATOM   4583  HB  THR A 293     113.695 111.402 102.486  1.00 19.21              
ATOM   4584  CG2 THR A 293     113.020 113.421 102.753  1.00 19.21              
ATOM   4585 1HG2 THR A 293     113.946 113.698 103.258  1.00 19.21              
ATOM   4586 2HG2 THR A 293     113.089 113.722 101.709  1.00 19.21              
ATOM   4587 3HG2 THR A 293     112.187 113.951 103.216  1.00 19.21              
ATOM   4588  OG1 THR A 293     112.860 111.709 104.257  1.00 19.21              
ATOM   4589  HG1 THR A 293     111.988 111.939 104.600  1.00 19.21              
ATOM   4590  C   THR A 293     111.977 111.362 100.597  1.00 19.21              
ATOM   4591  O   THR A 293     113.103 111.650 100.226  1.00 19.21              
ATOM   4592  N   GLY A 294     111.147 110.739  99.783  1.00 18.24              
ATOM   4593  H   GLY A 294     110.179 110.607 100.025  1.00 18.24              
ATOM   4594  CA  GLY A 294     111.647 109.929  98.731  1.00 18.24              
ATOM   4595  HA1 GLY A 294     112.486 110.427  98.297  1.00 18.24              
ATOM   4596  HA2 GLY A 294     110.771 109.714  98.165  1.00 18.24              
ATOM   4597  C   GLY A 294     112.066 108.688  99.423  1.00 18.24              
ATOM   4598  O   GLY A 294     113.261 108.433  99.273  1.00 18.24              
ATOM   4599  N   ILE A 295     111.316 108.204 100.430  1.00 17.09              
ATOM   4600  H   ILE A 295     110.309 108.152 100.337  1.00 17.09              
ATOM   4601  CA  ILE A 295     112.038 107.598 101.520  1.00 17.09              
ATOM   4602  HA  ILE A 295     112.694 108.437 101.647  1.00 17.09              
ATOM   4603  CB  ILE A 295     111.722 107.613 103.092  1.00 17.09              
ATOM   4604  HB  ILE A 295     110.748 107.988 103.223  1.00 17.09              
ATOM   4605  CG2 ILE A 295     111.786 106.286 103.850  1.00 17.09              
ATOM   4606 1HG2 ILE A 295     112.379 105.567 103.332  1.00 17.09              
ATOM   4607 2HG2 ILE A 295     112.237 106.333 104.833  1.00 17.09              
ATOM   4608 3HG2 ILE A 295     110.777 105.927 104.027  1.00 17.09              
ATOM   4609  CG1 ILE A 295     112.613 108.497 103.991  1.00 17.09              
ATOM   4610 1HG1 ILE A 295     112.782 109.425 103.490  1.00 17.09              
ATOM   4611 2HG1 ILE A 295     113.571 108.033 104.056  1.00 17.09              
ATOM   4612  CD1 ILE A 295     112.198 108.793 105.455  1.00 17.09              
ATOM   4613  HD1 ILE A 295     111.143 109.029 105.531  1.00 17.09              
ATOM   4614  HD2 ILE A 295     112.411 107.953 106.114  1.00 17.09              
ATOM   4615  HD3 ILE A 295     112.779 109.634 105.831  1.00 17.09              
ATOM   4616  C   ILE A 295     113.132 106.595 101.062  1.00 17.09              
ATOM   4617  O   ILE A 295     113.168 105.972 100.016  1.00 17.09              
ATOM   4618  N   ILE A 296     114.227 106.713 101.771  1.00 17.58              
ATOM   4619  H   ILE A 296     114.016 107.053 102.707  1.00 17.58              
ATOM   4620  CA  ILE A 296     115.567 107.095 101.342  1.00 17.58              
ATOM   4621  HA  ILE A 296     115.435 107.729 100.460  1.00 17.58              
ATOM   4622  CB  ILE A 296     115.857 107.874 102.567  1.00 17.58              
ATOM   4623  HB  ILE A 296     116.805 107.981 102.268  1.00 17.58              
ATOM   4624  CG2 ILE A 296     115.343 109.328 102.530  1.00 17.58              
ATOM   4625 1HG2 ILE A 296     114.989 109.673 103.500  1.00 17.58              
ATOM   4626 2HG2 ILE A 296     116.159 110.006 102.285  1.00 17.58              
ATOM   4627 3HG2 ILE A 296     114.563 109.468 101.793  1.00 17.58              
ATOM   4628  CG1 ILE A 296     115.873 107.113 103.945  1.00 17.58              
ATOM   4629 1HG1 ILE A 296     116.708 106.441 103.896  1.00 17.58              
ATOM   4630 2HG1 ILE A 296     115.013 106.460 104.066  1.00 17.58              
ATOM   4631  CD1 ILE A 296     115.982 107.919 105.252  1.00 17.58              
ATOM   4632  HD1 ILE A 296     116.658 107.412 105.938  1.00 17.58              
ATOM   4633  HD2 ILE A 296     116.371 108.919 105.076  1.00 17.58              
ATOM   4634  HD3 ILE A 296     115.011 108.008 105.733  1.00 17.58              
ATOM   4635  C   ILE A 296     116.427 105.913 100.936  1.00 17.58              
ATOM   4636  O   ILE A 296     117.591 105.791 101.177  1.00 17.58              
ATOM   4637  N   VAL A 297     115.788 104.975 100.332  1.00 17.01              
ATOM   4638  H   VAL A 297     114.809 105.156 100.151  1.00 17.01              
ATOM   4639  CA  VAL A 297     116.118 103.593 100.491  1.00 17.01              
ATOM   4640  HA  VAL A 297     116.895 103.532 101.250  1.00 17.01              
ATOM   4641  CB  VAL A 297     114.826 103.131 101.163  1.00 17.01              
ATOM   4642  HB  VAL A 297     114.887 102.139 101.495  1.00 17.01              
ATOM   4643  CG1 VAL A 297     114.532 103.881 102.472  1.00 17.01              
ATOM   4644 1HG1 VAL A 297     114.548 103.211 103.308  1.00 17.01              
ATOM   4645 2HG1 VAL A 297     115.305 104.587 102.725  1.00 17.01              
ATOM   4646 3HG1 VAL A 297     113.577 104.359 102.454  1.00 17.01              
ATOM   4647  CG2 VAL A 297     113.686 103.243 100.165  1.00 17.01              
ATOM   4648 1HG2 VAL A 297     113.349 102.284  99.862  1.00 17.01              
ATOM   4649 2HG2 VAL A 297     112.843 103.727 100.579  1.00 17.01              
ATOM   4650 3HG2 VAL A 297     113.934 103.804  99.300  1.00 17.01              
ATOM   4651  C   VAL A 297     116.718 103.095  99.206  1.00 17.01              
ATOM   4652  O   VAL A 297     117.919 103.171  98.979  1.00 17.01              
ATOM   4653  N   SER A 298     115.922 102.537  98.353  1.00 16.33              
ATOM   4654  H   SER A 298     115.008 102.362  98.749  1.00 16.33              
ATOM   4655  CA  SER A 298     116.059 101.972  97.059  1.00 16.33              
ATOM   4656  HA  SER A 298     115.410 102.508  96.422  1.00 16.33              
ATOM   4657  CB  SER A 298     117.329 102.071  96.220  1.00 16.33              
ATOM   4658  HB1 SER A 298     117.618 103.100  96.172  1.00 16.33              
ATOM   4659  HB2 SER A 298     117.097 101.722  95.214  1.00 16.33              
ATOM   4660  OG  SER A 298     118.303 101.237  96.758  1.00 16.33              
ATOM   4661  HG  SER A 298     118.992 101.085  96.093  1.00 16.33              
ATOM   4662  C   SER A 298     115.528 100.577  96.851  1.00 16.33              
ATOM   4663  O   SER A 298     114.536 100.378  96.184  1.00 16.33              
ATOM   4664  N   PHE A 299     116.242  99.697  97.483  1.00 15.18              
ATOM   4665  H   PHE A 299     117.177  99.995  97.787  1.00 15.18              
ATOM   4666  CA  PHE A 299     115.874  98.436  97.992  1.00 15.18              
ATOM   4667  HA  PHE A 299     115.493  98.525  98.943  1.00 15.18              
ATOM   4668  CB  PHE A 299     114.616  97.737  97.421  1.00 15.18              
ATOM   4669  HB1 PHE A 299     113.768  98.392  97.629  1.00 15.18              
ATOM   4670  HB2 PHE A 299     114.477  96.853  98.042  1.00 15.18              
ATOM   4671  CG  PHE A 299     114.494  97.293  95.978  1.00 15.18              
ATOM   4672  CD1 PHE A 299     115.193  97.885  94.907  1.00 15.18              
ATOM   4673  HD1 PHE A 299     115.997  98.577  95.097  1.00 15.18              
ATOM   4674  CE1 PHE A 299     114.796  97.634  93.585  1.00 15.18              
ATOM   4675  HE1 PHE A 299     115.292  98.136  92.767  1.00 15.18              
ATOM   4676  CZ  PHE A 299     113.730  96.762  93.332  1.00 15.18              
ATOM   4677  HZ  PHE A 299     113.427  96.589  92.317  1.00 15.18              
ATOM   4678  CE2 PHE A 299     113.088  96.103  94.389  1.00 15.18              
ATOM   4679  HE2 PHE A 299     112.281  95.411  94.201  1.00 15.18              
ATOM   4680  CD2 PHE A 299     113.487  96.350  95.707  1.00 15.18              
ATOM   4681  HD2 PHE A 299     112.956  95.851  96.509  1.00 15.18              
ATOM   4682  C   PHE A 299     117.140  97.505  98.030  1.00 15.18              
ATOM   4683  O   PHE A 299     117.450  97.035  96.945  1.00 15.18              
ATOM   4684  N   PRO A 300     118.021  97.373  99.107  1.00 15.04              
ATOM   4685  CD  PRO A 300     119.405  97.132  98.715  1.00 15.04              
ATOM   4686  HD1 PRO A 300     119.785  98.004  98.196  1.00 15.04              
ATOM   4687  HD2 PRO A 300     119.460  96.248  98.080  1.00 15.04              
ATOM   4688  CG  PRO A 300     120.252  96.912  99.929  1.00 15.04              
ATOM   4689  HG1 PRO A 300     120.787  97.826 100.174  1.00 15.04              
ATOM   4690  HG2 PRO A 300     120.959  96.113  99.729  1.00 15.04              
ATOM   4691  CB  PRO A 300     119.295  96.570 101.064  1.00 15.04              
ATOM   4692  HB1 PRO A 300     119.590  97.129 101.923  1.00 15.04              
ATOM   4693  HB2 PRO A 300     119.326  95.518 101.318  1.00 15.04              
ATOM   4694  CA  PRO A 300     117.915  96.933 100.558  1.00 15.04              
ATOM   4695  HA  PRO A 300     117.415  95.963 100.473  1.00 15.04              
ATOM   4696  C   PRO A 300     116.981  97.644 101.529  1.00 15.04              
ATOM   4697  O   PRO A 300     116.752  97.271 102.670  1.00 15.04              
ATOM   4698  N   ASN A 301     116.423  98.651 100.945  1.00 13.86              
ATOM   4699  H   ASN A 301     116.545  98.617  99.958  1.00 13.86              
ATOM   4700  CA  ASN A 301     116.114 100.008 101.288  1.00 13.86              
ATOM   4701  HA  ASN A 301     116.028 100.148 102.368  1.00 13.86              
ATOM   4702  CB  ASN A 301     117.277 100.724 100.578  1.00 13.86              
ATOM   4703  HB1 ASN A 301     117.510 101.655 101.053  1.00 13.86              
ATOM   4704  HB2 ASN A 301     117.009 100.761  99.559  1.00 13.86              
ATOM   4705  CG  ASN A 301     118.676 100.170 100.354  1.00 13.86              
ATOM   4706  OD1 ASN A 301     119.267  99.537 101.163  1.00 13.86              
ATOM   4707  ND2 ASN A 301     119.235 100.436  99.205  1.00 13.86              
ATOM   4708 1HD2 ASN A 301     118.822 101.103  98.559  1.00 13.86              
ATOM   4709 2HD2 ASN A 301     120.196 100.165  99.130  1.00 13.86              
ATOM   4710  C   ASN A 301     114.763 100.048 100.695  1.00 13.86              
ATOM   4711  O   ASN A 301     114.588 100.448  99.552  1.00 13.86              
ATOM   4712  N   VAL A 302     113.783  99.601 101.392  1.00 12.38              
ATOM   4713  H   VAL A 302     113.953  99.321 102.356  1.00 12.38              
ATOM   4714  CA  VAL A 302     112.518  99.564 100.762  1.00 12.38              
ATOM   4715  HA  VAL A 302     112.521  99.834  99.712  1.00 12.38              
ATOM   4716  CB  VAL A 302     112.022  98.097 100.758  1.00 12.38              
ATOM   4717  HB  VAL A 302     112.829  97.473 100.372  1.00 12.38              
ATOM   4718  CG1 VAL A 302     111.690  97.543 102.150  1.00 12.38              
ATOM   4719 1HG1 VAL A 302     112.551  97.643 102.810  1.00 12.38              
ATOM   4720 2HG1 VAL A 302     110.841  98.063 102.588  1.00 12.38              
ATOM   4721 3HG1 VAL A 302     111.458  96.482 102.063  1.00 12.38              
ATOM   4722  CG2 VAL A 302     110.861  97.914  99.771  1.00 12.38              
ATOM   4723 1HG2 VAL A 302     111.261  97.881  98.758  1.00 12.38              
ATOM   4724 2HG2 VAL A 302     110.342  96.993  99.997  1.00 12.38              
ATOM   4725 3HG2 VAL A 302     110.130  98.710  99.853  1.00 12.38              
ATOM   4726  C   VAL A 302     111.556 100.536 101.403  1.00 12.38              
ATOM   4727  O   VAL A 302     110.335 100.313 101.615  1.00 12.38              
ATOM   4728  N   THR A 303     112.150 101.643 101.775  1.00 14.24              
ATOM   4729  H   THR A 303     113.119 101.649 101.518  1.00 14.24              
ATOM   4730  CA  THR A 303     111.811 102.482 102.866  1.00 14.24              
ATOM   4731  HA  THR A 303     110.953 101.884 103.127  1.00 14.24              
ATOM   4732  CB  THR A 303     112.513 102.077 104.209  1.00 14.24              
ATOM   4733  HB  THR A 303     112.887 102.956 104.728  1.00 14.24              
ATOM   4734  CG2 THR A 303     111.635 101.219 105.128  1.00 14.24              
ATOM   4735 1HG2 THR A 303     110.776 101.805 105.427  1.00 14.24              
ATOM   4736 2HG2 THR A 303     111.288 100.327 104.603  1.00 14.24              
ATOM   4737 3HG2 THR A 303     112.188 100.903 106.012  1.00 14.24              
ATOM   4738  OG1 THR A 303     113.588 101.174 104.023  1.00 14.24              
ATOM   4739  HG1 THR A 303     113.849 100.877 104.911  1.00 14.24              
ATOM   4740  C   THR A 303     110.856 103.632 102.721  1.00 14.24              
ATOM   4741  O   THR A 303     109.895 103.674 103.461  1.00 14.24              
ATOM   4742  N   ASP A 304     110.947 104.374 101.631  1.00 15.72              
ATOM   4743  H   ASP A 304     111.809 104.314 101.114  1.00 15.72              
ATOM   4744  CA  ASP A 304     109.797 104.843 100.909  1.00 15.72              
ATOM   4745  HA  ASP A 304     109.072 104.054 101.015  1.00 15.72              
ATOM   4746  CB  ASP A 304     109.258 106.120 101.414  1.00 15.72              
ATOM   4747  HB1 ASP A 304     109.256 106.929 100.693  1.00 15.72              
ATOM   4748  HB2 ASP A 304     109.770 106.401 102.292  1.00 15.72              
ATOM   4749  CG  ASP A 304     107.892 105.807 101.815  1.00 15.72              
ATOM   4750  OD1 ASP A 304     107.756 105.006 102.743  1.00 15.72              
ATOM   4751  OD2 ASP A 304     107.016 106.290 101.112  1.00 15.72              
ATOM   4752  C   ASP A 304     110.139 104.857  99.348  1.00 15.72              
ATOM   4753  O   ASP A 304     110.646 105.888  98.950  1.00 15.72              
ATOM   4754  N   SER A 305     110.039 103.882  98.393  1.00 14.10              
ATOM   4755  H   SER A 305     110.448 104.254  97.545  1.00 14.10              
ATOM   4756  CA  SER A 305     109.192 102.647  98.141  1.00 14.10              
ATOM   4757  HA  SER A 305     108.959 102.519  97.098  1.00 14.10              
ATOM   4758  CB  SER A 305     109.793 101.343  98.707  1.00 14.10              
ATOM   4759  HB1 SER A 305     109.149 100.907  99.466  1.00 14.10              
ATOM   4760  HB2 SER A 305     110.758 101.551  99.158  1.00 14.10              
ATOM   4761  OG  SER A 305     109.897 100.423  97.657  1.00 14.10              
ATOM   4762  HG  SER A 305     110.287  99.609  97.992  1.00 14.10              
ATOM   4763  C   SER A 305     107.976 103.064  98.837  1.00 14.10              
ATOM   4764  O   SER A 305     107.776 102.648  99.977  1.00 14.10              
ATOM   4765  N   PHE A 306     107.269 104.011  98.239  1.00 12.71              
ATOM   4766  H   PHE A 306     107.580 104.502  97.405  1.00 12.71              
ATOM   4767  CA  PHE A 306     105.951 104.262  98.744  1.00 12.71              
ATOM   4768  HA  PHE A 306     106.029 104.140  99.810  1.00 12.71              
ATOM   4769  CB  PHE A 306     105.430 105.713  98.691  1.00 12.71              
ATOM   4770  HB1 PHE A 306     105.229 106.025  99.690  1.00 12.71              
ATOM   4771  HB2 PHE A 306     104.416 105.731  98.322  1.00 12.71              
ATOM   4772  CG  PHE A 306     106.277 106.823  98.103  1.00 12.71              
ATOM   4773  CD1 PHE A 306     107.639 106.915  98.382  1.00 12.71              
ATOM   4774  HD1 PHE A 306     108.090 106.173  98.991  1.00 12.71              
ATOM   4775  CE1 PHE A 306     108.422 107.940  97.865  1.00 12.71              
ATOM   4776  HE1 PHE A 306     109.477 107.934  98.045  1.00 12.71              
ATOM   4777  CZ  PHE A 306     107.813 108.932  97.100  1.00 12.71              
ATOM   4778  HZ  PHE A 306     108.418 109.658  96.612  1.00 12.71              
ATOM   4779  CE2 PHE A 306     106.426 108.935  96.913  1.00 12.71              
ATOM   4780  HE2 PHE A 306     105.934 109.729  96.379  1.00 12.71              
ATOM   4781  CD2 PHE A 306     105.680 107.842  97.356  1.00 12.71              
ATOM   4782  HD2 PHE A 306     104.652 107.764  97.097  1.00 12.71              
ATOM   4783  C   PHE A 306     104.965 103.167  98.350  1.00 12.71              
ATOM   4784  O   PHE A 306     103.892 103.044  98.936  1.00 12.71              
ATOM   4785  N   VAL A 307     105.468 102.289  97.457  1.00 10.62              
ATOM   4786  H   VAL A 307     106.251 102.656  96.939  1.00 10.62              
ATOM   4787  CA  VAL A 307     105.337 100.818  97.452  1.00 10.62              
ATOM   4788  HA  VAL A 307     105.585 100.444  96.464  1.00 10.62              
ATOM   4789  CB  VAL A 307     106.375 100.187  98.408  1.00 10.62              
ATOM   4790  HB  VAL A 307     107.343 100.549  98.090  1.00 10.62              
ATOM   4791  CG1 VAL A 307     106.219 100.436  99.907  1.00 10.62              
ATOM   4792 1HG1 VAL A 307     105.509  99.742 100.313  1.00 10.62              
ATOM   4793 2HG1 VAL A 307     107.166 100.295 100.425  1.00 10.62              
ATOM   4794 3HG1 VAL A 307     105.796 101.414 100.093  1.00 10.62              
ATOM   4795  CG2 VAL A 307     106.419  98.677  98.317  1.00 10.62              
ATOM   4796 1HG2 VAL A 307     106.632  98.386  97.314  1.00 10.62              
ATOM   4797 2HG2 VAL A 307     107.172  98.270  98.992  1.00 10.62              
ATOM   4798 3HG2 VAL A 307     105.451  98.263  98.556  1.00 10.62              
ATOM   4799  C   VAL A 307     103.919 100.391  97.756  1.00 10.62              
ATOM   4800  O   VAL A 307     103.639 100.060  98.905  1.00 10.62              
ATOM   4801  N   PRO A 308     103.008 100.428  96.764  1.00  9.83              
ATOM   4802  CD  PRO A 308     103.146  99.750  95.510  1.00  9.83              
ATOM   4803  HD1 PRO A 308     103.591  98.782  95.680  1.00  9.83              
ATOM   4804  HD2 PRO A 308     103.792 100.291  94.843  1.00  9.83              
ATOM   4805  CG  PRO A 308     101.742  99.542  94.899  1.00  9.83              
ATOM   4806  HG1 PRO A 308     101.521  98.482  94.821  1.00  9.83              
ATOM   4807  HG2 PRO A 308     101.631 100.020  93.936  1.00  9.83              
ATOM   4808  CB  PRO A 308     100.739 100.127  95.846  1.00  9.83              
ATOM   4809  HB1 PRO A 308      99.929  99.423  96.043  1.00  9.83              
ATOM   4810  HB2 PRO A 308     100.274 101.005  95.453  1.00  9.83              
ATOM   4811  CA  PRO A 308     101.610 100.377  97.066  1.00  9.83              
ATOM   4812  HA  PRO A 308     101.274 101.243  97.638  1.00  9.83              
ATOM   4813  C   PRO A 308     101.419  99.118  97.867  1.00  9.83              
ATOM   4814  O   PRO A 308     100.769  99.207  98.874  1.00  9.83              
ATOM   4815  N   ASP A 309     102.066  98.011  97.499  1.00  8.03              
ATOM   4816  H   ASP A 309     102.666  97.991  96.693  1.00  8.03              
ATOM   4817  CA  ASP A 309     101.837  96.792  98.165  1.00  8.03              
ATOM   4818  HA  ASP A 309     101.160  96.918  99.005  1.00  8.03              
ATOM   4819  CB  ASP A 309     101.180  95.763  97.217  1.00  8.03              
ATOM   4820  HB1 ASP A 309     101.222  94.778  97.687  1.00  8.03              
ATOM   4821  HB2 ASP A 309     101.747  95.710  96.285  1.00  8.03              
ATOM   4822  CG  ASP A 309      99.709  96.074  96.910  1.00  8.03              
ATOM   4823  OD1 ASP A 309      98.825  95.473  97.570  1.00  8.03              
ATOM   4824  OD2 ASP A 309      99.465  96.901  96.002  1.00  8.03              
ATOM   4825  C   ASP A 309     103.125  96.314  98.784  1.00  8.03              
ATOM   4826  O   ASP A 309     103.695  95.303  98.363  1.00  8.03              
ATOM   4827  N   LEU A 310     103.635  97.074  99.768  1.00  7.14              
ATOM   4828  H   LEU A 310     103.104  97.865 100.121  1.00  7.14              
ATOM   4829  CA  LEU A 310     104.769  96.494 100.495  1.00  7.14              
ATOM   4830  HA  LEU A 310     105.561  96.244  99.789  1.00  7.14              
ATOM   4831  CB  LEU A 310     105.340  97.375 101.614  1.00  7.14              
ATOM   4832  HB1 LEU A 310     104.576  97.555 102.370  1.00  7.14              
ATOM   4833  HB2 LEU A 310     105.605  98.312 101.170  1.00  7.14              
ATOM   4834  CG  LEU A 310     106.602  96.799 102.289  1.00  7.14              
ATOM   4835  HG  LEU A 310     107.065  96.061 101.637  1.00  7.14              
ATOM   4836  CD1 LEU A 310     107.621  97.916 102.531  1.00  7.14              
ATOM   4837 1HD1 LEU A 310     108.483  97.521 103.070  1.00  7.14              
ATOM   4838 2HD1 LEU A 310     107.973  98.321 101.583  1.00  7.14              
ATOM   4839 3HD1 LEU A 310     107.171  98.713 103.121  1.00  7.14              
ATOM   4840  CD2 LEU A 310     106.298  96.165 103.646  1.00  7.14              
ATOM   4841 1HD2 LEU A 310     107.207  95.737 104.065  1.00  7.14              
ATOM   4842 2HD2 LEU A 310     105.895  96.911 104.332  1.00  7.14              
ATOM   4843 3HD2 LEU A 310     105.562  95.370 103.531  1.00  7.14              
ATOM   4844  C   LEU A 310     104.244  95.219 101.142  1.00  7.14              
ATOM   4845  O   LEU A 310     103.264  95.252 101.889  1.00  7.14              
ATOM   4846  N   GLU A 311     104.926  94.108 100.932  1.00  6.41              
ATOM   4847  H   GLU A 311     105.642  94.046 100.224  1.00  6.41              
ATOM   4848  CA  GLU A 311     104.574  92.910 101.650  1.00  6.41              
ATOM   4849  HA  GLU A 311     103.739  93.101 102.312  1.00  6.41              
ATOM   4850  CB  GLU A 311     104.111  91.778 100.722  1.00  6.41              
ATOM   4851  HB1 GLU A 311     103.663  91.034 101.377  1.00  6.41              
ATOM   4852  HB2 GLU A 311     104.961  91.320 100.219  1.00  6.41              
ATOM   4853  CG  GLU A 311     103.064  92.170  99.670  1.00  6.41              
ATOM   4854  HG1 GLU A 311     103.565  92.624  98.818  1.00  6.41              
ATOM   4855  HG2 GLU A 311     102.389  92.911 100.103  1.00  6.41              
ATOM   4856  CD  GLU A 311     102.241  90.953  99.220  1.00  6.41              
ATOM   4857  OE1 GLU A 311     102.714  89.793  99.266  1.00  6.41              
ATOM   4858  OE2 GLU A 311     101.018  91.075  98.993  1.00  6.41              
ATOM   4859  C   GLU A 311     105.742  92.460 102.515  1.00  6.41              
ATOM   4860  O   GLU A 311     106.822  92.137 102.028  1.00  6.41              
ATOM   4861  N   ARG A 312     105.559  92.485 103.834  1.00  5.93              
ATOM   4862  H   ARG A 312     104.641  92.708 104.200  1.00  5.93              
ATOM   4863  CA  ARG A 312     106.669  92.152 104.720  1.00  5.93              
ATOM   4864  HA  ARG A 312     107.533  92.713 104.363  1.00  5.93              
ATOM   4865  CB  ARG A 312     106.386  92.538 106.193  1.00  5.93              
ATOM   4866  HB1 ARG A 312     106.428  91.646 106.821  1.00  5.93              
ATOM   4867  HB2 ARG A 312     105.376  92.942 106.270  1.00  5.93              
ATOM   4868  CG  ARG A 312     107.346  93.593 106.778  1.00  5.93              
ATOM   4869  HG1 ARG A 312     107.032  93.836 107.794  1.00  5.93              
ATOM   4870  HG2 ARG A 312     107.234  94.500 106.185  1.00  5.93              
ATOM   4871  CD  ARG A 312     108.844  93.231 106.798  1.00  5.93              
ATOM   4872  HD1 ARG A 312     109.398  94.162 106.922  1.00  5.93              
ATOM   4873  HD2 ARG A 312     109.138  92.812 105.836  1.00  5.93              
ATOM   4874  NE  ARG A 312     109.253  92.353 107.915  1.00  5.93              
ATOM   4875  HE  ARG A 312     109.257  92.784 108.842  1.00  5.93              
ATOM   4876  CZ  ARG A 312     110.026  91.285 107.819  1.00  5.93              
ATOM   4877  NH1 ARG A 312     110.301  90.711 106.684  1.00  5.93              
ATOM   4878 1HH1 ARG A 312     109.678  90.899 105.908  1.00  5.93              
ATOM   4879 2HH1 ARG A 312     110.901  89.914 106.644  1.00  5.93              
ATOM   4880  NH2 ARG A 312     110.581  90.778 108.880  1.00  5.93              
ATOM   4881 1HH2 ARG A 312     110.298  91.158 109.783  1.00  5.93              
ATOM   4882 2HH2 ARG A 312     111.261  90.051 108.821  1.00  5.93              
ATOM   4883  C   ARG A 312     107.086  90.683 104.639  1.00  5.93              
ATOM   4884  O   ARG A 312     108.277  90.425 104.772  1.00  5.93              
ATOM   4885  N   CYS A 313     106.145  89.788 104.345  1.00  5.82              
ATOM   4886  H   CYS A 313     105.195  90.113 104.410  1.00  5.82              
ATOM   4887  CA  CYS A 313     106.313  88.432 103.815  1.00  5.82              
ATOM   4888  HA  CYS A 313     105.481  87.828 104.178  1.00  5.82              
ATOM   4889  CB  CYS A 313     106.161  88.528 102.285  1.00  5.82              
ATOM   4890  HB1 CYS A 313     106.675  87.697 101.802  1.00  5.82              
ATOM   4891  HB2 CYS A 313     106.608  89.457 101.921  1.00  5.82              
ATOM   4892  SG  CYS A 313     104.415  88.454 101.827  1.00  5.82              
ATOM   4893  HG  CYS A 313     104.550  89.011 100.609  1.00  5.82              
ATOM   4894  C   CYS A 313     107.586  87.634 104.143  1.00  5.82              
ATOM   4895  O   CYS A 313     108.588  87.659 103.417  1.00  5.82              
ATOM   4896  N   MET A 314     107.428  86.803 105.169  1.00  6.20              
ATOM   4897  H   MET A 314     106.661  87.055 105.790  1.00  6.20              
ATOM   4898  CA  MET A 314     108.131  85.560 105.498  1.00  6.20              
ATOM   4899  HA  MET A 314     107.360  84.892 105.882  1.00  6.20              
ATOM   4900  CB  MET A 314     108.762  84.864 104.269  1.00  6.20              
ATOM   4901  HB1 MET A 314     109.730  85.314 104.047  1.00  6.20              
ATOM   4902  HB2 MET A 314     108.114  85.004 103.407  1.00  6.20              
ATOM   4903  CG  MET A 314     108.926  83.350 104.490  1.00  6.20              
ATOM   4904  HG1 MET A 314     107.984  82.956 104.875  1.00  6.20              
ATOM   4905  HG2 MET A 314     109.688  83.176 105.249  1.00  6.20              
ATOM   4906  SD  MET A 314     109.373  82.367 103.029  1.00  6.20              
ATOM   4907  CE  MET A 314     110.949  83.141 102.563  1.00  6.20              
ATOM   4908  HE1 MET A 314     111.395  82.589 101.735  1.00  6.20              
ATOM   4909  HE2 MET A 314     110.782  84.171 102.246  1.00  6.20              
ATOM   4910  HE3 MET A 314     111.632  83.129 103.413  1.00  6.20              
ATOM   4911  C   MET A 314     109.122  85.737 106.658  1.00  6.20              
ATOM   4912  O   MET A 314     110.064  84.963 106.801  1.00  6.20              
ATOM   4913  N   GLY A 315     108.929  86.745 107.500  1.00  6.00              
ATOM   4914  H   GLY A 315     108.124  87.352 107.348  1.00  6.00              
ATOM   4915  CA  GLY A 315     109.558  86.793 108.817  1.00  6.00              
ATOM   4916  HA1 GLY A 315     110.306  87.583 108.841  1.00  6.00              
ATOM   4917  HA2 GLY A 315     110.034  85.846 109.072  1.00  6.00              
ATOM   4918  C   GLY A 315     108.474  87.070 109.853  1.00  6.00              
ATOM   4919  O   GLY A 315     107.417  86.442 109.797  1.00  6.00              
ATOM   4920  N   LEU A 316     108.712  88.066 110.715  1.00  5.81              
ATOM   4921  H   LEU A 316     109.653  88.419 110.806  1.00  5.81              
ATOM   4922  CA  LEU A 316     107.639  88.804 111.388  1.00  5.81              
ATOM   4923  HA  LEU A 316     108.115  89.498 112.080  1.00  5.81              
ATOM   4924  CB  LEU A 316     106.902  89.635 110.304  1.00  5.81              
ATOM   4925  HB1 LEU A 316     106.427  88.949 109.611  1.00  5.81              
ATOM   4926  HB2 LEU A 316     107.659  90.171 109.732  1.00  5.81              
ATOM   4927  CG  LEU A 316     105.838  90.641 110.791  1.00  5.81              
ATOM   4928  HG  LEU A 316     105.864  90.698 111.870  1.00  5.81              
ATOM   4929  CD1 LEU A 316     106.110  92.029 110.198  1.00  5.81              
ATOM   4930 1HD1 LEU A 316     105.405  92.752 110.607  1.00  5.81
[truncated: 823,212 more chars]
