# Supplementary material for: Variation in selection constraints on teleost TLRs with emphasis on their repertoire in the Walking catfish, Clarias batrachus
Source: Sci Rep. 2020 Dec 7;10:21394. doi: 10.1038/s41598-020-78347-6 (PMC7721727; doi:10.1038/s41598-020-78347-6)
Supplement: Supplementary file 32 — Supplementary Information 32. [file 41598_2020_78347_MOESM32_ESM.zip › T13/struct/S509363_results/model4.pdb]

HEADER protein
METHOD
METHOD    The models are generated by I-TASSER which combines the
METHOD    methods of threading, ab initio modeling and structural
METHOD    refinement. The procedure is fully automated.
METHOD
METHOD    Please cite following articles when you use the I-TASSER server:
METHOD 1. Ambrish Roy, Alper Kucukural, Yang Zhang. I-TASSER: a unified
METHOD    platform for automated protein structure and function prediction.
METHOD    Nature Protocols, vol 5, 725-738 (2010). 
METHOD 2. Yang Zhang. I-TASSER server for protein 3D structure prediction. 
METHOD    BMC Bioinformatics, 9:40 (2008).
METHOD
MODEL  4
REMARK PARENT 3j0a_A 3j0a 6if5_A 
ATOM      1  N   MET A   1      95.393  63.476  66.764  1.00 24.20              
ATOM      2  CA  MET A   1      94.691  62.334  66.370  1.00 24.20              
ATOM      3  HA  MET A   1      94.857  62.538  65.300  1.00 24.20              
ATOM      4  CB  MET A   1      93.192  62.664  66.198  1.00 24.20              
ATOM      5  HB1 MET A   1      92.693  62.725  67.125  1.00 24.20              
ATOM      6  HB2 MET A   1      92.766  61.860  65.755  1.00 24.20              
ATOM      7  CG  MET A   1      92.884  63.902  65.352  1.00 24.20              
ATOM      8  HG1 MET A   1      93.664  63.984  64.612  1.00 24.20              
ATOM      9  HG2 MET A   1      93.079  64.714  66.000  1.00 24.20              
ATOM     10  SD  MET A   1      91.334  64.299  64.427  1.00 24.20              
ATOM     11  CE  MET A   1      89.886  63.509  65.172  1.00 24.20              
ATOM     12  HE1 MET A   1      89.799  62.477  64.836  1.00 24.20              
ATOM     13  HE2 MET A   1      89.944  63.549  66.255  1.00 24.20              
ATOM     14  HE3 MET A   1      88.992  64.048  64.855  1.00 24.20              
ATOM     15  C   MET A   1      95.437  61.010  66.296  1.00 24.20              
ATOM     16  O   MET A   1      96.606  60.953  66.594  1.00 24.20              
ATOM     17  N   HIS A   2      94.723  60.012  65.867  1.00 24.30              
ATOM     18  H   HIS A   2      93.814  60.299  65.560  1.00 24.30              
ATOM     19  CA  HIS A   2      94.827  58.564  65.747  1.00 24.30              
ATOM     20  HA  HIS A   2      94.128  58.088  66.397  1.00 24.30              
ATOM     21  CB  HIS A   2      94.274  58.141  64.332  1.00 24.30              
ATOM     22  HB1 HIS A   2      94.992  58.438  63.573  1.00 24.30              
ATOM     23  HB2 HIS A   2      93.379  58.663  64.120  1.00 24.30              
ATOM     24  CG  HIS A   2      93.813  56.724  64.080  1.00 24.30              
ATOM     25  ND1 HIS A   2      94.006  56.032  62.882  1.00 24.30              
ATOM     26  CE1 HIS A   2      93.404  54.847  63.037  1.00 24.30              
ATOM     27  HE1 HIS A   2      93.403  54.064  62.291  1.00 24.30              
ATOM     28  NE2 HIS A   2      92.806  54.776  64.237  1.00 24.30              
ATOM     29  HE2 HIS A   2      92.303  53.984  64.608  1.00 24.30              
ATOM     30  CD2 HIS A   2      93.032  55.963  64.894  1.00 24.30              
ATOM     31  HD2 HIS A   2      92.667  56.233  65.867  1.00 24.30              
ATOM     32  C   HIS A   2      96.070  57.740  65.783  1.00 24.30              
ATOM     33  O   HIS A   2      95.983  56.523  65.714  1.00 24.30              
ATOM     34  N   LEU A   3      97.167  58.385  66.042  1.00 24.68              
ATOM     35  H   LEU A   3      97.247  59.373  66.135  1.00 24.68              
ATOM     36  CA  LEU A   3      98.352  57.646  65.950  1.00 24.68              
ATOM     37  HA  LEU A   3      99.119  58.245  66.279  1.00 24.68              
ATOM     38  CB  LEU A   3      98.831  57.365  64.473  1.00 24.68              
ATOM     39  HB1 LEU A   3      99.901  57.172  64.565  1.00 24.68              
ATOM     40  HB2 LEU A   3      98.784  58.265  63.892  1.00 24.68              
ATOM     41  CG  LEU A   3      98.267  56.185  63.631  1.00 24.68              
ATOM     42  HG  LEU A   3      97.651  55.520  64.226  1.00 24.68              
ATOM     43  CD1 LEU A   3      97.462  56.676  62.432  1.00 24.68              
ATOM     44 1HD1 LEU A   3      98.074  57.309  61.792  1.00 24.68              
ATOM     45 2HD1 LEU A   3      97.086  55.829  61.862  1.00 24.68              
ATOM     46 3HD1 LEU A   3      96.611  57.243  62.789  1.00 24.68              
ATOM     47  CD2 LEU A   3      99.406  55.347  63.033  1.00 24.68              
ATOM     48 1HD2 LEU A   3      98.998  54.527  62.444  1.00 24.68              
ATOM     49 2HD2 LEU A   3     100.046  55.973  62.410  1.00 24.68              
ATOM     50 3HD2 LEU A   3      99.999  54.929  63.847  1.00 24.68              
ATOM     51  C   LEU A   3      98.535  56.392  66.779  1.00 24.68              
ATOM     52  O   LEU A   3      99.138  55.389  66.347  1.00 24.68              
ATOM     53  N   PHE A   4      98.035  56.488  67.986  1.00 25.65              
ATOM     54  H   PHE A   4      97.629  57.389  68.180  1.00 25.65              
ATOM     55  CA  PHE A   4      97.312  55.448  68.678  1.00 25.65              
ATOM     56  HA  PHE A   4      96.319  55.406  68.250  1.00 25.65              
ATOM     57  CB  PHE A   4      97.798  53.975  68.419  1.00 25.65              
ATOM     58  HB1 PHE A   4      97.806  53.753  67.356  1.00 25.65              
ATOM     59  HB2 PHE A   4      97.011  53.325  68.798  1.00 25.65              
ATOM     60  CG  PHE A   4      99.089  53.457  69.060  1.00 25.65              
ATOM     61  CD1 PHE A   4     100.301  54.180  68.996  1.00 25.65              
ATOM     62  HD1 PHE A   4     100.368  55.104  68.448  1.00 25.65              
ATOM     63  CE1 PHE A   4     101.450  53.707  69.656  1.00 25.65              
ATOM     64  HE1 PHE A   4     102.362  54.287  69.612  1.00 25.65              
ATOM     65  CZ  PHE A   4     101.409  52.494  70.363  1.00 25.65              
ATOM     66  HZ  PHE A   4     102.297  52.139  70.864  1.00 25.65              
ATOM     67  CE2 PHE A   4     100.217  51.755  70.407  1.00 25.65              
ATOM     68  HE2 PHE A   4     100.185  50.822  70.951  1.00 25.65              
ATOM     69  CD2 PHE A   4      99.065  52.240  69.764  1.00 25.65              
ATOM     70  HD2 PHE A   4      98.148  51.673  69.820  1.00 25.65              
ATOM     71  C   PHE A   4      97.192  55.724  70.134  1.00 25.65              
ATOM     72  O   PHE A   4      96.936  56.826  70.388  1.00 25.65              
ATOM     73  N   SER A   5      97.677  54.998  71.116  1.00 26.34              
ATOM     74  H   SER A   5      98.037  54.065  70.984  1.00 26.34              
ATOM     75  CA  SER A   5      98.369  55.794  72.175  1.00 26.34              
ATOM     76  HA  SER A   5      97.742  56.508  72.562  1.00 26.34              
ATOM     77  CB  SER A   5      98.723  54.794  73.289  1.00 26.34              
ATOM     78  HB1 SER A   5      97.802  54.390  73.706  1.00 26.34              
ATOM     79  HB2 SER A   5      99.258  55.301  74.084  1.00 26.34              
ATOM     80  OG  SER A   5      99.500  53.725  72.798  1.00 26.34              
ATOM     81  HG  SER A   5     100.331  54.089  72.464  1.00 26.34              
ATOM     82  C   SER A   5      99.639  56.438  71.623  1.00 26.34              
ATOM     83  O   SER A   5     100.648  56.419  72.333  1.00 26.34              
ATOM     84  N   SER A   6      99.537  56.930  70.405  1.00 26.90              
ATOM     85  H   SER A   6      98.705  56.649  69.913  1.00 26.90              
ATOM     86  CA  SER A   6     100.046  58.136  69.893  1.00 26.90              
ATOM     87  HA  SER A   6      99.496  58.951  70.330  1.00 26.90              
ATOM     88  CB  SER A   6     101.535  58.206  70.385  1.00 26.90              
ATOM     89  HB1 SER A   6     101.565  58.379  71.458  1.00 26.90              
ATOM     90  HB2 SER A   6     102.012  59.061  69.926  1.00 26.90              
ATOM     91  OG  SER A   6     102.332  57.084  70.037  1.00 26.90              
ATOM     92  HG  SER A   6     102.099  56.832  69.130  1.00 26.90              
ATOM     93  C   SER A   6     100.233  58.327  68.428  1.00 26.90              
ATOM     94  O   SER A   6     100.872  57.529  67.776  1.00 26.90              
ATOM     95  N   ALA A   7      99.842  59.532  68.019  1.00 27.33              
ATOM     96  H   ALA A   7      99.177  60.055  68.573  1.00 27.33              
ATOM     97  CA  ALA A   7     100.620  60.293  67.056  1.00 27.33              
ATOM     98  HA  ALA A   7     100.706  61.359  67.199  1.00 27.33              
ATOM     99  CB  ALA A   7     102.159  60.036  67.170  1.00 27.33              
ATOM    100  HB1 ALA A   7     102.445  59.050  66.806  1.00 27.33              
ATOM    101  HB2 ALA A   7     102.682  60.763  66.544  1.00 27.33              
ATOM    102  HB3 ALA A   7     102.517  60.153  68.182  1.00 27.33              
ATOM    103  C   ALA A   7     100.246  60.157  65.644  1.00 27.33              
ATOM    104  O   ALA A   7     100.908  59.443  64.896  1.00 27.33              
ATOM    105  N   VAL A   8      99.212  60.906  65.386  1.00 26.79              
ATOM    106  H   VAL A   8      98.750  61.364  66.168  1.00 26.79              
ATOM    107  CA  VAL A   8      98.764  61.385  64.144  1.00 26.79              
ATOM    108  HA  VAL A   8      98.738  62.464  64.063  1.00 26.79              
ATOM    109  CB  VAL A   8      99.705  60.987  62.941  1.00 26.79              
ATOM    110  HB  VAL A   8      99.895  59.923  62.929  1.00 26.79              
ATOM    111  CG1 VAL A   8      99.318  61.174  61.467  1.00 26.79              
ATOM    112 1HG1 VAL A   8      98.522  60.478  61.213  1.00 26.79              
ATOM    113 2HG1 VAL A   8      99.084  62.205  61.230  1.00 26.79              
ATOM    114 3HG1 VAL A   8     100.145  60.873  60.823  1.00 26.79              
ATOM    115  CG2 VAL A   8     101.032  61.760  63.022  1.00 26.79              
ATOM    116 1HG2 VAL A   8     101.441  61.767  64.025  1.00 26.79              
ATOM    117 2HG2 VAL A   8     101.779  61.299  62.372  1.00 26.79              
ATOM    118 3HG2 VAL A   8     100.865  62.776  62.693  1.00 26.79              
ATOM    119  C   VAL A   8      97.350  60.920  63.754  1.00 26.79              
ATOM    120  O   VAL A   8      97.080  59.791  63.392  1.00 26.79              
ATOM    121  N   PHE A   9      96.438  61.847  63.813  1.00 25.93              
ATOM    122  H   PHE A   9      96.767  62.606  64.402  1.00 25.93              
ATOM    123  CA  PHE A   9      95.457  62.176  62.809  1.00 25.93              
ATOM    124  HA  PHE A   9      95.534  63.243  62.828  1.00 25.93              
ATOM    125  CB  PHE A   9      95.816  61.829  61.328  1.00 25.93              
ATOM    126  HB1 PHE A   9      96.886  61.797  61.222  1.00 25.93              
ATOM    127  HB2 PHE A   9      95.563  62.736  60.774  1.00 25.93              
ATOM    128  CG  PHE A   9      95.159  60.662  60.623  1.00 25.93              
ATOM    129  CD1 PHE A   9      95.708  59.367  60.654  1.00 25.93              
ATOM    130  HD1 PHE A   9      96.606  59.156  61.204  1.00 25.93              
ATOM    131  CE1 PHE A   9      95.107  58.309  59.947  1.00 25.93              
ATOM    132  HE1 PHE A   9      95.526  57.315  60.013  1.00 25.93              
ATOM    133  CZ  PHE A   9      93.969  58.548  59.162  1.00 25.93              
ATOM    134  HZ  PHE A   9      93.502  57.735  58.626  1.00 25.93              
ATOM    135  CE2 PHE A   9      93.441  59.846  59.081  1.00 25.93              
ATOM    136  HE2 PHE A   9      92.561  60.039  58.484  1.00 25.93              
ATOM    137  CD2 PHE A   9      94.038  60.897  59.803  1.00 25.93              
ATOM    138  HD2 PHE A   9      93.607  61.885  59.734  1.00 25.93              
ATOM    139  C   PHE A   9      94.024  62.040  62.962  1.00 25.93              
ATOM    140  O   PHE A   9      93.299  62.935  62.516  1.00 25.93              
ATOM    141  N   THR A  10      93.581  60.973  63.585  1.00 26.13              
ATOM    142  H   THR A  10      94.262  60.240  63.725  1.00 26.13              
ATOM    143  CA  THR A  10      92.175  60.856  63.816  1.00 26.13              
ATOM    144  HA  THR A  10      91.800  61.848  63.957  1.00 26.13              
ATOM    145  CB  THR A  10      91.440  60.436  62.471  1.00 26.13              
ATOM    146  HB  THR A  10      90.372  60.442  62.650  1.00 26.13              
ATOM    147  CG2 THR A  10      91.802  59.046  61.952  1.00 26.13              
ATOM    148 1HG2 THR A  10      91.288  58.869  61.008  1.00 26.13              
ATOM    149 2HG2 THR A  10      92.873  58.968  61.783  1.00 26.13              
ATOM    150 3HG2 THR A  10      91.485  58.278  62.656  1.00 26.13              
ATOM    151  OG1 THR A  10      91.550  61.323  61.390  1.00 26.13              
ATOM    152  HG1 THR A  10      91.933  62.156  61.697  1.00 26.13              
ATOM    153  C   THR A  10      91.455  59.995  64.858  1.00 26.13              
ATOM    154  O   THR A  10      90.282  59.658  64.759  1.00 26.13              
ATOM    155  N   SER A  11      92.100  59.610  65.953  1.00 25.53              
ATOM    156  H   SER A  11      92.154  58.594  65.948  1.00 25.53              
ATOM    157  CA  SER A  11      91.903  60.076  67.338  1.00 25.53              
ATOM    158  HA  SER A  11      92.752  60.593  67.705  1.00 25.53              
ATOM    159  CB  SER A  11      90.663  60.986  67.332  1.00 25.53              
ATOM    160  HB1 SER A  11      90.737  61.725  66.556  1.00 25.53              
ATOM    161  HB2 SER A  11      90.662  61.496  68.261  1.00 25.53              
ATOM    162  OG  SER A  11      89.410  60.346  67.218  1.00 25.53              
ATOM    163  HG  SER A  11      89.320  59.952  66.337  1.00 25.53              
ATOM    164  C   SER A  11      91.535  58.809  68.001  1.00 25.53              
ATOM    165  O   SER A  11      91.750  57.722  67.491  1.00 25.53              
ATOM    166  N   LEU A  12      91.083  59.030  69.194  1.00 24.48              
ATOM    167  H   LEU A  12      90.684  59.927  69.406  1.00 24.48              
ATOM    168  CA  LEU A  12      90.754  58.068  70.120  1.00 24.48              
ATOM    169  HA  LEU A  12      90.848  58.411  71.077  1.00 24.48              
ATOM    170  CB  LEU A  12      89.236  57.750  69.865  1.00 24.48              
ATOM    171  HB1 LEU A  12      89.184  57.151  68.958  1.00 24.48              
ATOM    172  HB2 LEU A  12      88.742  58.694  69.626  1.00 24.48              
ATOM    173  CG  LEU A  12      88.365  57.078  70.956  1.00 24.48              
ATOM    174  HG  LEU A  12      88.070  57.821  71.688  1.00 24.48              
ATOM    175  CD1 LEU A  12      87.069  56.587  70.305  1.00 24.48              
ATOM    176 1HD1 LEU A  12      86.579  57.416  69.794  1.00 24.48              
ATOM    177 2HD1 LEU A  12      87.288  55.792  69.593  1.00 24.48              
ATOM    178 3HD1 LEU A  12      86.400  56.209  71.078  1.00 24.48              
ATOM    179  CD2 LEU A  12      88.970  55.909  71.730  1.00 24.48              
ATOM    180 1HD2 LEU A  12      89.136  55.056  71.075  1.00 24.48              
ATOM    181 2HD2 LEU A  12      89.903  56.216  72.200  1.00 24.48              
ATOM    182 3HD2 LEU A  12      88.283  55.619  72.526  1.00 24.48              
ATOM    183  C   LEU A  12      91.558  56.769  70.035  1.00 24.48              
ATOM    184  O   LEU A  12      91.088  55.699  69.674  1.00 24.48              
ATOM    185  N   LEU A  13      92.845  57.037  70.157  1.00 24.50              
ATOM    186  H   LEU A  13      93.020  57.867  70.710  1.00 24.50              
ATOM    187  CA  LEU A  13      93.958  56.600  69.336  1.00 24.50              
ATOM    188  HA  LEU A  13      94.668  56.223  69.984  1.00 24.50              
ATOM    189  CB  LEU A  13      93.660  55.432  68.372  1.00 24.50              
ATOM    190  HB1 LEU A  13      94.293  55.502  67.491  1.00 24.50              
ATOM    191  HB2 LEU A  13      92.664  55.395  67.936  1.00 24.50              
ATOM    192  CG  LEU A  13      93.965  54.007  68.939  1.00 24.50              
ATOM    193  HG  LEU A  13      94.980  54.036  69.310  1.00 24.50              
ATOM    194  CD1 LEU A  13      93.102  53.528  70.099  1.00 24.50              
ATOM    195 1HD1 LEU A  13      93.480  52.576  70.469  1.00 24.50              
ATOM    196 2HD1 LEU A  13      93.121  54.252  70.913  1.00 24.50              
ATOM    197 3HD1 LEU A  13      92.072  53.396  69.770  1.00 24.50              
ATOM    198  CD2 LEU A  13      93.878  52.981  67.817  1.00 24.50              
ATOM    199 1HD2 LEU A  13      94.557  53.254  67.009  1.00 24.50              
ATOM    200 2HD2 LEU A  13      94.162  52.001  68.196  1.00 24.50              
ATOM    201 3HD2 LEU A  13      92.861  52.936  67.430  1.00 24.50              
ATOM    202  C   LEU A  13      94.654  57.739  68.652  1.00 24.50              
ATOM    203  O   LEU A  13      95.708  57.571  68.257  1.00 24.50              
ATOM    204  N   THR A  14      94.240  58.979  68.672  1.00 24.22              
ATOM    205  H   THR A  14      93.298  59.137  69.005  1.00 24.22              
ATOM    206  CA  THR A  14      95.155  60.065  69.143  1.00 24.22              
ATOM    207  HA  THR A  14      95.723  60.551  68.434  1.00 24.22              
ATOM    208  CB  THR A  14      94.286  61.006  69.924  1.00 24.22              
ATOM    209  HB  THR A  14      94.794  61.224  70.810  1.00 24.22              
ATOM    210  CG2 THR A  14      93.867  62.263  69.339  1.00 24.22              
ATOM    211 1HG2 THR A  14      94.669  62.612  68.783  1.00 24.22              
ATOM    212 2HG2 THR A  14      93.005  62.084  68.735  1.00 24.22              
ATOM    213 3HG2 THR A  14      93.683  63.008  70.089  1.00 24.22              
ATOM    214  OG1 THR A  14      93.090  60.446  70.246  1.00 24.22              
ATOM    215  HG1 THR A  14      92.668  60.966  70.941  1.00 24.22              
ATOM    216  C   THR A  14      96.117  59.432  70.063  1.00 24.22              
ATOM    217  O   THR A  14      97.311  59.257  69.722  1.00 24.22              
ATOM    218  N   CYS A  15      95.367  58.971  71.074  1.00 23.52              
ATOM    219  H   CYS A  15      94.362  59.078  70.972  1.00 23.52              
ATOM    220  CA  CYS A  15      95.599  58.167  72.194  1.00 23.52              
ATOM    221  HA  CYS A  15      94.875  58.573  72.790  1.00 23.52              
ATOM    222  CB  CYS A  15      94.970  56.725  72.353  1.00 23.52              
ATOM    223  HB1 CYS A  15      95.155  56.088  71.507  1.00 23.52              
ATOM    224  HB2 CYS A  15      93.891  56.816  72.409  1.00 23.52              
ATOM    225  SG  CYS A  15      95.497  55.782  73.806  1.00 23.52              
ATOM    226  HG  CYS A  15      95.053  56.628  74.751  1.00 23.52              
ATOM    227  C   CYS A  15      96.694  58.583  73.072  1.00 23.52              
ATOM    228  O   CYS A  15      96.483  58.911  74.242  1.00 23.52              
ATOM    229  N   THR A  16      97.801  58.903  72.487  1.00 24.11              
ATOM    230  H   THR A  16      97.974  58.677  71.520  1.00 24.11              
ATOM    231  CA  THR A  16      98.706  59.750  73.233  1.00 24.11              
ATOM    232  HA  THR A  16      98.145  60.405  73.877  1.00 24.11              
ATOM    233  CB  THR A  16      99.628  58.861  74.138  1.00 24.11              
ATOM    234  HB  THR A  16     100.256  58.293  73.474  1.00 24.11              
ATOM    235  CG2 THR A  16      99.015  57.898  75.157  1.00 24.11              
ATOM    236 1HG2 THR A  16      98.471  58.444  75.925  1.00 24.11              
ATOM    237 2HG2 THR A  16      99.805  57.321  75.640  1.00 24.11              
ATOM    238 3HG2 THR A  16      98.342  57.193  74.689  1.00 24.11              
ATOM    239  OG1 THR A  16     100.532  59.569  74.947  1.00 24.11              
ATOM    240  HG1 THR A  16     101.088  60.079  74.347  1.00 24.11              
ATOM    241  C   THR A  16      99.555  60.583  72.364  1.00 24.11              
ATOM    242  O   THR A  16     100.729  60.825  72.647  1.00 24.11              
ATOM    243  N   LEU A  17      98.947  60.943  71.279  1.00 24.78              
ATOM    244  H   LEU A  17      98.038  60.570  71.065  1.00 24.78              
ATOM    245  CA  LEU A  17      99.488  61.741  70.265  1.00 24.78              
ATOM    246  HA  LEU A  17      99.563  62.670  70.720  1.00 24.78              
ATOM    247  CB  LEU A  17     101.031  61.568  69.951  1.00 24.78              
ATOM    248  HB1 LEU A  17     101.151  61.890  68.927  1.00 24.78              
ATOM    249  HB2 LEU A  17     101.206  60.541  69.941  1.00 24.78              
ATOM    250  CG  LEU A  17     102.269  62.239  70.613  1.00 24.78              
ATOM    251  HG  LEU A  17     102.752  62.772  69.816  1.00 24.78              
ATOM    252  CD1 LEU A  17     102.125  63.292  71.707  1.00 24.78              
ATOM    253 1HD1 LEU A  17     102.057  62.815  72.677  1.00 24.78              
ATOM    254 2HD1 LEU A  17     103.006  63.933  71.722  1.00 24.78              
ATOM    255 3HD1 LEU A  17     101.248  63.903  71.533  1.00 24.78              
ATOM    256  CD2 LEU A  17     103.374  61.243  70.990  1.00 24.78              
ATOM    257 1HD2 LEU A  17     103.713  60.714  70.100  1.00 24.78              
ATOM    258 2HD2 LEU A  17     104.224  61.772  71.420  1.00 24.78              
ATOM    259 3HD2 LEU A  17     103.000  60.515  71.705  1.00 24.78              
ATOM    260  C   LEU A  17      98.539  62.089  69.028  1.00 24.78              
ATOM    261  O   LEU A  17      98.990  62.239  67.970  1.00 24.78              
ATOM    262  N   CYS A  18      97.234  62.343  68.949  1.00 23.50              
ATOM    263  H   CYS A  18      96.944  62.091  68.006  1.00 23.50              
ATOM    264  CA  CYS A  18      96.700  63.690  69.236  1.00 23.50              
ATOM    265  HA  CYS A  18      95.600  63.852  69.095  1.00 23.50              
ATOM    266  CB  CYS A  18      97.556  64.770  68.616  1.00 23.50              
ATOM    267  HB1 CYS A  18      97.265  64.821  67.590  1.00 23.50              
ATOM    268  HB2 CYS A  18      98.555  64.390  68.620  1.00 23.50              
ATOM    269  SG  CYS A  18      97.810  66.408  69.394  1.00 23.50              
ATOM    270  HG  CYS A  18      96.659  67.052  69.125  1.00 23.50              
ATOM    271  C   CYS A  18      97.016  63.683  70.715  1.00 23.50              
ATOM    272  O   CYS A  18      97.999  64.177  71.201  1.00 23.50              
ATOM    273  N   TRP A  19      96.209  62.878  71.333  1.00 22.60              
ATOM    274  H   TRP A  19      95.406  62.670  70.787  1.00 22.60              
ATOM    275  CA  TRP A  19      96.195  62.295  72.624  1.00 22.60              
ATOM    276  HA  TRP A  19      96.660  61.320  72.509  1.00 22.60              
ATOM    277  CB  TRP A  19      97.054  63.029  73.706  1.00 22.60              
ATOM    278  HB1 TRP A  19      96.603  62.768  74.634  1.00 22.60              
ATOM    279  HB2 TRP A  19      96.888  64.080  73.575  1.00 22.60              
ATOM    280  CG  TRP A  19      98.537  62.943  74.101  1.00 22.60              
ATOM    281  CD1 TRP A  19      99.468  63.821  73.652  1.00 22.60              
ATOM    282  HD1 TRP A  19      99.335  64.544  72.869  1.00 22.60              
ATOM    283  NE1 TRP A  19     100.552  63.884  74.485  1.00 22.60              
ATOM    284  HE1 TRP A  19     101.306  64.545  74.308  1.00 22.60              
ATOM    285  CE2 TRP A  19     100.292  63.244  75.656  1.00 22.60              
ATOM    286  CZ2 TRP A  19     100.921  63.281  76.904  1.00 22.60              
ATOM    287  HZ2 TRP A  19     101.739  63.963  77.061  1.00 22.60              
ATOM    288  CH2 TRP A  19     100.529  62.363  77.890  1.00 22.60              
ATOM    289  HH2 TRP A  19     101.020  62.334  78.853  1.00 22.60              
ATOM    290  CZ3 TRP A  19      99.543  61.417  77.579  1.00 22.60              
ATOM    291  HZ3 TRP A  19      99.277  60.661  78.307  1.00 22.60              
ATOM    292  CE3 TRP A  19      98.875  61.458  76.338  1.00 22.60              
ATOM    293  HE3 TRP A  19      98.138  60.704  76.156  1.00 22.60              
ATOM    294  CD2 TRP A  19      99.167  62.422  75.342  1.00 22.60              
ATOM    295  C   TRP A  19      94.802  62.019  72.977  1.00 22.60              
ATOM    296  O   TRP A  19      93.898  62.570  72.321  1.00 22.60              
ATOM    297  N   VAL A  20      94.689  61.060  73.895  1.00 22.31              
ATOM    298  H   VAL A  20      95.542  60.783  74.367  1.00 22.31              
ATOM    299  CA  VAL A  20      93.579  60.168  74.138  1.00 22.31              
ATOM    300  HA  VAL A  20      94.209  59.440  73.749  1.00 22.31              
ATOM    301  CB  VAL A  20      93.457  59.114  75.365  1.00 22.31              
ATOM    302  HB  VAL A  20      92.959  59.681  76.110  1.00 22.31              
ATOM    303  CG1 VAL A  20      92.637  57.825  75.055  1.00 22.31              
ATOM    304 1HG1 VAL A  20      91.656  58.018  74.660  1.00 22.31              
ATOM    305 2HG1 VAL A  20      93.129  57.187  74.338  1.00 22.31              
ATOM    306 3HG1 VAL A  20      92.459  57.216  75.942  1.00 22.31              
ATOM    307  CG2 VAL A  20      94.574  58.347  76.144  1.00 22.31              
ATOM    308 1HG2 VAL A  20      95.481  58.878  76.352  1.00 22.31              
ATOM    309 2HG2 VAL A  20      94.173  58.056  77.117  1.00 22.31              
ATOM    310 3HG2 VAL A  20      94.891  57.443  75.650  1.00 22.31              
ATOM    311  C   VAL A  20      92.604  59.836  73.048  1.00 22.31              
ATOM    312  O   VAL A  20      92.656  58.800  72.416  1.00 22.31              
ATOM    313  N   SER A  21      91.974  60.849  72.590  1.00 21.77              
ATOM    314  H   SER A  21      92.274  61.691  73.058  1.00 21.77              
ATOM    315  CA  SER A  21      90.637  61.039  72.167  1.00 21.77              
ATOM    316  HA  SER A  21      90.228  61.814  72.796  1.00 21.77              
ATOM    317  CB  SER A  21      89.542  59.991  72.523  1.00 21.77              
ATOM    318  HB1 SER A  21      89.009  59.676  71.635  1.00 21.77              
ATOM    319  HB2 SER A  21      88.796  60.508  73.112  1.00 21.77              
ATOM    320  OG  SER A  21      89.974  58.847  73.198  1.00 21.77              
ATOM    321  HG  SER A  21      89.222  58.475  73.708  1.00 21.77              
ATOM    322  C   SER A  21      90.388  61.655  70.876  1.00 21.77              
ATOM    323  O   SER A  21      89.488  61.280  70.134  1.00 21.77              
ATOM    324  N   GLU A  22      91.227  62.637  70.609  1.00 21.29              
ATOM    325  H   GLU A  22      91.852  62.922  71.348  1.00 21.29              
ATOM    326  CA  GLU A  22      90.994  63.478  69.473  1.00 21.29              
ATOM    327  HA  GLU A  22      91.164  62.919  68.592  1.00 21.29              
ATOM    328  CB  GLU A  22      89.495  63.960  69.275  1.00 21.29              
ATOM    329  HB1 GLU A  22      88.886  63.536  70.060  1.00 21.29              
ATOM    330  HB2 GLU A  22      89.130  63.502  68.356  1.00 21.29              
ATOM    331  CG  GLU A  22      89.062  65.446  69.261  1.00 21.29              
ATOM    332  HG1 GLU A  22      89.449  65.953  70.131  1.00 21.29              
ATOM    333  HG2 GLU A  22      87.973  65.463  69.317  1.00 21.29              
ATOM    334  CD  GLU A  22      89.446  66.281  68.055  1.00 21.29              
ATOM    335  OE1 GLU A  22      90.041  65.730  67.112  1.00 21.29              
ATOM    336  OE2 GLU A  22      89.138  67.490  68.017  1.00 21.29              
ATOM    337  C   GLU A  22      91.869  64.668  69.363  1.00 21.29              
ATOM    338  O   GLU A  22      91.979  65.540  70.196  1.00 21.29              
ATOM    339  N   LYS A  23      92.661  64.695  68.375  1.00 21.76              
ATOM    340  H   LYS A  23      92.416  64.205  67.537  1.00 21.76              
ATOM    341  CA  LYS A  23      93.740  65.598  68.364  1.00 21.76              
ATOM    342  HA  LYS A  23      94.494  65.248  67.684  1.00 21.76              
ATOM    343  CB  LYS A  23      93.209  66.912  67.611  1.00 21.76              
ATOM    344  HB1 LYS A  23      93.992  67.654  67.571  1.00 21.76              
ATOM    345  HB2 LYS A  23      92.399  67.320  68.213  1.00 21.76              
ATOM    346  CG  LYS A  23      92.759  67.043  66.148  1.00 21.76              
ATOM    347  HG1 LYS A  23      91.877  66.461  65.970  1.00 21.76              
ATOM    348  HG2 LYS A  23      93.506  66.670  65.464  1.00 21.76              
ATOM    349  CD  LYS A  23      92.493  68.500  65.724  1.00 21.76              
ATOM    350  HD1 LYS A  23      93.349  68.860  65.152  1.00 21.76              
ATOM    351  HD2 LYS A  23      92.386  69.140  66.594  1.00 21.76              
ATOM    352  CE  LYS A  23      91.231  68.615  64.870  1.00 21.76              
ATOM    353  HE1 LYS A  23      91.318  67.934  64.019  1.00 21.76              
ATOM    354  HE2 LYS A  23      91.158  69.640  64.498  1.00 21.76              
ATOM    355  NZ  LYS A  23      90.035  68.290  65.677  1.00 21.76              
ATOM    356  HZ1 LYS A  23      90.101  67.369  66.121  1.00 21.76              
ATOM    357  HZ2 LYS A  23      89.948  68.886  66.503  1.00 21.76              
ATOM    358  HZ3 LYS A  23      89.174  68.322  65.164  1.00 21.76              
ATOM    359  C   LYS A  23      94.520  66.120  69.566  1.00 21.76              
ATOM    360  O   LYS A  23      94.986  67.223  69.531  1.00 21.76              
ATOM    361  N   CYS A  24      94.699  65.333  70.631  1.00 20.18              
ATOM    362  H   CYS A  24      94.103  64.531  70.685  1.00 20.18              
ATOM    363  CA  CYS A  24      95.261  65.733  71.941  1.00 20.18              
ATOM    364  HA  CYS A  24      95.909  64.967  72.343  1.00 20.18              
ATOM    365  CB  CYS A  24      96.144  67.049  72.035  1.00 20.18              
ATOM    366  HB1 CYS A  24      95.626  67.846  72.561  1.00 20.18              
ATOM    367  HB2 CYS A  24      96.437  67.539  71.125  1.00 20.18              
ATOM    368  SG  CYS A  24      97.719  66.723  72.860  1.00 20.18              
ATOM    369  HG  CYS A  24      97.227  66.442  74.086  1.00 20.18              
ATOM    370  C   CYS A  24      94.186  65.806  72.872  1.00 20.18              
ATOM    371  O   CYS A  24      94.319  66.483  73.855  1.00 20.18              
ATOM    372  N   PHE A  25      93.115  65.134  72.532  1.00 19.33              
ATOM    373  H   PHE A  25      93.031  64.867  71.573  1.00 19.33              
ATOM    374  CA  PHE A  25      92.067  64.738  73.351  1.00 19.33              
ATOM    375  HA  PHE A  25      92.012  65.461  74.129  1.00 19.33              
ATOM    376  CB  PHE A  25      90.600  64.770  72.627  1.00 19.33              
ATOM    377  HB1 PHE A  25      90.194  63.793  72.756  1.00 19.33              
ATOM    378  HB2 PHE A  25      90.713  64.678  71.621  1.00 19.33              
ATOM    379  CG  PHE A  25      89.289  65.630  72.615  1.00 19.33              
ATOM    380  CD1 PHE A  25      89.120  67.027  72.740  1.00 19.33              
ATOM    381  HD1 PHE A  25      89.902  67.658  73.027  1.00 19.33              
ATOM    382  CE1 PHE A  25      87.929  67.707  72.438  1.00 19.33              
ATOM    383  HE1 PHE A  25      87.870  68.782  72.559  1.00 19.33              
ATOM    384  CZ  PHE A  25      86.829  67.000  71.959  1.00 19.33              
ATOM    385  HZ  PHE A  25      85.909  67.511  71.715  1.00 19.33              
ATOM    386  CE2 PHE A  25      86.941  65.617  71.814  1.00 19.33              
ATOM    387  HE2 PHE A  25      86.093  65.056  71.448  1.00 19.33              
ATOM    388  CD2 PHE A  25      88.128  64.948  72.173  1.00 19.33              
ATOM    389  HD2 PHE A  25      88.130  63.876  72.057  1.00 19.33              
ATOM    390  C   PHE A  25      92.323  63.544  74.271  1.00 19.33              
ATOM    391  O   PHE A  25      91.454  62.768  74.302  1.00 19.33              
ATOM    392  N   VAL A  26      93.255  63.017  75.063  1.00 18.21              
ATOM    393  H   VAL A  26      92.928  62.136  75.420  1.00 18.21              
ATOM    394  CA  VAL A  26      94.480  63.361  75.708  1.00 18.21              
ATOM    395  HA  VAL A  26      93.812  63.442  76.569  1.00 18.21              
ATOM    396  CB  VAL A  26      95.341  62.640  76.802  1.00 18.21              
ATOM    397  HB  VAL A  26      94.680  62.710  77.628  1.00 18.21              
ATOM    398  CG1 VAL A  26      95.636  61.208  76.660  1.00 18.21              
ATOM    399 1HG1 VAL A  26      96.210  60.830  77.507  1.00 18.21              
ATOM    400 2HG1 VAL A  26      94.663  60.769  76.735  1.00 18.21              
ATOM    401 3HG1 VAL A  26      96.157  60.966  75.752  1.00 18.21              
ATOM    402  CG2 VAL A  26      96.632  63.308  77.334  1.00 18.21              
ATOM    403 1HG2 VAL A  26      97.320  63.535  76.538  1.00 18.21              
ATOM    404 2HG2 VAL A  26      96.418  64.247  77.829  1.00 18.21              
ATOM    405 3HG2 VAL A  26      97.112  62.686  78.087  1.00 18.21              
ATOM    406  C   VAL A  26      94.882  64.823  75.857  1.00 18.21              
ATOM    407  O   VAL A  26      95.937  65.183  75.343  1.00 18.21              
ATOM    408  N   PHE A  27      94.122  65.691  76.537  1.00 16.89              
ATOM    409  H   PHE A  27      93.906  66.494  75.945  1.00 16.89              
ATOM    410  CA  PHE A  27      94.407  66.211  77.883  1.00 16.89              
ATOM    411  HA  PHE A  27      94.518  65.343  78.540  1.00 16.89              
ATOM    412  CB  PHE A  27      95.725  66.985  77.949  1.00 16.89              
ATOM    413  HB1 PHE A  27      95.539  67.892  77.394  1.00 16.89              
ATOM    414  HB2 PHE A  27      96.437  66.395  77.392  1.00 16.89              
ATOM    415  CG  PHE A  27      96.455  67.351  79.251  1.00 16.89              
ATOM    416  CD1 PHE A  27      95.846  67.410  80.517  1.00 16.89              
ATOM    417  HD1 PHE A  27      94.812  67.172  80.650  1.00 16.89              
ATOM    418  CE1 PHE A  27      96.561  67.834  81.651  1.00 16.89              
ATOM    419  HE1 PHE A  27      96.049  67.899  82.603  1.00 16.89              
ATOM    420  CZ  PHE A  27      97.905  68.219  81.539  1.00 16.89              
ATOM    421  HZ  PHE A  27      98.440  68.569  82.410  1.00 16.89              
ATOM    422  CE2 PHE A  27      98.528  68.174  80.282  1.00 16.89              
ATOM    423  HE2 PHE A  27      99.545  68.516  80.173  1.00 16.89              
ATOM    424  CD2 PHE A  27      97.812  67.722  79.159  1.00 16.89              
ATOM    425  HD2 PHE A  27      98.312  67.696  78.208  1.00 16.89              
ATOM    426  C   PHE A  27      93.214  66.949  78.468  1.00 16.89              
ATOM    427  O   PHE A  27      93.353  68.035  78.971  1.00 16.89              
ATOM    428  N   GLU A  28      92.083  66.248  78.339  1.00 16.85              
ATOM    429  H   GLU A  28      92.122  65.437  77.748  1.00 16.85              
ATOM    430  CA  GLU A  28      91.019  66.259  79.322  1.00 16.85              
ATOM    431  HA  GLU A  28      91.277  65.386  79.847  1.00 16.85              
ATOM    432  CB  GLU A  28      91.114  67.281  80.522  1.00 16.85              
ATOM    433  HB1 GLU A  28      90.134  67.371  80.986  1.00 16.85              
ATOM    434  HB2 GLU A  28      91.380  68.277  80.185  1.00 16.85              
ATOM    435  CG  GLU A  28      92.062  66.837  81.648  1.00 16.85              
ATOM    436  HG1 GLU A  28      92.981  66.449  81.222  1.00 16.85              
ATOM    437  HG2 GLU A  28      91.603  66.009  82.172  1.00 16.85              
ATOM    438  CD  GLU A  28      92.357  67.930  82.686  1.00 16.85              
ATOM    439  OE1 GLU A  28      91.388  68.548  83.189  1.00 16.85              
ATOM    440  OE2 GLU A  28      93.553  68.090  83.023  1.00 16.85              
ATOM    441  C   GLU A  28      89.573  65.846  79.039  1.00 16.85              
ATOM    442  O   GLU A  28      88.588  66.426  79.500  1.00 16.85              
ATOM    443  N   ASP A  29      89.447  64.671  78.419  1.00 16.53              
ATOM    444  H   ASP A  29      90.284  64.382  77.957  1.00 16.53              
ATOM    445  CA  ASP A  29      88.537  63.596  78.817  1.00 16.53              
ATOM    446  HA  ASP A  29      88.092  64.117  79.657  1.00 16.53              
ATOM    447  CB  ASP A  29      87.210  63.443  78.072  1.00 16.53              
ATOM    448  HB1 ASP A  29      87.113  62.414  77.749  1.00 16.53              
ATOM    449  HB2 ASP A  29      87.258  64.120  77.235  1.00 16.53              
ATOM    450  CG  ASP A  29      85.957  63.817  78.883  1.00 16.53              
ATOM    451  OD1 ASP A  29      85.133  64.561  78.310  1.00 16.53              
ATOM    452  OD2 ASP A  29      85.826  63.351  80.036  1.00 16.53              
ATOM    453  C   ASP A  29      89.103  62.468  79.731  1.00 16.53              
ATOM    454  O   ASP A  29      88.890  61.311  79.367  1.00 16.53              
ATOM    455  N   TYR A  30      89.901  62.538  80.863  1.00 15.49              
ATOM    456  H   TYR A  30      90.040  61.592  81.220  1.00 15.49              
ATOM    457  CA  TYR A  30      90.533  63.527  81.832  1.00 15.49              
ATOM    458  HA  TYR A  30      90.266  64.523  81.537  1.00 15.49              
ATOM    459  CB  TYR A  30      89.890  63.338  83.223  1.00 15.49              
ATOM    460  HB1 TYR A  30      89.921  62.284  83.487  1.00 15.49              
ATOM    461  HB2 TYR A  30      88.835  63.603  83.134  1.00 15.49              
ATOM    462  CG  TYR A  30      90.505  64.148  84.342  1.00 15.49              
ATOM    463  CD1 TYR A  30      91.376  63.517  85.250  1.00 15.49              
ATOM    464  HD1 TYR A  30      91.605  62.464  85.125  1.00 15.49              
ATOM    465  CE1 TYR A  30      92.002  64.262  86.267  1.00 15.49              
ATOM    466  HE1 TYR A  30      92.691  63.778  86.937  1.00 15.49              
ATOM    467  CZ  TYR A  30      91.750  65.648  86.374  1.00 15.49              
ATOM    468  OH  TYR A  30      92.364  66.369  87.349  1.00 15.49              
ATOM    469  HH  TYR A  30      93.035  65.849  87.785  1.00 15.49              
ATOM    470  CE2 TYR A  30      90.866  66.276  85.474  1.00 15.49              
ATOM    471  HE2 TYR A  30      90.725  67.346  85.513  1.00 15.49              
ATOM    472  CD2 TYR A  30      90.241  65.524  84.460  1.00 15.49              
ATOM    473  HD2 TYR A  30      89.602  66.027  83.745  1.00 15.49              
ATOM    474  C   TYR A  30      92.036  63.390  81.765  1.00 15.49              
ATOM    475  O   TYR A  30      92.733  62.870  82.626  1.00 15.49              
ATOM    476  N   LEU A  31      92.441  63.684  80.535  1.00 14.11              
ATOM    477  H   LEU A  31      91.726  64.126  79.981  1.00 14.11              
ATOM    478  CA  LEU A  31      93.520  63.147  79.766  1.00 14.11              
ATOM    479  HA  LEU A  31      93.366  63.480  78.748  1.00 14.11              
ATOM    480  CB  LEU A  31      94.849  63.739  80.346  1.00 14.11              
ATOM    481  HB1 LEU A  31      94.717  64.814  80.432  1.00 14.11              
ATOM    482  HB2 LEU A  31      95.599  63.555  79.603  1.00 14.11              
ATOM    483  CG  LEU A  31      95.533  63.321  81.678  1.00 14.11              
ATOM    484  HG  LEU A  31      94.979  63.710  82.528  1.00 14.11              
ATOM    485  CD1 LEU A  31      95.794  61.824  81.868  1.00 14.11              
ATOM    486 1HD1 LEU A  31      96.409  61.662  82.751  1.00 14.11              
ATOM    487 2HD1 LEU A  31      94.850  61.308  82.042  1.00 14.11              
ATOM    488 3HD1 LEU A  31      96.292  61.408  80.993  1.00 14.11              
ATOM    489  CD2 LEU A  31      96.921  63.978  81.723  1.00 14.11              
ATOM    490 1HD2 LEU A  31      97.405  63.753  82.673  1.00 14.11              
ATOM    491 2HD2 LEU A  31      97.539  63.620  80.900  1.00 14.11              
ATOM    492 3HD2 LEU A  31      96.813  65.059  81.647  1.00 14.11              
ATOM    493  C   LEU A  31      93.555  61.620  79.778  1.00 14.11              
ATOM    494  O   LEU A  31      94.442  61.006  79.203  1.00 14.11              
ATOM    495  N   ASP A  32      92.544  60.974  80.320  1.00 13.19              
ATOM    496  H   ASP A  32      92.011  61.375  81.085  1.00 13.19              
ATOM    497  CA  ASP A  32      92.160  59.691  79.806  1.00 13.19              
ATOM    498  HA  ASP A  32      93.043  59.058  79.839  1.00 13.19              
ATOM    499  CB  ASP A  32      91.118  59.004  80.719  1.00 13.19              
ATOM    500  HB1 ASP A  32      91.091  57.945  80.463  1.00 13.19              
ATOM    501  HB2 ASP A  32      90.132  59.406  80.497  1.00 13.19              
ATOM    502  CG  ASP A  32      91.411  59.177  82.194  1.00 13.19              
ATOM    503  OD1 ASP A  32      91.067  60.277  82.684  1.00 13.19              
ATOM    504  OD2 ASP A  32      91.964  58.246  82.831  1.00 13.19              
ATOM    505  C   ASP A  32      91.678  59.640  78.403  1.00 13.19              
ATOM    506  O   ASP A  32      91.673  58.584  77.786  1.00 13.19              
ATOM    507  N   GLU A  33      91.387  60.833  77.966  1.00 12.18              
ATOM    508  H   GLU A  33      91.307  61.533  78.687  1.00 12.18              
ATOM    509  CA  GLU A  33      91.206  61.266  76.636  1.00 12.18              
ATOM    510  HA  GLU A  33      92.185  61.275  76.131  1.00 12.18              
ATOM    511  CB  GLU A  33      90.210  60.325  75.902  1.00 12.18              
ATOM    512  HB1 GLU A  33      90.747  59.438  75.661  1.00 12.18              
ATOM    513  HB2 GLU A  33      89.983  60.779  74.948  1.00 12.18              
ATOM    514  CG  GLU A  33      88.892  59.858  76.546  1.00 12.18              
ATOM    515  HG1 GLU A  33      88.359  60.707  76.963  1.00 12.18              
ATOM    516  HG2 GLU A  33      89.085  59.151  77.352  1.00 12.18              
ATOM    517  CD  GLU A  33      88.012  59.205  75.474  1.00 12.18              
ATOM    518  OE1 GLU A  33      87.282  59.970  74.809  1.00 12.18              
ATOM    519  OE2 GLU A  33      88.215  58.012  75.147  1.00 12.18              
ATOM    520  C   GLU A  33      90.712  62.688  76.739  1.00 12.18              
ATOM    521  O   GLU A  33      91.507  63.548  77.151  1.00 12.18              
ATOM    522  N   ASN A  34      89.528  62.894  76.173  1.00 10.90              
ATOM    523  H   ASN A  34      88.951  62.072  76.271  1.00 10.90              
ATOM    524  CA  ASN A  34      89.051  63.776  75.120  1.00 10.90              
ATOM    525  HA  ASN A  34      89.466  63.612  74.165  1.00 10.90              
ATOM    526  CB  ASN A  34      87.607  63.135  74.853  1.00 10.90              
ATOM    527  HB1 ASN A  34      87.319  62.446  75.639  1.00 10.90              
ATOM    528  HB2 ASN A  34      87.737  62.461  74.008  1.00 10.90              
ATOM    529  CG  ASN A  34      86.293  63.884  74.548  1.00 10.90              
ATOM    530  OD1 ASN A  34      85.747  63.720  73.474  1.00 10.90              
ATOM    531  ND2 ASN A  34      85.623  64.566  75.457  1.00 10.90              
ATOM    532 1HD2 ASN A  34      85.892  64.640  76.435  1.00 10.90              
ATOM    533 2HD2 ASN A  34      84.768  64.981  75.160  1.00 10.90              
ATOM    534  C   ASN A  34      89.108  65.263  75.454  1.00 10.90              
ATOM    535  O   ASN A  34      88.121  65.950  75.367  1.00 10.90              
ATOM    536  N   ILE A  35      90.333  65.735  75.754  1.00  8.61              
ATOM    537  H   ILE A  35      91.068  65.096  75.999  1.00  8.61              
ATOM    538  CA  ILE A  35      90.696  67.127  75.728  1.00  8.61              
ATOM    539  HA  ILE A  35      90.128  67.382  74.865  1.00  8.61              
ATOM    540  CB  ILE A  35      89.734  68.048  76.631  1.00  8.61              
ATOM    541  HB  ILE A  35      89.115  67.347  77.173  1.00  8.61              
ATOM    542  CG2 ILE A  35      90.273  68.920  77.784  1.00  8.61              
ATOM    543 1HG2 ILE A  35      89.772  68.630  78.703  1.00  8.61              
ATOM    544 2HG2 ILE A  35      91.350  68.842  77.867  1.00  8.61              
ATOM    545 3HG2 ILE A  35      90.028  69.971  77.658  1.00  8.61              
ATOM    546  CG1 ILE A  35      88.641  68.868  75.864  1.00  8.61              
ATOM    547 1HG1 ILE A  35      88.216  68.269  75.072  1.00  8.61              
ATOM    548 2HG1 ILE A  35      89.075  69.722  75.364  1.00  8.61              
ATOM    549  CD1 ILE A  35      87.463  69.333  76.725  1.00  8.61              
ATOM    550  HD1 ILE A  35      87.772  70.067  77.468  1.00  8.61              
ATOM    551  HD2 ILE A  35      86.713  69.802  76.089  1.00  8.61              
ATOM    552  HD3 ILE A  35      87.004  68.486  77.234  1.00  8.61              
ATOM    553  C   ILE A  35      92.001  67.656  75.182  1.00  8.61              
ATOM    554  O   ILE A  35      92.910  68.099  75.868  1.00  8.61              
ATOM    555  N   ILE A  36      92.034  67.648  73.836  1.00  6.78              
ATOM    556  H   ILE A  36      91.221  67.274  73.397  1.00  6.78              
ATOM    557  CA  ILE A  36      92.703  68.654  73.079  1.00  6.78              
ATOM    558  HA  ILE A  36      93.741  68.805  73.362  1.00  6.78              
ATOM    559  CB  ILE A  36      92.610  68.525  71.486  1.00  6.78              
ATOM    560  HB  ILE A  36      93.296  67.738  71.212  1.00  6.78              
ATOM    561  CG2 ILE A  36      91.248  68.191  70.881  1.00  6.78              
ATOM    562 1HG2 ILE A  36      90.940  67.248  71.259  1.00  6.78              
ATOM    563 2HG2 ILE A  36      90.500  68.944  71.094  1.00  6.78              
ATOM    564 3HG2 ILE A  36      91.293  68.084  69.804  1.00  6.78              
ATOM    565  CG1 ILE A  36      93.002  69.809  70.737  1.00  6.78              
ATOM    566 1HG1 ILE A  36      93.948  70.106  71.136  1.00  6.78              
ATOM    567 2HG1 ILE A  36      92.227  70.528  70.967  1.00  6.78              
ATOM    568  CD1 ILE A  36      93.174  69.925  69.225  1.00  6.78              
ATOM    569  HD1 ILE A  36      92.286  69.588  68.705  1.00  6.78              
ATOM    570  HD2 ILE A  36      93.325  70.973  68.968  1.00  6.78              
ATOM    571  HD3 ILE A  36      94.059  69.396  68.893  1.00  6.78              
ATOM    572  C   ILE A  36      91.837  69.804  73.581  1.00  6.78              
ATOM    573  O   ILE A  36      90.651  69.844  73.252  1.00  6.78              
ATOM    574  N   ASP A  37      92.289  70.515  74.613  1.00  5.37              
ATOM    575  H   ASP A  37      93.258  70.454  74.880  1.00  5.37              
ATOM    576  CA  ASP A  37      91.391  71.118  75.588  1.00  5.37              
ATOM    577  HA  ASP A  37      90.853  70.313  76.011  1.00  5.37              
ATOM    578  CB  ASP A  37      92.201  71.804  76.695  1.00  5.37              
ATOM    579  HB1 ASP A  37      92.922  71.091  77.093  1.00  5.37              
ATOM    580  HB2 ASP A  37      91.525  72.069  77.510  1.00  5.37              
ATOM    581  CG  ASP A  37      92.925  73.065  76.215  1.00  5.37              
ATOM    582  OD1 ASP A  37      93.977  72.924  75.544  1.00  5.37              
ATOM    583  OD2 ASP A  37      92.447  74.185  76.504  1.00  5.37              
ATOM    584  C   ASP A  37      90.348  72.092  74.995  1.00  5.37              
ATOM    585  O   ASP A  37      89.318  72.343  75.618  1.00  5.37              
ATOM    586  N   GLU A  38      90.535  72.505  73.734  1.00  5.21              
ATOM    587  H   GLU A  38      91.424  72.240  73.323  1.00  5.21              
ATOM    588  CA  GLU A  38      89.404  72.511  72.809  1.00  5.21              
ATOM    589  HA  GLU A  38      88.745  71.691  73.099  1.00  5.21              
ATOM    590  CB  GLU A  38      88.602  73.824  72.956  1.00  5.21              
ATOM    591  HB1 GLU A  38      88.230  73.923  73.975  1.00  5.21              
ATOM    592  HB2 GLU A  38      87.717  73.755  72.324  1.00  5.21              
ATOM    593  CG  GLU A  38      89.413  75.087  72.610  1.00  5.21              
ATOM    594  HG1 GLU A  38      90.387  74.811  72.208  1.00  5.21              
ATOM    595  HG2 GLU A  38      89.593  75.651  73.529  1.00  5.21              
ATOM    596  CD  GLU A  38      88.728  75.984  71.576  1.00  5.21              
ATOM    597  OE1 GLU A  38      88.262  75.457  70.541  1.00  5.21              
ATOM    598  OE2 GLU A  38      88.780  77.227  71.744  1.00  5.21              
ATOM    599  C   GLU A  38      89.745  72.306  71.322  1.00  5.21              
ATOM    600  O   GLU A  38      90.850  72.569  70.836  1.00  5.21              
ATOM    601  N   CYS A  39      88.729  71.845  70.588  1.00  5.13              
ATOM    602  H   CYS A  39      87.827  71.831  71.039  1.00  5.13              
ATOM    603  CA  CYS A  39      88.843  70.974  69.419  1.00  5.13              
ATOM    604  HA  CYS A  39      89.263  70.038  69.786  1.00  5.13              
ATOM    605  CB  CYS A  39      87.441  70.620  68.888  1.00  5.13              
ATOM    606  HB1 CYS A  39      87.537  69.740  68.247  1.00  5.13              
ATOM    607  HB2 CYS A  39      87.046  71.444  68.295  1.00  5.13              
ATOM    608  SG  CYS A  39      86.265  70.242  70.224  1.00  5.13              
ATOM    609  HG  CYS A  39      85.252  69.849  69.444  1.00  5.13              
ATOM    610  C   CYS A  39      89.744  71.359  68.261  1.00  5.13              
ATOM    611  O   CYS A  39      90.155  70.471  67.506  1.00  5.13              
ATOM    612  N   PRO A  40      90.027  72.643  68.042  1.00  5.21              
ATOM    613  CD  PRO A  40      89.014  73.691  68.041  1.00  5.21              
ATOM    614  HD1 PRO A  40      89.346  74.510  68.675  1.00  5.21              
ATOM    615  HD2 PRO A  40      88.039  73.346  68.381  1.00  5.21              
ATOM    616  CG  PRO A  40      88.938  74.180  66.592  1.00  5.21              
ATOM    617  HG1 PRO A  40      89.055  75.263  66.559  1.00  5.21              
ATOM    618  HG2 PRO A  40      87.992  73.887  66.135  1.00  5.21              
ATOM    619  CB  PRO A  40      90.110  73.482  65.886  1.00  5.21              
ATOM    620  HB1 PRO A  40      90.632  74.157  65.207  1.00  5.21              
ATOM    621  HB2 PRO A  40      89.734  72.620  65.331  1.00  5.21              
ATOM    622  CA  PRO A  40      90.997  72.990  67.037  1.00  5.21              
ATOM    623  HA  PRO A  40      91.587  72.135  66.708  1.00  5.21              
ATOM    624  C   PRO A  40      91.991  74.074  67.459  1.00  5.21              
ATOM    625  O   PRO A  40      92.766  74.548  66.625  1.00  5.21              
ATOM    626  N   LYS A  41      91.953  74.486  68.727  1.00  4.98              
ATOM    627  H   LYS A  41      91.328  73.992  69.360  1.00  4.98              
ATOM    628  CA  LYS A  41      92.649  75.674  69.226  1.00  4.98              
ATOM    629  HA  LYS A  41      93.299  76.076  68.448  1.00  4.98              
ATOM    630  CB  LYS A  41      91.636  76.765  69.588  1.00  4.98              
ATOM    631  HB1 LYS A  41      92.151  77.543  70.148  1.00  4.98              
ATOM    632  HB2 LYS A  41      90.876  76.326  70.224  1.00  4.98              
ATOM    633  CG  LYS A  41      90.986  77.381  68.332  1.00  4.98              
ATOM    634  HG1 LYS A  41      90.743  76.581  67.635  1.00  4.98              
ATOM    635  HG2 LYS A  41      91.709  78.028  67.837  1.00  4.98              
ATOM    636  CD  LYS A  41      89.679  78.155  68.574  1.00  4.98              
ATOM    637  HD1 LYS A  41      88.970  77.509  69.093  1.00  4.98              
ATOM    638  HD2 LYS A  41      89.250  78.376  67.596  1.00  4.98              
ATOM    639  CE  LYS A  41      89.798  79.489  69.324  1.00  4.98              
ATOM    640  HE1 LYS A  41      88.824  79.979  69.294  1.00  4.98              
ATOM    641  HE2 LYS A  41      90.527  80.126  68.814  1.00  4.98              
ATOM    642  NZ  LYS A  41      90.203  79.313  70.733  1.00  4.98              
ATOM    643  HZ1 LYS A  41      89.697  78.537  71.166  1.00  4.98              
ATOM    644  HZ2 LYS A  41      91.203  79.124  70.761  1.00  4.98              
ATOM    645  HZ3 LYS A  41      90.070  80.151  71.268  1.00  4.98              
ATOM    646  C   LYS A  41      93.581  75.320  70.382  1.00  4.98              
ATOM    647  O   LYS A  41      94.669  75.894  70.484  1.00  4.98              
ATOM    648  N   SER A  42      93.237  74.315  71.181  1.00  5.10              
ATOM    649  H   SER A  42      92.356  73.831  71.036  1.00  5.10              
ATOM    650  CA  SER A  42      93.879  74.099  72.477  1.00  5.10              
ATOM    651  HA  SER A  42      94.843  74.599  72.475  1.00  5.10              
ATOM    652  CB  SER A  42      93.060  74.799  73.567  1.00  5.10              
ATOM    653  HB1 SER A  42      93.692  74.935  74.437  1.00  5.10              
ATOM    654  HB2 SER A  42      92.211  74.189  73.839  1.00  5.10              
ATOM    655  OG  SER A  42      92.585  76.083  73.186  1.00  5.10              
ATOM    656  HG  SER A  42      91.931  76.313  73.855  1.00  5.10              
ATOM    657  C   SER A  42      94.161  72.639  72.684  1.00  5.10              
ATOM    658  O   SER A  42      93.242  71.883  72.534  1.00  5.10              
ATOM    659  N   ASN A  43      95.429  72.238  72.825  1.00  4.93              
ATOM    660  H   ASN A  43      96.085  72.949  73.102  1.00  4.93              
ATOM    661  CA  ASN A  43      95.992  70.936  72.412  1.00  4.93              
ATOM    662  HA  ASN A  43      95.259  70.139  72.479  1.00  4.93              
ATOM    663  CB  ASN A  43      96.495  71.165  70.964  1.00  4.93              
ATOM    664  HB1 ASN A  43      97.129  72.052  70.938  1.00  4.93              
ATOM    665  HB2 ASN A  43      95.643  71.360  70.314  1.00  4.93              
ATOM    666  CG  ASN A  43      97.300  70.029  70.365  1.00  4.93              
ATOM    667  OD1 ASN A  43      96.933  69.456  69.361  1.00  4.93              
ATOM    668  ND2 ASN A  43      98.454  69.701  70.902  1.00  4.93              
ATOM    669 1HD2 ASN A  43      98.801  70.203  71.711  1.00  4.93              
ATOM    670 2HD2 ASN A  43      98.935  68.921  70.488  1.00  4.93              
ATOM    671  C   ASN A  43      97.148  70.641  73.346  1.00  4.93              
ATOM    672  O   ASN A  43      98.203  71.292  73.271  1.00  4.93              
ATOM    673  N   LEU A  44      96.938  69.669  74.224  1.00  4.60              
ATOM    674  H   LEU A  44      96.056  69.178  74.240  1.00  4.60              
ATOM    675  CA  LEU A  44      97.801  69.533  75.368  1.00  4.60              
ATOM    676  HA  LEU A  44      98.584  70.286  75.301  1.00  4.60              
ATOM    677  CB  LEU A  44      97.073  69.891  76.666  1.00  4.60              
ATOM    678  HB1 LEU A  44      97.807  69.971  77.468  1.00  4.60              
ATOM    679  HB2 LEU A  44      96.427  69.068  76.876  1.00  4.60              
ATOM    680  CG  LEU A  44      96.158  71.114  76.704  1.00  4.60              
ATOM    681  HG  LEU A  44      95.369  70.970  75.970  1.00  4.60              
ATOM    682  CD1 LEU A  44      95.542  71.188  78.103  1.00  4.60              
ATOM    683 1HD1 LEU A  44      96.317  71.263  78.864  1.00  4.60              
ATOM    684 2HD1 LEU A  44      94.892  72.060  78.169  1.00  4.60              
ATOM    685 3HD1 LEU A  44      94.940  70.298  78.291  1.00  4.60              
ATOM    686  CD2 LEU A  44      96.910  72.413  76.424  1.00  4.60              
ATOM    687 1HD2 LEU A  44      96.216  73.246  76.516  1.00  4.60              
ATOM    688 2HD2 LEU A  44      97.693  72.537  77.156  1.00  4.60              
ATOM    689 3HD2 LEU A  44      97.323  72.416  75.422  1.00  4.60              
ATOM    690  C   LEU A  44      98.548  68.243  75.450  1.00  4.60              
ATOM    691  O   LEU A  44      97.926  67.267  75.774  1.00  4.60              
ATOM    692  N   SER A  45      99.859  68.183  75.261  1.00  4.75              
ATOM    693  H   SER A  45     100.400  69.032  75.133  1.00  4.75              
ATOM    694  CA  SER A  45     100.542  66.990  75.770  1.00  4.75              
ATOM    695  HA  SER A  45      99.934  66.090  75.693  1.00  4.75              
ATOM    696  CB  SER A  45     101.845  66.818  74.985  1.00  4.75              
ATOM    697  HB1 SER A  45     102.463  66.052  75.456  1.00  4.75              
ATOM    698  HB2 SER A  45     102.400  67.758  74.973  1.00  4.75              
ATOM    699  OG  SER A  45     101.544  66.423  73.661  1.00  4.75              
ATOM    700  HG  SER A  45     100.795  66.960  73.362  1.00  4.75              
ATOM    701  C   SER A  45     100.911  67.256  77.239  1.00  4.75              
ATOM    702  O   SER A  45     101.306  68.370  77.583  1.00  4.75              
ATOM    703  N   GLY A  46     100.845  66.237  78.102  1.00  4.84              
ATOM    704  H   GLY A  46     100.403  65.382  77.797  1.00  4.84              
ATOM    705  CA  GLY A  46     101.349  66.319  79.482  1.00  4.84              
ATOM    706  HA1 GLY A  46     100.685  65.762  80.144  1.00  4.84              
ATOM    707  HA2 GLY A  46     101.371  67.354  79.820  1.00  4.84              
ATOM    708  C   GLY A  46     102.760  65.768  79.603  1.00  4.84              
ATOM    709  O   GLY A  46     103.738  66.496  79.484  1.00  4.84              
ATOM    710  N   THR A  47     102.862  64.457  79.777  1.00  4.99              
ATOM    711  H   THR A  47     102.008  63.932  79.915  1.00  4.99              
ATOM    712  CA  THR A  47     104.121  63.771  80.121  1.00  4.99              
ATOM    713  HA  THR A  47     104.968  64.449  80.016  1.00  4.99              
ATOM    714  CB  THR A  47     104.044  63.294  81.583  1.00  4.99              
ATOM    715  HB  THR A  47     105.001  62.864  81.878  1.00  4.99              
ATOM    716  CG2 THR A  47     103.662  64.400  82.578  1.00  4.99              
ATOM    717 1HG2 THR A  47     103.845  64.048  83.593  1.00  4.99              
ATOM    718 2HG2 THR A  47     104.251  65.298  82.400  1.00  4.99              
ATOM    719 3HG2 THR A  47     102.605  64.652  82.482  1.00  4.99              
ATOM    720  OG1 THR A  47     103.037  62.313  81.699  1.00  4.99              
ATOM    721  HG1 THR A  47     103.424  61.487  81.388  1.00  4.99              
ATOM    722  C   THR A  47     104.362  62.579  79.172  1.00  4.99              
ATOM    723  O   THR A  47     105.071  61.636  79.522  1.00  4.99              
ATOM    724  N   CYS A  48     103.731  62.567  77.983  1.00  5.14              
ATOM    725  H   CYS A  48     103.166  63.363  77.746  1.00  5.14              
ATOM    726  CA  CYS A  48     104.132  61.671  76.894  1.00  5.14              
ATOM    727  HA  CYS A  48     104.072  60.644  77.259  1.00  5.14              
ATOM    728  CB  CYS A  48     103.260  61.769  75.642  1.00  5.14              
ATOM    729  HB1 CYS A  48     103.221  62.797  75.282  1.00  5.14              
ATOM    730  HB2 CYS A  48     102.258  61.405  75.875  1.00  5.14              
ATOM    731  SG  CYS A  48     103.965  60.692  74.362  1.00  5.14              
ATOM    732  HG  CYS A  48     102.972  60.810  73.464  1.00  5.14              
ATOM    733  C   CYS A  48     105.596  62.000  76.596  1.00  5.14              
ATOM    734  O   CYS A  48     105.927  63.136  76.253  1.00  5.14              
ATOM    735  N   LYS A  49     106.475  61.015  76.799  1.00  5.20              
ATOM    736  H   LYS A  49     106.093  60.126  77.083  1.00  5.20              
ATOM    737  CA  LYS A  49     107.932  61.173  76.881  1.00  5.20              
ATOM    738  HA  LYS A  49     108.105  62.116  77.405  1.00  5.20              
ATOM    739  CB  LYS A  49     108.465  60.017  77.763  1.00  5.20              
ATOM    740  HB1 LYS A  49     108.620  59.118  77.163  1.00  5.20              
ATOM    741  HB2 LYS A  49     107.686  59.772  78.489  1.00  5.20              
ATOM    742  CG  LYS A  49     109.715  60.332  78.609  1.00  5.20              
ATOM    743  HG1 LYS A  49     109.660  59.704  79.500  1.00  5.20              
ATOM    744  HG2 LYS A  49     109.677  61.365  78.958  1.00  5.20              
ATOM    745  CD  LYS A  49     111.066  60.028  77.936  1.00  5.20              
ATOM    746  HD1 LYS A  49     110.919  59.495  76.996  1.00  5.20              
ATOM    747  HD2 LYS A  49     111.625  59.358  78.593  1.00  5.20              
ATOM    748  CE  LYS A  49     111.932  61.271  77.705  1.00  5.20              
ATOM    749  HE1 LYS A  49     112.883  60.952  77.273  1.00  5.20              
ATOM    750  HE2 LYS A  49     112.133  61.747  78.671  1.00  5.20              
ATOM    751  NZ  LYS A  49     111.275  62.245  76.808  1.00  5.20              
ATOM    752  HZ1 LYS A  49     111.884  63.018  76.569  1.00  5.20              
ATOM    753  HZ2 LYS A  49     110.964  61.827  75.930  1.00  5.20              
ATOM    754  HZ3 LYS A  49     110.471  62.648  77.263  1.00  5.20              
ATOM    755  C   LYS A  49     108.565  61.303  75.492  1.00  5.20              
ATOM    756  O   LYS A  49     109.590  60.683  75.213  1.00  5.20              
ATOM    757  N   GLY A  50     107.967  62.132  74.635  1.00  5.16              
ATOM    758  H   GLY A  50     107.160  62.634  74.987  1.00  5.16              
ATOM    759  CA  GLY A  50     108.430  62.478  73.293  1.00  5.16              
ATOM    760  HA1 GLY A  50     107.836  63.310  72.913  1.00  5.16              
ATOM    761  HA2 GLY A  50     108.272  61.619  72.640  1.00  5.16              
ATOM    762  C   GLY A  50     109.908  62.876  73.234  1.00  5.16              
ATOM    763  O   GLY A  50     110.564  63.135  74.249  1.00  5.16              
ATOM    764  N   VAL A  51     110.434  62.868  72.008  1.00  5.19              
ATOM    765  H   VAL A  51     109.820  62.643  71.240  1.00  5.19              
ATOM    766  CA  VAL A  51     111.867  63.051  71.708  1.00  5.19              
ATOM    767  HA  VAL A  51     112.320  63.556  72.562  1.00  5.19              
ATOM    768  CB  VAL A  51     112.588  61.687  71.524  1.00  5.19              
ATOM    769  HB  VAL A  51     112.436  61.343  70.500  1.00  5.19              
ATOM    770  CG1 VAL A  51     114.098  61.800  71.793  1.00  5.19              
ATOM    771 1HG1 VAL A  51     114.569  60.824  71.672  1.00  5.19              
ATOM    772 2HG1 VAL A  51     114.562  62.475  71.076  1.00  5.19              
ATOM    773 3HG1 VAL A  51     114.268  62.160  72.806  1.00  5.19              
ATOM    774  CG2 VAL A  51     112.087  60.579  72.469  1.00  5.19              
ATOM    775 1HG2 VAL A  51     112.674  59.671  72.329  1.00  5.19              
ATOM    776 2HG2 VAL A  51     112.166  60.902  73.507  1.00  5.19              
ATOM    777 3HG2 VAL A  51     111.049  60.329  72.249  1.00  5.19              
ATOM    778  C   VAL A  51     112.089  63.986  70.508  1.00  5.19              
ATOM    779  O   VAL A  51     113.220  64.339  70.186  1.00  5.19              
ATOM    780  N   SER A  52     110.995  64.423  69.882  1.00  5.36              
ATOM    781  H   SER A  52     110.103  64.123  70.245  1.00  5.36              
ATOM    782  CA  SER A  52     110.924  65.501  68.897  1.00  5.36              
ATOM    783  HA  SER A  52     111.652  66.274  69.147  1.00  5.36              
ATOM    784  CB  SER A  52     111.238  64.946  67.503  1.00  5.36              
ATOM    785  HB1 SER A  52     110.525  64.156  67.260  1.00  5.36              
ATOM    786  HB2 SER A  52     112.246  64.528  67.502  1.00  5.36              
ATOM    787  OG  SER A  52     111.155  65.968  66.528  1.00  5.36              
ATOM    788  HG  SER A  52     111.307  65.581  65.659  1.00  5.36              
ATOM    789  C   SER A  52     109.519  66.105  68.933  1.00  5.36              
ATOM    790  O   SER A  52     108.558  65.440  69.334  1.00  5.36              
ATOM    791  N   ASN A  53     109.399  67.376  68.560  1.00  5.02              
ATOM    792  H   ASN A  53     110.209  67.827  68.168  1.00  5.02              
ATOM    793  CA  ASN A  53     108.223  68.186  68.854  1.00  5.02              
ATOM    794  HA  ASN A  53     107.834  67.868  69.826  1.00  5.02              
ATOM    795  CB  ASN A  53     108.636  69.661  69.004  1.00  5.02              
ATOM    796  HB1 ASN A  53     107.758  70.303  68.940  1.00  5.02              
ATOM    797  HB2 ASN A  53     109.348  69.955  68.235  1.00  5.02              
ATOM    798  CG  ASN A  53     109.216  69.832  70.384  1.00  5.02              
ATOM    799  OD1 ASN A  53     108.479  69.838  71.350  1.00  5.02              
ATOM    800  ND2 ASN A  53     110.522  69.848  70.511  1.00  5.02              
ATOM    801 1HD2 ASN A  53     111.125  69.835  69.718  1.00  5.02              
ATOM    802 2HD2 ASN A  53     110.862  69.572  71.434  1.00  5.02              
ATOM    803  C   ASN A  53     107.070  67.982  67.858  1.00  5.02              
ATOM    804  O   ASN A  53     106.880  68.791  66.948  1.00  5.02              
ATOM    805  N   VAL A  54     106.292  66.917  68.112  1.00  5.06              
ATOM    806  H   VAL A  54     106.708  66.244  68.745  1.00  5.06              
ATOM    807  CA  VAL A  54     104.810  66.865  68.067  1.00  5.06              
ATOM    808  HA  VAL A  54     104.571  65.820  68.004  1.00  5.06              
ATOM    809  CB  VAL A  54     104.261  67.441  69.397  1.00  5.06              
ATOM    810  HB  VAL A  54     103.186  67.484  69.309  1.00  5.06              
ATOM    811  CG1 VAL A  54     104.622  66.524  70.581  1.00  5.06              
ATOM    812 1HG1 VAL A  54     104.091  66.852  71.477  1.00  5.06              
ATOM    813 2HG1 VAL A  54     104.345  65.496  70.368  1.00  5.06              
ATOM    814 3HG1 VAL A  54     105.694  66.565  70.781  1.00  5.06              
ATOM    815  CG2 VAL A  54     104.719  68.857  69.810  1.00  5.06              
ATOM    816 1HG2 VAL A  54     104.604  69.559  68.988  1.00  5.06              
ATOM    817 2HG2 VAL A  54     104.099  69.206  70.636  1.00  5.06              
ATOM    818 3HG2 VAL A  54     105.753  68.860  70.146  1.00  5.06              
ATOM    819  C   VAL A  54     104.187  67.559  66.817  1.00  5.06              
ATOM    820  O   VAL A  54     103.668  68.667  66.896  1.00  5.06              
ATOM    821  N   ALA A  55     104.381  66.993  65.622  1.00  5.21              
ATOM    822  H   ALA A  55     104.679  66.031  65.609  1.00  5.21              
ATOM    823  CA  ALA A  55     104.919  67.802  64.516  1.00  5.21              
ATOM    824  HA  ALA A  55     105.733  68.354  64.982  1.00  5.21              
ATOM    825  CB  ALA A  55     105.635  66.930  63.488  1.00  5.21              
ATOM    826  HB1 ALA A  55     104.935  66.658  62.707  1.00  5.21              
ATOM    827  HB2 ALA A  55     106.432  67.503  63.018  1.00  5.21              
ATOM    828  HB3 ALA A  55     106.066  66.036  63.936  1.00  5.21              
ATOM    829  C   ALA A  55     104.134  68.920  63.818  1.00  5.21              
ATOM    830  O   ALA A  55     104.782  69.867  63.363  1.00  5.21              
ATOM    831  N   LEU A  56     102.826  68.766  63.650  1.00  7.17              
ATOM    832  H   LEU A  56     102.395  68.098  64.283  1.00  7.17              
ATOM    833  CA  LEU A  56     102.059  68.921  62.391  1.00  7.17              
ATOM    834  HA  LEU A  56     101.233  69.613  62.578  1.00  7.17              
ATOM    835  CB  LEU A  56     102.863  69.475  61.196  1.00  7.17              
ATOM    836  HB1 LEU A  56     103.717  68.835  60.980  1.00  7.17              
ATOM    837  HB2 LEU A  56     103.227  70.455  61.494  1.00  7.17              
ATOM    838  CG  LEU A  56     102.028  69.674  59.910  1.00  7.17              
ATOM    839  HG  LEU A  56     101.004  69.933  60.180  1.00  7.17              
ATOM    840  CD1 LEU A  56     102.612  70.828  59.096  1.00  7.17              
ATOM    841 1HD1 LEU A  56     102.027  70.968  58.187  1.00  7.17              
ATOM    842 2HD1 LEU A  56     102.573  71.749  59.675  1.00  7.17              
ATOM    843 3HD1 LEU A  56     103.645  70.608  58.825  1.00  7.17              
ATOM    844  CD2 LEU A  56     102.025  68.443  59.002  1.00  7.17              
ATOM    845 1HD2 LEU A  56     101.447  68.647  58.102  1.00  7.17              
ATOM    846 2HD2 LEU A  56     103.043  68.171  58.722  1.00  7.17              
ATOM    847 3HD2 LEU A  56     101.564  67.596  59.507  1.00  7.17              
ATOM    848  C   LEU A  56     101.419  67.541  62.127  1.00  7.17              
ATOM    849  O   LEU A  56     100.216  67.406  61.953  1.00  7.17              
ATOM    850  N   ASP A  57     102.244  66.518  62.361  1.00  9.63              
ATOM    851  H   ASP A  57     103.232  66.685  62.283  1.00  9.63              
ATOM    852  CA  ASP A  57     101.891  65.346  63.149  1.00  9.63              
ATOM    853  HA  ASP A  57     101.147  64.798  62.572  1.00  9.63              
ATOM    854  CB  ASP A  57     103.144  64.460  63.320  1.00  9.63              
ATOM    855  HB1 ASP A  57     102.907  63.526  63.822  1.00  9.63              
ATOM    856  HB2 ASP A  57     103.865  64.966  63.954  1.00  9.63              
ATOM    857  CG  ASP A  57     103.802  64.085  61.994  1.00  9.63              
ATOM    858  OD1 ASP A  57     103.069  63.551  61.144  1.00  9.63              
ATOM    859  OD2 ASP A  57     105.014  64.362  61.863  1.00  9.63              
ATOM    860  C   ASP A  57     101.286  65.656  64.483  1.00  9.63              
ATOM    861  O   ASP A  57     100.938  66.792  64.790  1.00  9.63              
ATOM    862  N   LEU A  58     101.047  64.540  65.177  1.00  9.68              
ATOM    863  H   LEU A  58     101.437  63.685  64.801  1.00  9.68              
ATOM    864  CA  LEU A  58      99.992  64.346  66.161  1.00  9.68              
ATOM    865  HA  LEU A  58     100.178  63.348  66.527  1.00  9.68              
ATOM    866  CB  LEU A  58     100.312  65.389  67.270  1.00  9.68              
ATOM    867  HB1 LEU A  58      99.454  65.915  67.546  1.00  9.68              
ATOM    868  HB2 LEU A  58     100.916  66.230  66.946  1.00  9.68              
ATOM    869  CG  LEU A  58     101.111  64.844  68.454  1.00  9.68              
ATOM    870  HG  LEU A  58     100.622  63.974  68.861  1.00  9.68              
ATOM    871  CD1 LEU A  58     102.495  64.446  67.931  1.00  9.68              
ATOM    872 1HD1 LEU A  58     103.219  64.439  68.735  1.00  9.68              
ATOM    873 2HD1 LEU A  58     102.446  63.452  67.488  1.00  9.68              
ATOM    874 3HD1 LEU A  58     102.805  65.137  67.155  1.00  9.68              
ATOM    875  CD2 LEU A  58     101.168  65.879  69.576  1.00  9.68              
ATOM    876 1HD2 LEU A  58     101.160  66.890  69.173  1.00  9.68              
ATOM    877 2HD2 LEU A  58     100.295  65.755  70.212  1.00  9.68              
ATOM    878 3HD2 LEU A  58     102.034  65.717  70.206  1.00  9.68              
ATOM    879  C   LEU A  58      98.661  64.384  65.459  1.00  9.68              
ATOM    880  O   LEU A  58      97.818  63.577  65.776  1.00  9.68              
ATOM    881  N   ALA A  59      98.531  65.140  64.380  1.00  7.69              
ATOM    882  H   ALA A  59      99.280  65.794  64.185  1.00  7.69              
ATOM    883  CA  ALA A  59      97.400  65.186  63.495  1.00  7.69              
ATOM    884  HA  ALA A  59      97.586  66.190  63.110  1.00  7.69              
ATOM    885  CB  ALA A  59      97.583  64.457  62.186  1.00  7.69              
ATOM    886  HB1 ALA A  59      98.446  64.856  61.654  1.00  7.69              
ATOM    887  HB2 ALA A  59      97.786  63.414  62.341  1.00  7.69              
ATOM    888  HB3 ALA A  59      96.720  64.590  61.537  1.00  7.69              
ATOM    889  C   ALA A  59      96.066  65.592  64.221  1.00  7.69              
ATOM    890  O   ALA A  59      95.044  65.481  63.551  1.00  7.69              
ATOM    891  N   GLY A  60      95.879  66.117  65.487  1.00  7.01              
ATOM    892  H   GLY A  60      94.883  66.194  65.613  1.00  7.01              
ATOM    893  CA  GLY A  60      96.614  66.825  66.607  1.00  7.01              
ATOM    894  HA1 GLY A  60      97.637  66.436  66.705  1.00  7.01              
ATOM    895  HA2 GLY A  60      96.093  66.812  67.474  1.00  7.01              
ATOM    896  C   GLY A  60      96.758  68.251  66.191  1.00  7.01              
ATOM    897  O   GLY A  60      95.808  69.021  66.192  1.00  7.01              
ATOM    898  N   ILE A  61      97.983  68.545  65.766  1.00  5.78              
ATOM    899  H   ILE A  61      98.644  67.799  65.708  1.00  5.78              
ATOM    900  CA  ILE A  61      98.331  69.903  65.502  1.00  5.78              
ATOM    901  HA  ILE A  61      97.989  70.483  66.352  1.00  5.78              
ATOM    902  CB  ILE A  61      99.864  70.049  65.441  1.00  5.78              
ATOM    903  HB  ILE A  61     100.244  69.352  64.696  1.00  5.78              
ATOM    904  CG2 ILE A  61     100.322  71.460  65.010  1.00  5.78              
ATOM    905 1HG2 ILE A  61     101.406  71.540  65.094  1.00  5.78              
ATOM    906 2HG2 ILE A  61     100.071  71.628  63.963  1.00  5.78              
ATOM    907 3HG2 ILE A  61      99.861  72.220  65.636  1.00  5.78              
ATOM    908  CG1 ILE A  61     100.541  69.699  66.789  1.00  5.78              
ATOM    909 1HG1 ILE A  61     101.607  69.816  66.642  1.00  5.78              
ATOM    910 2HG1 ILE A  61     100.351  68.650  67.017  1.00  5.78              
ATOM    911  CD1 ILE A  61     100.147  70.552  67.999  1.00  5.78              
ATOM    912  HD1 ILE A  61     100.382  71.602  67.828  1.00  5.78              
ATOM    913  HD2 ILE A  61      99.087  70.455  68.211  1.00  5.78              
ATOM    914  HD3 ILE A  61     100.704  70.213  68.872  1.00  5.78              
ATOM    915  C   ILE A  61      97.681  70.472  64.240  1.00  5.78              
ATOM    916  O   ILE A  61      97.685  69.789  63.207  1.00  5.78              
ATOM    917  N   PRO A  62      97.214  71.733  64.268  1.00  5.16              
ATOM    918  CD  PRO A  62      96.555  72.298  65.452  1.00  5.16              
ATOM    919  HD1 PRO A  62      97.222  72.994  65.947  1.00  5.16              
ATOM    920  HD2 PRO A  62      96.258  71.509  66.142  1.00  5.16              
ATOM    921  CG  PRO A  62      95.289  73.008  64.974  1.00  5.16              
ATOM    922  HG1 PRO A  62      95.418  74.085  65.009  1.00  5.16              
ATOM    923  HG2 PRO A  62      94.422  72.710  65.564  1.00  5.16              
ATOM    924  CB  PRO A  62      95.146  72.566  63.526  1.00  5.16              
ATOM    925  HB1 PRO A  62      94.626  73.306  62.919  1.00  5.16              
ATOM    926  HB2 PRO A  62      94.609  71.616  63.492  1.00  5.16              
ATOM    927  CA  PRO A  62      96.599  72.339  63.098  1.00  5.16              
ATOM    928  HA  PRO A  62      96.568  71.609  62.290  1.00  5.16              
ATOM    929  C   PRO A  62      97.255  73.581  62.465  1.00  5.16              
ATOM    930  O   PRO A  62      96.618  74.240  61.648  1.00  5.16              
ATOM    931  N   SER A  63      98.474  73.993  62.856  1.00  4.84              
ATOM    932  H   SER A  63      99.018  73.375  63.440  1.00  4.84              
ATOM    933  CA  SER A  63      99.042  75.345  62.555  1.00  4.84              
ATOM    934  HA  SER A  63      99.891  75.469  63.227  1.00  4.84              
ATOM    935  CB  SER A  63      99.624  75.399  61.138  1.00  4.84              
ATOM    936  HB1 SER A  63      98.817  75.436  60.405  1.00  4.84              
ATOM    937  HB2 SER A  63     100.229  74.509  60.960  1.00  4.84              
ATOM    938  OG  SER A  63     100.449  76.542  61.011  1.00  4.84              
ATOM    939  HG  SER A  63      99.889  77.311  61.199  1.00  4.84              
ATOM    940  C   SER A  63      98.090  76.528  62.866  1.00  4.84              
ATOM    941  O   SER A  63      98.308  77.666  62.452  1.00  4.84              
ATOM    942  N   HIS A  64      97.054  76.223  63.650  1.00  4.75              
ATOM    943  H   HIS A  64      96.944  75.238  63.818  1.00  4.75              
ATOM    944  CA  HIS A  64      95.992  77.067  64.192  1.00  4.75              
ATOM    945  HA  HIS A  64      96.273  78.115  64.075  1.00  4.75              
ATOM    946  CB  HIS A  64      94.682  76.805  63.427  1.00  4.75              
ATOM    947  HB1 HIS A  64      93.823  76.943  64.083  1.00  4.75              
ATOM    948  HB2 HIS A  64      94.649  75.776  63.066  1.00  4.75              
ATOM    949  CG  HIS A  64      94.509  77.747  62.276  1.00  4.75              
ATOM    950  ND1 HIS A  64      93.842  78.971  62.348  1.00  4.75              
ATOM    951  CE1 HIS A  64      93.999  79.528  61.136  1.00  4.75              
ATOM    952  HE1 HIS A  64      93.611  80.498  60.853  1.00  4.75              
ATOM    953  NE2 HIS A  64      94.718  78.724  60.331  1.00  4.75              
ATOM    954  HE2 HIS A  64      94.992  78.933  59.381  1.00  4.75              
ATOM    955  CD2 HIS A  64      95.053  77.592  61.037  1.00  4.75              
ATOM    956  HD2 HIS A  64      95.656  76.755  60.706  1.00  4.75              
ATOM    957  C   HIS A  64      95.796  76.827  65.689  1.00  4.75              
ATOM    958  O   HIS A  64      94.909  77.436  66.285  1.00  4.75              
ATOM    959  N   LEU A  65      96.639  75.973  66.286  1.00  4.73              
ATOM    960  H   LEU A  65      97.368  75.576  65.718  1.00  4.73              
ATOM    961  CA  LEU A  65      96.844  75.943  67.722  1.00  4.73              
ATOM    962  HA  LEU A  65      95.883  75.690  68.173  1.00  4.73              
ATOM    963  CB  LEU A  65      97.847  74.849  68.144  1.00  4.73              
ATOM    964  HB1 LEU A  65      97.438  73.891  67.834  1.00  4.73              
ATOM    965  HB2 LEU A  65      97.852  74.815  69.234  1.00  4.73              
ATOM    966  CG  LEU A  65      99.317  74.916  67.671  1.00  4.73              
ATOM    967  HG  LEU A  65      99.768  73.966  67.959  1.00  4.73              
ATOM    968  CD1 LEU A  65      99.508  75.071  66.156  1.00  4.73              
ATOM    969 1HD1 LEU A  65     100.542  74.865  65.890  1.00  4.73              
ATOM    970 2HD1 LEU A  65      98.873  74.366  65.631  1.00  4.73              
ATOM    971 3HD1 LEU A  65      99.278  76.094  65.851  1.00  4.73              
ATOM    972  CD2 LEU A  65     100.113  76.013  68.375  1.00  4.73              
ATOM    973 1HD2 LEU A  65      99.990  76.971  67.873  1.00  4.73              
ATOM    974 2HD2 LEU A  65      99.785  76.115  69.409  1.00  4.73              
ATOM    975 3HD2 LEU A  65     101.171  75.770  68.372  1.00  4.73              
ATOM    976  C   LEU A  65      97.213  77.352  68.221  1.00  4.73              
ATOM    977  O   LEU A  65      97.853  78.137  67.528  1.00  4.73              
ATOM    978  N   GLU A  66      96.791  77.641  69.437  1.00  4.65              
ATOM    979  H   GLU A  66      96.168  76.960  69.854  1.00  4.65              
ATOM    980  CA  GLU A  66      96.886  78.928  70.125  1.00  4.65              
ATOM    981  HA  GLU A  66      97.554  79.620  69.621  1.00  4.65              
ATOM    982  CB  GLU A  66      95.478  79.531  70.276  1.00  4.65              
ATOM    983  HB1 GLU A  66      95.533  80.405  70.928  1.00  4.65              
ATOM    984  HB2 GLU A  66      94.855  78.783  70.771  1.00  4.65              
ATOM    985  CG  GLU A  66      94.793  79.960  68.980  1.00  4.65              
ATOM    986  HG1 GLU A  66      94.926  79.186  68.225  1.00  4.65              
ATOM    987  HG2 GLU A  66      95.272  80.872  68.623  1.00  4.65              
ATOM    988  CD  GLU A  66      93.287  80.211  69.152  1.00  4.65              
ATOM    989  OE1 GLU A  66      92.643  80.507  68.118  1.00  4.65              
ATOM    990  OE2 GLU A  66      92.736  80.070  70.264  1.00  4.65              
ATOM    991  C   GLU A  66      97.351  78.706  71.558  1.00  4.65              
ATOM    992  O   GLU A  66      97.907  79.615  72.160  1.00  4.65              
ATOM    993  N   VAL A  67      97.132  77.513  72.121  1.00  4.28              
ATOM    994  H   VAL A  67      96.544  76.847  71.638  1.00  4.28              
ATOM    995  CA  VAL A  67      97.709  77.164  73.420  1.00  4.28              
ATOM    996  HA  VAL A  67      97.831  78.090  73.981  1.00  4.28              
ATOM    997  CB  VAL A  67      96.732  76.329  74.294  1.00  4.28              
ATOM    998  HB  VAL A  67      96.496  75.391  73.791  1.00  4.28              
ATOM    999  CG1 VAL A  67      97.218  76.020  75.724  1.00  4.28              
ATOM   1000 1HG1 VAL A  67      96.411  75.555  76.294  1.00  4.28              
ATOM   1001 2HG1 VAL A  67      98.055  75.326  75.734  1.00  4.28              
ATOM   1002 3HG1 VAL A  67      97.506  76.939  76.227  1.00  4.28              
ATOM   1003  CG2 VAL A  67      95.448  77.150  74.493  1.00  4.28              
ATOM   1004 1HG2 VAL A  67      94.763  76.637  75.167  1.00  4.28              
ATOM   1005 2HG2 VAL A  67      95.683  78.125  74.922  1.00  4.28              
ATOM   1006 3HG2 VAL A  67      94.939  77.302  73.542  1.00  4.28              
ATOM   1007  C   VAL A  67      99.138  76.677  73.240  1.00  4.28              
ATOM   1008  O   VAL A  67      99.955  77.467  72.770  1.00  4.28              
ATOM   1009  N   LEU A  68      99.391  75.427  73.631  1.00  4.33              
ATOM   1010  H   LEU A  68      98.672  75.049  74.227  1.00  4.33              
ATOM   1011  CA  LEU A  68     100.437  74.456  73.283  1.00  4.33              
ATOM   1012  HA  LEU A  68      99.893  73.560  72.981  1.00  4.33              
ATOM   1013  CB  LEU A  68     101.326  74.848  72.095  1.00  4.33              
ATOM   1014  HB1 LEU A  68     101.859  75.765  72.336  1.00  4.33              
ATOM   1015  HB2 LEU A  68     100.681  75.039  71.239  1.00  4.33              
ATOM   1016  CG  LEU A  68     102.344  73.751  71.718  1.00  4.33              
ATOM   1017  HG  LEU A  68     103.129  73.709  72.471  1.00  4.33              
ATOM   1018  CD1 LEU A  68     101.728  72.352  71.595  1.00  4.33              
ATOM   1019 1HD1 LEU A  68     100.881  72.367  70.910  1.00  4.33              
ATOM   1020 2HD1 LEU A  68     102.478  71.656  71.218  1.00  4.33              
ATOM   1021 3HD1 LEU A  68     101.412  71.984  72.570  1.00  4.33              
ATOM   1022  CD2 LEU A  68     102.976  74.071  70.366  1.00  4.33              
ATOM   1023 1HD2 LEU A  68     103.765  73.350  70.150  1.00  4.33              
ATOM   1024 2HD2 LEU A  68     102.215  74.011  69.593  1.00  4.33              
ATOM   1025 3HD2 LEU A  68     103.406  75.069  70.374  1.00  4.33              
ATOM   1026  C   LEU A  68     101.195  74.086  74.566  1.00  4.33              
ATOM   1027  O   LEU A  68     102.148  74.769  74.964  1.00  4.33              
ATOM   1028  N   CYS A  69     100.752  72.998  75.225  1.00  4.30              
ATOM   1029  H   CYS A  69      99.997  72.431  74.856  1.00  4.30              
ATOM   1030  CA  CYS A  69     101.549  72.472  76.328  1.00  4.30              
ATOM   1031  HA  CYS A  69     102.173  73.246  76.780  1.00  4.30              
ATOM   1032  CB  CYS A  69     100.649  71.870  77.420  1.00  4.30              
ATOM   1033  HB1 CYS A  69     101.260  71.242  78.072  1.00  4.30              
ATOM   1034  HB2 CYS A  69      99.879  71.241  76.973  1.00  4.30              
ATOM   1035  SG  CYS A  69      99.897  73.180  78.426  1.00  4.30              
ATOM   1036  HG  CYS A  69      99.318  72.381  79.331  1.00  4.30              
ATOM   1037  C   CYS A  69     102.475  71.381  75.789  1.00  4.30              
ATOM   1038  O   CYS A  69     101.974  70.391  75.233  1.00  4.30              
ATOM   1039  N   LEU A  70     103.782  71.512  76.055  1.00  4.81              
ATOM   1040  H   LEU A  70     104.111  72.381  76.476  1.00  4.81              
ATOM   1041  CA  LEU A  70     104.534  70.309  76.418  1.00  4.81              
ATOM   1042  HA  LEU A  70     103.870  69.449  76.320  1.00  4.81              
ATOM   1043  CB  LEU A  70     105.704  70.020  75.460  1.00  4.81              
ATOM   1044  HB1 LEU A  70     105.298  70.057  74.447  1.00  4.81              
ATOM   1045  HB2 LEU A  70     106.041  68.996  75.628  1.00  4.81              
ATOM   1046  CG  LEU A  70     106.928  70.946  75.522  1.00  4.81              
ATOM   1047  HG  LEU A  70     106.590  71.979  75.517  1.00  4.81              
ATOM   1048  CD1 LEU A  70     107.830  70.705  76.734  1.00  4.81              
ATOM   1049 1HD1 LEU A  70     107.344  71.048  77.645  1.00  4.81              
ATOM   1050 2HD1 LEU A  70     108.082  69.648  76.822  1.00  4.81              
ATOM   1051 3HD1 LEU A  70     108.750  71.276  76.629  1.00  4.81              
ATOM   1052  CD2 LEU A  70     107.795  70.680  74.289  1.00  4.81              
ATOM   1053 1HD2 LEU A  70     108.703  71.280  74.310  1.00  4.81              
ATOM   1054 2HD2 LEU A  70     108.078  69.628  74.239  1.00  4.81              
ATOM   1055 3HD2 LEU A  70     107.234  70.943  73.391  1.00  4.81              
ATOM   1056  C   LEU A  70     104.856  70.371  77.908  1.00  4.81              
ATOM   1057  O   LEU A  70     104.770  71.439  78.510  1.00  4.81              
ATOM   1058  N   HIS A  71     105.197  69.240  78.521  1.00  4.78              
ATOM   1059  H   HIS A  71     105.209  68.371  78.009  1.00  4.78              
ATOM   1060  CA  HIS A  71     105.775  69.287  79.857  1.00  4.78              
ATOM   1061  HA  HIS A  71     106.332  70.224  79.929  1.00  4.78              
ATOM   1062  CB  HIS A  71     104.714  69.357  80.980  1.00  4.78              
ATOM   1063  HB1 HIS A  71     104.041  68.505  80.922  1.00  4.78              
ATOM   1064  HB2 HIS A  71     104.120  70.264  80.859  1.00  4.78              
ATOM   1065  CG  HIS A  71     105.358  69.383  82.346  1.00  4.78              
ATOM   1066  ND1 HIS A  71     105.244  68.382  83.316  1.00  4.78              
ATOM   1067  CE1 HIS A  71     106.181  68.660  84.237  1.00  4.78              
ATOM   1068  HE1 HIS A  71     106.382  68.050  85.108  1.00  4.78              
ATOM   1069  NE2 HIS A  71     106.877  69.758  83.892  1.00  4.78              
ATOM   1070  HE2 HIS A  71     107.721  70.093  84.349  1.00  4.78              
ATOM   1071  CD2 HIS A  71     106.365  70.230  82.706  1.00  4.78              
ATOM   1072  HD2 HIS A  71     106.751  71.038  82.100  1.00  4.78              
ATOM   1073  C   HIS A  71     106.848  68.225  80.078  1.00  4.78              
ATOM   1074  O   HIS A  71     107.988  68.443  79.665  1.00  4.78              
ATOM   1075  N   TYR A  72     106.543  67.116  80.759  1.00  4.85              
ATOM   1076  H   TYR A  72     105.598  66.991  81.100  1.00  4.85              
ATOM   1077  CA  TYR A  72     107.584  66.175  81.152  1.00  4.85              
ATOM   1078  HA  TYR A  72     108.434  66.774  81.480  1.00  4.85              
ATOM   1079  CB  TYR A  72     107.187  65.316  82.358  1.00  4.85              
ATOM   1080  HB1 TYR A  72     106.380  64.663  82.047  1.00  4.85              
ATOM   1081  HB2 TYR A  72     106.812  65.971  83.144  1.00  4.85              
ATOM   1082  CG  TYR A  72     108.277  64.437  82.966  1.00  4.85              
ATOM   1083  CD1 TYR A  72     109.648  64.599  82.654  1.00  4.85              
ATOM   1084  HD1 TYR A  72     109.987  65.365  81.974  1.00  4.85              
ATOM   1085  CE1 TYR A  72     110.613  63.754  83.234  1.00  4.85              
ATOM   1086  HE1 TYR A  72     111.659  63.875  82.993  1.00  4.85              
ATOM   1087  CZ  TYR A  72     110.223  62.750  84.139  1.00  4.85              
ATOM   1088  OH  TYR A  72     111.164  61.938  84.686  1.00  4.85              
ATOM   1089  HH  TYR A  72     110.785  61.329  85.320  1.00  4.85              
ATOM   1090  CE2 TYR A  72     108.860  62.596  84.473  1.00  4.85              
ATOM   1091  HE2 TYR A  72     108.557  61.837  85.177  1.00  4.85              
ATOM   1092  CD2 TYR A  72     107.895  63.437  83.882  1.00  4.85              
ATOM   1093  HD2 TYR A  72     106.852  63.314  84.138  1.00  4.85              
ATOM   1094  C   TYR A  72     108.033  65.334  79.952  1.00  4.85              
ATOM   1095  O   TYR A  72     107.461  64.297  79.613  1.00  4.85              
ATOM   1096  N   SER A  73     109.062  65.847  79.288  1.00  4.88              
ATOM   1097  H   SER A  73     109.405  66.741  79.624  1.00  4.88              
ATOM   1098  CA  SER A  73     109.484  65.449  77.954  1.00  4.88              
ATOM   1099  HA  SER A  73     108.911  64.583  77.625  1.00  4.88              
ATOM   1100  CB  SER A  73     109.167  66.609  76.988  1.00  4.88              
ATOM   1101  HB1 SER A  73     109.806  67.464  77.218  1.00  4.88              
ATOM   1102  HB2 SER A  73     108.125  66.909  77.111  1.00  4.88              
ATOM   1103  OG  SER A  73     109.369  66.204  75.646  1.00  4.88              
ATOM   1104  HG  SER A  73     109.843  66.921  75.172  1.00  4.88              
ATOM   1105  C   SER A  73     110.968  65.067  77.968  1.00  4.88              
ATOM   1106  O   SER A  73     111.434  64.433  78.913  1.00  4.88              
ATOM   1107  N   LYS A  74     111.710  65.329  76.886  1.00  4.64              
ATOM   1108  H   LYS A  74     111.201  65.730  76.097  1.00  4.64              
ATOM   1109  CA  LYS A  74     113.158  65.553  76.874  1.00  4.64              
ATOM   1110  HA  LYS A  74     113.391  66.374  77.555  1.00  4.64              
ATOM   1111  CB  LYS A  74     113.972  64.300  77.303  1.00  4.64              
ATOM   1112  HB1 LYS A  74     113.540  63.416  76.847  1.00  4.64              
ATOM   1113  HB2 LYS A  74     113.875  64.194  78.385  1.00  4.64              
ATOM   1114  CG  LYS A  74     115.490  64.284  76.985  1.00  4.64              
ATOM   1115  HG1 LYS A  74     115.965  63.659  77.743  1.00  4.64              
ATOM   1116  HG2 LYS A  74     115.903  65.285  77.108  1.00  4.64              
ATOM   1117  CD  LYS A  74     115.879  63.686  75.605  1.00  4.64              
ATOM   1118  HD1 LYS A  74     115.006  63.236  75.131  1.00  4.64              
ATOM   1119  HD2 LYS A  74     116.596  62.879  75.771  1.00  4.64              
ATOM   1120  CE  LYS A  74     116.539  64.709  74.660  1.00  4.64              
ATOM   1121  HE1 LYS A  74     117.612  64.506  74.594  1.00  4.64              
ATOM   1122  HE2 LYS A  74     116.435  65.699  75.107  1.00  4.64              
ATOM   1123  NZ  LYS A  74     115.934  64.749  73.302  1.00  4.64              
ATOM   1124  HZ1 LYS A  74     116.285  65.572  72.808  1.00  4.64              
ATOM   1125  HZ2 LYS A  74     116.144  63.925  72.759  1.00  4.64              
ATOM   1126  HZ3 LYS A  74     114.921  64.846  73.375  1.00  4.64              
ATOM   1127  C   LYS A  74     113.597  65.948  75.470  1.00  4.64              
ATOM   1128  O   LYS A  74     113.418  65.183  74.523  1.00  4.64              
ATOM   1129  N   ASP A  75     114.310  67.062  75.360  1.00  4.91              
ATOM   1130  H   ASP A  75     114.392  67.631  76.188  1.00  4.91              
ATOM   1131  CA  ASP A  75     114.567  67.684  74.058  1.00  4.91              
ATOM   1132  HA  ASP A  75     114.366  66.981  73.249  1.00  4.91              
ATOM   1133  CB  ASP A  75     113.537  68.816  73.880  1.00  4.91              
ATOM   1134  HB1 ASP A  75     113.784  69.376  72.977  1.00  4.91              
ATOM   1135  HB2 ASP A  75     113.594  69.496  74.726  1.00  4.91              
ATOM   1136  CG  ASP A  75     112.092  68.270  73.768  1.00  4.91              
ATOM   1137  OD1 ASP A  75     111.520  67.826  74.797  1.00  4.91              
ATOM   1138  OD2 ASP A  75     111.584  68.254  72.629  1.00  4.91              
ATOM   1139  C   ASP A  75     116.061  68.074  73.941  1.00  4.91              
ATOM   1140  O   ASP A  75     116.744  67.492  73.101  1.00  4.91              
ATOM   1141  N   LEU A  76     116.618  68.840  74.898  1.00  4.92              
ATOM   1142  H   LEU A  76     115.988  69.381  75.468  1.00  4.92              
ATOM   1143  CA  LEU A  76     118.025  68.798  75.392  1.00  4.92              
ATOM   1144  HA  LEU A  76     118.020  69.437  76.269  1.00  4.92              
ATOM   1145  CB  LEU A  76     118.323  67.371  75.913  1.00  4.92              
ATOM   1146  HB1 LEU A  76     118.408  66.700  75.059  1.00  4.92              
ATOM   1147  HB2 LEU A  76     117.454  67.066  76.495  1.00  4.92              
ATOM   1148  CG  LEU A  76     119.574  67.189  76.806  1.00  4.92              
ATOM   1149  HG  LEU A  76     119.861  68.138  77.254  1.00  4.92              
ATOM   1150  CD1 LEU A  76     119.279  66.183  77.924  1.00  4.92              
ATOM   1151 1HD1 LEU A  76     120.161  66.068  78.555  1.00  4.92              
ATOM   1152 2HD1 LEU A  76     118.468  66.560  78.549  1.00  4.92              
ATOM   1153 3HD1 LEU A  76     119.006  65.215  77.507  1.00  4.92              
ATOM   1154  CD2 LEU A  76     120.765  66.617  76.030  1.00  4.92              
ATOM   1155 1HD2 LEU A  76     121.635  66.563  76.684  1.00  4.92              
ATOM   1156 2HD2 LEU A  76     120.534  65.621  75.654  1.00  4.92              
ATOM   1157 3HD2 LEU A  76     121.012  67.259  75.186  1.00  4.92              
ATOM   1158  C   LEU A  76     119.144  69.391  74.522  1.00  4.92              
ATOM   1159  O   LEU A  76     120.241  69.635  75.021  1.00  4.92              
ATOM   1160  N   SER A  77     118.858  69.681  73.262  1.00  4.91              
ATOM   1161  H   SER A  77     117.980  69.333  72.901  1.00  4.91              
ATOM   1162  CA  SER A  77     119.731  70.407  72.334  1.00  4.91              
ATOM   1163  HA  SER A  77     120.273  71.186  72.873  1.00  4.91              
ATOM   1164  CB  SER A  77     120.760  69.460  71.695  1.00  4.91              
ATOM   1165  HB1 SER A  77     121.435  69.089  72.468  1.00  4.91              
ATOM   1166  HB2 SER A  77     121.344  70.008  70.954  1.00  4.91              
ATOM   1167  OG  SER A  77     120.123  68.362  71.074  1.00  4.91              
ATOM   1168  HG  SER A  77     119.461  68.737  70.473  1.00  4.91              
ATOM   1169  C   SER A  77     118.824  71.073  71.320  1.00  4.91              
ATOM   1170  O   SER A  77     118.548  70.508  70.258  1.00  4.91              
ATOM   1171  N   LEU A  78     118.259  72.224  71.693  1.00  4.67              
ATOM   1172  H   LEU A  78     118.535  72.647  72.575  1.00  4.67              
ATOM   1173  CA  LEU A  78     117.412  72.982  70.785  1.00  4.67              
ATOM   1174  HA  LEU A  78     116.615  72.315  70.462  1.00  4.67              
ATOM   1175  CB  LEU A  78     116.783  74.185  71.466  1.00  4.67              
ATOM   1176  HB1 LEU A  78     116.477  74.846  70.664  1.00  4.67              
ATOM   1177  HB2 LEU A  78     117.550  74.693  72.040  1.00  4.67              
ATOM   1178  CG  LEU A  78     115.549  73.899  72.356  1.00  4.67              
ATOM   1179  HG  LEU A  78     115.171  74.856  72.703  1.00  4.67              
ATOM   1180  CD1 LEU A  78     114.405  73.203  71.615  1.00  4.67              
ATOM   1181 1HD1 LEU A  78     114.675  72.181  71.349  1.00  4.67              
ATOM   1182 2HD1 LEU A  78     113.524  73.161  72.257  1.00  4.67              
ATOM   1183 3HD1 LEU A  78     114.153  73.762  70.715  1.00  4.67              
ATOM   1184  CD2 LEU A  78     115.864  73.095  73.606  1.00  4.67              
ATOM   1185 1HD2 LEU A  78     114.981  73.061  74.238  1.00  4.67              
ATOM   1186 2HD2 LEU A  78     116.159  72.078  73.349  1.00  4.67              
ATOM   1187 3HD2 LEU A  78     116.671  73.581  74.151  1.00  4.67              
ATOM   1188  C   LEU A  78     118.194  73.309  69.514  1.00  4.67              
ATOM   1189  O   LEU A  78     119.420  73.362  69.511  1.00  4.67              
ATOM   1190  N   GLN A  79     117.457  73.496  68.428  1.00  4.91              
ATOM   1191  H   GLN A  79     116.454  73.404  68.513  1.00  4.91              
ATOM   1192  CA  GLN A  79     117.991  73.769  67.099  1.00  4.91              
ATOM   1193  HA  GLN A  79     119.004  74.151  67.181  1.00  4.91              
ATOM   1194  CB  GLN A  79     117.994  72.463  66.274  1.00  4.91              
ATOM   1195  HB1 GLN A  79     118.145  72.694  65.221  1.00  4.91              
ATOM   1196  HB2 GLN A  79     117.023  71.974  66.365  1.00  4.91              
ATOM   1197  CG  GLN A  79     119.094  71.482  66.705  1.00  4.91              
ATOM   1198  HG1 GLN A  79     119.067  70.606  66.058  1.00  4.91              
ATOM   1199  HG2 GLN A  79     118.904  71.146  67.723  1.00  4.91              
ATOM   1200  CD  GLN A  79     120.486  72.101  66.617  1.00  4.91              
ATOM   1201  OE1 GLN A  79     120.878  72.664  65.607  1.00  4.91              
ATOM   1202  NE2 GLN A  79     121.250  72.099  67.682  1.00  4.91              
ATOM   1203 1HE2 GLN A  79     120.850  71.852  68.575  1.00  4.91              
ATOM   1204 2HE2 GLN A  79     122.140  72.549  67.609  1.00  4.91              
ATOM   1205  C   GLN A  79     117.146  74.854  66.417  1.00  4.91              
ATOM   1206  O   GLN A  79     116.024  75.110  66.862  1.00  4.91              
ATOM   1207  N   PRO A  80     117.651  75.549  65.379  1.00  5.01              
ATOM   1208  CD  PRO A  80     118.904  75.296  64.670  1.00  5.01              
ATOM   1209  HD1 PRO A  80     118.751  74.508  63.932  1.00  5.01              
ATOM   1210  HD2 PRO A  80     119.715  75.019  65.341  1.00  5.01              
ATOM   1211  CG  PRO A  80     119.253  76.599  63.950  1.00  5.01              
ATOM   1212  HG1 PRO A  80     119.789  76.415  63.019  1.00  5.01              
ATOM   1213  HG2 PRO A  80     119.840  77.240  64.609  1.00  5.01              
ATOM   1214  CB  PRO A  80     117.886  77.232  63.704  1.00  5.01              
ATOM   1215  HB1 PRO A  80     117.456  76.792  62.804  1.00  5.01              
ATOM   1216  HB2 PRO A  80     117.953  78.316  63.601  1.00  5.01              
ATOM   1217  CA  PRO A  80     117.087  76.827  64.951  1.00  5.01              
ATOM   1218  HA  PRO A  80     117.304  77.555  65.734  1.00  5.01              
ATOM   1219  C   PRO A  80     115.577  76.840  64.720  1.00  5.01              
ATOM   1220  O   PRO A  80     114.859  77.439  65.506  1.00  5.01              
ATOM   1221  N   ASN A  81     115.059  76.105  63.736  1.00  5.01              
ATOM   1222  H   ASN A  81     115.709  75.637  63.122  1.00  5.01              
ATOM   1223  CA  ASN A  81     113.673  76.235  63.261  1.00  5.01              
ATOM   1224  HA  ASN A  81     113.354  77.272  63.394  1.00  5.01              
ATOM   1225  CB  ASN A  81     113.658  75.950  61.737  1.00  5.01              
ATOM   1226  HB1 ASN A  81     112.627  75.981  61.388  1.00  5.01              
ATOM   1227  HB2 ASN A  81     114.047  74.951  61.541  1.00  5.01              
ATOM   1228  CG  ASN A  81     114.441  76.948  60.891  1.00  5.01              
ATOM   1229  OD1 ASN A  81     115.329  77.641  61.353  1.00  5.01              
ATOM   1230  ND2 ASN A  81     114.165  77.018  59.608  1.00  5.01              
ATOM   1231 1HD2 ASN A  81     113.455  76.446  59.185  1.00  5.01              
ATOM   1232 2HD2 ASN A  81     114.673  77.716  59.092  1.00  5.01              
ATOM   1233  C   ASN A  81     112.662  75.353  64.031  1.00  5.01              
ATOM   1234  O   ASN A  81     111.700  74.837  63.453  1.00  5.01              
ATOM   1235  N   SER A  82     112.883  75.164  65.336  1.00  4.99              
ATOM   1236  H   SER A  82     113.687  75.636  65.733  1.00  4.99              
ATOM   1237  CA  SER A  82     112.139  74.227  66.195  1.00  4.99              
ATOM   1238  HA  SER A  82     112.494  73.223  65.957  1.00  4.99              
ATOM   1239  CB  SER A  82     112.463  74.460  67.673  1.00  4.99              
ATOM   1240  HB1 SER A  82     111.798  73.843  68.279  1.00  4.99              
ATOM   1241  HB2 SER A  82     112.315  75.510  67.928  1.00  4.99              
ATOM   1242  OG  SER A  82     113.782  74.076  67.982  1.00  4.99              
ATOM   1243  HG  SER A  82     114.412  74.689  67.572  1.00  4.99              
ATOM   1244  C   SER A  82     110.623  74.170  66.015  1.00  4.99              
ATOM   1245  O   SER A  82     110.046  73.082  66.051  1.00  4.99              
ATOM   1246  N   PHE A  83     109.977  75.312  65.764  1.00  5.06              
ATOM   1247  H   PHE A  83     110.519  76.165  65.692  1.00  5.06              
ATOM   1248  CA  PHE A  83     108.516  75.415  65.715  1.00  5.06              
ATOM   1249  HA  PHE A  83     108.099  74.412  65.622  1.00  5.06              
ATOM   1250  CB  PHE A  83     107.999  75.987  67.062  1.00  5.06              
ATOM   1251  HB1 PHE A  83     106.949  76.260  66.960  1.00  5.06              
ATOM   1252  HB2 PHE A  83     108.538  76.909  67.288  1.00  5.06              
ATOM   1253  CG  PHE A  83     108.099  75.045  68.259  1.00  5.06              
ATOM   1254  CD1 PHE A  83     106.969  74.347  68.735  1.00  5.06              
ATOM   1255  HD1 PHE A  83     106.001  74.492  68.282  1.00  5.06              
ATOM   1256  CE1 PHE A  83     107.086  73.449  69.812  1.00  5.06              
ATOM   1257  HE1 PHE A  83     106.221  72.909  70.173  1.00  5.06              
ATOM   1258  CZ  PHE A  83     108.333  73.244  70.425  1.00  5.06              
ATOM   1259  HZ  PHE A  83     108.422  72.547  71.248  1.00  5.06              
ATOM   1260  CE2 PHE A  83     109.457  73.953  69.976  1.00  5.06              
ATOM   1261  HE2 PHE A  83     110.415  73.789  70.452  1.00  5.06              
ATOM   1262  CD2 PHE A  83     109.330  74.865  68.913  1.00  5.06              
ATOM   1263  HD2 PHE A  83     110.185  75.427  68.591  1.00  5.06              
ATOM   1264  C   PHE A  83     108.002  76.186  64.488  1.00  5.06              
ATOM   1265  O   PHE A  83     106.970  76.860  64.538  1.00  5.06              
ATOM   1266  N   SER A  84     108.671  76.035  63.346  1.00  4.98              
ATOM   1267  H   SER A  84     109.548  75.528  63.383  1.00  4.98              
ATOM   1268  CA  SER A  84     108.206  76.518  62.030  1.00  4.98              
ATOM   1269  HA  SER A  84     107.955  77.576  62.122  1.00  4.98              
ATOM   1270  CB  SER A  84     109.391  76.409  61.053  1.00  4.98              
ATOM   1271  HB1 SER A  84     109.639  75.358  60.897  1.00  4.98              
ATOM   1272  HB2 SER A  84     110.257  76.909  61.491  1.00  4.98              
ATOM   1273  OG  SER A  84     109.111  77.015  59.809  1.00  4.98              
ATOM   1274  HG  SER A  84     108.306  76.612  59.451  1.00  4.98              
ATOM   1275  C   SER A  84     106.955  75.788  61.489  1.00  4.98              
ATOM   1276  O   SER A  84     106.867  75.497  60.298  1.00  4.98              
ATOM   1277  N   ARG A  85     106.011  75.418  62.364  1.00  4.97              
ATOM   1278  H   ARG A  85     106.147  75.741  63.312  1.00  4.97              
ATOM   1279  CA  ARG A  85     104.707  74.801  62.046  1.00  4.97              
ATOM   1280  HA  ARG A  85     104.415  75.110  61.040  1.00  4.97              
ATOM   1281  CB  ARG A  85     104.764  73.255  62.053  1.00  4.97              
ATOM   1282  HB1 ARG A  85     103.756  72.886  61.855  1.00  4.97              
ATOM   1283  HB2 ARG A  85     105.030  72.902  63.049  1.00  4.97              
ATOM   1284  CG  ARG A  85     105.657  72.604  60.977  1.00  4.97              
ATOM   1285  HG1 ARG A  85     105.684  73.232  60.087  1.00  4.97              
ATOM   1286  HG2 ARG A  85     105.203  71.657  60.684  1.00  4.97              
ATOM   1287  CD  ARG A  85     107.082  72.302  61.455  1.00  4.97              
ATOM   1288  HD1 ARG A  85     107.558  73.225  61.781  1.00  4.97              
ATOM   1289  HD2 ARG A  85     107.652  71.888  60.621  1.00  4.97              
ATOM   1290  NE  ARG A  85     107.044  71.323  62.553  1.00  4.97              
ATOM   1291  HE  ARG A  85     106.222  70.729  62.588  1.00  4.97              
ATOM   1292  CZ  ARG A  85     107.822  71.234  63.605  1.00  4.97              
ATOM   1293  NH1 ARG A  85     108.903  71.943  63.730  1.00  4.97              
ATOM   1294 1HH1 ARG A  85     109.223  72.494  62.958  1.00  4.97              
ATOM   1295 2HH1 ARG A  85     109.392  71.964  64.619  1.00  4.97              
ATOM   1296  NH2 ARG A  85     107.492  70.427  64.565  1.00  4.97              
ATOM   1297 1HH2 ARG A  85     106.590  69.973  64.524  1.00  4.97              
ATOM   1298 2HH2 ARG A  85     108.078  70.260  65.364  1.00  4.97              
ATOM   1299  C   ARG A  85     103.567  75.300  62.950  1.00  4.97              
ATOM   1300  O   ARG A  85     102.503  74.686  62.992  1.00  4.97              
ATOM   1301  N   PHE A  86     103.808  76.375  63.714  1.00  4.78              
ATOM   1302  H   PHE A  86     104.712  76.814  63.643  1.00  4.78              
ATOM   1303  CA  PHE A  86     102.953  76.695  64.862  1.00  4.78              
ATOM   1304  HA  PHE A  86     102.025  76.131  64.766  1.00  4.78              
ATOM   1305  CB  PHE A  86     103.619  76.187  66.155  1.00  4.78              
ATOM   1306  HB1 PHE A  86     102.962  76.431  66.989  1.00  4.78              
ATOM   1307  HB2 PHE A  86     104.543  76.744  66.311  1.00  4.78              
ATOM   1308  CG  PHE A  86     103.932  74.693  66.240  1.00  4.78              
ATOM   1309  CD1 PHE A  86     105.159  74.204  65.761  1.00  4.78              
ATOM   1310  HD1 PHE A  86     105.828  74.872  65.267  1.00  4.78              
ATOM   1311  CE1 PHE A  86     105.543  72.870  65.973  1.00  4.78              
ATOM   1312  HE1 PHE A  86     106.521  72.538  65.669  1.00  4.78              
ATOM   1313  CZ  PHE A  86     104.673  71.985  66.627  1.00  4.78              
ATOM   1314  HZ  PHE A  86     104.965  70.957  66.805  1.00  4.78              
ATOM   1315  CE2 PHE A  86     103.426  72.449  67.073  1.00  4.78              
ATOM   1316  HE2 PHE A  86     102.759  71.771  67.585  1.00  4.78              
ATOM   1317  CD2 PHE A  86     103.063  73.795  66.887  1.00  4.78              
ATOM   1318  HD2 PHE A  86     102.120  74.137  67.271  1.00  4.78              
ATOM   1319  C   PHE A  86     102.479  78.145  65.025  1.00  4.78              
ATOM   1320  O   PHE A  86     101.425  78.309  65.619  1.00  4.78              
ATOM   1321  N   THR A  87     103.191  79.139  64.470  1.00  4.74              
ATOM   1322  H   THR A  87     104.088  78.844  64.121  1.00  4.74              
ATOM   1323  CA  THR A  87     102.824  80.520  64.027  1.00  4.74              
ATOM   1324  HA  THR A  87     103.720  81.121  64.183  1.00  4.74              
ATOM   1325  CB  THR A  87     102.623  80.461  62.498  1.00  4.74              
ATOM   1326  HB  THR A  87     103.411  79.835  62.079  1.00  4.74              
ATOM   1327  CG2 THR A  87     101.282  79.877  62.054  1.00  4.74              
ATOM   1328 1HG2 THR A  87     101.306  79.711  60.977  1.00  4.74              
ATOM   1329 2HG2 THR A  87     101.101  78.924  62.550  1.00  4.74              
ATOM   1330 3HG2 THR A  87     100.471  80.567  62.280  1.00  4.74              
ATOM   1331  OG1 THR A  87     102.758  81.733  61.925  1.00  4.74              
ATOM   1332  HG1 THR A  87     102.216  82.344  62.444  1.00  4.74              
ATOM   1333  C   THR A  87     101.690  81.375  64.656  1.00  4.74              
ATOM   1334  O   THR A  87     101.594  82.553  64.317  1.00  4.74              
ATOM   1335  N   LYS A  88     100.816  80.873  65.528  1.00  4.67              
ATOM   1336  H   LYS A  88     100.943  79.898  65.780  1.00  4.67              
ATOM   1337  CA  LYS A  88      99.493  81.443  65.865  1.00  4.67              
ATOM   1338  HA  LYS A  88      99.477  82.504  65.616  1.00  4.67              
ATOM   1339  CB  LYS A  88      98.481  80.697  64.964  1.00  4.67              
ATOM   1340  HB1 LYS A  88      98.374  79.665  65.305  1.00  4.67              
ATOM   1341  HB2 LYS A  88      98.919  80.637  63.968  1.00  4.67              
ATOM   1342  CG  LYS A  88      97.097  81.338  64.754  1.00  4.67              
ATOM   1343  HG1 LYS A  88      96.802  81.103  63.730  1.00  4.67              
ATOM   1344  HG2 LYS A  88      97.169  82.424  64.829  1.00  4.67              
ATOM   1345  CD  LYS A  88      95.999  80.821  65.699  1.00  4.67              
ATOM   1346  HD1 LYS A  88      95.894  81.502  66.542  1.00  4.67              
ATOM   1347  HD2 LYS A  88      96.275  79.836  66.076  1.00  4.67              
ATOM   1348  CE  LYS A  88      94.667  80.712  64.951  1.00  4.67              
ATOM   1349  HE1 LYS A  88      94.867  80.235  63.990  1.00  4.67              
ATOM   1350  HE2 LYS A  88      94.272  81.713  64.760  1.00  4.67              
ATOM   1351  NZ  LYS A  88      93.681  79.897  65.695  1.00  4.67              
ATOM   1352  HZ1 LYS A  88      92.905  79.623  65.115  1.00  4.67              
ATOM   1353  HZ2 LYS A  88      94.112  79.051  66.059  1.00  4.67              
ATOM   1354  HZ3 LYS A  88      93.310  80.389  66.510  1.00  4.67              
ATOM   1355  C   LYS A  88      99.204  81.320  67.372  1.00  4.67              
ATOM   1356  O   LYS A  88      98.097  81.046  67.815  1.00  4.67              
ATOM   1357  N   LEU A  89     100.267  81.487  68.151  1.00  4.65              
ATOM   1358  H   LEU A  89     101.066  81.891  67.692  1.00  4.65              
ATOM   1359  CA  LEU A  89     100.568  80.723  69.360  1.00  4.65              
ATOM   1360  HA  LEU A  89      99.758  80.027  69.584  1.00  4.65              
ATOM   1361  CB  LEU A  89     101.848  79.940  68.995  1.00  4.65              
ATOM   1362  HB1 LEU A  89     102.693  80.632  68.999  1.00  4.65              
ATOM   1363  HB2 LEU A  89     101.749  79.558  67.979  1.00  4.65              
ATOM   1364  CG  LEU A  89     102.191  78.730  69.863  1.00  4.65              
ATOM   1365  HG  LEU A  89     101.501  77.922  69.636  1.00  4.65              
ATOM   1366  CD1 LEU A  89     103.618  78.278  69.547  1.00  4.65              
ATOM   1367 1HD1 LEU A  89     103.833  77.359  70.087  1.00  4.65              
ATOM   1368 2HD1 LEU A  89     103.721  78.092  68.480  1.00  4.65              
ATOM   1369 3HD1 LEU A  89     104.328  79.048  69.847  1.00  4.65              
ATOM   1370  CD2 LEU A  89     102.101  79.029  71.343  1.00  4.65              
ATOM   1371 1HD2 LEU A  89     102.362  78.129  71.896  1.00  4.65              
ATOM   1372 2HD2 LEU A  89     102.748  79.867  71.603  1.00  4.65              
ATOM   1373 3HD2 LEU A  89     101.076  79.263  71.608  1.00  4.65              
ATOM   1374  C   LEU A  89     100.776  81.709  70.517  1.00  4.65              
ATOM   1375  O   LEU A  89     101.700  82.524  70.505  1.00  4.65              
ATOM   1376  N   THR A  90      99.897  81.613  71.510  1.00  4.56              
ATOM   1377  H   THR A  90      99.203  80.879  71.448  1.00  4.56              
ATOM   1378  CA  THR A  90      99.782  82.510  72.662  1.00  4.56              
ATOM   1379  HA  THR A  90     100.427  83.371  72.495  1.00  4.56              
ATOM   1380  CB  THR A  90      98.351  83.060  72.835  1.00  4.56              
ATOM   1381  HB  THR A  90      98.398  83.888  73.544  1.00  4.56              
ATOM   1382  CG2 THR A  90      97.743  83.588  71.534  1.00  4.56              
ATOM   1383 1HG2 THR A  90      96.783  84.057  71.752  1.00  4.56              
ATOM   1384 2HG2 THR A  90      98.407  84.334  71.097  1.00  4.56              
ATOM   1385 3HG2 THR A  90      97.587  82.778  70.822  1.00  4.56              
ATOM   1386  OG1 THR A  90      97.448  82.107  73.353  1.00  4.56              
ATOM   1387  HG1 THR A  90      97.439  81.323  72.789  1.00  4.56              
ATOM   1388  C   THR A  90     100.248  81.860  73.958  1.00  4.56              
ATOM   1389  O   THR A  90     101.013  82.490  74.694  1.00  4.56              
ATOM   1390  N   HIS A  91      99.915  80.583  74.210  1.00  4.24              
ATOM   1391  H   HIS A  91      99.332  80.076  73.551  1.00  4.24              
ATOM   1392  CA  HIS A  91     100.244  79.965  75.499  1.00  4.24              
ATOM   1393  HA  HIS A  91     100.910  80.616  76.063  1.00  4.24              
ATOM   1394  CB  HIS A  91      99.025  79.775  76.408  1.00  4.24              
ATOM   1395  HB1 HIS A  91      98.358  79.023  75.993  1.00  4.24              
ATOM   1396  HB2 HIS A  91      98.483  80.718  76.482  1.00  4.24              
ATOM   1397  CG  HIS A  91      99.474  79.374  77.792  1.00  4.24              
ATOM   1398  ND1 HIS A  91     100.102  80.226  78.704  1.00  4.24              
ATOM   1399  CE1 HIS A  91     100.523  79.446  79.712  1.00  4.24              
ATOM   1400  HE1 HIS A  91     101.075  79.798  80.574  1.00  4.24              
ATOM   1401  NE2 HIS A  91     100.199  78.163  79.479  1.00  4.24              
ATOM   1402  HE2 HIS A  91     100.471  77.371  80.045  1.00  4.24              
ATOM   1403  CD2 HIS A  91      99.543  78.099  78.273  1.00  4.24              
ATOM   1404  HD2 HIS A  91      99.246  77.203  77.746  1.00  4.24              
ATOM   1405  C   HIS A  91     101.054  78.697  75.232  1.00  4.24              
ATOM   1406  O   HIS A  91     100.656  77.569  75.546  1.00  4.24              
ATOM   1407  N   LEU A  92     102.218  78.928  74.608  1.00  4.28              
ATOM   1408  H   LEU A  92     102.380  79.847  74.238  1.00  4.28              
ATOM   1409  CA  LEU A  92     103.326  77.998  74.706  1.00  4.28              
ATOM   1410  HA  LEU A  92     102.934  77.021  74.428  1.00  4.28              
ATOM   1411  CB  LEU A  92     104.524  78.358  73.784  1.00  4.28              
ATOM   1412  HB1 LEU A  92     105.095  79.155  74.255  1.00  4.28              
ATOM   1413  HB2 LEU A  92     104.168  78.751  72.845  1.00  4.28              
ATOM   1414  CG  LEU A  92     105.489  77.191  73.462  1.00  4.28              
ATOM   1415  HG  LEU A  92     106.073  76.972  74.348  1.00  4.28              
ATOM   1416  CD1 LEU A  92     104.787  75.913  73.021  1.00  4.28              
ATOM   1417 1HD1 LEU A  92     105.496  75.189  72.620  1.00  4.28              
ATOM   1418 2HD1 LEU A  92     104.307  75.444  73.878  1.00  4.28              
ATOM   1419 3HD1 LEU A  92     104.049  76.157  72.264  1.00  4.28              
ATOM   1420  CD2 LEU A  92     106.425  77.523  72.291  1.00  4.28              
ATOM   1421 1HD2 LEU A  92     107.073  76.674  72.072  1.00  4.28              
ATOM   1422 2HD2 LEU A  92     105.846  77.764  71.402  1.00  4.28              
ATOM   1423 3HD2 LEU A  92     107.070  78.352  72.534  1.00  4.28              
ATOM   1424  C   LEU A  92     103.764  77.972  76.157  1.00  4.28              
ATOM   1425  O   LEU A  92     104.184  79.011  76.689  1.00  4.28              
ATOM   1426  N   ILE A  93     103.711  76.788  76.742  1.00  4.22              
ATOM   1427  H   ILE A  93     103.287  76.017  76.233  1.00  4.22              
ATOM   1428  CA  ILE A  93     104.483  76.464  77.943  1.00  4.22              
ATOM   1429  HA  ILE A  93     105.124  77.304  78.219  1.00  4.22              
ATOM   1430  CB  ILE A  93     103.537  76.180  79.136  1.00  4.22              
ATOM   1431  HB  ILE A  93     102.916  77.069  79.258  1.00  4.22              
ATOM   1432  CG2 ILE A  93     102.582  75.005  78.885  1.00  4.22              
ATOM   1433 1HG2 ILE A  93     101.832  74.958  79.672  1.00  4.22              
ATOM   1434 2HG2 ILE A  93     102.058  75.145  77.939  1.00  4.22              
ATOM   1435 3HG2 ILE A  93     103.135  74.065  78.866  1.00  4.22              
ATOM   1436  CG1 ILE A  93     104.331  76.011  80.446  1.00  4.22              
ATOM   1437 1HG1 ILE A  93     104.844  76.950  80.642  1.00  4.22              
ATOM   1438 2HG1 ILE A  93     105.076  75.223  80.330  1.00  4.22              
ATOM   1439  CD1 ILE A  93     103.485  75.706  81.690  1.00  4.22              
ATOM   1440  HD1 ILE A  93     104.124  75.750  82.573  1.00  4.22              
ATOM   1441  HD2 ILE A  93     102.689  76.445  81.790  1.00  4.22              
ATOM   1442  HD3 ILE A  93     103.058  74.706  81.624  1.00  4.22              
ATOM   1443  C   ILE A  93     105.365  75.301  77.508  1.00  4.22              
ATOM   1444  O   ILE A  93     104.887  74.293  76.951  1.00  4.22              
ATOM   1445  N   ILE A  94     106.670  75.558  77.613  1.00  4.71              
ATOM   1446  H   ILE A  94     106.958  76.355  78.172  1.00  4.71              
ATOM   1447  CA  ILE A  94     107.693  74.630  77.161  1.00  4.71              
ATOM   1448  HA  ILE A  94     107.131  73.782  76.783  1.00  4.71              
ATOM   1449  CB  ILE A  94     108.493  75.016  75.883  1.00  4.71              
ATOM   1450  HB  ILE A  94     109.431  74.464  75.903  1.00  4.71              
ATOM   1451  CG2 ILE A  94     107.738  74.513  74.634  1.00  4.71              
ATOM   1452 1HG2 ILE A  94     107.863  73.440  74.538  1.00  4.71              
ATOM   1453 2HG2 ILE A  94     106.675  74.731  74.729  1.00  4.71              
ATOM   1454 3HG2 ILE A  94     108.108  74.957  73.713  1.00  4.71              
ATOM   1455  CG1 ILE A  94     108.804  76.513  75.661  1.00  4.71              
ATOM   1456 1HG1 ILE A  94     109.195  76.983  76.544  1.00  4.71              
ATOM   1457 2HG1 ILE A  94     107.899  77.056  75.413  1.00  4.71              
ATOM   1458  CD1 ILE A  94     109.862  76.715  74.578  1.00  4.71              
ATOM   1459  HD1 ILE A  94     110.568  75.884  74.565  1.00  4.71              
ATOM   1460  HD2 ILE A  94     109.388  76.808  73.601  1.00  4.71              
ATOM   1461  HD3 ILE A  94     110.424  77.619  74.797  1.00  4.71              
ATOM   1462  C   ILE A  94     108.355  73.834  78.341  1.00  4.71              
ATOM   1463  O   ILE A  94     107.629  73.320  79.189  1.00  4.71              
ATOM   1464  N   THR A  95     109.695  73.726  78.465  1.00  4.69              
ATOM   1465  H   THR A  95     110.171  73.884  77.593  1.00  4.69              
ATOM   1466  CA  THR A  95     110.394  74.383  79.618  1.00  4.69              
ATOM   1467  HA  THR A  95     111.368  73.937  79.733  1.00  4.69              
ATOM   1468  CB  THR A  95     110.529  75.829  79.117  1.00  4.69              
ATOM   1469  HB  THR A  95     110.866  76.448  79.914  1.00  4.69              
ATOM   1470  CG2 THR A  95     111.426  75.969  77.871  1.00  4.69              
ATOM   1471 1HG2 THR A  95     112.419  75.588  78.073  1.00  4.69              
ATOM   1472 2HG2 THR A  95     111.031  75.423  77.024  1.00  4.69              
ATOM   1473 3HG2 THR A  95     111.500  77.025  77.605  1.00  4.69              
ATOM   1474  OG1 THR A  95     109.317  76.376  78.745  1.00  4.69              
ATOM   1475  HG1 THR A  95     108.720  76.461  79.512  1.00  4.69              
ATOM   1476  C   THR A  95     109.599  74.270  80.946  1.00  4.69              
ATOM   1477  O   THR A  95     109.251  75.241  81.610  1.00  4.69              
ATOM   1478  N   GLY A  96     109.476  73.053  81.450  1.00  4.70              
ATOM   1479  H   GLY A  96     109.533  72.275  80.804  1.00  4.70              
ATOM   1480  CA  GLY A  96     109.313  72.752  82.882  1.00  4.70              
ATOM   1481  HA1 GLY A  96     108.263  72.517  83.058  1.00  4.70              
ATOM   1482  HA2 GLY A  96     109.553  73.573  83.531  1.00  4.70              
ATOM   1483  C   GLY A  96     110.135  71.518  83.242  1.00  4.70              
ATOM   1484  O   GLY A  96     109.688  70.680  84.027  1.00  4.70              
ATOM   1485  N   SER A  97     111.289  71.447  82.561  1.00  5.18              
ATOM   1486  H   SER A  97     111.522  72.304  82.088  1.00  5.18              
ATOM   1487  CA  SER A  97     112.280  70.380  82.380  1.00  5.18              
ATOM   1488  HA  SER A  97     113.214  70.730  82.821  1.00  5.18              
ATOM   1489  CB  SER A  97     111.959  69.049  83.086  1.00  5.18              
ATOM   1490  HB1 SER A  97     112.729  68.319  82.830  1.00  5.18              
ATOM   1491  HB2 SER A  97     110.993  68.669  82.750  1.00  5.18              
ATOM   1492  OG  SER A  97     111.957  69.206  84.487  1.00  5.18              
ATOM   1493  HG  SER A  97     111.129  69.653  84.706  1.00  5.18              
ATOM   1494  C   SER A  97     112.570  70.118  80.895  1.00  5.18              
ATOM   1495  O   SER A  97     112.209  69.082  80.339  1.00  5.18              
ATOM   1496  N   VAL A  98     113.224  71.089  80.250  1.00  5.38              
ATOM   1497  H   VAL A  98     113.542  71.853  80.825  1.00  5.38              
ATOM   1498  CA  VAL A  98     113.875  70.945  78.935  1.00  5.38              
ATOM   1499  HA  VAL A  98     113.660  69.914  78.656  1.00  5.38              
ATOM   1500  CB  VAL A  98     113.116  71.683  77.787  1.00  5.38              
ATOM   1501  HB  VAL A  98     112.781  72.655  78.119  1.00  5.38              
ATOM   1502  CG1 VAL A  98     113.865  71.886  76.467  1.00  5.38              
ATOM   1503 1HG1 VAL A  98     113.181  72.243  75.696  1.00  5.38              
ATOM   1504 2HG1 VAL A  98     114.642  72.639  76.582  1.00  5.38              
ATOM   1505 3HG1 VAL A  98     114.313  70.952  76.141  1.00  5.38              
ATOM   1506  CG2 VAL A  98     111.826  70.919  77.446  1.00  5.38              
ATOM   1507 1HG2 VAL A  98     111.245  71.466  76.704  1.00  5.38              
ATOM   1508 2HG2 VAL A  98     112.055  69.929  77.047  1.00  5.38              
ATOM   1509 3HG2 VAL A  98     111.207  70.800  78.336  1.00  5.38              
ATOM   1510  C   VAL A  98     115.393  70.761  79.031  1.00  5.38              
ATOM   1511  O   VAL A  98     115.795  70.202  80.043  1.00  5.38              
ATOM   1512  N   SER A  99     116.222  71.204  78.079  1.00  6.37              
ATOM   1513  H   SER A  99     115.819  71.526  77.213  1.00  6.37              
ATOM   1514  CA  SER A  99     117.599  71.696  78.322  1.00  6.37              
ATOM   1515  HA  SER A  99     117.655  72.461  79.062  1.00  6.37              
ATOM   1516  CB  SER A  99     118.623  70.557  78.588  1.00  6.37              
ATOM   1517  HB1 SER A  99     119.274  70.853  79.403  1.00  6.37              
ATOM   1518  HB2 SER A  99     119.265  70.426  77.718  1.00  6.37              
ATOM   1519  OG  SER A  99     118.062  69.293  78.877  1.00  6.37              
ATOM   1520  HG  SER A  99     117.438  69.427  79.611  1.00  6.37              
ATOM   1521  C   SER A  99     118.095  72.383  77.060  1.00  6.37              
ATOM   1522  O   SER A  99     117.635  72.094  75.957  1.00  6.37              
ATOM   1523  N   THR A 100     119.079  73.248  77.267  1.00  6.71              
ATOM   1524  H   THR A 100     119.334  73.428  78.224  1.00  6.71              
ATOM   1525  CA  THR A 100     120.059  73.688  76.273  1.00  6.71              
ATOM   1526  HA  THR A 100     120.689  74.435  76.741  1.00  6.71              
ATOM   1527  CB  THR A 100     121.020  72.560  75.891  1.00  6.71              
ATOM   1528  HB  THR A 100     120.515  71.913  75.184  1.00  6.71              
ATOM   1529  CG2 THR A 100     122.320  73.057  75.268  1.00  6.71              
ATOM   1530 1HG2 THR A 100     122.950  72.206  75.007  1.00  6.71              
ATOM   1531 2HG2 THR A 100     122.107  73.627  74.364  1.00  6.71              
ATOM   1532 3HG2 THR A 100     122.850  73.693  75.975  1.00  6.71              
ATOM   1533  OG1 THR A 100     121.375  71.831  77.049  1.00  6.71              
ATOM   1534  HG1 THR A 100     121.620  70.956  76.725  1.00  6.71              
ATOM   1535  C   THR A 100     119.463  74.377  75.065  1.00  6.71              
ATOM   1536  O   THR A 100     119.354  73.830  73.964  1.00  6.71              
ATOM   1537  N   VAL A 101     118.996  75.590  75.330  1.00  6.66              
ATOM   1538  H   VAL A 101     119.185  75.972  76.249  1.00  6.66              
ATOM   1539  CA  VAL A 101     118.301  76.414  74.355  1.00  6.66              
ATOM   1540  HA  VAL A 101     117.636  75.753  73.809  1.00  6.66              
ATOM   1541  CB  VAL A 101     117.397  77.417  75.094  1.00  6.66              
ATOM   1542  HB  VAL A 101     117.815  77.645  76.074  1.00  6.66              
ATOM   1543  CG1 VAL A 101     117.181  78.725  74.347  1.00  6.66              
ATOM   1544 1HG1 VAL A 101     116.456  79.342  74.876  1.00  6.66              
ATOM   1545 2HG1 VAL A 101     118.109  79.283  74.252  1.00  6.66              
ATOM   1546 3HG1 VAL A 101     116.821  78.515  73.350  1.00  6.66              
ATOM   1547  CG2 VAL A 101     116.025  76.749  75.293  1.00  6.66              
ATOM   1548 1HG2 VAL A 101     115.380  77.400  75.877  1.00  6.66              
ATOM   1549 2HG2 VAL A 101     115.548  76.570  74.331  1.00  6.66              
ATOM   1550 3HG2 VAL A 101     116.143  75.804  75.825  1.00  6.66              
ATOM   1551  C   VAL A 101     119.243  76.997  73.323  1.00  6.66              
ATOM   1552  O   VAL A 101     120.411  77.280  73.579  1.00  6.66              
ATOM   1553  N   LEU A 102     118.672  77.183  72.136  1.00  8.33              
ATOM   1554  H   LEU A 102     117.677  77.039  72.064  1.00  8.33              
ATOM   1555  CA  LEU A 102     119.364  77.652  70.963  1.00  8.33              
ATOM   1556  HA  LEU A 102     120.388  77.815  71.295  1.00  8.33              
ATOM   1557  CB  LEU A 102     119.482  76.526  69.908  1.00  8.33              
ATOM   1558  HB1 LEU A 102     118.538  76.398  69.378  1.00  8.33              
ATOM   1559  HB2 LEU A 102     119.676  75.614  70.471  1.00  8.33              
ATOM   1560  CG  LEU A 102     120.661  76.704  68.913  1.00  8.33              
ATOM   1561  HG  LEU A 102     121.381  77.389  69.335  1.00  8.33              
ATOM   1562  CD1 LEU A 102     121.467  75.444  68.620  1.00  8.33              
ATOM   1563 1HD1 LEU A 102     122.367  75.701  68.061  1.00  8.33              
ATOM   1564 2HD1 LEU A 102     121.760  74.969  69.557  1.00  8.33              
ATOM   1565 3HD1 LEU A 102     120.884  74.745  68.032  1.00  8.33              
ATOM   1566  CD2 LEU A 102     120.190  77.254  67.570  1.00  8.33              
ATOM   1567 1HD2 LEU A 102     121.057  77.466  66.942  1.00  8.33              
ATOM   1568 2HD2 LEU A 102     119.558  76.521  67.082  1.00  8.33              
ATOM   1569 3HD2 LEU A 102     119.630  78.169  67.711  1.00  8.33              
ATOM   1570  C   LEU A 102     118.883  79.015  70.487  1.00  8.33              
ATOM   1571  O   LEU A 102     117.704  79.343  70.669  1.00  8.33              
ATOM   1572  N   PRO A 103     119.778  79.795  69.854  1.00  8.56              
ATOM   1573  CD  PRO A 103     121.218  79.885  70.089  1.00  8.56              
ATOM   1574  HD1 PRO A 103     121.716  78.922  70.088  1.00  8.56              
ATOM   1575  HD2 PRO A 103     121.393  80.371  71.050  1.00  8.56              
ATOM   1576  CG  PRO A 103     121.798  80.764  68.974  1.00  8.56              
ATOM   1577  HG1 PRO A 103     122.603  80.256  68.442  1.00  8.56              
ATOM   1578  HG2 PRO A 103     122.156  81.703  69.400  1.00  8.56              
ATOM   1579  CB  PRO A 103     120.611  81.031  68.047  1.00  8.56              
ATOM   1580  HB1 PRO A 103     120.540  80.259  67.281  1.00  8.56              
ATOM   1581  HB2 PRO A 103     120.682  82.015  67.589  1.00  8.56              
ATOM   1582  CA  PRO A 103     119.452  80.928  69.034  1.00  8.56              
ATOM   1583  HA  PRO A 103     119.523  81.818  69.651  1.00  8.56              
ATOM   1584  C   PRO A 103     118.087  80.985  68.418  1.00  8.56              
ATOM   1585  O   PRO A 103     117.413  81.944  68.669  1.00  8.56              
ATOM   1586  N   GLY A 104     117.513  79.976  67.800  1.00  9.59              
ATOM   1587  H   GLY A 104     118.039  79.163  67.525  1.00  9.59              
ATOM   1588  CA  GLY A 104     116.094  80.130  67.477  1.00  9.59              
ATOM   1589  HA1 GLY A 104     115.974  79.790  66.447  1.00  9.59              
ATOM   1590  HA2 GLY A 104     115.731  81.125  67.508  1.00  9.59              
ATOM   1591  C   GLY A 104     115.106  79.305  68.291  1.00  9.59              
ATOM   1592  O   GLY A 104     113.898  79.384  68.072  1.00  9.59              
ATOM   1593  N   ALA A 105     115.603  78.586  69.282  1.00 10.25              
ATOM   1594  H   ALA A 105     116.604  78.612  69.394  1.00 10.25              
ATOM   1595  CA  ALA A 105     114.873  78.398  70.517  1.00 10.25              
ATOM   1596  HA  ALA A 105     113.845  78.200  70.201  1.00 10.25              
ATOM   1597  CB  ALA A 105     115.263  77.100  71.199  1.00 10.25              
ATOM   1598  HB1 ALA A 105     116.327  77.088  71.384  1.00 10.25              
ATOM   1599  HB2 ALA A 105     114.706  77.023  72.133  1.00 10.25              
ATOM   1600  HB3 ALA A 105     114.958  76.288  70.542  1.00 10.25              
ATOM   1601  C   ALA A 105     114.678  79.625  71.432  1.00 10.25              
ATOM   1602  O   ALA A 105     114.839  79.490  72.643  1.00 10.25              
ATOM   1603  N   PHE A 106     114.433  80.875  70.996  1.00 11.08              
ATOM   1604  H   PHE A 106     114.890  81.493  71.657  1.00 11.08              
ATOM   1605  CA  PHE A 106     113.144  81.580  70.544  1.00 11.08              
ATOM   1606  HA  PHE A 106     112.881  80.908  69.732  1.00 11.08              
ATOM   1607  CB  PHE A 106     111.960  81.299  71.413  1.00 11.08              
ATOM   1608  HB1 PHE A 106     111.153  81.759  70.897  1.00 11.08              
ATOM   1609  HB2 PHE A 106     112.110  81.713  72.408  1.00 11.08              
ATOM   1610  CG  PHE A 106     111.583  79.822  71.430  1.00 11.08              
ATOM   1611  CD1 PHE A 106     110.960  79.256  70.305  1.00 11.08              
ATOM   1612  HD1 PHE A 106     110.664  79.892  69.495  1.00 11.08              
ATOM   1613  CE1 PHE A 106     110.716  77.878  70.229  1.00 11.08              
ATOM   1614  HE1 PHE A 106     110.194  77.477  69.376  1.00 11.08              
ATOM   1615  CZ  PHE A 106     111.169  77.035  71.256  1.00 11.08              
ATOM   1616  HZ  PHE A 106     111.008  75.969  71.202  1.00 11.08              
ATOM   1617  CE2 PHE A 106     111.814  77.590  72.372  1.00 11.08              
ATOM   1618  HE2 PHE A 106     112.186  76.950  73.159  1.00 11.08              
ATOM   1619  CD2 PHE A 106     111.950  78.982  72.488  1.00 11.08              
ATOM   1620  HD2 PHE A 106     112.418  79.408  73.354  1.00 11.08              
ATOM   1621  C   PHE A 106     113.471  82.745  69.614  1.00 11.08              
ATOM   1622  O   PHE A 106     112.664  83.568  69.294  1.00 11.08              
ATOM   1623  N   ARG A 107     114.589  82.732  68.867  1.00 13.65              
ATOM   1624  H   ARG A 107     115.370  82.119  69.079  1.00 13.65              
ATOM   1625  CA  ARG A 107     114.515  83.434  67.569  1.00 13.65              
ATOM   1626  HA  ARG A 107     114.423  84.451  67.764  1.00 13.65              
ATOM   1627  CB  ARG A 107     115.765  83.419  66.605  1.00 13.65              
ATOM   1628  HB1 ARG A 107     116.687  83.465  67.157  1.00 13.65              
ATOM   1629  HB2 ARG A 107     115.808  84.371  66.111  1.00 13.65              
ATOM   1630  CG  ARG A 107     115.874  82.416  65.415  1.00 13.65              
ATOM   1631  HG1 ARG A 107     115.023  81.740  65.381  1.00 13.65              
ATOM   1632  HG2 ARG A 107     116.756  81.801  65.583  1.00 13.65              
ATOM   1633  CD  ARG A 107     116.055  82.977  63.991  1.00 13.65              
ATOM   1634  HD1 ARG A 107     115.924  82.156  63.286  1.00 13.65              
ATOM   1635  HD2 ARG A 107     117.082  83.305  63.884  1.00 13.65              
ATOM   1636  NE  ARG A 107     115.124  84.061  63.616  1.00 13.65              
ATOM   1637  HE  ARG A 107     114.122  83.863  63.593  1.00 13.65              
ATOM   1638  CZ  ARG A 107     115.450  85.253  63.148  1.00 13.65              
ATOM   1639  NH1 ARG A 107     116.676  85.679  63.049  1.00 13.65              
ATOM   1640 1HH1 ARG A 107     117.436  85.094  63.402  1.00 13.65              
ATOM   1641 2HH1 ARG A 107     116.878  86.620  62.798  1.00 13.65              
ATOM   1642  NH2 ARG A 107     114.527  86.072  62.748  1.00 13.65              
ATOM   1643 1HH2 ARG A 107     113.553  85.745  62.727  1.00 13.65              
ATOM   1644 2HH2 ARG A 107     114.734  86.963  62.356  1.00 13.65              
ATOM   1645  C   ARG A 107     113.332  83.018  66.720  1.00 13.65              
ATOM   1646  O   ARG A 107     112.863  83.849  65.981  1.00 13.65              
ATOM   1647  N   ASN A 108     112.805  81.800  66.826  1.00 16.55              
ATOM   1648  H   ASN A 108     113.260  81.104  67.393  1.00 16.55              
ATOM   1649  CA  ASN A 108     111.507  81.513  66.239  1.00 16.55              
ATOM   1650  HA  ASN A 108     111.505  81.783  65.178  1.00 16.55              
ATOM   1651  CB  ASN A 108     111.049  80.046  66.400  1.00 16.55              
ATOM   1652  HB1 ASN A 108     109.972  79.992  66.235  1.00 16.55              
ATOM   1653  HB2 ASN A 108     111.238  79.722  67.419  1.00 16.55              
ATOM   1654  CG  ASN A 108     111.604  79.034  65.448  1.00 16.55              
ATOM   1655  OD1 ASN A 108     111.325  78.969  64.268  1.00 16.55              
ATOM   1656  ND2 ASN A 108     112.313  78.101  66.007  1.00 16.55              
ATOM   1657 1HD2 ASN A 108     112.658  78.315  66.932  1.00 16.55              
ATOM   1658 2HD2 ASN A 108     112.969  77.646  65.395  1.00 16.55              
ATOM   1659  C   ASN A 108     110.365  82.248  66.891  1.00 16.55              
ATOM   1660  O   ASN A 108     109.384  82.661  66.280  1.00 16.55              
ATOM   1661  N   LEU A 109     110.476  82.276  68.202  1.00 16.62              
ATOM   1662  H   LEU A 109     111.353  82.004  68.616  1.00 16.62              
ATOM   1663  CA  LEU A 109     109.550  82.934  69.034  1.00 16.62              
ATOM   1664  HA  LEU A 109     108.855  83.467  68.384  1.00 16.62              
ATOM   1665  CB  LEU A 109     108.603  81.970  69.782  1.00 16.62              
ATOM   1666  HB1 LEU A 109     108.026  82.576  70.468  1.00 16.62              
ATOM   1667  HB2 LEU A 109     109.164  81.257  70.364  1.00 16.62              
ATOM   1668  CG  LEU A 109     107.592  81.197  68.898  1.00 16.62              
ATOM   1669  HG  LEU A 109     107.597  81.597  67.888  1.00 16.62              
ATOM   1670  CD1 LEU A 109     107.884  79.697  68.817  1.00 16.62              
ATOM   1671 1HD1 LEU A 109     107.075  79.191  68.290  1.00 16.62              
ATOM   1672 2HD1 LEU A 109     108.801  79.540  68.258  1.00 16.62              
ATOM   1673 3HD1 LEU A 109     107.979  79.269  69.817  1.00 16.62              
ATOM   1674  CD2 LEU A 109     106.175  81.328  69.459  1.00 16.62              
ATOM   1675 1HD2 LEU A 109     105.458  80.915  68.751  1.00 16.62              
ATOM   1676 2HD2 LEU A 109     106.087  80.795  70.405  1.00 16.62              
ATOM   1677 3HD2 LEU A 109     105.927  82.376  69.613  1.00 16.62              
ATOM   1678  C   LEU A 109     110.218  84.082  69.747  1.00 16.62              
ATOM   1679  O   LEU A 109     110.681  83.954  70.872  1.00 16.62              
ATOM   1680  N   LEU A 110     110.365  85.238  69.076  1.00 18.20              
ATOM   1681  H   LEU A 110     110.044  85.338  68.122  1.00 18.20              
ATOM   1682  CA  LEU A 110     110.688  86.390  69.915  1.00 18.20              
ATOM   1683  HA  LEU A 110     111.616  86.184  70.427  1.00 18.20              
ATOM   1684  CB  LEU A 110     110.791  87.769  69.220  1.00 18.20              
ATOM   1685  HB1 LEU A 110     109.849  88.284  69.321  1.00 18.20              
ATOM   1686  HB2 LEU A 110     110.950  87.640  68.186  1.00 18.20              
ATOM   1687  CG  LEU A 110     111.847  88.784  69.642  1.00 18.20              
ATOM   1688  HG  LEU A 110     112.840  88.365  69.644  1.00 18.20              
ATOM   1689  CD1 LEU A 110     111.802  89.967  68.671  1.00 18.20              
ATOM   1690 1HD1 LEU A 110     112.692  90.570  68.783  1.00 18.20              
ATOM   1691 2HD1 LEU A 110     111.783  89.630  67.639  1.00 18.20              
ATOM   1692 3HD1 LEU A 110     110.913  90.577  68.838  1.00 18.20              
ATOM   1693  CD2 LEU A 110     111.563  89.282  71.025  1.00 18.20              
ATOM   1694 1HD2 LEU A 110     112.423  89.860  71.343  1.00 18.20              
ATOM   1695 2HD2 LEU A 110     110.635  89.842  71.002  1.00 18.20              
ATOM   1696 3HD2 LEU A 110     111.464  88.474  71.732  1.00 18.20              
ATOM   1697  C   LEU A 110     109.592  86.495  70.994  1.00 18.20              
ATOM   1698  O   LEU A 110     109.832  86.801  72.157  1.00 18.20              
ATOM   1699  N   SER A 111     108.387  86.066  70.607  1.00 20.65              
ATOM   1700  H   SER A 111     108.219  85.895  69.630  1.00 20.65              
ATOM   1701  CA  SER A 111     107.277  85.950  71.500  1.00 20.65              
ATOM   1702  HA  SER A 111     107.343  86.798  72.171  1.00 20.65              
ATOM   1703  CB  SER A 111     105.849  86.006  70.917  1.00 20.65              
ATOM   1704  HB1 SER A 111     105.715  86.852  70.255  1.00 20.65              
ATOM   1705  HB2 SER A 111     105.159  86.171  71.744  1.00 20.65              
ATOM   1706  OG  SER A 111     105.449  84.798  70.295  1.00 20.65              
ATOM   1707  HG  SER A 111     104.493  84.699  70.408  1.00 20.65              
ATOM   1708  C   SER A 111     107.282  84.759  72.419  1.00 20.65              
ATOM   1709  O   SER A 111     106.370  84.527  73.207  1.00 20.65              
ATOM   1710  N   LEU A 112     108.383  84.055  72.416  1.00 19.32              
ATOM   1711  H   LEU A 112     109.084  84.314  71.737  1.00 19.32              
ATOM   1712  CA  LEU A 112     108.934  83.375  73.542  1.00 19.32              
ATOM   1713  HA  LEU A 112     108.076  83.101  74.138  1.00 19.32              
ATOM   1714  CB  LEU A 112     109.472  81.994  73.226  1.00 19.32              
ATOM   1715  HB1 LEU A 112     110.305  81.756  73.886  1.00 19.32              
ATOM   1716  HB2 LEU A 112     109.841  82.102  72.239  1.00 19.32              
ATOM   1717  CG  LEU A 112     108.460  80.822  73.159  1.00 19.32              
ATOM   1718  HG  LEU A 112     108.676  80.240  72.266  1.00 19.32              
ATOM   1719  CD1 LEU A 112     108.702  79.898  74.336  1.00 19.32              
ATOM   1720 1HD1 LEU A 112     108.470  80.405  75.254  1.00 19.32              
ATOM   1721 2HD1 LEU A 112     108.090  79.008  74.269  1.00 19.32              
ATOM   1722 3HD1 LEU A 112     109.752  79.616  74.353  1.00 19.32              
ATOM   1723  CD2 LEU A 112     106.965  81.189  73.121  1.00 19.32              
ATOM   1724 1HD2 LEU A 112     106.632  81.561  74.087  1.00 19.32              
ATOM   1725 2HD2 LEU A 112     106.779  81.938  72.357  1.00 19.32              
ATOM   1726 3HD2 LEU A 112     106.368  80.325  72.865  1.00 19.32              
ATOM   1727  C   LEU A 112     109.562  84.281  74.540  1.00 19.32              
ATOM   1728  O   LEU A 112     110.670  84.083  74.981  1.00 19.32              
ATOM   1729  N   LYS A 113     108.679  85.185  74.981  1.00 20.69              
ATOM   1730  H   LYS A 113     107.817  85.212  74.459  1.00 20.69              
ATOM   1731  CA  LYS A 113     108.651  85.809  76.287  1.00 20.69              
ATOM   1732  HA  LYS A 113     109.228  86.728  76.236  1.00 20.69              
ATOM   1733  CB  LYS A 113     107.175  86.063  76.798  1.00 20.69              
ATOM   1734  HB1 LYS A 113     106.960  87.116  76.825  1.00 20.69              
ATOM   1735  HB2 LYS A 113     107.140  85.823  77.852  1.00 20.69              
ATOM   1736  CG  LYS A 113     105.926  85.415  76.139  1.00 20.69              
ATOM   1737  HG1 LYS A 113     105.841  85.749  75.113  1.00 20.69              
ATOM   1738  HG2 LYS A 113     105.042  85.800  76.642  1.00 20.69              
ATOM   1739  CD  LYS A 113     105.889  83.886  76.254  1.00 20.69              
ATOM   1740  HD1 LYS A 113     106.097  83.661  77.290  1.00 20.69              
ATOM   1741  HD2 LYS A 113     106.689  83.466  75.656  1.00 20.69              
ATOM   1742  CE  LYS A 113     104.597  83.141  75.891  1.00 20.69              
ATOM   1743  HE1 LYS A 113     104.554  83.026  74.803  1.00 20.69              
ATOM   1744  HE2 LYS A 113     103.726  83.723  76.208  1.00 20.69              
ATOM   1745  NZ  LYS A 113     104.591  81.813  76.570  1.00 20.69              
ATOM   1746  HZ1 LYS A 113     105.510  81.377  76.535  1.00 20.69              
ATOM   1747  HZ2 LYS A 113     104.358  81.906  77.549  1.00 20.69              
ATOM   1748  HZ3 LYS A 113     103.931  81.148  76.182  1.00 20.69              
ATOM   1749  C   LYS A 113     109.391  84.974  77.261  1.00 20.69              
ATOM   1750  O   LYS A 113     110.474  85.312  77.704  1.00 20.69              
ATOM   1751  N   THR A 114     108.724  83.885  77.556  1.00 18.97              
ATOM   1752  H   THR A 114     107.888  83.701  77.030  1.00 18.97              
ATOM   1753  CA  THR A 114     109.191  82.830  78.373  1.00 18.97              
ATOM   1754  HA  THR A 114     109.462  83.279  79.307  1.00 18.97              
ATOM   1755  CB  THR A 114     108.104  81.689  78.411  1.00 18.97              
ATOM   1756  HB  THR A 114     108.604  80.760  78.685  1.00 18.97              
ATOM   1757  CG2 THR A 114     106.856  81.819  79.272  1.00 18.97              
ATOM   1758 1HG2 THR A 114     107.085  81.558  80.289  1.00 18.97              
ATOM   1759 2HG2 THR A 114     106.422  82.805  79.242  1.00 18.97              
ATOM   1760 3HG2 THR A 114     106.104  81.087  78.969  1.00 18.97              
ATOM   1761  OG1 THR A 114     107.543  81.509  77.128  1.00 18.97              
ATOM   1762  HG1 THR A 114     108.283  81.209  76.571  1.00 18.97              
ATOM   1763  C   THR A 114     110.361  82.167  77.684  1.00 18.97              
ATOM   1764  O   THR A 114     110.218  81.582  76.596  1.00 18.97              
ATOM   1765  N   LEU A 115     111.440  82.077  78.420  1.00 16.56              
ATOM   1766  H   LEU A 115     111.476  82.637  79.256  1.00 16.56              
ATOM   1767  CA  LEU A 115     112.301  80.926  78.325  1.00 16.56              
ATOM   1768  HA  LEU A 115     111.773  80.140  77.794  1.00 16.56              
ATOM   1769  CB  LEU A 115     113.579  81.321  77.543  1.00 16.56              
ATOM   1770  HB1 LEU A 115     114.440  81.074  78.144  1.00 16.56              
ATOM   1771  HB2 LEU A 115     113.633  82.406  77.447  1.00 16.56              
ATOM   1772  CG  LEU A 115     113.805  80.690  76.153  1.00 16.56              
ATOM   1773  HG  LEU A 115     114.877  80.547  76.032  1.00 16.56              
ATOM   1774  CD1 LEU A 115     113.130  79.335  75.896  1.00 16.56              
ATOM   1775 1HD1 LEU A 115     113.617  78.862  75.045  1.00 16.56              
ATOM   1776 2HD1 LEU A 115     113.238  78.677  76.750  1.00 16.56              
ATOM   1777 3HD1 LEU A 115     112.068  79.480  75.693  1.00 16.56              
ATOM   1778  CD2 LEU A 115     113.405  81.625  75.027  1.00 16.56              
ATOM   1779 1HD2 LEU A 115     113.577  81.148  74.068  1.00 16.56              
ATOM   1780 2HD2 LEU A 115     112.359  81.914  75.113  1.00 16.56              
ATOM   1781 3HD2 LEU A 115     114.051  82.497  75.048  1.00 16.56              
ATOM   1782  C   LEU A 115     112.493  80.465  79.707  1.00 16.56              
ATOM   1783  O   LEU A 115     113.351  80.883  80.466  1.00 16.56              
ATOM   1784  N   GLU A 116     111.552  79.653  80.108  1.00 16.19              
ATOM   1785  H   GLU A 116     110.806  79.446  79.456  1.00 16.19              
ATOM   1786  CA  GLU A 116     111.703  78.793  81.236  1.00 16.19              
ATOM   1787  HA  GLU A 116     112.044  79.353  82.085  1.00 16.19              
ATOM   1788  CB  GLU A 116     110.297  78.303  81.620  1.00 16.19              
ATOM   1789  HB1 GLU A 116     110.073  78.797  82.557  1.00 16.19              
ATOM   1790  HB2 GLU A 116     110.304  77.265  81.829  1.00 16.19              
ATOM   1791  CG  GLU A 116     109.102  78.628  80.703  1.00 16.19              
ATOM   1792  HG1 GLU A 116     109.350  78.482  79.660  1.00 16.19              
ATOM   1793  HG2 GLU A 116     108.884  79.666  80.745  1.00 16.19              
ATOM   1794  CD  GLU A 116     107.817  77.933  81.115  1.00 16.19              
ATOM   1795  OE1 GLU A 116     107.213  77.315  80.214  1.00 16.19              
ATOM   1796  OE2 GLU A 116     107.453  78.081  82.302  1.00 16.19              
ATOM   1797  C   GLU A 116     112.893  77.992  80.834  1.00 16.19              
ATOM   1798  O   GLU A 116     112.896  77.205  79.913  1.00 16.19              
ATOM   1799  N   ILE A 117     114.017  78.432  81.354  1.00 13.94              
ATOM   1800  H   ILE A 117     114.074  79.409  81.610  1.00 13.94              
ATOM   1801  CA  ILE A 117     115.207  77.666  81.200  1.00 13.94              
ATOM   1802  HA  ILE A 117     115.101  77.038  80.339  1.00 13.94              
ATOM   1803  CB  ILE A 117     116.384  78.593  80.799  1.00 13.94              
ATOM   1804  HB  ILE A 117     116.524  79.334  81.571  1.00 13.94              
ATOM   1805  CG2 ILE A 117     117.712  77.898  80.474  1.00 13.94              
ATOM   1806 1HG2 ILE A 117     118.529  78.618  80.541  1.00 13.94              
ATOM   1807 2HG2 ILE A 117     117.920  77.082  81.162  1.00 13.94              
ATOM   1808 3HG2 ILE A 117     117.709  77.496  79.468  1.00 13.94              
ATOM   1809  CG1 ILE A 117     116.104  79.399  79.528  1.00 13.94              
ATOM   1810 1HG1 ILE A 117     117.003  79.900  79.218  1.00 13.94              
ATOM   1811 2HG1 ILE A 117     115.439  80.207  79.771  1.00 13.94              
ATOM   1812  CD1 ILE A 117     115.571  78.609  78.328  1.00 13.94              
ATOM   1813  HD1 ILE A 117     115.791  79.161  77.420  1.00 13.94              
ATOM   1814  HD2 ILE A 117     116.029  77.627  78.234  1.00 13.94              
ATOM   1815  HD3 ILE A 117     114.502  78.477  78.441  1.00 13.94              
ATOM   1816  C   ILE A 117     115.282  76.659  82.364  1.00 13.94              
ATOM   1817  O   ILE A 117     116.202  75.868  82.429  1.00 13.94              
ATOM   1818  N   THR A 118     114.281  76.736  83.272  1.00 14.67              
ATOM   1819  H   THR A 118     113.876  77.658  83.227  1.00 14.67              
ATOM   1820  CA  THR A 118     113.359  75.844  84.039  1.00 14.67              
ATOM   1821  HA  THR A 118     113.140  76.239  84.995  1.00 14.67              
ATOM   1822  CB  THR A 118     112.071  75.889  83.269  1.00 14.67              
ATOM   1823  HB  THR A 118     111.796  76.934  83.189  1.00 14.67              
ATOM   1824  CG2 THR A 118     112.226  75.266  81.905  1.00 14.67              
ATOM   1825 1HG2 THR A 118     113.197  75.399  81.474  1.00 14.67              
ATOM   1826 2HG2 THR A 118     111.969  74.215  81.875  1.00 14.67              
ATOM   1827 3HG2 THR A 118     111.573  75.807  81.289  1.00 14.67              
ATOM   1828  OG1 THR A 118     111.043  75.196  83.893  1.00 14.67              
ATOM   1829  HG1 THR A 118     110.264  75.272  83.309  1.00 14.67              
ATOM   1830  C   THR A 118     113.517  74.332  84.321  1.00 14.67              
ATOM   1831  O   THR A 118     113.241  73.398  83.582  1.00 14.67              
ATOM   1832  N   CYS A 119     113.805  74.017  85.549  1.00 13.81              
ATOM   1833  H   CYS A 119     113.749  74.728  86.246  1.00 13.81              
ATOM   1834  CA  CYS A 119     114.588  72.886  85.932  1.00 13.81              
ATOM   1835  HA  CYS A 119     115.110  73.049  86.864  1.00 13.81              
ATOM   1836  CB  CYS A 119     113.592  71.733  86.182  1.00 13.81              
ATOM   1837  HB1 CYS A 119     113.336  71.261  85.233  1.00 13.81              
ATOM   1838  HB2 CYS A 119     112.677  72.108  86.637  1.00 13.81              
ATOM   1839  SG  CYS A 119     114.309  70.492  87.294  1.00 13.81              
ATOM   1840  HG  CYS A 119     115.377  70.235  86.518  1.00 13.81              
ATOM   1841  C   CYS A 119     115.692  72.470  84.941  1.00 13.81              
ATOM   1842  O   CYS A 119     116.177  71.344  85.009  1.00 13.81              
ATOM   1843  N   LEU A 120     116.023  73.297  83.939  1.00 11.72              
ATOM   1844  H   LEU A 120     115.782  74.272  83.996  1.00 11.72              
ATOM   1845  CA  LEU A 120     116.058  72.729  82.595  1.00 11.72              
ATOM   1846  HA  LEU A 120     115.556  71.762  82.688  1.00 11.72              
ATOM   1847  CB  LEU A 120     115.156  73.438  81.559  1.00 11.72              
ATOM   1848  HB1 LEU A 120     114.720  74.283  82.009  1.00 11.72              
ATOM   1849  HB2 LEU A 120     114.303  72.794  81.468  1.00 11.72              
ATOM   1850  CG  LEU A 120     115.545  73.812  80.135  1.00 11.72              
ATOM   1851  HG  LEU A 120     115.806  72.899  79.722  1.00 11.72              
ATOM   1852  CD1 LEU A 120     114.397  74.332  79.295  1.00 11.72              
ATOM   1853 1HD1 LEU A 120     113.474  73.885  79.626  1.00 11.72              
ATOM   1854 2HD1 LEU A 120     114.308  75.401  79.403  1.00 11.72              
ATOM   1855 3HD1 LEU A 120     114.592  74.138  78.244  1.00 11.72              
ATOM   1856  CD2 LEU A 120     116.716  74.697  79.851  1.00 11.72              
ATOM   1857 1HD2 LEU A 120     117.075  74.535  78.839  1.00 11.72              
ATOM   1858 2HD2 LEU A 120     116.440  75.730  79.928  1.00 11.72              
ATOM   1859 3HD2 LEU A 120     117.482  74.485  80.586  1.00 11.72              
ATOM   1860  C   LEU A 120     117.438  72.236  82.234  1.00 11.72              
ATOM   1861  O   LEU A 120     117.721  71.893  81.109  1.00 11.72              
ATOM   1862  N   GLU A 121     118.354  72.208  83.180  1.00 10.44              
ATOM   1863  H   GLU A 121     118.056  72.226  84.145  1.00 10.44              
ATOM   1864  CA  GLU A 121     119.707  72.566  82.853  1.00 10.44              
ATOM   1865  HA  GLU A 121     120.212  72.803  83.773  1.00 10.44              
ATOM   1866  CB  GLU A 121     120.495  71.358  82.275  1.00 10.44              
ATOM   1867  HB1 GLU A 121     121.539  71.656  82.159  1.00 10.44              
ATOM   1868  HB2 GLU A 121     120.129  71.116  81.283  1.00 10.44              
ATOM   1869  CG  GLU A 121     120.447  70.060  83.095  1.00 10.44              
ATOM   1870  HG1 GLU A 121     120.917  69.266  82.509  1.00 10.44              
ATOM   1871  HG2 GLU A 121     119.415  69.763  83.286  1.00 10.44              
ATOM   1872  CD  GLU A 121     121.205  70.231  84.406  1.00 10.44              
ATOM   1873  OE1 GLU A 121     122.422  69.937  84.460  1.00 10.44              
ATOM   1874  OE2 GLU A 121     120.676  70.846  85.358  1.00 10.44              
ATOM   1875  C   GLU A 121     119.754  73.815  81.950  1.00 10.44              
ATOM   1876  O   GLU A 121     119.545  74.916  82.432  1.00 10.44              
ATOM   1877  N   SER A 122     119.938  73.650  80.638  1.00  9.40              
ATOM   1878  H   SER A 122     119.851  72.697  80.311  1.00  9.40              
ATOM   1879  CA  SER A 122     120.590  74.633  79.766  1.00  9.40              
ATOM   1880  HA  SER A 122     120.737  74.121  78.826  1.00  9.40              
ATOM   1881  CB  SER A 122     119.827  75.919  79.456  1.00  9.40              
ATOM   1882  HB1 SER A 122     120.090  76.701  80.168  1.00  9.40              
ATOM   1883  HB2 SER A 122     118.788  75.712  79.555  1.00  9.40              
ATOM   1884  OG  SER A 122     120.015  76.371  78.122  1.00  9.40              
ATOM   1885  HG  SER A 122     120.956  76.581  78.001  1.00  9.40              
ATOM   1886  C   SER A 122     122.003  74.955  80.197  1.00  9.40              
ATOM   1887  O   SER A 122     122.442  76.101  80.229  1.00  9.40              
ATOM   1888  N   LEU A 123     122.749  73.884  80.434  1.00  8.47              
ATOM   1889  H   LEU A 123     122.300  72.983  80.413  1.00  8.47              
ATOM   1890  CA  LEU A 123     124.180  73.940  80.638  1.00  8.47              
ATOM   1891  HA  LEU A 123     124.336  74.519  81.549  1.00  8.47              
ATOM   1892  CB  LEU A 123     124.721  72.523  80.929  1.00  8.47              
ATOM   1893  HB1 LEU A 123     124.438  72.276  81.954  1.00  8.47              
ATOM   1894  HB2 LEU A 123     125.811  72.563  80.902  1.00  8.47              
ATOM   1895  CG  LEU A 123     124.241  71.361  80.032  1.00  8.47              
ATOM   1896  HG  LEU A 123     123.169  71.220  80.173  1.00  8.47              
ATOM   1897  CD1 LEU A 123     124.502  71.559  78.538  1.00  8.47              
ATOM   1898 1HD1 LEU A 123     123.835  72.320  78.140  1.00  8.47              
ATOM   1899 2HD1 LEU A 123     125.540  71.851  78.369  1.00  8.47              
ATOM   1900 3HD1 LEU A 123     124.304  70.632  77.999  1.00  8.47              
ATOM   1901  CD2 LEU A 123     124.946  70.078  80.474  1.00  8.47              
ATOM   1902 1HD2 LEU A 123     124.580  69.235  79.888  1.00  8.47              
ATOM   1903 2HD2 LEU A 123     126.024  70.171  80.335  1.00  8.47              
ATOM   1904 3HD2 LEU A 123     124.730  69.884  81.526  1.00  8.47              
ATOM   1905  C   LEU A 123     125.008  74.691  79.580  1.00  8.47              
ATOM   1906  O   LEU A 123     126.085  75.189  79.899  1.00  8.47              
ATOM   1907  N   ASN A 124     124.442  74.898  78.390  1.00  8.30              
ATOM   1908  H   ASN A 124     123.593  74.399  78.179  1.00  8.30              
ATOM   1909  CA  ASN A 124     124.709  76.085  77.598  1.00  8.30              
ATOM   1910  HA  ASN A 124     125.352  76.759  78.167  1.00  8.30              
ATOM   1911  CB  ASN A 124     125.456  75.698  76.310  1.00  8.30              
ATOM   1912  HB1 ASN A 124     125.471  76.543  75.626  1.00  8.30              
ATOM   1913  HB2 ASN A 124     124.948  74.871  75.814  1.00  8.30              
ATOM   1914  CG  ASN A 124     126.891  75.306  76.590  1.00  8.30              
ATOM   1915  OD1 ASN A 124     127.286  74.171  76.408  1.00  8.30              
ATOM   1916  ND2 ASN A 124     127.715  76.230  77.031  1.00  8.30              
ATOM   1917 1HD2 ASN A 124     127.396  77.168  77.183  1.00  8.30              
ATOM   1918 2HD2 ASN A 124     128.627  75.911  77.300  1.00  8.30              
ATOM   1919  C   ASN A 124     123.414  76.816  77.323  1.00  8.30              
ATOM   1920  O   ASN A 124     122.469  76.287  76.736  1.00  8.30              
ATOM   1921  N   ILE A 125     123.405  78.068  77.750  1.00  8.34              
ATOM   1922  H   ILE A 125     124.155  78.366  78.357  1.00  8.34              
ATOM   1923  CA  ILE A 125     122.799  79.123  76.953  1.00  8.34              
ATOM   1924  HA  ILE A 125     121.826  78.783  76.618  1.00  8.34              
ATOM   1925  CB  ILE A 125     122.636  80.397  77.789  1.00  8.34              
ATOM   1926  HB  ILE A 125     121.919  81.020  77.280  1.00  8.34              
ATOM   1927  CG2 ILE A 125     122.037  80.030  79.152  1.00  8.34              
ATOM   1928 1HG2 ILE A 125     121.729  80.925  79.682  1.00  8.34              
ATOM   1929 2HG2 ILE A 125     121.184  79.368  79.038  1.00  8.34              
ATOM   1930 3HG2 ILE A 125     122.753  79.472  79.746  1.00  8.34              
ATOM   1931  CG1 ILE A 125     123.889  81.280  77.900  1.00  8.34              
ATOM   1932 1HG1 ILE A 125     123.591  82.165  78.439  1.00  8.34              
ATOM   1933 2HG1 ILE A 125     124.191  81.634  76.920  1.00  8.34              
ATOM   1934  CD1 ILE A 125     125.107  80.648  78.576  1.00  8.34              
ATOM   1935  HD1 ILE A 125     125.527  79.851  77.970  1.00  8.34              
ATOM   1936  HD2 ILE A 125     125.873  81.411  78.713  1.00  8.34              
ATOM   1937  HD3 ILE A 125     124.816  80.242  79.540  1.00  8.34              
ATOM   1938  C   ILE A 125     123.691  79.364  75.714  1.00  8.34              
ATOM   1939  O   ILE A 125     124.872  79.011  75.707  1.00  8.34              
ATOM   1940  N   PRO A 126     123.163  80.015  74.672  1.00  8.42              
ATOM   1941  CD  PRO A 126     122.835  79.184  73.525  1.00  8.42              
ATOM   1942  HD1 PRO A 126     121.886  79.514  73.101  1.00  8.42              
ATOM   1943  HD2 PRO A 126     122.766  78.130  73.802  1.00  8.42              
ATOM   1944  CG  PRO A 126     123.962  79.381  72.511  1.00  8.42              
ATOM   1945  HG1 PRO A 126     123.582  79.379  71.491  1.00  8.42              
ATOM   1946  HG2 PRO A 126     124.706  78.592  72.634  1.00  8.42              
ATOM   1947  CB  PRO A 126     124.588  80.730  72.870  1.00  8.42              
ATOM   1948  HB1 PRO A 126     124.516  81.439  72.045  1.00  8.42              
ATOM   1949  HB2 PRO A 126     125.637  80.581  73.129  1.00  8.42              
ATOM   1950  CA  PRO A 126     123.818  81.201  74.117  1.00  8.42              
ATOM   1951  HA  PRO A 126     124.534  81.631  74.810  1.00  8.42              
ATOM   1952  C   PRO A 126     122.738  82.212  73.835  1.00  8.42              
ATOM   1953  O   PRO A 126     122.250  82.314  72.710  1.00  8.42              
ATOM   1954  N   PHE A 127     122.270  82.872  74.899  1.00  9.16              
ATOM   1955  H   PHE A 127     122.741  82.817  75.788  1.00  9.16              
ATOM   1956  CA  PHE A 127     121.120  83.753  74.763  1.00  9.16              
ATOM   1957  HA  PHE A 127     120.558  83.361  73.925  1.00  9.16              
ATOM   1958  CB  PHE A 127     120.066  83.663  75.865  1.00  9.16              
ATOM   1959  HB1 PHE A 127     119.129  83.990  75.422  1.00  9.16              
ATOM   1960  HB2 PHE A 127     120.291  84.365  76.644  1.00  9.16              
ATOM   1961  CG  PHE A 127     119.794  82.318  76.505  1.00  9.16              
ATOM   1962  CD1 PHE A 127     119.902  81.107  75.791  1.00  9.16              
ATOM   1963  HD1 PHE A 127     120.281  81.075  74.790  1.00  9.16              
ATOM   1964  CE1 PHE A 127     119.564  79.893  76.396  1.00  9.16              
ATOM   1965  HE1 PHE A 127     119.682  78.969  75.850  1.00  9.16              
ATOM   1966  CZ  PHE A 127     119.126  79.875  77.721  1.00  9.16              
ATOM   1967  HZ  PHE A 127     118.890  78.929  78.181  1.00  9.16              
ATOM   1968  CE2 PHE A 127     119.082  81.070  78.463  1.00  9.16              
ATOM   1969  HE2 PHE A 127     118.807  81.055  79.506  1.00  9.16              
ATOM   1970  CD2 PHE A 127     119.398  82.290  77.853  1.00  9.16              
ATOM   1971  HD2 PHE A 127     119.325  83.205  78.421  1.00  9.16              
ATOM   1972  C   PHE A 127     121.476  85.115  74.191  1.00  9.16              
ATOM   1973  O   PHE A 127     121.268  86.148  74.800  1.00  9.16              
ATOM   1974  N   SER A 128     122.152  85.096  73.057  1.00 10.35              
ATOM   1975  H   SER A 128     122.241  84.206  72.579  1.00 10.35              
ATOM   1976  CA  SER A 128     123.078  86.133  72.672  1.00 10.35              
ATOM   1977  HA  SER A 128     122.988  86.982  73.352  1.00 10.35              
ATOM   1978  CB  SER A 128     124.529  85.646  72.795  1.00 10.35              
ATOM   1979  HB1 SER A 128     124.752  85.454  73.846  1.00 10.35              
ATOM   1980  HB2 SER A 128     125.203  86.425  72.435  1.00 10.35              
ATOM   1981  OG  SER A 128     124.738  84.458  72.056  1.00 10.35              
ATOM   1982  HG  SER A 128     124.396  84.629  71.165  1.00 10.35              
ATOM   1983  C   SER A 128     122.733  86.652  71.290  1.00 10.35              
ATOM   1984  O   SER A 128     123.300  86.215  70.286  1.00 10.35              
ATOM   1985  N   SER A 129     121.750  87.554  71.275  1.00  8.93              
ATOM   1986  H   SER A 129     121.378  87.846  72.173  1.00  8.93              
ATOM   1987  CA  SER A 129     121.238  88.288  70.114  1.00  8.93              
ATOM   1988  HA  SER A 129     120.662  89.113  70.529  1.00  8.93              
ATOM   1989  CB  SER A 129     122.380  88.913  69.294  1.00  8.93              
ATOM   1990  HB1 SER A 129     122.860  88.147  68.683  1.00  8.93              
ATOM   1991  HB2 SER A 129     123.128  89.345  69.957  1.00  8.93              
ATOM   1992  OG  SER A 129     121.854  89.926  68.448  1.00  8.93              
ATOM   1993  HG  SER A 129     121.193  89.480  67.890  1.00  8.93              
ATOM   1994  C   SER A 129     120.296  87.576  69.159  1.00  8.93              
ATOM   1995  O   SER A 129     119.715  88.195  68.270  1.00  8.93              
ATOM   1996  N   GLU A 130     120.125  86.297  69.394  1.00  8.11              
ATOM   1997  H   GLU A 130     120.671  85.921  70.157  1.00  8.11              
ATOM   1998  CA  GLU A 130     118.987  85.472  69.041  1.00  8.11              
ATOM   1999  HA  GLU A 130     118.119  86.080  68.776  1.00  8.11              
ATOM   2000  CB  GLU A 130     119.392  84.565  67.879  1.00  8.11              
ATOM   2001  HB1 GLU A 130     118.773  83.689  67.928  1.00  8.11              
ATOM   2002  HB2 GLU A 130     120.430  84.248  67.989  1.00  8.11              
ATOM   2003  CG  GLU A 130     119.186  85.210  66.504  1.00  8.11              
ATOM   2004  HG1 GLU A 130     119.990  85.927  66.322  1.00  8.11              
ATOM   2005  HG2 GLU A 130     118.237  85.751  66.511  1.00  8.11              
ATOM   2006  CD  GLU A 130     119.134  84.176  65.370  1.00  8.11              
ATOM   2007  OE1 GLU A 130     119.149  82.952  65.645  1.00  8.11              
ATOM   2008  OE2 GLU A 130     118.972  84.611  64.209  1.00  8.11              
ATOM   2009  C   GLU A 130     118.677  84.691  70.338  1.00  8.11              
ATOM   2010  O   GLU A 130     119.384  84.827  71.342  1.00  8.11              
ATOM   2011  N   VAL A 131     117.593  83.918  70.288  1.00  7.09              
ATOM   2012  H   VAL A 131     117.229  83.816  69.350  1.00  7.09              
ATOM   2013  CA  VAL A 131     116.916  83.027  71.275  1.00  7.09              
ATOM   2014  HA  VAL A 131     116.692  82.053  70.857  1.00  7.09              
ATOM   2015  CB  VAL A 131     117.743  82.816  72.586  1.00  7.09              
ATOM   2016  HB  VAL A 131     118.048  83.779  72.986  1.00  7.09              
ATOM   2017  CG1 VAL A 131     117.023  82.130  73.756  1.00  7.09              
ATOM   2018 1HG1 VAL A 131     117.719  81.858  74.542  1.00  7.09              
ATOM   2019 2HG1 VAL A 131     116.301  82.809  74.205  1.00  7.09              
ATOM   2020 3HG1 VAL A 131     116.513  81.238  73.405  1.00  7.09              
ATOM   2021  CG2 VAL A 131     118.977  81.953  72.346  1.00  7.09              
ATOM   2022 1HG2 VAL A 131     119.558  81.888  73.241  1.00  7.09              
ATOM   2023 2HG2 VAL A 131     118.670  80.954  72.099  1.00  7.09              
ATOM   2024 3HG2 VAL A 131     119.621  82.379  71.586  1.00  7.09              
ATOM   2025  C   VAL A 131     115.609  83.699  71.736  1.00  7.09              
ATOM   2026  O   VAL A 131     114.753  83.105  72.368  1.00  7.09              
ATOM   2027  N   PHE A 132     115.383  84.919  71.308  1.00  7.16              
ATOM   2028  H   PHE A 132     116.167  85.414  70.904  1.00  7.16              
ATOM   2029  CA  PHE A 132     114.085  85.490  71.014  1.00  7.16              
ATOM   2030  HA  PHE A 132     113.271  84.782  71.036  1.00  7.16              
ATOM   2031  CB  PHE A 132     113.797  86.563  72.087  1.00  7.16              
ATOM   2032  HB1 PHE A 132     112.794  86.916  71.922  1.00  7.16              
ATOM   2033  HB2 PHE A 132     114.462  87.409  71.902  1.00  7.16              
ATOM   2034  CG  PHE A 132     113.860  86.258  73.576  1.00  7.16              
ATOM   2035  CD1 PHE A 132     113.326  85.089  74.144  1.00  7.16              
ATOM   2036  HD1 PHE A 132     112.919  84.313  73.514  1.00  7.16              
ATOM   2037  CE1 PHE A 132     113.260  84.950  75.546  1.00  7.16              
ATOM   2038  HE1 PHE A 132     112.822  84.072  75.989  1.00  7.16              
ATOM   2039  CZ  PHE A 132     113.662  85.980  76.395  1.00  7.16              
ATOM   2040  HZ  PHE A 132     113.560  85.880  77.467  1.00  7.16              
ATOM   2041  CE2 PHE A 132     114.169  87.148  75.832  1.00  7.16              
ATOM   2042  HE2 PHE A 132     114.447  87.943  76.498  1.00  7.16              
ATOM   2043  CD2 PHE A 132     114.297  87.277  74.435  1.00  7.16              
ATOM   2044  HD2 PHE A 132     114.681  88.188  74.000  1.00  7.16              
ATOM   2045  C   PHE A 132     114.347  86.223  69.671  1.00  7.16              
ATOM   2046  O   PHE A 132     115.412  86.827  69.553  1.00  7.16              
ATOM   2047  N   SER A 133     113.489  86.210  68.642  1.00  6.88              
ATOM   2048  H   SER A 133     112.671  85.617  68.710  1.00  6.88              
ATOM   2049  CA  SER A 133     113.742  87.009  67.416  1.00  6.88              
ATOM   2050  HA  SER A 133     113.980  88.008  67.784  1.00  6.88              
ATOM   2051  CB  SER A 133     114.952  86.635  66.561  1.00  6.88              
ATOM   2052  HB1 SER A 133     114.647  85.837  65.888  1.00  6.88              
ATOM   2053  HB2 SER A 133     115.793  86.325  67.179  1.00  6.88              
ATOM   2054  OG  SER A 133     115.350  87.733  65.763  1.00  6.88              
ATOM   2055  HG  SER A 133     114.550  88.120  65.371  1.00  6.88              
ATOM   2056  C   SER A 133     112.603  87.236  66.424  1.00  6.88              
ATOM   2057  O   SER A 133     112.618  88.265  65.756  1.00  6.88              
ATOM   2058  N   ASP A 134     111.607  86.357  66.356  1.00  7.19              
ATOM   2059  H   ASP A 134     111.826  85.419  66.668  1.00  7.19              
ATOM   2060  CA  ASP A 134     110.556  86.485  65.356  1.00  7.19              
ATOM   2061  HA  ASP A 134     110.834  87.291  64.674  1.00  7.19              
ATOM   2062  CB  ASP A 134     110.480  85.247  64.437  1.00  7.19              
ATOM   2063  HB1 ASP A 134     109.508  85.222  63.940  1.00  7.19              
ATOM   2064  HB2 ASP A 134     110.566  84.349  65.034  1.00  7.19              
ATOM   2065  CG  ASP A 134     111.558  85.244  63.344  1.00  7.19              
ATOM   2066  OD1 ASP A 134     111.693  86.256  62.624  1.00  7.19              
ATOM   2067  OD2 ASP A 134     112.342  84.273  63.236  1.00  7.19              
ATOM   2068  C   ASP A 134     109.188  86.946  65.829  1.00  7.19              
ATOM   2069  O   ASP A 134     108.381  87.395  65.023  1.00  7.19              
ATOM   2070  N   LEU A 135     108.935  86.903  67.136  1.00  6.80              
ATOM   2071  H   LEU A 135     109.691  86.623  67.739  1.00  6.80              
ATOM   2072  CA  LEU A 135     107.657  87.240  67.727  1.00  6.80              
ATOM   2073  HA  LEU A 135     107.133  87.685  66.886  1.00  6.80              
ATOM   2074  CB  LEU A 135     106.755  86.001  67.869  1.00  6.80              
ATOM   2075  HB1 LEU A 135     105.807  86.331  68.282  1.00  6.80              
ATOM   2076  HB2 LEU A 135     107.237  85.281  68.522  1.00  6.80              
ATOM   2077  CG  LEU A 135     106.390  85.262  66.558  1.00  6.80              
ATOM   2078  HG  LEU A 135     107.289  85.015  65.999  1.00  6.80              
ATOM   2079  CD1 LEU A 135     105.675  83.956  66.892  1.00  6.80              
ATOM   2080 1HD1 LEU A 135     105.463  83.410  65.972  1.00  6.80              
ATOM   2081 2HD1 LEU A 135     106.329  83.352  67.508  1.00  6.80              
ATOM   2082 3HD1 LEU A 135     104.749  84.152  67.433  1.00  6.80              
ATOM   2083  CD2 LEU A 135     105.430  86.065  65.674  1.00  6.80              
ATOM   2084 1HD2 LEU A 135     105.152  85.466  64.807  1.00  6.80              
ATOM   2085 2HD2 LEU A 135     104.531  86.328  66.228  1.00  6.80              
ATOM   2086 3HD2 LEU A 135     105.907  86.968  65.300  1.00  6.80              
ATOM   2087  C   LEU A 135     107.493  88.475  68.621  1.00  6.80              
ATOM   2088  O   LEU A 135     107.416  88.398  69.837  1.00  6.80              
ATOM   2089  N   GLN A 136     107.402  89.667  68.035  1.00  6.34              
ATOM   2090  H   GLN A 136     107.475  89.758  67.030  1.00  6.34              
ATOM   2091  CA  GLN A 136     107.260  90.851  68.875  1.00  6.34              
ATOM   2092  HA  GLN A 136     108.117  90.851  69.553  1.00  6.34              
ATOM   2093  CB  GLN A 136     107.356  92.144  68.051  1.00  6.34              
ATOM   2094  HB1 GLN A 136     106.365  92.399  67.669  1.00  6.34              
ATOM   2095  HB2 GLN A 136     108.028  91.998  67.203  1.00  6.34              
ATOM   2096  CG  GLN A 136     107.906  93.301  68.910  1.00  6.34              
ATOM   2097  HG1 GLN A 136     108.988  93.204  68.997  1.00  6.34              
ATOM   2098  HG2 GLN A 136     107.492  93.271  69.914  1.00  6.34              
ATOM   2099  CD  GLN A 136     107.585  94.661  68.313  1.00  6.34              
ATOM   2100  OE1 GLN A 136     107.862  94.933  67.158  1.00  6.34              
ATOM   2101  NE2 GLN A 136     106.983  95.559  69.061  1.00  6.34              
ATOM   2102 1HE2 GLN A 136     106.749  95.364  70.032  1.00  6.34              
ATOM   2103 2HE2 GLN A 136     106.755  96.429  68.622  1.00  6.34              
ATOM   2104  C   GLN A 136     106.006  90.870  69.777  1.00  6.34              
ATOM   2105  O   GLN A 136     106.004  91.556  70.785  1.00  6.34              
ATOM   2106  N   ASN A 137     104.973  90.069  69.508  1.00  6.37              
ATOM   2107  H   ASN A 137     105.009  89.531  68.660  1.00  6.37              
ATOM   2108  CA  ASN A 137     103.814  89.875  70.399  1.00  6.37              
ATOM   2109  HA  ASN A 137     103.571  90.833  70.870  1.00  6.37              
ATOM   2110  CB  ASN A 137     102.617  89.469  69.512  1.00  6.37              
ATOM   2111  HB1 ASN A 137     101.746  89.308  70.147  1.00  6.37              
ATOM   2112  HB2 ASN A 137     102.841  88.529  69.007  1.00  6.37              
ATOM   2113  CG  ASN A 137     102.231  90.531  68.491  1.00  6.37              
ATOM   2114  OD1 ASN A 137     102.019  91.685  68.805  1.00  6.37              
ATOM   2115  ND2 ASN A 137     102.107  90.187  67.228  1.00  6.37              
ATOM   2116 1HD2 ASN A 137     102.231  89.239  66.928  1.00  6.37              
ATOM   2117 2HD2 ASN A 137     101.803  90.924  66.613  1.00  6.37              
ATOM   2118  C   ASN A 137     104.051  88.885  71.552  1.00  6.37              
ATOM   2119  O   ASN A 137     103.247  88.012  71.876  1.00  6.37              
ATOM   2120  N   ILE A 138     105.234  89.013  72.120  1.00  6.58              
ATOM   2121  H   ILE A 138     105.787  89.774  71.743  1.00  6.58              
ATOM   2122  CA  ILE A 138     105.653  88.585  73.441  1.00  6.58              
ATOM   2123  HA  ILE A 138     105.570  87.497  73.508  1.00  6.58              
ATOM   2124  CB  ILE A 138     107.146  89.024  73.434  1.00  6.58              
ATOM   2125  HB  ILE A 138     107.579  88.580  72.541  1.00  6.58              
ATOM   2126  CG2 ILE A 138     107.401  90.522  73.203  1.00  6.58              
ATOM   2127 1HG2 ILE A 138     107.801  90.665  72.200  1.00  6.58              
ATOM   2128 2HG2 ILE A 138     106.483  91.099  73.308  1.00  6.58              
ATOM   2129 3HG2 ILE A 138     108.140  90.915  73.878  1.00  6.58              
ATOM   2130  CG1 ILE A 138     107.950  88.370  74.541  1.00  6.58              
ATOM   2131 1HG1 ILE A 138     108.974  88.205  74.217  1.00  6.58              
ATOM   2132 2HG1 ILE A 138     107.498  87.403  74.665  1.00  6.58              
ATOM   2133  CD1 ILE A 138     107.974  89.125  75.859  1.00  6.58              
ATOM   2134  HD1 ILE A 138     108.506  88.589  76.635  1.00  6.58              
ATOM   2135  HD2 ILE A 138     108.487  90.050  75.721  1.00  6.58              
ATOM   2136  HD3 ILE A 138     106.966  89.313  76.195  1.00  6.58              
ATOM   2137  C   ILE A 138     104.749  89.222  74.507  1.00  6.58              
ATOM   2138  O   ILE A 138     104.129  90.248  74.257  1.00  6.58              
ATOM   2139  N   GLN A 139     104.654  88.606  75.686  1.00  6.59              
ATOM   2140  H   GLN A 139     105.135  87.736  75.817  1.00  6.59              
ATOM   2141  CA  GLN A 139     104.013  89.235  76.845  1.00  6.59              
ATOM   2142  HA  GLN A 139     104.140  90.311  76.779  1.00  6.59              
ATOM   2143  CB  GLN A 139     102.498  88.958  76.820  1.00  6.59              
ATOM   2144  HB1 GLN A 139     102.327  87.887  76.936  1.00  6.59              
ATOM   2145  HB2 GLN A 139     102.087  89.259  75.855  1.00  6.59              
ATOM   2146  CG  GLN A 139     101.761  89.740  77.923  1.00  6.59              
ATOM   2147  HG1 GLN A 139     101.742  90.794  77.641  1.00  6.59              
ATOM   2148  HG2 GLN A 139     102.277  89.661  78.878  1.00  6.59              
ATOM   2149  CD  GLN A 139     100.335  89.252  78.149  1.00  6.59              
ATOM   2150  OE1 GLN A 139     100.010  88.087  77.960  1.00  6.59              
ATOM   2151  NE2 GLN A 139      99.449  90.109  78.596  1.00  6.59              
ATOM   2152 1HE2 GLN A 139      99.762  91.059  78.824  1.00  6.59              
ATOM   2153 2HE2 GLN A 139      98.514  89.797  78.750  1.00  6.59              
ATOM   2154  C   GLN A 139     104.633  88.810  78.181  1.00  6.59              
ATOM   2155  O   GLN A 139     105.330  89.557  78.865  1.00  6.59              
ATOM   2156  N   THR A 140     104.391  87.569  78.563  1.00  5.84              
ATOM   2157  H   THR A 140     103.811  86.987  77.975  1.00  5.84              
ATOM   2158  CA  THR A 140     104.613  87.128  79.931  1.00  5.84              
ATOM   2159  HA  THR A 140     105.166  87.882  80.483  1.00  5.84              
ATOM   2160  CB  THR A 140     103.245  86.925  80.608  1.00  5.84              
ATOM   2161  HB  THR A 140     102.724  87.882  80.590  1.00  5.84              
ATOM   2162  CG2 THR A 140     102.317  85.879  79.991  1.00  5.84              
ATOM   2163 1HG2 THR A 140     101.376  85.867  80.542  1.00  5.84              
ATOM   2164 2HG2 THR A 140     102.093  86.135  78.956  1.00  5.84              
ATOM   2165 3HG2 THR A 140     102.762  84.885  80.036  1.00  5.84              
ATOM   2166  OG1 THR A 140     103.446  86.576  81.944  1.00  5.84              
ATOM   2167  HG1 THR A 140     103.365  85.614  82.049  1.00  5.84              
ATOM   2168  C   THR A 140     105.407  85.886  79.942  1.00  5.84              
ATOM   2169  O   THR A 140     105.218  85.038  79.100  1.00  5.84              
ATOM   2170  N   LEU A 141     106.367  85.849  80.828  1.00  5.86              
ATOM   2171  H   LEU A 141     106.363  86.594  81.519  1.00  5.86              
ATOM   2172  CA  LEU A 141     107.623  85.165  80.670  1.00  5.86              
ATOM   2173  HA  LEU A 141     107.594  84.437  79.881  1.00  5.86              
ATOM   2174  CB  LEU A 141     108.646  86.287  80.326  1.00  5.86              
ATOM   2175  HB1 LEU A 141     108.220  87.256  80.575  1.00  5.86              
ATOM   2176  HB2 LEU A 141     108.764  86.336  79.256  1.00  5.86              
ATOM   2177  CG  LEU A 141     110.030  86.277  80.970  1.00  5.86              
ATOM   2178  HG  LEU A 141     109.919  86.438  82.036  1.00  5.86              
ATOM   2179  CD1 LEU A 141     110.821  85.010  80.822  1.00  5.86              
ATOM   2180 1HD1 LEU A 141     111.664  85.155  81.469  1.00  5.86              
ATOM   2181 2HD1 LEU A 141     110.257  84.162  81.165  1.00  5.86              
ATOM   2182 3HD1 LEU A 141     111.202  84.850  79.823  1.00  5.86              
ATOM   2183  CD2 LEU A 141     110.892  87.381  80.377  1.00  5.86              
ATOM   2184 1HD2 LEU A 141     111.136  87.159  79.341  1.00  5.86              
ATOM   2185 2HD2 LEU A 141     110.360  88.325  80.407  1.00  5.86              
ATOM   2186 3HD2 LEU A 141     111.822  87.475  80.938  1.00  5.86              
ATOM   2187  C   LEU A 141     107.781  84.494  82.033  1.00  5.86              
ATOM   2188  O   LEU A 141     107.782  85.165  83.067  1.00  5.86              
ATOM   2189  N   CYS A 142     107.827  83.171  81.996  1.00  5.67              
ATOM   2190  H   CYS A 142     107.567  82.790  81.102  1.00  5.67              
ATOM   2191  CA  CYS A 142     108.445  82.184  82.868  1.00  5.67              
ATOM   2192  HA  CYS A 142     108.650  82.605  83.839  1.00  5.67              
ATOM   2193  CB  CYS A 142     107.457  81.002  82.932  1.00  5.67              
ATOM   2194  HB1 CYS A 142     107.745  80.311  83.720  1.00  5.67              
ATOM   2195  HB2 CYS A 142     107.519  80.452  82.007  1.00  5.67              
ATOM   2196  SG  CYS A 142     105.708  81.496  83.091  1.00  5.67              
ATOM   2197  HG  CYS A 142     105.243  80.240  83.182  1.00  5.67              
ATOM   2198  C   CYS A 142     109.760  81.782  82.070  1.00  5.67              
ATOM   2199  O   CYS A 142     109.632  81.751  80.864  1.00  5.67              
ATOM   2200  N   ILE A 143     111.038  81.492  82.342  1.00  6.31              
ATOM   2201  H   ILE A 143     111.538  81.265  81.494  1.00  6.31              
ATOM   2202  CA  ILE A 143     112.034  81.638  83.437  1.00  6.31              
ATOM   2203  HA  ILE A 143     112.854  80.970  83.221  1.00  6.31              
ATOM   2204  CB  ILE A 143     112.453  83.102  83.151  1.00  6.31              
ATOM   2205  HB  ILE A 143     111.564  83.683  82.971  1.00  6.31              
ATOM   2206  CG2 ILE A 143     113.117  83.844  84.227  1.00  6.31              
ATOM   2207 1HG2 ILE A 143     112.984  84.896  84.023  1.00  6.31              
ATOM   2208 2HG2 ILE A 143     112.713  83.528  85.167  1.00  6.31              
ATOM   2209 3HG2 ILE A 143     114.166  83.688  84.192  1.00  6.31              
ATOM   2210  CG1 ILE A 143     113.396  83.279  81.911  1.00  6.31              
ATOM   2211 1HG1 ILE A 143     112.785  83.149  81.020  1.00  6.31              
ATOM   2212 2HG1 ILE A 143     114.133  82.488  81.957  1.00  6.31              
ATOM   2213  CD1 ILE A 143     114.234  84.558  81.685  1.00  6.31              
ATOM   2214  HD1 ILE A 143     115.111  84.562  82.330  1.00  6.31              
ATOM   2215  HD2 ILE A 143     114.579  84.579  80.651  1.00  6.31              
ATOM   2216  HD3 ILE A 143     113.669  85.464  81.884  1.00  6.31              
ATOM   2217  C   ILE A 143     111.211  81.066  84.579  1.00  6.31              
ATOM   2218  O   ILE A 143     110.433  81.850  85.017  1.00  6.31              
ATOM   2219  N   VAL A 144     111.247  79.721  84.849  1.00  5.96              
ATOM   2220  H   VAL A 144     111.731  79.253  84.103  1.00  5.96              
ATOM   2221  CA  VAL A 144     111.223  78.782  86.077  1.00  5.96              
ATOM   2222  HA  VAL A 144     110.963  79.214  87.034  1.00  5.96              
ATOM   2223  CB  VAL A 144     110.278  77.554  85.838  1.00  5.96              
ATOM   2224  HB  VAL A 144     110.958  76.854  85.414  1.00  5.96              
ATOM   2225  CG1 VAL A 144     109.793  76.715  87.038  1.00  5.96              
ATOM   2226 1HG1 VAL A 144     108.757  76.912  87.298  1.00  5.96              
ATOM   2227 2HG1 VAL A 144     109.836  75.657  86.776  1.00  5.96              
ATOM   2228 3HG1 VAL A 144     110.391  76.871  87.922  1.00  5.96              
ATOM   2229  CG2 VAL A 144     109.182  77.593  84.772  1.00  5.96              
ATOM   2230 1HG2 VAL A 144     108.288  77.039  85.062  1.00  5.96              
ATOM   2231 2HG2 VAL A 144     108.882  78.598  84.509  1.00  5.96              
ATOM   2232 3HG2 VAL A 144     109.491  77.117  83.854  1.00  5.96              
ATOM   2233  C   VAL A 144     112.587  78.189  86.153  1.00  5.96              
ATOM   2234  O   VAL A 144     113.314  78.480  85.215  1.00  5.96              
ATOM   2235  N   ASN A 145     112.805  77.300  87.136  1.00  6.04              
ATOM   2236  H   ASN A 145     111.956  77.193  87.673  1.00  6.04              
ATOM   2237  CA  ASN A 145     113.844  76.335  87.609  1.00  6.04              
ATOM   2238  HA  ASN A 145     114.137  76.725  88.547  1.00  6.04              
ATOM   2239  CB  ASN A 145     112.846  75.194  88.052  1.00  6.04              
ATOM   2240  HB1 ASN A 145     112.220  74.891  87.216  1.00  6.04              
ATOM   2241  HB2 ASN A 145     112.152  75.654  88.756  1.00  6.04              
ATOM   2242  CG  ASN A 145     113.218  73.915  88.804  1.00  6.04              
ATOM   2243  OD1 ASN A 145     114.327  73.459  88.922  1.00  6.04              
ATOM   2244  ND2 ASN A 145     112.233  73.227  89.332  1.00  6.04              
ATOM   2245 1HD2 ASN A 145     111.282  73.541  89.313  1.00  6.04              
ATOM   2246 2HD2 ASN A 145     112.508  72.321  89.683  1.00  6.04              
ATOM   2247  C   ASN A 145     115.141  76.091  86.702  1.00  6.04              
ATOM   2248  O   ASN A 145     115.911  75.144  86.760  1.00  6.04              
ATOM   2249  N   CYS A 146     115.442  77.037  85.847  1.00  5.87              
ATOM   2250  H   CYS A 146     114.810  77.820  85.822  1.00  5.87              
ATOM   2251  CA  CYS A 146     116.593  77.238  85.038  1.00  5.87              
ATOM   2252  HA  CYS A 146     116.577  76.398  84.399  1.00  5.87              
ATOM   2253  CB  CYS A 146     116.678  78.560  84.243  1.00  5.87              
ATOM   2254  HB1 CYS A 146     116.777  79.446  84.842  1.00  5.87              
ATOM   2255  HB2 CYS A 146     115.831  78.709  83.591  1.00  5.87              
ATOM   2256  SG  CYS A 146     118.209  78.541  83.335  1.00  5.87              
ATOM   2257  HG  CYS A 146     119.023  78.999  84.293  1.00  5.87              
ATOM   2258  C   CYS A 146     117.891  76.959  85.752  1.00  5.87              
ATOM   2259  O   CYS A 146     118.379  77.716  86.581  1.00  5.87              
ATOM   2260  N   LYS A 147     118.583  75.936  85.294  1.00  5.49              
ATOM   2261  H   LYS A 147     118.248  75.389  84.506  1.00  5.49              
ATOM   2262  CA  LYS A 147     119.994  76.023  85.494  1.00  5.49              
ATOM   2263  HA  LYS A 147     120.174  76.351  86.488  1.00  5.49              
ATOM   2264  CB  LYS A 147     120.625  74.612  85.445  1.00  5.49              
ATOM   2265  HB1 LYS A 147     119.956  73.962  84.906  1.00  5.49              
ATOM   2266  HB2 LYS A 147     120.603  74.215  86.454  1.00  5.49              
ATOM   2267  CG  LYS A 147     122.057  74.486  84.851  1.00  5.49              
ATOM   2268  HG1 LYS A 147     122.652  75.332  85.160  1.00  5.49              
ATOM   2269  HG2 LYS A 147     121.987  74.542  83.766  1.00  5.49              
ATOM   2270  CD  LYS A 147     122.854  73.213  85.154  1.00  5.49              
ATOM   2271  HD1 LYS A 147     123.898  73.380  84.888  1.00  5.49              
ATOM   2272  HD2 LYS A 147     122.480  72.448  84.485  1.00  5.49              
ATOM   2273  CE  LYS A 147     122.773  72.731  86.609  1.00  5.49              
ATOM   2274  HE1 LYS A 147     121.744  72.864  86.952  1.00  5.49              
ATOM   2275  HE2 LYS A 147     123.438  73.337  87.232  1.00  5.49              
ATOM   2276  NZ  LYS A 147     123.086  71.291  86.721  1.00  5.49              
ATOM   2277  HZ1 LYS A 147     122.971  70.944  87.659  1.00  5.49              
ATOM   2278  HZ2 LYS A 147     122.406  70.789  86.132  1.00  5.49              
ATOM   2279  HZ3 LYS A 147     123.975  71.048  86.311  1.00  5.49              
ATOM   2280  C   LYS A 147     120.643  77.055  84.569  1.00  5.49              
ATOM   2281  O   LYS A 147     121.152  76.808  83.485  1.00  5.49              
ATOM   2282  N   LEU A 148     120.662  78.266  85.093  1.00  7.32              
ATOM   2283  H   LEU A 148     120.215  78.375  85.989  1.00  7.32              
ATOM   2284  CA  LEU A 148     121.276  79.434  84.493  1.00  7.32              
ATOM   2285  HA  LEU A 148     121.211  79.306  83.412  1.00  7.32              
ATOM   2286  CB  LEU A 148     120.410  80.646  84.855  1.00  7.32              
ATOM   2287  HB1 LEU A 148     120.825  81.136  85.717  1.00  7.32              
ATOM   2288  HB2 LEU A 148     119.397  80.331  85.107  1.00  7.32              
ATOM   2289  CG  LEU A 148     120.324  81.695  83.758  1.00  7.32              
ATOM   2290  HG  LEU A 148     121.331  81.953  83.513  1.00  7.32              
ATOM   2291  CD1 LEU A 148     119.563  81.322  82.484  1.00  7.32              
ATOM   2292 1HD1 LEU A 148     119.637  82.129  81.763  1.00  7.32              
ATOM   2293 2HD1 LEU A 148     120.003  80.436  82.029  1.00  7.32              
ATOM   2294 3HD1 LEU A 148     118.511  81.163  82.707  1.00  7.32              
ATOM   2295  CD2 LEU A 148     119.625  82.873  84.397  1.00  7.32              
ATOM   2296 1HD2 LEU A 148     119.388  83.665  83.704  1.00  7.32              
ATOM   2297 2HD2 LEU A 148     118.716  82.517  84.836  1.00  7.32              
ATOM   2298 3HD2 LEU A 148     120.259  83.278  85.175  1.00  7.32              
ATOM   2299  C   LEU A 148     122.789  79.443  84.772  1.00  7.32              
ATOM   2300  O   LEU A 148     123.386  80.465  85.065  1.00  7.32              
ATOM   2301  N   SER A 149     123.400  78.250  84.670  1.00  6.95              
ATOM   2302  H   SER A 149     122.845  77.500  84.282  1.00  6.95              
ATOM   2303  CA  SER A 149     124.812  77.983  84.914  1.00  6.95              
ATOM   2304  HA  SER A 149     125.023  78.288  85.937  1.00  6.95              
ATOM   2305  CB  SER A 149     125.196  76.511  84.738  1.00  6.95              
ATOM   2306  HB1 SER A 149     126.199  76.435  84.313  1.00  6.95              
ATOM   2307  HB2 SER A 149     124.507  76.017  84.052  1.00  6.95              
ATOM   2308  OG  SER A 149     125.211  75.845  85.994  1.00  6.95              
ATOM   2309  HG  SER A 149     125.920  76.238  86.523  1.00  6.95              
ATOM   2310  C   SER A 149     125.761  78.853  84.056  1.00  6.95              
ATOM   2311  O   SER A 149     126.908  79.056  84.424  1.00  6.95              
ATOM   2312  N   SER A 150     125.275  79.403  82.946  1.00  7.63              
ATOM   2313  H   SER A 150     124.397  79.026  82.611  1.00  7.63              
ATOM   2314  CA  SER A 150     125.356  80.859  82.698  1.00  7.63              
ATOM   2315  HA  SER A 150     125.566  81.356  83.644  1.00  7.63              
ATOM   2316  CB  SER A 150     126.497  81.201  81.740  1.00  7.63              
ATOM   2317  HB1 SER A 150     126.514  82.272  81.544  1.00  7.63              
ATOM   2318  HB2 SER A 150     126.389  80.655  80.812  1.00  7.63              
ATOM   2319  OG  SER A 150     127.733  80.826  82.314  1.00  7.63              
ATOM   2320  HG  SER A 150     127.540  80.319  83.120  1.00  7.63              
ATOM   2321  C   SER A 150     123.941  81.272  82.309  1.00  7.63              
ATOM   2322  O   SER A 150     123.189  80.437  81.816  1.00  7.63              
ATOM   2323  N   MET A 151     123.512  82.503  82.563  1.00  7.38              
ATOM   2324  H   MET A 151     124.064  83.108  83.156  1.00  7.38              
ATOM   2325  CA  MET A 151     122.585  83.131  81.622  1.00  7.38              
ATOM   2326  HA  MET A 151     121.866  82.421  81.226  1.00  7.38              
ATOM   2327  CB  MET A 151     121.861  84.324  82.303  1.00  7.38              
ATOM   2328  HB1 MET A 151     122.562  85.158  82.391  1.00  7.38              
ATOM   2329  HB2 MET A 151     121.601  84.068  83.316  1.00  7.38              
ATOM   2330  CG  MET A 151     120.582  84.796  81.572  1.00  7.38              
ATOM   2331  HG1 MET A 151     119.715  84.292  81.981  1.00  7.38              
ATOM   2332  HG2 MET A 151     120.613  84.506  80.524  1.00  7.38              
ATOM   2333  SD  MET A 151     120.262  86.575  81.638  1.00  7.38              
ATOM   2334  CE  MET A 151     120.432  86.853  83.430  1.00  7.38              
ATOM   2335  HE1 MET A 151     120.007  87.816  83.709  1.00  7.38              
ATOM   2336  HE2 MET A 151     119.926  86.065  83.989  1.00  7.38              
ATOM   2337  HE3 MET A 151     121.487  86.849  83.705  1.00  7.38              
ATOM   2338  C   MET A 151     123.494  83.648  80.542  1.00  7.38              
ATOM   2339  O   MET A 151     124.631  83.231  80.314  1.00  7.38              
ATOM   2340  N   THR A 152     122.966  84.620  79.872  1.00  8.78              
ATOM   2341  H   THR A 152     122.122  85.054  80.213  1.00  8.78              
ATOM   2342  CA  THR A 152     123.582  85.193  78.748  1.00  8.78              
ATOM   2343  HA  THR A 152     124.406  84.577  78.394  1.00  8.78              
ATOM   2344  CB  THR A 152     122.528  85.231  77.689  1.00  8.78              
ATOM   2345  HB  THR A 152     122.044  84.255  77.691  1.00  8.78              
ATOM   2346  CG2 THR A 152     121.478  86.320  77.985  1.00  8.78              
ATOM   2347 1HG2 THR A 152     121.403  87.004  77.149  1.00  8.78              
ATOM   2348 2HG2 THR A 152     120.522  85.848  78.197  1.00  8.78              
ATOM   2349 3HG2 THR A 152     121.699  86.910  78.872  1.00  8.78              
ATOM   2350  OG1 THR A 152     123.216  85.336  76.478  1.00  8.78              
ATOM   2351  HG1 THR A 152     122.800  86.051  75.958  1.00  8.78              
ATOM   2352  C   THR A 152     124.132  86.594  79.079  1.00  8.78              
ATOM   2353  O   THR A 152     123.952  87.119  80.176  1.00  8.78              
ATOM   2354  N   ILE A 153     124.622  87.283  78.056  1.00  7.80              
ATOM   2355  H   ILE A 153     124.724  86.772  77.187  1.00  7.80              
ATOM   2356  CA  ILE A 153     124.273  88.689  77.885  1.00  7.80              
ATOM   2357  HA  ILE A 153     123.658  89.025  78.721  1.00  7.80              
ATOM   2358  CB  ILE A 153     125.526  89.598  77.840  1.00  7.80              
ATOM   2359  HB  ILE A 153     125.159  90.626  77.820  1.00  7.80              
ATOM   2360  CG2 ILE A 153     126.327  89.460  79.146  1.00  7.80              
ATOM   2361 1HG2 ILE A 153     127.141  90.183  79.160  1.00  7.80              
ATOM   2362 2HG2 ILE A 153     125.675  89.645  80.001  1.00  7.80              
ATOM   2363 3HG2 ILE A 153     126.741  88.456  79.246  1.00  7.80              
ATOM   2364  CG1 ILE A 153     126.439  89.454  76.597  1.00  7.80              
ATOM   2365 1HG1 ILE A 153     127.240  90.190  76.685  1.00  7.80              
ATOM   2366 2HG1 ILE A 153     125.868  89.720  75.709  1.00  7.80              
ATOM   2367  CD1 ILE A 153     127.091  88.087  76.341  1.00  7.80              
ATOM   2368  HD1 ILE A 153     127.795  88.178  75.513  1.00  7.80              
ATOM   2369  HD2 ILE A 153     127.631  87.747  77.224  1.00  7.80              
ATOM   2370  HD3 ILE A 153     126.337  87.353  76.062  1.00  7.80              
ATOM   2371  C   ILE A 153     123.423  88.805  76.628  1.00  7.80              
ATOM   2372  O   ILE A 153     123.455  87.930  75.766  1.00  7.80              
ATOM   2373  N   ASP A 154     122.679  89.897  76.514  1.00  9.00              
ATOM   2374  H   ASP A 154     122.690  90.572  77.263  1.00  9.00              
ATOM   2375  CA  ASP A 154     122.170  90.330  75.215  1.00  9.00              
ATOM   2376  HA  ASP A 154     121.765  91.328  75.369  1.00  9.00              
ATOM   2377  CB  ASP A 154     123.378  90.496  74.250  1.00  9.00              
ATOM   2378  HB1 ASP A 154     123.781  89.523  73.972  1.00  9.00              
ATOM   2379  HB2 ASP A 154     124.162  91.051  74.767  1.00  9.00              
ATOM   2380  CG  ASP A 154     123.073  91.245  72.963  1.00  9.00              
ATOM   2381  OD1 ASP A 154     122.457  92.326  73.028  1.00  9.00              
ATOM   2382  OD2 ASP A 154     123.465  90.782  71.873  1.00  9.00              
ATOM   2383  C   ASP A 154     120.984  89.501  74.626  1.00  9.00              
ATOM   2384  O   ASP A 154     120.771  89.469  73.412  1.00  9.00              
ATOM   2385  N   MET A 155     120.183  88.839  75.477  1.00  7.64              
ATOM   2386  H   MET A 155     120.481  88.810  76.441  1.00  7.64              
ATOM   2387  CA  MET A 155     119.026  87.994  75.083  1.00  7.64              
ATOM   2388  HA  MET A 155     119.275  87.408  74.197  1.00  7.64              
ATOM   2389  CB  MET A 155     118.706  87.040  76.248  1.00  7.64              
ATOM   2390  HB1 MET A 155     118.664  87.608  77.176  1.00  7.64              
ATOM   2391  HB2 MET A 155     119.519  86.354  76.340  1.00  7.64              
ATOM   2392  CG  MET A 155     117.472  86.146  76.144  1.00  7.64              
ATOM   2393  HG1 MET A 155     117.574  85.489  75.281  1.00  7.64              
ATOM   2394  HG2 MET A 155     116.591  86.758  76.001  1.00  7.64              
ATOM   2395  SD  MET A 155     117.262  85.160  77.660  1.00  7.64              
ATOM   2396  CE  MET A 155     116.357  83.729  77.020  1.00  7.64              
ATOM   2397  HE1 MET A 155     117.021  83.122  76.408  1.00  7.64              
ATOM   2398  HE2 MET A 155     115.994  83.127  77.852  1.00  7.64              
ATOM   2399  HE3 MET A 155     115.519  84.060  76.412  1.00  7.64              
ATOM   2400  C   MET A 155     117.756  88.787  74.742  1.00  7.64              
ATOM   2401  O   MET A 155     117.223  88.701  73.644  1.00  7.64              
ATOM   2402  N   PHE A 156     117.267  89.553  75.721  1.00  7.49              
ATOM   2403  H   PHE A 156     117.811  89.614  76.564  1.00  7.49              
ATOM   2404  CA  PHE A 156     115.911  90.117  75.791  1.00  7.49              
ATOM   2405  HA  PHE A 156     115.170  89.365  75.613  1.00  7.49              
ATOM   2406  CB  PHE A 156     115.709  90.694  77.218  1.00  7.49              
ATOM   2407  HB1 PHE A 156     114.891  91.409  77.162  1.00  7.49              
ATOM   2408  HB2 PHE A 156     116.593  91.268  77.499  1.00  7.49              
ATOM   2409  CG  PHE A 156     115.353  89.769  78.380  1.00  7.49              
ATOM   2410  CD1 PHE A 156     115.999  88.535  78.589  1.00  7.49              
ATOM   2411  HD1 PHE A 156     116.747  88.192  77.906  1.00  7.49              
ATOM   2412  CE1 PHE A 156     115.686  87.734  79.702  1.00  7.49              
ATOM   2413  HE1 PHE A 156     116.196  86.794  79.858  1.00  7.49              
ATOM   2414  CZ  PHE A 156     114.730  88.167  80.632  1.00  7.49              
ATOM   2415  HZ  PHE A 156     114.507  87.574  81.507  1.00  7.49              
ATOM   2416  CE2 PHE A 156     114.078  89.393  80.433  1.00  7.49              
ATOM   2417  HE2 PHE A 156     113.355  89.726  81.158  1.00  7.49              
ATOM   2418  CD2 PHE A 156     114.389  90.192  79.319  1.00  7.49              
ATOM   2419  HD2 PHE A 156     113.895  91.147  79.195  1.00  7.49              
ATOM   2420  C   PHE A 156     115.609  91.256  74.779  1.00  7.49              
ATOM   2421  O   PHE A 156     114.477  91.763  74.648  1.00  7.49              
ATOM   2422  N   LYS A 157     116.632  91.711  74.050  1.00  8.57              
ATOM   2423  H   LYS A 157     117.494  91.187  74.078  1.00  8.57              
ATOM   2424  CA  LYS A 157     116.400  92.659  72.966  1.00  8.57              
ATOM   2425  HA  LYS A 157     116.124  93.635  73.364  1.00  8.57              
ATOM   2426  CB  LYS A 157     117.621  92.756  72.032  1.00  8.57              
ATOM   2427  HB1 LYS A 157     117.364  93.423  71.207  1.00  8.57              
ATOM   2428  HB2 LYS A 157     117.798  91.764  71.611  1.00  8.57              
ATOM   2429  CG  LYS A 157     118.926  93.261  72.639  1.00  8.57              
ATOM   2430  HG1 LYS A 157     119.279  92.535  73.371  1.00  8.57              
ATOM   2431  HG2 LYS A 157     118.751  94.219  73.130  1.00  8.57              
ATOM   2432  CD  LYS A 157     119.996  93.436  71.548  1.00  8.57              
ATOM   2433  HD1 LYS A 157     120.876  93.880  72.013  1.00  8.57              
ATOM   2434  HD2 LYS A 157     119.643  94.131  70.784  1.00  8.57              
ATOM   2435  CE  LYS A 157     120.358  92.090  70.895  1.00  8.57              
ATOM   2436  HE1 LYS A 157     119.607  91.826  70.147  1.00  8.57              
ATOM   2437  HE2 LYS A 157     120.352  91.320  71.675  1.00  8.57              
ATOM   2438  NZ  LYS A 157     121.709  92.109  70.293  1.00  8.57              
ATOM   2439  HZ1 LYS A 157     121.921  91.233  69.823  1.00  8.57              
ATOM   2440  HZ2 LYS A 157     121.871  92.878  69.669  1.00  8.57              
ATOM   2441  HZ3 LYS A 157     122.391  92.130  71.058  1.00  8.57              
ATOM   2442  C   LYS A 157     115.297  92.127  72.056  1.00  8.57              
ATOM   2443  O   LYS A 157     115.097  90.923  71.907  1.00  8.57              
ATOM   2444  N   GLY A 158     114.614  93.040  71.394  1.00  7.95              
ATOM   2445  H   GLY A 158     114.824  94.017  71.513  1.00  7.95              
ATOM   2446  CA  GLY A 158     113.571  92.628  70.487  1.00  7.95              
ATOM   2447  HA1 GLY A 158     113.865  91.700  70.004  1.00  7.95              
ATOM   2448  HA2 GLY A 158     113.446  93.385  69.713  1.00  7.95              
ATOM   2449  C   GLY A 158     112.231  92.429  71.179  1.00  7.95              
ATOM   2450  O   GLY A 158     111.241  92.632  70.481  1.00  7.95              
ATOM   2451  N   MET A 159     112.146  92.072  72.484  1.00  7.23              
ATOM   2452  H   MET A 159     112.976  91.929  73.053  1.00  7.23              
ATOM   2453  CA  MET A 159     110.826  91.677  73.029  1.00  7.23              
ATOM   2454  HA  MET A 159     110.213  91.362  72.191  1.00  7.23              
ATOM   2455  CB  MET A 159     110.831  90.435  73.953  1.00  7.23              
ATOM   2456  HB1 MET A 159     110.301  89.661  73.408  1.00  7.23              
ATOM   2457  HB2 MET A 159     110.242  90.645  74.830  1.00  7.23              
ATOM   2458  CG  MET A 159     112.114  89.788  74.462  1.00  7.23              
ATOM   2459  HG1 MET A 159     112.956  90.069  73.834  1.00  7.23              
ATOM   2460  HG2 MET A 159     112.004  88.707  74.374  1.00  7.23              
ATOM   2461  SD  MET A 159     112.463  90.163  76.204  1.00  7.23              
ATOM   2462  CE  MET A 159     111.513  88.896  77.066  1.00  7.23              
ATOM   2463  HE1 MET A 159     110.471  89.195  77.099  1.00  7.23              
ATOM   2464  HE2 MET A 159     111.614  87.933  76.564  1.00  7.23              
ATOM   2465  HE3 MET A 159     111.892  88.816  78.084  1.00  7.23              
ATOM   2466  C   MET A 159     109.999  92.866  73.541  1.00  7.23              
ATOM   2467  O   MET A 159     109.584  92.949  74.688  1.00  7.23              
ATOM   2468  N   VAL A 160     109.699  93.797  72.644  1.00  7.31              
ATOM   2469  H   VAL A 160     110.030  93.644  71.696  1.00  7.31              
ATOM   2470  CA  VAL A 160     108.939  95.018  72.905  1.00  7.31              
ATOM   2471  HA  VAL A 160     109.162  95.343  73.923  1.00  7.31              
ATOM   2472  CB  VAL A 160     109.394  96.169  71.978  1.00  7.31              
ATOM   2473  HB  VAL A 160     109.082  95.963  70.954  1.00  7.31              
ATOM   2474  CG1 VAL A 160     108.812  97.517  72.424  1.00  7.31              
ATOM   2475 1HG1 VAL A 160     107.722  97.486  72.410  1.00  7.31              
ATOM   2476 2HG1 VAL A 160     109.139  97.752  73.438  1.00  7.31              
ATOM   2477 3HG1 VAL A 160     109.138  98.305  71.747  1.00  7.31              
ATOM   2478  CG2 VAL A 160     110.926  96.324  71.985  1.00  7.31              
ATOM   2479 1HG2 VAL A 160     111.209  97.194  71.392  1.00  7.31              
ATOM   2480 2HG2 VAL A 160     111.283  96.452  73.007  1.00  7.31              
ATOM   2481 3HG2 VAL A 160     111.397  95.448  71.542  1.00  7.31              
ATOM   2482  C   VAL A 160     107.435  94.762  72.850  1.00  7.31              
ATOM   2483  O   VAL A 160     106.740  95.149  71.911  1.00  7.31              
ATOM   2484  N   LYS A 161     107.019  94.016  73.868  1.00  6.60              
ATOM   2485  H   LYS A 161     107.769  93.742  74.493  1.00  6.60              
ATOM   2486  CA  LYS A 161     105.675  93.729  74.382  1.00  6.60              
ATOM   2487  HA  LYS A 161     105.366  94.637  74.899  1.00  6.60              
ATOM   2488  CB  LYS A 161     104.625  93.436  73.285  1.00  6.60              
ATOM   2489  HB1 LYS A 161     104.028  92.567  73.544  1.00  6.60              
ATOM   2490  HB2 LYS A 161     105.131  93.204  72.354  1.00  6.60              
ATOM   2491  CG  LYS A 161     103.678  94.627  73.040  1.00  6.60              
ATOM   2492  HG1 LYS A 161     103.503  94.702  71.966  1.00  6.60              
ATOM   2493  HG2 LYS A 161     104.155  95.559  73.343  1.00  6.60              
ATOM   2494  CD  LYS A 161     102.299  94.505  73.719  1.00  6.60              
ATOM   2495  HD1 LYS A 161     101.733  93.745  73.178  1.00  6.60              
ATOM   2496  HD2 LYS A 161     101.770  95.452  73.600  1.00  6.60              
ATOM   2497  CE  LYS A 161     102.290  94.109  75.203  1.00  6.60              
ATOM   2498  HE1 LYS A 161     102.843  93.177  75.335  1.00  6.60              
ATOM   2499  HE2 LYS A 161     101.259  93.919  75.513  1.00  6.60              
ATOM   2500  NZ  LYS A 161     102.845  95.152  76.088  1.00  6.60              
ATOM   2501  HZ1 LYS A 161     102.694  94.895  77.062  1.00  6.60              
ATOM   2502  HZ2 LYS A 161     103.821  95.373  75.904  1.00  6.60              
ATOM   2503  HZ3 LYS A 161     102.386  96.052  75.970  1.00  6.60              
ATOM   2504  C   LYS A 161     105.751  92.694  75.507  1.00  6.60              
ATOM   2505  O   LYS A 161     104.748  92.428  76.157  1.00  6.60              
ATOM   2506  N   LEU A 162     106.972  92.220  75.821  1.00  6.48              
ATOM   2507  H   LEU A 162     107.720  92.507  75.207  1.00  6.48              
ATOM   2508  CA  LEU A 162     107.384  91.884  77.186  1.00  6.48              
ATOM   2509  HA  LEU A 162     107.095  90.884  77.484  1.00  6.48              
ATOM   2510  CB  LEU A 162     108.905  92.149  77.414  1.00  6.48              
ATOM   2511  HB1 LEU A 162     109.120  93.136  77.008  1.00  6.48              
ATOM   2512  HB2 LEU A 162     109.519  91.426  76.889  1.00  6.48              
ATOM   2513  CG  LEU A 162     109.400  92.228  78.875  1.00  6.48              
ATOM   2514  HG  LEU A 162     108.894  93.037  79.399  1.00  6.48              
ATOM   2515  CD1 LEU A 162     109.155  90.931  79.637  1.00  6.48              
ATOM   2516 1HD1 LEU A 162     109.287  91.147  80.692  1.00  6.48              
ATOM   2517 2HD1 LEU A 162     108.142  90.566  79.495  1.00  6.48              
ATOM   2518 3HD1 LEU A 162     109.860  90.174  79.302  1.00  6.48              
ATOM   2519  CD2 LEU A 162     110.895  92.539  78.911  1.00  6.48              
ATOM   2520 1HD2 LEU A 162     111.469  91.727  78.469  1.00  6.48              
ATOM   2521 2HD2 LEU A 162     111.096  93.452  78.352  1.00  6.48              
ATOM   2522 3HD2 LEU A 162     111.226  92.695  79.935  1.00  6.48              
ATOM   2523  C   LEU A 162     106.703  92.889  78.119  1.00  6.48              
ATOM   2524  O   LEU A 162     106.724  94.100  77.916  1.00  6.48              
ATOM   2525  N   GLU A 163     106.176  92.324  79.176  1.00  6.06              
ATOM   2526  H   GLU A 163     106.176  91.316  79.185  1.00  6.06              
ATOM   2527  CA  GLU A 163     105.311  92.968  80.126  1.00  6.06              
ATOM   2528  HA  GLU A 163     105.521  94.039  80.184  1.00  6.06              
ATOM   2529  CB  GLU A 163     103.888  92.739  79.584  1.00  6.06              
ATOM   2530  HB1 GLU A 163     103.648  91.675  79.629  1.00  6.06              
ATOM   2531  HB2 GLU A 163     103.898  93.022  78.531  1.00  6.06              
ATOM   2532  CG  GLU A 163     102.749  93.522  80.229  1.00  6.06              
ATOM   2533  HG1 GLU A 163     103.061  94.558  80.379  1.00  6.06              
ATOM   2534  HG2 GLU A 163     102.496  93.084  81.197  1.00  6.06              
ATOM   2535  CD  GLU A 163     101.554  93.472  79.268  1.00  6.06              
ATOM   2536  OE1 GLU A 163     100.729  92.532  79.361  1.00  6.06              
ATOM   2537  OE2 GLU A 163     101.512  94.328  78.359  1.00  6.06              
ATOM   2538  C   GLU A 163     105.535  92.332  81.490  1.00  6.06              
ATOM   2539  O   GLU A 163     105.762  93.050  82.467  1.00  6.06              
ATOM   2540  N   ASN A 164     105.622  90.984  81.532  1.00  5.43              
ATOM   2541  H   ASN A 164     105.429  90.441  80.696  1.00  5.43              
ATOM   2542  CA  ASN A 164     105.787  90.304  82.809  1.00  5.43              
ATOM   2543  HA  ASN A 164     105.848  91.036  83.606  1.00  5.43              
ATOM   2544  CB  ASN A 164     104.523  89.437  83.017  1.00  5.43              
ATOM   2545  HB1 ASN A 164     104.654  88.791  83.876  1.00  5.43              
ATOM   2546  HB2 ASN A 164     104.446  88.795  82.162  1.00  5.43              
ATOM   2547  CG  ASN A 164     103.174  90.136  83.128  1.00  5.43              
ATOM   2548  OD1 ASN A 164     103.056  91.314  83.390  1.00  5.43              
ATOM   2549  ND2 ASN A 164     102.094  89.422  82.908  1.00  5.43              
ATOM   2550 1HD2 ASN A 164     102.152  88.425  82.789  1.00  5.43              
ATOM   2551 2HD2 ASN A 164     101.222  89.918  82.957  1.00  5.43              
ATOM   2552  C   ASN A 164     107.060  89.447  82.776  1.00  5.43              
ATOM   2553  O   ASN A 164     106.959  88.299  82.347  1.00  5.43              
ATOM   2554  N   LEU A 165     108.229  89.900  83.278  1.00  5.80              
ATOM   2555  H   LEU A 165     108.279  90.807  83.729  1.00  5.80              
ATOM   2556  CA  LEU A 165     109.367  88.966  83.413  1.00  5.80              
ATOM   2557  HA  LEU A 165     109.201  88.149  82.729  1.00  5.80              
ATOM   2558  CB  LEU A 165     110.673  89.621  82.902  1.00  5.80              
ATOM   2559  HB1 LEU A 165     110.497  89.937  81.883  1.00  5.80              
ATOM   2560  HB2 LEU A 165     111.433  88.847  82.822  1.00  5.80              
ATOM   2561  CG  LEU A 165     111.283  90.816  83.665  1.00  5.80              
ATOM   2562  HG  LEU A 165     110.538  91.254  84.325  1.00  5.80              
ATOM   2563  CD1 LEU A 165     112.506  90.379  84.476  1.00  5.80              
ATOM   2564 1HD1 LEU A 165     112.946  91.243  84.972  1.00  5.80              
ATOM   2565 2HD1 LEU A 165     112.222  89.643  85.223  1.00  5.80              
ATOM   2566 3HD1 LEU A 165     113.258  89.934  83.823  1.00  5.80              
ATOM   2567  CD2 LEU A 165     111.757  91.892  82.684  1.00  5.80              
ATOM   2568 1HD2 LEU A 165     112.299  92.673  83.215  1.00  5.80              
ATOM   2569 2HD2 LEU A 165     112.424  91.477  81.936  1.00  5.80              
ATOM   2570 3HD2 LEU A 165     110.895  92.346  82.198  1.00  5.80              
ATOM   2571  C   LEU A 165     109.489  88.364  84.807  1.00  5.80              
ATOM   2572  O   LEU A 165     109.803  89.043  85.791  1.00  5.80              
ATOM   2573  N   ALA A 166     109.275  87.042  84.818  1.00  5.83              
ATOM   2574  H   ALA A 166     108.826  86.666  83.991  1.00  5.83              
ATOM   2575  CA  ALA A 166     110.094  86.066  85.537  1.00  5.83              
ATOM   2576  HA  ALA A 166     109.822  86.093  86.570  1.00  5.83              
ATOM   2577  CB  ALA A 166     109.857  84.724  84.918  1.00  5.83              
ATOM   2578  HB1 ALA A 166     110.559  84.060  85.365  1.00  5.83              
ATOM   2579  HB2 ALA A 166     108.854  84.356  85.073  1.00  5.83              
ATOM   2580  HB3 ALA A 166     110.049  84.785  83.853  1.00  5.83              
ATOM   2581  C   ALA A 166     111.577  86.399  85.426  1.00  5.83              
ATOM   2582  O   ALA A 166     111.993  87.078  84.499  1.00  5.83              
ATOM   2583  N   LEU A 167     112.323  85.770  86.323  1.00  6.28              
ATOM   2584  H   LEU A 167     111.797  85.162  86.947  1.00  6.28              
ATOM   2585  CA  LEU A 167     113.760  85.736  86.538  1.00  6.28              
ATOM   2586  HA  LEU A 167     114.189  84.869  86.084  1.00  6.28              
ATOM   2587  CB  LEU A 167     114.489  86.942  85.856  1.00  6.28              
ATOM   2588  HB1 LEU A 167     114.030  87.866  86.213  1.00  6.28              
ATOM   2589  HB2 LEU A 167     114.323  86.894  84.782  1.00  6.28              
ATOM   2590  CG  LEU A 167     116.026  87.054  86.044  1.00  6.28              
ATOM   2591  HG  LEU A 167     116.376  86.258  86.698  1.00  6.28              
ATOM   2592  CD1 LEU A 167     116.751  86.949  84.698  1.00  6.28              
ATOM   2593 1HD1 LEU A 167     117.827  86.924  84.871  1.00  6.28              
ATOM   2594 2HD1 LEU A 167     116.456  86.041  84.176  1.00  6.28              
ATOM   2595 3HD1 LEU A 167     116.503  87.806  84.071  1.00  6.28              
ATOM   2596  CD2 LEU A 167     116.423  88.407  86.633  1.00  6.28              
ATOM   2597 1HD2 LEU A 167     117.504  88.439  86.755  1.00  6.28              
ATOM   2598 2HD2 LEU A 167     116.101  89.220  85.981  1.00  6.28              
ATOM   2599 3HD2 LEU A 167     115.961  88.523  87.612  1.00  6.28              
ATOM   2600  C   LEU A 167     114.085  85.655  88.007  1.00  6.28              
ATOM   2601  O   LEU A 167     114.496  86.635  88.620  1.00  6.28              
ATOM   2602  N   SER A 168     113.602  84.549  88.576  1.00  6.03              
ATOM   2603  H   SER A 168     113.267  83.819  87.970  1.00  6.03              
ATOM   2604  CA  SER A 168     113.106  84.539  89.919  1.00  6.03              
ATOM   2605  HA  SER A 168     112.527  85.436  90.143  1.00  6.03              
ATOM   2606  CB  SER A 168     112.454  83.401  90.445  1.00  6.03              
ATOM   2607  HB1 SER A 168     112.435  83.497  91.488  1.00  6.03              
ATOM   2608  HB2 SER A 168     113.057  82.583  90.202  1.00  6.03              
ATOM   2609  OG  SER A 168     111.247  83.160  89.959  1.00  6.03              
ATOM   2610  HG  SER A 168     110.849  82.486  90.550  1.00  6.03              
ATOM   2611  C   SER A 168     114.316  84.587  90.851  1.00  6.03              
ATOM   2612  O   SER A 168     114.607  85.693  91.265  1.00  6.03              
ATOM   2613  N   ASP A 169     115.006  83.518  91.312  1.00  6.08              
ATOM   2614  H   ASP A 169     115.651  83.921  91.995  1.00  6.08              
ATOM   2615  CA  ASP A 169     115.382  82.041  91.126  1.00  6.08              
ATOM   2616  HA  ASP A 169     116.250  81.756  91.726  1.00  6.08              
ATOM   2617  CB  ASP A 169     114.294  81.138  91.597  1.00  6.08              
ATOM   2618  HB1 ASP A 169     114.849  80.375  92.097  1.00  6.08              
ATOM   2619  HB2 ASP A 169     113.834  80.828  90.693  1.00  6.08              
ATOM   2620  CG  ASP A 169     113.162  81.465  92.551  1.00  6.08              
ATOM   2621  OD1 ASP A 169     112.069  81.251  92.047  1.00  6.08              
ATOM   2622  OD2 ASP A 169     113.214  81.727  93.760  1.00  6.08              
ATOM   2623  C   ASP A 169     115.916  82.121  89.763  1.00  6.08              
ATOM   2624  O   ASP A 169     115.217  81.979  88.857  1.00  6.08              
ATOM   2625  N   SER A 170     117.155  82.459  89.507  1.00  7.65              
ATOM   2626  H   SER A 170     117.746  82.765  90.267  1.00  7.65              
ATOM   2627  CA  SER A 170     117.762  81.804  88.353  1.00  7.65              
ATOM   2628  HA  SER A 170     117.052  81.400  87.695  1.00  7.65              
ATOM   2629  CB  SER A 170     118.534  82.767  87.444  1.00  7.65              
ATOM   2630  HB1 SER A 170     118.252  82.496  86.441  1.00  7.65              
ATOM   2631  HB2 SER A 170     119.595  82.561  87.503  1.00  7.65              
ATOM   2632  OG  SER A 170     118.344  84.155  87.605  1.00  7.65              
ATOM   2633  HG  SER A 170     119.126  84.623  87.241  1.00  7.65              
ATOM   2634  C   SER A 170     118.783  80.831  88.909  1.00  7.65              
ATOM   2635  O   SER A 170     118.901  80.757  90.138  1.00  7.65              
ATOM   2636  N   ILE A 171     119.520  79.993  88.154  1.00  8.80              
ATOM   2637  H   ILE A 171     119.504  80.015  87.149  1.00  8.80              
ATOM   2638  CA  ILE A 171     120.640  79.378  88.867  1.00  8.80              
ATOM   2639  HA  ILE A 171     120.511  79.191  89.938  1.00  8.80              
ATOM   2640  CB  ILE A 171     121.702  78.362  88.257  1.00  8.80              
ATOM   2641  HB  ILE A 171     121.836  78.546  87.203  1.00  8.80              
ATOM   2642  CG2 ILE A 171     123.118  78.443  88.899  1.00  8.80              
ATOM   2643 1HG2 ILE A 171     123.847  77.845  88.356  1.00  8.80              
ATOM   2644 2HG2 ILE A 171     123.559  79.425  88.805  1.00  8.80              
ATOM   2645 3HG2 ILE A 171     123.105  78.149  89.945  1.00  8.80              
ATOM   2646  CG1 ILE A 171     121.345  76.913  88.396  1.00  8.80              
ATOM   2647 1HG1 ILE A 171     120.436  76.789  87.841  1.00  8.80              
ATOM   2648 2HG1 ILE A 171     121.127  76.732  89.401  1.00  8.80              
ATOM   2649  CD1 ILE A 171     122.381  75.853  88.004  1.00  8.80              
ATOM   2650  HD1 ILE A 171     123.204  75.824  88.716  1.00  8.80              
ATOM   2651  HD2 ILE A 171     121.921  74.871  88.014  1.00  8.80              
ATOM   2652  HD3 ILE A 171     122.787  76.107  87.036  1.00  8.80              
ATOM   2653  C   ILE A 171     121.458  80.622  88.684  1.00  8.80              
ATOM   2654  O   ILE A 171     121.988  80.821  87.614  1.00  8.80              
ATOM   2655  N   GLU A 172     121.426  81.493  89.663  1.00  9.51              
ATOM   2656  H   GLU A 172     120.699  81.382  90.364  1.00  9.51              
ATOM   2657  CA  GLU A 172     122.268  82.590  89.570  1.00  9.51              
ATOM   2658  HA  GLU A 172     122.201  83.153  90.501  1.00  9.51              
ATOM   2659  CB  GLU A 172     121.903  83.549  88.406  1.00  9.51              
ATOM   2660  HB1 GLU A 172     121.794  84.534  88.811  1.00  9.51              
ATOM   2661  HB2 GLU A 172     120.911  83.276  88.092  1.00  9.51              
ATOM   2662  CG  GLU A 172     122.673  83.761  87.083  1.00  9.51              
ATOM   2663  HG1 GLU A 172     122.707  82.835  86.517  1.00  9.51              
ATOM   2664  HG2 GLU A 172     123.694  84.052  87.303  1.00  9.51              
ATOM   2665  CD  GLU A 172     122.001  84.827  86.212  1.00  9.51              
ATOM   2666  OE1 GLU A 172     120.832  85.228  86.507  1.00  9.51              
ATOM   2667  OE2 GLU A 172     122.606  85.189  85.179  1.00  9.51              
ATOM   2668  C   GLU A 172     123.701  81.980  89.582  1.00  9.51              
ATOM   2669  O   GLU A 172     124.373  81.890  88.556  1.00  9.51              
ATOM   2670  N   ASP A 173     124.049  81.398  90.727  1.00 10.05              
ATOM   2671  H   ASP A 173     123.368  81.531  91.453  1.00 10.05              
ATOM   2672  CA  ASP A 173     125.055  80.370  91.012  1.00 10.05              
ATOM   2673  HA  ASP A 173     124.465  79.463  90.971  1.00 10.05              
ATOM   2674  CB  ASP A 173     126.143  80.083  89.929  1.00 10.05              
ATOM   2675  HB1 ASP A 173     125.696  79.947  88.948  1.00 10.05              
ATOM   2676  HB2 ASP A 173     126.602  79.118  90.147  1.00 10.05              
ATOM   2677  CG  ASP A 173     127.271  81.104  89.851  1.00 10.05              
ATOM   2678  OD1 ASP A 173     127.851  81.274  88.754  1.00 10.05              
ATOM   2679  OD2 ASP A 173     127.529  81.738  90.896  1.00 10.05              
ATOM   2680  C   ASP A 173     125.628  80.217  92.447  1.00 10.05              
ATOM   2681  O   ASP A 173     126.414  79.304  92.668  1.00 10.05              
ATOM   2682  N   ILE A 174     125.070  80.903  93.453  1.00 11.69              
ATOM   2683  H   ILE A 174     124.594  81.760  93.249  1.00 11.69              
ATOM   2684  CA  ILE A 174     124.667  80.228  94.684  1.00 11.69              
ATOM   2685  HA  ILE A 174     125.580  79.676  94.920  1.00 11.69              
ATOM   2686  CB  ILE A 174     124.508  81.016  96.022  1.00 11.69              
ATOM   2687  HB  ILE A 174     124.174  82.006  95.780  1.00 11.69              
ATOM   2688  CG2 ILE A 174     123.456  80.542  97.026  1.00 11.69              
ATOM   2689 1HG2 ILE A 174     123.331  81.295  97.804  1.00 11.69              
ATOM   2690 2HG2 ILE A 174     122.509  80.437  96.511  1.00 11.69              
ATOM   2691 3HG2 ILE A 174     123.726  79.615  97.510  1.00 11.69              
ATOM   2692  CG1 ILE A 174     125.868  81.223  96.743  1.00 11.69              
ATOM   2693 1HG1 ILE A 174     125.740  82.013  97.486  1.00 11.69              
ATOM   2694 2HG1 ILE A 174     126.589  81.587  96.010  1.00 11.69              
ATOM   2695  CD1 ILE A 174     126.469  79.999  97.447  1.00 11.69              
ATOM   2696  HD1 ILE A 174     126.574  79.159  96.761  1.00 11.69              
ATOM   2697  HD2 ILE A 174     127.458  80.254  97.828  1.00 11.69              
ATOM   2698  HD3 ILE A 174     125.851  79.697  98.292  1.00 11.69              
ATOM   2699  C   ILE A 174     123.746  79.127  94.352  1.00 11.69              
ATOM   2700  O   ILE A 174     122.550  79.281  94.208  1.00 11.69              
ATOM   2701  N   SER A 175     124.367  78.038  93.983  1.00 11.37              
ATOM   2702  H   SER A 175     125.370  77.940  94.140  1.00 11.37              
ATOM   2703  CA  SER A 175     123.721  77.016  93.226  1.00 11.37              
ATOM   2704  HA  SER A 175     123.046  77.511  92.547  1.00 11.37              
ATOM   2705  CB  SER A 175     124.791  76.254  92.437  1.00 11.37              
ATOM   2706  HB1 SER A 175     124.383  75.327  92.044  1.00 11.37              
ATOM   2707  HB2 SER A 175     125.632  76.007  93.090  1.00 11.37              
ATOM   2708  OG  SER A 175     125.220  77.060  91.359  1.00 11.37              
ATOM   2709  HG  SER A 175     125.901  77.660  91.715  1.00 11.37              
ATOM   2710  C   SER A 175     123.032  76.102  94.220  1.00 11.37              
ATOM   2711  O   SER A 175     123.016  74.877  94.116  1.00 11.37              
ATOM   2712  N   GLU A 176     122.304  76.746  95.112  1.00 14.00              
ATOM   2713  H   GLU A 176     122.354  77.752  95.102  1.00 14.00              
ATOM   2714  CA  GLU A 176     121.910  76.146  96.334  1.00 14.00              
ATOM   2715  HA  GLU A 176     122.349  75.149  96.313  1.00 14.00              
ATOM   2716  CB  GLU A 176     122.626  76.688  97.596  1.00 14.00              
ATOM   2717  HB1 GLU A 176     122.489  75.964  98.400  1.00 14.00              
ATOM   2718  HB2 GLU A 176     122.172  77.611  97.927  1.00 14.00              
ATOM   2719  CG  GLU A 176     124.134  76.942  97.436  1.00 14.00              
ATOM   2720  HG1 GLU A 176     124.547  77.237  98.402  1.00 14.00              
ATOM   2721  HG2 GLU A 176     124.269  77.779  96.757  1.00 14.00              
ATOM   2722  CD  GLU A 176     124.926  75.765  96.875  1.00 14.00              
ATOM   2723  OE1 GLU A 176     125.578  75.988  95.826  1.00 14.00              
ATOM   2724  OE2 GLU A 176     124.863  74.670  97.474  1.00 14.00              
ATOM   2725  C   GLU A 176     120.460  75.745  96.472  1.00 14.00              
ATOM   2726  O   GLU A 176     119.869  75.730  97.544  1.00 14.00              
ATOM   2727  N   LEU A 177     119.904  75.502  95.292  1.00 14.85              
ATOM   2728  H   LEU A 177     120.569  75.348  94.549  1.00 14.85              
ATOM   2729  CA  LEU A 177     118.544  75.851  94.922  1.00 14.85              
ATOM   2730  HA  LEU A 177     118.172  76.554  95.676  1.00 14.85              
ATOM   2731  CB  LEU A 177     117.632  74.608  95.019  1.00 14.85              
ATOM   2732  HB1 LEU A 177     117.920  73.891  94.254  1.00 14.85              
ATOM   2733  HB2 LEU A 177     116.651  75.002  94.797  1.00 14.85              
ATOM   2734  CG  LEU A 177     117.344  73.803  96.303  1.00 14.85              
ATOM   2735  HG  LEU A 177     116.527  73.137  96.022  1.00 14.85              
ATOM   2736  CD1 LEU A 177     118.454  72.860  96.765  1.00 14.85              
ATOM   2737 1HD1 LEU A 177     118.827  72.284  95.920  1.00 14.85              
ATOM   2738 2HD1 LEU A 177     119.278  73.410  97.207  1.00 14.85              
ATOM   2739 3HD1 LEU A 177     118.062  72.178  97.517  1.00 14.85              
ATOM   2740  CD2 LEU A 177     116.783  74.650  97.442  1.00 14.85              
ATOM   2741 1HD2 LEU A 177     116.515  74.014  98.282  1.00 14.85              
ATOM   2742 2HD2 LEU A 177     117.510  75.385  97.776  1.00 14.85              
ATOM   2743 3HD2 LEU A 177     115.902  75.194  97.100  1.00 14.85              
ATOM   2744  C   LEU A 177     118.458  76.549  93.659  1.00 14.85              
ATOM   2745  O   LEU A 177     117.443  76.417  93.030  1.00 14.85              
ATOM   2746  N   LEU A 178     119.547  77.237  93.314  1.00 17.29              
ATOM   2747  H   LEU A 178     120.236  77.335  94.046  1.00 17.29              
ATOM   2748  CA  LEU A 178     119.945  77.624  92.003  1.00 17.29              
ATOM   2749  HA  LEU A 178     120.451  78.576  92.004  1.00 17.29              
ATOM   2750  CB  LEU A 178     120.989  76.446  91.741  1.00 17.29              
ATOM   2751  HB1 LEU A 178     121.412  76.271  92.679  1.00 17.29              
ATOM   2752  HB2 LEU A 178     121.793  76.848  91.142  1.00 17.29              
ATOM   2753  CG  LEU A 178     120.803  74.938  91.330  1.00 17.29              
ATOM   2754  HG  LEU A 178     120.349  74.902  90.369  1.00 17.29              
ATOM   2755  CD1 LEU A 178     122.114  74.192  91.093  1.00 17.29              
ATOM   2756 1HD1 LEU A 178     121.927  73.320  90.465  1.00 17.29              
ATOM   2757 2HD1 LEU A 178     122.837  74.834  90.602  1.00 17.29              
ATOM   2758 3HD1 LEU A 178     122.543  73.841  92.028  1.00 17.29              
ATOM   2759  CD2 LEU A 178     119.995  74.049  92.265  1.00 17.29              
ATOM   2760 1HD2 LEU A 178     118.973  74.395  92.324  1.00 17.29              
ATOM   2761 2HD2 LEU A 178     119.970  73.030  91.879  1.00 17.29              
ATOM   2762 3HD2 LEU A 178     120.459  74.013  93.249  1.00 17.29              
ATOM   2763  C   LEU A 178     118.765  77.688  91.150  1.00 17.29              
ATOM   2764  O   LEU A 178     117.851  78.420  91.548  1.00 17.29              
ATOM   2765  N   CYS A 179     118.872  76.779  90.181  1.00 16.81              
ATOM   2766  H   CYS A 179     119.810  76.435  90.108  1.00 16.81              
ATOM   2767  CA  CYS A 179     117.963  76.067  89.329  1.00 16.81              
ATOM   2768  HA  CYS A 179     117.691  76.666  88.500  1.00 16.81              
ATOM   2769  CB  CYS A 179     118.631  74.886  88.568  1.00 16.81              
ATOM   2770  HB1 CYS A 179     119.675  75.057  88.381  1.00 16.81              
ATOM   2771  HB2 CYS A 179     118.160  74.813  87.591  1.00 16.81              
ATOM   2772  SG  CYS A 179     118.492  73.216  89.290  1.00 16.81              
ATOM   2773  HG  CYS A 179     117.190  73.017  89.023  1.00 16.81              
ATOM   2774  C   CYS A 179     116.745  75.470  89.910  1.00 16.81              
ATOM   2775  O   CYS A 179     115.751  75.627  89.267  1.00 16.81              
ATOM   2776  N   ARG A 180     116.654  74.956  91.120  1.00 16.68              
ATOM   2777  H   ARG A 180     117.453  74.982  91.738  1.00 16.68              
ATOM   2778  CA  ARG A 180     115.318  74.991  91.718  1.00 16.68              
ATOM   2779  HA  ARG A 180     114.772  74.471  90.940  1.00 16.68              
ATOM   2780  CB  ARG A 180     115.126  74.086  92.944  1.00 16.68              
ATOM   2781  HB1 ARG A 180     114.872  74.700  93.808  1.00 16.68              
ATOM   2782  HB2 ARG A 180     116.036  73.519  93.133  1.00 16.68              
ATOM   2783  CG  ARG A 180     113.989  73.024  92.804  1.00 16.68              
ATOM   2784  HG1 ARG A 180     114.474  72.046  92.805  1.00 16.68              
ATOM   2785  HG2 ARG A 180     113.475  73.122  91.849  1.00 16.68              
ATOM   2786  CD  ARG A 180     112.947  73.054  93.928  1.00 16.68              
ATOM   2787  HD1 ARG A 180     113.449  73.200  94.887  1.00 16.68              
ATOM   2788  HD2 ARG A 180     112.453  72.081  93.946  1.00 16.68              
ATOM   2789  NE  ARG A 180     111.915  74.099  93.736  1.00 16.68              
ATOM   2790  HE  ARG A 180     112.128  74.847  93.080  1.00 16.68              
ATOM   2791  CZ  ARG A 180     110.807  74.259  94.449  1.00 16.68              
ATOM   2792  NH1 ARG A 180     109.967  75.225  94.221  1.00 16.68              
ATOM   2793 1HH1 ARG A 180     110.187  75.919  93.509  1.00 16.68              
ATOM   2794 2HH1 ARG A 180     109.258  75.478  94.882  1.00 16.68              
ATOM   2795  NH2 ARG A 180     110.502  73.449  95.425  1.00 16.68              
ATOM   2796 1HH2 ARG A 180     111.169  72.748  95.677  1.00 16.68              
ATOM   2797 2HH2 ARG A 180     109.673  73.620  95.962  1.00 16.68              
ATOM   2798  C   ARG A 180     114.525  76.192  91.762  1.00 16.68              
ATOM   2799  O   ARG A 180     113.357  75.991  92.023  1.00 16.68              
ATOM   2800  N   LEU A 181     115.192  77.245  91.249  1.00 17.61              
ATOM   2801  H   LEU A 181     116.198  77.195  91.400  1.00 17.61              
ATOM   2802  CA  LEU A 181     114.753  78.486  90.655  1.00 17.61              
ATOM   2803  HA  LEU A 181     115.368  79.172  91.177  1.00 17.61              
ATOM   2804  CB  LEU A 181     114.811  78.822  89.164  1.00 17.61              
ATOM   2805  HB1 LEU A 181     114.716  79.863  89.173  1.00 17.61              
ATOM   2806  HB2 LEU A 181     113.966  78.488  88.679  1.00 17.61              
ATOM   2807  CG  LEU A 181     115.963  78.613  88.258  1.00 17.61              
ATOM   2808  HG  LEU A 181     116.123  77.610  88.038  1.00 17.61              
ATOM   2809  CD1 LEU A 181     116.160  79.494  87.095  1.00 17.61              
ATOM   2810 1HD1 LEU A 181     117.171  79.541  86.738  1.00 17.61              
ATOM   2811 2HD1 LEU A 181     115.444  79.307  86.330  1.00 17.61              
ATOM   2812 3HD1 LEU A 181     116.007  80.478  87.419  1.00 17.61              
ATOM   2813  CD2 LEU A 181     116.980  78.853  89.140  1.00 17.61              
ATOM   2814 1HD2 LEU A 181     117.904  78.590  88.707  1.00 17.61              
ATOM   2815 2HD2 LEU A 181     116.871  79.742  89.733  1.00 17.61              
ATOM   2816 3HD2 LEU A 181     116.820  78.029  89.748  1.00 17.61              
ATOM   2817  C   LEU A 181     113.348  78.469  91.194  1.00 17.61              
ATOM   2818  O   LEU A 181     113.070  78.703  92.350  1.00 17.61              
ATOM   2819  N   THR A 182     112.471  77.887  90.408  1.00 17.35              
ATOM   2820  H   THR A 182     112.855  77.355  89.650  1.00 17.35              
ATOM   2821  CA  THR A 182     111.142  78.442  90.408  1.00 17.35              
ATOM   2822  HA  THR A 182     110.559  77.932  89.663  1.00 17.35              
ATOM   2823  CB  THR A 182     110.380  78.199  91.721  1.00 17.35              
ATOM   2824  HB  THR A 182     110.638  78.949  92.462  1.00 17.35              
ATOM   2825  CG2 THR A 182     108.878  78.107  91.580  1.00 17.35              
ATOM   2826 1HG2 THR A 182     108.594  77.382  90.819  1.00 17.35              
ATOM   2827 2HG2 THR A 182     108.438  77.837  92.540  1.00 17.35              
ATOM   2828 3HG2 THR A 182     108.514  79.089  91.316  1.00 17.35              
ATOM   2829  OG1 THR A 182     110.763  76.910  92.144  1.00 17.35              
ATOM   2830  HG1 THR A 182     111.698  77.056  92.389  1.00 17.35              
ATOM   2831  C   THR A 182     111.290  79.843  89.903  1.00 17.35              
ATOM   2832  O   THR A 182     110.479  80.651  90.293  1.00 17.35              
ATOM   2833  N   PHE A 183     112.288  80.055  89.003  1.00 19.83              
ATOM   2834  H   PHE A 183     112.916  79.280  88.911  1.00 19.83              
ATOM   2835  CA  PHE A 183     112.757  81.292  88.280  1.00 19.83              
ATOM   2836  HA  PHE A 183     113.183  82.000  88.954  1.00 19.83              
ATOM   2837  CB  PHE A 183     113.569  80.993  86.948  1.00 19.83              
ATOM   2838  HB1 PHE A 183     112.843  80.784  86.224  1.00 19.83              
ATOM   2839  HB2 PHE A 183     113.898  80.009  87.096  1.00 19.83              
ATOM   2840  CG  PHE A 183     114.571  81.772  86.009  1.00 19.83              
ATOM   2841  CD1 PHE A 183     115.383  82.907  86.292  1.00 19.83              
ATOM   2842  HD1 PHE A 183     115.344  83.445  87.216  1.00 19.83              
ATOM   2843  CE1 PHE A 183     116.277  83.442  85.344  1.00 19.83              
ATOM   2844  HE1 PHE A 183     116.850  84.320  85.603  1.00 19.83              
ATOM   2845  CZ  PHE A 183     116.445  82.854  84.087  1.00 19.83              
ATOM   2846  HZ  PHE A 183     117.113  83.299  83.361  1.00 19.83              
ATOM   2847  CE2 PHE A 183     115.749  81.685  83.808  1.00 19.83              
ATOM   2848  HE2 PHE A 183     115.892  81.206  82.851  1.00 19.83              
ATOM   2849  CD2 PHE A 183     114.836  81.185  84.748  1.00 19.83              
ATOM   2850  HD2 PHE A 183     114.331  80.297  84.463  1.00 19.83              
ATOM   2851  C   PHE A 183     111.572  81.978  87.650  1.00 19.83              
ATOM   2852  O   PHE A 183     111.657  83.053  87.136  1.00 19.83              
ATOM   2853  N   VAL A 184     110.504  81.259  87.650  1.00 21.29              
ATOM   2854  H   VAL A 184     110.425  80.422  88.189  1.00 21.29              
ATOM   2855  CA  VAL A 184     109.258  81.759  87.419  1.00 21.29              
ATOM   2856  HA  VAL A 184     109.273  82.694  86.925  1.00 21.29              
ATOM   2857  CB  VAL A 184     108.351  80.744  86.573  1.00 21.29              
ATOM   2858  HB  VAL A 184     108.869  80.409  85.695  1.00 21.29              
ATOM   2859  CG1 VAL A 184     107.062  81.326  86.026  1.00 21.29              
ATOM   2860 1HG1 VAL A 184     106.439  81.690  86.809  1.00 21.29              
ATOM   2861 2HG1 VAL A 184     107.285  82.138  85.349  1.00 21.29              
ATOM   2862 3HG1 VAL A 184     106.497  80.542  85.523  1.00 21.29              
ATOM   2863  CG2 VAL A 184     107.965  79.382  87.148  1.00 21.29              
ATOM   2864 1HG2 VAL A 184     108.721  79.012  87.836  1.00 21.29              
ATOM   2865 2HG2 VAL A 184     107.005  79.399  87.630  1.00 21.29              
ATOM   2866 3HG2 VAL A 184     107.728  78.696  86.355  1.00 21.29              
ATOM   2867  C   VAL A 184     108.609  81.859  88.812  1.00 21.29              
ATOM   2868  O   VAL A 184     108.782  82.874  89.445  1.00 21.29              
ATOM   2869  N   SER A 185     108.023  80.910  89.551  1.00 20.59              
ATOM   2870  H   SER A 185     108.420  80.911  90.492  1.00 20.59              
ATOM   2871  CA  SER A 185     106.592  80.685  89.609  1.00 20.59              
ATOM   2872  HA  SER A 185     106.380  79.894  88.906  1.00 20.59              
ATOM   2873  CB  SER A 185     106.021  80.030  90.883  1.00 20.59              
ATOM   2874  HB1 SER A 185     105.001  80.389  91.032  1.00 20.59              
ATOM   2875  HB2 SER A 185     106.590  80.283  91.763  1.00 20.59              
ATOM   2876  OG  SER A 185     105.967  78.625  90.755  1.00 20.59              
ATOM   2877  HG  SER A 185     105.705  78.333  91.633  1.00 20.59              
ATOM   2878  C   SER A 185     105.675  81.785  89.082  1.00 20.59              
ATOM   2879  O   SER A 185     104.680  81.456  88.436  1.00 20.59              
ATOM   2880  N   SER A 186     106.141  83.035  89.125  1.00 22.52              
ATOM   2881  H   SER A 186     106.832  83.170  89.858  1.00 22.52              
ATOM   2882  CA  SER A 186     106.157  84.041  88.059  1.00 22.52              
ATOM   2883  HA  SER A 186     105.901  84.925  88.563  1.00 22.52              
ATOM   2884  CB  SER A 186     107.493  84.356  87.439  1.00 22.52              
ATOM   2885  HB1 SER A 186     107.803  83.583  86.754  1.00 22.52              
ATOM   2886  HB2 SER A 186     108.188  84.445  88.222  1.00 22.52              
ATOM   2887  OG  SER A 186     107.544  85.571  86.764  1.00 22.52              
ATOM   2888  HG  SER A 186     108.470  85.793  86.609  1.00 22.52              
ATOM   2889  C   SER A 186     105.027  84.028  86.987  1.00 22.52              
ATOM   2890  O   SER A 186     103.838  83.973  87.285  1.00 22.52              
ATOM   2891  N   SER A 187     105.404  84.287  85.745  1.00 21.46              
ATOM   2892  H   SER A 187     106.382  84.231  85.514  1.00 21.46              
ATOM   2893  CA  SER A 187     104.740  85.317  84.906  1.00 21.46              
ATOM   2894  HA  SER A 187     105.430  85.569  84.101  1.00 21.46              
ATOM   2895  CB  SER A 187     103.492  84.691  84.279  1.00 21.46              
ATOM   2896  HB1 SER A 187     102.764  85.451  84.006  1.00 21.46              
ATOM   2897  HB2 SER A 187     102.989  84.009  84.966  1.00 21.46              
ATOM   2898  OG  SER A 187     103.852  83.978  83.098  1.00 21.46              
ATOM   2899  HG  SER A 187     104.375  83.212  83.379  1.00 21.46              
ATOM   2900  C   SER A 187     104.456  86.648  85.597  1.00 21.46              
ATOM   2901  O   SER A 187     103.364  87.220  85.490  1.00 21.46              
ATOM   2902  N   LEU A 188     105.489  87.165  86.256  1.00 18.62              
ATOM   2903  H   LEU A 188     106.340  86.675  86.041  1.00 18.62              
ATOM   2904  CA  LEU A 188     105.466  87.642  87.631  1.00 18.62              
ATOM   2905  HA  LEU A 188     106.006  86.874  88.163  1.00 18.62              
ATOM   2906  CB  LEU A 188     106.096  89.040  87.823  1.00 18.62              
ATOM   2907  HB1 LEU A 188     107.169  88.903  87.883  1.00 18.62              
ATOM   2908  HB2 LEU A 188     105.827  89.410  88.807  1.00 18.62              
ATOM   2909  CG  LEU A 188     105.819  90.199  86.851  1.00 18.62              
ATOM   2910  HG  LEU A 188     106.171  91.094  87.315  1.00 18.62              
ATOM   2911  CD1 LEU A 188     106.734  89.987  85.718  1.00 18.62              
ATOM   2912 1HD1 LEU A 188     107.739  89.969  86.087  1.00 18.62              
ATOM   2913 2HD1 LEU A 188     106.509  89.073  85.193  1.00 18.62              
ATOM   2914 3HD1 LEU A 188     106.656  90.849  85.080  1.00 18.62              
ATOM   2915  CD2 LEU A 188     104.470  90.550  86.208  1.00 18.62              
ATOM   2916 1HD2 LEU A 188     104.590  91.333  85.458  1.00 18.62              
ATOM   2917 2HD2 LEU A 188     104.018  89.683  85.738  1.00 18.62              
ATOM   2918 3HD2 LEU A 188     103.785  90.969  86.934  1.00 18.62              
ATOM   2919  C   LEU A 188     104.000  87.629  88.170  1.00 18.62              
ATOM   2920  O   LEU A 188     103.484  86.700  88.746  1.00 18.62              
ATOM   2921  N   ASN A 189     103.355  88.767  88.015  1.00 17.50              
ATOM   2922  H   ASN A 189     103.607  89.298  87.198  1.00 17.50              
ATOM   2923  CA  ASN A 189     102.718  89.588  89.041  1.00 17.50              
ATOM   2924  HA  ASN A 189     103.101  90.598  88.936  1.00 17.50              
ATOM   2925  CB  ASN A 189     101.230  89.633  88.707  1.00 17.50              
ATOM   2926  HB1 ASN A 189     100.759  88.680  88.951  1.00 17.50              
ATOM   2927  HB2 ASN A 189     101.069  89.818  87.644  1.00 17.50              
ATOM   2928  CG  ASN A 189     100.504  90.753  89.451  1.00 17.50              
ATOM   2929  OD1 ASN A 189     100.777  91.927  89.276  1.00 17.50              
ATOM   2930  ND2 ASN A 189      99.567  90.427  90.304  1.00 17.50              
ATOM   2931 1HD2 ASN A 189      99.503  89.462  90.569  1.00 17.50              
ATOM   2932 2HD2 ASN A 189      99.200  91.181  90.852  1.00 17.50              
ATOM   2933  C   ASN A 189     103.013  89.227  90.511  1.00 17.50              
ATOM   2934  O   ASN A 189     102.143  89.323  91.376  1.00 17.50              
ATOM   2935  N   TYR A 190     104.246  88.809  90.718  1.00 13.80              
ATOM   2936  H   TYR A 190     104.849  88.993  89.938  1.00 13.80              
ATOM   2937  CA  TYR A 190     104.725  87.721  91.548  1.00 13.80              
ATOM   2938  HA  TYR A 190     105.382  88.095  92.294  1.00 13.80              
ATOM   2939  CB  TYR A 190     103.646  86.925  92.347  1.00 13.80              
ATOM   2940  HB1 TYR A 190     103.833  85.855  92.278  1.00 13.80              
ATOM   2941  HB2 TYR A 190     102.648  87.054  91.938  1.00 13.80              
ATOM   2942  CG  TYR A 190     103.684  87.244  93.825  1.00 13.80              
ATOM   2943  CD1 TYR A 190     102.812  88.192  94.392  1.00 13.80              
ATOM   2944  HD1 TYR A 190     102.065  88.670  93.777  1.00 13.80              
ATOM   2945  CE1 TYR A 190     102.917  88.511  95.761  1.00 13.80              
ATOM   2946  HE1 TYR A 190     102.258  89.236  96.213  1.00 13.80              
ATOM   2947  CZ  TYR A 190     103.903  87.881  96.551  1.00 13.80              
ATOM   2948  OH  TYR A 190     104.038  88.203  97.855  1.00 13.80              
ATOM   2949  HH  TYR A 190     104.880  87.836  98.185  1.00 13.80              
ATOM   2950  CE2 TYR A 190     104.767  86.925  95.987  1.00 13.80              
ATOM   2951  HE2 TYR A 190     105.512  86.426  96.593  1.00 13.80              
ATOM   2952  CD2 TYR A 190     104.648  86.605  94.627  1.00 13.80              
ATOM   2953  HD2 TYR A 190     105.309  85.857  94.200  1.00 13.80              
ATOM   2954  C   TYR A 190     105.604  86.850  90.715  1.00 13.80              
ATOM   2955  O   TYR A 190     105.302  85.703  90.454  1.00 13.80              
ATOM   2956  N   LEU A 191     106.747  87.420  90.309  1.00 11.88              
ATOM   2957  H   LEU A 191     106.959  88.326  90.690  1.00 11.88              
ATOM   2958  CA  LEU A 191     107.886  86.520  90.116  1.00 11.88              
ATOM   2959  HA  LEU A 191     107.537  85.789  89.405  1.00 11.88              
ATOM   2960  CB  LEU A 191     108.903  87.309  89.279  1.00 11.88              
ATOM   2961  HB1 LEU A 191     108.686  88.339  89.473  1.00 11.88              
ATOM   2962  HB2 LEU A 191     108.591  87.261  88.242  1.00 11.88              
ATOM   2963  CG  LEU A 191     110.377  86.926  89.312  1.00 11.88              
ATOM   2964  HG  LEU A 191     110.751  86.908  90.315  1.00 11.88              
ATOM   2965  CD1 LEU A 191     110.307  85.534  88.806  1.00 11.88              
ATOM   2966 1HD1 LEU A 191     109.878  84.955  89.604  1.00 11.88              
ATOM   2967 2HD1 LEU A 191     109.706  85.447  87.937  1.00 11.88              
ATOM   2968 3HD1 LEU A 191     111.256  85.152  88.516  1.00 11.88              
ATOM   2969  CD2 LEU A 191     111.361  87.726  88.468  1.00 11.88              
ATOM   2970 1HD2 LEU A 191     112.207  87.123  88.275  1.00 11.88              
ATOM   2971 2HD2 LEU A 191     110.929  88.058  87.541  1.00 11.88              
ATOM   2972 3HD2 LEU A 191     111.858  88.531  88.988  1.00 11.88              
ATOM   2973  C   LEU A 191     107.884  85.794  91.412  1.00 11.88              
ATOM   2974  O   LEU A 191     107.647  86.359  92.481  1.00 11.88              
ATOM   2975  N   ASP A 192     107.726  84.520  91.280  1.00  8.94              
ATOM   2976  H   ASP A 192     107.869  84.074  90.391  1.00  8.94              
ATOM   2977  CA  ASP A 192     107.425  83.688  92.383  1.00  8.94              
ATOM   2978  HA  ASP A 192     107.537  84.221  93.308  1.00  8.94              
ATOM   2979  CB  ASP A 192     106.000  83.157  92.379  1.00  8.94              
ATOM   2980  HB1 ASP A 192     105.856  82.453  91.585  1.00  8.94              
ATOM   2981  HB2 ASP A 192     105.314  83.981  92.203  1.00  8.94              
ATOM   2982  CG  ASP A 192     105.565  82.529  93.705  1.00  8.94              
ATOM   2983  OD1 ASP A 192     105.501  83.294  94.695  1.00  8.94              
ATOM   2984  OD2 ASP A 192     105.224  81.325  93.700  1.00  8.94              
ATOM   2985  C   ASP A 192     108.641  82.691  92.377  1.00  8.94              
ATOM   2986  O   ASP A 192     108.406  81.494  92.252  1.00  8.94              
ATOM   2987  N   VAL A 193     109.929  83.094  92.167  1.00  8.35              
ATOM   2988  H   VAL A 193     110.423  82.418  91.591  1.00  8.35              
ATOM   2989  CA  VAL A 193     110.971  83.744  93.116  1.00  8.35              
ATOM   2990  HA  VAL A 193     112.000  83.609  92.841  1.00  8.35              
ATOM   2991  CB  VAL A 193     110.537  85.230  93.135  1.00  8.35              
ATOM   2992  HB  VAL A 193     109.956  85.377  92.259  1.00  8.35              
ATOM   2993  CG1 VAL A 193     109.665  85.838  94.272  1.00  8.35              
ATOM   2994 1HG1 VAL A 193     110.164  85.857  95.232  1.00  8.35              
ATOM   2995 2HG1 VAL A 193     109.387  86.852  94.044  1.00  8.35              
ATOM   2996 3HG1 VAL A 193     108.761  85.261  94.425  1.00  8.35              
ATOM   2997  CG2 VAL A 193     111.631  86.161  92.700  1.00  8.35              
ATOM   2998 1HG2 VAL A 193     111.521  87.077  93.261  1.00  8.35              
ATOM   2999 2HG2 VAL A 193     112.590  85.678  92.822  1.00  8.35              
ATOM   3000 3HG2 VAL A 193     111.538  86.386  91.655  1.00  8.35              
ATOM   3001  C   VAL A 193     110.613  82.926  94.353  1.00  8.35              
ATOM   3002  O   VAL A 193     110.140  83.425  95.367  1.00  8.35              
ATOM   3003  N   PHE A 194     110.550  81.632  94.121  1.00  7.76              
ATOM   3004  H   PHE A 194     110.905  81.265  93.253  1.00  7.76              
ATOM   3005  CA  PHE A 194     110.512  80.758  95.191  1.00  7.76              
ATOM   3006  HA  PHE A 194     111.195  81.186  95.928  1.00  7.76              
ATOM   3007  CB  PHE A 194     109.115  80.717  95.858  1.00  7.76              
ATOM   3008  HB1 PHE A 194     108.460  80.006  95.354  1.00  7.76              
ATOM   3009  HB2 PHE A 194     108.588  81.665  95.783  1.00  7.76              
ATOM   3010  CG  PHE A 194     109.210  80.384  97.341  1.00  7.76              
ATOM   3011  CD1 PHE A 194     109.820  81.298  98.224  1.00  7.76              
ATOM   3012  HD1 PHE A 194     110.188  82.248  97.851  1.00  7.76              
ATOM   3013  CE1 PHE A 194     109.996  80.970  99.579  1.00  7.76              
ATOM   3014  HE1 PHE A 194     110.497  81.674 100.230  1.00  7.76              
ATOM   3015  CZ  PHE A 194     109.559  79.725 100.062  1.00  7.76              
ATOM   3016  HZ  PHE A 194     109.719  79.472 101.099  1.00  7.76              
ATOM   3017  CE2 PHE A 194     108.941  78.811  99.189  1.00  7.76              
ATOM   3018  HE2 PHE A 194     108.618  77.850  99.553  1.00  7.76              
ATOM   3019  CD2 PHE A 194     108.764  79.143  97.832  1.00  7.76              
ATOM   3020  HD2 PHE A 194     108.303  78.446  97.150  1.00  7.76              
ATOM   3021  C   PHE A 194     110.977  79.337  94.996  1.00  7.76              
ATOM   3022  O   PHE A 194     110.249  78.332  94.902  1.00  7.76              
ATOM   3023  N   ALA A 195     112.288  79.315  95.097  1.00  9.04              
ATOM   3024  H   ALA A 195     112.679  80.256  94.986  1.00  9.04              
ATOM   3025  CA  ALA A 195     113.193  78.259  95.442  1.00  9.04              
ATOM   3026  HA  ALA A 195     113.390  78.379  96.512  1.00  9.04              
ATOM   3027  CB  ALA A 195     112.623  76.830  95.317  1.00  9.04              
ATOM   3028  HB1 ALA A 195     111.787  76.710  96.003  1.00  9.04              
ATOM   3029  HB2 ALA A 195     112.321  76.697  94.285  1.00  9.04              
ATOM   3030  HB3 ALA A 195     113.402  76.118  95.590  1.00  9.04              
ATOM   3031  C   ALA A 195     114.468  78.478  94.739  1.00  9.04              
ATOM   3032  O   ALA A 195     115.126  77.520  94.307  1.00  9.04              
ATOM   3033  N   GLU A 196     114.815  79.764  94.624  1.00  9.95              
ATOM   3034  H   GLU A 196     114.155  80.511  94.824  1.00  9.95              
ATOM   3035  CA  GLU A 196     116.136  80.112  94.264  1.00  9.95              
ATOM   3036  HA  GLU A 196     116.359  79.814  93.235  1.00  9.95              
ATOM   3037  CB  GLU A 196     116.743  81.481  94.516  1.00  9.95              
ATOM   3038  HB1 GLU A 196     117.602  81.555  93.863  1.00  9.95              
ATOM   3039  HB2 GLU A 196     117.083  81.582  95.531  1.00  9.95              
ATOM   3040  CG  GLU A 196     115.816  82.577  94.161  1.00  9.95              
ATOM   3041  HG1 GLU A 196     114.984  82.731  94.811  1.00  9.95              
ATOM   3042  HG2 GLU A 196     115.339  82.129  93.402  1.00  9.95              
ATOM   3043  CD  GLU A 196     116.357  83.783  93.497  1.00  9.95              
ATOM   3044  OE1 GLU A 196     117.241  83.582  92.654  1.00  9.95              
ATOM   3045  OE2 GLU A 196     115.781  84.874  93.627  1.00  9.95              
ATOM   3046  C   GLU A 196     117.056  79.239  95.211  1.00  9.95              
ATOM   3047  O   GLU A 196     116.727  78.910  96.358  1.00  9.95              
ATOM   3048  N   ASN A 197     118.278  78.997  94.832  1.00 11.00              
ATOM   3049  H   ASN A 197     118.395  79.036  93.832  1.00 11.00              
ATOM   3050  CA  ASN A 197     119.437  79.540  95.525  1.00 11.00              
ATOM   3051  HA  ASN A 197     118.852  80.122  96.225  1.00 11.00              
ATOM   3052  CB  ASN A 197     120.171  78.871  96.682  1.00 11.00              
ATOM   3053  HB1 ASN A 197     121.151  78.612  96.339  1.00 11.00              
ATOM   3054  HB2 ASN A 197     119.566  78.031  96.978  1.00 11.00              
ATOM   3055  CG  ASN A 197     120.356  79.682  97.996  1.00 11.00              
ATOM   3056  OD1 ASN A 197     120.536  79.136  99.055  1.00 11.00              
ATOM   3057  ND2 ASN A 197     120.373  80.998  97.977  1.00 11.00              
ATOM   3058 1HD2 ASN A 197     120.156  81.541  97.145  1.00 11.00              
ATOM   3059 2HD2 ASN A 197     120.374  81.457  98.864  1.00 11.00              
ATOM   3060  C   ASN A 197     119.892  80.738  94.829  1.00 11.00              
ATOM   3061  O   ASN A 197     119.766  81.810  95.356  1.00 11.00              
ATOM   3062  N   LEU A 198     120.110  80.548  93.523  1.00 11.12              
ATOM   3063  H   LEU A 198     120.095  79.595  93.212  1.00 11.12              
ATOM   3064  CA  LEU A 198     120.853  81.509  92.768  1.00 11.12              
ATOM   3065  HA  LEU A 198     121.260  80.987  91.916  1.00 11.12              
ATOM   3066  CB  LEU A 198     119.807  82.578  92.367  1.00 11.12              
ATOM   3067  HB1 LEU A 198     119.431  82.870  93.325  1.00 11.12              
ATOM   3068  HB2 LEU A 198     118.955  82.091  91.924  1.00 11.12              
ATOM   3069  CG  LEU A 198     119.933  83.986  91.729  1.00 11.12              
ATOM   3070  HG  LEU A 198     119.182  84.558  92.178  1.00 11.12              
ATOM   3071  CD1 LEU A 198     121.080  84.842  92.094  1.00 11.12              
ATOM   3072 1HD1 LEU A 198     120.838  85.878  91.920  1.00 11.12              
ATOM   3073 2HD1 LEU A 198     121.257  84.770  93.165  1.00 11.12              
ATOM   3074 3HD1 LEU A 198     121.873  84.541  91.468  1.00 11.12              
ATOM   3075  CD2 LEU A 198     119.487  84.171  90.315  1.00 11.12              
ATOM   3076 1HD2 LEU A 198     120.003  84.984  89.825  1.00 11.12              
ATOM   3077 2HD2 LEU A 198     119.606  83.252  89.784  1.00 11.12              
ATOM   3078 3HD2 LEU A 198     118.433  84.457  90.313  1.00 11.12              
ATOM   3079  C   LEU A 198     122.042  82.142  93.561  1.00 11.12              
ATOM   3080  O   LEU A 198     122.102  82.258  94.794  1.00 11.12              
ATOM   3081  N   VAL A 199     123.025  82.680  92.926  1.00 11.62              
ATOM   3082  H   VAL A 199     123.059  82.611  91.925  1.00 11.62              
ATOM   3083  CA  VAL A 199     123.667  83.856  93.508  1.00 11.62              
ATOM   3084  HA  VAL A 199     123.001  84.376  94.202  1.00 11.62              
ATOM   3085  CB  VAL A 199     125.093  83.832  94.209  1.00 11.62              
ATOM   3086  HB  VAL A 199     125.054  83.108  94.979  1.00 11.62              
ATOM   3087  CG1 VAL A 199     126.377  83.559  93.389  1.00 11.62              
ATOM   3088 1HG1 VAL A 199     127.156  83.167  94.042  1.00 11.62              
ATOM   3089 2HG1 VAL A 199     126.214  82.859  92.586  1.00 11.62              
ATOM   3090 3HG1 VAL A 199     126.760  84.458  92.906  1.00 11.62              
ATOM   3091  CG2 VAL A 199     125.504  85.129  94.936  1.00 11.62              
ATOM   3092 1HG2 VAL A 199     124.685  85.565  95.489  1.00 11.62              
ATOM   3093 2HG2 VAL A 199     126.309  84.921  95.641  1.00 11.62              
ATOM   3094 3HG2 VAL A 199     125.843  85.903  94.251  1.00 11.62              
ATOM   3095  C   VAL A 199     124.026  84.861  92.455  1.00 11.62              
ATOM   3096  O   VAL A 199     123.953  86.064  92.586  1.00 11.62              
ATOM   3097  N   ASN A 200     124.397  84.279  91.324  1.00 11.66              
ATOM   3098  H   ASN A 200     124.643  83.304  91.346  1.00 11.66              
ATOM   3099  CA  ASN A 200     124.906  85.038  90.253  1.00 11.66              
ATOM   3100  HA  ASN A 200     125.513  85.796  90.719  1.00 11.66              
ATOM   3101  CB  ASN A 200     125.891  84.182  89.429  1.00 11.66              
ATOM   3102  HB1 ASN A 200     125.597  84.166  88.383  1.00 11.66              
ATOM   3103  HB2 ASN A 200     125.882  83.179  89.800  1.00 11.66              
ATOM   3104  CG  ASN A 200     127.380  84.495  89.477  1.00 11.66              
ATOM   3105  OD1 ASN A 200     127.908  85.116  90.375  1.00 11.66              
ATOM   3106  ND2 ASN A 200     128.134  84.024  88.518  1.00 11.66              
ATOM   3107 1HD2 ASN A 200     127.769  83.175  88.090  1.00 11.66              
ATOM   3108 2HD2 ASN A 200     129.106  84.020  88.739  1.00 11.66              
ATOM   3109  C   ASN A 200     123.897  85.870  89.446  1.00 11.66              
ATOM   3110  O   ASN A 200     124.185  86.292  88.331  1.00 11.66              
ATOM   3111  N   PHE A 201     122.815  86.313  90.095  1.00 10.84              
ATOM   3112  H   PHE A 201     122.695  85.965  91.036  1.00 10.84              
ATOM   3113  CA  PHE A 201     122.327  87.669  89.928  1.00 10.84              
ATOM   3114  HA  PHE A 201     122.312  87.845  88.851  1.00 10.84              
ATOM   3115  CB  PHE A 201     120.875  87.917  90.388  1.00 10.84              
ATOM   3116  HB1 PHE A 201     120.850  88.016  91.474  1.00 10.84              
ATOM   3117  HB2 PHE A 201     120.261  87.071  90.101  1.00 10.84              
ATOM   3118  CG  PHE A 201     120.244  89.143  89.750  1.00 10.84              
ATOM   3119  CD1 PHE A 201     120.037  90.317  90.499  1.00 10.84              
ATOM   3120  HD1 PHE A 201     120.328  90.348  91.539  1.00 10.84              
ATOM   3121  CE1 PHE A 201     119.475  91.455  89.893  1.00 10.84              
ATOM   3122  HE1 PHE A 201     119.326  92.354  90.471  1.00 10.84              
ATOM   3123  CZ  PHE A 201     119.129  91.430  88.531  1.00 10.84              
ATOM   3124  HZ  PHE A 201     118.705  92.306  88.064  1.00 10.84              
ATOM   3125  CE2 PHE A 201     119.340  90.263  87.778  1.00 10.84              
ATOM   3126  HE2 PHE A 201     119.083  90.239  86.728  1.00 10.84              
ATOM   3127  CD2 PHE A 201     119.880  89.118  88.390  1.00 10.84              
ATOM   3128  HD2 PHE A 201     120.025  88.214  87.811  1.00 10.84              
ATOM   3129  C   PHE A 201     123.318  88.691  90.481  1.00 10.84              
ATOM   3130  O   PHE A 201     122.972  89.669  91.149  1.00 10.84              
ATOM   3131  N   THR A 202     124.596  88.397  90.279  1.00 11.29              
ATOM   3132  H   THR A 202     124.840  87.711  89.575  1.00 11.29              
ATOM   3133  CA  THR A 202     125.632  88.830  91.162  1.00 11.29              
ATOM   3134  HA  THR A 202     125.331  88.604  92.191  1.00 11.29              
ATOM   3135  CB  THR A 202     127.045  88.288  90.862  1.00 11.29              
ATOM   3136  HB  THR A 202     127.740  89.121  90.754  1.00 11.29              
ATOM   3137  CG2 THR A 202     127.550  87.481  92.056  1.00 11.29              
ATOM   3138 1HG2 THR A 202     126.885  86.642  92.246  1.00 11.29              
ATOM   3139 2HG2 THR A 202     128.557  87.119  91.852  1.00 11.29              
ATOM   3140 3HG2 THR A 202     127.586  88.111  92.944  1.00 11.29              
ATOM   3141  OG1 THR A 202     127.091  87.585  89.655  1.00 11.29              
ATOM   3142  HG1 THR A 202     127.670  86.819  89.784  1.00 11.29              
ATOM   3143  C   THR A 202     125.785  90.320  90.992  1.00 11.29              
ATOM   3144  O   THR A 202     125.520  90.940  89.960  1.00 11.29              
ATOM   3145  N   THR A 203     126.332  90.874  92.046  1.00 11.27              
ATOM   3146  H   THR A 203     126.547  90.337  92.875  1.00 11.27              
ATOM   3147  CA  THR A 203     126.481  92.293  92.118  1.00 11.27              
ATOM   3148  HA  THR A 203     125.631  92.762  91.652  1.00 11.27              
ATOM   3149  CB  THR A 203     126.470  92.680  93.611  1.00 11.27              
ATOM   3150  HB  THR A 203     125.598  92.203  94.056  1.00 11.27              
ATOM   3151  CG2 THR A 203     127.706  92.224  94.394  1.00 11.27              
ATOM   3152 1HG2 THR A 203     128.599  92.714  94.008  1.00 11.27              
ATOM   3153 2HG2 THR A 203     127.584  92.481  95.448  1.00 11.27              
ATOM   3154 3HG2 THR A 203     127.823  91.144  94.322  1.00 11.27              
ATOM   3155  OG1 THR A 203     126.340  94.066  93.835  1.00 11.27              
ATOM   3156  HG1 THR A 203     125.941  94.183  94.712  1.00 11.27              
ATOM   3157  C   THR A 203     127.759  92.906  91.349  1.00 11.27              
ATOM   3158  O   THR A 203     128.595  92.077  91.066  1.00 11.27              
ATOM   3159  N   PRO A 204     128.004  94.253  91.015  1.00 11.31              
ATOM   3160  CD  PRO A 204     129.416  94.549  90.675  1.00 11.31              
ATOM   3161  HD1 PRO A 204     129.600  94.352  89.618  1.00 11.31              
ATOM   3162  HD2 PRO A 204     130.085  93.941  91.286  1.00 11.31              
ATOM   3163  CG  PRO A 204     129.698  96.023  91.000  1.00 11.31              
ATOM   3164  HG1 PRO A 204     129.706  96.606  90.078  1.00 11.31              
ATOM   3165  HG2 PRO A 204     130.644  96.133  91.530  1.00 11.31              
ATOM   3166  CB  PRO A 204     128.517  96.426  91.874  1.00 11.31              
ATOM   3167  HB1 PRO A 204     128.349  97.504  91.868  1.00 11.31              
ATOM   3168  HB2 PRO A 204     128.667  96.070  92.895  1.00 11.31              
ATOM   3169  CA  PRO A 204     127.395  95.636  91.208  1.00 11.31              
ATOM   3170  HA  PRO A 204     126.554  95.551  91.899  1.00 11.31              
ATOM   3171  C   PRO A 204     126.885  96.395  90.006  1.00 11.31              
ATOM   3172  O   PRO A 204     126.396  97.520  90.092  1.00 11.31              
ATOM   3173  N   THR A 205     126.942  95.744  88.865  1.00 10.39              
ATOM   3174  H   THR A 205     127.425  94.852  88.838  1.00 10.39              
ATOM   3175  CA  THR A 205     125.854  95.902  87.919  1.00 10.39              
ATOM   3176  HA  THR A 205     125.718  96.958  87.687  1.00 10.39              
ATOM   3177  CB  THR A 205     126.256  95.166  86.643  1.00 10.39              
ATOM   3178  HB  THR A 205     125.406  95.111  85.979  1.00 10.39              
ATOM   3179  CG2 THR A 205     127.389  95.865  85.894  1.00 10.39              
ATOM   3180 1HG2 THR A 205     128.291  95.897  86.506  1.00 10.39              
ATOM   3181 2HG2 THR A 205     127.603  95.330  84.968  1.00 10.39              
ATOM   3182 3HG2 THR A 205     127.091  96.883  85.645  1.00 10.39              
ATOM   3183  OG1 THR A 205     126.728  93.882  86.999  1.00 10.39              
ATOM   3184  HG1 THR A 205     127.096  93.454  86.217  1.00 10.39              
ATOM   3185  C   THR A 205     124.569  95.406  88.554  1.00 10.39              
ATOM   3186  O   THR A 205     123.632  96.182  88.600  1.00 10.39              
ATOM   3187  N   CYS A 206     124.521  94.179  89.086  1.00 11.11              
ATOM   3188  H   CYS A 206     125.371  93.632  89.123  1.00 11.11              
ATOM   3189  CA  CYS A 206     123.270  93.409  89.097  1.00 11.11              
ATOM   3190  HA  CYS A 206     123.516  92.360  89.276  1.00 11.11              
ATOM   3191  CB  CYS A 206     122.340  93.845  90.242  1.00 11.11              
ATOM   3192  HB1 CYS A 206     121.445  93.225  90.208  1.00 11.11              
ATOM   3193  HB2 CYS A 206     122.041  94.887  90.111  1.00 11.11              
ATOM   3194  SG  CYS A 206     123.142  93.617  91.854  1.00 11.11              
ATOM   3195  HG  CYS A 206     122.056  93.743  92.624  1.00 11.11              
ATOM   3196  C   CYS A 206     122.609  93.476  87.720  1.00 11.11              
ATOM   3197  O   CYS A 206     121.510  93.997  87.530  1.00 11.11              
ATOM   3198  N   ALA A 207     123.434  93.118  86.737  1.00 11.15              
ATOM   3199  H   ALA A 207     124.253  92.595  87.019  1.00 11.15              
ATOM   3200  CA  ALA A 207     123.428  93.599  85.366  1.00 11.15              
ATOM   3201  HA  ALA A 207     123.600  94.670  85.351  1.00 11.15              
ATOM   3202  CB  ALA A 207     124.586  92.883  84.632  1.00 11.15              
ATOM   3203  HB1 ALA A 207     124.366  91.816  84.547  1.00 11.15              
ATOM   3204  HB2 ALA A 207     124.708  93.291  83.629  1.00 11.15              
ATOM   3205  HB3 ALA A 207     125.529  92.971  85.147  1.00 11.15              
ATOM   3206  C   ALA A 207     122.126  93.339  84.583  1.00 11.15              
ATOM   3207  O   ALA A 207     122.079  92.547  83.638  1.00 11.15              
ATOM   3208  N   PHE A 208     121.092  94.117  84.886  1.00 11.75              
ATOM   3209  H   PHE A 208     121.075  94.511  85.820  1.00 11.75              
ATOM   3210  CA  PHE A 208     119.896  94.171  84.067  1.00 11.75              
ATOM   3211  HA  PHE A 208     120.143  93.804  83.069  1.00 11.75              
ATOM   3212  CB  PHE A 208     118.863  93.174  84.642  1.00 11.75              
ATOM   3213  HB1 PHE A 208     117.993  93.710  85.023  1.00 11.75              
ATOM   3214  HB2 PHE A 208     119.288  92.632  85.489  1.00 11.75              
ATOM   3215  CG  PHE A 208     118.400  92.141  83.631  1.00 11.75              
ATOM   3216  CD1 PHE A 208     117.155  92.281  82.992  1.00 11.75              
ATOM   3217  HD1 PHE A 208     116.514  93.117  83.226  1.00 11.75              
ATOM   3218  CE1 PHE A 208     116.737  91.343  82.035  1.00 11.75              
ATOM   3219  HE1 PHE A 208     115.778  91.463  81.554  1.00 11.75              
ATOM   3220  CZ  PHE A 208     117.571  90.264  81.702  1.00 11.75              
ATOM   3221  HZ  PHE A 208     117.255  89.544  80.964  1.00 11.75              
ATOM   3222  CE2 PHE A 208     118.814  90.117  82.337  1.00 11.75              
ATOM   3223  HE2 PHE A 208     119.455  89.288  82.079  1.00 11.75              
ATOM   3224  CD2 PHE A 208     119.224  91.045  83.309  1.00 11.75              
ATOM   3225  HD2 PHE A 208     120.175  90.912  83.805  1.00 11.75              
ATOM   3226  C   PHE A 208     119.269  95.552  83.805  1.00 11.75              
ATOM   3227  O   PHE A 208     119.186  96.078  82.681  1.00 11.75              
ATOM   3228  N   SER A 209     119.028  96.236  84.909  1.00 11.38              
ATOM   3229  H   SER A 209     119.003  95.721  85.778  1.00 11.38              
ATOM   3230  CA  SER A 209     118.422  97.547  84.903  1.00 11.38              
ATOM   3231  HA  SER A 209     118.302  97.920  83.891  1.00 11.38              
ATOM   3232  CB  SER A 209     116.998  97.493  85.576  1.00 11.38              
ATOM   3233  HB1 SER A 209     116.197  97.492  84.872  1.00 11.38              
ATOM   3234  HB2 SER A 209     116.764  98.395  86.134  1.00 11.38              
ATOM   3235  OG  SER A 209     116.835  96.372  86.419  1.00 11.38              
ATOM   3236  HG  SER A 209     116.414  95.712  85.825  1.00 11.38              
ATOM   3237  C   SER A 209     119.241  98.540  85.641  1.00 11.38              
ATOM   3238  O   SER A 209     120.128  99.199  85.099  1.00 11.38              
ATOM   3239  N   ASN A 210     118.939  98.545  86.925  1.00  9.83              
ATOM   3240  H   ASN A 210     118.201  97.904  87.190  1.00  9.83              
ATOM   3241  CA  ASN A 210     119.673  99.034  88.024  1.00  9.83              
ATOM   3242  HA  ASN A 210     119.960 100.074  87.938  1.00  9.83              
ATOM   3243  CB  ASN A 210     118.771  98.760  89.263  1.00  9.83              
ATOM   3244  HB1 ASN A 210     119.348  98.904  90.173  1.00  9.83              
ATOM   3245  HB2 ASN A 210     118.483  97.707  89.268  1.00  9.83              
ATOM   3246  CG  ASN A 210     117.486  99.568  89.355  1.00  9.83              
ATOM   3247  OD1 ASN A 210     117.460 100.680  89.840  1.00  9.83              
ATOM   3248  ND2 ASN A 210     116.373  99.025  88.920  1.00  9.83              
ATOM   3249 1HD2 ASN A 210     116.338  98.094  88.545  1.00  9.83              
ATOM   3250 2HD2 ASN A 210     115.534  99.580  89.053  1.00  9.83              
ATOM   3251  C   ASN A 210     120.862  98.028  88.038  1.00  9.83              
ATOM   3252  O   ASN A 210     120.794  97.007  88.715  1.00  9.83              
ATOM   3253  N   GLY A 211     121.765  98.131  87.057  1.00  7.86              
ATOM   3254  H   GLY A 211     121.748  99.001  86.546  1.00  7.86              
ATOM   3255  CA  GLY A 211     122.061  96.972  86.204  1.00  7.86              
ATOM   3256  HA1 GLY A 211     121.197  96.316  86.170  1.00  7.86              
ATOM   3257  HA2 GLY A 211     122.899  96.399  86.545  1.00  7.86              
ATOM   3258  C   GLY A 211     122.442  97.447  84.811  1.00  7.86              
ATOM   3259  O   GLY A 211     123.069  98.498  84.652  1.00  7.86              
ATOM   3260  N   THR A 212     122.080  96.646  83.813  1.00  5.65              
ATOM   3261  H   THR A 212     121.597  95.791  84.034  1.00  5.65              
ATOM   3262  CA  THR A 212     122.446  96.834  82.417  1.00  5.65              
ATOM   3263  HA  THR A 212     123.527  96.985  82.414  1.00  5.65              
ATOM   3264  CB  THR A 212     122.235  95.568  81.557  1.00  5.65              
ATOM   3265  HB  THR A 212     121.198  95.243  81.585  1.00  5.65              
ATOM   3266  CG2 THR A 212     122.699  95.662  80.105  1.00  5.65              
ATOM   3267 1HG2 THR A 212     122.581  94.694  79.617  1.00  5.65              
ATOM   3268 2HG2 THR A 212     122.103  96.391  79.566  1.00  5.65              
ATOM   3269 3HG2 THR A 212     123.748  95.959  80.066  1.00  5.65              
ATOM   3270  OG1 THR A 212     123.063  94.582  82.105  1.00  5.65              
ATOM   3271  HG1 THR A 212     122.582  93.739  82.167  1.00  5.65              
ATOM   3272  C   THR A 212     121.919  98.093  81.757  1.00  5.65              
ATOM   3273  O   THR A 212     122.532  98.593  80.820  1.00  5.65              
ATOM   3274  N   SER A 213     120.787  98.627  82.205  1.00  5.50              
ATOM   3275  H   SER A 213     120.349  98.222  83.020  1.00  5.50              
ATOM   3276  CA  SER A 213     120.053  99.633  81.431  1.00  5.50              
ATOM   3277  HA  SER A 213     119.087  99.743  81.923  1.00  5.50              
ATOM   3278  CB  SER A 213     120.749 100.990  81.561  1.00  5.50              
ATOM   3279  HB1 SER A 213     120.279 101.714  80.904  1.00  5.50              
ATOM   3280  HB2 SER A 213     121.803 100.915  81.293  1.00  5.50              
ATOM   3281  OG  SER A 213     120.618 101.421  82.906  1.00  5.50              
ATOM   3282  HG  SER A 213     120.924 100.711  83.489  1.00  5.50              
ATOM   3283  C   SER A 213     119.703  99.191  80.000  1.00  5.50              
ATOM   3284  O   SER A 213     119.192  99.995  79.227  1.00  5.50              
ATOM   3285  N   PHE A 214     119.770  97.883  79.714  1.00  5.22              
ATOM   3286  H   PHE A 214     120.221  97.297  80.395  1.00  5.22              
ATOM   3287  CA  PHE A 214     118.743  97.212  78.909  1.00  5.22              
ATOM   3288  HA  PHE A 214     118.809  97.530  77.868  1.00  5.22              
ATOM   3289  CB  PHE A 214     118.906  95.686  79.005  1.00  5.22              
ATOM   3290  HB1 PHE A 214     117.920  95.242  79.158  1.00  5.22              
ATOM   3291  HB2 PHE A 214     119.498  95.422  79.882  1.00  5.22              
ATOM   3292  CG  PHE A 214     119.519  95.037  77.785  1.00  5.22              
ATOM   3293  CD1 PHE A 214     120.658  95.592  77.169  1.00  5.22              
ATOM   3294  HD1 PHE A 214     121.106  96.495  77.556  1.00  5.22              
ATOM   3295  CE1 PHE A 214     121.217  94.977  76.038  1.00  5.22              
ATOM   3296  HE1 PHE A 214     122.097  95.393  75.566  1.00  5.22              
ATOM   3297  CZ  PHE A 214     120.631  93.813  75.520  1.00  5.22              
ATOM   3298  HZ  PHE A 214     121.063  93.351  74.648  1.00  5.22              
ATOM   3299  CE2 PHE A 214     119.493  93.254  76.128  1.00  5.22              
ATOM   3300  HE2 PHE A 214     119.048  92.357  75.727  1.00  5.22              
ATOM   3301  CD2 PHE A 214     118.937  93.867  77.261  1.00  5.22              
ATOM   3302  HD2 PHE A 214     118.060  93.442  77.730  1.00  5.22              
ATOM   3303  C   PHE A 214     117.359  97.618  79.413  1.00  5.22              
ATOM   3304  O   PHE A 214     116.479  98.045  78.646  1.00  5.22              
ATOM   3305  N   ASP A 215     117.216  97.625  80.743  1.00  5.08              
ATOM   3306  H   ASP A 215     117.787  97.000  81.306  1.00  5.08              
ATOM   3307  CA  ASP A 215     115.908  98.010  81.241  1.00  5.08              
ATOM   3308  HA  ASP A 215     115.182  97.511  80.598  1.00  5.08              
ATOM   3309  CB  ASP A 215     115.602  97.404  82.599  1.00  5.08              
ATOM   3310  HB1 ASP A 215     114.537  97.521  82.794  1.00  5.08              
ATOM   3311  HB2 ASP A 215     116.135  98.031  83.298  1.00  5.08              
ATOM   3312  CG  ASP A 215     115.985  95.900  82.777  1.00  5.08              
ATOM   3313  OD1 ASP A 215     116.351  95.249  81.775  1.00  5.08              
ATOM   3314  OD2 ASP A 215     116.012  95.418  83.937  1.00  5.08              
ATOM   3315  C   ASP A 215     115.604  99.513  81.032  1.00  5.08              
ATOM   3316  O   ASP A 215     114.439  99.877  80.966  1.00  5.08              
ATOM   3317  N   VAL A 216     116.593 100.369  80.688  1.00  5.06              
ATOM   3318  H   VAL A 216     117.522  99.988  80.596  1.00  5.06              
ATOM   3319  CA  VAL A 216     116.365 101.758  80.204  1.00  5.06              
ATOM   3320  HA  VAL A 216     115.492 102.107  80.749  1.00  5.06              
ATOM   3321  CB  VAL A 216     117.525 102.718  80.613  1.00  5.06              
ATOM   3322  HB  VAL A 216     118.101 102.224  81.394  1.00  5.06              
ATOM   3323  CG1 VAL A 216     118.528 103.165  79.536  1.00  5.06              
ATOM   3324 1HG1 VAL A 216     119.423 103.554  80.024  1.00  5.06              
ATOM   3325 2HG1 VAL A 216     118.807 102.333  78.900  1.00  5.06              
ATOM   3326 3HG1 VAL A 216     118.108 103.975  78.944  1.00  5.06              
ATOM   3327  CG2 VAL A 216     116.984 104.024  81.215  1.00  5.06              
ATOM   3328 1HG2 VAL A 216     116.412 104.575  80.469  1.00  5.06              
ATOM   3329 2HG2 VAL A 216     116.336 103.822  82.062  1.00  5.06              
ATOM   3330 3HG2 VAL A 216     117.812 104.644  81.565  1.00  5.06              
ATOM   3331  C   VAL A 216     115.918 101.875  78.740  1.00  5.06              
ATOM   3332  O   VAL A 216     115.977 102.939  78.115  1.00  5.06              
ATOM   3333  N   LYS A 217     115.465 100.759  78.183  1.00  4.80              
ATOM   3334  H   LYS A 217     115.547  99.919  78.750  1.00  4.80              
ATOM   3335  CA  LYS A 217     114.694 100.619  76.945  1.00  4.80              
ATOM   3336  HA  LYS A 217     114.322 101.593  76.634  1.00  4.80              
ATOM   3337  CB  LYS A 217     115.567 100.005  75.831  1.00  4.80              
ATOM   3338  HB1 LYS A 217     114.971  99.914  74.921  1.00  4.80              
ATOM   3339  HB2 LYS A 217     115.861  98.997  76.134  1.00  4.80              
ATOM   3340  CG  LYS A 217     116.846 100.800  75.509  1.00  4.80              
ATOM   3341  HG1 LYS A 217     117.439 100.231  74.791  1.00  4.80              
ATOM   3342  HG2 LYS A 217     117.441 100.893  76.418  1.00  4.80              
ATOM   3343  CD  LYS A 217     116.556 102.188  74.909  1.00  4.80              
ATOM   3344  HD1 LYS A 217     115.736 102.674  75.437  1.00  4.80              
ATOM   3345  HD2 LYS A 217     116.246 102.059  73.870  1.00  4.80              
ATOM   3346  CE  LYS A 217     117.771 103.122  74.956  1.00  4.80              
ATOM   3347  HE1 LYS A 217     117.514 104.036  74.413  1.00  4.80              
ATOM   3348  HE2 LYS A 217     118.614 102.650  74.442  1.00  4.80              
ATOM   3349  NZ  LYS A 217     118.136 103.462  76.354  1.00  4.80              
ATOM   3350  HZ1 LYS A 217     118.763 104.254  76.396  1.00  4.80              
ATOM   3351  HZ2 LYS A 217     117.298 103.657  76.905  1.00  4.80              
ATOM   3352  HZ3 LYS A 217     118.564 102.670  76.818  1.00  4.80              
ATOM   3353  C   LYS A 217     113.447  99.779  77.189  1.00  4.80              
ATOM   3354  O   LYS A 217     112.518  99.870  76.389  1.00  4.80              
ATOM   3355  N   PHE A 218     113.389  99.031  78.292  1.00  4.53              
ATOM   3356  H   PHE A 218     114.165  99.017  78.936  1.00  4.53              
ATOM   3357  CA  PHE A 218     112.114  98.447  78.734  1.00  4.53              
ATOM   3358  HA  PHE A 218     111.563  98.168  77.837  1.00  4.53              
ATOM   3359  CB  PHE A 218     112.338  97.113  79.465  1.00  4.53              
ATOM   3360  HB1 PHE A 218     111.364  96.670  79.656  1.00  4.53              
ATOM   3361  HB2 PHE A 218     112.819  97.308  80.425  1.00  4.53              
ATOM   3362  CG  PHE A 218     113.132  96.075  78.686  1.00  4.53              
ATOM   3363  CD1 PHE A 218     112.873  95.831  77.321  1.00  4.53              
ATOM   3364  HD1 PHE A 218     112.072  96.352  76.818  1.00  4.53              
ATOM   3365  CE1 PHE A 218     113.650  94.903  76.607  1.00  4.53              
ATOM   3366  HE1 PHE A 218     113.451  94.714  75.563  1.00  4.53              
ATOM   3367  CZ  PHE A 218     114.688  94.212  77.253  1.00  4.53              
ATOM   3368  HZ  PHE A 218     115.299  93.523  76.694  1.00  4.53              
ATOM   3369  CE2 PHE A 218     114.907  94.403  78.628  1.00  4.53              
ATOM   3370  HE2 PHE A 218     115.676  93.851  79.152  1.00  4.53              
ATOM   3371  CD2 PHE A 218     114.120  95.321  79.342  1.00  4.53              
ATOM   3372  HD2 PHE A 218     114.280  95.446  80.403  1.00  4.53              
ATOM   3373  C   PHE A 218     111.144  99.398  79.444  1.00  4.53              
ATOM   3374  O   PHE A 218     111.000  99.366  80.660  1.00  4.53              
ATOM   3375  N   HIS A 219     110.418 100.209  78.661  1.00  4.49              
ATOM   3376  H   HIS A 219     110.608 100.153  77.671  1.00  4.49              
ATOM   3377  CA  HIS A 219     109.053 100.594  79.064  1.00  4.49              
ATOM   3378  HA  HIS A 219     109.091 100.842  80.128  1.00  4.49              
ATOM   3379  CB  HIS A 219     108.552 101.829  78.306  1.00  4.49              
ATOM   3380  HB1 HIS A 219     107.837 101.544  77.533  1.00  4.49              
ATOM   3381  HB2 HIS A 219     109.388 102.349  77.836  1.00  4.49              
ATOM   3382  CG  HIS A 219     107.906 102.761  79.293  1.00  4.49              
ATOM   3383  ND1 HIS A 219     106.601 102.645  79.774  1.00  4.49              
ATOM   3384  CE1 HIS A 219     106.548 103.409  80.876  1.00  4.49              
ATOM   3385  HE1 HIS A 219     105.684 103.494  81.522  1.00  4.49              
ATOM   3386  NE2 HIS A 219     107.741 103.981  81.109  1.00  4.49              
ATOM   3387  HE2 HIS A 219     108.012 104.475  81.958  1.00  4.49              
ATOM   3388  CD2 HIS A 219     108.611 103.579  80.125  1.00  4.49              
ATOM   3389  HD2 HIS A 219     109.681 103.729  80.107  1.00  4.49              
ATOM   3390  C   HIS A 219     108.108  99.380  78.965  1.00  4.49              
ATOM   3391  O   HIS A 219     108.534  98.307  78.550  1.00  4.49              
ATOM   3392  N   GLU A 220     106.848  99.513  79.386  1.00  4.45              
ATOM   3393  H   GLU A 220     106.553 100.441  79.665  1.00  4.45              
ATOM   3394  CA  GLU A 220     105.892  98.396  79.603  1.00  4.45              
ATOM   3395  HA  GLU A 220     104.981  98.848  79.993  1.00  4.45              
ATOM   3396  CB  GLU A 220     105.482  97.700  78.288  1.00  4.45              
ATOM   3397  HB1 GLU A 220     104.710  96.966  78.529  1.00  4.45              
ATOM   3398  HB2 GLU A 220     106.330  97.154  77.875  1.00  4.45              
ATOM   3399  CG  GLU A 220     104.910  98.632  77.210  1.00  4.45              
ATOM   3400  HG1 GLU A 220     105.714  99.226  76.769  1.00  4.45              
ATOM   3401  HG2 GLU A 220     104.193  99.315  77.674  1.00  4.45              
ATOM   3402  CD  GLU A 220     104.211  97.802  76.126  1.00  4.45              
ATOM   3403  OE1 GLU A 220     102.969  97.894  75.997  1.00  4.45              
ATOM   3404  OE2 GLU A 220     104.873  96.966  75.469  1.00  4.45              
ATOM   3405  C   GLU A 220     106.274  97.329  80.664  1.00  4.45              
ATOM   3406  O   GLU A 220     105.453  96.490  81.036  1.00  4.45              
ATOM   3407  N   PHE A 221     107.496  97.391  81.195  1.00  4.41              
ATOM   3408  H   PHE A 221     108.114  98.071  80.779  1.00  4.41              
ATOM   3409  CA  PHE A 221     108.117  96.541  82.220  1.00  4.41              
ATOM   3410  HA  PHE A 221     108.062  95.507  81.878  1.00  4.41              
ATOM   3411  CB  PHE A 221     109.597  96.963  82.261  1.00  4.41              
ATOM   3412  HB1 PHE A 221     109.625  98.032  82.484  1.00  4.41              
ATOM   3413  HB2 PHE A 221     110.004  96.825  81.265  1.00  4.41              
ATOM   3414  CG  PHE A 221     110.535  96.276  83.237  1.00  4.41              
ATOM   3415  CD1 PHE A 221     110.253  95.004  83.770  1.00  4.41              
ATOM   3416  HD1 PHE A 221     109.372  94.458  83.467  1.00  4.41              
ATOM   3417  CE1 PHE A 221     111.105  94.447  84.734  1.00  4.41              
ATOM   3418  HE1 PHE A 221     110.859  93.485  85.146  1.00  4.41              
ATOM   3419  CZ  PHE A 221     112.274  95.119  85.126  1.00  4.41              
ATOM   3420  HZ  PHE A 221     112.950  94.670  85.838  1.00  4.41              
ATOM   3421  CE2 PHE A 221     112.572  96.376  84.582  1.00  4.41              
ATOM   3422  HE2 PHE A 221     113.467  96.899  84.885  1.00  4.41              
ATOM   3423  CD2 PHE A 221     111.699  96.957  83.645  1.00  4.41              
ATOM   3424  HD2 PHE A 221     111.913  97.938  83.241  1.00  4.41              
ATOM   3425  C   PHE A 221     107.450  96.601  83.618  1.00  4.41              
ATOM   3426  O   PHE A 221     108.068  96.960  84.616  1.00  4.41              
ATOM   3427  N   GLY A 222     106.165  96.274  83.734  1.00  4.42              
ATOM   3428  H   GLY A 222     105.657  96.028  82.889  1.00  4.42              
ATOM   3429  CA  GLY A 222     105.438  96.481  84.990  1.00  4.42              
ATOM   3430  HA1 GLY A 222     104.408  96.160  84.849  1.00  4.42              
ATOM   3431  HA2 GLY A 222     105.436  97.547  85.216  1.00  4.42              
ATOM   3432  C   GLY A 222     105.992  95.752  86.199  1.00  4.42              
ATOM   3433  O   GLY A 222     106.044  96.323  87.292  1.00  4.42              
ATOM   3434  N   THR A 223     106.439  94.505  86.034  1.00  3.97              
ATOM   3435  H   THR A 223     106.435  94.083  85.112  1.00  3.97              
ATOM   3436  CA  THR A 223     107.097  93.823  87.147  1.00  3.97              
ATOM   3437  HA  THR A 223     107.721  94.603  87.588  1.00  3.97              
ATOM   3438  CB  THR A 223     106.135  93.497  88.299  1.00  3.97              
ATOM   3439  HB  THR A 223     106.176  94.402  88.889  1.00  3.97              
ATOM   3440  CG2 THR A 223     104.641  93.346  87.990  1.00  3.97              
ATOM   3441 1HG2 THR A 223     104.156  94.312  88.129  1.00  3.97              
ATOM   3442 2HG2 THR A 223     104.488  93.058  86.956  1.00  3.97              
ATOM   3443 3HG2 THR A 223     104.180  92.629  88.667  1.00  3.97              
ATOM   3444  OG1 THR A 223     106.566  92.480  89.171  1.00  3.97              
ATOM   3445  HG1 THR A 223     107.349  92.800  89.650  1.00  3.97              
ATOM   3446  C   THR A 223     108.182  92.820  86.728  1.00  3.97              
ATOM   3447  O   THR A 223     108.311  92.350  85.584  1.00  3.97              
ATOM   3448  N   LEU A 224     108.999  92.547  87.739  1.00  3.99              
ATOM   3449  H   LEU A 224     108.839  93.067  88.592  1.00  3.99              
ATOM   3450  CA  LEU A 224     109.718  91.325  87.975  1.00  3.99              
ATOM   3451  HA  LEU A 224     109.213  90.513  87.470  1.00  3.99              
ATOM   3452  CB  LEU A 224     111.189  91.422  87.493  1.00  3.99              
ATOM   3453  HB1 LEU A 224     111.206  91.916  86.528  1.00  3.99              
ATOM   3454  HB2 LEU A 224     111.540  90.406  87.327  1.00  3.99              
ATOM   3455  CG  LEU A 224     112.222  92.102  88.428  1.00  3.99              
ATOM   3456  HG  LEU A 224     112.267  91.568  89.375  1.00  3.99              
ATOM   3457  CD1 LEU A 224     113.620  92.030  87.816  1.00  3.99              
ATOM   3458 1HD1 LEU A 224     114.354  92.418  88.522  1.00  3.99              
ATOM   3459 2HD1 LEU A 224     113.875  90.992  87.589  1.00  3.99              
ATOM   3460 3HD1 LEU A 224     113.659  92.615  86.896  1.00  3.99              
ATOM   3461  CD2 LEU A 224     111.891  93.564  88.719  1.00  3.99              
ATOM   3462 1HD2 LEU A 224     111.719  94.097  87.785  1.00  3.99              
ATOM   3463 2HD2 LEU A 224     110.996  93.631  89.334  1.00  3.99              
ATOM   3464 3HD2 LEU A 224     112.711  94.035  89.259  1.00  3.99              
ATOM   3465  C   LEU A 224     109.661  91.061  89.455  1.00  3.99              
ATOM   3466  O   LEU A 224     109.125  91.828  90.241  1.00  3.99              
ATOM   3467  N   TYR A 225     110.206  89.931  89.822  1.00  4.10              
ATOM   3468  H   TYR A 225     110.633  89.381  89.090  1.00  4.10              
ATOM   3469  CA  TYR A 225     110.376  89.464  91.173  1.00  4.10              
ATOM   3470  HA  TYR A 225     110.008  90.363  91.657  1.00  4.10              
ATOM   3471  CB  TYR A 225     109.312  88.695  91.967  1.00  4.10              
ATOM   3472  HB1 TYR A 225     109.740  88.601  92.950  1.00  4.10              
ATOM   3473  HB2 TYR A 225     109.347  87.679  91.675  1.00  4.10              
ATOM   3474  CG  TYR A 225     107.876  89.272  92.217  1.00  4.10              
ATOM   3475  CD1 TYR A 225     107.188  90.145  91.344  1.00  4.10              
ATOM   3476  HD1 TYR A 225     107.499  90.257  90.328  1.00  4.10              
ATOM   3477  CE1 TYR A 225     106.053  90.869  91.762  1.00  4.10              
ATOM   3478  HE1 TYR A 225     105.541  91.554  91.108  1.00  4.10              
ATOM   3479  CZ  TYR A 225     105.492  90.653  93.025  1.00  4.10              
ATOM   3480  OH  TYR A 225     104.348  91.286  93.375  1.00  4.10              
ATOM   3481  HH  TYR A 225     104.042  90.966  94.225  1.00  4.10              
ATOM   3482  CE2 TYR A 225     106.059  89.676  93.850  1.00  4.10              
ATOM   3483  HE2 TYR A 225     105.597  89.433  94.794  1.00  4.10              
ATOM   3484  CD2 TYR A 225     107.222  88.993  93.437  1.00  4.10              
ATOM   3485  HD2 TYR A 225     107.623  88.235  94.093  1.00  4.10              
ATOM   3486  C   TYR A 225     111.777  89.694  91.751  1.00  4.10              
ATOM   3487  O   TYR A 225     111.978  90.761  92.341  1.00  4.10              
ATOM   3488  N   LEU A 226     112.748  88.813  91.527  1.00  4.48              
ATOM   3489  H   LEU A 226     112.559  88.020  90.935  1.00  4.48              
ATOM   3490  CA  LEU A 226     113.933  88.660  92.379  1.00  4.48              
ATOM   3491  HA  LEU A 226     114.528  87.875  91.928  1.00  4.48              
ATOM   3492  CB  LEU A 226     114.863  89.889  92.372  1.00  4.48              
ATOM   3493  HB1 LEU A 226     115.706  89.682  93.033  1.00  4.48              
ATOM   3494  HB2 LEU A 226     114.339  90.747  92.777  1.00  4.48              
ATOM   3495  CG  LEU A 226     115.413  90.273  90.992  1.00  4.48              
ATOM   3496  HG  LEU A 226     114.596  90.360  90.276  1.00  4.48              
ATOM   3497  CD1 LEU A 226     116.101  91.638  91.099  1.00  4.48              
ATOM   3498 1HD1 LEU A 226     116.466  91.941  90.118  1.00  4.48              
ATOM   3499 2HD1 LEU A 226     115.394  92.384  91.460  1.00  4.48              
ATOM   3500 3HD1 LEU A 226     116.946  91.576  91.787  1.00  4.48              
ATOM   3501  CD2 LEU A 226     116.439  89.267  90.468  1.00  4.48              
ATOM   3502 1HD2 LEU A 226     117.245  89.135  91.191  1.00  4.48              
ATOM   3503 2HD2 LEU A 226     115.972  88.298  90.281  1.00  4.48              
ATOM   3504 3HD2 LEU A 226     116.867  89.624  89.532  1.00  4.48              
ATOM   3505  C   LEU A 226     113.624  88.141  93.807  1.00  4.48              
ATOM   3506  O   LEU A 226     112.867  88.772  94.548  1.00  4.48              
ATOM   3507  N   ASP A 227     114.114  86.952  94.184  1.00  4.51              
ATOM   3508  H   ASP A 227     114.723  86.431  93.545  1.00  4.51              
ATOM   3509  CA  ASP A 227     113.740  86.234  95.426  1.00  4.51              
ATOM   3510  HA  ASP A 227     113.281  86.979  96.063  1.00  4.51              
ATOM   3511  CB  ASP A 227     112.711  85.100  95.380  1.00  4.51              
ATOM   3512  HB1 ASP A 227     112.994  84.388  94.610  1.00  4.51              
ATOM   3513  HB2 ASP A 227     111.831  85.636  95.177  1.00  4.51              
ATOM   3514  CG  ASP A 227     112.417  84.357  96.712  1.00  4.51              
ATOM   3515  OD1 ASP A 227     112.470  83.112  96.775  1.00  4.51              
ATOM   3516  OD2 ASP A 227     112.255  85.061  97.719  1.00  4.51              
ATOM   3517  C   ASP A 227     114.903  85.758  96.300  1.00  4.51              
ATOM   3518  O   ASP A 227     115.523  86.546  97.023  1.00  4.51              
ATOM   3519  N   PHE A 228     115.084  84.440  96.284  1.00  4.55              
ATOM   3520  H   PHE A 228     114.443  83.935  95.682  1.00  4.55              
ATOM   3521  CA  PHE A 228     116.007  83.560  96.927  1.00  4.55              
ATOM   3522  HA  PHE A 228     116.053  84.016  97.912  1.00  4.55              
ATOM   3523  CB  PHE A 228     115.384  82.177  97.340  1.00  4.55              
ATOM   3524  HB1 PHE A 228     115.043  81.609  96.486  1.00  4.55              
ATOM   3525  HB2 PHE A 228     114.455  82.441  97.814  1.00  4.55              
ATOM   3526  CG  PHE A 228     115.968  81.136  98.302  1.00  4.55              
ATOM   3527  CD1 PHE A 228     117.196  81.230  98.989  1.00  4.55              
ATOM   3528  HD1 PHE A 228     117.795  82.116  98.925  1.00  4.55              
ATOM   3529  CE1 PHE A 228     117.626  80.199  99.845  1.00  4.55              
ATOM   3530  HE1 PHE A 228     118.569  80.292 100.364  1.00  4.55              
ATOM   3531  CZ  PHE A 228     116.840  79.051 100.024  1.00  4.55              
ATOM   3532  HZ  PHE A 228     117.190  78.252 100.659  1.00  4.55              
ATOM   3533  CE2 PHE A 228     115.596  78.958  99.380  1.00  4.55              
ATOM   3534  HE2 PHE A 228     114.978  78.086  99.513  1.00  4.55              
ATOM   3535  CD2 PHE A 228     115.164  80.000  98.542  1.00  4.55              
ATOM   3536  HD2 PHE A 228     114.210  79.926  98.044  1.00  4.55              
ATOM   3537  C   PHE A 228     117.484  83.803  96.530  1.00  4.55              
ATOM   3538  O   PHE A 228     118.429  83.239  97.071  1.00  4.55              
ATOM   3539  N   ALA A 229     117.656  84.721  95.582  1.00  4.56              
ATOM   3540  H   ALA A 229     116.807  85.194  95.297  1.00  4.56              
ATOM   3541  CA  ALA A 229     118.739  84.936  94.633  1.00  4.56              
ATOM   3542  HA  ALA A 229     119.084  84.035  94.171  1.00  4.56              
ATOM   3543  CB  ALA A 229     118.355  86.163  93.719  1.00  4.56              
ATOM   3544  HB1 ALA A 229     117.769  86.888  94.287  1.00  4.56              
ATOM   3545  HB2 ALA A 229     119.254  86.669  93.366  1.00  4.56              
ATOM   3546  HB3 ALA A 229     117.768  85.921  92.841  1.00  4.56              
ATOM   3547  C   ALA A 229     119.791  85.535  95.527  1.00  4.56              
ATOM   3548  O   ALA A 229     119.646  86.690  95.930  1.00  4.56              
ATOM   3549  N   GLU A 230     120.824  84.794  95.888  1.00  4.51              
ATOM   3550  H   GLU A 230     120.864  83.802  95.674  1.00  4.51              
ATOM   3551  CA  GLU A 230     121.820  85.457  96.707  1.00  4.51              
ATOM   3552  HA  GLU A 230     121.298  85.800  97.602  1.00  4.51              
ATOM   3553  CB  GLU A 230     122.830  84.403  97.206  1.00  4.51              
ATOM   3554  HB1 GLU A 230     123.522  84.131  96.426  1.00  4.51              
ATOM   3555  HB2 GLU A 230     122.266  83.493  97.418  1.00  4.51              
ATOM   3556  CG  GLU A 230     123.589  84.710  98.505  1.00  4.51              
ATOM   3557  HG1 GLU A 230     124.237  83.859  98.731  1.00  4.51              
ATOM   3558  HG2 GLU A 230     122.852  84.772  99.306  1.00  4.51              
ATOM   3559  CD  GLU A 230     124.430  85.991  98.486  1.00  4.51              
ATOM   3560  OE1 GLU A 230     123.934  87.006  99.014  1.00  4.51              
ATOM   3561  OE2 GLU A 230     125.578  85.971  97.984  1.00  4.51              
ATOM   3562  C   GLU A 230     122.363  86.743  96.025  1.00  4.51              
ATOM   3563  O   GLU A 230     122.560  86.748  94.814  1.00  4.51              
ATOM   3564  N   VAL A 231     122.469  87.868  96.740  1.00  4.52              
ATOM   3565  H   VAL A 231     122.346  87.808  97.750  1.00  4.52              
ATOM   3566  CA  VAL A 231     122.665  89.209  96.137  1.00  4.52              
ATOM   3567  HA  VAL A 231     123.219  89.062  95.211  1.00  4.52              
ATOM   3568  CB  VAL A 231     121.300  89.850  95.769  1.00  4.52              
ATOM   3569  HB  VAL A 231     120.497  89.237  96.173  1.00  4.52              
ATOM   3570  CG1 VAL A 231     121.063  91.287  96.260  1.00  4.52              
ATOM   3571 1HG1 VAL A 231     120.061  91.601  95.973  1.00  4.52              
ATOM   3572 2HG1 VAL A 231     121.119  91.309  97.347  1.00  4.52              
ATOM   3573 3HG1 VAL A 231     121.794  91.969  95.829  1.00  4.52              
ATOM   3574  CG2 VAL A 231     121.131  89.859  94.245  1.00  4.52              
ATOM   3575 1HG2 VAL A 231     121.879  90.504  93.783  1.00  4.52              
ATOM   3576 2HG2 VAL A 231     121.250  88.844  93.862  1.00  4.52              
ATOM   3577 3HG2 VAL A 231     120.131  90.207  93.991  1.00  4.52              
ATOM   3578  C   VAL A 231     123.573  90.121  96.973  1.00  4.52              
ATOM   3579  O   VAL A 231     124.166  91.077  96.466  1.00  4.52              
ATOM   3580  N   ASN A 232     123.739  89.778  98.245  1.00  4.54              
ATOM   3581  H   ASN A 232     123.278  88.908  98.512  1.00  4.54              
ATOM   3582  CA  ASN A 232     124.618  90.321  99.278  1.00  4.54              
ATOM   3583  HA  ASN A 232     124.128  89.982 100.186  1.00  4.54              
ATOM   3584  CB  ASN A 232     125.962  89.575  99.310  1.00  4.54              
ATOM   3585  HB1 ASN A 232     125.782  88.529  99.550  1.00  4.54              
ATOM   3586  HB2 ASN A 232     126.583  89.983 100.106  1.00  4.54              
ATOM   3587  CG  ASN A 232     126.745  89.651  98.019  1.00  4.54              
ATOM   3588  OD1 ASN A 232     127.328  90.667  97.670  1.00  4.54              
ATOM   3589  ND2 ASN A 232     126.830  88.558  97.302  1.00  4.54              
ATOM   3590 1HD2 ASN A 232     126.313  87.714  97.575  1.00  4.54              
ATOM   3591 2HD2 ASN A 232     127.361  88.599  96.460  1.00  4.54              
ATOM   3592  C   ASN A 232     124.800  91.823  99.550  1.00  4.54              
ATOM   3593  O   ASN A 232     124.779  92.171 100.732  1.00  4.54              
ATOM   3594  N   VAL A 233     125.014  92.699  98.565  1.00  4.58              
ATOM   3595  H   VAL A 233     125.029  92.337  97.616  1.00  4.58              
ATOM   3596  CA  VAL A 233     125.326  94.124  98.800  1.00  4.58              
ATOM   3597  HA  VAL A 233     124.895  94.416  99.758  1.00  4.58              
ATOM   3598  CB  VAL A 233     126.850  94.395  98.894  1.00  4.58              
ATOM   3599  HB  VAL A 233     127.315  94.192  97.929  1.00  4.58              
ATOM   3600  CG1 VAL A 233     127.130  95.862  99.273  1.00  4.58              
ATOM   3601 1HG1 VAL A 233     128.203  96.032  99.341  1.00  4.58              
ATOM   3602 2HG1 VAL A 233     126.729  96.535  98.517  1.00  4.58              
ATOM   3603 3HG1 VAL A 233     126.665  96.092 100.234  1.00  4.58              
ATOM   3604  CG2 VAL A 233     127.564  93.536  99.947  1.00  4.58              
ATOM   3605 1HG2 VAL A 233     128.617  93.811 100.007  1.00  4.58              
ATOM   3606 2HG2 VAL A 233     127.093  93.673 100.922  1.00  4.58              
ATOM   3607 3HG2 VAL A 233     127.512  92.485  99.667  1.00  4.58              
ATOM   3608  C   VAL A 233     124.688  95.012  97.733  1.00  4.58              
ATOM   3609  O   VAL A 233     125.266  95.218  96.663  1.00  4.58              
ATOM   3610  N   MET A 234     123.516  95.586  98.026  1.00  4.52              
ATOM   3611  H   MET A 234     123.061  95.330  98.892  1.00  4.52              
ATOM   3612  CA  MET A 234     122.983  96.729  97.266  1.00  4.52              
ATOM   3613  HA  MET A 234     122.913  96.457  96.212  1.00  4.52              
ATOM   3614  CB  MET A 234     121.588  97.115  97.778  1.00  4.52              
ATOM   3615  HB1 MET A 234     121.261  98.025  97.274  1.00  4.52              
ATOM   3616  HB2 MET A 234     121.666  97.330  98.842  1.00  4.52              
ATOM   3617  CG  MET A 234     120.517  96.039  97.565  1.00  4.52              
ATOM   3618  HG1 MET A 234     119.597  96.384  98.040  1.00  4.52              
ATOM   3619  HG2 MET A 234     120.823  95.123  98.070  1.00  4.52              
ATOM   3620  SD  MET A 234     120.140  95.656  95.831  1.00  4.52              
ATOM   3621  CE  MET A 234     118.830  94.427  96.099  1.00  4.52              
ATOM   3622  HE1 MET A 234     118.562  93.962  95.150  1.00  4.52              
ATOM   3623  HE2 MET A 234     119.178  93.656  96.788  1.00  4.52              
ATOM   3624  HE3 MET A 234     117.951  94.913  96.524  1.00  4.52              
ATOM   3625  C   MET A 234     123.933  97.933  97.416  1.00  4.52              
ATOM   3626  O   MET A 234     124.360  98.280  98.525  1.00  4.52              
ATOM   3627  N   ASN A 235     124.243  98.606  96.305  1.00  4.52              
ATOM   3628  H   ASN A 235     123.830  98.302  95.434  1.00  4.52              
ATOM   3629  CA  ASN A 235     125.199  99.716  96.241  1.00  4.52              
ATOM   3630  HA  ASN A 235     125.341 100.140  97.231  1.00  4.52              
ATOM   3631  CB  ASN A 235     126.544  99.144  95.746  1.00  4.52              
ATOM   3632  HB1 ASN A 235     126.418  98.708  94.754  1.00  4.52              
ATOM   3633  HB2 ASN A 235     126.852  98.345  96.420  1.00  4.52              
ATOM   3634  CG  ASN A 235     127.644 100.189  95.663  1.00  4.52              
ATOM   3635  OD1 ASN A 235     127.511 101.232  95.041  1.00  4.52              
ATOM   3636  ND2 ASN A 235     128.761  99.958  96.310  1.00  4.52              
ATOM   3637 1HD2 ASN A 235     128.891  99.084  96.792  1.00  4.52              
ATOM   3638 2HD2 ASN A 235     129.480 100.658  96.268  1.00  4.52              
ATOM   3639  C   ASN A 235     124.674 100.805  95.309  1.00  4.52              
ATOM   3640  O   ASN A 235     124.287 100.453  94.214  1.00  4.52              
ATOM   3641  N   LYS A 236     124.650 102.101  95.664  1.00  4.49              
ATOM   3642  H   LYS A 236     125.002 102.357  96.573  1.00  4.49              
ATOM   3643  CA  LYS A 236     123.888 103.105  94.882  1.00  4.49              
ATOM   3644  HA  LYS A 236     122.849 102.776  94.964  1.00  4.49              
ATOM   3645  CB  LYS A 236     123.900 104.493  95.556  1.00  4.49              
ATOM   3646  HB1 LYS A 236     123.747 104.342  96.626  1.00  4.49              
ATOM   3647  HB2 LYS A 236     123.035 105.057  95.204  1.00  4.49              
ATOM   3648  CG  LYS A 236     125.152 105.368  95.380  1.00  4.49              
ATOM   3649  HG1 LYS A 236     126.047 104.744  95.383  1.00  4.49              
ATOM   3650  HG2 LYS A 236     125.202 106.037  96.240  1.00  4.49              
ATOM   3651  CD  LYS A 236     125.113 106.232  94.106  1.00  4.49              
ATOM   3652  HD1 LYS A 236     124.168 106.777  94.049  1.00  4.49              
ATOM   3653  HD2 LYS A 236     125.190 105.595  93.227  1.00  4.49              
ATOM   3654  CE  LYS A 236     126.273 107.233  94.075  1.00  4.49              
ATOM   3655  HE1 LYS A 236     126.387 107.615  93.057  1.00  4.49              
ATOM   3656  HE2 LYS A 236     127.198 106.723  94.352  1.00  4.49              
ATOM   3657  NZ  LYS A 236     126.042 108.378  94.979  1.00  4.49              
ATOM   3658  HZ1 LYS A 236     126.852 108.999  95.036  1.00  4.49              
ATOM   3659  HZ2 LYS A 236     125.340 109.039  94.646  1.00  4.49              
ATOM   3660  HZ3 LYS A 236     125.799 108.151  95.938  1.00  4.49              
ATOM   3661  C   LYS A 236     124.101 103.104  93.356  1.00  4.49              
ATOM   3662  O   LYS A 236     123.136 103.272  92.611  1.00  4.49              
ATOM   3663  N   THR A 237     125.331 102.840  92.899  1.00  4.53              
ATOM   3664  H   THR A 237     126.038 102.621  93.588  1.00  4.53              
ATOM   3665  CA  THR A 237     125.664 102.702  91.466  1.00  4.53              
ATOM   3666  HA  THR A 237     125.534 103.679  91.002  1.00  4.53              
ATOM   3667  CB  THR A 237     127.142 102.312  91.288  1.00  4.53              
ATOM   3668  HB  THR A 237     127.742 102.979  91.908  1.00  4.53              
ATOM   3669  CG2 THR A 237     127.501 100.867  91.644  1.00  4.53              
ATOM   3670 1HG2 THR A 237     128.585 100.761  91.690  1.00  4.53              
ATOM   3671 2HG2 THR A 237     127.084 100.602  92.612  1.00  4.53              
ATOM   3672 3HG2 THR A 237     127.114 100.177  90.893  1.00  4.53              
ATOM   3673  OG1 THR A 237     127.527 102.493  89.949  1.00  4.53              
ATOM   3674  HG1 THR A 237     128.490 102.503  89.915  1.00  4.53              
ATOM   3675  C   THR A 237     124.730 101.749  90.723  1.00  4.53              
ATOM   3676  O   THR A 237     124.229 102.076  89.648  1.00  4.53              
ATOM   3677  N   VAL A 238     124.414 100.615  91.350  1.00  4.47              
ATOM   3678  H   VAL A 238     124.791 100.484  92.282  1.00  4.47              
ATOM   3679  CA  VAL A 238     123.447  99.609  90.921  1.00  4.47              
ATOM   3680  HA  VAL A 238     123.921  99.054  90.110  1.00  4.47              
ATOM   3681  CB  VAL A 238     123.193  98.571  92.054  1.00  4.47              
ATOM   3682  HB  VAL A 238     124.102  98.505  92.652  1.00  4.47              
ATOM   3683  CG1 VAL A 238     122.029  98.842  93.012  1.00  4.47              
ATOM   3684 1HG1 VAL A 238     122.087  99.847  93.414  1.00  4.47              
ATOM   3685 2HG1 VAL A 238     121.084  98.706  92.489  1.00  4.47              
ATOM   3686 3HG1 VAL A 238     122.061  98.134  93.842  1.00  4.47              
ATOM   3687  CG2 VAL A 238     122.980  97.166  91.513  1.00  4.47              
ATOM   3688 1HG2 VAL A 238     122.773  96.477  92.332  1.00  4.47              
ATOM   3689 2HG2 VAL A 238     122.145  97.153  90.816  1.00  4.47              
ATOM   3690 3HG2 VAL A 238     123.886  96.831  91.012  1.00  4.47              
ATOM   3691  C   VAL A 238     122.230 100.298  90.309  1.00  4.47              
ATOM   3692  O   VAL A 238     122.068 100.254  89.089  1.00  4.47              
ATOM   3693  N   MET A 239     121.530 101.144  91.070  1.00  4.45              
ATOM   3694  H   MET A 239     121.862 101.323  92.007  1.00  4.45              
ATOM   3695  CA  MET A 239     120.227 101.708  90.699  1.00  4.45              
ATOM   3696  HA  MET A 239     119.636 100.913  90.304  1.00  4.45              
ATOM   3697  CB  MET A 239     119.527 102.275  91.961  1.00  4.45              
ATOM   3698  HB1 MET A 239     118.522 102.593  91.691  1.00  4.45              
ATOM   3699  HB2 MET A 239     120.071 103.162  92.289  1.00  4.45              
ATOM   3700  CG  MET A 239     119.392 101.336  93.168  1.00  4.45              
ATOM   3701  HG1 MET A 239     118.871 101.876  93.959  1.00  4.45              
ATOM   3702  HG2 MET A 239     120.387 101.118  93.544  1.00  4.45              
ATOM   3703  SD  MET A 239     118.523  99.766  92.897  1.00  4.45              
ATOM   3704  CE  MET A 239     116.799 100.314  92.975  1.00  4.45              
ATOM   3705  HE1 MET A 239     116.141  99.466  92.788  1.00  4.45              
ATOM   3706  HE2 MET A 239     116.586 100.731  93.960  1.00  4.45              
ATOM   3707  HE3 MET A 239     116.624 101.074  92.218  1.00  4.45              
ATOM   3708  C   MET A 239     120.268 102.818  89.624  1.00  4.45              
ATOM   3709  O   MET A 239     119.300 103.555  89.465  1.00  4.45              
ATOM   3710  N   LYS A 240     121.372 102.974  88.875  1.00  4.53              
ATOM   3711  H   LYS A 240     122.174 102.404  89.112  1.00  4.53              
ATOM   3712  CA  LYS A 240     121.438 103.884  87.711  1.00  4.53              
ATOM   3713  HA  LYS A 240     121.529 104.918  88.046  1.00  4.53              
ATOM   3714  CB  LYS A 240     122.641 103.495  86.822  1.00  4.53              
ATOM   3715  HB1 LYS A 240     122.462 103.865  85.810  1.00  4.53              
ATOM   3716  HB2 LYS A 240     122.650 102.411  86.745  1.00  4.53              
ATOM   3717  CG  LYS A 240     124.029 104.022  87.203  1.00  4.53              
ATOM   3718  HG1 LYS A 240     124.197 103.992  88.274  1.00  4.53              
ATOM   3719  HG2 LYS A 240     124.069 105.073  86.913  1.00  4.53              
ATOM   3720  CD  LYS A 240     125.142 103.266  86.441  1.00  4.53              
ATOM   3721  HD1 LYS A 240     126.007 103.930  86.403  1.00  4.53              
ATOM   3722  HD2 LYS A 240     124.826 103.104  85.408  1.00  4.53              
ATOM   3723  CE  LYS A 240     125.641 101.930  87.037  1.00  4.53              
ATOM   3724  HE1 LYS A 240     126.078 102.143  88.018  1.00  4.53              
ATOM   3725  HE2 LYS A 240     126.445 101.559  86.397  1.00  4.53              
ATOM   3726  NZ  LYS A 240     124.597 100.881  87.192  1.00  4.53              
ATOM   3727  HZ1 LYS A 240     125.012 100.009  87.492  1.00  4.53              
ATOM   3728  HZ2 LYS A 240     123.970 101.160  87.948  1.00  4.53              
ATOM   3729  HZ3 LYS A 240     124.062 100.734  86.344  1.00  4.53              
ATOM   3730  C   LYS A 240     120.249 103.822  86.753  1.00  4.53              
ATOM   3731  O   LYS A 240     119.878 104.856  86.205  1.00  4.53              
ATOM   3732  N   TYR A 241     119.701 102.629  86.486  1.00  5.01              
ATOM   3733  H   TYR A 241     120.018 101.822  86.989  1.00  5.01              
ATOM   3734  CA  TYR A 241     118.382 102.601  85.870  1.00  5.01              
ATOM   3735  HA  TYR A 241     118.374 103.256  84.997  1.00  5.01              
ATOM   3736  CB  TYR A 241     117.858 101.240  85.428  1.00  5.01              
ATOM   3737  HB1 TYR A 241     117.960 100.611  86.293  1.00  5.01              
ATOM   3738  HB2 TYR A 241     118.452 100.890  84.589  1.00  5.01              
ATOM   3739  CG  TYR A 241     116.385 101.176  85.039  1.00  5.01              
ATOM   3740  CD1 TYR A 241     115.985 101.620  83.775  1.00  5.01              
ATOM   3741  HD1 TYR A 241     116.735 101.966  83.093  1.00  5.01              
ATOM   3742  CE1 TYR A 241     114.623 101.611  83.421  1.00  5.01              
ATOM   3743  HE1 TYR A 241     114.279 101.963  82.463  1.00  5.01              
ATOM   3744  CZ  TYR A 241     113.657 101.120  84.316  1.00  5.01              
ATOM   3745  OH  TYR A 241     112.353 101.171  83.971  1.00  5.01              
ATOM   3746  HH  TYR A 241     111.772 100.861  84.685  1.00  5.01              
ATOM   3747  CE2 TYR A 241     114.047 100.668  85.588  1.00  5.01              
ATOM   3748  HE2 TYR A 241     113.292 100.332  86.286  1.00  5.01              
ATOM   3749  CD2 TYR A 241     115.408 100.701  85.942  1.00  5.01              
ATOM   3750  HD2 TYR A 241     115.695 100.405  86.934  1.00  5.01              
ATOM   3751  C   TYR A 241     117.372 103.139  86.892  1.00  5.01              
ATOM   3752  O   TYR A 241     116.895 102.433  87.778  1.00  5.01              
ATOM   3753  N   PHE A 242     116.959 104.374  86.710  1.00  5.01              
ATOM   3754  H   PHE A 242     117.509 105.005  86.141  1.00  5.01              
ATOM   3755  CA  PHE A 242     115.570 104.692  86.939  1.00  5.01              
ATOM   3756  HA  PHE A 242     114.955 103.805  86.790  1.00  5.01              
ATOM   3757  CB  PHE A 242     115.349 105.223  88.359  1.00  5.01              
ATOM   3758  HB1 PHE A 242     115.975 106.103  88.515  1.00  5.01              
ATOM   3759  HB2 PHE A 242     115.687 104.470  89.053  1.00  5.01              
ATOM   3760  CG  PHE A 242     113.898 105.571  88.664  1.00  5.01              
ATOM   3761  CD1 PHE A 242     112.899 104.582  88.588  1.00  5.01              
ATOM   3762  HD1 PHE A 242     113.159 103.565  88.329  1.00  5.01              
ATOM   3763  CE1 PHE A 242     111.557 104.902  88.858  1.00  5.01              
ATOM   3764  HE1 PHE A 242     110.799 104.129  88.820  1.00  5.01              
ATOM   3765  CZ  PHE A 242     111.202 106.218  89.195  1.00  5.01              
ATOM   3766  HZ  PHE A 242     110.170 106.456  89.408  1.00  5.01              
ATOM   3767  CE2 PHE A 242     112.192 107.213  89.268  1.00  5.01              
ATOM   3768  HE2 PHE A 242     111.923 108.223  89.550  1.00  5.01              
ATOM   3769  CD2 PHE A 242     113.535 106.889  89.001  1.00  5.01              
ATOM   3770  HD2 PHE A 242     114.292 107.656  89.061  1.00  5.01              
ATOM   3771  C   PHE A 242     115.186 105.810  85.966  1.00  5.01              
ATOM   3772  O   PHE A 242     115.883 106.826  85.905  1.00  5.01              
ATOM   3773  N   PRO A 243     114.150 105.649  85.132  1.00  5.57              
ATOM   3774  CD  PRO A 243     113.198 104.545  85.086  1.00  5.57              
ATOM   3775  HD1 PRO A 243     112.491 104.591  85.914  1.00  5.57              
ATOM   3776  HD2 PRO A 243     113.731 103.597  85.099  1.00  5.57              
ATOM   3777  CG  PRO A 243     112.463 104.690  83.755  1.00  5.57              
ATOM   3778  HG1 PRO A 243     111.595 105.336  83.880  1.00  5.57              
ATOM   3779  HG2 PRO A 243     112.170 103.728  83.338  1.00  5.57              
ATOM   3780  CB  PRO A 243     113.507 105.383  82.885  1.00  5.57              
ATOM   3781  HB1 PRO A 243     113.053 105.888  82.031  1.00  5.57              
ATOM   3782  HB2 PRO A 243     114.232 104.646  82.541  1.00  5.57              
ATOM   3783  CA  PRO A 243     114.180 106.355  83.864  1.00  5.57              
ATOM   3784  HA  PRO A 243     115.209 106.511  83.536  1.00  5.57              
ATOM   3785  C   PRO A 243     113.469 107.702  83.798  1.00  5.57              
ATOM   3786  O   PRO A 243     113.727 108.467  82.867  1.00  5.57              
ATOM   3787  N   LYS A 244     112.537 107.929  84.731  1.00  5.02              
ATOM   3788  H   LYS A 244     112.479 107.194  85.427  1.00  5.02              
ATOM   3789  CA  LYS A 244     111.709 109.122  84.998  1.00  5.02              
ATOM   3790  HA  LYS A 244     112.004 109.438  86.001  1.00  5.02              
ATOM   3791  CB  LYS A 244     111.975 110.356  84.108  1.00  5.02              
ATOM   3792  HB1 LYS A 244     113.050 110.526  84.048  1.00  5.02              
ATOM   3793  HB2 LYS A 244     111.558 111.234  84.605  1.00  5.02              
ATOM   3794  CG  LYS A 244     111.350 110.275  82.701  1.00  5.02              
ATOM   3795  HG1 LYS A 244     110.300 110.559  82.764  1.00  5.02              
ATOM   3796  HG2 LYS A 244     111.403 109.255  82.322  1.00  5.02              
ATOM   3797  CD  LYS A 244     112.080 111.208  81.725  1.00  5.02              
ATOM   3798  HD1 LYS A 244     113.142 110.951  81.727  1.00  5.02              
ATOM   3799  HD2 LYS A 244     111.981 112.244  82.054  1.00  5.02              
ATOM   3800  CE  LYS A 244     111.561 111.053  80.290  1.00  5.02              
ATOM   3801  HE1 LYS A 244     111.638 109.998  80.008  1.00  5.02              
ATOM   3802  HE2 LYS A 244     112.218 111.623  79.625  1.00  5.02              
ATOM   3803  NZ  LYS A 244     110.161 111.528  80.150  1.00  5.02              
ATOM   3804  HZ1 LYS A 244     109.847 111.431  79.192  1.00  5.02              
ATOM   3805  HZ2 LYS A 244     109.546 110.990  80.748  1.00  5.02              
ATOM   3806  HZ3 LYS A 244     110.096 112.501  80.418  1.00  5.02              
ATOM   3807  C   LYS A 244     110.224 108.853  85.140  1.00  5.02              
ATOM   3808  O   LYS A 244     109.543 109.556  85.875  1.00  5.02              
ATOM   3809  N   ILE A 245     109.745 107.842  84.431  1.00  6.15              
ATOM   3810  H   ILE A 245     110.393 107.338  83.844  1.00  6.15              
ATOM   3811  CA  ILE A 245     108.409 107.273  84.567  1.00  6.15              
ATOM   3812  HA  ILE A 245     108.056 107.411  85.591  1.00  6.15              
ATOM   3813  CB  ILE A 245     107.386 107.920  83.588  1.00  6.15              
ATOM   3814  HB  ILE A 245     107.729 107.743  82.567  1.00  6.15              
ATOM   3815  CG2 ILE A 245     106.006 107.247  83.748  1.00  6.15              
ATOM   3816 1HG2 ILE A 245     105.300 107.634  83.015  1.00  6.15              
ATOM   3817 2HG2 ILE A 245     106.069 106.172  83.584  1.00  6.15              
ATOM   3818 3HG2 ILE A 245     105.614 107.427  84.751  1.00  6.15              
ATOM   3819  CG1 ILE A 245     107.250 109.450  83.778  1.00  6.15              
ATOM   3820 1HG1 ILE A 245     108.224 109.911  83.633  1.00  6.15              
ATOM   3821 2HG1 ILE A 245     106.924 109.661  84.798  1.00  6.15              
ATOM   3822  CD1 ILE A 245     106.295 110.148  82.800  1.00  6.15              
ATOM   3823  HD1 ILE A 245     106.396 111.228  82.911  1.00  6.15              
ATOM   3824  HD2 ILE A 245     106.542 109.871  81.775  1.00  6.15              
ATOM   3825  HD3 ILE A 245     105.261 109.879  83.016  1.00  6.15              
ATOM   3826  C   ILE A 245     108.541 105.815  84.259  1.00  6.15              
ATOM   3827  O   ILE A 245     108.985 105.431  83.182  1.00  6.15              
ATOM   3828  N   ASP A 246     108.146 105.051  85.244  1.00  4.49              
ATOM   3829  H   ASP A 246     107.801 105.488  86.093  1.00  4.49              
ATOM   3830  CA  ASP A 246     108.109 103.615  85.291  1.00  4.49              
ATOM   3831  HA  ASP A 246     107.622 103.198  84.408  1.00  4.49              
ATOM   3832  CB  ASP A 246     109.557 103.098  85.384  1.00  4.49              
ATOM   3833  HB1 ASP A 246     110.044 103.547  86.252  1.00  4.49              
ATOM   3834  HB2 ASP A 246     110.098 103.405  84.491  1.00  4.49              
ATOM   3835  CG  ASP A 246     109.652 101.581  85.477  1.00  4.49              
ATOM   3836  OD1 ASP A 246     108.747 100.915  84.939  1.00  4.49              
ATOM   3837  OD2 ASP A 246     110.605 101.114  86.135  1.00  4.49              
ATOM   3838  C   ASP A 246     107.293 103.279  86.544  1.00  4.49              
ATOM   3839  O   ASP A 246     106.932 104.168  87.322  1.00  4.49              
ATOM   3840  N   ILE A 247     106.943 102.018  86.708  1.00  4.08              
ATOM   3841  H   ILE A 247     107.317 101.329  86.053  1.00  4.08              
ATOM   3842  CA  ILE A 247     105.886 101.579  87.605  1.00  4.08              
ATOM   3843  HA  ILE A 247     105.750 102.332  88.379  1.00  4.08              
ATOM   3844  CB  ILE A 247     104.584 101.474  86.759  1.00  4.08              
ATOM   3845  HB  ILE A 247     104.533 102.376  86.146  1.00  4.08              
ATOM   3846  CG2 ILE A 247     104.598 100.292  85.766  1.00  4.08              
ATOM   3847 1HG2 ILE A 247     103.762 100.378  85.074  1.00  4.08              
ATOM   3848 2HG2 ILE A 247     105.527 100.275  85.194  1.00  4.08              
ATOM   3849 3HG2 ILE A 247     104.503  99.350  86.307  1.00  4.08              
ATOM   3850  CG1 ILE A 247     103.278 101.457  87.580  1.00  4.08              
ATOM   3851 1HG1 ILE A 247     103.278 100.622  88.279  1.00  4.08              
ATOM   3852 2HG1 ILE A 247     102.440 101.315  86.897  1.00  4.08              
ATOM   3853  CD1 ILE A 247     103.034 102.766  88.345  1.00  4.08              
ATOM   3854  HD1 ILE A 247     103.091 103.613  87.661  1.00  4.08              
ATOM   3855  HD2 ILE A 247     102.040 102.742  88.791  1.00  4.08              
ATOM   3856  HD3 ILE A 247     103.771 102.891  89.137  1.00  4.08              
ATOM   3857  C   ILE A 247     106.301 100.287  88.323  1.00  4.08              
ATOM   3858  O   ILE A 247     105.488  99.438  88.659  1.00  4.08              
ATOM   3859  N   LEU A 248     107.611 100.135  88.521  1.00  4.11              
ATOM   3860  H   LEU A 248     108.207 100.853  88.138  1.00  4.11              
ATOM   3861  CA  LEU A 248     108.270  98.915  88.958  1.00  4.11              
ATOM   3862  HA  LEU A 248     108.177  98.214  88.127  1.00  4.11              
ATOM   3863  CB  LEU A 248     109.765  99.235  89.155  1.00  4.11              
ATOM   3864  HB1 LEU A 248     109.881  99.817  90.070  1.00  4.11              
ATOM   3865  HB2 LEU A 248     110.106  99.859  88.328  1.00  4.11              
ATOM   3866  CG  LEU A 248     110.683  98.002  89.222  1.00  4.11              
ATOM   3867  HG  LEU A 248     110.325  97.320  89.993  1.00  4.11              
ATOM   3868  CD1 LEU A 248     110.735  97.254  87.889  1.00  4.11              
ATOM   3869 1HD1 LEU A 248     111.515  96.497  87.912  1.00  4.11              
ATOM   3870 2HD1 LEU A 248     109.782  96.768  87.684  1.00  4.11              
ATOM   3871 3HD1 LEU A 248     110.943  97.953  87.076  1.00  4.11              
ATOM   3872  CD2 LEU A 248     112.102  98.443  89.594  1.00  4.11              
ATOM   3873 1HD2 LEU A 248     112.761  97.577  89.635  1.00  4.11              
ATOM   3874 2HD2 LEU A 248     112.476  99.141  88.843  1.00  4.11              
ATOM   3875 3HD2 LEU A 248     112.091  98.939  90.565  1.00  4.11              
ATOM   3876  C   LEU A 248     107.646  98.246  90.200  1.00  4.11              
ATOM   3877  O   LEU A 248     107.806  98.730  91.321  1.00  4.11              
ATOM   3878  N   LYS A 249     107.054  97.059  90.056  1.00  4.01              
ATOM   3879  H   LYS A 249     106.808  96.747  89.120  1.00  4.01              
ATOM   3880  CA  LYS A 249     107.025  96.125  91.196  1.00  4.01              
ATOM   3881  HA  LYS A 249     106.970  96.710  92.112  1.00  4.01              
ATOM   3882  CB  LYS A 249     105.757  95.237  91.220  1.00  4.01              
ATOM   3883  HB1 LYS A 249     105.643  94.752  92.181  1.00  4.01              
ATOM   3884  HB2 LYS A 249     105.872  94.411  90.554  1.00  4.01              
ATOM   3885  CG  LYS A 249     104.467  95.999  90.856  1.00  4.01              
ATOM   3886  HG1 LYS A 249     104.534  96.303  89.811  1.00  4.01              
ATOM   3887  HG2 LYS A 249     104.398  96.906  91.454  1.00  4.01              
ATOM   3888  CD  LYS A 249     103.177  95.169  91.005  1.00  4.01              
ATOM   3889  HD1 LYS A 249     103.379  94.140  90.708  1.00  4.01              
ATOM   3890  HD2 LYS A 249     102.440  95.565  90.304  1.00  4.01              
ATOM   3891  CE  LYS A 249     102.540  95.164  92.406  1.00  4.01              
ATOM   3892  HE1 LYS A 249     103.256  94.773  93.134  1.00  4.01              
ATOM   3893  HE2 LYS A 249     101.689  94.480  92.376  1.00  4.01              
ATOM   3894  NZ  LYS A 249     102.062  96.512  92.811  1.00  4.01              
ATOM   3895  HZ1 LYS A 249     102.823  97.148  93.037  1.00  4.01              
ATOM   3896  HZ2 LYS A 249     101.610  97.006  92.035  1.00  4.01              
ATOM   3897  HZ3 LYS A 249     101.435  96.510  93.599  1.00  4.01              
ATOM   3898  C   LYS A 249     108.365  95.385  91.218  1.00  4.01              
ATOM   3899  O   LYS A 249     108.662  94.572  90.314  1.00  4.01              
ATOM   3900  N   ILE A 250     109.149  95.755  92.244  1.00  4.54              
ATOM   3901  H   ILE A 250     108.754  96.418  92.909  1.00  4.54              
ATOM   3902  CA  ILE A 250     110.415  95.145  92.651  1.00  4.54              
ATOM   3903  HA  ILE A 250     110.715  94.505  91.822  1.00  4.54              
ATOM   3904  CB  ILE A 250     111.552  96.186  92.837  1.00  4.54              
ATOM   3905  HB  ILE A 250     111.370  96.998  92.133  1.00  4.54              
ATOM   3906  CG2 ILE A 250     111.651  96.821  94.232  1.00  4.54              
ATOM   3907 1HG2 ILE A 250     112.365  97.643  94.230  1.00  4.54              
ATOM   3908 2HG2 ILE A 250     110.687  97.225  94.528  1.00  4.54              
ATOM   3909 3HG2 ILE A 250     111.965  96.079  94.969  1.00  4.54              
ATOM   3910  CG1 ILE A 250     112.886  95.527  92.419  1.00  4.54              
ATOM   3911 1HG1 ILE A 250     112.791  95.180  91.391  1.00  4.54              
ATOM   3912 2HG1 ILE A 250     113.069  94.657  93.049  1.00  4.54              
ATOM   3913  CD1 ILE A 250     114.113  96.447  92.478  1.00  4.54              
ATOM   3914  HD1 ILE A 250     114.967  95.937  92.032  1.00  4.54              
ATOM   3915  HD2 ILE A 250     113.920  97.367  91.925  1.00  4.54              
ATOM   3916  HD3 ILE A 250     114.358  96.686  93.513  1.00  4.54              
ATOM   3917  C   ILE A 250     110.100  94.212  93.825  1.00  4.54              
ATOM   3918  O   ILE A 250     109.639  94.651  94.881  1.00  4.54              
ATOM   3919  N   HIS A 251     110.209  92.891  93.620  1.00  4.44              
ATOM   3920  H   HIS A 251     110.550  92.504  92.750  1.00  4.44              
ATOM   3921  CA  HIS A 251     110.021  92.029  94.786  1.00  4.44              
ATOM   3922  HA  HIS A 251     109.179  92.404  95.369  1.00  4.44              
ATOM   3923  CB  HIS A 251     109.692  90.606  94.492  1.00  4.44              
ATOM   3924  HB1 HIS A 251     110.571  90.023  94.245  1.00  4.44              
ATOM   3925  HB2 HIS A 251     109.042  90.713  93.650  1.00  4.44              
ATOM   3926  CG  HIS A 251     108.942  89.924  95.595  1.00  4.44              
ATOM   3927  ND1 HIS A 251     107.724  90.376  96.081  1.00  4.44              
ATOM   3928  CE1 HIS A 251     107.265  89.403  96.882  1.00  4.44              
ATOM   3929  HE1 HIS A 251     106.346  89.455  97.452  1.00  4.44              
ATOM   3930  NE2 HIS A 251     108.119  88.374  96.906  1.00  4.44              
ATOM   3931  HE2 HIS A 251     107.966  87.525  97.446  1.00  4.44              
ATOM   3932  CD2 HIS A 251     109.184  88.679  96.092  1.00  4.44              
ATOM   3933  HD2 HIS A 251     110.012  88.034  95.842  1.00  4.44              
ATOM   3934  C   HIS A 251     111.241  92.139  95.681  1.00  4.44              
ATOM   3935  O   HIS A 251     111.191  92.833  96.697  1.00  4.44              
ATOM   3936  N   SER A 252     112.315  91.596  95.101  1.00  4.55              
ATOM   3937  H   SER A 252     112.097  91.120  94.236  1.00  4.55              
ATOM   3938  CA  SER A 252     113.724  91.532  95.449  1.00  4.55              
ATOM   3939  HA  SER A 252     114.174  90.723  94.887  1.00  4.55              
ATOM   3940  CB  SER A 252     114.411  92.827  94.998  1.00  4.55              
ATOM   3941  HB1 SER A 252     114.361  92.903  93.912  1.00  4.55              
ATOM   3942  HB2 SER A 252     115.462  92.806  95.290  1.00  4.55              
ATOM   3943  OG  SER A 252     113.793  93.966  95.569  1.00  4.55              
ATOM   3944  HG  SER A 252     113.157  93.661  96.245  1.00  4.55              
ATOM   3945  C   SER A 252     114.098  91.296  96.910  1.00  4.55              
ATOM   3946  O   SER A 252     113.610  91.963  97.814  1.00  4.55              
ATOM   3947  N   THR A 253     115.100  90.440  97.114  1.00  4.52              
ATOM   3948  H   THR A 253     115.517  89.974  96.324  1.00  4.52              
ATOM   3949  CA  THR A 253     115.621  90.117  98.448  1.00  4.52              
ATOM   3950  HA  THR A 253     116.339  89.306  98.316  1.00  4.52              
ATOM   3951  CB  THR A 253     116.451  91.299  98.983  1.00  4.52              
ATOM   3952  HB  THR A 253     115.824  92.188  99.048  1.00  4.52              
ATOM   3953  CG2 THR A 253     117.129  91.085 100.320  1.00  4.52              
ATOM   3954 1HG2 THR A 253     117.540  92.030 100.672  1.00  4.52              
ATOM   3955 2HG2 THR A 253     116.387  90.735 101.023  1.00  4.52              
ATOM   3956 3HG2 THR A 253     117.926  90.352 100.245  1.00  4.52              
ATOM   3957  OG1 THR A 253     117.515  91.532  98.076  1.00  4.52              
ATOM   3958  HG1 THR A 253     118.206  90.856  98.240  1.00  4.52              
ATOM   3959  C   THR A 253     114.521  89.532  99.301  1.00  4.52              
ATOM   3960  O   THR A 253     114.093  90.079 100.311  1.00  4.52              
ATOM   3961  N   SER A 254     113.994  88.419  98.789  1.00  4.42              
ATOM   3962  H   SER A 254     114.466  87.970  98.011  1.00  4.42              
ATOM   3963  CA  SER A 254     112.694  87.892  99.203  1.00  4.42              
ATOM   3964  HA  SER A 254     112.287  88.599  99.921  1.00  4.42              
ATOM   3965  CB  SER A 254     111.657  87.950  98.069  1.00  4.42              
ATOM   3966  HB1 SER A 254     110.656  87.917  98.496  1.00  4.42              
ATOM   3967  HB2 SER A 254     111.746  87.141  97.369  1.00  4.42              
ATOM   3968  OG  SER A 254     111.813  89.143  97.309  1.00  4.42              
ATOM   3969  HG  SER A 254     112.126  88.906  96.422  1.00  4.42              
ATOM   3970  C   SER A 254     112.878  86.628 100.046  1.00  4.42              
ATOM   3971  O   SER A 254     112.196  86.504 101.056  1.00  4.42              
ATOM   3972  N   PHE A 255     113.970  85.877  99.845  1.00  4.56              
ATOM   3973  H   PHE A 255     114.450  85.957  98.961  1.00  4.56              
ATOM   3974  CA  PHE A 255     114.430  84.862 100.793  1.00  4.56              
ATOM   3975  HA  PHE A 255     114.177  85.214 101.795  1.00  4.56              
ATOM   3976  CB  PHE A 255     113.624  83.567 100.591  1.00  4.56              
ATOM   3977  HB1 PHE A 255     113.948  83.083  99.682  1.00  4.56              
ATOM   3978  HB2 PHE A 255     112.572  83.820 100.449  1.00  4.56              
ATOM   3979  CG  PHE A 255     113.707  82.574 101.733  1.00  4.56              
ATOM   3980  CD1 PHE A 255     114.685  81.566 101.724  1.00  4.56              
ATOM   3981  HD1 PHE A 255     115.382  81.514 100.907  1.00  4.56              
ATOM   3982  CE1 PHE A 255     114.774  80.644 102.780  1.00  4.56              
ATOM   3983  HE1 PHE A 255     115.542  79.886 102.761  1.00  4.56              
ATOM   3984  CZ  PHE A 255     113.879  80.735 103.860  1.00  4.56              
ATOM   3985  HZ  PHE A 255     113.965  80.059 104.698  1.00  4.56              
ATOM   3986  CE2 PHE A 255     112.888  81.731 103.865  1.00  4.56              
ATOM   3987  HE2 PHE A 255     112.216  81.815 104.709  1.00  4.56              
ATOM   3988  CD2 PHE A 255     112.800  82.650 102.803  1.00  4.56              
ATOM   3989  HD2 PHE A 255     112.051  83.430 102.814  1.00  4.56              
ATOM   3990  C   PHE A 255     115.949  84.687 100.791  1.00  4.56              
ATOM   3991  O   PHE A 255     116.497  83.743 100.246  1.00  4.56              
ATOM   3992  N   GLU A 256     116.674  85.666 101.316  1.00  4.74              
ATOM   3993  H   GLU A 256     116.192  86.353 101.876  1.00  4.74              
ATOM   3994  CA  GLU A 256     118.003  86.011 100.796  1.00  4.74              
ATOM   3995  HA  GLU A 256     118.421  85.174 100.236  1.00  4.74              
ATOM   3996  CB  GLU A 256     117.742  87.201  99.852  1.00  4.74              
ATOM   3997  HB1 GLU A 256     117.744  88.127 100.424  1.00  4.74              
ATOM   3998  HB2 GLU A 256     116.739  87.102  99.431  1.00  4.74              
ATOM   3999  CG  GLU A 256     118.680  87.293  98.656  1.00  4.74              
ATOM   4000  HG1 GLU A 256     118.092  87.622  97.796  1.00  4.74              
ATOM   4001  HG2 GLU A 256     119.093  86.306  98.439  1.00  4.74              
ATOM   4002  CD  GLU A 256     119.789  88.303  98.904  1.00  4.74              
ATOM   4003  OE1 GLU A 256     119.574  89.501  98.609  1.00  4.74              
ATOM   4004  OE2 GLU A 256     120.813  87.902  99.503  1.00  4.74              
ATOM   4005  C   GLU A 256     118.920  86.357 101.994  1.00  4.74              
ATOM   4006  O   GLU A 256     118.488  86.868 103.049  1.00  4.74              
ATOM   4007  N   VAL A 257     120.193  86.000 101.808  1.00  4.70              
ATOM   4008  H   VAL A 257     120.456  85.750 100.864  1.00  4.70              
ATOM   4009  CA  VAL A 257     121.257  85.936 102.827  1.00  4.70              
ATOM   4010  HA  VAL A 257     120.829  85.515 103.736  1.00  4.70              
ATOM   4011  CB  VAL A 257     122.402  85.010 102.350  1.00  4.70              
ATOM   4012  HB  VAL A 257     122.870  85.450 101.472  1.00  4.70              
ATOM   4013  CG1 VAL A 257     123.490  84.788 103.414  1.00  4.70              
ATOM   4014 1HG1 VAL A 257     124.206  84.044 103.065  1.00  4.70              
ATOM   4015 2HG1 VAL A 257     124.038  85.713 103.587  1.00  4.70              
ATOM   4016 3HG1 VAL A 257     123.037  84.447 104.346  1.00  4.70              
ATOM   4017  CG2 VAL A 257     121.867  83.614 101.979  1.00  4.70              
ATOM   4018 1HG2 VAL A 257     122.688  82.975 101.652  1.00  4.70              
ATOM   4019 2HG2 VAL A 257     121.376  83.162 102.842  1.00  4.70              
ATOM   4020 3HG2 VAL A 257     121.154  83.685 101.157  1.00  4.70              
ATOM   4021  C   VAL A 257     121.798  87.326 103.196  1.00  4.70              
ATOM   4022  O   VAL A 257     122.395  87.473 104.259  1.00  4.70              
ATOM   4023  N   LEU A 258     121.591  88.329 102.335  1.00  4.67              
ATOM   4024  H   LEU A 258     121.159  88.069 101.449  1.00  4.67              
ATOM   4025  CA  LEU A 258     122.076  89.709 102.406  1.00  4.67              
ATOM   4026  HA  LEU A 258     123.011  89.718 101.854  1.00  4.67              
ATOM   4027  CB  LEU A 258     121.083  90.586 101.612  1.00  4.67              
ATOM   4028  HB1 LEU A 258     120.076  90.435 102.000  1.00  4.67              
ATOM   4029  HB2 LEU A 258     121.093  90.210 100.590  1.00  4.67              
ATOM   4030  CG  LEU A 258     121.387  92.099 101.567  1.00  4.67              
ATOM   4031  HG  LEU A 258     122.449  92.261 101.732  1.00  4.67              
ATOM   4032  CD1 LEU A 258     121.031  92.657 100.191  1.00  4.67              
ATOM   4033 1HD1 LEU A 258     121.199  93.732 100.169  1.00  4.67              
ATOM   4034 2HD1 LEU A 258     121.661  92.182  99.440  1.00  4.67              
ATOM   4035 3HD1 LEU A 258     119.986  92.446  99.957  1.00  4.67              
ATOM   4036  CD2 LEU A 258     120.609  92.911 102.605  1.00  4.67              
ATOM   4037 1HD2 LEU A 258     120.909  93.958 102.557  1.00  4.67              
ATOM   4038 2HD2 LEU A 258     119.541  92.846 102.403  1.00  4.67              
ATOM   4039 3HD2 LEU A 258     120.803  92.542 103.611  1.00  4.67              
ATOM   4040  C   LEU A 258     122.392  90.293 103.786  1.00  4.67              
ATOM   4041  O   LEU A 258     121.569  90.260 104.699  1.00  4.67              
ATOM   4042  N   LYS A 259     123.602  90.867 103.914  1.00  4.69              
ATOM   4043  H   LYS A 259     124.186  90.916 103.091  1.00  4.69              
ATOM   4044  CA  LYS A 259     124.181  91.208 105.226  1.00  4.69              
ATOM   4045  HA  LYS A 259     123.429  90.985 105.977  1.00  4.69              
ATOM   4046  CB  LYS A 259     125.405  90.321 105.534  1.00  4.69              
ATOM   4047  HB1 LYS A 259     125.838  90.643 106.483  1.00  4.69              
ATOM   4048  HB2 LYS A 259     126.157  90.472 104.758  1.00  4.69              
ATOM   4049  CG  LYS A 259     125.104  88.812 105.646  1.00  4.69              
ATOM   4050  HG1 LYS A 259     126.027  88.298 105.918  1.00  4.69              
ATOM   4051  HG2 LYS A 259     124.786  88.436 104.675  1.00  4.69              
ATOM   4052  CD  LYS A 259     124.031  88.492 106.701  1.00  4.69              
ATOM   4053  HD1 LYS A 259     123.083  88.934 106.399  1.00  4.69              
ATOM   4054  HD2 LYS A 259     124.334  88.918 107.657  1.00  4.69              
ATOM   4055  CE  LYS A 259     123.806  86.988 106.872  1.00  4.69              
ATOM   4056  HE1 LYS A 259     124.654  86.557 107.410  1.00  4.69              
ATOM   4057  HE2 LYS A 259     123.739  86.520 105.887  1.00  4.69              
ATOM   4058  NZ  LYS A 259     122.560  86.722 107.621  1.00  4.69              
ATOM   4059  HZ1 LYS A 259     122.563  85.766 107.979  1.00  4.69              
ATOM   4060  HZ2 LYS A 259     122.490  87.328 108.435  1.00  4.69              
ATOM   4061  HZ3 LYS A 259     121.728  86.863 107.054  1.00  4.69              
ATOM   4062  C   LYS A 259     124.453  92.686 105.500  1.00  4.69              
ATOM   4063  O   LYS A 259     124.621  93.063 106.659  1.00  4.69              
ATOM   4064  N   SER A 260     124.492  93.512 104.461  1.00  4.73              
ATOM   4065  H   SER A 260     124.360  93.134 103.531  1.00  4.73              
ATOM   4066  CA  SER A 260     124.490  94.969 104.576  1.00  4.73              
ATOM   4067  HA  SER A 260     123.726  95.270 105.294  1.00  4.73              
ATOM   4068  CB  SER A 260     125.862  95.491 105.048  1.00  4.73              
ATOM   4069  HB1 SER A 260     126.612  95.305 104.278  1.00  4.73              
ATOM   4070  HB2 SER A 260     126.157  94.955 105.951  1.00  4.73              
ATOM   4071  OG  SER A 260     125.827  96.878 105.361  1.00  4.73              
ATOM   4072  HG  SER A 260     125.911  97.402 104.546  1.00  4.73              
ATOM   4073  C   SER A 260     124.176  95.587 103.217  1.00  4.73              
ATOM   4074  O   SER A 260     124.353  94.971 102.169  1.00  4.73              
ATOM   4075  N   GLU A 261     123.810  96.859 103.237  1.00  4.80              
ATOM   4076  H   GLU A 261     123.744  97.325 104.128  1.00  4.80              
ATOM   4077  CA  GLU A 261     123.721  97.707 102.056  1.00  4.80              
ATOM   4078  HA  GLU A 261     123.926  97.133 101.150  1.00  4.80              
ATOM   4079  CB  GLU A 261     122.295  98.279 101.944  1.00  4.80              
ATOM   4080  HB1 GLU A 261     122.244  98.904 101.051  1.00  4.80              
ATOM   4081  HB2 GLU A 261     122.091  98.909 102.811  1.00  4.80              
ATOM   4082  CG  GLU A 261     121.191  97.221 101.826  1.00  4.80              
ATOM   4083  HG1 GLU A 261     121.055  96.712 102.782  1.00  4.80              
ATOM   4084  HG2 GLU A 261     121.484  96.477 101.083  1.00  4.80              
ATOM   4085  CD  GLU A 261     119.897  97.916 101.392  1.00  4.80              
ATOM   4086  OE1 GLU A 261     119.273  98.605 102.233  1.00  4.80              
ATOM   4087  OE2 GLU A 261     119.609  97.889 100.174  1.00  4.80              
ATOM   4088  C   GLU A 261     124.752  98.836 102.137  1.00  4.80              
ATOM   4089  O   GLU A 261     125.589  98.867 103.048  1.00  4.80              
ATOM   4090  N   LEU A 262     124.679  99.757 101.172  1.00  4.92              
ATOM   4091  H   LEU A 262     124.052  99.557 100.404  1.00  4.92              
ATOM   4092  CA  LEU A 262     125.245 101.106 101.254  1.00  4.92              
ATOM   4093  HA  LEU A 262     126.111 101.077 101.915  1.00  4.92              
ATOM   4094  CB  LEU A 262     125.716 101.507  99.834  1.00  4.92              
ATOM   4095  HB1 LEU A 262     125.631 102.581  99.678  1.00  4.92              
ATOM   4096  HB2 LEU A 262     125.044 101.051  99.110  1.00  4.92              
ATOM   4097  CG  LEU A 262     127.172 101.126  99.496  1.00  4.92              
ATOM   4098  HG  LEU A 262     127.317 101.347  98.438  1.00  4.92              
ATOM   4099  CD1 LEU A 262     128.170 101.981 100.279  1.00  4.92              
ATOM   4100 1HD1 LEU A 262     129.179 101.798  99.910  1.00  4.92              
ATOM   4101 2HD1 LEU A 262     127.937 103.039 100.154  1.00  4.92              
ATOM   4102 3HD1 LEU A 262     128.137 101.732 101.340  1.00  4.92              
ATOM   4103  CD2 LEU A 262     127.506  99.652  99.712  1.00  4.92              
ATOM   4104 1HD2 LEU A 262     128.506  99.439  99.338  1.00  4.92              
ATOM   4105 2HD2 LEU A 262     127.470  99.400 100.772  1.00  4.92              
ATOM   4106 3HD2 LEU A 262     126.784  99.033  99.183  1.00  4.92              
ATOM   4107  C   LEU A 262     124.279 102.109 101.909  1.00  4.92              
ATOM   4108  O   LEU A 262     123.343 101.751 102.615  1.00  4.92              
ATOM   4109  N   THR A 263     124.605 103.392 101.780  1.00  4.89              
ATOM   4110  H   THR A 263     125.368 103.634 101.166  1.00  4.89              
ATOM   4111  CA  THR A 263     124.098 104.480 102.612  1.00  4.89              
ATOM   4112  HA  THR A 263     123.010 104.438 102.663  1.00  4.89              
ATOM   4113  CB  THR A 263     124.684 104.296 104.036  1.00  4.89              
ATOM   4114  HB  THR A 263     124.304 103.360 104.444  1.00  4.89              
ATOM   4115  CG2 THR A 263     126.217 104.240 104.081  1.00  4.89              
ATOM   4116 1HG2 THR A 263     126.574 104.318 105.105  1.00  4.89              
ATOM   4117 2HG2 THR A 263     126.566 103.297 103.661  1.00  4.89              
ATOM   4118 3HG2 THR A 263     126.648 105.051 103.499  1.00  4.89              
ATOM   4119  OG1 THR A 263     124.280 105.314 104.917  1.00  4.89              
ATOM   4120  HG1 THR A 263     124.671 105.121 105.776  1.00  4.89              
ATOM   4121  C   THR A 263     124.537 105.833 102.022  1.00  4.89              
ATOM   4122  O   THR A 263     125.365 105.865 101.113  1.00  4.89              
ATOM   4123  N   ASN A 264     123.990 106.914 102.584  1.00  4.94              
ATOM   4124  H   ASN A 264     123.320 106.667 103.297  1.00  4.94              
ATOM   4125  CA  ASN A 264     124.452 108.310 102.717  1.00  4.94              
ATOM   4126  HA  ASN A 264     123.548 108.904 102.652  1.00  4.94              
ATOM   4127  CB  ASN A 264     124.918 108.524 104.180  1.00  4.94              
ATOM   4128  HB1 ASN A 264     124.240 108.016 104.863  1.00  4.94              
ATOM   4129  HB2 ASN A 264     124.850 109.590 104.397  1.00  4.94              
ATOM   4130  CG  ASN A 264     126.345 108.100 104.504  1.00  4.94              
ATOM   4131  OD1 ASN A 264     127.064 107.503 103.725  1.00  4.94              
ATOM   4132  ND2 ASN A 264     126.817 108.418 105.690  1.00  4.94              
ATOM   4133 1HD2 ASN A 264     126.255 108.932 106.340  1.00  4.94              
ATOM   4134 2HD2 ASN A 264     127.775 108.166 105.863  1.00  4.94              
ATOM   4135  C   ASN A 264     125.391 109.035 101.708  1.00  4.94              
ATOM   4136  O   ASN A 264     125.786 110.165 102.004  1.00  4.94              
ATOM   4137  N   ILE A 265     125.712 108.497 100.529  1.00  5.13              
ATOM   4138  H   ILE A 265     125.394 107.555 100.337  1.00  5.13              
ATOM   4139  CA  ILE A 265     126.730 109.081  99.645  1.00  5.13              
ATOM   4140  HA  ILE A 265     127.274 109.827 100.223  1.00  5.13              
ATOM   4141  CB  ILE A 265     127.803 108.025  99.275  1.00  5.13              
ATOM   4142  HB  ILE A 265     128.153 107.596 100.216  1.00  5.13              
ATOM   4143  CG2 ILE A 265     127.291 106.857  98.408  1.00  5.13              
ATOM   4144 1HG2 ILE A 265     127.995 106.028  98.462  1.00  5.13              
ATOM   4145 2HG2 ILE A 265     126.325 106.512  98.772  1.00  5.13              
ATOM   4146 3HG2 ILE A 265     127.193 107.175  97.372  1.00  5.13              
ATOM   4147  CG1 ILE A 265     129.011 108.719  98.607  1.00  5.13              
ATOM   4148 1HG1 ILE A 265     129.341 109.540  99.245  1.00  5.13              
ATOM   4149 2HG1 ILE A 265     128.711 109.140  97.646  1.00  5.13              
ATOM   4150  CD1 ILE A 265     130.213 107.793  98.380  1.00  5.13              
ATOM   4151  HD1 ILE A 265     131.053 108.380  98.007  1.00  5.13              
ATOM   4152  HD2 ILE A 265     130.501 107.321  99.320  1.00  5.13              
ATOM   4153  HD3 ILE A 265     129.971 107.027  97.643  1.00  5.13              
ATOM   4154  C   ILE A 265     126.141 109.828  98.445  1.00  5.13              
ATOM   4155  O   ILE A 265     125.581 109.191  97.558  1.00  5.13              
ATOM   4156  N   ASP A 266     126.263 111.167  98.458  1.00  5.09              
ATOM   4157  H   ASP A 266     126.804 111.518  99.233  1.00  5.09              
ATOM   4158  CA  ASP A 266     125.606 112.233  97.647  1.00  5.09              
ATOM   4159  HA  ASP A 266     125.716 113.148  98.230  1.00  5.09              
ATOM   4160  CB  ASP A 266     126.352 112.521  96.333  1.00  5.09              
ATOM   4161  HB1 ASP A 266     127.373 112.825  96.571  1.00  5.09              
ATOM   4162  HB2 ASP A 266     125.868 113.360  95.829  1.00  5.09              
ATOM   4163  CG  ASP A 266     126.393 111.329  95.383  1.00  5.09              
ATOM   4164  OD1 ASP A 266     127.440 110.646  95.341  1.00  5.09              
ATOM   4165  OD2 ASP A 266     125.363 110.991  94.754  1.00  5.09              
ATOM   4166  C   ASP A 266     124.074 112.109  97.450  1.00  5.09              
ATOM   4167  O   ASP A 266     123.339 113.072  97.662  1.00  5.09              
ATOM   4168  N   ILE A 267     123.576 110.922  97.111  1.00  4.96              
ATOM   4169  H   ILE A 267     124.258 110.187  96.970  1.00  4.96              
ATOM   4170  CA  ILE A 267     122.191 110.572  96.820  1.00  4.96              
ATOM   4171  HA  ILE A 267     121.525 111.211  97.398  1.00  4.96              
ATOM   4172  CB  ILE A 267     121.926 110.764  95.298  1.00  4.96              
ATOM   4173  HB  ILE A 267     122.702 110.214  94.762  1.00  4.96              
ATOM   4174  CG2 ILE A 267     120.579 110.167  94.847  1.00  4.96              
ATOM   4175 1HG2 ILE A 267     119.768 110.583  95.439  1.00  4.96              
ATOM   4176 2HG2 ILE A 267     120.414 110.395  93.794  1.00  4.96              
ATOM   4177 3HG2 ILE A 267     120.589 109.081  94.945  1.00  4.96              
ATOM   4178  CG1 ILE A 267     122.003 112.231  94.807  1.00  4.96              
ATOM   4179 1HG1 ILE A 267     121.917 112.237  93.720  1.00  4.96              
ATOM   4180 2HG1 ILE A 267     122.987 112.636  95.034  1.00  4.96              
ATOM   4181  CD1 ILE A 267     120.936 113.183  95.371  1.00  4.96              
ATOM   4182  HD1 ILE A 267     120.958 113.186  96.460  1.00  4.96              
ATOM   4183  HD2 ILE A 267     121.140 114.194  95.017  1.00  4.96              
ATOM   4184  HD3 ILE A 267     119.944 112.890  95.029  1.00  4.96              
ATOM   4185  C   ILE A 267     121.942 109.098  97.209  1.00  4.96              
ATOM   4186  O   ILE A 267     122.722 108.199  96.887  1.00  4.96              
ATOM   4187  N   LEU A 268     120.801 108.848  97.860  1.00  4.88              
ATOM   4188  H   LEU A 268     120.181 109.631  97.981  1.00  4.88              
ATOM   4189  CA  LEU A 268     120.606 107.736  98.805  1.00  4.88              
ATOM   4190  HA  LEU A 268     121.580 107.502  99.238  1.00  4.88              
ATOM   4191  CB  LEU A 268     119.695 108.237  99.954  1.00  4.88              
ATOM   4192  HB1 LEU A 268     119.651 107.457 100.717  1.00  4.88              
ATOM   4193  HB2 LEU A 268     118.680 108.377  99.577  1.00  4.88              
ATOM   4194  CG  LEU A 268     120.153 109.545 100.634  1.00  4.88              
ATOM   4195  HG  LEU A 268     119.984 110.383  99.957  1.00  4.88              
ATOM   4196  CD1 LEU A 268     119.380 109.796 101.923  1.00  4.88              
ATOM   4197 1HD1 LEU A 268     118.314 109.784 101.712  1.00  4.88              
ATOM   4198 2HD1 LEU A 268     119.582 109.006 102.648  1.00  4.88              
ATOM   4199 3HD1 LEU A 268     119.642 110.763 102.350  1.00  4.88              
ATOM   4200  CD2 LEU A 268     121.632 109.511 101.010  1.00  4.88              
ATOM   4201 1HD2 LEU A 268     121.882 110.366 101.637  1.00  4.88              
ATOM   4202 2HD2 LEU A 268     121.815 108.582 101.546  1.00  4.88              
ATOM   4203 3HD2 LEU A 268     122.258 109.550 100.120  1.00  4.88              
ATOM   4204  C   LEU A 268     120.130 106.402  98.208  1.00  4.88              
ATOM   4205  O   LEU A 268     119.494 105.623  98.901  1.00  4.88              
ATOM   4206  N   GLY A 269     120.397 106.114  96.934  1.00  4.88              
ATOM   4207  H   GLY A 269     120.978 106.763  96.424  1.00  4.88              
ATOM   4208  CA  GLY A 269     120.038 104.828  96.308  1.00  4.88              
ATOM   4209  HA1 GLY A 269     120.257 104.019  97.007  1.00  4.88              
ATOM   4210  HA2 GLY A 269     120.649 104.679  95.419  1.00  4.88              
ATOM   4211  C   GLY A 269     118.583 104.705  95.898  1.00  4.88              
ATOM   4212  O   GLY A 269     118.289 104.568  94.712  1.00  4.88              
ATOM   4213  N   ILE A 270     117.688 104.860  96.873  1.00  4.85              
ATOM   4214  H   ILE A 270     118.033 104.975  97.825  1.00  4.85              
ATOM   4215  CA  ILE A 270     116.241 104.748  96.686  1.00  4.85              
ATOM   4216  HA  ILE A 270     116.107 104.347  95.681  1.00  4.85              
ATOM   4217  CB  ILE A 270     115.598 103.685  97.622  1.00  4.85              
ATOM   4218  HB  ILE A 270     115.215 104.179  98.518  1.00  4.85              
ATOM   4219  CG2 ILE A 270     114.431 103.019  96.864  1.00  4.85              
ATOM   4220 1HG2 ILE A 270     113.774 102.500  97.563  1.00  4.85              
ATOM   4221 2HG2 ILE A 270     113.835 103.754  96.331  1.00  4.85              
ATOM   4222 3HG2 ILE A 270     114.823 102.321  96.125  1.00  4.85              
ATOM   4223  CG1 ILE A 270     116.598 102.576  98.054  1.00  4.85              
ATOM   4224 1HG1 ILE A 270     117.317 103.010  98.750  1.00  4.85              
ATOM   4225 2HG1 ILE A 270     117.149 102.226  97.180  1.00  4.85              
ATOM   4226  CD1 ILE A 270     115.982 101.343  98.728  1.00  4.85              
ATOM   4227  HD1 ILE A 270     116.768 100.758  99.207  1.00  4.85              
ATOM   4228  HD2 ILE A 270     115.254 101.646  99.475  1.00  4.85              
ATOM   4229  HD3 ILE A 270     115.488 100.716  97.985  1.00  4.85              
ATOM   4230  C   ILE A 270     115.547 106.105  96.621  1.00  4.85              
ATOM   4231  O   ILE A 270     114.334 106.187  96.775  1.00  4.85              
ATOM   4232  N   ARG A 271     116.351 107.149  96.348  1.00  4.92              
ATOM   4233  H   ARG A 271     117.309 106.901  96.156  1.00  4.92              
ATOM   4234  CA  ARG A 271     116.034 108.568  96.527  1.00  4.92              
ATOM   4235  HA  ARG A 271     115.703 108.636  97.571  1.00  4.92              
ATOM   4236  CB  ARG A 271     117.291 109.438  96.381  1.00  4.92              
ATOM   4237  HB1 ARG A 271     117.685 109.352  95.367  1.00  4.92              
ATOM   4238  HB2 ARG A 271     118.046 109.058  97.072  1.00  4.92              
ATOM   4239  CG  ARG A 271     117.044 110.920  96.709  1.00  4.92              
ATOM   4240  HG1 ARG A 271     116.546 111.412  95.874  1.00  4.92              
ATOM   4241  HG2 ARG A 271     118.012 111.402  96.850  1.00  4.92              
ATOM   4242  CD  ARG A 271     116.197 111.114  97.975  1.00  4.92              
ATOM   4243  HD1 ARG A 271     116.620 110.494  98.764  1.00  4.92              
ATOM   4244  HD2 ARG A 271     115.170 110.782  97.807  1.00  4.92              
ATOM   4245  NE  ARG A 271     116.176 112.524  98.381  1.00  4.92              
ATOM   4246  HE  ARG A 271     115.325 113.029  98.203  1.00  4.92              
ATOM   4247  CZ  ARG A 271     117.115 113.109  99.095  1.00  4.92              
ATOM   4248  NH1 ARG A 271     118.064 112.437  99.676  1.00  4.92              
ATOM   4249 1HH1 ARG A 271     117.690 111.530  99.976  1.00  4.92              
ATOM   4250 2HH1 ARG A 271     118.598 112.897 100.382  1.00  4.92              
ATOM   4251  NH2 ARG A 271     117.107 114.405  99.243  1.00  4.92              
ATOM   4252 1HH2 ARG A 271     116.366 114.943  98.837  1.00  4.92              
ATOM   4253 2HH2 ARG A 271     117.849 114.844  99.753  1.00  4.92              
ATOM   4254  C   ARG A 271     114.809 109.054  95.751  1.00  4.92              
ATOM   4255  O   ARG A 271     113.680 108.909  96.177  1.00  4.92              
ATOM   4256  N   PHE A 272     115.006 109.652  94.581  1.00  5.01              
ATOM   4257  H   PHE A 272     115.942 109.703  94.217  1.00  5.01              
ATOM   4258  CA  PHE A 272     113.904 110.153  93.748  1.00  5.01              
ATOM   4259  HA  PHE A 272     113.168 110.648  94.385  1.00  5.01              
ATOM   4260  CB  PHE A 272     114.490 111.192  92.773  1.00  5.01              
ATOM   4261  HB1 PHE A 272     114.786 112.067  93.352  1.00  5.01              
ATOM   4262  HB2 PHE A 272     113.712 111.524  92.085  1.00  5.01              
ATOM   4263  CG  PHE A 272     115.691 110.713  91.969  1.00  5.01              
ATOM   4264  CD1 PHE A 272     116.995 111.084  92.360  1.00  5.01              
ATOM   4265  HD1 PHE A 272     117.142 111.724  93.217  1.00  5.01              
ATOM   4266  CE1 PHE A 272     118.109 110.636  91.627  1.00  5.01              
ATOM   4267  HE1 PHE A 272     119.106 110.937  91.912  1.00  5.01              
ATOM   4268  CZ  PHE A 272     117.925 109.809  90.504  1.00  5.01              
ATOM   4269  HZ  PHE A 272     118.778 109.469  89.933  1.00  5.01              
ATOM   4270  CE2 PHE A 272     116.629 109.436  90.111  1.00  5.01              
ATOM   4271  HE2 PHE A 272     116.494 108.809  89.240  1.00  5.01              
ATOM   4272  CD2 PHE A 272     115.513 109.891  90.839  1.00  5.01              
ATOM   4273  HD2 PHE A 272     114.518 109.606  90.528  1.00  5.01              
ATOM   4274  C   PHE A 272     113.149 109.028  93.007  1.00  5.01              
ATOM   4275  O   PHE A 272     112.411 109.279  92.055  1.00  5.01              
ATOM   4276  N   TYR A 273     113.387 107.784  93.412  1.00  4.90              
ATOM   4277  H   TYR A 273     113.828 107.691  94.315  1.00  4.90              
ATOM   4278  CA  TYR A 273     112.723 106.597  92.923  1.00  4.90              
ATOM   4279  HA  TYR A 273     112.750 106.577  91.834  1.00  4.90              
ATOM   4280  CB  TYR A 273     113.464 105.363  93.495  1.00  4.90              
ATOM   4281  HB1 TYR A 273     112.866 104.899  94.282  1.00  4.90              
ATOM   4282  HB2 TYR A 273     114.388 105.685  93.978  1.00  4.90              
ATOM   4283  CG  TYR A 273     113.828 104.294  92.485  1.00  4.90              
ATOM   4284  CD1 TYR A 273     112.837 103.444  91.951  1.00  4.90              
ATOM   4285  HD1 TYR A 273     111.805 103.551  92.258  1.00  4.90              
ATOM   4286  CE1 TYR A 273     113.186 102.473  90.989  1.00  4.90              
ATOM   4287  HE1 TYR A 273     112.429 101.849  90.536  1.00  4.90              
ATOM   4288  CZ  TYR A 273     114.525 102.359  90.557  1.00  4.90              
ATOM   4289  OH  TYR A 273     114.856 101.508  89.554  1.00  4.90              
ATOM   4290  HH  TYR A 273     115.790 101.635  89.296  1.00  4.90              
ATOM   4291  CE2 TYR A 273     115.518 103.177  91.132  1.00  4.90              
ATOM   4292  HE2 TYR A 273     116.536 103.093  90.779  1.00  4.90              
ATOM   4293  CD2 TYR A 273     115.172 104.145  92.090  1.00  4.90              
ATOM   4294  HD2 TYR A 273     115.940 104.786  92.506  1.00  4.90              
ATOM   4295  C   TYR A 273     111.286 106.596  93.434  1.00  4.90              
ATOM   4296  O   TYR A 273     111.009 106.798  94.626  1.00  4.90              
ATOM   4297  N   SER A 274     110.391 106.255  92.512  1.00  4.92              
ATOM   4298  H   SER A 274     110.715 106.049  91.576  1.00  4.92              
ATOM   4299  CA  SER A 274     109.061 105.801  92.865  1.00  4.92              
ATOM   4300  HA  SER A 274     109.003 105.807  93.940  1.00  4.92              
ATOM   4301  CB  SER A 274     107.992 106.739  92.303  1.00  4.92              
ATOM   4302  HB1 SER A 274     107.836 106.541  91.242  1.00  4.92              
ATOM   4303  HB2 SER A 274     108.327 107.770  92.424  1.00  4.92              
ATOM   4304  OG  SER A 274     106.781 106.582  93.016  1.00  4.92              
ATOM   4305  HG  SER A 274     106.985 106.188  93.879  1.00  4.92              
ATOM   4306  C   SER A 274     108.942 104.378  92.395  1.00  4.92              
ATOM   4307  O   SER A 274     109.292 104.096  91.248  1.00  4.92              
ATOM   4308  N   TYR A 275     108.506 103.489  93.289  1.00  4.88              
ATOM   4309  H   TYR A 275     108.225 103.785  94.215  1.00  4.88              
ATOM   4310  CA  TYR A 275     108.265 102.105  92.871  1.00  4.88              
ATOM   4311  HA  TYR A 275     108.119 102.137  91.790  1.00  4.88              
ATOM   4312  CB  TYR A 275     109.486 101.172  93.027  1.00  4.88              
ATOM   4313  HB1 TYR A 275     110.220 101.504  92.292  1.00  4.88              
ATOM   4314  HB2 TYR A 275     109.188 100.174  92.721  1.00  4.88              
ATOM   4315  CG  TYR A 275     110.208 101.008  94.354  1.00  4.88              
ATOM   4316  CD1 TYR A 275     109.503 100.753  95.543  1.00  4.88              
ATOM   4317  HD1 TYR A 275     108.424 100.736  95.545  1.00  4.88              
ATOM   4318  CE1 TYR A 275     110.206 100.471  96.729  1.00  4.88              
ATOM   4319  HE1 TYR A 275     109.676 100.271  97.644  1.00  4.88              
ATOM   4320  CZ  TYR A 275     111.610 100.407  96.738  1.00  4.88              
ATOM   4321  OH  TYR A 275     112.251 100.096  97.896  1.00  4.88              
ATOM   4322  HH  TYR A 275     113.206 100.124  97.820  1.00  4.88              
ATOM   4323  CE2 TYR A 275     112.320 100.634  95.540  1.00  4.88              
ATOM   4324  HE2 TYR A 275     113.395 100.558  95.524  1.00  4.88              
ATOM   4325  CD2 TYR A 275     111.617 100.938  94.357  1.00  4.88              
ATOM   4326  HD2 TYR A 275     112.163 101.084  93.437  1.00  4.88              
ATOM   4327  C   TYR A 275     106.916 101.575  93.367  1.00  4.88              
ATOM   4328  O   TYR A 275     106.486 101.850  94.484  1.00  4.88              
ATOM   4329  N   GLU A 276     106.229 100.879  92.460  1.00  4.74              
ATOM   4330  H   GLU A 276     106.732 100.545  91.648  1.00  4.74              
ATOM   4331  CA  GLU A 276     104.862 100.387  92.613  1.00  4.74              
ATOM   4332  HA  GLU A 276     104.340 101.123  93.225  1.00  4.74              
ATOM   4333  CB  GLU A 276     104.125 100.314  91.266  1.00  4.74              
ATOM   4334  HB1 GLU A 276     104.382  99.371  90.792  1.00  4.74              
ATOM   4335  HB2 GLU A 276     104.500 101.126  90.642  1.00  4.74              
ATOM   4336  CG  GLU A 276     102.586 100.472  91.343  1.00  4.74              
ATOM   4337  HG1 GLU A 276     102.262 101.047  90.476  1.00  4.74              
ATOM   4338  HG2 GLU A 276     102.328 101.068  92.222  1.00  4.74              
ATOM   4339  CD  GLU A 276     101.789  99.153  91.341  1.00  4.74              
ATOM   4340  OE1 GLU A 276     102.177  98.187  90.650  1.00  4.74              
ATOM   4341  OE2 GLU A 276     100.766  99.038  92.049  1.00  4.74              
ATOM   4342  C   GLU A 276     104.729  99.071  93.392  1.00  4.74              
ATOM   4343  O   GLU A 276     103.619  98.647  93.709  1.00  4.74              
ATOM   4344  N   PHE A 277     105.838  98.419  93.732  1.00  4.77              
ATOM   4345  H   PHE A 277     106.722  98.746  93.362  1.00  4.77              
ATOM   4346  CA  PHE A 277     105.867  97.487  94.873  1.00  4.77              
ATOM   4347  HA  PHE A 277     105.210  97.845  95.668  1.00  4.77              
ATOM   4348  CB  PHE A 277     105.452  96.085  94.410  1.00  4.77              
ATOM   4349  HB1 PHE A 277     106.321  95.641  93.933  1.00  4.77              
ATOM   4350  HB2 PHE A 277     104.669  96.201  93.673  1.00  4.77              
ATOM   4351  CG  PHE A 277     104.941  95.085  95.426  1.00  4.77              
ATOM   4352  CD1 PHE A 277     103.752  95.346  96.126  1.00  4.77              
ATOM   4353  HD1 PHE A 277     103.238  96.283  95.983  1.00  4.77              
ATOM   4354  CE1 PHE A 277     103.229  94.393  97.016  1.00  4.77              
ATOM   4355  HE1 PHE A 277     102.343  94.625  97.594  1.00  4.77              
ATOM   4356  CZ  PHE A 277     103.863  93.149  97.168  1.00  4.77              
ATOM   4357  HZ  PHE A 277     103.467  92.417  97.860  1.00  4.77              
ATOM   4358  CE2 PHE A 277     105.019  92.861  96.426  1.00  4.77              
ATOM   4359  HE2 PHE A 277     105.489  91.894  96.522  1.00  4.77              
ATOM   4360  CD2 PHE A 277     105.570  93.832  95.570  1.00  4.77              
ATOM   4361  HD2 PHE A 277     106.469  93.601  95.015  1.00  4.77              
ATOM   4362  C   PHE A 277     107.298  97.396  95.375  1.00  4.77              
ATOM   4363  O   PHE A 277     108.231  97.401  94.570  1.00  4.77              
ATOM   4364  N   SER A 278     107.439  97.176  96.671  1.00  4.79              
ATOM   4365  H   SER A 278     106.631  97.301  97.280  1.00  4.79              
ATOM   4366  CA  SER A 278     108.575  96.502  97.274  1.00  4.79              
ATOM   4367  HA  SER A 278     109.266  96.144  96.524  1.00  4.79              
ATOM   4368  CB  SER A 278     109.342  97.482  98.172  1.00  4.79              
ATOM   4369  HB1 SER A 278     108.644  98.222  98.570  1.00  4.79              
ATOM   4370  HB2 SER A 278     110.079  97.992  97.555  1.00  4.79              
ATOM   4371  OG  SER A 278     110.009  96.891  99.274  1.00  4.79              
ATOM   4372  HG  SER A 278     110.408  96.042  99.025  1.00  4.79              
ATOM   4373  C   SER A 278     108.005  95.358  98.077  1.00  4.79              
ATOM   4374  O   SER A 278     107.119  95.570  98.940  1.00  4.79              
ATOM   4375  N   SER A 279     108.604  94.180  97.817  1.00  4.80              
ATOM   4376  H   SER A 279     109.328  94.120  97.105  1.00  4.80              
ATOM   4377  CA  SER A 279     108.606  93.178  98.885  1.00  4.80              
ATOM   4378  HA  SER A 279     107.973  93.573  99.677  1.00  4.80              
ATOM   4379  CB  SER A 279     107.928  91.883  98.538  1.00  4.80              
ATOM   4380  HB1 SER A 279     108.683  91.170  98.208  1.00  4.80              
ATOM   4381  HB2 SER A 279     107.182  92.080  97.777  1.00  4.80              
ATOM   4382  OG  SER A 279     107.279  91.412  99.700  1.00  4.80              
ATOM   4383  HG  SER A 279     106.317  91.347  99.538  1.00  4.80              
ATOM   4384  C   SER A 279     109.944  93.096  99.595  1.00  4.80              
ATOM   4385  O   SER A 279     110.717  94.051  99.538  1.00  4.80              
ATOM   4386  N   PHE A 280     110.074  92.051 100.410  1.00  4.82              
ATOM   4387  H   PHE A 280     109.323  91.373 100.316  1.00  4.82              
ATOM   4388  CA  PHE A 280     110.929  91.862 101.581  1.00  4.82              
ATOM   4389  HA  PHE A 280     111.889  91.458 101.268  1.00  4.82              
ATOM   4390  CB  PHE A 280     111.129  93.160 102.397  1.00  4.82              
ATOM   4391  HB1 PHE A 280     111.359  92.884 103.424  1.00  4.82              
ATOM   4392  HB2 PHE A 280     110.172  93.684 102.438  1.00  4.82              
ATOM   4393  CG  PHE A 280     112.207  94.139 101.938  1.00  4.82              
ATOM   4394  CD1 PHE A 280     113.375  93.717 101.265  1.00  4.82              
ATOM   4395  HD1 PHE A 280     113.546  92.677 101.033  1.00  4.82              
ATOM   4396  CE1 PHE A 280     114.337  94.656 100.855  1.00  4.82              
ATOM   4397  HE1 PHE A 280     115.216  94.323 100.322  1.00  4.82              
ATOM   4398  CZ  PHE A 280     114.150  96.021 101.119  1.00  4.82              
ATOM   4399  HZ  PHE A 280     114.892  96.741 100.800  1.00  4.82              
ATOM   4400  CE2 PHE A 280     112.988  96.450 101.781  1.00  4.82              
ATOM   4401  HE2 PHE A 280     112.832  97.502 101.963  1.00  4.82              
ATOM   4402  CD2 PHE A 280     112.021  95.513 102.187  1.00  4.82              
ATOM   4403  HD2 PHE A 280     111.118  95.852 102.671  1.00  4.82              
ATOM   4404  C   PHE A 280     110.210  90.784 102.428  1.00  4.82              
ATOM   4405  O   PHE A 280     109.333  91.068 103.259  1.00  4.82              
ATOM   4406  N   GLU A 281     110.546  89.526 102.141  1.00  4.89              
ATOM   4407  H   GLU A 281     111.273  89.371 101.457  1.00  4.89              
ATOM   4408  CA  GLU A 281     109.755  88.336 102.502  1.00  4.89              
ATOM   4409  HA  GLU A 281     108.943  88.646 103.157  1.00  4.89              
ATOM   4410  CB  GLU A 281     109.096  87.696 101.259  1.00  4.89              
ATOM   4411  HB1 GLU A 281     108.523  86.824 101.578  1.00  4.89              
ATOM   4412  HB2 GLU A 281     109.856  87.357 100.560  1.00  4.89              
ATOM   4413  CG  GLU A 281     108.146  88.648 100.530  1.00  4.89              
ATOM   4414  HG1 GLU A 281     108.618  88.989  99.607  1.00  4.89              
ATOM   4415  HG2 GLU A 281     107.973  89.513 101.169  1.00  4.89              
ATOM   4416  CD  GLU A 281     106.786  88.003 100.249  1.00  4.89              
ATOM   4417  OE1 GLU A 281     106.449  87.640  99.102  1.00  4.89              
ATOM   4418  OE2 GLU A 281     105.999  87.885 101.206  1.00  4.89              
ATOM   4419  C   GLU A 281     110.513  87.298 103.335  1.00  4.89              
ATOM   4420  O   GLU A 281     110.224  86.107 103.264  1.00  4.89              
ATOM   4421  N   GLU A 282     111.494  87.803 104.089  1.00  5.64              
ATOM   4422  H   GLU A 282     111.528  88.807 104.094  1.00  5.64              
ATOM   4423  CA  GLU A 282     112.497  87.103 104.898  1.00  5.64              
ATOM   4424  HA  GLU A 282     112.510  87.616 105.859  1.00  5.64              
ATOM   4425  CB  GLU A 282     112.156  85.623 105.240  1.00  5.64              
ATOM   4426  HB1 GLU A 282     112.364  84.994 104.377  1.00  5.64              
ATOM   4427  HB2 GLU A 282     111.099  85.583 105.467  1.00  5.64              
ATOM   4428  CG  GLU A 282     112.853  85.034 106.479  1.00  5.64              
ATOM   4429  HG1 GLU A 282     112.627  85.662 107.343  1.00  5.64              
ATOM   4430  HG2 GLU A 282     113.923  85.078 106.308  1.00  5.64              
ATOM   4431  CD  GLU A 282     112.465  83.569 106.796  1.00  5.64              
ATOM   4432  OE1 GLU A 282     111.261  83.215 106.737  1.00  5.64              
ATOM   4433  OE2 GLU A 282     113.384  82.779 107.117  1.00  5.64              
ATOM   4434  C   GLU A 282     113.899  87.327 104.300  1.00  5.64              
ATOM   4435  O   GLU A 282     114.684  86.390 104.165  1.00  5.64              
ATOM   4436  N   ILE A 283     114.276  88.588 104.003  1.00  7.12              
ATOM   4437  H   ILE A 283     113.599  89.328 104.074  1.00  7.12              
ATOM   4438  CA  ILE A 283     115.706  88.935 104.094  1.00  7.12              
ATOM   4439  HA  ILE A 283     116.270  88.323 103.389  1.00  7.12              
ATOM   4440  CB  ILE A 283     116.100  90.436 103.957  1.00  7.12              
ATOM   4441  HB  ILE A 283     116.203  90.876 104.948  1.00  7.12              
ATOM   4442  CG2 ILE A 283     117.549  90.511 103.450  1.00  7.12              
ATOM   4443 1HG2 ILE A 283     117.804  91.540 103.202  1.00  7.12              
ATOM   4444 2HG2 ILE A 283     118.235  90.178 104.232  1.00  7.12              
ATOM   4445 3HG2 ILE A 283     117.701  89.862 102.590  1.00  7.12              
ATOM   4446  CG1 ILE A 283     115.091  91.371 103.274  1.00  7.12              
ATOM   4447 1HG1 ILE A 283     114.545  90.839 102.508  1.00  7.12              
ATOM   4448 2HG1 ILE A 283     115.616  92.213 102.823  1.00  7.12              
ATOM   4449  CD1 ILE A 283     114.095  91.931 104.297  1.00  7.12              
ATOM   4450  HD1 ILE A 283     113.464  91.138 104.699  1.00  7.12              
ATOM   4451  HD2 ILE A 283     114.629  92.423 105.108  1.00  7.12              
ATOM   4452  HD3 ILE A 283     113.479  92.682 103.820  1.00  7.12              
ATOM   4453  C   ILE A 283     116.137  88.623 105.506  1.00  7.12              
ATOM   4454  O   ILE A 283     115.444  89.092 106.419  1.00  7.12              
ATOM   4455  N   CYS A 284     117.222  87.884 105.733  1.00  8.83              
ATOM   4456  H   CYS A 284     117.731  87.421 104.982  1.00  8.83              
ATOM   4457  CA  CYS A 284     117.313  87.432 107.117  1.00  8.83              
ATOM   4458  HA  CYS A 284     117.085  88.263 107.787  1.00  8.83              
ATOM   4459  CB  CYS A 284     116.224  86.329 107.277  1.00  8.83              
ATOM   4460  HB1 CYS A 284     115.251  86.690 106.948  1.00  8.83              
ATOM   4461  HB2 CYS A 284     116.105  86.028 108.318  1.00  8.83              
ATOM   4462  SG  CYS A 284     116.680  84.870 106.293  1.00  8.83              
ATOM   4463  HG  CYS A 284     116.040  85.231 105.164  1.00  8.83              
ATOM   4464  C   CYS A 284     118.621  86.864 107.643  1.00  8.83              
ATOM   4465  O   CYS A 284     119.618  86.649 106.949  1.00  8.83              
ATOM   4466  N   GLU A 285     118.452  86.552 108.930  1.00  8.56              
ATOM   4467  H   GLU A 285     117.659  87.014 109.341  1.00  8.56              
ATOM   4468  CA  GLU A 285     118.848  85.353 109.674  1.00  8.56              
ATOM   4469  HA  GLU A 285     118.128  84.549 109.510  1.00  8.56              
ATOM   4470  CB  GLU A 285     120.236  84.882 109.202  1.00  8.56              
ATOM   4471  HB1 GLU A 285     120.897  85.742 109.282  1.00  8.56              
ATOM   4472  HB2 GLU A 285     120.158  84.583 108.157  1.00  8.56              
ATOM   4473  CG  GLU A 285     120.915  83.718 109.929  1.00  8.56              
ATOM   4474  HG1 GLU A 285     120.240  82.859 109.932  1.00  8.56              
ATOM   4475  HG2 GLU A 285     121.127  84.003 110.962  1.00  8.56              
ATOM   4476  CD  GLU A 285     122.230  83.370 109.204  1.00  8.56              
ATOM   4477  OE1 GLU A 285     123.018  84.310 108.927  1.00  8.56              
ATOM   4478  OE2 GLU A 285     122.435  82.182 108.879  1.00  8.56              
ATOM   4479  C   GLU A 285     118.871  85.691 111.167  1.00  8.56              
ATOM   4480  O   GLU A 285     118.444  84.903 112.009  1.00  8.56              
ATOM   4481  N   ALA A 286     119.192  86.953 111.468  1.00  8.68              
ATOM   4482  H   ALA A 286     119.612  87.522 110.734  1.00  8.68              
ATOM   4483  CA  ALA A 286     118.504  87.663 112.530  1.00  8.68              
ATOM   4484  HA  ALA A 286     117.575  87.129 112.743  1.00  8.68              
ATOM   4485  CB  ALA A 286     119.330  87.617 113.825  1.00  8.68              
ATOM   4486  HB1 ALA A 286     118.943  88.330 114.555  1.00  8.68              
ATOM   4487  HB2 ALA A 286     119.270  86.614 114.248  1.00  8.68              
ATOM   4488  HB3 ALA A 286     120.377  87.824 113.626  1.00  8.68              
ATOM   4489  C   ALA A 286     118.061  89.061 112.068  1.00  8.68              
ATOM   4490  O   ALA A 286     118.508  89.653 111.073  1.00  8.68              
ATOM   4491  N   THR A 287     117.145  89.623 112.839  1.00  9.24              
ATOM   4492  H   THR A 287     116.766  89.124 113.635  1.00  9.24              
ATOM   4493  CA  THR A 287     116.785  91.028 112.771  1.00  9.24              
ATOM   4494  HA  THR A 287     116.639  91.295 111.735  1.00  9.24              
ATOM   4495  CB  THR A 287     115.451  91.279 113.507  1.00  9.24              
ATOM   4496  HB  THR A 287     115.400  92.294 113.902  1.00  9.24              
ATOM   4497  CG2 THR A 287     114.293  91.078 112.536  1.00  9.24              
ATOM   4498 1HG2 THR A 287     113.350  91.247 113.054  1.00  9.24              
ATOM   4499 2HG2 THR A 287     114.361  91.811 111.733  1.00  9.24              
ATOM   4500 3HG2 THR A 287     114.303  90.069 112.124  1.00  9.24              
ATOM   4501  OG1 THR A 287     115.270  90.339 114.546  1.00  9.24              
ATOM   4502  HG1 THR A 287     114.347  90.036 114.472  1.00  9.24              
ATOM   4503  C   THR A 287     117.914  91.911 113.299  1.00  9.24              
ATOM   4504  O   THR A 287     117.821  92.539 114.350  1.00  9.24              
ATOM   4505  N   HIS A 288     119.032  91.916 112.565  1.00 10.12              
ATOM   4506  H   HIS A 288     119.059  91.318 111.748  1.00 10.12              
ATOM   4507  CA  HIS A 288     120.230  92.674 112.909  1.00 10.12              
ATOM   4508  HA  HIS A 288     119.937  93.661 113.266  1.00 10.12              
ATOM   4509  CB  HIS A 288     120.969  91.939 114.064  1.00 10.12              
ATOM   4510  HB1 HIS A 288     120.254  91.539 114.783  1.00 10.12              
ATOM   4511  HB2 HIS A 288     121.570  92.682 114.589  1.00 10.12              
ATOM   4512  CG  HIS A 288     121.912  90.822 113.641  1.00 10.12              
ATOM   4513  ND1 HIS A 288     123.282  90.784 113.908  1.00 10.12              
ATOM   4514  CE1 HIS A 288     123.785  89.801 113.143  1.00 10.12              
ATOM   4515  HE1 HIS A 288     124.837  89.563 113.061  1.00 10.12              
ATOM   4516  NE2 HIS A 288     122.813  89.217 112.426  1.00 10.12              
ATOM   4517  HE2 HIS A 288     122.952  88.617 111.607  1.00 10.12              
ATOM   4518  CD2 HIS A 288     121.629  89.831 112.747  1.00 10.12              
ATOM   4519  HD2 HIS A 288     120.690  89.658 112.250  1.00 10.12              
ATOM   4520  C   HIS A 288     121.265  92.884 111.809  1.00 10.12              
ATOM   4521  O   HIS A 288     122.028  93.843 111.871  1.00 10.12              
ATOM   4522  N   ASP A 289     121.280  91.961 110.852  1.00  8.16              
ATOM   4523  H   ASP A 289     120.765  91.107 111.025  1.00  8.16              
ATOM   4524  CA  ASP A 289     121.677  92.164 109.471  1.00  8.16              
ATOM   4525  HA  ASP A 289     122.341  93.025 109.409  1.00  8.16              
ATOM   4526  CB  ASP A 289     122.457  90.959 108.929  1.00  8.16              
ATOM   4527  HB1 ASP A 289     123.488  91.040 109.279  1.00  8.16              
ATOM   4528  HB2 ASP A 289     122.467  91.014 107.844  1.00  8.16              
ATOM   4529  CG  ASP A 289     121.908  89.598 109.349  1.00  8.16              
ATOM   4530  OD1 ASP A 289     122.722  88.693 109.648  1.00  8.16              
ATOM   4531  OD2 ASP A 289     120.675  89.422 109.388  1.00  8.16              
ATOM   4532  C   ASP A 289     120.436  92.513 108.657  1.00  8.16              
ATOM   4533  O   ASP A 289     120.514  93.373 107.780  1.00  8.16              
ATOM   4534  N   LEU A 290     119.262  91.998 109.071  1.00  8.96              
ATOM   4535  H   LEU A 290     119.259  91.135 109.606  1.00  8.96              
ATOM   4536  CA  LEU A 290     118.028  92.710 108.739  1.00  8.96              
ATOM   4537  HA  LEU A 290     118.042  92.876 107.659  1.00  8.96              
ATOM   4538  CB  LEU A 290     116.790  91.836 109.051  1.00  8.96              
ATOM   4539  HB1 LEU A 290     116.398  92.120 110.022  1.00  8.96              
ATOM   4540  HB2 LEU A 290     117.093  90.788 109.089  1.00  8.96              
ATOM   4541  CG  LEU A 290     115.623  91.933 108.050  1.00  8.96              
ATOM   4542  HG  LEU A 290     115.959  91.551 107.091  1.00  8.96              
ATOM   4543  CD1 LEU A 290     114.456  91.084 108.555  1.00  8.96              
ATOM   4544 1HD1 LEU A 290     113.686  91.027 107.786  1.00  8.96              
ATOM   4545 2HD1 LEU A 290     114.798  90.071 108.769  1.00  8.96              
ATOM   4546 3HD1 LEU A 290     114.028  91.519 109.455  1.00  8.96              
ATOM   4547  CD2 LEU A 290     115.069  93.342 107.840  1.00  8.96              
ATOM   4548 1HD2 LEU A 290     114.168  93.306 107.228  1.00  8.96              
ATOM   4549 2HD2 LEU A 290     114.824  93.791 108.803  1.00  8.96              
ATOM   4550 3HD2 LEU A 290     115.805  93.960 107.325  1.00  8.96              
ATOM   4551  C   LEU A 290     117.911  94.066 109.383  1.00  8.96              
ATOM   4552  O   LEU A 290     117.613  95.057 108.721  1.00  8.96              
ATOM   4553  N   SER A 291     118.098  94.083 110.696  1.00  9.47              
ATOM   4554  H   SER A 291     118.423  93.257 111.163  1.00  9.47              
ATOM   4555  CA  SER A 291     117.812  95.287 111.433  1.00  9.47              
ATOM   4556  HA  SER A 291     116.984  95.758 110.899  1.00  9.47              
ATOM   4557  CB  SER A 291     117.252  95.053 112.831  1.00  9.47              
ATOM   4558  HB1 SER A 291     118.055  95.017 113.568  1.00  9.47              
ATOM   4559  HB2 SER A 291     116.687  94.124 112.835  1.00  9.47              
ATOM   4560  OG  SER A 291     116.338  96.086 113.129  1.00  9.47              
ATOM   4561  HG  SER A 291     115.452  95.663 113.084  1.00  9.47              
ATOM   4562  C   SER A 291     118.938  96.248 111.397  1.00  9.47              
ATOM   4563  O   SER A 291     120.109  95.888 111.469  1.00  9.47              
ATOM   4564  N   THR A 292     118.530  97.499 111.313  1.00 10.06              
ATOM   4565  H   THR A 292     117.533  97.654 111.340  1.00 10.06              
ATOM   4566  CA  THR A 292     119.387  98.635 111.047  1.00 10.06              
ATOM   4567  HA  THR A 292     120.167  98.297 110.391  1.00 10.06              
ATOM   4568  CB  THR A 292     118.525  99.705 110.377  1.00 10.06              
ATOM   4569  HB  THR A 292     118.075  99.257 109.490  1.00 10.06              
ATOM   4570  CG2 THR A 292     117.394 100.171 111.278  1.00 10.06              
ATOM   4571 1HG2 THR A 292     116.550  99.520 111.075  1.00 10.06              
ATOM   4572 2HG2 THR A 292     117.656 100.101 112.331  1.00 10.06              
ATOM   4573 3HG2 THR A 292     117.149 101.206 111.056  1.00 10.06              
ATOM   4574  OG1 THR A 292     119.233 100.817 109.938  1.00 10.06              
ATOM   4575  HG1 THR A 292     119.965 100.466 109.406  1.00 10.06              
ATOM   4576  C   THR A 292     120.127  99.068 112.316  1.00 10.06              
ATOM   4577  O   THR A 292     120.176 100.223 112.730  1.00 10.06              
ATOM   4578  N   THR A 293     120.768  98.084 112.927  1.00  8.97              
ATOM   4579  H   THR A 293     120.607  97.148 112.574  1.00  8.97              
ATOM   4580  CA  THR A 293     121.783  98.219 113.955  1.00  8.97              
ATOM   4581  HA  THR A 293     121.329  98.679 114.841  1.00  8.97              
ATOM   4582  CB  THR A 293     122.343  96.827 114.329  1.00  8.97              
ATOM   4583  HB  THR A 293     123.130  96.558 113.624  1.00  8.97              
ATOM   4584  CG2 THR A 293     122.910  96.805 115.744  1.00  8.97              
ATOM   4585 1HG2 THR A 293     123.302  95.811 115.957  1.00  8.97              
ATOM   4586 2HG2 THR A 293     123.714  97.536 115.832  1.00  8.97              
ATOM   4587 3HG2 THR A 293     122.122  97.031 116.462  1.00  8.97              
ATOM   4588  OG1 THR A 293     121.352  95.822 114.265  1.00  8.97              
ATOM   4589  HG1 THR A 293     121.499  95.305 113.456  1.00  8.97              
ATOM   4590  C   THR A 293     122.924  99.109 113.485  1.00  8.97              
ATOM   4591  O   THR A 293     123.398  99.974 114.213  1.00  8.97              
ATOM   4592  N   GLY A 294     123.245  98.976 112.196  1.00 10.30              
ATOM   4593  H   GLY A 294     122.789  98.224 111.699  1.00 10.30              
ATOM   4594  CA  GLY A 294     123.591 100.132 111.384  1.00 10.30              
ATOM   4595  HA1 GLY A 294     124.263  99.842 110.571  1.00 10.30              
ATOM   4596  HA2 GLY A 294     124.120 100.873 111.982  1.00 10.30              
ATOM   4597  C   GLY A 294     122.357 100.743 110.805  1.00 10.30              
ATOM   4598  O   GLY A 294     121.759 100.104 109.963  1.00 10.30              
ATOM   4599  N   ILE A 295     122.143 102.030 111.037  1.00 11.13              
ATOM   4600  H   ILE A 295     122.586 102.434 111.848  1.00 11.13              
ATOM   4601  CA  ILE A 295     121.784 102.959 109.953  1.00 11.13              
ATOM   4602  HA  ILE A 295     120.919 102.586 109.417  1.00 11.13              
ATOM   4603  CB  ILE A 295     121.405 104.331 110.591  1.00 11.13              
ATOM   4604  HB  ILE A 295     122.287 104.730 111.096  1.00 11.13              
ATOM   4605  CG2 ILE A 295     120.959 105.359 109.540  1.00 11.13              
ATOM   4606 1HG2 ILE A 295     120.728 106.317 110.001  1.00 11.13              
ATOM   4607 2HG2 ILE A 295     121.759 105.558 108.834  1.00 11.13              
ATOM   4608 3HG2 ILE A 295     120.077 104.988 109.020  1.00 11.13              
ATOM   4609  CG1 ILE A 295     120.284 104.180 111.652  1.00 11.13              
ATOM   4610 1HG1 ILE A 295     120.634 103.518 112.443  1.00 11.13              
ATOM   4611 2HG1 ILE A 295     119.407 103.721 111.194  1.00 11.13              
ATOM   4612  CD1 ILE A 295     119.861 105.493 112.332  1.00 11.13              
ATOM   4613  HD1 ILE A 295     120.742 106.037 112.673  1.00 11.13              
ATOM   4614  HD2 ILE A 295     119.285 106.113 111.646  1.00 11.13              
ATOM   4615  HD3 ILE A 295     119.229 105.278 113.189  1.00 11.13              
ATOM   4616  C   ILE A 295     123.028 103.034 109.025  1.00 11.13              
ATOM   4617  O   ILE A 295     123.703 104.049 108.878  1.00 11.13              
ATOM   4618  N   ILE A 296     123.363 101.858 108.505  1.00 10.42              
ATOM   4619  H   ILE A 296     122.662 101.174 108.772  1.00 10.42              
ATOM   4620  CA  ILE A 296     123.932 101.468 107.226  1.00 10.42              
ATOM   4621  HA  ILE A 296     123.626 102.172 106.454  1.00 10.42              
ATOM   4622  CB  ILE A 296     125.482 101.356 107.249  1.00 10.42              
ATOM   4623  HB  ILE A 296     125.769 100.585 107.966  1.00 10.42              
ATOM   4624  CG2 ILE A 296     125.980 100.907 105.860  1.00 10.42              
ATOM   4625 1HG2 ILE A 296     127.061 100.775 105.854  1.00 10.42              
ATOM   4626 2HG2 ILE A 296     125.548  99.942 105.589  1.00 10.42              
ATOM   4627 3HG2 ILE A 296     125.693 101.631 105.102  1.00 10.42              
ATOM   4628  CG1 ILE A 296     126.160 102.671 107.697  1.00 10.42              
ATOM   4629 1HG1 ILE A 296     125.917 102.837 108.745  1.00 10.42              
ATOM   4630 2HG1 ILE A 296     125.759 103.501 107.118  1.00 10.42              
ATOM   4631  CD1 ILE A 296     127.691 102.697 107.600  1.00 10.42              
ATOM   4632  HD1 ILE A 296     128.010 102.716 106.557  1.00 10.42              
ATOM   4633  HD2 ILE A 296     128.066 103.596 108.089  1.00 10.42              
ATOM   4634  HD3 ILE A 296     128.111 101.821 108.097  1.00 10.42              
ATOM   4635  C   ILE A 296     123.310 100.103 106.909  1.00 10.42              
ATOM   4636  O   ILE A 296     122.684  99.889 105.871  1.00 10.42              
ATOM   4637  N   VAL A 297     123.388  99.226 107.913  1.00  7.96              
ATOM   4638  H   VAL A 297     123.875  99.524 108.738  1.00  7.96              
ATOM   4639  CA  VAL A 297     122.692  97.955 107.997  1.00  7.96              
ATOM   4640  HA  VAL A 297     123.204  97.353 107.245  1.00  7.96              
ATOM   4641  CB  VAL A 297     122.934  97.162 109.289  1.00  7.96              
ATOM   4642  HB  VAL A 297     122.430  97.628 110.129  1.00  7.96              
ATOM   4643  CG1 VAL A 297     122.403  95.741 109.123  1.00  7.96              
ATOM   4644 1HG1 VAL A 297     122.682  95.156 109.990  1.00  7.96              
ATOM   4645 2HG1 VAL A 297     121.314  95.739 109.047  1.00  7.96              
ATOM   4646 3HG1 VAL A 297     122.823  95.264 108.236  1.00  7.96              
ATOM   4647  CG2 VAL A 297     124.437  97.016 109.585  1.00  7.96              
ATOM   4648 1HG2 VAL A 297     124.578  96.447 110.505  1.00  7.96              
ATOM   4649 2HG2 VAL A 297     124.924  96.481 108.767  1.00  7.96              
ATOM   4650 3HG2 VAL A 297     124.916  97.984 109.700  1.00  7.96              
ATOM   4651  C   VAL A 297     121.240  97.954 107.542  1.00  7.96              
ATOM   4652  O   VAL A 297     120.324  98.360 108.238  1.00  7.96              
ATOM   4653  N   SER A 298     121.036  97.536 106.304  1.00  6.99              
ATOM   4654  H   SER A 298     121.825  97.210 105.774  1.00  6.99              
ATOM   4655  CA  SER A 298     119.755  97.593 105.614  1.00  6.99              
ATOM   4656  HA  SER A 298     120.011  97.509 104.559  1.00  6.99              
ATOM   4657  CB  SER A 298     118.926  96.340 105.936  1.00  6.99              
ATOM   4658  HB1 SER A 298     118.306  96.527 106.812  1.00  6.99              
ATOM   4659  HB2 SER A 298     119.584  95.493 106.138  1.00  6.99              
ATOM   4660  OG  SER A 298     118.118  96.026 104.818  1.00  6.99              
ATOM   4661  HG  SER A 298     117.601  96.819 104.614  1.00  6.99              
ATOM   4662  C   SER A 298     118.925  98.837 105.669  1.00  6.99              
ATOM   4663  O   SER A 298     117.728  98.826 105.375  1.00  6.99              
ATOM   4664  N   PHE A 299     119.597  99.914 106.027  1.00  7.55              
ATOM   4665  H   PHE A 299     120.587  99.813 106.213  1.00  7.55              
ATOM   4666  CA  PHE A 299     119.039 101.209 106.070  1.00  7.55              
ATOM   4667  HA  PHE A 299     118.775 101.475 105.059  1.00  7.55              
ATOM   4668  CB  PHE A 299     117.741 101.349 106.918  1.00  7.55              
ATOM   4669  HB1 PHE A 299     117.868 100.775 107.829  1.00  7.55              
ATOM   4670  HB2 PHE A 299     116.920 100.885 106.377  1.00  7.55              
ATOM   4671  CG  PHE A 299     117.281 102.770 107.289  1.00  7.55              
ATOM   4672  CD1 PHE A 299     116.481 103.520 106.401  1.00  7.55              
ATOM   4673  HD1 PHE A 299     116.179 103.100 105.452  1.00  7.55              
ATOM   4674  CE1 PHE A 299     116.102 104.842 106.721  1.00  7.55              
ATOM   4675  HE1 PHE A 299     115.535 105.418 106.011  1.00  7.55              
ATOM   4676  CZ  PHE A 299     116.509 105.445 107.929  1.00  7.55              
ATOM   4677  HZ  PHE A 299     116.212 106.458 108.165  1.00  7.55              
ATOM   4678  CE2 PHE A 299     117.225 104.673 108.864  1.00  7.55              
ATOM   4679  HE2 PHE A 299     117.485 105.096 109.825  1.00  7.55              
ATOM   4680  CD2 PHE A 299     117.615 103.356 108.537  1.00  7.55              
ATOM   4681  HD2 PHE A 299     118.189 102.805 109.255  1.00  7.55              
ATOM   4682  C   PHE A 299     120.083 102.288 106.649  1.00  7.55              
ATOM   4683  O   PHE A 299     120.975 101.748 107.278  1.00  7.55              
ATOM   4684  N   PRO A 300     120.170 103.680 106.529  1.00  4.97              
ATOM   4685  CD  PRO A 300     121.516 104.220 106.292  1.00  4.97              
ATOM   4686  HD1 PRO A 300     122.059 103.601 105.576  1.00  4.97              
ATOM   4687  HD2 PRO A 300     122.057 104.247 107.216  1.00  4.97              
ATOM   4688  CG  PRO A 300     121.423 105.654 105.765  1.00  4.97              
ATOM   4689  HG1 PRO A 300     121.458 105.649 104.674  1.00  4.97              
ATOM   4690  HG2 PRO A 300     122.213 106.286 106.172  1.00  4.97              
ATOM   4691  CB  PRO A 300     120.067 106.132 106.230  1.00  4.97              
ATOM   4692  HB1 PRO A 300     119.663 106.900 105.570  1.00  4.97              
ATOM   4693  HB2 PRO A 300     120.124 106.514 107.246  1.00  4.97              
ATOM   4694  CA  PRO A 300     119.257 104.850 106.187  1.00  4.97              
ATOM   4695  HA  PRO A 300     118.469 104.954 106.862  1.00  4.97              
ATOM   4696  C   PRO A 300     118.803 104.560 104.741  1.00  4.97              
ATOM   4697  O   PRO A 300     118.013 105.287 104.209  1.00  4.97              
ATOM   4698  N   ASN A 301     119.332 103.534 104.067  1.00  4.95              
ATOM   4699  H   ASN A 301     120.038 103.003 104.548  1.00  4.95              
ATOM   4700  CA  ASN A 301     119.182 103.228 102.660  1.00  4.95              
ATOM   4701  HA  ASN A 301     119.734 104.013 102.137  1.00  4.95              
ATOM   4702  CB  ASN A 301     119.916 101.918 102.357  1.00  4.95              
ATOM   4703  HB1 ASN A 301     119.332 101.076 102.725  1.00  4.95              
ATOM   4704  HB2 ASN A 301     120.880 101.898 102.857  1.00  4.95              
ATOM   4705  CG  ASN A 301     120.168 101.755 100.868  1.00  4.95              
ATOM   4706  OD1 ASN A 301     120.849 102.542 100.226  1.00  4.95              
ATOM   4707  ND2 ASN A 301     119.616 100.728 100.282  1.00  4.95              
ATOM   4708 1HD2 ASN A 301     119.191  99.993 100.855  1.00  4.95              
ATOM   4709 2HD2 ASN A 301     119.846 100.520  99.335  1.00  4.95              
ATOM   4710  C   ASN A 301     117.793 103.299 102.042  1.00  4.95              
ATOM   4711  O   ASN A 301     117.584 104.065 101.111  1.00  4.95              
ATOM   4712  N   VAL A 302     116.827 102.565 102.582  1.00  4.97              
ATOM   4713  H   VAL A 302     117.065 101.911 103.310  1.00  4.97              
ATOM   4714  CA  VAL A 302     115.415 102.734 102.221  1.00  4.97              
ATOM   4715  HA  VAL A 302     115.377 102.966 101.159  1.00  4.97              
ATOM   4716  CB  VAL A 302     114.672 101.392 102.418  1.00  4.97              
ATOM   4717  HB  VAL A 302     115.241 100.649 101.857  1.00  4.97              
ATOM   4718  CG1 VAL A 302     114.646 100.907 103.872  1.00  4.97              
ATOM   4719 1HG1 VAL A 302     114.128  99.951 103.932  1.00  4.97              
ATOM   4720 2HG1 VAL A 302     115.661 100.757 104.242  1.00  4.97              
ATOM   4721 3HG1 VAL A 302     114.132 101.633 104.498  1.00  4.97              
ATOM   4722  CG2 VAL A 302     113.257 101.353 101.826  1.00  4.97              
ATOM   4723 1HG2 VAL A 302     113.241 101.845 100.852  1.00  4.97              
ATOM   4724 2HG2 VAL A 302     112.945 100.316 101.701  1.00  4.97              
ATOM   4725 3HG2 VAL A 302     112.555 101.849 102.492  1.00  4.97              
ATOM   4726  C   VAL A 302     114.830 103.982 102.899  1.00  4.97              
ATOM   4727  O   VAL A 302     113.668 103.934 103.251  1.00  4.97              
ATOM   4728  N   THR A 303     115.598 105.069 103.112  1.00  4.95              
ATOM   4729  H   THR A 303     116.563 105.015 102.804  1.00  4.95              
ATOM   4730  CA  THR A 303     115.150 106.454 103.372  1.00  4.95              
ATOM   4731  HA  THR A 303     114.609 106.524 104.300  1.00  4.95              
ATOM   4732  CB  THR A 303     116.270 107.539 103.455  1.00  4.95              
ATOM   4733  HB  THR A 303     115.833 108.491 103.171  1.00  4.95              
ATOM   4734  CG2 THR A 303     116.801 107.904 104.846  1.00  4.95              
ATOM   4735 1HG2 THR A 303     116.034 108.465 105.379  1.00  4.95              
ATOM   4736 2HG2 THR A 303     117.041 107.032 105.436  1.00  4.95              
ATOM   4737 3HG2 THR A 303     117.686 108.530 104.742  1.00  4.95              
ATOM   4738  OG1 THR A 303     117.296 107.364 102.512  1.00  4.95              
ATOM   4739  HG1 THR A 303     116.910 107.632 101.657  1.00  4.95              
ATOM   4740  C   THR A 303     114.303 106.941 102.226  1.00  4.95              
ATOM   4741  O   THR A 303     114.396 106.388 101.135  1.00  4.95              
ATOM   4742  N   ASP A 304     113.571 108.033 102.485  1.00  4.90              
ATOM   4743  H   ASP A 304     113.547 108.335 103.449  1.00  4.90              
ATOM   4744  CA  ASP A 304     113.207 109.094 101.532  1.00  4.90              
ATOM   4745  HA  ASP A 304     112.254 109.466 101.907  1.00  4.90              
ATOM   4746  CB  ASP A 304     114.142 110.303 101.682  1.00  4.90              
ATOM   4747  HB1 ASP A 304     114.210 110.554 102.742  1.00  4.90              
ATOM   4748  HB2 ASP A 304     113.678 111.157 101.184  1.00  4.90              
ATOM   4749  CG  ASP A 304     115.558 110.147 101.135  1.00  4.90              
ATOM   4750  OD1 ASP A 304     115.970 109.060 100.676  1.00  4.90              
ATOM   4751  OD2 ASP A 304     116.293 111.159 101.193  1.00  4.90              
ATOM   4752  C   ASP A 304     112.855 108.718 100.087  1.00  4.90              
ATOM   4753  O   ASP A 304     113.002 109.510  99.156  1.00  4.90              
ATOM   4754  N   SER A 305     112.326 107.505  99.975  1.00  4.92              
ATOM   4755  H   SER A 305     112.417 106.925 100.793  1.00  4.92              
ATOM   4756  CA  SER A 305     111.801 106.852  98.811  1.00  4.92              
ATOM   4757  HA  SER A 305     112.481 107.130  98.006  1.00  4.92              
ATOM   4758  CB  SER A 305     111.871 105.335  98.932  1.00  4.92              
ATOM   4759  HB1 SER A 305     110.996 104.960  99.450  1.00  4.92              
ATOM   4760  HB2 SER A 305     112.774 105.042  99.470  1.00  4.92              
ATOM   4761  OG  SER A 305     111.926 104.813  97.626  1.00  4.92              
ATOM   4762  HG  SER A 305     112.672 105.267  97.197  1.00  4.92              
ATOM   4763  C   SER A 305     110.456 107.418  98.366  1.00  4.92              
ATOM   4764  O   SER A 305     110.044 108.494  98.786  1.00  4.92              
ATOM   4765  N   PHE A 306     109.721 106.737  97.498  1.00  4.92              
ATOM   4766  H   PHE A 306     110.142 105.939  97.033  1.00  4.92              
ATOM   4767  CA  PHE A 306     108.356 107.161  97.182  1.00  4.92              
ATOM   4768  HA  PHE A 306     107.882 107.656  98.017  1.00  4.92              
ATOM   4769  CB  PHE A 306     108.505 108.191  96.020  1.00  4.92              
ATOM   4770  HB1 PHE A 306     108.365 107.699  95.063  1.00  4.92              
ATOM   4771  HB2 PHE A 306     109.544 108.526  95.982  1.00  4.92              
ATOM   4772  CG  PHE A 306     107.707 109.486  96.004  1.00  4.92              
ATOM   4773  CD1 PHE A 306     106.732 109.697  95.008  1.00  4.92              
ATOM   4774  HD1 PHE A 306     106.430 108.876  94.370  1.00  4.92              
ATOM   4775  CE1 PHE A 306     106.254 110.995  94.742  1.00  4.92              
ATOM   4776  HE1 PHE A 306     105.571 111.153  93.916  1.00  4.92              
ATOM   4777  CZ  PHE A 306     106.749 112.093  95.469  1.00  4.92              
ATOM   4778  HZ  PHE A 306     106.437 113.100  95.218  1.00  4.92              
ATOM   4779  CE2 PHE A 306     107.680 111.881  96.502  1.00  4.92              
ATOM   4780  HE2 PHE A 306     108.094 112.721  97.047  1.00  4.92              
ATOM   4781  CD2 PHE A 306     108.156 110.582  96.769  1.00  4.92              
ATOM   4782  HD2 PHE A 306     108.948 110.439  97.496  1.00  4.92              
ATOM   4783  C   PHE A 306     107.548 105.916  96.737  1.00  4.92              
ATOM   4784  O   PHE A 306     107.562 105.471  95.575  1.00  4.92              
ATOM   4785  N   VAL A 307     106.891 105.272  97.701  1.00  4.81              
ATOM   4786  H   VAL A 307     106.876 105.674  98.627  1.00  4.81              
ATOM   4787  CA  VAL A 307     106.635 103.825  97.560  1.00  4.81              
ATOM   4788  HA  VAL A 307     106.791 103.474  96.538  1.00  4.81              
ATOM   4789  CB  VAL A 307     107.536 102.980  98.476  1.00  4.81              
ATOM   4790  HB  VAL A 307     107.351 103.302  99.492  1.00  4.81              
ATOM   4791  CG1 VAL A 307     107.245 101.479  98.420  1.00  4.81              
ATOM   4792 1HG1 VAL A 307     107.243 101.124  97.390  1.00  4.81              
ATOM   4793 2HG1 VAL A 307     107.981 100.924  99.000  1.00  4.81              
ATOM   4794 3HG1 VAL A 307     106.270 101.262  98.851  1.00  4.81              
ATOM   4795  CG2 VAL A 307     109.008 103.231  98.154  1.00  4.81              
ATOM   4796 1HG2 VAL A 307     109.646 102.595  98.767  1.00  4.81              
ATOM   4797 2HG2 VAL A 307     109.204 103.037  97.100  1.00  4.81              
ATOM   4798 3HG2 VAL A 307     109.257 104.263  98.369  1.00  4.81              
ATOM   4799  C   VAL A 307     105.175 103.588  97.922  1.00  4.81              
ATOM   4800  O   VAL A 307     104.828 103.481  99.097  1.00  4.81              
ATOM   4801  N   PRO A 308     104.274 103.514  96.945  1.00  4.70              
ATOM   4802  CD  PRO A 308     104.316 104.145  95.640  1.00  4.70              
ATOM   4803  HD1 PRO A 308     105.020 103.630  94.993  1.00  4.70              
ATOM   4804  HD2 PRO A 308     104.579 105.200  95.716  1.00  4.70              
ATOM   4805  CG  PRO A 308     102.901 103.983  95.091  1.00  4.70              
ATOM   4806  HG1 PRO A 308     102.892 103.950  94.001  1.00  4.70              
ATOM   4807  HG2 PRO A 308     102.275 104.797  95.457  1.00  4.70              
ATOM   4808  CB  PRO A 308     102.429 102.662  95.703  1.00  4.70              
ATOM   4809  HB1 PRO A 308     102.695 101.849  95.024  1.00  4.70              
ATOM   4810  HB2 PRO A 308     101.351 102.663  95.866  1.00  4.70              
ATOM   4811  CA  PRO A 308     103.197 102.551  97.034  1.00  4.70              
ATOM   4812  HA  PRO A 308     102.534 102.835  97.850  1.00  4.70              
ATOM   4813  C   PRO A 308     103.746 101.127  97.275  1.00  4.70              
ATOM   4814  O   PRO A 308     104.267 100.485  96.371  1.00  4.70              
ATOM   4815  N   ASP A 309     103.625 100.666  98.521  1.00  4.66              
ATOM   4816  H   ASP A 309     103.496 101.363  99.233  1.00  4.66              
ATOM   4817  CA  ASP A 309     103.391  99.272  98.950  1.00  4.66              
ATOM   4818  HA  ASP A 309     102.739  99.306  99.810  1.00  4.66              
ATOM   4819  CB  ASP A 309     102.707  98.445  97.838  1.00  4.66              
ATOM   4820  HB1 ASP A 309     103.472  98.011  97.201  1.00  4.66              
ATOM   4821  HB2 ASP A 309     102.095  99.095  97.212  1.00  4.66              
ATOM   4822  CG  ASP A 309     101.799  97.347  98.384  1.00  4.66              
ATOM   4823  OD1 ASP A 309     102.196  96.687  99.370  1.00  4.66              
ATOM   4824  OD2 ASP A 309     100.667  97.234  97.861  1.00  4.66              
ATOM   4825  C   ASP A 309     104.694  98.589  99.405  1.00  4.66              
ATOM   4826  O   ASP A 309     105.686  98.519  98.676  1.00  4.66              
ATOM   4827  N   LEU A 310     104.684  98.134 100.655  1.00  4.66              
ATOM   4828  H   LEU A 310     103.802  98.176 101.145  1.00  4.66              
ATOM   4829  CA  LEU A 310     105.811  97.634 101.411  1.00  4.66              
ATOM   4830  HA  LEU A 310     106.531  97.221 100.704  1.00  4.66              
ATOM   4831  CB  LEU A 310     106.477  98.773 102.187  1.00  4.66              
ATOM   4832  HB1 LEU A 310     105.745  99.201 102.874  1.00  4.66              
ATOM   4833  HB2 LEU A 310     106.781  99.532 101.468  1.00  4.66              
ATOM   4834  CG  LEU A 310     107.715  98.318 102.978  1.00  4.66              
ATOM   4835  HG  LEU A 310     107.457  97.490 103.639  1.00  4.66              
ATOM   4836  CD1 LEU A 310     108.851  97.879 102.056  1.00  4.66              
ATOM   4837 1HD1 LEU A 310     109.762  97.712 102.627  1.00  4.66              
ATOM   4838 2HD1 LEU A 310     108.586  96.949 101.551  1.00  4.66              
ATOM   4839 3HD1 LEU A 310     109.040  98.635 101.294  1.00  4.66              
ATOM   4840  CD2 LEU A 310     108.228  99.465 103.851  1.00  4.66              
ATOM   4841 1HD2 LEU A 310     109.131  99.160 104.381  1.00  4.66              
ATOM   4842 2HD2 LEU A 310     108.445 100.335 103.233  1.00  4.66              
ATOM   4843 3HD2 LEU A 310     107.467  99.723 104.587  1.00  4.66              
ATOM   4844  C   LEU A 310     105.322  96.512 102.341  1.00  4.66              
ATOM   4845  O   LEU A 310     104.535  96.700 103.272  1.00  4.66              
ATOM   4846  N   GLU A 311     105.788  95.308 102.061  1.00  4.70              
ATOM   4847  H   GLU A 311     106.338  95.218 101.213  1.00  4.70              
ATOM   4848  CA  GLU A 311     105.201  94.104 102.632  1.00  4.70              
ATOM   4849  HA  GLU A 311     104.128  94.149 102.464  1.00  4.70              
ATOM   4850  CB  GLU A 311     105.774  92.944 101.815  1.00  4.70              
ATOM   4851  HB1 GLU A 311     106.844  92.855 102.008  1.00  4.70              
ATOM   4852  HB2 GLU A 311     105.660  93.183 100.757  1.00  4.70              
ATOM   4853  CG  GLU A 311     105.105  91.605 102.109  1.00  4.70              
ATOM   4854  HG1 GLU A 311     104.641  91.604 103.097  1.00  4.70              
ATOM   4855  HG2 GLU A 311     105.873  90.832 102.104  1.00  4.70              
ATOM   4856  CD  GLU A 311     104.081  91.274 101.032  1.00  4.70              
ATOM   4857  OE1 GLU A 311     104.495  90.982  99.891  1.00  4.70              
ATOM   4858  OE2 GLU A 311     102.884  91.123 101.355  1.00  4.70              
ATOM   4859  C   GLU A 311     105.460  93.917 104.128  1.00  4.70              
ATOM   4860  O   GLU A 311     104.513  93.965 104.920  1.00  4.70              
ATOM   4861  N   ARG A 312     106.759  93.717 104.427  1.00  4.65              
ATOM   4862  H   ARG A 312     107.362  93.816 103.625  1.00  4.65              
ATOM   4863  CA  ARG A 312     107.401  93.108 105.609  1.00  4.65              
ATOM   4864  HA  ARG A 312     108.393  92.800 105.273  1.00  4.65              
ATOM   4865  CB  ARG A 312     107.666  94.182 106.692  1.00  4.65              
ATOM   4866  HB1 ARG A 312     108.312  94.937 106.242  1.00  4.65              
ATOM   4867  HB2 ARG A 312     108.238  93.715 107.492  1.00  4.65              
ATOM   4868  CG  ARG A 312     106.453  94.915 107.310  1.00  4.65              
ATOM   4869  HG1 ARG A 312     105.843  94.212 107.874  1.00  4.65              
ATOM   4870  HG2 ARG A 312     105.846  95.364 106.525  1.00  4.65              
ATOM   4871  CD  ARG A 312     106.930  96.047 108.236  1.00  4.65              
ATOM   4872  HD1 ARG A 312     107.450  96.785 107.623  1.00  4.65              
ATOM   4873  HD2 ARG A 312     107.649  95.659 108.956  1.00  4.65              
ATOM   4874  NE  ARG A 312     105.829  96.728 108.948  1.00  4.65              
ATOM   4875  HE  ARG A 312     105.380  97.515 108.478  1.00  4.65              
ATOM   4876  CZ  ARG A 312     105.400  96.513 110.179  1.00  4.65              
ATOM   4877  NH1 ARG A 312     105.807  95.517 110.907  1.00  4.65              
ATOM   4878 1HH1 ARG A 312     106.358  94.793 110.476  1.00  4.65              
ATOM   4879 2HH1 ARG A 312     105.508  95.420 111.858  1.00  4.65              
ATOM   4880  NH2 ARG A 312     104.535  97.303 110.738  1.00  4.65              
ATOM   4881 1HH2 ARG A 312     104.074  97.971 110.108  1.00  4.65              
ATOM   4882 2HH2 ARG A 312     103.986  97.001 111.514  1.00  4.65              
ATOM   4883  C   ARG A 312     106.779  91.794 106.078  1.00  4.65              
ATOM   4884  O   ARG A 312     106.114  91.763 107.103  1.00  4.65              
ATOM   4885  N   CYS A 313     107.037  90.739 105.299  1.00  4.58              
ATOM   4886  H   CYS A 313     107.668  90.874 104.520  1.00  4.58              
ATOM   4887  CA  CYS A 313     106.538  89.380 105.532  1.00  4.58              
ATOM   4888  HA  CYS A 313     105.665  89.416 106.171  1.00  4.58              
ATOM   4889  CB  CYS A 313     106.111  88.837 104.153  1.00  4.58              
ATOM   4890  HB1 CYS A 313     106.827  89.178 103.407  1.00  4.58              
ATOM   4891  HB2 CYS A 313     105.140  89.261 103.895  1.00  4.58              
ATOM   4892  SG  CYS A 313     106.017  87.021 104.010  1.00  4.58              
ATOM   4893  HG  CYS A 313     106.143  87.006 102.670  1.00  4.58              
ATOM   4894  C   CYS A 313     107.584  88.487 106.216  1.00  4.58              
ATOM   4895  O   CYS A 313     108.788  88.748 106.143  1.00  4.58              
ATOM   4896  N   MET A 314     107.093  87.391 106.804  1.00  4.74              
ATOM   4897  H   MET A 314     106.086  87.342 106.844  1.00  4.74              
ATOM   4898  CA  MET A 314     107.853  86.238 107.303  1.00  4.74              
ATOM   4899  HA  MET A 314     107.131  85.609 107.822  1.00  4.74              
ATOM   4900  CB  MET A 314     108.404  85.414 106.125  1.00  4.74              
ATOM   4901  HB1 MET A 314     109.314  84.902 106.424  1.00  4.74              
ATOM   4902  HB2 MET A 314     108.624  86.060 105.278  1.00  4.74              
ATOM   4903  CG  MET A 314     107.404  84.335 105.722  1.00  4.74              
ATOM   4904  HG1 MET A 314     106.408  84.775 105.707  1.00  4.74              
ATOM   4905  HG2 MET A 314     107.432  83.584 106.509  1.00  4.74              
ATOM   4906  SD  MET A 314     107.665  83.515 104.120  1.00  4.74              
ATOM   4907  CE  MET A 314     109.403  83.005 104.237  1.00  4.74              
ATOM   4908  HE1 MET A 314     109.710  82.518 103.311  1.00  4.74              
ATOM   4909  HE2 MET A 314     110.036  83.879 104.383  1.00  4.74              
ATOM   4910  HE3 MET A 314     109.550  82.328 105.077  1.00  4.74              
ATOM   4911  C   MET A 314     108.895  86.519 108.395  1.00  4.74              
ATOM   4912  O   MET A 314     109.654  85.628 108.763  1.00  4.74              
ATOM   4913  N   GLY A 315     108.877  87.707 108.990  1.00  4.72              
ATOM   4914  H   GLY A 315     108.177  88.369 108.673  1.00  4.72              
ATOM   4915  CA  GLY A 315     109.525  87.965 110.274  1.00  4.72              
ATOM   4916  HA1 GLY A 315     110.222  88.795 110.159  1.00  4.72              
ATOM   4917  HA2 GLY A 315     110.069  87.093 110.637  1.00  4.72              
ATOM   4918  C   GLY A 315     108.445  88.328 111.295  1.00  4.72              
ATOM   4919  O   GLY A 315     107.391  87.692 111.342  1.00  4.72              
ATOM   4920  N   LEU A 316     108.705  89.374 112.083  1.00  4.69              
ATOM   4921  H   LEU A 316     109.639  89.754 112.056  1.00  4.69              
ATOM   4922  CA  LEU A 316     107.686  90.142 112.811  1.00  4.69              
ATOM   4923  HA  LEU A 316     108.211  90.734 113.560  1.00  4.69              
ATOM   4924  CB  LEU A 316     107.006  91.116 111.825  1.00  4.69              
ATOM   4925  HB1 LEU A 316     106.101  91.530 112.271  1.00  4.69              
ATOM   4926  HB2 LEU A 316     106.702  90.554 110.941  1.00  4.69              
ATOM   4927  CG  LEU A 316     107.910  92.284 111.416  1.00  4.69              
ATOM   4928  HG  LEU A 316     108.935  91.939 111.284  1.00  4.69              
ATOM   4929  CD1 LEU A 316     107.434  92.864 110.088  1.00  4.69              
ATOM   4930 1HD1 LEU A 316     108.061  93.714 109.835  1.00  4.69
[truncated: 823,212 more chars]
