# Supplementary material for: Variation in selection constraints on teleost TLRs with emphasis on their repertoire in the Walking catfish, Clarias batrachus
Source: Sci Rep. 2020 Dec 7;10:21394. doi: 10.1038/s41598-020-78347-6 (PMC7721727; doi:10.1038/s41598-020-78347-6)
Supplement: Supplementary file 32 — Supplementary Information 32. [file 41598_2020_78347_MOESM32_ESM.zip › T13/struct/S509363_results/model5.pdb]

HEADER protein
METHOD
METHOD    The models are generated by I-TASSER which combines the
METHOD    methods of threading, ab initio modeling and structural
METHOD    refinement. The procedure is fully automated.
METHOD
METHOD    Please cite following articles when you use the I-TASSER server:
METHOD 1. Ambrish Roy, Alper Kucukural, Yang Zhang. I-TASSER: a unified
METHOD    platform for automated protein structure and function prediction.
METHOD    Nature Protocols, vol 5, 725-738 (2010). 
METHOD 2. Yang Zhang. I-TASSER server for protein 3D structure prediction. 
METHOD    BMC Bioinformatics, 9:40 (2008).
METHOD
MODEL  5
REMARK PARENT 3j0a_A 3j0a 6if5_A 
ATOM      1  N   MET A   1      82.985  82.185  67.481  1.00 28.74              
ATOM      2  CA  MET A   1      84.109  82.689  68.248  1.00 28.74              
ATOM      3  HA  MET A   1      84.601  81.885  68.775  1.00 28.74              
ATOM      4  CB  MET A   1      85.119  83.247  67.229  1.00 28.74              
ATOM      5  HB1 MET A   1      85.968  83.711  67.729  1.00 28.74              
ATOM      6  HB2 MET A   1      84.635  84.012  66.621  1.00 28.74              
ATOM      7  CG  MET A   1      85.689  82.160  66.295  1.00 28.74              
ATOM      8  HG1 MET A   1      84.865  81.623  65.825  1.00 28.74              
ATOM      9  HG2 MET A   1      86.245  81.454  66.910  1.00 28.74              
ATOM     10  SD  MET A   1      86.790  82.767  64.987  1.00 28.74              
ATOM     11  CE  MET A   1      85.604  83.622  63.917  1.00 28.74              
ATOM     12  HE1 MET A   1      84.812  82.931  63.626  1.00 28.74              
ATOM     13  HE2 MET A   1      85.171  84.468  64.448  1.00 28.74              
ATOM     14  HE3 MET A   1      86.119  83.981  63.026  1.00 28.74              
ATOM     15  C   MET A   1      83.617  83.823  69.200  1.00 28.74              
ATOM     16  O   MET A   1      84.148  84.921  69.227  1.00 28.74              
ATOM     17  N   HIS A   2      82.530  83.502  69.891  1.00 27.22              
ATOM     18  H   HIS A   2      82.050  82.692  69.523  1.00 27.22              
ATOM     19  CA  HIS A   2      82.056  83.934  71.222  1.00 27.22              
ATOM     20  HA  HIS A   2      82.859  83.922  71.953  1.00 27.22              
ATOM     21  CB  HIS A   2      81.460  85.355  71.110  1.00 27.22              
ATOM     22  HB1 HIS A   2      82.222  86.015  70.694  1.00 27.22              
ATOM     23  HB2 HIS A   2      81.271  85.731  72.112  1.00 27.22              
ATOM     24  CG  HIS A   2      80.203  85.518  70.278  1.00 27.22              
ATOM     25  ND1 HIS A   2      78.960  85.935  70.771  1.00 27.22              
ATOM     26  CE1 HIS A   2      78.139  85.980  69.713  1.00 27.22              
ATOM     27  HE1 HIS A   2      77.097  86.265  69.753  1.00 27.22              
ATOM     28  NE2 HIS A   2      78.788  85.629  68.593  1.00 27.22              
ATOM     29  HE2 HIS A   2      78.359  85.581  67.676  1.00 27.22              
ATOM     30  CD2 HIS A   2      80.094  85.336  68.927  1.00 27.22              
ATOM     31  HD2 HIS A   2      80.889  85.029  68.264  1.00 27.22              
ATOM     32  C   HIS A   2      81.026  82.745  71.533  1.00 27.22              
ATOM     33  O   HIS A   2      79.892  83.052  71.854  1.00 27.22              
ATOM     34  N   LEU A   3      81.197  81.376  71.357  1.00 25.78              
ATOM     35  H   LEU A   3      80.296  80.945  71.499  1.00 25.78              
ATOM     36  CA  LEU A   3      82.316  80.328  71.197  1.00 25.78              
ATOM     37  HA  LEU A   3      82.069  79.581  71.818  1.00 25.78              
ATOM     38  CB  LEU A   3      82.220  79.917  69.688  1.00 25.78              
ATOM     39  HB1 LEU A   3      82.514  78.888  69.555  1.00 25.78              
ATOM     40  HB2 LEU A   3      82.964  80.487  69.175  1.00 25.78              
ATOM     41  CG  LEU A   3      80.913  80.089  68.858  1.00 25.78              
ATOM     42  HG  LEU A   3      80.731  81.153  68.710  1.00 25.78              
ATOM     43  CD1 LEU A   3      81.117  79.431  67.490  1.00 25.78              
ATOM     44 1HD1 LEU A   3      80.274  79.660  66.843  1.00 25.78              
ATOM     45 2HD1 LEU A   3      82.022  79.808  67.015  1.00 25.78              
ATOM     46 3HD1 LEU A   3      81.205  78.350  67.597  1.00 25.78              
ATOM     47  CD2 LEU A   3      79.623  79.464  69.404  1.00 25.78              
ATOM     48 1HD2 LEU A   3      79.402  79.819  70.406  1.00 25.78              
ATOM     49 2HD2 LEU A   3      78.790  79.746  68.762  1.00 25.78              
ATOM     50 3HD2 LEU A   3      79.700  78.378  69.412  1.00 25.78              
ATOM     51  C   LEU A   3      83.472  81.223  71.722  1.00 25.78              
ATOM     52  O   LEU A   3      83.370  81.667  72.836  1.00 25.78              
ATOM     53  N   PHE A   4      84.522  81.669  71.030  1.00 24.02              
ATOM     54  H   PHE A   4      84.594  81.388  70.064  1.00 24.02              
ATOM     55  CA  PHE A   4      85.621  82.512  71.593  1.00 24.02              
ATOM     56  HA  PHE A   4      86.167  81.843  72.232  1.00 24.02              
ATOM     57  CB  PHE A   4      86.634  83.014  70.506  1.00 24.02              
ATOM     58  HB1 PHE A   4      86.212  83.886  70.019  1.00 24.02              
ATOM     59  HB2 PHE A   4      86.762  82.286  69.710  1.00 24.02              
ATOM     60  CG  PHE A   4      88.014  83.440  70.998  1.00 24.02              
ATOM     61  CD1 PHE A   4      88.212  84.684  71.634  1.00 24.02              
ATOM     62  HD1 PHE A   4      87.385  85.364  71.770  1.00 24.02              
ATOM     63  CE1 PHE A   4      89.492  85.071  72.072  1.00 24.02              
ATOM     64  HE1 PHE A   4      89.630  86.025  72.564  1.00 24.02              
ATOM     65  CZ  PHE A   4      90.594  84.229  71.859  1.00 24.02              
ATOM     66  HZ  PHE A   4      91.582  84.519  72.190  1.00 24.02              
ATOM     67  CE2 PHE A   4      90.419  83.007  71.191  1.00 24.02              
ATOM     68  HE2 PHE A   4      91.270  82.360  71.017  1.00 24.02              
ATOM     69  CD2 PHE A   4      89.138  82.622  70.752  1.00 24.02              
ATOM     70  HD2 PHE A   4      89.023  81.685  70.234  1.00 24.02              
ATOM     71  C   PHE A   4      85.246  83.735  72.380  1.00 24.02              
ATOM     72  O   PHE A   4      84.989  84.833  71.940  1.00 24.02              
ATOM     73  N   SER A   5      85.316  83.490  73.671  1.00 24.34              
ATOM     74  H   SER A   5      85.383  82.508  73.928  1.00 24.34              
ATOM     75  CA  SER A   5      85.059  84.399  74.704  1.00 24.34              
ATOM     76  HA  SER A   5      85.132  83.882  75.648  1.00 24.34              
ATOM     77  CB  SER A   5      86.143  85.498  74.746  1.00 24.34              
ATOM     78  HB1 SER A   5      86.072  86.132  73.863  1.00 24.34              
ATOM     79  HB2 SER A   5      87.126  85.026  74.756  1.00 24.34              
ATOM     80  OG  SER A   5      85.984  86.288  75.904  1.00 24.34              
ATOM     81  HG  SER A   5      85.152  86.775  75.789  1.00 24.34              
ATOM     82  C   SER A   5      83.620  84.979  74.639  1.00 24.34              
ATOM     83  O   SER A   5      83.414  86.135  74.995  1.00 24.34              
ATOM     84  N   SER A   6      82.643  84.098  74.384  1.00 23.09              
ATOM     85  H   SER A   6      82.898  83.195  74.002  1.00 23.09              
ATOM     86  CA  SER A   6      81.462  84.101  75.288  1.00 23.09              
ATOM     87  HA  SER A   6      81.406  85.164  75.560  1.00 23.09              
ATOM     88  CB  SER A   6      80.017  84.023  74.722  1.00 23.09              
ATOM     89  HB1 SER A   6      79.321  84.029  75.561  1.00 23.09              
ATOM     90  HB2 SER A   6      79.839  83.122  74.173  1.00 23.09              
ATOM     91  OG  SER A   6      79.703  85.140  73.928  1.00 23.09              
ATOM     92  HG  SER A   6      79.501  84.848  73.023  1.00 23.09              
ATOM     93  C   SER A   6      81.705  83.563  76.672  1.00 23.09              
ATOM     94  O   SER A   6      80.837  83.386  77.521  1.00 23.09              
ATOM     95  N   ALA A   7      82.973  83.305  76.872  1.00 22.94              
ATOM     96  H   ALA A   7      83.534  83.260  76.043  1.00 22.94              
ATOM     97  CA  ALA A   7      83.786  83.451  78.027  1.00 22.94              
ATOM     98  HA  ALA A   7      84.807  83.293  77.763  1.00 22.94              
ATOM     99  CB  ALA A   7      83.705  84.907  78.507  1.00 22.94              
ATOM    100  HB1 ALA A   7      82.706  85.138  78.872  1.00 22.94              
ATOM    101  HB2 ALA A   7      84.415  85.071  79.317  1.00 22.94              
ATOM    102  HB3 ALA A   7      83.952  85.578  77.688  1.00 22.94              
ATOM    103  C   ALA A   7      83.527  82.480  79.223  1.00 22.94              
ATOM    104  O   ALA A   7      84.346  82.361  80.101  1.00 22.94              
ATOM    105  N   VAL A   8      82.440  81.713  79.129  1.00 21.78              
ATOM    106  H   VAL A   8      81.655  82.101  78.608  1.00 21.78              
ATOM    107  CA  VAL A   8      82.449  80.240  79.177  1.00 21.78              
ATOM    108  HA  VAL A   8      83.438  79.823  79.262  1.00 21.78              
ATOM    109  CB  VAL A   8      81.691  79.701  80.430  1.00 21.78              
ATOM    110  HB  VAL A   8      81.676  78.618  80.374  1.00 21.78              
ATOM    111  CG1 VAL A   8      82.417  80.070  81.728  1.00 21.78              
ATOM    112 1HG1 VAL A   8      83.437  79.689  81.691  1.00 21.78              
ATOM    113 2HG1 VAL A   8      82.436  81.153  81.852  1.00 21.78              
ATOM    114 3HG1 VAL A   8      81.896  79.610  82.568  1.00 21.78              
ATOM    115  CG2 VAL A   8      80.240  80.194  80.499  1.00 21.78              
ATOM    116 1HG2 VAL A   8      80.210  81.278  80.608  1.00 21.78              
ATOM    117 2HG2 VAL A   8      79.695  79.896  79.604  1.00 21.78              
ATOM    118 3HG2 VAL A   8      79.757  79.740  81.364  1.00 21.78              
ATOM    119  C   VAL A   8      81.871  79.678  77.920  1.00 21.78              
ATOM    120  O   VAL A   8      81.923  78.478  77.810  1.00 21.78              
ATOM    121  N   PHE A   9      81.574  80.543  76.918  1.00 20.31              
ATOM    122  H   PHE A   9      81.319  81.478  77.186  1.00 20.31              
ATOM    123  CA  PHE A   9      82.200  80.534  75.574  1.00 20.31              
ATOM    124  HA  PHE A   9      82.175  79.456  75.414  1.00 20.31              
ATOM    125  CB  PHE A   9      81.200  80.950  74.487  1.00 20.31              
ATOM    126  HB1 PHE A   9      81.460  80.373  73.637  1.00 20.31              
ATOM    127  HB2 PHE A   9      81.387  81.949  74.195  1.00 20.31              
ATOM    128  CG  PHE A   9      79.702  80.638  74.646  1.00 20.31              
ATOM    129  CD1 PHE A   9      79.062  79.859  73.656  1.00 20.31              
ATOM    130  HD1 PHE A   9      79.622  79.456  72.831  1.00 20.31              
ATOM    131  CE1 PHE A   9      77.683  79.602  73.706  1.00 20.31              
ATOM    132  HE1 PHE A   9      77.209  79.019  72.928  1.00 20.31              
ATOM    133  CZ  PHE A   9      76.911  80.121  74.757  1.00 20.31              
ATOM    134  HZ  PHE A   9      75.848  79.934  74.797  1.00 20.31              
ATOM    135  CE2 PHE A   9      77.528  80.899  75.751  1.00 20.31              
ATOM    136  HE2 PHE A   9      76.937  81.311  76.556  1.00 20.31              
ATOM    137  CD2 PHE A   9      78.910  81.157  75.692  1.00 20.31              
ATOM    138  HD2 PHE A   9      79.340  81.776  76.456  1.00 20.31              
ATOM    139  C   PHE A   9      83.756  80.821  75.823  1.00 20.31              
ATOM    140  O   PHE A   9      84.328  81.639  75.183  1.00 20.31              
ATOM    141  N   THR A  10      84.467  80.320  76.914  1.00 19.53              
ATOM    142  H   THR A  10      83.963  79.639  77.464  1.00 19.53              
ATOM    143  CA  THR A  10      85.875  80.567  77.431  1.00 19.53              
ATOM    144  HA  THR A  10      85.684  81.557  77.714  1.00 19.53              
ATOM    145  CB  THR A  10      86.439  80.186  78.813  1.00 19.53              
ATOM    146  HB  THR A  10      87.036  79.314  78.663  1.00 19.53              
ATOM    147  CG2 THR A  10      87.345  81.230  79.489  1.00 19.53              
ATOM    148 1HG2 THR A  10      88.281  81.340  78.942  1.00 19.53              
ATOM    149 2HG2 THR A  10      86.861  82.203  79.555  1.00 19.53              
ATOM    150 3HG2 THR A  10      87.616  80.894  80.492  1.00 19.53              
ATOM    151  OG1 THR A  10      85.510  79.946  79.812  1.00 19.53              
ATOM    152  HG1 THR A  10      85.339  80.788  80.259  1.00 19.53              
ATOM    153  C   THR A  10      87.066  80.969  76.591  1.00 19.53              
ATOM    154  O   THR A  10      88.106  80.347  76.635  1.00 19.53              
ATOM    155  N   SER A  11      86.933  81.957  75.751  1.00 19.03              
ATOM    156  H   SER A  11      86.063  82.465  75.763  1.00 19.03              
ATOM    157  CA  SER A  11      87.723  81.868  74.552  1.00 19.03              
ATOM    158  HA  SER A  11      87.430  82.668  73.933  1.00 19.03              
ATOM    159  CB  SER A  11      89.201  82.206  74.746  1.00 19.03              
ATOM    160  HB1 SER A  11      89.695  82.207  73.778  1.00 19.03              
ATOM    161  HB2 SER A  11      89.715  81.489  75.381  1.00 19.03              
ATOM    162  OG  SER A  11      89.312  83.496  75.311  1.00 19.03              
ATOM    163  HG  SER A  11      90.243  83.737  75.311  1.00 19.03              
ATOM    164  C   SER A  11      87.492  80.640  73.707  1.00 19.03              
ATOM    165  O   SER A  11      87.994  80.646  72.608  1.00 19.03              
ATOM    166  N   LEU A  12      86.598  79.698  74.094  1.00 18.14              
ATOM    167  H   LEU A  12      86.393  79.698  75.079  1.00 18.14              
ATOM    168  CA  LEU A  12      85.515  79.247  73.224  1.00 18.14              
ATOM    169  HA  LEU A  12      85.109  80.196  73.083  1.00 18.14              
ATOM    170  CB  LEU A  12      85.855  78.822  71.749  1.00 18.14              
ATOM    171  HB1 LEU A  12      84.924  78.475  71.357  1.00 18.14              
ATOM    172  HB2 LEU A  12      86.506  78.046  71.903  1.00 18.14              
ATOM    173  CG  LEU A  12      86.453  79.443  70.430  1.00 18.14              
ATOM    174  HG  LEU A  12      86.460  80.484  70.518  1.00 18.14              
ATOM    175  CD1 LEU A  12      87.858  79.147  69.956  1.00 18.14              
ATOM    176 1HD1 LEU A  12      88.159  79.872  69.196  1.00 18.14              
ATOM    177 2HD1 LEU A  12      88.525  79.236  70.773  1.00 18.14              
ATOM    178 3HD1 LEU A  12      87.967  78.171  69.515  1.00 18.14              
ATOM    179  CD2 LEU A  12      85.660  79.026  69.187  1.00 18.14              
ATOM    180 1HD2 LEU A  12      84.626  79.259  69.315  1.00 18.14              
ATOM    181 2HD2 LEU A  12      86.019  79.561  68.306  1.00 18.14              
ATOM    182 3HD2 LEU A  12      85.734  77.956  69.005  1.00 18.14              
ATOM    183  C   LEU A  12      84.350  78.587  73.878  1.00 18.14              
ATOM    184  O   LEU A  12      83.254  78.929  73.594  1.00 18.14              
ATOM    185  N   LEU A  13      84.532  77.609  74.705  1.00 18.17              
ATOM    186  H   LEU A  13      85.499  77.386  74.897  1.00 18.17              
ATOM    187  CA  LEU A  13      83.791  77.364  75.889  1.00 18.17              
ATOM    188  HA  LEU A  13      83.343  78.321  76.080  1.00 18.17              
ATOM    189  CB  LEU A  13      82.425  76.563  75.769  1.00 18.17              
ATOM    190  HB1 LEU A  13      82.145  76.215  76.755  1.00 18.17              
ATOM    191  HB2 LEU A  13      82.695  75.742  75.149  1.00 18.17              
ATOM    192  CG  LEU A  13      81.038  77.000  75.157  1.00 18.17              
ATOM    193  HG  LEU A  13      81.185  77.736  74.375  1.00 18.17              
ATOM    194  CD1 LEU A  13      80.374  75.753  74.547  1.00 18.17              
ATOM    195 1HD1 LEU A  13      79.419  76.008  74.086  1.00 18.17              
ATOM    196 2HD1 LEU A  13      80.981  75.349  73.753  1.00 18.17              
ATOM    197 3HD1 LEU A  13      80.207  74.990  75.307  1.00 18.17              
ATOM    198  CD2 LEU A  13      79.911  77.467  76.095  1.00 18.17              
ATOM    199 1HD2 LEU A  13      78.934  77.423  75.612  1.00 18.17              
ATOM    200 2HD2 LEU A  13      79.887  76.861  77.001  1.00 18.17              
ATOM    201 3HD2 LEU A  13      80.036  78.507  76.353  1.00 18.17              
ATOM    202  C   LEU A  13      84.700  77.334  76.993  1.00 18.17              
ATOM    203  O   LEU A  13      85.664  78.008  76.767  1.00 18.17              
ATOM    204  N   THR A  14      84.458  76.714  78.110  1.00 18.58              
ATOM    205  H   THR A  14      83.594  76.230  78.322  1.00 18.58              
ATOM    206  CA  THR A  14      85.462  76.811  79.111  1.00 18.58              
ATOM    207  HA  THR A  14      85.311  77.782  79.456  1.00 18.58              
ATOM    208  CB  THR A  14      85.120  76.086  80.445  1.00 18.58              
ATOM    209  HB  THR A  14      85.262  75.025  80.325  1.00 18.58              
ATOM    210  CG2 THR A  14      85.911  76.544  81.675  1.00 18.58              
ATOM    211 1HG2 THR A  14      86.948  76.219  81.589  1.00 18.58              
ATOM    212 2HG2 THR A  14      85.880  77.632  81.752  1.00 18.58              
ATOM    213 3HG2 THR A  14      85.486  76.084  82.568  1.00 18.58              
ATOM    214  OG1 THR A  14      83.787  76.377  80.778  1.00 18.58              
ATOM    215  HG1 THR A  14      83.700  76.214  81.723  1.00 18.58              
ATOM    216  C   THR A  14      86.984  76.835  78.796  1.00 18.58              
ATOM    217  O   THR A  14      87.711  77.457  79.513  1.00 18.58              
ATOM    218  N   CYS A  15      87.492  76.444  77.633  1.00 18.63              
ATOM    219  H   CYS A  15      86.916  75.778  77.149  1.00 18.63              
ATOM    220  CA  CYS A  15      88.199  77.351  76.750  1.00 18.63              
ATOM    221  HA  CYS A  15      87.890  78.322  77.070  1.00 18.63              
ATOM    222  CB  CYS A  15      89.726  77.290  77.072  1.00 18.63              
ATOM    223  HB1 CYS A  15      90.219  76.500  76.507  1.00 18.63              
ATOM    224  HB2 CYS A  15      89.812  77.046  78.113  1.00 18.63              
ATOM    225  SG  CYS A  15      90.698  78.812  76.954  1.00 18.63              
ATOM    226  HG  CYS A  15      90.388  79.169  75.701  1.00 18.63              
ATOM    227  C   CYS A  15      87.894  77.185  75.290  1.00 18.63              
ATOM    228  O   CYS A  15      86.868  76.726  74.774  1.00 18.63              
ATOM    229  N   THR A  16      88.903  77.516  74.565  1.00 19.04              
ATOM    230  H   THR A  16      89.675  77.933  75.076  1.00 19.04              
ATOM    231  CA  THR A  16      88.886  77.806  73.202  1.00 19.04              
ATOM    232  HA  THR A  16      88.165  78.517  72.995  1.00 19.04              
ATOM    233  CB  THR A  16      90.308  78.482  72.992  1.00 19.04              
ATOM    234  HB  THR A  16      91.031  77.696  73.159  1.00 19.04              
ATOM    235  CG2 THR A  16      90.766  79.228  71.752  1.00 19.04              
ATOM    236 1HG2 THR A  16      91.831  79.413  71.835  1.00 19.04              
ATOM    237 2HG2 THR A  16      90.614  78.656  70.845  1.00 19.04              
ATOM    238 3HG2 THR A  16      90.277  80.194  71.660  1.00 19.04              
ATOM    239  OG1 THR A  16      90.620  79.434  73.973  1.00 19.04              
ATOM    240  HG1 THR A  16      91.415  79.897  73.652  1.00 19.04              
ATOM    241  C   THR A  16      88.600  76.787  72.119  1.00 19.04              
ATOM    242  O   THR A  16      89.241  76.750  71.096  1.00 19.04              
ATOM    243  N   LEU A  17      87.499  76.035  72.268  1.00 19.85              
ATOM    244  H   LEU A  17      87.016  76.112  73.148  1.00 19.85              
ATOM    245  CA  LEU A  17      86.729  75.804  71.040  1.00 19.85              
ATOM    246  HA  LEU A  17      86.936  76.611  70.378  1.00 19.85              
ATOM    247  CB  LEU A  17      87.211  74.556  70.241  1.00 19.85              
ATOM    248  HB1 LEU A  17      86.553  73.745  70.518  1.00 19.85              
ATOM    249  HB2 LEU A  17      88.213  74.275  70.519  1.00 19.85              
ATOM    250  CG  LEU A  17      87.208  74.679  68.701  1.00 19.85              
ATOM    251  HG  LEU A  17      86.332  75.223  68.356  1.00 19.85              
ATOM    252  CD1 LEU A  17      88.454  75.397  68.193  1.00 19.85              
ATOM    253 1HD1 LEU A  17      89.347  74.916  68.580  1.00 19.85              
ATOM    254 2HD1 LEU A  17      88.469  75.389  67.104  1.00 19.85              
ATOM    255 3HD1 LEU A  17      88.458  76.430  68.515  1.00 19.85              
ATOM    256  CD2 LEU A  17      87.197  73.296  68.052  1.00 19.85              
ATOM    257 1HD2 LEU A  17      87.321  73.378  66.972  1.00 19.85              
ATOM    258 2HD2 LEU A  17      87.992  72.675  68.455  1.00 19.85              
ATOM    259 3HD2 LEU A  17      86.240  72.808  68.232  1.00 19.85              
ATOM    260  C   LEU A  17      85.309  75.814  71.173  1.00 19.85              
ATOM    261  O   LEU A  17      84.668  75.503  70.189  1.00 19.85              
ATOM    262  N   CYS A  18      84.851  76.204  72.367  1.00 20.08              
ATOM    263  H   CYS A  18      85.434  76.530  73.125  1.00 20.08              
ATOM    264  CA  CYS A  18      83.409  76.365  72.427  1.00 20.08              
ATOM    265  HA  CYS A  18      82.955  76.573  73.356  1.00 20.08              
ATOM    266  CB  CYS A  18      82.754  77.256  71.356  1.00 20.08              
ATOM    267  HB1 CYS A  18      82.866  76.867  70.343  1.00 20.08              
ATOM    268  HB2 CYS A  18      83.250  78.204  71.380  1.00 20.08              
ATOM    269  SG  CYS A  18      80.949  77.384  71.659  1.00 20.08              
ATOM    270  HG  CYS A  18      80.650  76.158  71.191  1.00 20.08              
ATOM    271  C   CYS A  18      82.857  74.978  72.050  1.00 20.08              
ATOM    272  O   CYS A  18      81.957  74.787  71.246  1.00 20.08              
ATOM    273  N   TRP A  19      83.456  73.983  72.636  1.00 19.57              
ATOM    274  H   TRP A  19      84.273  74.135  73.195  1.00 19.57              
ATOM    275  CA  TRP A  19      82.538  72.981  73.088  1.00 19.57              
ATOM    276  HA  TRP A  19      81.611  73.556  73.024  1.00 19.57              
ATOM    277  CB  TRP A  19      82.006  71.914  72.053  1.00 19.57              
ATOM    278  HB1 TRP A  19      82.168  70.886  72.353  1.00 19.57              
ATOM    279  HB2 TRP A  19      82.530  72.078  71.117  1.00 19.57              
ATOM    280  CG  TRP A  19      80.532  71.996  71.756  1.00 19.57              
ATOM    281  CD1 TRP A  19      79.542  71.582  72.580  1.00 19.57              
ATOM    282  HD1 TRP A  19      79.683  71.122  73.549  1.00 19.57              
ATOM    283  NE1 TRP A  19      78.313  71.889  72.029  1.00 19.57              
ATOM    284  HE1 TRP A  19      77.429  71.697  72.477  1.00 19.57              
ATOM    285  CE2 TRP A  19      78.448  72.540  70.822  1.00 19.57              
ATOM    286  CZ2 TRP A  19      77.520  73.090  69.921  1.00 19.57              
ATOM    287  HZ2 TRP A  19      76.464  73.049  70.139  1.00 19.57              
ATOM    288  CH2 TRP A  19      77.991  73.697  68.744  1.00 19.57              
ATOM    289  HH2 TRP A  19      77.293  74.132  68.043  1.00 19.57              
ATOM    290  CZ3 TRP A  19      79.372  73.732  68.478  1.00 19.57              
ATOM    291  HZ3 TRP A  19      79.734  74.195  67.573  1.00 19.57              
ATOM    292  CE3 TRP A  19      80.289  73.177  69.389  1.00 19.57              
ATOM    293  HE3 TRP A  19      81.348  73.234  69.182  1.00 19.57              
ATOM    294  CD2 TRP A  19      79.856  72.580  70.596  1.00 19.57              
ATOM    295  C   TRP A  19      82.319  72.851  74.562  1.00 19.57              
ATOM    296  O   TRP A  19      81.346  72.265  75.021  1.00 19.57              
ATOM    297  N   VAL A  20      83.315  73.454  75.141  1.00 20.15              
ATOM    298  H   VAL A  20      83.895  73.904  74.454  1.00 20.15              
ATOM    299  CA  VAL A  20      83.740  73.800  76.477  1.00 20.15              
ATOM    300  HA  VAL A  20      83.785  74.846  76.526  1.00 20.15              
ATOM    301  CB  VAL A  20      82.599  73.547  77.552  1.00 20.15              
ATOM    302  HB  VAL A  20      81.790  74.130  77.120  1.00 20.15              
ATOM    303  CG1 VAL A  20      81.765  72.252  77.758  1.00 20.15              
ATOM    304 1HG1 VAL A  20      82.289  71.374  77.404  1.00 20.15              
ATOM    305 2HG1 VAL A  20      81.496  72.069  78.795  1.00 20.15              
ATOM    306 3HG1 VAL A  20      80.787  72.330  77.287  1.00 20.15              
ATOM    307  CG2 VAL A  20      82.743  74.272  78.883  1.00 20.15              
ATOM    308 1HG2 VAL A  20      82.034  73.939  79.637  1.00 20.15              
ATOM    309 2HG2 VAL A  20      83.745  74.107  79.249  1.00 20.15              
ATOM    310 3HG2 VAL A  20      82.516  75.322  78.765  1.00 20.15              
ATOM    311  C   VAL A  20      85.240  73.749  76.447  1.00 20.15              
ATOM    312  O   VAL A  20      85.838  74.395  77.221  1.00 20.15              
ATOM    313  N   SER A  21      85.876  73.298  75.390  1.00 20.78              
ATOM    314  H   SER A  21      85.455  72.462  75.008  1.00 20.78              
ATOM    315  CA  SER A  21      86.788  73.967  74.441  1.00 20.78              
ATOM    316  HA  SER A  21      86.232  74.818  74.104  1.00 20.78              
ATOM    317  CB  SER A  21      88.139  74.328  74.957  1.00 20.78              
ATOM    318  HB1 SER A  21      88.090  74.732  75.956  1.00 20.78              
ATOM    319  HB2 SER A  21      88.628  75.014  74.288  1.00 20.78              
ATOM    320  OG  SER A  21      88.875  73.205  74.980  1.00 20.78              
ATOM    321  HG  SER A  21      89.199  73.002  74.090  1.00 20.78              
ATOM    322  C   SER A  21      86.823  73.085  73.208  1.00 20.78              
ATOM    323  O   SER A  21      87.804  72.842  72.542  1.00 20.78              
ATOM    324  N   GLU A  22      85.715  72.453  72.971  1.00 20.26              
ATOM    325  H   GLU A  22      84.909  72.674  73.519  1.00 20.26              
ATOM    326  CA  GLU A  22      85.719  71.216  72.258  1.00 20.26              
ATOM    327  HA  GLU A  22      86.716  70.808  72.192  1.00 20.26              
ATOM    328  CB  GLU A  22      85.278  71.451  70.795  1.00 20.26              
ATOM    329  HB1 GLU A  22      86.174  71.683  70.229  1.00 20.26              
ATOM    330  HB2 GLU A  22      84.649  72.337  70.756  1.00 20.26              
ATOM    331  CG  GLU A  22      84.534  70.349  70.025  1.00 20.26              
ATOM    332  HG1 GLU A  22      83.980  70.817  69.208  1.00 20.26              
ATOM    333  HG2 GLU A  22      83.795  69.843  70.647  1.00 20.26              
ATOM    334  CD  GLU A  22      85.488  69.315  69.387  1.00 20.26              
ATOM    335  OE1 GLU A  22      85.772  68.268  69.995  1.00 20.26              
ATOM    336  OE2 GLU A  22      85.968  69.545  68.263  1.00 20.26              
ATOM    337  C   GLU A  22      84.843  70.151  72.969  1.00 20.26              
ATOM    338  O   GLU A  22      85.026  68.942  72.899  1.00 20.26              
ATOM    339  N   LYS A  23      83.996  70.632  73.873  1.00 19.56              
ATOM    340  H   LYS A  23      83.527  71.430  73.510  1.00 19.56              
ATOM    341  CA  LYS A  23      83.850  70.332  75.309  1.00 19.56              
ATOM    342  HA  LYS A  23      83.063  70.877  75.736  1.00 19.56              
ATOM    343  CB  LYS A  23      83.455  68.876  75.515  1.00 19.56              
ATOM    344  HB1 LYS A  23      83.284  68.691  76.578  1.00 19.56              
ATOM    345  HB2 LYS A  23      84.297  68.260  75.227  1.00 19.56              
ATOM    346  CG  LYS A  23      82.186  68.454  74.747  1.00 19.56              
ATOM    347  HG1 LYS A  23      82.234  68.788  73.712  1.00 19.56              
ATOM    348  HG2 LYS A  23      81.319  68.925  75.212  1.00 19.56              
ATOM    349  CD  LYS A  23      81.969  66.933  74.717  1.00 19.56              
ATOM    350  HD1 LYS A  23      81.038  66.743  74.182  1.00 19.56              
ATOM    351  HD2 LYS A  23      81.855  66.557  75.737  1.00 19.56              
ATOM    352  CE  LYS A  23      83.108  66.211  73.990  1.00 19.56              
ATOM    353  HE1 LYS A  23      83.581  66.893  73.275  1.00 19.56              
ATOM    354  HE2 LYS A  23      82.701  65.364  73.433  1.00 19.56              
ATOM    355  NZ  LYS A  23      84.115  65.708  74.948  1.00 19.56              
ATOM    356  HZ1 LYS A  23      83.717  65.021  75.589  1.00 19.56              
ATOM    357  HZ2 LYS A  23      84.941  65.324  74.509  1.00 19.56              
ATOM    358  HZ3 LYS A  23      84.410  66.413  75.624  1.00 19.56              
ATOM    359  C   LYS A  23      85.037  70.628  76.136  1.00 19.56              
ATOM    360  O   LYS A  23      84.926  71.174  77.175  1.00 19.56              
ATOM    361  N   CYS A  24      86.160  70.521  75.471  1.00 17.91              
ATOM    362  H   CYS A  24      86.077  70.047  74.577  1.00 17.91              
ATOM    363  CA  CYS A  24      87.458  70.422  76.023  1.00 17.91              
ATOM    364  HA  CYS A  24      87.367  69.498  76.594  1.00 17.91              
ATOM    365  CB  CYS A  24      88.317  70.134  74.821  1.00 17.91              
ATOM    366  HB1 CYS A  24      89.126  69.635  75.297  1.00 17.91              
ATOM    367  HB2 CYS A  24      88.660  71.042  74.357  1.00 17.91              
ATOM    368  SG  CYS A  24      87.860  69.035  73.461  1.00 17.91              
ATOM    369  HG  CYS A  24      87.849  67.862  74.104  1.00 17.91              
ATOM    370  C   CYS A  24      88.175  71.320  76.992  1.00 17.91              
ATOM    371  O   CYS A  24      89.069  70.787  77.547  1.00 17.91              
ATOM    372  N   PHE A  25      87.903  72.585  77.278  1.00 16.20              
ATOM    373  H   PHE A  25      87.256  73.106  76.722  1.00 16.20              
ATOM    374  CA  PHE A  25      88.403  73.249  78.457  1.00 16.20              
ATOM    375  HA  PHE A  25      88.933  72.476  78.985  1.00 16.20              
ATOM    376  CB  PHE A  25      89.549  74.284  78.540  1.00 16.20              
ATOM    377  HB1 PHE A  25      89.400  75.030  77.810  1.00 16.20              
ATOM    378  HB2 PHE A  25      90.408  73.773  78.198  1.00 16.20              
ATOM    379  CG  PHE A  25      90.026  74.825  79.925  1.00 16.20              
ATOM    380  CD1 PHE A  25      90.480  73.933  80.909  1.00 16.20              
ATOM    381  HD1 PHE A  25      90.543  72.905  80.674  1.00 16.20              
ATOM    382  CE1 PHE A  25      90.894  74.341  82.188  1.00 16.20              
ATOM    383  HE1 PHE A  25      91.203  73.603  82.914  1.00 16.20              
ATOM    384  CZ  PHE A  25      90.911  75.700  82.516  1.00 16.20              
ATOM    385  HZ  PHE A  25      91.215  76.023  83.499  1.00 16.20              
ATOM    386  CE2 PHE A  25      90.561  76.631  81.532  1.00 16.20              
ATOM    387  HE2 PHE A  25      90.600  77.689  81.748  1.00 16.20              
ATOM    388  CD2 PHE A  25      90.161  76.191  80.259  1.00 16.20              
ATOM    389  HD2 PHE A  25      89.962  76.951  79.538  1.00 16.20              
ATOM    390  C   PHE A  25      87.207  73.361  79.507  1.00 16.20              
ATOM    391  O   PHE A  25      87.425  73.695  80.646  1.00 16.20              
ATOM    392  N   VAL A  26      85.998  72.800  79.223  1.00 16.15              
ATOM    393  H   VAL A  26      85.770  72.791  78.246  1.00 16.15              
ATOM    394  CA  VAL A  26      85.487  71.551  79.848  1.00 16.15              
ATOM    395  HA  VAL A  26      85.773  71.738  80.884  1.00 16.15              
ATOM    396  CB  VAL A  26      83.988  71.282  79.982  1.00 16.15              
ATOM    397  HB  VAL A  26      83.575  71.767  79.143  1.00 16.15              
ATOM    398  CG1 VAL A  26      83.527  69.819  79.979  1.00 16.15              
ATOM    399 1HG1 VAL A  26      82.450  69.768  80.141  1.00 16.15              
ATOM    400 2HG1 VAL A  26      83.743  69.355  79.017  1.00 16.15              
ATOM    401 3HG1 VAL A  26      84.029  69.258  80.768  1.00 16.15              
ATOM    402  CG2 VAL A  26      83.420  71.940  81.252  1.00 16.15              
ATOM    403 1HG2 VAL A  26      82.331  71.905  81.241  1.00 16.15              
ATOM    404 2HG2 VAL A  26      83.770  71.412  82.142  1.00 16.15              
ATOM    405 3HG2 VAL A  26      83.743  72.977  81.324  1.00 16.15              
ATOM    406  C   VAL A  26      86.420  70.406  79.534  1.00 16.15              
ATOM    407  O   VAL A  26      86.233  69.397  78.860  1.00 16.15              
ATOM    408  N   PHE A  27      87.602  70.700  80.032  1.00 15.60              
ATOM    409  H   PHE A  27      87.726  71.544  80.562  1.00 15.60              
ATOM    410  CA  PHE A  27      88.689  69.803  80.046  1.00 15.60              
ATOM    411  HA  PHE A  27      88.753  69.330  79.075  1.00 15.60              
ATOM    412  CB  PHE A  27      89.936  70.521  80.560  1.00 15.60              
ATOM    413  HB1 PHE A  27      90.064  71.405  79.966  1.00 15.60              
ATOM    414  HB2 PHE A  27      90.803  69.936  80.306  1.00 15.60              
ATOM    415  CG  PHE A  27      90.016  70.879  82.052  1.00 15.60              
ATOM    416  CD1 PHE A  27      88.935  71.446  82.766  1.00 15.60              
ATOM    417  HD1 PHE A  27      88.003  71.684  82.287  1.00 15.60              
ATOM    418  CE1 PHE A  27      89.045  71.718  84.140  1.00 15.60              
ATOM    419  HE1 PHE A  27      88.190  72.111  84.675  1.00 15.60              
ATOM    420  CZ  PHE A  27      90.248  71.465  84.818  1.00 15.60              
ATOM    421  HZ  PHE A  27      90.322  71.664  85.878  1.00 15.60              
ATOM    422  CE2 PHE A  27      91.354  70.971  84.107  1.00 15.60              
ATOM    423  HE2 PHE A  27      92.293  70.799  84.614  1.00 15.60              
ATOM    424  CD2 PHE A  27      91.236  70.701  82.731  1.00 15.60              
ATOM    425  HD2 PHE A  27      92.098  70.373  82.178  1.00 15.60              
ATOM    426  C   PHE A  27      88.395  68.638  80.973  1.00 15.60              
ATOM    427  O   PHE A  27      88.879  67.520  80.837  1.00 15.60              
ATOM    428  N   GLU A  28      87.431  68.880  81.820  1.00 16.22              
ATOM    429  H   GLU A  28      87.156  69.837  81.956  1.00 16.22              
ATOM    430  CA  GLU A  28      86.623  67.885  82.415  1.00 16.22              
ATOM    431  HA  GLU A  28      87.297  67.293  83.037  1.00 16.22              
ATOM    432  CB  GLU A  28      85.647  68.579  83.392  1.00 16.22              
ATOM    433  HB1 GLU A  28      84.862  67.889  83.702  1.00 16.22              
ATOM    434  HB2 GLU A  28      85.179  69.429  82.894  1.00 16.22              
ATOM    435  CG  GLU A  28      86.392  69.051  84.655  1.00 16.22              
ATOM    436  HG1 GLU A  28      87.284  69.606  84.365  1.00 16.22              
ATOM    437  HG2 GLU A  28      86.724  68.174  85.216  1.00 16.22              
ATOM    438  CD  GLU A  28      85.529  69.951  85.548  1.00 16.22              
ATOM    439  OE1 GLU A  28      85.310  71.116  85.140  1.00 16.22              
ATOM    440  OE2 GLU A  28      85.123  69.486  86.638  1.00 16.22              
ATOM    441  C   GLU A  28      85.948  66.808  81.567  1.00 16.22              
ATOM    442  O   GLU A  28      85.303  65.920  82.120  1.00 16.22              
ATOM    443  N   ASP A  29      86.192  66.787  80.268  1.00 15.67              
ATOM    444  H   ASP A  29      86.545  67.628  79.836  1.00 15.67              
ATOM    445  CA  ASP A  29      86.594  65.528  79.658  1.00 15.67              
ATOM    446  HA  ASP A  29      87.014  64.874  80.425  1.00 15.67              
ATOM    447  CB  ASP A  29      85.328  64.837  79.091  1.00 15.67              
ATOM    448  HB1 ASP A  29      84.641  64.637  79.913  1.00 15.67              
ATOM    449  HB2 ASP A  29      85.628  63.864  78.696  1.00 15.67              
ATOM    450  CG  ASP A  29      84.543  65.573  77.986  1.00 15.67              
ATOM    451  OD1 ASP A  29      84.912  66.670  77.493  1.00 15.67              
ATOM    452  OD2 ASP A  29      83.579  64.977  77.450  1.00 15.67              
ATOM    453  C   ASP A  29      87.622  65.664  78.621  1.00 15.67              
ATOM    454  O   ASP A  29      88.261  64.675  78.313  1.00 15.67              
ATOM    455  N   TYR A  30      87.861  66.872  78.140  1.00 14.62              
ATOM    456  H   TYR A  30      87.283  67.651  78.432  1.00 14.62              
ATOM    457  CA  TYR A  30      89.042  67.042  77.346  1.00 14.62              
ATOM    458  HA  TYR A  30      89.448  66.054  77.139  1.00 14.62              
ATOM    459  CB  TYR A  30      88.691  67.225  75.871  1.00 14.62              
ATOM    460  HB1 TYR A  30      89.535  67.657  75.350  1.00 14.62              
ATOM    461  HB2 TYR A  30      87.825  67.858  75.858  1.00 14.62              
ATOM    462  CG  TYR A  30      88.245  66.010  75.048  1.00 14.62              
ATOM    463  CD1 TYR A  30      87.126  65.241  75.414  1.00 14.62              
ATOM    464  HD1 TYR A  30      86.624  65.445  76.337  1.00 14.62              
ATOM    465  CE1 TYR A  30      86.696  64.155  74.631  1.00 14.62              
ATOM    466  HE1 TYR A  30      85.904  63.503  74.971  1.00 14.62              
ATOM    467  CZ  TYR A  30      87.377  63.836  73.446  1.00 14.62              
ATOM    468  OH  TYR A  30      86.967  62.769  72.716  1.00 14.62              
ATOM    469  HH  TYR A  30      87.712  62.407  72.206  1.00 14.62              
ATOM    470  CE2 TYR A  30      88.485  64.611  73.049  1.00 14.62              
ATOM    471  HE2 TYR A  30      89.028  64.342  72.155  1.00 14.62              
ATOM    472  CD2 TYR A  30      88.901  65.702  73.840  1.00 14.62              
ATOM    473  HD2 TYR A  30      89.752  66.289  73.539  1.00 14.62              
ATOM    474  C   TYR A  30      90.258  67.470  78.185  1.00 14.62              
ATOM    475  O   TYR A  30      90.640  68.614  78.244  1.00 14.62              
ATOM    476  N   LEU A  31      90.737  66.486  78.947  1.00 14.34              
ATOM    477  H   LEU A  31      90.220  65.626  78.810  1.00 14.34              
ATOM    478  CA  LEU A  31      91.689  66.388  80.082  1.00 14.34              
ATOM    479  HA  LEU A  31      92.622  66.140  79.607  1.00 14.34              
ATOM    480  CB  LEU A  31      92.018  67.674  80.868  1.00 14.34              
ATOM    481  HB1 LEU A  31      91.119  68.033  81.346  1.00 14.34              
ATOM    482  HB2 LEU A  31      92.335  68.403  80.123  1.00 14.34              
ATOM    483  CG  LEU A  31      93.124  67.731  81.954  1.00 14.34              
ATOM    484  HG  LEU A  31      93.428  68.772  82.028  1.00 14.34              
ATOM    485  CD1 LEU A  31      92.645  67.367  83.367  1.00 14.34              
ATOM    486 1HD1 LEU A  31      93.412  67.635  84.090  1.00 14.34              
ATOM    487 2HD1 LEU A  31      91.731  67.917  83.594  1.00 14.34              
ATOM    488 3HD1 LEU A  31      92.447  66.302  83.450  1.00 14.34              
ATOM    489  CD2 LEU A  31      94.430  67.004  81.635  1.00 14.34              
ATOM    490 1HD2 LEU A  31      94.845  67.438  80.723  1.00 14.34              
ATOM    491 2HD2 LEU A  31      95.141  67.163  82.443  1.00 14.34              
ATOM    492 3HD2 LEU A  31      94.256  65.937  81.518  1.00 14.34              
ATOM    493  C   LEU A  31      91.371  65.110  80.881  1.00 14.34              
ATOM    494  O   LEU A  31      92.144  64.677  81.720  1.00 14.34              
ATOM    495  N   ASP A  32      90.355  64.389  80.407  1.00 14.27              
ATOM    496  H   ASP A  32      89.714  64.855  79.777  1.00 14.27              
ATOM    497  CA  ASP A  32      90.465  62.946  80.237  1.00 14.27              
ATOM    498  HA  ASP A  32      91.539  62.725  80.199  1.00 14.27              
ATOM    499  CB  ASP A  32      89.904  62.208  81.466  1.00 14.27              
ATOM    500  HB1 ASP A  32      88.813  62.182  81.426  1.00 14.27              
ATOM    501  HB2 ASP A  32      90.179  62.747  82.374  1.00 14.27              
ATOM    502  CG  ASP A  32      90.460  60.775  81.615  1.00 14.27              
ATOM    503  OD1 ASP A  32      91.669  60.580  81.349  1.00 14.27              
ATOM    504  OD2 ASP A  32      89.710  59.896  82.100  1.00 14.27              
ATOM    505  C   ASP A  32      89.909  62.447  78.913  1.00 14.27              
ATOM    506  O   ASP A  32      89.001  61.622  78.837  1.00 14.27              
ATOM    507  N   GLU A  33      90.505  62.974  77.841  1.00 13.33              
ATOM    508  H   GLU A  33      91.188  63.692  78.001  1.00 13.33              
ATOM    509  CA  GLU A  33      90.713  62.122  76.691  1.00 13.33              
ATOM    510  HA  GLU A  33      90.219  61.185  76.943  1.00 13.33              
ATOM    511  CB  GLU A  33      89.958  62.582  75.448  1.00 13.33              
ATOM    512  HB1 GLU A  33      90.576  63.240  74.857  1.00 13.33              
ATOM    513  HB2 GLU A  33      89.089  63.150  75.775  1.00 13.33              
ATOM    514  CG  GLU A  33      89.437  61.384  74.627  1.00 13.33              
ATOM    515  HG1 GLU A  33      88.354  61.463  74.530  1.00 13.33              
ATOM    516  HG2 GLU A  33      89.628  60.436  75.133  1.00 13.33              
ATOM    517  CD  GLU A  33      90.091  61.329  73.258  1.00 13.33              
ATOM    518  OE1 GLU A  33      91.310  61.057  73.240  1.00 13.33              
ATOM    519  OE2 GLU A  33      89.386  61.592  72.253  1.00 13.33              
ATOM    520  C   GLU A  33      92.141  61.663  76.685  1.00 13.33              
ATOM    521  O   GLU A  33      92.623  61.261  77.744  1.00 13.33              
ATOM    522  N   ASN A  34      92.871  61.737  75.595  1.00 12.42              
ATOM    523  H   ASN A  34      92.430  61.843  74.680  1.00 12.42              
ATOM    524  CA  ASN A  34      94.313  61.692  75.739  1.00 12.42              
ATOM    525  HA  ASN A  34      94.584  62.132  76.692  1.00 12.42              
ATOM    526  CB  ASN A  34      94.791  60.224  75.684  1.00 12.42              
ATOM    527  HB1 ASN A  34      95.371  60.034  74.782  1.00 12.42              
ATOM    528  HB2 ASN A  34      93.940  59.544  75.670  1.00 12.42              
ATOM    529  CG  ASN A  34      95.634  59.867  76.896  1.00 12.42              
ATOM    530  OD1 ASN A  34      96.824  59.603  76.817  1.00 12.42              
ATOM    531  ND2 ASN A  34      95.045  59.855  78.067  1.00 12.42              
ATOM    532 1HD2 ASN A  34      94.070  60.150  78.148  1.00 12.42              
ATOM    533 2HD2 ASN A  34      95.585  59.601  78.867  1.00 12.42              
ATOM    534  C   ASN A  34      94.985  62.629  74.633  1.00 12.42              
ATOM    535  O   ASN A  34      96.164  62.397  74.399  1.00 12.42              
ATOM    536  N   ILE A  35      94.444  63.665  73.909  1.00 10.91              
ATOM    537  H   ILE A  35      95.112  63.960  73.200  1.00 10.91              
ATOM    538  CA  ILE A  35      93.221  64.581  73.801  1.00 10.91              
ATOM    539  HA  ILE A  35      93.662  65.498  73.456  1.00 10.91              
ATOM    540  CB  ILE A  35      92.282  64.161  72.629  1.00 10.91              
ATOM    541  HB  ILE A  35      91.388  63.704  73.018  1.00 10.91              
ATOM    542  CG2 ILE A  35      91.861  65.425  71.858  1.00 10.91              
ATOM    543 1HG2 ILE A  35      91.013  65.206  71.215  1.00 10.91              
ATOM    544 2HG2 ILE A  35      91.587  66.216  72.548  1.00 10.91              
ATOM    545 3HG2 ILE A  35      92.698  65.782  71.254  1.00 10.91              
ATOM    546  CG1 ILE A  35      92.922  63.181  71.610  1.00 10.91              
ATOM    547 1HG1 ILE A  35      93.158  62.239  72.101  1.00 10.91              
ATOM    548 2HG1 ILE A  35      93.857  63.582  71.230  1.00 10.91              
ATOM    549  CD1 ILE A  35      92.074  62.839  70.368  1.00 10.91              
ATOM    550  HD1 ILE A  35      92.548  62.017  69.830  1.00 10.91              
ATOM    551  HD2 ILE A  35      91.075  62.539  70.672  1.00 10.91              
ATOM    552  HD3 ILE A  35      92.015  63.705  69.710  1.00 10.91              
ATOM    553  C   ILE A  35      92.618  64.941  75.191  1.00 10.91              
ATOM    554  O   ILE A  35      91.616  65.640  75.300  1.00 10.91              
ATOM    555  N   ILE A  36      93.403  64.728  76.275  1.00  8.52              
ATOM    556  H   ILE A  36      94.072  63.996  76.105  1.00  8.52              
ATOM    557  CA  ILE A  36      93.877  65.796  77.199  1.00  8.52              
ATOM    558  HA  ILE A  36      93.014  66.382  77.524  1.00  8.52              
ATOM    559  CB  ILE A  36      94.602  65.153  78.430  1.00  8.52              
ATOM    560  HB  ILE A  36      94.556  65.915  79.194  1.00  8.52              
ATOM    561  CG2 ILE A  36      93.854  63.935  78.996  1.00  8.52              
ATOM    562 1HG2 ILE A  36      92.791  64.019  78.801  1.00  8.52              
ATOM    563 2HG2 ILE A  36      94.218  63.014  78.553  1.00  8.52              
ATOM    564 3HG2 ILE A  36      94.013  63.863  80.072  1.00  8.52              
ATOM    565  CG1 ILE A  36      96.116  64.777  78.460  1.00  8.52              
ATOM    566 1HG1 ILE A  36      96.326  64.208  79.368  1.00  8.52              
ATOM    567 2HG1 ILE A  36      96.704  65.685  78.578  1.00  8.52              
ATOM    568  CD1 ILE A  36      96.700  63.986  77.284  1.00  8.52              
ATOM    569  HD1 ILE A  36      97.788  64.010  77.346  1.00  8.52              
ATOM    570  HD2 ILE A  36      96.385  62.948  77.343  1.00  8.52              
ATOM    571  HD3 ILE A  36      96.398  64.425  76.335  1.00  8.52              
ATOM    572  C   ILE A  36      94.899  66.707  76.449  1.00  8.52              
ATOM    573  O   ILE A  36      95.951  67.152  76.886  1.00  8.52              
ATOM    574  N   ASP A  37      94.503  66.920  75.227  1.00  7.07              
ATOM    575  H   ASP A  37      93.591  66.536  75.047  1.00  7.07              
ATOM    576  CA  ASP A  37      94.920  67.792  74.190  1.00  7.07              
ATOM    577  HA  ASP A  37      95.385  68.663  74.623  1.00  7.07              
ATOM    578  CB  ASP A  37      95.999  67.038  73.353  1.00  7.07              
ATOM    579  HB1 ASP A  37      96.369  66.186  73.930  1.00  7.07              
ATOM    580  HB2 ASP A  37      96.868  67.679  73.290  1.00  7.07              
ATOM    581  CG  ASP A  37      95.707  66.525  71.933  1.00  7.07              
ATOM    582  OD1 ASP A  37      95.468  65.304  71.820  1.00  7.07              
ATOM    583  OD2 ASP A  37      95.901  67.287  70.964  1.00  7.07              
ATOM    584  C   ASP A  37      93.503  68.188  73.621  1.00  7.07              
ATOM    585  O   ASP A  37      93.327  68.185  72.416  1.00  7.07              
ATOM    586  N   GLU A  38      92.344  68.360  74.339  1.00  7.09              
ATOM    587  H   GLU A  38      91.633  68.532  73.646  1.00  7.09              
ATOM    588  CA  GLU A  38      91.812  68.819  75.701  1.00  7.09              
ATOM    589  HA  GLU A  38      91.069  68.168  76.031  1.00  7.09              
ATOM    590  CB  GLU A  38      92.978  69.062  76.778  1.00  7.09              
ATOM    591  HB1 GLU A  38      93.232  68.150  77.244  1.00  7.09              
ATOM    592  HB2 GLU A  38      92.580  69.548  77.655  1.00  7.09              
ATOM    593  CG  GLU A  38      94.235  69.943  76.530  1.00  7.09              
ATOM    594  HG1 GLU A  38      93.912  70.939  76.305  1.00  7.09              
ATOM    595  HG2 GLU A  38      94.789  69.658  75.660  1.00  7.09              
ATOM    596  CD  GLU A  38      95.211  70.068  77.719  1.00  7.09              
ATOM    597  OE1 GLU A  38      94.767  69.818  78.865  1.00  7.09              
ATOM    598  OE2 GLU A  38      96.357  70.522  77.485  1.00  7.09              
ATOM    599  C   GLU A  38      91.295  70.174  75.348  1.00  7.09              
ATOM    600  O   GLU A  38      90.922  70.442  74.192  1.00  7.09              
ATOM    601  N   CYS A  39      91.284  71.019  76.355  1.00  6.54              
ATOM    602  H   CYS A  39      91.387  70.631  77.289  1.00  6.54              
ATOM    603  CA  CYS A  39      91.421  72.422  76.272  1.00  6.54              
ATOM    604  HA  CYS A  39      90.509  72.914  76.460  1.00  6.54              
ATOM    605  CB  CYS A  39      92.496  72.913  77.292  1.00  6.54              
ATOM    606  HB1 CYS A  39      92.381  73.986  77.436  1.00  6.54              
ATOM    607  HB2 CYS A  39      93.491  72.784  76.883  1.00  6.54              
ATOM    608  SG  CYS A  39      92.494  72.105  78.918  1.00  6.54              
ATOM    609  HG  CYS A  39      93.388  71.119  78.687  1.00  6.54              
ATOM    610  C   CYS A  39      92.016  72.744  74.860  1.00  6.54              
ATOM    611  O   CYS A  39      93.071  72.228  74.508  1.00  6.54              
ATOM    612  N   PRO A  40      91.371  73.484  73.976  1.00  6.50              
ATOM    613  CD  PRO A  40      91.382  74.924  74.024  1.00  6.50              
ATOM    614  HD1 PRO A  40      92.274  75.317  74.466  1.00  6.50              
ATOM    615  HD2 PRO A  40      90.522  75.313  74.553  1.00  6.50              
ATOM    616  CG  PRO A  40      91.331  75.241  72.566  1.00  6.50              
ATOM    617  HG1 PRO A  40      92.245  74.985  72.102  1.00  6.50              
ATOM    618  HG2 PRO A  40      91.137  76.265  72.361  1.00  6.50              
ATOM    619  CB  PRO A  40      90.305  74.271  72.047  1.00  6.50              
ATOM    620  HB1 PRO A  40      90.338  74.203  70.961  1.00  6.50              
ATOM    621  HB2 PRO A  40      89.353  74.553  72.401  1.00  6.50              
ATOM    622  CA  PRO A  40      90.650  73.003  72.782  1.00  6.50              
ATOM    623  HA  PRO A  40      89.835  72.437  73.135  1.00  6.50              
ATOM    624  C   PRO A  40      91.278  72.095  71.755  1.00  6.50              
ATOM    625  O   PRO A  40      92.350  72.318  71.225  1.00  6.50              
ATOM    626  N   LYS A  41      90.270  71.425  71.200  1.00  6.35              
ATOM    627  H   LYS A  41      89.437  71.354  71.762  1.00  6.35              
ATOM    628  CA  LYS A  41      90.162  70.831  69.891  1.00  6.35              
ATOM    629  HA  LYS A  41      90.986  70.118  69.898  1.00  6.35              
ATOM    630  CB  LYS A  41      88.865  70.002  69.820  1.00  6.35              
ATOM    631  HB1 LYS A  41      88.476  69.962  68.804  1.00  6.35              
ATOM    632  HB2 LYS A  41      88.099  70.460  70.439  1.00  6.35              
ATOM    633  CG  LYS A  41      89.131  68.568  70.330  1.00  6.35              
ATOM    634  HG1 LYS A  41      88.201  68.122  70.677  1.00  6.35              
ATOM    635  HG2 LYS A  41      89.799  68.619  71.192  1.00  6.35              
ATOM    636  CD  LYS A  41      89.763  67.666  69.254  1.00  6.35              
ATOM    637  HD1 LYS A  41      90.554  67.078  69.720  1.00  6.35              
ATOM    638  HD2 LYS A  41      90.228  68.273  68.475  1.00  6.35              
ATOM    639  CE  LYS A  41      88.756  66.695  68.628  1.00  6.35              
ATOM    640  HE1 LYS A  41      88.405  66.010  69.406  1.00  6.35              
ATOM    641  HE2 LYS A  41      89.272  66.106  67.865  1.00  6.35              
ATOM    642  NZ  LYS A  41      87.590  67.391  68.030  1.00  6.35              
ATOM    643  HZ1 LYS A  41      87.849  68.195  67.475  1.00  6.35              
ATOM    644  HZ2 LYS A  41      86.987  66.783  67.500  1.00  6.35              
ATOM    645  HZ3 LYS A  41      86.999  67.802  68.760  1.00  6.35              
ATOM    646  C   LYS A  41      90.514  71.611  68.626  1.00  6.35              
ATOM    647  O   LYS A  41      90.328  71.086  67.520  1.00  6.35              
ATOM    648  N   SER A  42      91.095  72.791  68.785  1.00  6.67              
ATOM    649  H   SER A  42      91.213  73.037  69.753  1.00  6.67              
ATOM    650  CA  SER A  42      92.018  73.417  67.832  1.00  6.67              
ATOM    651  HA  SER A  42      92.752  72.666  67.539  1.00  6.67              
ATOM    652  CB  SER A  42      91.270  73.856  66.551  1.00  6.67              
ATOM    653  HB1 SER A  42      90.612  74.691  66.778  1.00  6.67              
ATOM    654  HB2 SER A  42      90.673  73.038  66.151  1.00  6.67              
ATOM    655  OG  SER A  42      92.176  74.267  65.551  1.00  6.67              
ATOM    656  HG  SER A  42      92.741  74.938  65.969  1.00  6.67              
ATOM    657  C   SER A  42      92.791  74.587  68.439  1.00  6.67              
ATOM    658  O   SER A  42      92.983  75.602  67.771  1.00  6.67              
ATOM    659  N   ASN A  43      93.172  74.498  69.718  1.00  6.60              
ATOM    660  H   ASN A  43      93.063  73.613  70.202  1.00  6.60              
ATOM    661  CA  ASN A  43      93.982  75.538  70.341  1.00  6.60              
ATOM    662  HA  ASN A  43      94.794  75.721  69.634  1.00  6.60              
ATOM    663  CB  ASN A  43      93.173  76.871  70.432  1.00  6.60              
ATOM    664  HB1 ASN A  43      93.294  77.297  71.428  1.00  6.60              
ATOM    665  HB2 ASN A  43      92.115  76.661  70.288  1.00  6.60              
ATOM    666  CG  ASN A  43      93.536  77.984  69.438  1.00  6.60              
ATOM    667  OD1 ASN A  43      94.591  78.026  68.807  1.00  6.60              
ATOM    668  ND2 ASN A  43      92.700  78.999  69.369  1.00  6.60              
ATOM    669 1HD2 ASN A  43      91.863  78.978  69.922  1.00  6.60              
ATOM    670 2HD2 ASN A  43      93.121  79.904  69.187  1.00  6.60              
ATOM    671  C   ASN A  43      94.731  75.205  71.643  1.00  6.60              
ATOM    672  O   ASN A  43      95.672  75.948  71.913  1.00  6.60              
ATOM    673  N   LEU A  44      94.406  74.149  72.410  1.00  6.37              
ATOM    674  H   LEU A  44      93.666  73.516  72.126  1.00  6.37              
ATOM    675  CA  LEU A  44      95.341  73.583  73.370  1.00  6.37              
ATOM    676  HA  LEU A  44      96.271  74.060  73.070  1.00  6.37              
ATOM    677  CB  LEU A  44      95.347  73.998  74.875  1.00  6.37              
ATOM    678  HB1 LEU A  44      96.390  74.186  75.123  1.00  6.37              
ATOM    679  HB2 LEU A  44      95.121  73.108  75.458  1.00  6.37              
ATOM    680  CG  LEU A  44      94.534  75.168  75.476  1.00  6.37              
ATOM    681  HG  LEU A  44      93.509  74.839  75.549  1.00  6.37              
ATOM    682  CD1 LEU A  44      94.953  75.421  76.928  1.00  6.37              
ATOM    683 1HD1 LEU A  44      94.938  74.484  77.485  1.00  6.37              
ATOM    684 2HD1 LEU A  44      95.956  75.832  76.981  1.00  6.37              
ATOM    685 3HD1 LEU A  44      94.259  76.116  77.401  1.00  6.37              
ATOM    686  CD2 LEU A  44      94.530  76.515  74.733  1.00  6.37              
ATOM    687 1HD2 LEU A  44      93.899  76.462  73.853  1.00  6.37              
ATOM    688 2HD2 LEU A  44      94.152  77.306  75.380  1.00  6.37              
ATOM    689 3HD2 LEU A  44      95.521  76.782  74.394  1.00  6.37              
ATOM    690  C   LEU A  44      95.735  72.143  73.055  1.00  6.37              
ATOM    691  O   LEU A  44      94.920  71.365  72.570  1.00  6.37              
ATOM    692  N   SER A  45      97.017  71.826  73.258  1.00  6.49              
ATOM    693  H   SER A  45      97.670  72.532  73.571  1.00  6.49              
ATOM    694  CA  SER A  45      97.439  70.419  73.242  1.00  6.49              
ATOM    695  HA  SER A  45      96.647  69.887  73.753  1.00  6.49              
ATOM    696  CB  SER A  45      97.493  69.816  71.823  1.00  6.49              
ATOM    697  HB1 SER A  45      96.473  69.722  71.450  1.00  6.49              
ATOM    698  HB2 SER A  45      97.919  68.815  71.874  1.00  6.49              
ATOM    699  OG  SER A  45      98.234  70.536  70.869  1.00  6.49              
ATOM    700  HG  SER A  45      98.148  70.021  70.048  1.00  6.49              
ATOM    701  C   SER A  45      98.706  70.136  74.077  1.00  6.49              
ATOM    702  O   SER A  45      99.583  70.990  74.211  1.00  6.49              
ATOM    703  N   GLY A  46      98.772  68.953  74.720  1.00  6.39              
ATOM    704  H   GLY A  46      98.025  68.299  74.527  1.00  6.39              
ATOM    705  CA  GLY A  46      99.317  68.867  76.093  1.00  6.39              
ATOM    706  HA1 GLY A  46      98.590  68.305  76.683  1.00  6.39              
ATOM    707  HA2 GLY A  46      99.331  69.866  76.526  1.00  6.39              
ATOM    708  C   GLY A  46     100.705  68.207  76.352  1.00  6.39              
ATOM    709  O   GLY A  46     101.343  68.508  77.357  1.00  6.39              
ATOM    710  N   THR A  47     101.173  67.316  75.471  1.00  6.49              
ATOM    711  H   THR A  47     100.722  67.384  74.573  1.00  6.49              
ATOM    712  CA  THR A  47     102.044  66.102  75.639  1.00  6.49              
ATOM    713  HA  THR A  47     101.638  65.429  74.885  1.00  6.49              
ATOM    714  CB  THR A  47     103.521  66.233  75.244  1.00  6.49              
ATOM    715  HB  THR A  47     103.896  65.214  75.135  1.00  6.49              
ATOM    716  CG2 THR A  47     103.761  66.887  73.894  1.00  6.49              
ATOM    717 1HG2 THR A  47     103.381  67.903  73.871  1.00  6.49              
ATOM    718 2HG2 THR A  47     104.825  66.889  73.671  1.00  6.49              
ATOM    719 3HG2 THR A  47     103.237  66.303  73.139  1.00  6.49              
ATOM    720  OG1 THR A  47     104.291  66.798  76.278  1.00  6.49              
ATOM    721  HG1 THR A  47     105.195  66.497  76.150  1.00  6.49              
ATOM    722  C   THR A  47     102.075  65.203  76.888  1.00  6.49              
ATOM    723  O   THR A  47     102.159  63.989  76.715  1.00  6.49              
ATOM    724  N   CYS A  48     102.087  65.704  78.123  1.00  6.57              
ATOM    725  H   CYS A  48     102.045  66.717  78.184  1.00  6.57              
ATOM    726  CA  CYS A  48     102.336  64.933  79.367  1.00  6.57              
ATOM    727  HA  CYS A  48     102.370  65.684  80.157  1.00  6.57              
ATOM    728  CB  CYS A  48     101.108  64.062  79.679  1.00  6.57              
ATOM    729  HB1 CYS A  48     101.013  63.270  78.933  1.00  6.57              
ATOM    730  HB2 CYS A  48     100.209  64.680  79.649  1.00  6.57              
ATOM    731  SG  CYS A  48     101.277  63.326  81.334  1.00  6.57              
ATOM    732  HG  CYS A  48     100.045  62.804  81.379  1.00  6.57              
ATOM    733  C   CYS A  48     103.666  64.159  79.539  1.00  6.57              
ATOM    734  O   CYS A  48     104.408  64.464  80.473  1.00  6.57              
ATOM    735  N   LYS A  49     103.950  63.152  78.703  1.00  6.30              
ATOM    736  H   LYS A  49     103.281  63.020  77.948  1.00  6.30              
ATOM    737  CA  LYS A  49     105.104  62.218  78.722  1.00  6.30              
ATOM    738  HA  LYS A  49     105.980  62.675  79.187  1.00  6.30              
ATOM    739  CB  LYS A  49     104.718  60.882  79.420  1.00  6.30              
ATOM    740  HB1 LYS A  49     105.030  60.045  78.792  1.00  6.30              
ATOM    741  HB2 LYS A  49     103.632  60.814  79.503  1.00  6.30              
ATOM    742  CG  LYS A  49     105.342  60.610  80.795  1.00  6.30              
ATOM    743  HG1 LYS A  49     106.426  60.550  80.687  1.00  6.30              
ATOM    744  HG2 LYS A  49     104.977  59.646  81.154  1.00  6.30              
ATOM    745  CD  LYS A  49     104.999  61.684  81.823  1.00  6.30              
ATOM    746  HD1 LYS A  49     103.919  61.836  81.862  1.00  6.30              
ATOM    747  HD2 LYS A  49     105.478  62.598  81.499  1.00  6.30              
ATOM    748  CE  LYS A  49     105.531  61.330  83.209  1.00  6.30              
ATOM    749  HE1 LYS A  49     106.524  60.883  83.098  1.00  6.30              
ATOM    750  HE2 LYS A  49     104.869  60.587  83.665  1.00  6.30              
ATOM    751  NZ  LYS A  49     105.626  62.550  84.042  1.00  6.30              
ATOM    752  HZ1 LYS A  49     105.948  62.322  84.972  1.00  6.30              
ATOM    753  HZ2 LYS A  49     106.302  63.186  83.626  1.00  6.30              
ATOM    754  HZ3 LYS A  49     104.733  63.022  84.084  1.00  6.30              
ATOM    755  C   LYS A  49     105.410  61.960  77.244  1.00  6.30              
ATOM    756  O   LYS A  49     104.708  61.191  76.593  1.00  6.30              
ATOM    757  N   GLY A  50     106.399  62.656  76.692  1.00  6.00              
ATOM    758  H   GLY A  50     106.998  63.207  77.293  1.00  6.00              
ATOM    759  CA  GLY A  50     106.682  62.678  75.254  1.00  6.00              
ATOM    760  HA1 GLY A  50     106.346  63.630  74.844  1.00  6.00              
ATOM    761  HA2 GLY A  50     106.153  61.875  74.740  1.00  6.00              
ATOM    762  C   GLY A  50     108.184  62.528  74.961  1.00  6.00              
ATOM    763  O   GLY A  50     108.955  62.145  75.845  1.00  6.00              
ATOM    764  N   VAL A  51     108.618  62.724  73.704  1.00  5.80              
ATOM    765  H   VAL A  51     107.963  63.050  73.010  1.00  5.80              
ATOM    766  CA  VAL A  51     109.885  62.096  73.258  1.00  5.80              
ATOM    767  HA  VAL A  51     110.556  62.052  74.114  1.00  5.80              
ATOM    768  CB  VAL A  51     109.622  60.626  72.813  1.00  5.80              
ATOM    769  HB  VAL A  51     110.508  60.253  72.299  1.00  5.80              
ATOM    770  CG1 VAL A  51     109.393  59.666  73.988  1.00  5.80              
ATOM    771 1HG1 VAL A  51     109.384  58.640  73.622  1.00  5.80              
ATOM    772 2HG1 VAL A  51     110.191  59.775  74.723  1.00  5.80              
ATOM    773 3HG1 VAL A  51     108.437  59.867  74.470  1.00  5.80              
ATOM    774  CG2 VAL A  51     108.435  60.482  71.850  1.00  5.80              
ATOM    775 1HG2 VAL A  51     108.395  59.460  71.472  1.00  5.80              
ATOM    776 2HG2 VAL A  51     107.494  60.702  72.354  1.00  5.80              
ATOM    777 3HG2 VAL A  51     108.553  61.158  71.004  1.00  5.80              
ATOM    778  C   VAL A  51     110.755  62.728  72.167  1.00  5.80              
ATOM    779  O   VAL A  51     111.918  62.337  72.023  1.00  5.80              
ATOM    780  N   SER A  52     110.190  63.634  71.394  1.00  5.56              
ATOM    781  H   SER A  52     109.267  63.941  71.665  1.00  5.56              
ATOM    782  CA  SER A  52     110.657  64.236  70.133  1.00  5.56              
ATOM    783  HA  SER A  52     111.540  64.849  70.317  1.00  5.56              
ATOM    784  CB  SER A  52     110.968  63.177  69.064  1.00  5.56              
ATOM    785  HB1 SER A  52     111.934  62.730  69.302  1.00  5.56              
ATOM    786  HB2 SER A  52     111.045  63.645  68.082  1.00  5.56              
ATOM    787  OG  SER A  52     110.005  62.142  69.034  1.00  5.56              
ATOM    788  HG  SER A  52     109.317  62.348  68.390  1.00  5.56              
ATOM    789  C   SER A  52     109.474  65.168  69.750  1.00  5.56              
ATOM    790  O   SER A  52     108.432  65.196  70.413  1.00  5.56              
ATOM    791  N   ASN A  53     109.596  65.973  68.703  1.00  5.13              
ATOM    792  H   ASN A  53     110.384  65.827  68.092  1.00  5.13              
ATOM    793  CA  ASN A  53     109.111  67.356  68.796  1.00  5.13              
ATOM    794  HA  ASN A  53     109.087  67.619  69.857  1.00  5.13              
ATOM    795  CB  ASN A  53     110.213  68.204  68.117  1.00  5.13              
ATOM    796  HB1 ASN A  53     109.973  68.365  67.066  1.00  5.13              
ATOM    797  HB2 ASN A  53     111.175  67.690  68.165  1.00  5.13              
ATOM    798  CG  ASN A  53     110.426  69.538  68.792  1.00  5.13              
ATOM    799  OD1 ASN A  53     110.093  70.593  68.261  1.00  5.13              
ATOM    800  ND2 ASN A  53     111.013  69.524  69.969  1.00  5.13              
ATOM    801 1HD2 ASN A  53     111.300  68.649  70.423  1.00  5.13              
ATOM    802 2HD2 ASN A  53     111.235  70.404  70.394  1.00  5.13              
ATOM    803  C   ASN A  53     107.699  67.678  68.262  1.00  5.13              
ATOM    804  O   ASN A  53     107.444  68.803  67.827  1.00  5.13              
ATOM    805  N   VAL A  54     106.794  66.704  68.311  1.00  5.24              
ATOM    806  H   VAL A  54     107.120  65.805  68.644  1.00  5.24              
ATOM    807  CA  VAL A  54     105.343  66.785  68.043  1.00  5.24              
ATOM    808  HA  VAL A  54     105.031  65.749  68.047  1.00  5.24              
ATOM    809  CB  VAL A  54     104.539  67.396  69.210  1.00  5.24              
ATOM    810  HB  VAL A  54     103.479  67.264  68.997  1.00  5.24              
ATOM    811  CG1 VAL A  54     104.803  66.640  70.512  1.00  5.24              
ATOM    812 1HG1 VAL A  54     104.136  67.036  71.269  1.00  5.24              
ATOM    813 2HG1 VAL A  54     104.597  65.578  70.371  1.00  5.24              
ATOM    814 3HG1 VAL A  54     105.837  66.770  70.834  1.00  5.24              
ATOM    815  CG2 VAL A  54     104.780  68.891  69.456  1.00  5.24              
ATOM    816 1HG2 VAL A  54     104.058  69.260  70.184  1.00  5.24              
ATOM    817 2HG2 VAL A  54     105.785  69.054  69.842  1.00  5.24              
ATOM    818 3HG2 VAL A  54     104.651  69.441  68.525  1.00  5.24              
ATOM    819  C   VAL A  54     104.851  67.283  66.678  1.00  5.24              
ATOM    820  O   VAL A  54     103.653  67.422  66.466  1.00  5.24              
ATOM    821  N   ALA A  55     105.740  67.575  65.733  1.00  5.28              
ATOM    822  H   ALA A  55     106.671  67.219  65.886  1.00  5.28              
ATOM    823  CA  ALA A  55     105.475  68.333  64.505  1.00  5.28              
ATOM    824  HA  ALA A  55     105.169  69.327  64.816  1.00  5.28              
ATOM    825  CB  ALA A  55     106.811  68.459  63.754  1.00  5.28              
ATOM    826  HB1 ALA A  55     106.677  69.075  62.864  1.00  5.28              
ATOM    827  HB2 ALA A  55     107.563  68.902  64.405  1.00  5.28              
ATOM    828  HB3 ALA A  55     107.151  67.467  63.448  1.00  5.28              
ATOM    829  C   ALA A  55     104.347  67.793  63.607  1.00  5.28              
ATOM    830  O   ALA A  55     104.617  67.059  62.662  1.00  5.28              
ATOM    831  N   LEU A  56     103.103  68.188  63.914  1.00  6.36              
ATOM    832  H   LEU A  56     103.026  68.705  64.776  1.00  6.36              
ATOM    833  CA  LEU A  56     101.852  67.532  63.498  1.00  6.36              
ATOM    834  HA  LEU A  56     101.149  67.712  64.304  1.00  6.36              
ATOM    835  CB  LEU A  56     101.180  68.215  62.275  1.00  6.36              
ATOM    836  HB1 LEU A  56     100.982  69.248  62.555  1.00  6.36              
ATOM    837  HB2 LEU A  56     100.199  67.751  62.166  1.00  6.36              
ATOM    838  CG  LEU A  56     101.797  68.255  60.855  1.00  6.36              
ATOM    839  HG  LEU A  56     101.003  68.625  60.205  1.00  6.36              
ATOM    840  CD1 LEU A  56     102.944  69.259  60.702  1.00  6.36              
ATOM    841 1HD1 LEU A  56     102.635  70.226  61.093  1.00  6.36              
ATOM    842 2HD1 LEU A  56     103.828  68.913  61.225  1.00  6.36              
ATOM    843 3HD1 LEU A  56     103.189  69.366  59.646  1.00  6.36              
ATOM    844  CD2 LEU A  56     102.215  66.905  60.281  1.00  6.36              
ATOM    845 1HD2 LEU A  56     101.363  66.226  60.300  1.00  6.36              
ATOM    846 2HD2 LEU A  56     102.550  67.024  59.252  1.00  6.36              
ATOM    847 3HD2 LEU A  56     103.018  66.469  60.872  1.00  6.36              
ATOM    848  C   LEU A  56     101.884  66.008  63.510  1.00  6.36              
ATOM    849  O   LEU A  56     101.148  65.360  62.772  1.00  6.36              
ATOM    850  N   ASP A  57     102.722  65.433  64.381  1.00  8.77              
ATOM    851  H   ASP A  57     103.214  66.021  65.041  1.00  8.77              
ATOM    852  CA  ASP A  57     102.952  63.998  64.382  1.00  8.77              
ATOM    853  HA  ASP A  57     102.698  63.645  63.372  1.00  8.77              
ATOM    854  CB  ASP A  57     104.421  63.623  64.598  1.00  8.77              
ATOM    855  HB1 ASP A  57     104.990  64.055  63.775  1.00  8.77              
ATOM    856  HB2 ASP A  57     104.521  62.543  64.497  1.00  8.77              
ATOM    857  CG  ASP A  57     105.049  64.044  65.916  1.00  8.77              
ATOM    858  OD1 ASP A  57     104.402  63.839  66.969  1.00  8.77              
ATOM    859  OD2 ASP A  57     106.179  64.600  65.909  1.00  8.77              
ATOM    860  C   ASP A  57     101.922  63.226  65.256  1.00  8.77              
ATOM    861  O   ASP A  57     101.201  62.349  64.754  1.00  8.77              
ATOM    862  N   LEU A  58     101.679  63.685  66.478  1.00  9.96              
ATOM    863  H   LEU A  58     102.449  64.225  66.851  1.00  9.96              
ATOM    864  CA  LEU A  58     100.313  63.872  66.974  1.00  9.96              
ATOM    865  HA  LEU A  58      99.792  62.908  66.944  1.00  9.96              
ATOM    866  CB  LEU A  58     100.346  64.442  68.403  1.00  9.96              
ATOM    867  HB1 LEU A  58      99.340  64.804  68.614  1.00  9.96              
ATOM    868  HB2 LEU A  58     101.007  65.311  68.436  1.00  9.96              
ATOM    869  CG  LEU A  58     100.744  63.459  69.516  1.00  9.96              
ATOM    870  HG  LEU A  58     100.103  62.578  69.472  1.00  9.96              
ATOM    871  CD1 LEU A  58     102.205  62.997  69.461  1.00  9.96              
ATOM    872 1HD1 LEU A  58     102.459  62.431  70.355  1.00  9.96              
ATOM    873 2HD1 LEU A  58     102.355  62.350  68.596  1.00  9.96              
ATOM    874 3HD1 LEU A  58     102.868  63.859  69.376  1.00  9.96              
ATOM    875  CD2 LEU A  58     100.528  64.127  70.881  1.00  9.96              
ATOM    876 1HD2 LEU A  58     100.780  63.430  71.680  1.00  9.96              
ATOM    877 2HD2 LEU A  58     101.152  65.018  70.953  1.00  9.96              
ATOM    878 3HD2 LEU A  58      99.477  64.409  70.982  1.00  9.96              
ATOM    879  C   LEU A  58      99.677  64.853  65.999  1.00  9.96              
ATOM    880  O   LEU A  58      99.934  66.061  66.020  1.00  9.96              
ATOM    881  N   ALA A  59      98.802  64.322  65.145  1.00  9.97              
ATOM    882  H   ALA A  59      98.782  63.318  65.057  1.00  9.97              
ATOM    883  CA  ALA A  59      97.994  65.126  64.232  1.00  9.97              
ATOM    884  HA  ALA A  59      98.663  65.525  63.467  1.00  9.97              
ATOM    885  CB  ALA A  59      96.977  64.212  63.540  1.00  9.97              
ATOM    886  HB1 ALA A  59      97.498  63.406  63.023  1.00  9.97              
ATOM    887  HB2 ALA A  59      96.288  63.791  64.273  1.00  9.97              
ATOM    888  HB3 ALA A  59      96.410  64.788  62.807  1.00  9.97              
ATOM    889  C   ALA A  59      97.321  66.333  64.889  1.00  9.97              
ATOM    890  O   ALA A  59      97.076  67.364  64.265  1.00  9.97              
ATOM    891  N   GLY A  60      97.128  66.182  66.192  1.00  8.67              
ATOM    892  H   GLY A  60      97.354  65.269  66.551  1.00  8.67              
ATOM    893  CA  GLY A  60      97.004  67.195  67.206  1.00  8.67              
ATOM    894  HA1 GLY A  60      97.036  66.697  68.177  1.00  8.67              
ATOM    895  HA2 GLY A  60      96.001  67.612  67.118  1.00  8.67              
ATOM    896  C   GLY A  60      97.940  68.395  67.312  1.00  8.67              
ATOM    897  O   GLY A  60      98.036  68.969  68.397  1.00  8.67              
ATOM    898  N   ILE A  61      98.591  68.822  66.231  1.00  5.33              
ATOM    899  H   ILE A  61      98.507  68.278  65.380  1.00  5.33              
ATOM    900  CA  ILE A  61      99.359  70.077  66.220  1.00  5.33              
ATOM    901  HA  ILE A  61      99.090  70.656  67.100  1.00  5.33              
ATOM    902  CB  ILE A  61     100.873  69.791  66.402  1.00  5.33              
ATOM    903  HB  ILE A  61     101.168  69.119  65.611  1.00  5.33              
ATOM    904  CG2 ILE A  61     101.753  71.042  66.254  1.00  5.33              
ATOM    905 1HG2 ILE A  61     101.358  71.849  66.863  1.00  5.33              
ATOM    906 2HG2 ILE A  61     102.771  70.810  66.566  1.00  5.33              
ATOM    907 3HG2 ILE A  61     101.794  71.357  65.212  1.00  5.33              
ATOM    908  CG1 ILE A  61     101.222  69.077  67.733  1.00  5.33              
ATOM    909 1HG1 ILE A  61     102.265  68.805  67.700  1.00  5.33              
ATOM    910 2HG1 ILE A  61     100.656  68.149  67.816  1.00  5.33              
ATOM    911  CD1 ILE A  61     101.076  69.869  69.031  1.00  5.33              
ATOM    912  HD1 ILE A  61     101.816  70.667  69.060  1.00  5.33              
ATOM    913  HD2 ILE A  61     100.078  70.285  69.107  1.00  5.33              
ATOM    914  HD3 ILE A  61     101.245  69.206  69.879  1.00  5.33              
ATOM    915  C   ILE A  61      98.992  70.977  65.021  1.00  5.33              
ATOM    916  O   ILE A  61      99.686  70.978  64.004  1.00  5.33              
ATOM    917  N   PRO A  62      97.896  71.762  65.101  1.00  4.89              
ATOM    918  CD  PRO A  62      96.948  71.800  66.216  1.00  4.89              
ATOM    919  HD1 PRO A  62      97.100  72.710  66.796  1.00  4.89              
ATOM    920  HD2 PRO A  62      97.005  70.934  66.871  1.00  4.89              
ATOM    921  CG  PRO A  62      95.568  71.838  65.576  1.00  4.89              
ATOM    922  HG1 PRO A  62      94.823  72.276  66.241  1.00  4.89              
ATOM    923  HG2 PRO A  62      95.276  70.834  65.264  1.00  4.89              
ATOM    924  CB  PRO A  62      95.826  72.711  64.358  1.00  4.89              
ATOM    925  HB1 PRO A  62      95.755  73.757  64.660  1.00  4.89              
ATOM    926  HB2 PRO A  62      95.109  72.505  63.562  1.00  4.89              
ATOM    927  CA  PRO A  62      97.267  72.376  63.922  1.00  4.89              
ATOM    928  HA  PRO A  62      97.211  71.606  63.151  1.00  4.89              
ATOM    929  C   PRO A  62      97.889  73.626  63.264  1.00  4.89              
ATOM    930  O   PRO A  62      97.202  74.291  62.491  1.00  4.89              
ATOM    931  N   SER A  63      99.110  74.041  63.619  1.00  4.72              
ATOM    932  H   SER A  63      99.661  73.373  64.138  1.00  4.72              
ATOM    933  CA  SER A  63      99.669  75.407  63.410  1.00  4.72              
ATOM    934  HA  SER A  63     100.673  75.391  63.830  1.00  4.72              
ATOM    935  CB  SER A  63      99.838  75.764  61.924  1.00  4.72              
ATOM    936  HB1 SER A  63     100.285  76.756  61.847  1.00  4.72              
ATOM    937  HB2 SER A  63      98.868  75.787  61.427  1.00  4.72              
ATOM    938  OG  SER A  63     100.679  74.834  61.269  1.00  4.72              
ATOM    939  HG  SER A  63     101.539  74.827  61.714  1.00  4.72              
ATOM    940  C   SER A  63      98.931  76.516  64.174  1.00  4.72              
ATOM    941  O   SER A  63      99.559  77.296  64.895  1.00  4.72              
ATOM    942  N   HIS A  64      97.602  76.533  64.099  1.00  4.62              
ATOM    943  H   HIS A  64      97.178  75.892  63.435  1.00  4.62              
ATOM    944  CA  HIS A  64      96.698  77.168  65.053  1.00  4.62              
ATOM    945  HA  HIS A  64      97.066  78.169  65.271  1.00  4.62              
ATOM    946  CB  HIS A  64      95.306  77.313  64.425  1.00  4.62              
ATOM    947  HB1 HIS A  64      94.636  77.785  65.144  1.00  4.62              
ATOM    948  HB2 HIS A  64      94.908  76.326  64.183  1.00  4.62              
ATOM    949  CG  HIS A  64      95.348  78.156  63.176  1.00  4.62              
ATOM    950  ND1 HIS A  64      95.764  79.489  63.118  1.00  4.62              
ATOM    951  CE1 HIS A  64      95.718  79.827  61.820  1.00  4.62              
ATOM    952  HE1 HIS A  64      95.974  80.805  61.434  1.00  4.62              
ATOM    953  NE2 HIS A  64      95.314  78.784  61.073  1.00  4.62              
ATOM    954  HE2 HIS A  64      95.190  78.787  60.069  1.00  4.62              
ATOM    955  CD2 HIS A  64      95.086  77.717  61.912  1.00  4.62              
ATOM    956  HD2 HIS A  64      94.779  76.715  61.636  1.00  4.62              
ATOM    957  C   HIS A  64      96.690  76.385  66.369  1.00  4.62              
ATOM    958  O   HIS A  64      95.803  75.587  66.641  1.00  4.62              
ATOM    959  N   LEU A  65      97.741  76.593  67.154  1.00  4.64              
ATOM    960  H   LEU A  65      98.478  77.189  66.798  1.00  4.64              
ATOM    961  CA  LEU A  65      97.969  75.953  68.441  1.00  4.64              
ATOM    962  HA  LEU A  65      97.052  75.486  68.805  1.00  4.64              
ATOM    963  CB  LEU A  65      99.057  74.886  68.253  1.00  4.64              
ATOM    964  HB1 LEU A  65      99.913  75.336  67.748  1.00  4.64              
ATOM    965  HB2 LEU A  65      98.660  74.103  67.609  1.00  4.64              
ATOM    966  CG  LEU A  65      99.554  74.262  69.566  1.00  4.64              
ATOM    967  HG  LEU A  65     100.073  75.007  70.167  1.00  4.64              
ATOM    968  CD1 LEU A  65      98.412  73.676  70.390  1.00  4.64              
ATOM    969 1HD1 LEU A  65      97.823  72.981  69.790  1.00  4.64              
ATOM    970 2HD1 LEU A  65      98.818  73.135  71.246  1.00  4.64              
ATOM    971 3HD1 LEU A  65      97.765  74.460  70.776  1.00  4.64              
ATOM    972  CD2 LEU A  65     100.541  73.160  69.211  1.00  4.64              
ATOM    973 1HD2 LEU A  65     100.841  72.648  70.122  1.00  4.64              
ATOM    974 2HD2 LEU A  65     100.041  72.449  68.560  1.00  4.64              
ATOM    975 3HD2 LEU A  65     101.415  73.588  68.723  1.00  4.64              
ATOM    976  C   LEU A  65      98.403  77.063  69.420  1.00  4.64              
ATOM    977  O   LEU A  65      99.547  77.508  69.427  1.00  4.64              
ATOM    978  N   GLU A  66      97.449  77.576  70.189  1.00  4.62              
ATOM    979  H   GLU A  66      96.554  77.102  70.216  1.00  4.62              
ATOM    980  CA  GLU A  66      97.616  78.719  71.089  1.00  4.62              
ATOM    981  HA  GLU A  66      98.135  79.525  70.586  1.00  4.62              
ATOM    982  CB  GLU A  66      96.212  79.185  71.530  1.00  4.62              
ATOM    983  HB1 GLU A  66      95.884  78.643  72.418  1.00  4.62              
ATOM    984  HB2 GLU A  66      95.531  78.894  70.753  1.00  4.62              
ATOM    985  CG  GLU A  66      95.989  80.683  71.756  1.00  4.62              
ATOM    986  HG1 GLU A  66      96.665  81.251  71.113  1.00  4.62              
ATOM    987  HG2 GLU A  66      96.196  80.937  72.797  1.00  4.62              
ATOM    988  CD  GLU A  66      94.533  81.006  71.377  1.00  4.62              
ATOM    989  OE1 GLU A  66      93.641  80.963  72.252  1.00  4.62              
ATOM    990  OE2 GLU A  66      94.307  81.156  70.150  1.00  4.62              
ATOM    991  C   GLU A  66      98.366  78.390  72.369  1.00  4.62              
ATOM    992  O   GLU A  66      99.136  79.215  72.855  1.00  4.62              
ATOM    993  N   VAL A  67      98.147  77.203  72.924  1.00  4.20              
ATOM    994  H   VAL A  67      97.447  76.583  72.524  1.00  4.20              
ATOM    995  CA  VAL A  67      98.918  76.739  74.065  1.00  4.20              
ATOM    996  HA  VAL A  67      99.792  77.375  74.176  1.00  4.20              
ATOM    997  CB  VAL A  67      98.168  76.813  75.402  1.00  4.20              
ATOM    998  HB  VAL A  67      97.275  76.219  75.310  1.00  4.20              
ATOM    999  CG1 VAL A  67      98.975  76.191  76.553  1.00  4.20              
ATOM   1000 1HG1 VAL A  67      98.543  76.472  77.514  1.00  4.20              
ATOM   1001 2HG1 VAL A  67      98.933  75.102  76.475  1.00  4.20              
ATOM   1002 3HG1 VAL A  67     100.019  76.493  76.506  1.00  4.20              
ATOM   1003  CG2 VAL A  67      97.766  78.257  75.741  1.00  4.20              
ATOM   1004 1HG2 VAL A  67      97.274  78.288  76.712  1.00  4.20              
ATOM   1005 2HG2 VAL A  67      98.636  78.908  75.743  1.00  4.20              
ATOM   1006 3HG2 VAL A  67      97.065  78.631  74.996  1.00  4.20              
ATOM   1007  C   VAL A  67      99.441  75.350  73.818  1.00  4.20              
ATOM   1008  O   VAL A  67      98.638  74.452  73.625  1.00  4.20              
ATOM   1009  N   LEU A  68     100.766  75.186  73.861  1.00  4.25              
ATOM   1010  H   LEU A  68     101.346  75.984  74.097  1.00  4.25              
ATOM   1011  CA  LEU A  68     101.410  73.877  73.760  1.00  4.25              
ATOM   1012  HA  LEU A  68     100.670  73.107  73.535  1.00  4.25              
ATOM   1013  CB  LEU A  68     102.448  73.912  72.621  1.00  4.25              
ATOM   1014  HB1 LEU A  68     103.066  74.801  72.754  1.00  4.25              
ATOM   1015  HB2 LEU A  68     101.915  74.022  71.678  1.00  4.25              
ATOM   1016  CG  LEU A  68     103.394  72.692  72.533  1.00  4.25              
ATOM   1017  HG  LEU A  68     104.023  72.654  73.423  1.00  4.25              
ATOM   1018  CD1 LEU A  68     102.681  71.350  72.378  1.00  4.25              
ATOM   1019 1HD1 LEU A  68     103.410  70.543  72.317  1.00  4.25              
ATOM   1020 2HD1 LEU A  68     102.034  71.151  73.228  1.00  4.25              
ATOM   1021 3HD1 LEU A  68     102.063  71.346  71.484  1.00  4.25              
ATOM   1022  CD2 LEU A  68     104.299  72.848  71.315  1.00  4.25              
ATOM   1023 1HD2 LEU A  68     104.996  72.014  71.256  1.00  4.25              
ATOM   1024 2HD2 LEU A  68     103.689  72.880  70.412  1.00  4.25              
ATOM   1025 3HD2 LEU A  68     104.864  73.776  71.397  1.00  4.25              
ATOM   1026  C   LEU A  68     102.076  73.554  75.107  1.00  4.25              
ATOM   1027  O   LEU A  68     102.869  74.359  75.646  1.00  4.25              
ATOM   1028  N   CYS A  69     101.824  72.328  75.584  1.00  4.32              
ATOM   1029  H   CYS A  69     101.154  71.722  75.114  1.00  4.32              
ATOM   1030  CA  CYS A  69     102.628  71.757  76.621  1.00  4.32              
ATOM   1031  HA  CYS A  69     103.355  72.496  76.933  1.00  4.32              
ATOM   1032  CB  CYS A  69     101.744  71.488  77.846  1.00  4.32              
ATOM   1033  HB1 CYS A  69     100.882  70.888  77.563  1.00  4.32              
ATOM   1034  HB2 CYS A  69     101.372  72.438  78.231  1.00  4.32              
ATOM   1035  SG  CYS A  69     102.671  70.639  79.155  1.00  4.32              
ATOM   1036  HG  CYS A  69     102.407  69.415  78.670  1.00  4.32              
ATOM   1037  C   CYS A  69     103.468  70.591  76.107  1.00  4.32              
ATOM   1038  O   CYS A  69     103.035  69.769  75.299  1.00  4.32              
ATOM   1039  N   LEU A  70     104.733  70.630  76.532  1.00  4.92              
ATOM   1040  H   LEU A  70     104.982  71.405  77.135  1.00  4.92              
ATOM   1041  CA  LEU A  70     105.820  69.746  76.139  1.00  4.92              
ATOM   1042  HA  LEU A  70     105.409  68.772  75.919  1.00  4.92              
ATOM   1043  CB  LEU A  70     106.437  70.293  74.831  1.00  4.92              
ATOM   1044  HB1 LEU A  70     107.071  71.153  75.050  1.00  4.92              
ATOM   1045  HB2 LEU A  70     105.618  70.651  74.205  1.00  4.92              
ATOM   1046  CG  LEU A  70     107.212  69.257  73.996  1.00  4.92              
ATOM   1047  HG  LEU A  70     106.584  68.379  73.855  1.00  4.92              
ATOM   1048  CD1 LEU A  70     107.516  69.841  72.615  1.00  4.92              
ATOM   1049 1HD1 LEU A  70     108.016  69.088  72.004  1.00  4.92              
ATOM   1050 2HD1 LEU A  70     106.588  70.130  72.120  1.00  4.92              
ATOM   1051 3HD1 LEU A  70     108.165  70.710  72.716  1.00  4.92              
ATOM   1052  CD2 LEU A  70     108.526  68.812  74.638  1.00  4.92              
ATOM   1053 1HD2 LEU A  70     109.058  68.146  73.956  1.00  4.92              
ATOM   1054 2HD2 LEU A  70     109.152  69.675  74.860  1.00  4.92              
ATOM   1055 3HD2 LEU A  70     108.329  68.264  75.557  1.00  4.92              
ATOM   1056  C   LEU A  70     106.798  69.634  77.314  1.00  4.92              
ATOM   1057  O   LEU A  70     107.769  70.381  77.437  1.00  4.92              
ATOM   1058  N   HIS A  71     106.471  68.710  78.215  1.00  4.86              
ATOM   1059  H   HIS A  71     105.645  68.155  78.033  1.00  4.86              
ATOM   1060  CA  HIS A  71     107.168  68.475  79.485  1.00  4.86              
ATOM   1061  HA  HIS A  71     108.104  69.039  79.501  1.00  4.86              
ATOM   1062  CB  HIS A  71     106.253  68.987  80.618  1.00  4.86              
ATOM   1063  HB1 HIS A  71     105.477  68.246  80.814  1.00  4.86              
ATOM   1064  HB2 HIS A  71     105.751  69.894  80.273  1.00  4.86              
ATOM   1065  CG  HIS A  71     106.930  69.335  81.924  1.00  4.86              
ATOM   1066  ND1 HIS A  71     107.522  68.443  82.826  1.00  4.86              
ATOM   1067  CE1 HIS A  71     107.930  69.190  83.867  1.00  4.86              
ATOM   1068  HE1 HIS A  71     108.454  68.809  84.734  1.00  4.86              
ATOM   1069  NE2 HIS A  71     107.620  70.482  83.671  1.00  4.86              
ATOM   1070  HE2 HIS A  71     107.850  71.251  84.288  1.00  4.86              
ATOM   1071  CD2 HIS A  71     107.008  70.592  82.445  1.00  4.86              
ATOM   1072  HD2 HIS A  71     106.663  71.501  81.976  1.00  4.86              
ATOM   1073  C   HIS A  71     107.493  66.995  79.624  1.00  4.86              
ATOM   1074  O   HIS A  71     107.032  66.174  78.827  1.00  4.86              
ATOM   1075  N   TYR A  72     108.284  66.650  80.639  1.00  4.93              
ATOM   1076  H   TYR A  72     108.488  67.369  81.326  1.00  4.93              
ATOM   1077  CA  TYR A  72     108.726  65.286  80.933  1.00  4.93              
ATOM   1078  HA  TYR A  72     109.635  65.380  81.528  1.00  4.93              
ATOM   1079  CB  TYR A  72     107.673  64.618  81.823  1.00  4.93              
ATOM   1080  HB1 TYR A  72     106.971  64.081  81.193  1.00  4.93              
ATOM   1081  HB2 TYR A  72     107.100  65.387  82.346  1.00  4.93              
ATOM   1082  CG  TYR A  72     108.266  63.698  82.868  1.00  4.93              
ATOM   1083  CD1 TYR A  72     108.576  62.363  82.548  1.00  4.93              
ATOM   1084  HD1 TYR A  72     108.419  61.995  81.541  1.00  4.93              
ATOM   1085  CE1 TYR A  72     109.141  61.521  83.525  1.00  4.93              
ATOM   1086  HE1 TYR A  72     109.424  60.507  83.279  1.00  4.93              
ATOM   1087  CZ  TYR A  72     109.418  62.018  84.817  1.00  4.93              
ATOM   1088  OH  TYR A  72     109.997  61.209  85.739  1.00  4.93              
ATOM   1089  HH  TYR A  72     110.283  61.684  86.523  1.00  4.93              
ATOM   1090  CE2 TYR A  72     109.097  63.354  85.139  1.00  4.93              
ATOM   1091  HE2 TYR A  72     109.335  63.748  86.117  1.00  4.93              
ATOM   1092  CD2 TYR A  72     108.525  64.193  84.162  1.00  4.93              
ATOM   1093  HD2 TYR A  72     108.334  65.235  84.393  1.00  4.93              
ATOM   1094  C   TYR A  72     109.122  64.496  79.666  1.00  4.93              
ATOM   1095  O   TYR A  72     108.614  63.412  79.383  1.00  4.93              
ATOM   1096  N   SER A  73     109.989  65.130  78.872  1.00  4.94              
ATOM   1097  H   SER A  73     110.380  65.990  79.227  1.00  4.94              
ATOM   1098  CA  SER A  73     110.462  64.719  77.543  1.00  4.94              
ATOM   1099  HA  SER A  73     110.266  63.658  77.394  1.00  4.94              
ATOM   1100  CB  SER A  73     109.709  65.504  76.454  1.00  4.94              
ATOM   1101  HB1 SER A  73     110.062  65.199  75.467  1.00  4.94              
ATOM   1102  HB2 SER A  73     109.896  66.572  76.579  1.00  4.94              
ATOM   1103  OG  SER A  73     108.316  65.257  76.529  1.00  4.94              
ATOM   1104  HG  SER A  73     108.027  65.420  77.442  1.00  4.94              
ATOM   1105  C   SER A  73     111.990  64.925  77.462  1.00  4.94              
ATOM   1106  O   SER A  73     112.644  64.914  78.505  1.00  4.94              
ATOM   1107  N   LYS A  74     112.613  65.010  76.269  1.00  4.74              
ATOM   1108  H   LYS A  74     112.076  65.202  75.424  1.00  4.74              
ATOM   1109  CA  LYS A  74     114.028  64.607  76.102  1.00  4.74              
ATOM   1110  HA  LYS A  74     114.639  65.075  76.876  1.00  4.74              
ATOM   1111  CB  LYS A  74     114.041  63.065  76.297  1.00  4.74              
ATOM   1112  HB1 LYS A  74     113.259  62.676  75.647  1.00  4.74              
ATOM   1113  HB2 LYS A  74     113.729  62.830  77.316  1.00  4.74              
ATOM   1114  CG  LYS A  74     115.360  62.299  76.047  1.00  4.74              
ATOM   1115  HG1 LYS A  74     115.940  62.296  76.971  1.00  4.74              
ATOM   1116  HG2 LYS A  74     115.980  62.797  75.306  1.00  4.74              
ATOM   1117  CD  LYS A  74     115.151  60.838  75.584  1.00  4.74              
ATOM   1118  HD1 LYS A  74     114.848  60.250  76.453  1.00  4.74              
ATOM   1119  HD2 LYS A  74     116.114  60.448  75.251  1.00  4.74              
ATOM   1120  CE  LYS A  74     114.103  60.603  74.471  1.00  4.74              
ATOM   1121  HE1 LYS A  74     113.111  60.759  74.905  1.00  4.74              
ATOM   1122  HE2 LYS A  74     114.153  59.559  74.148  1.00  4.74              
ATOM   1123  NZ  LYS A  74     114.262  61.507  73.303  1.00  4.74              
ATOM   1124  HZ1 LYS A  74     113.439  61.496  72.702  1.00  4.74              
ATOM   1125  HZ2 LYS A  74     114.341  62.476  73.605  1.00  4.74              
ATOM   1126  HZ3 LYS A  74     115.078  61.302  72.752  1.00  4.74              
ATOM   1127  C   LYS A  74     114.593  65.011  74.720  1.00  4.74              
ATOM   1128  O   LYS A  74     114.729  64.180  73.818  1.00  4.74              
ATOM   1129  N   ASP A  75     114.945  66.278  74.549  1.00  5.02              
ATOM   1130  H   ASP A  75     114.730  66.903  75.310  1.00  5.02              
ATOM   1131  CA  ASP A  75     115.229  66.880  73.232  1.00  5.02              
ATOM   1132  HA  ASP A  75     115.362  66.107  72.474  1.00  5.02              
ATOM   1133  CB  ASP A  75     114.019  67.751  72.822  1.00  5.02              
ATOM   1134  HB1 ASP A  75     114.278  68.282  71.903  1.00  5.02              
ATOM   1135  HB2 ASP A  75     113.842  68.502  73.594  1.00  5.02              
ATOM   1136  CG  ASP A  75     112.708  66.982  72.581  1.00  5.02              
ATOM   1137  OD1 ASP A  75     112.241  66.289  73.523  1.00  5.02              
ATOM   1138  OD2 ASP A  75     112.163  67.150  71.460  1.00  5.02              
ATOM   1139  C   ASP A  75     116.540  67.701  73.293  1.00  5.02              
ATOM   1140  O   ASP A  75     116.599  68.903  73.046  1.00  5.02              
ATOM   1141  N   LEU A  76     117.601  67.052  73.772  1.00  5.11              
ATOM   1142  H   LEU A  76     117.482  66.060  73.910  1.00  5.11              
ATOM   1143  CA  LEU A  76     118.733  67.684  74.464  1.00  5.11              
ATOM   1144  HA  LEU A  76     118.315  68.485  75.073  1.00  5.11              
ATOM   1145  CB  LEU A  76     119.349  66.623  75.412  1.00  5.11              
ATOM   1146  HB1 LEU A  76     120.102  67.105  76.034  1.00  5.11              
ATOM   1147  HB2 LEU A  76     119.874  65.887  74.802  1.00  5.11              
ATOM   1148  CG  LEU A  76     118.381  65.857  76.342  1.00  5.11              
ATOM   1149  HG  LEU A  76     117.791  65.169  75.734  1.00  5.11              
ATOM   1150  CD1 LEU A  76     119.184  65.033  77.348  1.00  5.11              
ATOM   1151 1HD1 LEU A  76     118.511  64.447  77.974  1.00  5.11              
ATOM   1152 2HD1 LEU A  76     119.855  64.355  76.822  1.00  5.11              
ATOM   1153 3HD1 LEU A  76     119.771  65.691  77.992  1.00  5.11              
ATOM   1154  CD2 LEU A  76     117.407  66.735  77.133  1.00  5.11              
ATOM   1155 1HD2 LEU A  76     116.722  66.099  77.694  1.00  5.11              
ATOM   1156 2HD2 LEU A  76     117.944  67.352  77.849  1.00  5.11              
ATOM   1157 3HD2 LEU A  76     116.822  67.364  76.467  1.00  5.11              
ATOM   1158  C   LEU A  76     119.809  68.357  73.576  1.00  5.11              
ATOM   1159  O   LEU A  76     120.996  68.320  73.903  1.00  5.11              
ATOM   1160  N   SER A  77     119.419  68.937  72.444  1.00  5.11              
ATOM   1161  H   SER A  77     118.418  68.992  72.281  1.00  5.11              
ATOM   1162  CA  SER A  77     120.321  69.498  71.426  1.00  5.11              
ATOM   1163  HA  SER A  77     121.090  70.104  71.898  1.00  5.11              
ATOM   1164  CB  SER A  77     121.013  68.341  70.684  1.00  5.11              
ATOM   1165  HB1 SER A  77     120.260  67.685  70.245  1.00  5.11              
ATOM   1166  HB2 SER A  77     121.612  67.764  71.389  1.00  5.11              
ATOM   1167  OG  SER A  77     121.857  68.826  69.665  1.00  5.11              
ATOM   1168  HG  SER A  77     121.279  69.225  68.999  1.00  5.11              
ATOM   1169  C   SER A  77     119.525  70.405  70.475  1.00  5.11              
ATOM   1170  O   SER A  77     119.390  70.115  69.284  1.00  5.11              
ATOM   1171  N   LEU A  78     118.903  71.451  71.022  1.00  4.94              
ATOM   1172  H   LEU A  78     119.114  71.691  71.984  1.00  4.94              
ATOM   1173  CA  LEU A  78     117.954  72.300  70.307  1.00  4.94              
ATOM   1174  HA  LEU A  78     117.203  71.668  69.832  1.00  4.94              
ATOM   1175  CB  LEU A  78     117.238  73.253  71.289  1.00  4.94              
ATOM   1176  HB1 LEU A  78     116.628  73.936  70.694  1.00  4.94              
ATOM   1177  HB2 LEU A  78     117.992  73.853  71.802  1.00  4.94              
ATOM   1178  CG  LEU A  78     116.328  72.622  72.354  1.00  4.94              
ATOM   1179  HG  LEU A  78     116.926  72.032  73.050  1.00  4.94              
ATOM   1180  CD1 LEU A  78     115.635  73.754  73.116  1.00  4.94              
ATOM   1181 1HD1 LEU A  78     115.032  73.334  73.919  1.00  4.94              
ATOM   1182 2HD1 LEU A  78     116.385  74.413  73.554  1.00  4.94              
ATOM   1183 3HD1 LEU A  78     114.996  74.326  72.442  1.00  4.94              
ATOM   1184  CD2 LEU A  78     115.231  71.742  71.753  1.00  4.94              
ATOM   1185 1HD2 LEU A  78     114.572  71.385  72.544  1.00  4.94              
ATOM   1186 2HD2 LEU A  78     114.655  72.302  71.016  1.00  4.94              
ATOM   1187 3HD2 LEU A  78     115.680  70.870  71.279  1.00  4.94              
ATOM   1188  C   LEU A  78     118.610  73.132  69.201  1.00  4.94              
ATOM   1189  O   LEU A  78     119.103  74.230  69.441  1.00  4.94              
ATOM   1190  N   GLN A  79     118.600  72.599  67.987  1.00  5.10              
ATOM   1191  H   GLN A  79     118.273  71.646  67.922  1.00  5.10              
ATOM   1192  CA  GLN A  79     119.003  73.264  66.749  1.00  5.10              
ATOM   1193  HA  GLN A  79     120.065  73.488  66.826  1.00  5.10              
ATOM   1194  CB  GLN A  79     118.806  72.247  65.610  1.00  5.10              
ATOM   1195  HB1 GLN A  79     119.513  71.424  65.734  1.00  5.10              
ATOM   1196  HB2 GLN A  79     119.020  72.725  64.655  1.00  5.10              
ATOM   1197  CG  GLN A  79     117.382  71.670  65.570  1.00  5.10              
ATOM   1198  HG1 GLN A  79     116.661  72.456  65.778  1.00  5.10              
ATOM   1199  HG2 GLN A  79     117.268  70.886  66.319  1.00  5.10              
ATOM   1200  CD  GLN A  79     117.061  71.101  64.206  1.00  5.10              
ATOM   1201  OE1 GLN A  79     117.335  69.959  63.885  1.00  5.10              
ATOM   1202  NE2 GLN A  79     116.499  71.898  63.327  1.00  5.10              
ATOM   1203 1HE2 GLN A  79     116.335  72.874  63.555  1.00  5.10              
ATOM   1204 2HE2 GLN A  79     116.367  71.506  62.415  1.00  5.10              
ATOM   1205  C   GLN A  79     118.263  74.590  66.451  1.00  5.10              
ATOM   1206  O   GLN A  79     117.176  74.839  66.985  1.00  5.10              
ATOM   1207  N   PRO A  80     118.777  75.399  65.505  1.00  5.19              
ATOM   1208  CD  PRO A  80     120.130  75.347  64.966  1.00  5.19              
ATOM   1209  HD1 PRO A  80     120.244  74.475  64.323  1.00  5.19              
ATOM   1210  HD2 PRO A  80     120.872  75.327  65.765  1.00  5.19              
ATOM   1211  CG  PRO A  80     120.309  76.608  64.126  1.00  5.19              
ATOM   1212  HG1 PRO A  80     120.939  76.421  63.256  1.00  5.19              
ATOM   1213  HG2 PRO A  80     120.746  77.395  64.738  1.00  5.19              
ATOM   1214  CB  PRO A  80     118.884  76.978  63.717  1.00  5.19              
ATOM   1215  HB1 PRO A  80     118.651  76.480  62.773  1.00  5.19              
ATOM   1216  HB2 PRO A  80     118.768  78.057  63.608  1.00  5.19              
ATOM   1217  CA  PRO A  80     117.987  76.427  64.835  1.00  5.19              
ATOM   1218  HA  PRO A  80     117.781  77.221  65.553  1.00  5.19              
ATOM   1219  C   PRO A  80     116.664  75.919  64.253  1.00  5.19              
ATOM   1220  O   PRO A  80     116.474  74.725  64.023  1.00  5.19              
ATOM   1221  N   ASN A  81     115.752  76.838  63.932  1.00  5.13              
ATOM   1222  H   ASN A  81     115.986  77.809  64.094  1.00  5.13              
ATOM   1223  CA  ASN A  81     114.494  76.566  63.217  1.00  5.13              
ATOM   1224  HA  ASN A  81     113.957  77.517  63.215  1.00  5.13              
ATOM   1225  CB  ASN A  81     114.797  76.261  61.734  1.00  5.13              
ATOM   1226  HB1 ASN A  81     113.863  76.105  61.197  1.00  5.13              
ATOM   1227  HB2 ASN A  81     115.380  75.343  61.663  1.00  5.13              
ATOM   1228  CG  ASN A  81     115.550  77.383  61.026  1.00  5.13              
ATOM   1229  OD1 ASN A  81     115.723  78.485  61.520  1.00  5.13              
ATOM   1230  ND2 ASN A  81     116.014  77.132  59.825  1.00  5.13              
ATOM   1231 1HD2 ASN A  81     115.849  76.240  59.395  1.00  5.13              
ATOM   1232 2HD2 ASN A  81     116.483  77.887  59.356  1.00  5.13              
ATOM   1233  C   ASN A  81     113.505  75.599  63.914  1.00  5.13              
ATOM   1234  O   ASN A  81     112.504  75.203  63.312  1.00  5.13              
ATOM   1235  N   SER A  82     113.740  75.289  65.194  1.00  5.09              
ATOM   1236  H   SER A  82     114.614  75.629  65.569  1.00  5.09              
ATOM   1237  CA  SER A  82     113.067  74.253  65.998  1.00  5.09              
ATOM   1238  HA  SER A  82     113.285  73.302  65.511  1.00  5.09              
ATOM   1239  CB  SER A  82     113.693  74.174  67.398  1.00  5.09              
ATOM   1240  HB1 SER A  82     113.010  73.682  68.093  1.00  5.09              
ATOM   1241  HB2 SER A  82     113.916  75.172  67.780  1.00  5.09              
ATOM   1242  OG  SER A  82     114.864  73.394  67.324  1.00  5.09              
ATOM   1243  HG  SER A  82     115.636  73.981  67.286  1.00  5.09              
ATOM   1244  C   SER A  82     111.540  74.262  66.140  1.00  5.09              
ATOM   1245  O   SER A  82     110.987  73.329  66.712  1.00  5.09              
ATOM   1246  N   PHE A  83     110.829  75.261  65.627  1.00  5.12              
ATOM   1247  H   PHE A  83     111.336  75.991  65.147  1.00  5.12              
ATOM   1248  CA  PHE A  83     109.390  75.441  65.869  1.00  5.12              
ATOM   1249  HA  PHE A  83     108.907  74.488  66.088  1.00  5.12              
ATOM   1250  CB  PHE A  83     109.265  76.385  67.083  1.00  5.12              
ATOM   1251  HB1 PHE A  83     108.212  76.523  67.307  1.00  5.12              
ATOM   1252  HB2 PHE A  83     109.649  77.364  66.791  1.00  5.12              
ATOM   1253  CG  PHE A  83     109.962  75.961  68.366  1.00  5.12              
ATOM   1254  CD1 PHE A  83     109.560  74.795  69.042  1.00  5.12              
ATOM   1255  HD1 PHE A  83     108.782  74.175  68.629  1.00  5.12              
ATOM   1256  CE1 PHE A  83     110.179  74.421  70.248  1.00  5.12              
ATOM   1257  HE1 PHE A  83     109.863  73.524  70.760  1.00  5.12              
ATOM   1258  CZ  PHE A  83     111.211  75.211  70.781  1.00  5.12              
ATOM   1259  HZ  PHE A  83     111.680  74.928  71.715  1.00  5.12              
ATOM   1260  CE2 PHE A  83     111.629  76.368  70.101  1.00  5.12              
ATOM   1261  HE2 PHE A  83     112.424  76.973  70.516  1.00  5.12              
ATOM   1262  CD2 PHE A  83     111.001  76.747  68.900  1.00  5.12              
ATOM   1263  HD2 PHE A  83     111.309  77.650  68.398  1.00  5.12              
ATOM   1264  C   PHE A  83     108.674  76.092  64.681  1.00  5.12              
ATOM   1265  O   PHE A  83     107.571  76.616  64.842  1.00  5.12              
ATOM   1266  N   SER A  84     109.314  76.072  63.504  1.00  5.01              
ATOM   1267  H   SER A  84     110.229  75.641  63.485  1.00  5.01              
ATOM   1268  CA  SER A  84     108.854  76.651  62.228  1.00  5.01              
ATOM   1269  HA  SER A  84     108.593  77.695  62.403  1.00  5.01              
ATOM   1270  CB  SER A  84     109.989  76.636  61.188  1.00  5.01              
ATOM   1271  HB1 SER A  84     109.692  77.244  60.331  1.00  5.01              
ATOM   1272  HB2 SER A  84     110.165  75.614  60.847  1.00  5.01              
ATOM   1273  OG  SER A  84     111.195  77.151  61.725  1.00  5.01              
ATOM   1274  HG  SER A  84     111.713  76.408  62.062  1.00  5.01              
ATOM   1275  C   SER A  84     107.603  75.961  61.666  1.00  5.01              
ATOM   1276  O   SER A  84     107.592  75.459  60.547  1.00  5.01              
ATOM   1277  N   ARG A  85     106.569  75.854  62.502  1.00  4.93              
ATOM   1278  H   ARG A  85     106.687  76.319  63.395  1.00  4.93              
ATOM   1279  CA  ARG A  85     105.353  75.070  62.305  1.00  4.93              
ATOM   1280  HA  ARG A  85     105.081  75.124  61.248  1.00  4.93              
ATOM   1281  CB  ARG A  85     105.626  73.593  62.654  1.00  4.93              
ATOM   1282  HB1 ARG A  85     106.584  73.291  62.229  1.00  4.93              
ATOM   1283  HB2 ARG A  85     104.851  72.980  62.188  1.00  4.93              
ATOM   1284  CG  ARG A  85     105.613  73.313  64.168  1.00  4.93              
ATOM   1285  HG1 ARG A  85     104.591  73.430  64.523  1.00  4.93              
ATOM   1286  HG2 ARG A  85     106.255  74.019  64.697  1.00  4.93              
ATOM   1287  CD  ARG A  85     106.045  71.885  64.500  1.00  4.93              
ATOM   1288  HD1 ARG A  85     105.588  71.208  63.776  1.00  4.93              
ATOM   1289  HD2 ARG A  85     105.659  71.623  65.486  1.00  4.93              
ATOM   1290  NE  ARG A  85     107.511  71.729  64.467  1.00  4.93              
ATOM   1291  HE  ARG A  85     107.932  71.628  63.560  1.00  4.93              
ATOM   1292  CZ  ARG A  85     108.319  71.609  65.509  1.00  4.93              
ATOM   1293  NH1 ARG A  85     107.912  71.691  66.743  1.00  4.93              
ATOM   1294 1HH1 ARG A  85     106.935  71.775  66.952  1.00  4.93              
ATOM   1295 2HH1 ARG A  85     108.571  71.418  67.473  1.00  4.93              
ATOM   1296  NH2 ARG A  85     109.589  71.385  65.339  1.00  4.93              
ATOM   1297 1HH2 ARG A  85     110.009  71.314  64.433  1.00  4.93              
ATOM   1298 2HH2 ARG A  85     110.168  71.407  66.180  1.00  4.93              
ATOM   1299  C   ARG A  85     104.154  75.601  63.097  1.00  4.93              
ATOM   1300  O   ARG A  85     103.022  75.265  62.766  1.00  4.93              
ATOM   1301  N   PHE A  86     104.392  76.388  64.151  1.00  4.76              
ATOM   1302  H   PHE A  86     105.355  76.591  64.387  1.00  4.76              
ATOM   1303  CA  PHE A  86     103.345  76.855  65.063  1.00  4.76              
ATOM   1304  HA  PHE A  86     102.421  76.918  64.486  1.00  4.76              
ATOM   1305  CB  PHE A  86     103.029  75.829  66.173  1.00  4.76              
ATOM   1306  HB1 PHE A  86     102.402  75.066  65.710  1.00  4.76              
ATOM   1307  HB2 PHE A  86     102.398  76.312  66.922  1.00  4.76              
ATOM   1308  CG  PHE A  86     104.155  75.106  66.907  1.00  4.76              
ATOM   1309  CD1 PHE A  86     105.235  75.794  67.494  1.00  4.76              
ATOM   1310  HD1 PHE A  86     105.347  76.857  67.363  1.00  4.76              
ATOM   1311  CE1 PHE A  86     106.130  75.115  68.338  1.00  4.76              
ATOM   1312  HE1 PHE A  86     106.886  75.674  68.871  1.00  4.76              
ATOM   1313  CZ  PHE A  86     106.002  73.731  68.549  1.00  4.76              
ATOM   1314  HZ  PHE A  86     106.674  73.219  69.224  1.00  4.76              
ATOM   1315  CE2 PHE A  86     104.957  73.028  67.930  1.00  4.76              
ATOM   1316  HE2 PHE A  86     104.818  71.974  68.132  1.00  4.76              
ATOM   1317  CD2 PHE A  86     104.033  73.721  67.132  1.00  4.76              
ATOM   1318  HD2 PHE A  86     103.196  73.189  66.716  1.00  4.76              
ATOM   1319  C   PHE A  86     103.548  78.293  65.537  1.00  4.76              
ATOM   1320  O   PHE A  86     103.798  78.560  66.706  1.00  4.76              
ATOM   1321  N   THR A  87     103.447  79.243  64.604  1.00  4.76              
ATOM   1322  H   THR A  87     103.267  78.978  63.647  1.00  4.76              
ATOM   1323  CA  THR A  87     103.618  80.667  64.928  1.00  4.76              
ATOM   1324  HA  THR A  87     104.607  80.764  65.373  1.00  4.76              
ATOM   1325  CB  THR A  87     103.650  81.541  63.665  1.00  4.76              
ATOM   1326  HB  THR A  87     104.406  81.143  62.988  1.00  4.76              
ATOM   1327  CG2 THR A  87     102.316  81.599  62.918  1.00  4.76              
ATOM   1328 1HG2 THR A  87     101.998  80.598  62.630  1.00  4.76              
ATOM   1329 2HG2 THR A  87     101.551  82.064  63.540  1.00  4.76              
ATOM   1330 3HG2 THR A  87     102.442  82.199  62.016  1.00  4.76              
ATOM   1331  OG1 THR A  87     104.014  82.854  64.004  1.00  4.76              
ATOM   1332  HG1 THR A  87     104.945  82.836  64.269  1.00  4.76              
ATOM   1333  C   THR A  87     102.657  81.222  65.994  1.00  4.76              
ATOM   1334  O   THR A  87     103.027  82.070  66.806  1.00  4.76              
ATOM   1335  N   LYS A  88     101.431  80.694  66.040  1.00  4.68              
ATOM   1336  H   LYS A  88     101.236  79.915  65.429  1.00  4.68              
ATOM   1337  CA  LYS A  88     100.306  81.263  66.790  1.00  4.68              
ATOM   1338  HA  LYS A  88     100.427  82.348  66.800  1.00  4.68              
ATOM   1339  CB  LYS A  88      99.013  80.915  66.016  1.00  4.68              
ATOM   1340  HB1 LYS A  88      98.690  79.912  66.303  1.00  4.68              
ATOM   1341  HB2 LYS A  88      99.212  80.899  64.942  1.00  4.68              
ATOM   1342  CG  LYS A  88      97.885  81.938  66.260  1.00  4.68              
ATOM   1343  HG1 LYS A  88      98.040  82.779  65.583  1.00  4.68              
ATOM   1344  HG2 LYS A  88      97.940  82.336  67.273  1.00  4.68              
ATOM   1345  CD  LYS A  88      96.483  81.349  66.012  1.00  4.68              
ATOM   1346  HD1 LYS A  88      96.550  80.365  65.552  1.00  4.68              
ATOM   1347  HD2 LYS A  88      95.957  81.999  65.310  1.00  4.68              
ATOM   1348  CE  LYS A  88      95.642  81.264  67.293  1.00  4.68              
ATOM   1349  HE1 LYS A  88      94.629  80.943  67.034  1.00  4.68              
ATOM   1350  HE2 LYS A  88      95.563  82.266  67.725  1.00  4.68              
ATOM   1351  NZ  LYS A  88      96.200  80.344  68.312  1.00  4.68              
ATOM   1352  HZ1 LYS A  88      95.682  80.506  69.175  1.00  4.68              
ATOM   1353  HZ2 LYS A  88      96.022  79.370  68.094  1.00  4.68              
ATOM   1354  HZ3 LYS A  88      97.187  80.505  68.490  1.00  4.68              
ATOM   1355  C   LYS A  88     100.218  80.829  68.255  1.00  4.68              
ATOM   1356  O   LYS A  88      99.107  80.623  68.760  1.00  4.68              
ATOM   1357  N   LEU A  89     101.366  80.681  68.911  1.00  4.69              
ATOM   1358  H   LEU A  89     102.211  80.997  68.452  1.00  4.69              
ATOM   1359  CA  LEU A  89     101.432  80.266  70.307  1.00  4.69              
ATOM   1360  HA  LEU A  89     100.464  79.832  70.560  1.00  4.69              
ATOM   1361  CB  LEU A  89     102.406  79.095  70.495  1.00  4.69              
ATOM   1362  HB1 LEU A  89     102.008  78.262  69.914  1.00  4.69              
ATOM   1363  HB2 LEU A  89     102.396  78.786  71.541  1.00  4.69              
ATOM   1364  CG  LEU A  89     103.851  79.325  70.045  1.00  4.69              
ATOM   1365  HG  LEU A  89     103.868  79.714  69.029  1.00  4.69              
ATOM   1366  CD1 LEU A  89     104.593  80.299  70.950  1.00  4.69              
ATOM   1367 1HD1 LEU A  89     105.654  80.263  70.725  1.00  4.69              
ATOM   1368 2HD1 LEU A  89     104.243  81.311  70.760  1.00  4.69              
ATOM   1369 3HD1 LEU A  89     104.443  80.042  71.998  1.00  4.69              
ATOM   1370  CD2 LEU A  89     104.577  77.983  70.061  1.00  4.69              
ATOM   1371 1HD2 LEU A  89     105.584  78.100  69.675  1.00  4.69              
ATOM   1372 2HD2 LEU A  89     104.609  77.586  71.073  1.00  4.69              
ATOM   1373 3HD2 LEU A  89     104.038  77.277  69.431  1.00  4.69              
ATOM   1374  C   LEU A  89     101.579  81.448  71.262  1.00  4.69              
ATOM   1375  O   LEU A  89     101.958  82.549  70.871  1.00  4.69              
ATOM   1376  N   THR A  90     101.206  81.198  72.511  1.00  4.66              
ATOM   1377  H   THR A  90     100.840  80.270  72.694  1.00  4.66              
ATOM   1378  CA  THR A  90     101.044  82.188  73.575  1.00  4.66              
ATOM   1379  HA  THR A  90     101.671  83.049  73.345  1.00  4.66              
ATOM   1380  CB  THR A  90      99.596  82.707  73.694  1.00  4.66              
ATOM   1381  HB  THR A  90      99.582  83.477  74.466  1.00  4.66              
ATOM   1382  CG2 THR A  90      99.065  83.331  72.406  1.00  4.66              
ATOM   1383 1HG2 THR A  90      98.097  83.793  72.603  1.00  4.66              
ATOM   1384 2HG2 THR A  90      99.758  84.096  72.057  1.00  4.66              
ATOM   1385 3HG2 THR A  90      98.945  82.572  71.632  1.00  4.66              
ATOM   1386  OG1 THR A  90      98.684  81.699  74.072  1.00  4.66              
ATOM   1387  HG1 THR A  90      98.720  80.990  73.416  1.00  4.66              
ATOM   1388  C   THR A  90     101.497  81.628  74.911  1.00  4.66              
ATOM   1389  O   THR A  90     102.332  82.300  75.525  1.00  4.66              
ATOM   1390  N   HIS A  91     101.104  80.391  75.296  1.00  4.26              
ATOM   1391  H   HIS A  91     100.419  79.877  74.750  1.00  4.26              
ATOM   1392  CA  HIS A  91     101.837  79.690  76.356  1.00  4.26              
ATOM   1393  HA  HIS A  91     102.568  80.371  76.798  1.00  4.26              
ATOM   1394  CB  HIS A  91     100.956  79.259  77.534  1.00  4.26              
ATOM   1395  HB1 HIS A  91     100.248  78.507  77.214  1.00  4.26              
ATOM   1396  HB2 HIS A  91     100.395  80.124  77.890  1.00  4.26              
ATOM   1397  CG  HIS A  91     101.768  78.722  78.689  1.00  4.26              
ATOM   1398  ND1 HIS A  91     102.880  79.363  79.243  1.00  4.26              
ATOM   1399  CE1 HIS A  91     103.326  78.554  80.219  1.00  4.26              
ATOM   1400  HE1 HIS A  91     104.191  78.746  80.842  1.00  4.26              
ATOM   1401  NE2 HIS A  91     102.554  77.460  80.311  1.00  4.26              
ATOM   1402  HE2 HIS A  91     102.728  76.695  80.959  1.00  4.26              
ATOM   1403  CD2 HIS A  91     101.569  77.541  79.346  1.00  4.26              
ATOM   1404  HD2 HIS A  91     100.800  76.809  79.133  1.00  4.26              
ATOM   1405  C   HIS A  91     102.635  78.572  75.715  1.00  4.26              
ATOM   1406  O   HIS A  91     102.084  77.688  75.044  1.00  4.26              
ATOM   1407  N   LEU A  92     103.948  78.657  75.911  1.00  4.32              
ATOM   1408  H   LEU A  92     104.335  79.425  76.453  1.00  4.32              
ATOM   1409  CA  LEU A  92     104.852  77.602  75.512  1.00  4.32              
ATOM   1410  HA  LEU A  92     104.277  76.734  75.184  1.00  4.32              
ATOM   1411  CB  LEU A  92     105.716  78.073  74.333  1.00  4.32              
ATOM   1412  HB1 LEU A  92     106.273  78.963  74.635  1.00  4.32              
ATOM   1413  HB2 LEU A  92     105.056  78.340  73.509  1.00  4.32              
ATOM   1414  CG  LEU A  92     106.707  77.004  73.850  1.00  4.32              
ATOM   1415  HG  LEU A  92     107.397  76.794  74.657  1.00  4.32              
ATOM   1416  CD1 LEU A  92     106.050  75.688  73.424  1.00  4.32              
ATOM   1417 1HD1 LEU A  92     106.793  75.022  72.986  1.00  4.32              
ATOM   1418 2HD1 LEU A  92     105.616  75.185  74.290  1.00  4.32              
ATOM   1419 3HD1 LEU A  92     105.266  75.882  72.695  1.00  4.32              
ATOM   1420  CD2 LEU A  92     107.502  77.537  72.659  1.00  4.32              
ATOM   1421 1HD2 LEU A  92     106.836  77.758  71.829  1.00  4.32              
ATOM   1422 2HD2 LEU A  92     108.021  78.446  72.952  1.00  4.32              
ATOM   1423 3HD2 LEU A  92     108.237  76.799  72.336  1.00  4.32              
ATOM   1424  C   LEU A  92     105.617  77.199  76.772  1.00  4.32              
ATOM   1425  O   LEU A  92     106.636  77.787  77.183  1.00  4.32              
ATOM   1426  N   ILE A  93     105.051  76.190  77.432  1.00  4.36              
ATOM   1427  H   ILE A  93     104.235  75.722  77.049  1.00  4.36              
ATOM   1428  CA  ILE A  93     105.767  75.571  78.546  1.00  4.36              
ATOM   1429  HA  ILE A  93     106.331  76.320  79.099  1.00  4.36              
ATOM   1430  CB  ILE A  93     104.792  74.891  79.556  1.00  4.36              
ATOM   1431  HB  ILE A  93     104.495  75.673  80.251  1.00  4.36              
ATOM   1432  CG2 ILE A  93     103.498  74.360  78.921  1.00  4.36              
ATOM   1433 1HG2 ILE A  93     102.951  75.146  78.403  1.00  4.36              
ATOM   1434 2HG2 ILE A  93     103.773  73.583  78.223  1.00  4.36              
ATOM   1435 3HG2 ILE A  93     102.832  73.946  79.676  1.00  4.36              
ATOM   1436  CG1 ILE A  93     105.454  73.773  80.399  1.00  4.36              
ATOM   1437 1HG1 ILE A  93     106.370  74.164  80.837  1.00  4.36              
ATOM   1438 2HG1 ILE A  93     105.730  72.930  79.766  1.00  4.36              
ATOM   1439  CD1 ILE A  93     104.552  73.236  81.525  1.00  4.36              
ATOM   1440  HD1 ILE A  93     105.156  72.950  82.384  1.00  4.36              
ATOM   1441  HD2 ILE A  93     103.844  73.996  81.853  1.00  4.36              
ATOM   1442  HD3 ILE A  93     103.994  72.369  81.173  1.00  4.36              
ATOM   1443  C   ILE A  93     106.763  74.626  77.889  1.00  4.36              
ATOM   1444  O   ILE A  93     106.341  73.612  77.374  1.00  4.36              
ATOM   1445  N   ILE A  94     108.044  74.974  77.753  1.00  4.94              
ATOM   1446  H   ILE A  94     108.357  75.865  78.106  1.00  4.94              
ATOM   1447  CA  ILE A  94     109.035  74.078  77.120  1.00  4.94              
ATOM   1448  HA  ILE A  94     108.721  73.054  77.340  1.00  4.94              
ATOM   1449  CB  ILE A  94     109.047  74.225  75.576  1.00  4.94              
ATOM   1450  HB  ILE A  94     108.000  74.287  75.274  1.00  4.94              
ATOM   1451  CG2 ILE A  94     109.722  75.517  75.085  1.00  4.94              
ATOM   1452 1HG2 ILE A  94     109.551  75.642  74.017  1.00  4.94              
ATOM   1453 2HG2 ILE A  94     109.304  76.363  75.627  1.00  4.94              
ATOM   1454 3HG2 ILE A  94     110.795  75.500  75.274  1.00  4.94              
ATOM   1455  CG1 ILE A  94     109.603  72.976  74.848  1.00  4.94              
ATOM   1456 1HG1 ILE A  94     109.179  72.963  73.843  1.00  4.94              
ATOM   1457 2HG1 ILE A  94     109.236  72.085  75.357  1.00  4.94              
ATOM   1458  CD1 ILE A  94     111.129  72.851  74.697  1.00  4.94              
ATOM   1459  HD1 ILE A  94     111.362  71.892  74.231  1.00  4.94              
ATOM   1460  HD2 ILE A  94     111.514  73.643  74.056  1.00  4.94              
ATOM   1461  HD3 ILE A  94     111.623  72.893  75.664  1.00  4.94              
ATOM   1462  C   ILE A  94     110.386  74.275  77.743  1.00  4.94              
ATOM   1463  O   ILE A  94     110.806  75.424  77.869  1.00  4.94              
ATOM   1464  N   THR A  95     110.950  73.156  78.213  1.00  4.90              
ATOM   1465  H   THR A  95     110.435  72.314  77.972  1.00  4.90              
ATOM   1466  CA  THR A  95     111.823  72.939  79.394  1.00  4.90              
ATOM   1467  HA  THR A  95     112.685  72.354  79.084  1.00  4.90              
ATOM   1468  CB  THR A  95     112.346  74.180  80.065  1.00  4.90              
ATOM   1469  HB  THR A  95     112.937  73.903  80.936  1.00  4.90              
ATOM   1470  CG2 THR A  95     113.243  74.990  79.103  1.00  4.90              
ATOM   1471 1HG2 THR A  95     112.879  76.007  78.986  1.00  4.90              
ATOM   1472 2HG2 THR A  95     114.253  75.048  79.473  1.00  4.90              
ATOM   1473 3HG2 THR A  95     113.274  74.541  78.112  1.00  4.90              
ATOM   1474  OG1 THR A  95     111.192  74.866  80.469  1.00  4.90              
ATOM   1475  HG1 THR A  95     110.939  75.386  79.692  1.00  4.90              
ATOM   1476  C   THR A  95     111.005  72.023  80.300  1.00  4.90              
ATOM   1477  O   THR A  95     110.376  71.105  79.770  1.00  4.90              
ATOM   1478  N   GLY A  96     111.065  72.139  81.624  1.00  4.91              
ATOM   1479  H   GLY A  96     111.556  72.921  82.048  1.00  4.91              
ATOM   1480  CA  GLY A  96     110.542  71.112  82.514  1.00  4.91              
ATOM   1481  HA1 GLY A  96     109.579  70.792  82.128  1.00  4.91              
ATOM   1482  HA2 GLY A  96     110.417  71.520  83.515  1.00  4.91              
ATOM   1483  C   GLY A  96     111.452  69.881  82.572  1.00  4.91              
ATOM   1484  O   GLY A  96     111.577  69.252  83.617  1.00  4.91              
ATOM   1485  N   SER A  97     112.105  69.571  81.448  1.00  5.14              
ATOM   1486  H   SER A  97     111.713  69.985  80.611  1.00  5.14              
ATOM   1487  CA  SER A  97     113.455  69.023  81.292  1.00  5.14              
ATOM   1488  HA  SER A  97     114.158  69.574  81.913  1.00  5.14              
ATOM   1489  CB  SER A  97     113.514  67.541  81.692  1.00  5.14              
ATOM   1490  HB1 SER A  97     114.417  67.089  81.277  1.00  5.14              
ATOM   1491  HB2 SER A  97     112.645  67.014  81.293  1.00  5.14              
ATOM   1492  OG  SER A  97     113.562  67.407  83.099  1.00  5.14              
ATOM   1493  HG  SER A  97     112.988  68.082  83.496  1.00  5.14              
ATOM   1494  C   SER A  97     113.876  69.174  79.829  1.00  5.14              
ATOM   1495  O   SER A  97     113.270  68.577  78.942  1.00  5.14              
ATOM   1496  N   VAL A  98     114.898  69.990  79.552  1.00  5.30              
ATOM   1497  H   VAL A  98     115.427  70.357  80.329  1.00  5.30              
ATOM   1498  CA  VAL A  98     115.541  70.059  78.225  1.00  5.30              
ATOM   1499  HA  VAL A  98     115.459  69.052  77.816  1.00  5.30              
ATOM   1500  CB  VAL A  98     114.762  70.951  77.227  1.00  5.30              
ATOM   1501  HB  VAL A  98     113.699  70.818  77.432  1.00  5.30              
ATOM   1502  CG1 VAL A  98     115.035  72.451  77.317  1.00  5.30              
ATOM   1503 1HG1 VAL A  98     114.400  72.977  76.604  1.00  5.30              
ATOM   1504 2HG1 VAL A  98     114.788  72.789  78.317  1.00  5.30              
ATOM   1505 3HG1 VAL A  98     116.075  72.684  77.089  1.00  5.30              
ATOM   1506  CG2 VAL A  98     114.961  70.499  75.774  1.00  5.30              
ATOM   1507 1HG2 VAL A  98     114.268  71.035  75.126  1.00  5.30              
ATOM   1508 2HG2 VAL A  98     115.973  70.691  75.421  1.00  5.30              
ATOM   1509 3HG2 VAL A  98     114.743  69.434  75.685  1.00  5.30              
ATOM   1510  C   VAL A  98     117.049  70.271  78.362  1.00  5.30              
ATOM   1511  O   VAL A  98     117.587  69.971  79.420  1.00  5.30              
ATOM   1512  N   SER A  99     117.765  70.684  77.315  1.00  5.08              
ATOM   1513  H   SER A  99     117.298  70.921  76.449  1.00  5.08              
ATOM   1514  CA  SER A  99     119.215  70.919  77.378  1.00  5.08              
ATOM   1515  HA  SER A  99     119.482  71.298  78.365  1.00  5.08              
ATOM   1516  CB  SER A  99     119.949  69.586  77.178  1.00  5.08              
ATOM   1517  HB1 SER A  99     119.935  69.339  76.123  1.00  5.08              
ATOM   1518  HB2 SER A  99     119.432  68.815  77.741  1.00  5.08              
ATOM   1519  OG  SER A  99     121.287  69.583  77.621  1.00  5.08              
ATOM   1520  HG  SER A  99     121.878  69.837  76.892  1.00  5.08              
ATOM   1521  C   SER A  99     119.698  71.926  76.329  1.00  5.08              
ATOM   1522  O   SER A  99     118.892  72.347  75.502  1.00  5.08              
ATOM   1523  N   THR A 100     121.007  72.229  76.301  1.00  5.23              
ATOM   1524  H   THR A 100     121.587  71.846  77.039  1.00  5.23              
ATOM   1525  CA  THR A 100     121.719  72.600  75.041  1.00  5.23              
ATOM   1526  HA  THR A 100     122.660  73.059  75.342  1.00  5.23              
ATOM   1527  CB  THR A 100     122.088  71.310  74.286  1.00  5.23              
ATOM   1528  HB  THR A 100     121.189  70.942  73.797  1.00  5.23              
ATOM   1529  CG2 THR A 100     123.188  71.507  73.243  1.00  5.23              
ATOM   1530 1HG2 THR A 100     123.410  70.554  72.760  1.00  5.23              
ATOM   1531 2HG2 THR A 100     122.859  72.211  72.479  1.00  5.23              
ATOM   1532 3HG2 THR A 100     124.091  71.885  73.722  1.00  5.23              
ATOM   1533  OG1 THR A 100     122.529  70.288  75.155  1.00  5.23              
ATOM   1534  HG1 THR A 100     122.391  69.456  74.674  1.00  5.23              
ATOM   1535  C   THR A 100     121.030  73.581  74.057  1.00  5.23              
ATOM   1536  O   THR A 100     120.341  73.174  73.114  1.00  5.23              
ATOM   1537  N   VAL A 101     121.280  74.888  74.226  1.00  5.35              
ATOM   1538  H   VAL A 101     121.874  75.159  74.994  1.00  5.35              
ATOM   1539  CA  VAL A 101     120.570  75.970  73.507  1.00  5.35              
ATOM   1540  HA  VAL A 101     119.698  75.528  73.023  1.00  5.35              
ATOM   1541  CB  VAL A 101     120.002  77.008  74.503  1.00  5.35              
ATOM   1542  HB  VAL A 101     119.471  77.767  73.934  1.00  5.35              
ATOM   1543  CG1 VAL A 101     118.972  76.357  75.436  1.00  5.35              
ATOM   1544 1HG1 VAL A 101     118.476  77.125  76.030  1.00  5.35              
ATOM   1545 2HG1 VAL A 101     118.220  75.832  74.847  1.00  5.35              
ATOM   1546 3HG1 VAL A 101     119.455  75.646  76.107  1.00  5.35              
ATOM   1547  CG2 VAL A 101     121.054  77.711  75.378  1.00  5.35              
ATOM   1548 1HG2 VAL A 101     120.557  78.392  76.068  1.00  5.35              
ATOM   1549 2HG2 VAL A 101     121.623  76.983  75.956  1.00  5.35              
ATOM   1550 3HG2 VAL A 101     121.733  78.293  74.759  1.00  5.35              
ATOM   1551  C   VAL A 101     121.382  76.627  72.376  1.00  5.35              
ATOM   1552  O   VAL A 101     122.451  77.207  72.607  1.00  5.35              
ATOM   1553  N   LEU A 102     120.857  76.580  71.139  1.00  5.29              
ATOM   1554  H   LEU A 102     119.973  76.106  70.996  1.00  5.29              
ATOM   1555  CA  LEU A 102     121.551  77.032  69.923  1.00  5.29              
ATOM   1556  HA  LEU A 102     122.507  77.440  70.235  1.00  5.29              
ATOM   1557  CB  LEU A 102     121.856  75.834  68.996  1.00  5.29              
ATOM   1558  HB1 LEU A 102     122.495  76.175  68.183  1.00  5.29              
ATOM   1559  HB2 LEU A 102     120.926  75.513  68.536  1.00  5.29              
ATOM   1560  CG  LEU A 102     122.537  74.620  69.664  1.00  5.29              
ATOM   1561  HG  LEU A 102     121.952  74.280  70.518  1.00  5.29              
ATOM   1562  CD1 LEU A 102     122.639  73.459  68.676  1.00  5.29              
ATOM   1563 1HD1 LEU A 102     123.143  72.617  69.150  1.00  5.29              
ATOM   1564 2HD1 LEU A 102     121.638  73.135  68.397  1.00  5.29              
ATOM   1565 3HD1 LEU A 102     123.192  73.760  67.788  1.00  5.29              
ATOM   1566  CD2 LEU A 102     123.957  74.950  70.138  1.00  5.29              
ATOM   1567 1HD2 LEU A 102     124.410  74.062  70.578  1.00  5.29              
ATOM   1568 2HD2 LEU A 102     124.568  75.289  69.301  1.00  5.29              
ATOM   1569 3HD2 LEU A 102     123.927  75.727  70.901  1.00  5.29              
ATOM   1570  C   LEU A 102     120.798  78.139  69.164  1.00  5.29              
ATOM   1571  O   LEU A 102     119.570  78.187  69.227  1.00  5.29              
ATOM   1572  N   PRO A 103     121.523  79.029  68.453  1.00  5.34              
ATOM   1573  CD  PRO A 103     122.978  79.052  68.310  1.00  5.34              
ATOM   1574  HD1 PRO A 103     123.287  78.262  67.625  1.00  5.34              
ATOM   1575  HD2 PRO A 103     123.489  78.946  69.267  1.00  5.34              
ATOM   1576  CG  PRO A 103     123.333  80.408  67.708  1.00  5.34              
ATOM   1577  HG1 PRO A 103     124.224  80.355  67.082  1.00  5.34              
ATOM   1578  HG2 PRO A 103     123.463  81.143  68.505  1.00  5.34              
ATOM   1579  CB  PRO A 103     122.089  80.746  66.900  1.00  5.34              
ATOM   1580  HB1 PRO A 103     122.124  80.221  65.944  1.00  5.34              
ATOM   1581  HB2 PRO A 103     121.997  81.820  66.740  1.00  5.34              
ATOM   1582  CA  PRO A 103     120.956  80.189  67.767  1.00  5.34              
ATOM   1583  HA  PRO A 103     120.708  80.935  68.525  1.00  5.34              
ATOM   1584  C   PRO A 103     119.709  79.948  66.915  1.00  5.34              
ATOM   1585  O   PRO A 103     119.543  78.891  66.311  1.00  5.34              
ATOM   1586  N   GLY A 104     118.841  80.950  66.828  1.00  5.36              
ATOM   1587  H   GLY A 104     119.114  81.844  67.237  1.00  5.36              
ATOM   1588  CA  GLY A 104     117.612  80.935  66.045  1.00  5.36              
ATOM   1589  HA1 GLY A 104     117.860  80.694  65.012  1.00  5.36              
ATOM   1590  HA2 GLY A 104     117.186  81.939  66.074  1.00  5.36              
ATOM   1591  C   GLY A 104     116.526  79.960  66.509  1.00  5.36              
ATOM   1592  O   GLY A 104     115.412  79.990  65.978  1.00  5.36              
ATOM   1593  N   ALA A 105     116.776  79.138  67.531  1.00  5.22              
ATOM   1594  H   ALA A 105     117.715  79.090  67.903  1.00  5.22              
ATOM   1595  CA  ALA A 105     115.690  78.686  68.385  1.00  5.22              
ATOM   1596  HA  ALA A 105     115.099  77.949  67.841  1.00  5.22              
ATOM   1597  CB  ALA A 105     116.274  78.019  69.635  1.00  5.22              
ATOM   1598  HB1 ALA A 105     115.466  77.666  70.275  1.00  5.22              
ATOM   1599  HB2 ALA A 105     116.899  77.172  69.345  1.00  5.22              
ATOM   1600  HB3 ALA A 105     116.879  78.738  70.191  1.00  5.22              
ATOM   1601  C   ALA A 105     114.795  79.900  68.731  1.00  5.22              
ATOM   1602  O   ALA A 105     115.278  80.992  69.020  1.00  5.22              
ATOM   1603  N   PHE A 106     113.481  79.720  68.617  1.00  5.14              
ATOM   1604  H   PHE A 106     113.171  78.800  68.361  1.00  5.14              
ATOM   1605  CA  PHE A 106     112.439  80.733  68.817  1.00  5.14              
ATOM   1606  HA  PHE A 106     111.511  80.163  68.805  1.00  5.14              
ATOM   1607  CB  PHE A 106     112.487  81.315  70.235  1.00  5.14              
ATOM   1608  HB1 PHE A 106     111.622  81.965  70.371  1.00  5.14              
ATOM   1609  HB2 PHE A 106     113.386  81.919  70.336  1.00  5.14              
ATOM   1610  CG  PHE A 106     112.466  80.263  71.330  1.00  5.14              
ATOM   1611  CD1 PHE A 106     113.660  79.869  71.964  1.00  5.14              
ATOM   1612  HD1 PHE A 106     114.598  80.348  71.707  1.00  5.14              
ATOM   1613  CE1 PHE A 106     113.645  78.845  72.927  1.00  5.14              
ATOM   1614  HE1 PHE A 106     114.570  78.550  73.404  1.00  5.14              
ATOM   1615  CZ  PHE A 106     112.435  78.218  73.269  1.00  5.14              
ATOM   1616  HZ  PHE A 106     112.421  77.429  74.008  1.00  5.14              
ATOM   1617  CE2 PHE A 106     111.240  78.621  72.650  1.00  5.14              
ATOM   1618  HE2 PHE A 106     110.312  78.138  72.914  1.00  5.14              
ATOM   1619  CD2 PHE A 106     111.253  79.644  71.684  1.00  5.14              
ATOM   1620  HD2 PHE A 106     110.332  79.948  71.207  1.00  5.14              
ATOM   1621  C   PHE A 106     112.186  81.769  67.706  1.00  5.14              
ATOM   1622  O   PHE A 106     111.080  82.339  67.652  1.00  5.14              
ATOM   1623  N   ARG A 107     113.084  81.894  66.718  1.00  5.11              
ATOM   1624  H   ARG A 107     113.977  81.416  66.792  1.00  5.11              
ATOM   1625  CA  ARG A 107     112.670  82.443  65.415  1.00  5.11              
ATOM   1626  HA  ARG A 107     112.466  83.495  65.506  1.00  5.11              
ATOM   1627  CB  ARG A 107     113.838  82.216  64.437  1.00  5.11              
ATOM   1628  HB1 ARG A 107     114.027  81.146  64.364  1.00  5.11              
ATOM   1629  HB2 ARG A 107     114.726  82.672  64.875  1.00  5.11              
ATOM   1630  CG  ARG A 107     113.633  82.712  62.993  1.00  5.11              
ATOM   1631  HG1 ARG A 107     112.812  83.418  62.935  1.00  5.11              
ATOM   1632  HG2 ARG A 107     113.354  81.862  62.370  1.00  5.11              
ATOM   1633  CD  ARG A 107     114.902  83.351  62.408  1.00  5.11              
ATOM   1634  HD1 ARG A 107     114.681  83.687  61.394  1.00  5.11              
ATOM   1635  HD2 ARG A 107     115.679  82.588  62.352  1.00  5.11              
ATOM   1636  NE  ARG A 107     115.356  84.509  63.203  1.00  5.11              
ATOM   1637  HE  ARG A 107     114.639  85.183  63.482  1.00  5.11              
ATOM   1638  CZ  ARG A 107     116.535  84.678  63.782  1.00  5.11              
ATOM   1639  NH1 ARG A 107     117.528  83.840  63.703  1.00  5.11              
ATOM   1640 1HH1 ARG A 107     117.443  82.992  63.189  1.00  5.11              
ATOM   1641 2HH1 ARG A 107     118.313  84.022  64.334  1.00  5.11              
ATOM   1642  NH2 ARG A 107     116.753  85.714  64.519  1.00  5.11              
ATOM   1643 1HH2 ARG A 107     115.951  86.281  64.764  1.00  5.11              
ATOM   1644 2HH2 ARG A 107     117.602  85.703  65.083  1.00  5.11              
ATOM   1645  C   ARG A 107     111.408  81.713  64.942  1.00  5.11              
ATOM   1646  O   ARG A 107     111.354  80.482  65.010  1.00  5.11              
ATOM   1647  N   ASN A 108     110.408  82.488  64.513  1.00  5.04              
ATOM   1648  H   ASN A 108     110.643  83.473  64.465  1.00  5.04              
ATOM   1649  CA  ASN A 108     109.042  82.124  64.061  1.00  5.04              
ATOM   1650  HA  ASN A 108     108.820  82.786  63.221  1.00  5.04              
ATOM   1651  CB  ASN A 108     108.879  80.681  63.505  1.00  5.04              
ATOM   1652  HB1 ASN A 108     107.822  80.523  63.288  1.00  5.04              
ATOM   1653  HB2 ASN A 108     109.147  79.938  64.249  1.00  5.04              
ATOM   1654  CG  ASN A 108     109.618  80.388  62.205  1.00  5.04              
ATOM   1655  OD1 ASN A 108     109.031  80.332  61.144  1.00  5.04              
ATOM   1656  ND2 ASN A 108     110.896  80.110  62.249  1.00  5.04              
ATOM   1657 1HD2 ASN A 108     111.327  80.009  63.156  1.00  5.04              
ATOM   1658 2HD2 ASN A 108     111.309  79.732  61.414  1.00  5.04              
ATOM   1659  C   ASN A 108     107.939  82.437  65.091  1.00  5.04              
ATOM   1660  O   ASN A 108     106.767  82.440  64.709  1.00  5.04              
ATOM   1661  N   LEU A 109     108.254  82.717  66.365  1.00  5.00              
ATOM   1662  H   LEU A 109     109.232  82.728  66.640  1.00  5.00              
ATOM   1663  CA  LEU A 109     107.244  82.688  67.446  1.00  5.00              
ATOM   1664  HA  LEU A 109     106.280  82.356  67.058  1.00  5.00              
ATOM   1665  CB  LEU A 109     107.722  81.615  68.457  1.00  5.00              
ATOM   1666  HB1 LEU A 109     107.348  81.860  69.444  1.00  5.00              
ATOM   1667  HB2 LEU A 109     108.808  81.654  68.532  1.00  5.00              
ATOM   1668  CG  LEU A 109     107.276  80.158  68.188  1.00  5.00              
ATOM   1669  HG  LEU A 109     106.244  80.066  68.513  1.00  5.00              
ATOM   1670  CD1 LEU A 109     107.325  79.658  66.745  1.00  5.00              
ATOM   1671 1HD1 LEU A 109     106.988  78.623  66.706  1.00  5.00              
ATOM   1672 2HD1 LEU A 109     106.650  80.241  66.127  1.00  5.00              
ATOM   1673 3HD1 LEU A 109     108.343  79.725  66.369  1.00  5.00              
ATOM   1674  CD2 LEU A 109     108.146  79.198  69.008  1.00  5.00              
ATOM   1675 1HD2 LEU A 109     107.772  78.181  68.916  1.00  5.00              
ATOM   1676 2HD2 LEU A 109     109.178  79.237  68.660  1.00  5.00              
ATOM   1677 3HD2 LEU A 109     108.109  79.475  70.058  1.00  5.00              
ATOM   1678  C   LEU A 109     106.977  84.095  68.026  1.00  5.00              
ATOM   1679  O   LEU A 109     107.007  84.311  69.230  1.00  5.00              
ATOM   1680  N   LEU A 110     106.694  85.070  67.156  1.00  4.99              
ATOM   1681  H   LEU A 110     106.707  84.815  66.179  1.00  4.99              
ATOM   1682  CA  LEU A 110     106.533  86.504  67.475  1.00  4.99              
ATOM   1683  HA  LEU A 110     107.505  86.891  67.789  1.00  4.99              
ATOM   1684  CB  LEU A 110     106.079  87.266  66.203  1.00  4.99              
ATOM   1685  HB1 LEU A 110     105.999  88.320  66.472  1.00  4.99              
ATOM   1686  HB2 LEU A 110     105.071  86.937  65.946  1.00  4.99              
ATOM   1687  CG  LEU A 110     106.925  87.202  64.912  1.00  4.99              
ATOM   1688  HG  LEU A 110     106.496  87.921  64.214  1.00  4.99              
ATOM   1689  CD1 LEU A 110     108.377  87.595  65.150  1.00  4.99              
ATOM   1690 1HD1 LEU A 110     108.927  87.569  64.210  1.00  4.99              
ATOM   1691 2HD1 LEU A 110     108.427  88.604  65.553  1.00  4.99              
ATOM   1692 3HD1 LEU A 110     108.835  86.899  65.849  1.00  4.99              
ATOM   1693  CD2 LEU A 110     106.905  85.836  64.217  1.00  4.99              
ATOM   1694 1HD2 LEU A 110     107.281  85.949  63.200  1.00  4.99              
ATOM   1695 2HD2 LEU A 110     107.554  85.136  64.734  1.00  4.99              
ATOM   1696 3HD2 LEU A 110     105.885  85.454  64.167  1.00  4.99              
ATOM   1697  C   LEU A 110     105.541  86.814  68.608  1.00  4.99              
ATOM   1698  O   LEU A 110     105.778  87.687  69.454  1.00  4.99              
ATOM   1699  N   SER A 111     104.411  86.102  68.576  1.00  4.88              
ATOM   1700  H   SER A 111     104.338  85.389  67.864  1.00  4.88              
ATOM   1701  CA  SER A 111     103.290  86.217  69.512  1.00  4.88              
ATOM   1702  HA  SER A 111     103.139  87.266  69.768  1.00  4.88              
ATOM   1703  CB  SER A 111     102.023  85.694  68.821  1.00  4.88              
ATOM   1704  HB1 SER A 111     102.105  84.615  68.680  1.00  4.88              
ATOM   1705  HB2 SER A 111     101.918  86.171  67.846  1.00  4.88              
ATOM   1706  OG  SER A 111     100.875  85.982  69.591  1.00  4.88              
ATOM   1707  HG  SER A 111     101.080  85.735  70.508  1.00  4.88              
ATOM   1708  C   SER A 111     103.495  85.436  70.817  1.00  4.88              
ATOM   1709  O   SER A 111     102.636  85.529  71.698  1.00  4.88              
ATOM   1710  N   LEU A 112     104.590  84.664  70.938  1.00  4.91              
ATOM   1711  H   LEU A 112     105.277  84.673  70.195  1.00  4.91              
ATOM   1712  CA  LEU A 112     104.936  83.912  72.142  1.00  4.91              
ATOM   1713  HA  LEU A 112     104.192  83.125  72.263  1.00  4.91              
ATOM   1714  CB  LEU A 112     106.314  83.232  72.004  1.00  4.91              
ATOM   1715  HB1 LEU A 112     107.086  83.993  71.879  1.00  4.91              
ATOM   1716  HB2 LEU A 112     106.265  82.653  71.089  1.00  4.91              
ATOM   1717  CG  LEU A 112     106.736  82.261  73.133  1.00  4.91              
ATOM   1718  HG  LEU A 112     105.896  81.618  73.396  1.00  4.91              
ATOM   1719  CD1 LEU A 112     107.891  81.380  72.645  1.00  4.91              
ATOM   1720 1HD1 LEU A 112     108.248  80.748  73.457  1.00  4.91              
ATOM   1721 2HD1 LEU A 112     107.548  80.745  71.837  1.00  4.91              
ATOM   1722 3HD1 LEU A 112     108.708  82.004  72.287  1.00  4.91              
ATOM   1723  CD2 LEU A 112     107.258  82.940  74.403  1.00  4.91              
ATOM   1724 1HD2 LEU A 112     107.623  82.187  75.100  1.00  4.91              
ATOM   1725 2HD2 LEU A 112     108.068  83.624  74.158  1.00  4.91              
ATOM   1726 3HD2 LEU A 112     106.471  83.494  74.899  1.00  4.91              
ATOM   1727  C   LEU A 112     104.852  84.813  73.377  1.00  4.91              
ATOM   1728  O   LEU A 112     105.709  85.682  73.540  1.00  4.91              
ATOM   1729  N   LYS A 113     103.842  84.616  74.245  1.00  4.87              
ATOM   1730  H   LYS A 113     103.185  83.870  74.085  1.00  4.87              
ATOM   1731  CA  LYS A 113     103.705  85.460  75.433  1.00  4.87              
ATOM   1732  HA  LYS A 113     104.037  86.467  75.166  1.00  4.87              
ATOM   1733  CB  LYS A 113     102.257  85.585  75.965  1.00  4.87              
ATOM   1734  HB1 LYS A 113     101.950  84.648  76.428  1.00  4.87              
ATOM   1735  HB2 LYS A 113     101.577  85.814  75.143  1.00  4.87              
ATOM   1736  CG  LYS A 113     102.190  86.722  77.015  1.00  4.87              
ATOM   1737  HG1 LYS A 113     102.213  87.680  76.494  1.00  4.87              
ATOM   1738  HG2 LYS A 113     103.064  86.668  77.652  1.00  4.87              
ATOM   1739  CD  LYS A 113     100.994  86.693  77.977  1.00  4.87              
ATOM   1740  HD1 LYS A 113     100.985  85.748  78.523  1.00  4.87              
ATOM   1741  HD2 LYS A 113     100.074  86.773  77.394  1.00  4.87              
ATOM   1742  CE  LYS A 113     101.061  87.870  78.975  1.00  4.87              
ATOM   1743  HE1 LYS A 113     100.133  87.904  79.553  1.00  4.87              
ATOM   1744  HE2 LYS A 113     101.117  88.790  78.390  1.00  4.87              
ATOM   1745  NZ  LYS A 113     102.225  87.808  79.905  1.00  4.87              
ATOM   1746  HZ1 LYS A 113     102.155  87.073  80.591  1.00  4.87              
ATOM   1747  HZ2 LYS A 113     103.094  87.693  79.409  1.00  4.87              
ATOM   1748  HZ3 LYS A 113     102.357  88.670  80.446  1.00  4.87              
ATOM   1749  C   LYS A 113     104.626  84.994  76.557  1.00  4.87              
ATOM   1750  O   LYS A 113     105.306  85.806  77.185  1.00  4.87              
ATOM   1751  N   THR A 114     104.642  83.694  76.818  1.00  4.46              
ATOM   1752  H   THR A 114     104.030  83.089  76.279  1.00  4.46              
ATOM   1753  CA  THR A 114     105.324  83.132  77.987  1.00  4.46              
ATOM   1754  HA  THR A 114     105.968  83.877  78.451  1.00  4.46              
ATOM   1755  CB  THR A 114     104.294  82.671  79.034  1.00  4.46              
ATOM   1756  HB  THR A 114     103.619  81.946  78.578  1.00  4.46              
ATOM   1757  CG2 THR A 114     104.928  82.043  80.277  1.00  4.46              
ATOM   1758 1HG2 THR A 114     104.187  81.925  81.067  1.00  4.46              
ATOM   1759 2HG2 THR A 114     105.317  81.055  80.028  1.00  4.46              
ATOM   1760 3HG2 THR A 114     105.749  82.664  80.630  1.00  4.46              
ATOM   1761  OG1 THR A 114     103.527  83.766  79.484  1.00  4.46              
ATOM   1762  HG1 THR A 114     102.854  83.394  80.060  1.00  4.46              
ATOM   1763  C   THR A 114     106.161  81.945  77.589  1.00  4.46              
ATOM   1764  O   THR A 114     105.663  81.022  76.919  1.00  4.46              
ATOM   1765  N   LEU A 115     107.403  81.963  78.094  1.00  4.51              
ATOM   1766  H   LEU A 115     107.701  82.746  78.668  1.00  4.51              
ATOM   1767  CA  LEU A 115     108.222  80.740  78.110  1.00  4.51              
ATOM   1768  HA  LEU A 115     107.748  79.987  77.483  1.00  4.51              
ATOM   1769  CB  LEU A 115     109.624  81.031  77.548  1.00  4.51              
ATOM   1770  HB1 LEU A 115     110.193  81.529  78.328  1.00  4.51              
ATOM   1771  HB2 LEU A 115     109.547  81.713  76.700  1.00  4.51              
ATOM   1772  CG  LEU A 115     110.377  79.764  77.098  1.00  4.51              
ATOM   1773  HG  LEU A 115     110.270  78.979  77.847  1.00  4.51              
ATOM   1774  CD1 LEU A 115     109.849  79.254  75.756  1.00  4.51              
ATOM   1775 1HD1 LEU A 115     110.414  78.370  75.471  1.00  4.51              
ATOM   1776 2HD1 LEU A 115     108.798  78.983  75.843  1.00  4.51              
ATOM   1777 3HD1 LEU A 115     109.968  80.023  74.993  1.00  4.51              
ATOM   1778  CD2 LEU A 115     111.870  80.054  76.925  1.00  4.51              
ATOM   1779 1HD2 LEU A 115     112.388  79.154  76.596  1.00  4.51              
ATOM   1780 2HD2 LEU A 115     112.016  80.852  76.195  1.00  4.51              
ATOM   1781 3HD2 LEU A 115     112.287  80.362  77.884  1.00  4.51              
ATOM   1782  C   LEU A 115     108.277  80.194  79.535  1.00  4.51              
ATOM   1783  O   LEU A 115     108.431  81.001  80.472  1.00  4.51              
ATOM   1784  N   GLU A 116     108.208  78.856  79.708  1.00  4.63              
ATOM   1785  H   GLU A 116     107.996  78.232  78.938  1.00  4.63              
ATOM   1786  CA  GLU A 116     108.802  78.391  80.989  1.00  4.63              
ATOM   1787  HA  GLU A 116     108.456  79.070  81.764  1.00  4.63              
ATOM   1788  CB  GLU A 116     108.254  77.026  81.440  1.00  4.63              
ATOM   1789  HB1 GLU A 116     108.870  76.658  82.260  1.00  4.63              
ATOM   1790  HB2 GLU A 116     108.274  76.308  80.619  1.00  4.63              
ATOM   1791  CG  GLU A 116     106.821  77.222  81.972  1.00  4.63              
ATOM   1792  HG1 GLU A 116     106.163  77.451  81.131  1.00  4.63              
ATOM   1793  HG2 GLU A 116     106.804  78.079  82.649  1.00  4.63              
ATOM   1794  CD  GLU A 116     106.266  76.025  82.750  1.00  4.63              
ATOM   1795  OE1 GLU A 116     105.022  75.988  82.882  1.00  4.63              
ATOM   1796  OE2 GLU A 116     107.072  75.170  83.194  1.00  4.63              
ATOM   1797  C   GLU A 116     110.341  78.590  81.070  1.00  4.63              
ATOM   1798  O   GLU A 116     110.805  79.723  80.983  1.00  4.63              
ATOM   1799  N   ILE A 117     111.077  77.498  81.295  1.00  5.13              
ATOM   1800  H   ILE A 117     110.525  76.659  81.398  1.00  5.13              
ATOM   1801  CA  ILE A 117     112.513  77.242  81.556  1.00  5.13              
ATOM   1802  HA  ILE A 117     112.746  76.318  81.099  1.00  5.13              
ATOM   1803  CB  ILE A 117     113.567  78.133  80.826  1.00  5.13              
ATOM   1804  HB  ILE A 117     113.304  78.070  79.769  1.00  5.13              
ATOM   1805  CG2 ILE A 117     113.640  79.633  81.131  1.00  5.13              
ATOM   1806 1HG2 ILE A 117     114.665  79.983  81.223  1.00  5.13              
ATOM   1807 2HG2 ILE A 117     113.180  80.182  80.312  1.00  5.13              
ATOM   1808 3HG2 ILE A 117     113.085  79.853  82.034  1.00  5.13              
ATOM   1809  CG1 ILE A 117     114.985  77.524  80.959  1.00  5.13              
ATOM   1810 1HG1 ILE A 117     114.929  76.443  81.073  1.00  5.13              
ATOM   1811 2HG1 ILE A 117     115.454  77.915  81.857  1.00  5.13              
ATOM   1812  CD1 ILE A 117     115.892  77.825  79.758  1.00  5.13              
ATOM   1813  HD1 ILE A 117     116.011  78.900  79.628  1.00  5.13              
ATOM   1814  HD2 ILE A 117     116.873  77.379  79.928  1.00  5.13              
ATOM   1815  HD3 ILE A 117     115.462  77.397  78.852  1.00  5.13              
ATOM   1816  C   ILE A 117     112.731  76.798  83.018  1.00  5.13              
ATOM   1817  O   ILE A 117     113.719  77.096  83.695  1.00  5.13              
ATOM   1818  N   THR A 118     111.745  76.014  83.462  1.00  5.15              
ATOM   1819  H   THR A 118     110.997  75.832  82.809  1.00  5.15              
ATOM   1820  CA  THR A 118     111.749  75.127  84.627  1.00  5.15              
ATOM   1821  HA  THR A 118     112.022  75.702  85.508  1.00  5.15              
ATOM   1822  CB  THR A 118     110.339  74.527  84.832  1.00  5.15              
ATOM   1823  HB  THR A 118     110.406  73.649  85.473  1.00  5.15              
ATOM   1824  CG2 THR A 118     109.335  75.481  85.469  1.00  5.15              
ATOM   1825 1HG2 THR A 118     108.330  75.067  85.400  1.00  5.15              
ATOM   1826 2HG2 THR A 118     109.554  75.579  86.526  1.00  5.15              
ATOM   1827 3HG2 THR A 118     109.358  76.456  84.979  1.00  5.15              
ATOM   1828  OG1 THR A 118     109.769  74.143  83.603  1.00  5.15              
ATOM   1829  HG1 THR A 118     108.844  74.464  83.578  1.00  5.15              
ATOM   1830  C   THR A 118     112.737  73.989  84.485  1.00  5.15              
ATOM   1831  O   THR A 118     112.996  73.543  83.364  1.00  5.15              
ATOM   1832  N   CYS A 119     113.232  73.530  85.641  1.00  5.28              
ATOM   1833  H   CYS A 119     113.056  74.095  86.463  1.00  5.28              
ATOM   1834  CA  CYS A 119     114.010  72.317  85.881  1.00  5.28              
ATOM   1835  HA  CYS A 119     114.852  72.591  86.519  1.00  5.28              
ATOM   1836  CB  CYS A 119     113.205  71.303  86.712  1.00  5.28              
ATOM   1837  HB1 CYS A 119     113.186  71.647  87.747  1.00  5.28              
ATOM   1838  HB2 CYS A 119     113.719  70.340  86.701  1.00  5.28              
ATOM   1839  SG  CYS A 119     111.497  71.088  86.140  1.00  5.28              
ATOM   1840  HG  CYS A 119     111.842  70.400  85.038  1.00  5.28              
ATOM   1841  C   CYS A 119     114.656  71.761  84.609  1.00  5.28              
ATOM   1842  O   CYS A 119     114.179  70.806  83.998  1.00  5.28              
ATOM   1843  N   LEU A 120     115.686  72.477  84.153  1.00  5.27              
ATOM   1844  H   LEU A 120     115.934  73.277  84.720  1.00  5.27              
ATOM   1845  CA  LEU A 120     116.488  72.234  82.955  1.00  5.27              
ATOM   1846  HA  LEU A 120     115.816  71.918  82.158  1.00  5.27              
ATOM   1847  CB  LEU A 120     117.174  73.561  82.581  1.00  5.27              
ATOM   1848  HB1 LEU A 120     118.022  73.703  83.246  1.00  5.27              
ATOM   1849  HB2 LEU A 120     116.462  74.364  82.777  1.00  5.27              
ATOM   1850  CG  LEU A 120     117.645  73.759  81.129  1.00  5.27              
ATOM   1851  HG  LEU A 120     117.980  74.791  81.027  1.00  5.27              
ATOM   1852  CD1 LEU A 120     118.756  72.840  80.633  1.00  5.27              
ATOM   1853 1HD1 LEU A 120     119.045  73.121  79.623  1.00  5.27              
ATOM   1854 2HD1 LEU A 120     119.617  72.909  81.281  1.00  5.27              
ATOM   1855 3HD1 LEU A 120     118.431  71.808  80.662  1.00  5.27              
ATOM   1856  CD2 LEU A 120     116.473  73.572  80.186  1.00  5.27              
ATOM   1857 1HD2 LEU A 120     116.694  74.055  79.235  1.00  5.27              
ATOM   1858 2HD2 LEU A 120     116.290  72.512  80.034  1.00  5.27              
ATOM   1859 3HD2 LEU A 120     115.599  74.019  80.646  1.00  5.27              
ATOM   1860  C   LEU A 120     117.489  71.091  83.233  1.00  5.27              
ATOM   1861  O   LEU A 120     118.706  71.278  83.255  1.00  5.27              
ATOM   1862  N   GLU A 121     116.933  69.939  83.605  1.00  6.07              
ATOM   1863  H   GLU A 121     115.922  69.909  83.544  1.00  6.07              
ATOM   1864  CA  GLU A 121     117.476  69.065  84.642  1.00  6.07              
ATOM   1865  HA  GLU A 121     118.018  69.710  85.336  1.00  6.07              
ATOM   1866  CB  GLU A 121     116.321  68.411  85.431  1.00  6.07              
ATOM   1867  HB1 GLU A 121     116.004  67.489  84.944  1.00  6.07              
ATOM   1868  HB2 GLU A 121     115.460  69.078  85.442  1.00  6.07              
ATOM   1869  CG  GLU A 121     116.698  68.128  86.892  1.00  6.07              
ATOM   1870  HG1 GLU A 121     117.595  67.505  86.921  1.00  6.07              
ATOM   1871  HG2 GLU A 121     115.885  67.568  87.361  1.00  6.07              
ATOM   1872  CD  GLU A 121     116.926  69.435  87.663  1.00  6.07              
ATOM   1873  OE1 GLU A 121     118.109  69.790  87.883  1.00  6.07              
ATOM   1874  OE2 GLU A 121     115.924  70.117  87.984  1.00  6.07              
ATOM   1875  C   GLU A 121     118.507  68.066  84.119  1.00  6.07              
ATOM   1876  O   GLU A 121     118.321  66.850  84.100  1.00  6.07              
ATOM   1877  N   SER A 122     119.564  68.622  83.543  1.00  7.08              
ATOM   1878  H   SER A 122     119.629  69.633  83.583  1.00  7.08              
ATOM   1879  CA  SER A 122     120.506  67.932  82.682  1.00  7.08              
ATOM   1880  HA  SER A 122     120.789  66.985  83.141  1.00  7.08              
ATOM   1881  CB  SER A 122     119.792  67.626  81.337  1.00  7.08              
ATOM   1882  HB1 SER A 122     120.501  67.495  80.521  1.00  7.08              
ATOM   1883  HB2 SER A 122     119.126  68.450  81.075  1.00  7.08              
ATOM   1884  OG  SER A 122     119.055  66.421  81.426  1.00  7.08              
ATOM   1885  HG  SER A 122     118.579  66.438  82.276  1.00  7.08              
ATOM   1886  C   SER A 122     121.796  68.739  82.501  1.00  7.08              
ATOM   1887  O   SER A 122     122.166  69.555  83.345  1.00  7.08              
ATOM   1888  N   LEU A 123     122.515  68.490  81.402  1.00  6.70              
ATOM   1889  H   LEU A 123     122.155  67.796  80.764  1.00  6.70              
ATOM   1890  CA  LEU A 123     123.626  69.302  80.918  1.00  6.70              
ATOM   1891  HA  LEU A 123     124.358  69.413  81.719  1.00  6.70              
ATOM   1892  CB  LEU A 123     124.302  68.592  79.727  1.00  6.70              
ATOM   1893  HB1 LEU A 123     125.111  69.228  79.366  1.00  6.70              
ATOM   1894  HB2 LEU A 123     123.572  68.506  78.920  1.00  6.70              
ATOM   1895  CG  LEU A 123     124.876  67.193  80.010  1.00  6.70              
ATOM   1896  HG  LEU A 123     124.074  66.525  80.324  1.00  6.70              
ATOM   1897  CD1 LEU A 123     125.485  66.637  78.722  1.00  6.70              
ATOM   1898 1HD1 LEU A 123     125.868  65.631  78.899  1.00  6.70              
ATOM   1899 2HD1 LEU A 123     124.720  66.588  77.948  1.00  6.70              
ATOM   1900 3HD1 LEU A 123     126.299  67.277  78.381  1.00  6.70              
ATOM   1901  CD2 LEU A 123     125.959  67.207  81.089  1.00  6.70              
ATOM   1902 1HD2 LEU A 123     126.390  66.211  81.191  1.00  6.70              
ATOM   1903 2HD2 LEU A 123     126.742  67.918  80.824  1.00  6.70              
ATOM   1904 3HD2 LEU A 123     125.522  67.489  82.046  1.00  6.70              
ATOM   1905  C   LEU A 123     123.166  70.730  80.502  1.00  6.70              
ATOM   1906  O   LEU A 123     123.016  71.123  79.328  1.00  6.70              
ATOM   1907  N   ASN A 124     122.928  71.524  81.538  1.00  7.49              
ATOM   1908  H   ASN A 124     122.938  71.100  82.459  1.00  7.49              
ATOM   1909  CA  ASN A 124     122.650  72.937  81.441  1.00  7.49              
ATOM   1910  HA  ASN A 124     121.986  73.105  80.591  1.00  7.49              
ATOM   1911  CB  ASN A 124     121.935  73.407  82.719  1.00  7.49              
ATOM   1912  HB1 ASN A 124     122.646  73.418  83.543  1.00  7.49              
ATOM   1913  HB2 ASN A 124     121.139  72.704  82.966  1.00  7.49              
ATOM   1914  CG  ASN A 124     121.317  74.794  82.583  1.00  7.49              
ATOM   1915  OD1 ASN A 124     120.117  74.933  82.506  1.00  7.49              
ATOM   1916  ND2 ASN A 124     122.057  75.878  82.580  1.00  7.49              
ATOM   1917 1HD2 ASN A 124     123.064  75.781  82.570  1.00  7.49              
ATOM   1918 2HD2 ASN A 124     121.568  76.747  82.446  1.00  7.49              
ATOM   1919  C   ASN A 124     123.932  73.770  81.220  1.00  7.49              
ATOM   1920  O   ASN A 124     124.373  74.548  82.073  1.00  7.49              
ATOM   1921  N   ILE A 125     124.528  73.647  80.051  1.00  6.34              
ATOM   1922  H   ILE A 125     124.157  72.964  79.394  1.00  6.34              
ATOM   1923  CA  ILE A 125     125.438  74.653  79.500  1.00  6.34              
ATOM   1924  HA  ILE A 125     125.187  75.636  79.895  1.00  6.34              
ATOM   1925  CB  ILE A 125     126.938  74.369  79.778  1.00  6.34              
ATOM   1926  HB  ILE A 125     127.478  75.171  79.272  1.00  6.34              
ATOM   1927  CG2 ILE A 125     127.307  74.525  81.259  1.00  6.34              
ATOM   1928 1HG2 ILE A 125     128.388  74.442  81.383  1.00  6.34              
ATOM   1929 2HG2 ILE A 125     126.990  75.507  81.610  1.00  6.34              
ATOM   1930 3HG2 ILE A 125     126.828  73.754  81.862  1.00  6.34              
ATOM   1931  CG1 ILE A 125     127.520  73.059  79.188  1.00  6.34              
ATOM   1932 1HG1 ILE A 125     128.597  73.067  79.362  1.00  6.34              
ATOM   1933 2HG1 ILE A 125     127.380  73.064  78.106  1.00  6.34              
ATOM   1934  CD1 ILE A 125     126.978  71.728  79.729  1.00  6.34              
ATOM   1935  HD1 ILE A 125     127.581  70.910  79.332  1.00  6.34              
ATOM   1936  HD2 ILE A 125     127.029  71.702  80.817  1.00  6.34              
ATOM   1937  HD3 ILE A 125     125.951  71.577  79.402  1.00  6.34              
ATOM   1938  C   ILE A 125     125.231  74.718  77.904  1.00  6.34              
ATOM   1939  O   ILE A 125     124.600  73.748  77.468  1.00  6.34              
ATOM   1940  N   PRO A 126     125.702  75.633  76.950  1.00  6.21              
ATOM   1941  CD  PRO A 126     125.571  75.213  75.540  1.00  6.21              
ATOM   1942  HD1 PRO A 126     124.549  74.903  75.314  1.00  6.21              
ATOM   1943  HD2 PRO A 126     126.249  74.379  75.357  1.00  6.21              
ATOM   1944  CG  PRO A 126     125.945  76.377  74.624  1.00  6.21              
ATOM   1945  HG1 PRO A 126     125.054  76.956  74.377  1.00  6.21              
ATOM   1946  HG2 PRO A 126     126.442  76.031  73.717  1.00  6.21              
ATOM   1947  CB  PRO A 126     126.875  77.197  75.501  1.00  6.21              
ATOM   1948  HB1 PRO A 126     126.967  78.224  75.147  1.00  6.21              
ATOM   1949  HB2 PRO A 126     127.858  76.724  75.533  1.00  6.21              
ATOM   1950  CA  PRO A 126     126.200  77.071  76.872  1.00  6.21              
ATOM   1951  HA  PRO A 126     126.937  77.253  77.653  1.00  6.21              
ATOM   1952  C   PRO A 126     125.029  78.049  77.066  1.00  6.21              
ATOM   1953  O   PRO A 126     123.944  77.659  77.490  1.00  6.21              
ATOM   1954  N   PHE A 127     125.233  79.328  76.751  1.00  6.37              
ATOM   1955  H   PHE A 127     126.157  79.623  76.474  1.00  6.37              
ATOM   1956  CA  PHE A 127     124.162  80.317  76.664  1.00  6.37              
ATOM   1957  HA  PHE A 127     123.222  79.811  76.435  1.00  6.37              
ATOM   1958  CB  PHE A 127     123.992  81.023  78.028  1.00  6.37              
ATOM   1959  HB1 PHE A 127     124.881  81.623  78.229  1.00  6.37              
ATOM   1960  HB2 PHE A 127     123.959  80.246  78.794  1.00  6.37              
ATOM   1961  CG  PHE A 127     122.765  81.909  78.248  1.00  6.37              
ATOM   1962  CD1 PHE A 127     122.374  82.181  79.576  1.00  6.37              
ATOM   1963  HD1 PHE A 127     122.918  81.745  80.404  1.00  6.37              
ATOM   1964  CE1 PHE A 127     121.279  83.022  79.843  1.00  6.37              
ATOM   1965  HE1 PHE A 127     120.990  83.228  80.865  1.00  6.37              
ATOM   1966  CZ  PHE A 127     120.566  83.611  78.786  1.00  6.37              
ATOM   1967  HZ  PHE A 127     119.737  84.278  78.993  1.00  6.37              
ATOM   1968  CE2 PHE A 127     120.931  83.332  77.460  1.00  6.37              
ATOM   1969  HE2 PHE A 127     120.368  83.772  76.648  1.00  6.37              
ATOM   1970  CD2 PHE A 127     122.021  82.484  77.190  1.00  6.37              
ATOM   1971  HD2 PHE A 127     122.263  82.293  76.161  1.00  6.37              
ATOM   1972  C   PHE A 127     124.480  81.298  75.529  1.00  6.37              
ATOM   1973  O   PHE A 127     125.245  82.250  75.678  1.00  6.37              
ATOM   1974  N   SER A 128     123.955  80.986  74.350  1.00  7.13              
ATOM   1975  H   SER A 128     123.407  80.141  74.285  1.00  7.13              
ATOM   1976  CA  SER A 128     124.325  81.642  73.094  1.00  7.13              
ATOM   1977  HA  SER A 128     125.402  81.817  73.088  1.00  7.13              
ATOM   1978  CB  SER A 128     123.989  80.672  71.947  1.00  7.13              
ATOM   1979  HB1 SER A 128     124.368  81.077  71.008  1.00  7.13              
ATOM   1980  HB2 SER A 128     122.908  80.556  71.868  1.00  7.13              
ATOM   1981  OG  SER A 128     124.572  79.397  72.180  1.00  7.13              
ATOM   1982  HG  SER A 128     123.879  78.717  72.232  1.00  7.13              
ATOM   1983  C   SER A 128     123.595  82.975  72.875  1.00  7.13              
ATOM   1984  O   SER A 128     122.381  83.075  73.011  1.00  7.13              
ATOM   1985  N   SER A 129     124.331  84.017  72.506  1.00  5.84              
ATOM   1986  H   SER A 129     125.312  83.872  72.308  1.00  5.84              
ATOM   1987  CA  SER A 129     123.915  85.423  72.627  1.00  5.84              
ATOM   1988  HA  SER A 129     123.468  85.545  73.614  1.00  5.84              
ATOM   1989  CB  SER A 129     125.192  86.279  72.599  1.00  5.84              
ATOM   1990  HB1 SER A 129     125.714  86.138  73.546  1.00  5.84              
ATOM   1991  HB2 SER A 129     124.954  87.339  72.501  1.00  5.84              
ATOM   1992  OG  SER A 129     126.063  85.869  71.556  1.00  5.84              
ATOM   1993  HG  SER A 129     125.874  86.382  70.761  1.00  5.84              
ATOM   1994  C   SER A 129     122.880  85.971  71.639  1.00  5.84              
ATOM   1995  O   SER A 129     122.651  87.178  71.616  1.00  5.84              
ATOM   1996  N   GLU A 130     122.233  85.103  70.873  1.00  5.60              
ATOM   1997  H   GLU A 130     122.454  84.127  70.994  1.00  5.60              
ATOM   1998  CA  GLU A 130     121.105  85.440  69.993  1.00  5.60              
ATOM   1999  HA  GLU A 130     120.801  86.472  70.168  1.00  5.60              
ATOM   2000  CB  GLU A 130     121.600  85.352  68.535  1.00  5.60              
ATOM   2001  HB1 GLU A 130     122.014  84.361  68.343  1.00  5.60              
ATOM   2002  HB2 GLU A 130     122.435  86.050  68.450  1.00  5.60              
ATOM   2003  CG  GLU A 130     120.584  85.746  67.444  1.00  5.60              
ATOM   2004  HG1 GLU A 130     121.136  86.270  66.660  1.00  5.60              
ATOM   2005  HG2 GLU A 130     119.866  86.459  67.855  1.00  5.60              
ATOM   2006  CD  GLU A 130     119.847  84.566  66.784  1.00  5.60              
ATOM   2007  OE1 GLU A 130     119.128  84.812  65.783  1.00  5.60              
ATOM   2008  OE2 GLU A 130     120.030  83.409  67.224  1.00  5.60              
ATOM   2009  C   GLU A 130     119.876  84.573  70.327  1.00  5.60              
ATOM   2010  O   GLU A 130     118.791  84.831  69.826  1.00  5.60              
ATOM   2011  N   VAL A 131     120.022  83.607  71.248  1.00  5.51              
ATOM   2012  H   VAL A 131     120.905  83.567  71.742  1.00  5.51              
ATOM   2013  CA  VAL A 131     119.141  82.436  71.406  1.00  5.51              
ATOM   2014  HA  VAL A 131     119.084  81.992  70.412  1.00  5.51              
ATOM   2015  CB  VAL A 131     119.794  81.383  72.322  1.00  5.51              
ATOM   2016  HB  VAL A 131     120.849  81.355  72.061  1.00  5.51              
ATOM   2017  CG1 VAL A 131     119.672  81.721  73.812  1.00  5.51              
ATOM   2018 1HG1 VAL A 131     120.310  81.059  74.395  1.00  5.51              
ATOM   2019 2HG1 VAL A 131     119.972  82.753  73.990  1.00  5.51              
ATOM   2020 3HG1 VAL A 131     118.639  81.598  74.141  1.00  5.51              
ATOM   2021  CG2 VAL A 131     119.285  79.961  72.080  1.00  5.51              
ATOM   2022 1HG2 VAL A 131     120.042  79.254  72.408  1.00  5.51              
ATOM   2023 2HG2 VAL A 131     118.354  79.788  72.619  1.00  5.51              
ATOM   2024 3HG2 VAL A 131     119.100  79.816  71.019  1.00  5.51              
ATOM   2025  C   VAL A 131     117.669  82.677  71.790  1.00  5.51              
ATOM   2026  O   VAL A 131     116.862  81.748  71.775  1.00  5.51              
ATOM   2027  N   PHE A 132     117.298  83.921  72.086  1.00  5.42              
ATOM   2028  H   PHE A 132     118.008  84.635  72.034  1.00  5.42              
ATOM   2029  CA  PHE A 132     115.913  84.365  72.238  1.00  5.42              
ATOM   2030  HA  PHE A 132     115.260  83.575  71.870  1.00  5.42              
ATOM   2031  CB  PHE A 132     115.557  84.585  73.720  1.00  5.42              
ATOM   2032  HB1 PHE A 132     114.505  84.860  73.779  1.00  5.42              
ATOM   2033  HB2 PHE A 132     116.117  85.434  74.106  1.00  5.42              
ATOM   2034  CG  PHE A 132     115.770  83.384  74.630  1.00  5.42              
ATOM   2035  CD1 PHE A 132     114.949  82.249  74.499  1.00  5.42              
ATOM   2036  HD1 PHE A 132     114.190  82.218  73.731  1.00  5.42              
ATOM   2037  CE1 PHE A 132     115.106  81.156  75.368  1.00  5.42              
ATOM   2038  HE1 PHE A 132     114.460  80.295  75.270  1.00  5.42              
ATOM   2039  CZ  PHE A 132     116.085  81.190  76.374  1.00  5.42              
ATOM   2040  HZ  PHE A 132     116.190  80.358  77.054  1.00  5.42              
ATOM   2041  CE2 PHE A 132     116.918  82.315  76.503  1.00  5.42              
ATOM   2042  HE2 PHE A 132     117.671  82.347  77.279  1.00  5.42              
ATOM   2043  CD2 PHE A 132     116.762  83.409  75.631  1.00  5.42              
ATOM   2044  HD2 PHE A 132     117.398  84.274  75.743  1.00  5.42              
ATOM   2045  C   PHE A 132     115.637  85.585  71.343  1.00  5.42              
ATOM   2046  O   PHE A 132     115.284  86.665  71.815  1.00  5.42              
ATOM   2047  N   SER A 133     115.848  85.412  70.033  1.00  5.26              
ATOM   2048  H   SER A 133     116.162  84.504  69.718  1.00  5.26              
ATOM   2049  CA  SER A 133     115.861  86.475  69.027  1.00  5.26              
ATOM   2050  HA  SER A 133     116.520  87.268  69.380  1.00  5.26              
ATOM   2051  CB  SER A 133     116.466  85.918  67.727  1.00  5.26              
ATOM   2052  HB1 SER A 133     117.491  85.607  67.916  1.00  5.26              
ATOM   2053  HB2 SER A 133     116.492  86.716  66.984  1.00  5.26              
ATOM   2054  OG  SER A 133     115.746  84.805  67.206  1.00  5.26              
ATOM   2055  HG  SER A 133     115.219  85.131  66.459  1.00  5.26              
ATOM   2056  C   SER A 133     114.505  87.120  68.732  1.00  5.26              
ATOM   2057  O   SER A 133     114.278  88.289  69.028  1.00  5.26              
ATOM   2058  N   ASP A 134     113.583  86.375  68.121  1.00  5.10              
ATOM   2059  H   ASP A 134     113.830  85.411  67.942  1.00  5.10              
ATOM   2060  CA  ASP A 134     112.406  86.939  67.442  1.00  5.10              
ATOM   2061  HA  ASP A 134     112.691  87.889  66.988  1.00  5.10              
ATOM   2062  CB  ASP A 134     111.940  86.002  66.322  1.00  5.10              
ATOM   2063  HB1 ASP A 134     110.999  86.372  65.921  1.00  5.10              
ATOM   2064  HB2 ASP A 134     111.749  85.019  66.752  1.00  5.10              
ATOM   2065  CG  ASP A 134     112.902  85.888  65.137  1.00  5.10              
ATOM   2066  OD1 ASP A 134     112.431  85.446  64.073  1.00  5.10              
ATOM   2067  OD2 ASP A 134     114.123  86.121  65.283  1.00  5.10              
ATOM   2068  C   ASP A 134     111.245  87.241  68.413  1.00  5.10              
ATOM   2069  O   ASP A 134     110.098  87.448  68.016  1.00  5.10              
ATOM   2070  N   LEU A 135     111.538  87.249  69.710  1.00  4.95              
ATOM   2071  H   LEU A 135     112.526  87.261  69.937  1.00  4.95              
ATOM   2072  CA  LEU A 135     110.601  87.131  70.825  1.00  4.95              
ATOM   2073  HA  LEU A 135     109.843  86.394  70.560  1.00  4.95              
ATOM   2074  CB  LEU A 135     111.379  86.637  72.069  1.00  4.95              
ATOM   2075  HB1 LEU A 135     110.813  86.862  72.966  1.00  4.95              
ATOM   2076  HB2 LEU A 135     112.321  87.184  72.150  1.00  4.95              
ATOM   2077  CG  LEU A 135     111.659  85.136  72.168  1.00  4.95              
ATOM   2078  HG  LEU A 135     112.202  84.974  73.100  1.00  4.95              
ATOM   2079  CD1 LEU A 135     110.378  84.306  72.219  1.00  4.95              
ATOM   2080 1HD1 LEU A 135     110.634  83.283  72.491  1.00  4.95              
ATOM   2081 2HD1 LEU A 135     109.709  84.716  72.972  1.00  4.95              
ATOM   2082 3HD1 LEU A 135     109.869  84.304  71.254  1.00  4.95              
ATOM   2083  CD2 LEU A 135     112.515  84.620  71.026  1.00  4.95              
ATOM   2084 1HD2 LEU A 135     113.059  83.751  71.379  1.00  4.95              
ATOM   2085 2HD2 LEU A 135     111.902  84.374  70.159  1.00  4.95              
ATOM   2086 3HD2 LEU A 135     113.216  85.387  70.733  1.00  4.95              
ATOM   2087  C   LEU A 135     109.832  88.425  71.146  1.00  4.95              
ATOM   2088  O   LEU A 135     109.636  88.795  72.300  1.00  4.95              
ATOM   2089  N   GLN A 136     109.400  89.172  70.138  1.00  4.89              
ATOM   2090  H   GLN A 136     109.519  88.793  69.205  1.00  4.89              
ATOM   2091  CA  GLN A 136     108.914  90.545  70.310  1.00  4.89              
ATOM   2092  HA  GLN A 136     109.701  91.096  70.828  1.00  4.89              
ATOM   2093  CB  GLN A 136     108.752  91.198  68.932  1.00  4.89              
ATOM   2094  HB1 GLN A 136     109.735  91.265  68.463  1.00  4.89              
ATOM   2095  HB2 GLN A 136     108.375  92.213  69.064  1.00  4.89              
ATOM   2096  CG  GLN A 136     107.809  90.425  67.999  1.00  4.89              
ATOM   2097  HG1 GLN A 136     106.875  90.208  68.513  1.00  4.89              
ATOM   2098  HG2 GLN A 136     108.269  89.484  67.706  1.00  4.89              
ATOM   2099  CD  GLN A 136     107.497  91.233  66.750  1.00  4.89              
ATOM   2100  OE1 GLN A 136     106.363  91.589  66.487  1.00  4.89              
ATOM   2101  NE2 GLN A 136     108.494  91.578  65.959  1.00  4.89              
ATOM   2102 1HE2 GLN A 136     109.436  91.302  66.174  1.00  4.89              
ATOM   2103 2HE2 GLN A 136     108.263  92.155  65.167  1.00  4.89              
ATOM   2104  C   GLN A 136     107.654  90.735  71.171  1.00  4.89              
ATOM   2105  O   GLN A 136     107.355  91.875  71.545  1.00  4.89              
ATOM   2106  N   ASN A 137     106.930  89.674  71.550  1.00  4.80              
ATOM   2107  H   ASN A 137     107.136  88.761  71.163  1.00  4.80              
ATOM   2108  CA  ASN A 137     105.877  89.792  72.570  1.00  4.80              
ATOM   2109  HA  ASN A 137     105.874  90.804  72.967  1.00  4.80              
ATOM   2110  CB  ASN A 137     104.499  89.597  71.908  1.00  4.80              
ATOM   2111  HB1 ASN A 137     103.716  89.730  72.657  1.00  4.80              
ATOM   2112  HB2 ASN A 137     104.415  88.581  71.525  1.00  4.80              
ATOM   2113  CG  ASN A 137     104.251  90.608  70.799  1.00  4.80              
ATOM   2114  OD1 ASN A 137     104.028  91.788  71.032  1.00  4.80              
ATOM   2115  ND2 ASN A 137     104.366  90.200  69.564  1.00  4.80              
ATOM   2116 1HD2 ASN A 137     104.695  89.258  69.404  1.00  4.80              
ATOM   2117 2HD2 ASN A 137     104.206  90.856  68.821  1.00  4.80              
ATOM   2118  C   ASN A 137     106.096  88.945  73.838  1.00  4.80              
ATOM   2119  O   ASN A 137     105.146  88.739  74.593  1.00  4.80              
ATOM   2120  N   ILE A 138     107.329  88.513  74.126  1.00  4.79              
ATOM   2121  H   ILE A 138     108.095  88.709  73.491  1.00  4.79              
ATOM   2122  CA  ILE A 138     107.619  87.860  75.409  1.00  4.79              
ATOM   2123  HA  ILE A 138     106.835  87.110  75.526  1.00  4.79              
ATOM   2124  CB  ILE A 138     108.942  87.072  75.385  1.00  4.79              
ATOM   2125  HB  ILE A 138     108.973  86.526  74.442  1.00  4.79              
ATOM   2126  CG2 ILE A 138     110.164  87.996  75.447  1.00  4.79              
ATOM   2127 1HG2 ILE A 138     111.044  87.430  75.162  1.00  4.79              
ATOM   2128 2HG2 ILE A 138     110.049  88.834  74.763  1.00  4.79              
ATOM   2129 3HG2 ILE A 138     110.298  88.384  76.456  1.00  4.79              
ATOM   2130  CG1 ILE A 138     108.960  86.027  76.526  1.00  4.79              
ATOM   2131 1HG1 ILE A 138     108.053  85.424  76.462  1.00  4.79              
ATOM   2132 2HG1 ILE A 138     108.962  86.533  77.493  1.00  4.79              
ATOM   2133  CD1 ILE A 138     110.156  85.069  76.484  1.00  4.79              
ATOM   2134  HD1 ILE A 138     110.026  84.304  77.250  1.00  4.79              
ATOM   2135  HD2 ILE A 138     110.214  84.586  75.508  1.00  4.79              
ATOM   2136  HD3 ILE A 138     111.082  85.607  76.681  1.00  4.79              
ATOM   2137  C   ILE A 138     107.507  88.812  76.607  1.00  4.79              
ATOM   2138  O   ILE A 138     108.017  89.932  76.614  1.00  4.79              
ATOM   2139  N   GLN A 139     106.802  88.317  77.619  1.00  4.74              
ATOM   2140  H   GLN A 139     106.421  87.388  77.470  1.00  4.74              
ATOM   2141  CA  GLN A 139     106.226  89.094  78.712  1.00  4.74              
ATOM   2142  HA  GLN A 139     106.708  90.066  78.764  1.00  4.74              
ATOM   2143  CB  GLN A 139     104.744  89.298  78.401  1.00  4.74              
ATOM   2144  HB1 GLN A 139     104.210  89.392  79.333  1.00  4.74              
ATOM   2145  HB2 GLN A 139     104.355  88.433  77.869  1.00  4.74              
ATOM   2146  CG  GLN A 139     104.485  90.558  77.576  1.00  4.74              
ATOM   2147  HG1 GLN A 139     105.069  90.511  76.659  1.00  4.74              
ATOM   2148  HG2 GLN A 139     104.790  91.424  78.159  1.00  4.74              
ATOM   2149  CD  GLN A 139     103.016  90.723  77.225  1.00  4.74              
ATOM   2150  OE1 GLN A 139     102.609  90.675  76.076  1.00  4.74              
ATOM   2151  NE2 GLN A 139     102.151  90.903  78.201  1.00  4.74              
ATOM   2152 1HE2 GLN A 139     102.496  91.054  79.154  1.00  4.74              
ATOM   2153 2HE2 GLN A 139     101.219  91.158  77.934  1.00  4.74              
ATOM   2154  C   GLN A 139     106.431  88.447  80.089  1.00  4.74              
ATOM   2155  O   GLN A 139     106.500  89.132  81.094  1.00  4.74              
ATOM   2156  N   THR A 140     106.623  87.141  80.158  1.00  4.35              
ATOM   2157  H   THR A 140     106.600  86.594  79.308  1.00  4.35              
ATOM   2158  CA  THR A 140     107.047  86.451  81.380  1.00  4.35              
ATOM   2159  HA  THR A 140     107.546  87.134  82.062  1.00  4.35              
ATOM   2160  CB  THR A 140     105.825  85.824  82.088  1.00  4.35              
ATOM   2161  HB  THR A 140     105.122  85.458  81.339  1.00  4.35              
ATOM   2162  CG2 THR A 140     106.162  84.666  83.028  1.00  4.35              
ATOM   2163 1HG2 THR A 140     105.287  84.391  83.617  1.00  4.35              
ATOM   2164 2HG2 THR A 140     106.471  83.796  82.453  1.00  4.35              
ATOM   2165 3HG2 THR A 140     106.977  84.944  83.694  1.00  4.35              
ATOM   2166  OG1 THR A 140     105.166  86.754  82.918  1.00  4.35              
ATOM   2167  HG1 THR A 140     104.864  87.526  82.402  1.00  4.35              
ATOM   2168  C   THR A 140     108.025  85.372  80.944  1.00  4.35              
ATOM   2169  O   THR A 140     107.820  84.737  79.907  1.00  4.35              
ATOM   2170  N   LEU A 141     109.067  85.146  81.738  1.00  4.39              
ATOM   2171  H   LEU A 141     109.167  85.709  82.577  1.00  4.39              
ATOM   2172  CA  LEU A 141     110.110  84.163  81.446  1.00  4.39              
ATOM   2173  HA  LEU A 141     109.727  83.422  80.743  1.00  4.39              
ATOM   2174  CB  LEU A 141     111.286  84.913  80.782  1.00  4.39              
ATOM   2175  HB1 LEU A 141     111.591  85.725  81.443  1.00  4.39              
ATOM   2176  HB2 LEU A 141     110.917  85.361  79.858  1.00  4.39              
ATOM   2177  CG  LEU A 141     112.538  84.080  80.451  1.00  4.39              
ATOM   2178  HG  LEU A 141     113.002  83.735  81.376  1.00  4.39              
ATOM   2179  CD1 LEU A 141     112.236  82.874  79.572  1.00  4.39              
ATOM   2180 1HD1 LEU A 141     113.166  82.371  79.305  1.00  4.39              
ATOM   2181 2HD1 LEU A 141     111.605  82.165  80.107  1.00  4.39              
ATOM   2182 3HD1 LEU A 141     111.740  83.202  78.659  1.00  4.39              
ATOM   2183  CD2 LEU A 141     113.544  84.947  79.690  1.00  4.39              
ATOM   2184 1HD2 LEU A 141     114.449  84.374  79.486  1.00  4.39              
ATOM   2185 2HD2 LEU A 141     113.118  85.280  78.743  1.00  4.39              
ATOM   2186 3HD2 LEU A 141     113.816  85.816  80.285  1.00  4.39              
ATOM   2187  C   LEU A 141     110.498  83.427  82.729  1.00  4.39              
ATOM   2188  O   LEU A 141     111.054  84.058  83.633  1.00  4.39              
ATOM   2189  N   CYS A 142     110.184  82.124  82.811  1.00  4.44              
ATOM   2190  H   CYS A 142     109.772  81.638  82.017  1.00  4.44              
ATOM   2191  CA  CYS A 142     110.260  81.423  84.108  1.00  4.44              
ATOM   2192  HA  CYS A 142     110.426  82.137  84.909  1.00  4.44              
ATOM   2193  CB  CYS A 142     108.921  80.738  84.413  1.00  4.44              
ATOM   2194  HB1 CYS A 142     109.015  80.181  85.347  1.00  4.44              
ATOM   2195  HB2 CYS A 142     108.673  80.042  83.614  1.00  4.44              
ATOM   2196  SG  CYS A 142     107.607  81.981  84.588  1.00  4.44              
ATOM   2197  HG  CYS A 142     106.616  81.129  84.865  1.00  4.44              
ATOM   2198  C   CYS A 142     111.433  80.434  84.163  1.00  4.44              
ATOM   2199  O   CYS A 142     111.305  79.245  83.849  1.00  4.44              
ATOM   2200  N   ILE A 143     112.584  80.970  84.564  1.00  5.02              
ATOM   2201  H   ILE A 143     112.547  81.907  84.956  1.00  5.02              
ATOM   2202  CA  ILE A 143     113.903  80.348  84.589  1.00  5.02              
ATOM   2203  HA  ILE A 143     113.890  79.470  83.952  1.00  5.02              
ATOM   2204  CB  ILE A 143     114.922  81.355  83.962  1.00  5.02              
ATOM   2205  HB  ILE A 143     114.626  81.475  82.922  1.00  5.02              
ATOM   2206  CG2 ILE A 143     114.912  82.789  84.519  1.00  5.02              
ATOM   2207 1HG2 ILE A 143     115.568  83.437  83.939  1.00  5.02              
ATOM   2208 2HG2 ILE A 143     113.913  83.219  84.461  1.00  5.02              
ATOM   2209 3HG2 ILE A 143     115.251  82.783  85.547  1.00  5.02              
ATOM   2210  CG1 ILE A 143     116.336  80.755  83.940  1.00  5.02              
ATOM   2211 1HG1 ILE A 143     116.259  79.823  83.391  1.00  5.02              
ATOM   2212 2HG1 ILE A 143     116.667  80.552  84.959  1.00  5.02              
ATOM   2213  CD1 ILE A 143     117.410  81.600  83.242  1.00  5.02              
ATOM   2214  HD1 ILE A 143     117.067  81.894  82.249  1.00  5.02              
ATOM   2215  HD2 ILE A 143     117.639  82.488  83.832  1.00  5.02              
ATOM   2216  HD3 ILE A 143     118.322  81.012  83.143  1.00  5.02              
ATOM   2217  C   ILE A 143     114.179  79.846  86.020  1.00  5.02              
ATOM   2218  O   ILE A 143     114.759  80.531  86.869  1.00  5.02              
ATOM   2219  N   VAL A 144     113.695  78.625  86.294  1.00  4.84              
ATOM   2220  H   VAL A 144     113.285  78.093  85.535  1.00  4.84              
ATOM   2221  CA  VAL A 144     113.579  78.094  87.665  1.00  4.84              
ATOM   2222  HA  VAL A 144     114.155  78.755  88.309  1.00  4.84              
ATOM   2223  CB  VAL A 144     112.154  78.219  88.244  1.00  4.84              
ATOM   2224  HB  VAL A 144     112.197  77.959  89.302  1.00  4.84              
ATOM   2225  CG1 VAL A 144     111.620  79.655  88.123  1.00  4.84              
ATOM   2226 1HG1 VAL A 144     110.723  79.771  88.731  1.00  4.84              
ATOM   2227 2HG1 VAL A 144     112.366  80.365  88.478  1.00  4.84              
ATOM   2228 3HG1 VAL A 144     111.381  79.894  87.088  1.00  4.84              
ATOM   2229  CG2 VAL A 144     111.116  77.327  87.578  1.00  4.84              
ATOM   2230 1HG2 VAL A 144     110.138  77.518  88.020  1.00  4.84              
ATOM   2231 2HG2 VAL A 144     111.077  77.541  86.511  1.00  4.84              
ATOM   2232 3HG2 VAL A 144     111.365  76.283  87.751  1.00  4.84              
ATOM   2233  C   VAL A 144     114.245  76.730  87.835  1.00  4.84              
ATOM   2234  O   VAL A 144     113.756  75.722  87.328  1.00  4.84              
ATOM   2235  N   ASN A 145     115.441  76.717  88.430  1.00  5.07              
ATOM   2236  H   ASN A 145     115.727  77.567  88.908  1.00  5.07              
ATOM   2237  CA  ASN A 145     116.503  75.749  88.145  1.00  5.07              
ATOM   2238  HA  ASN A 145     117.437  76.244  88.414  1.00  5.07              
ATOM   2239  CB  ASN A 145     116.419  74.481  89.012  1.00  5.07              
ATOM   2240  HB1 ASN A 145     115.525  73.918  88.747  1.00  5.07              
ATOM   2241  HB2 ASN A 145     116.367  74.747  90.063  1.00  5.07              
ATOM   2242  CG  ASN A 145     117.649  73.601  88.815  1.00  5.07              
ATOM   2243  OD1 ASN A 145     118.740  74.072  88.498  1.00  5.07              
ATOM   2244  ND2 ASN A 145     117.506  72.307  88.982  1.00  5.07              
ATOM   2245 1HD2 ASN A 145     116.594  71.872  89.018  1.00  5.07              
ATOM   2246 2HD2 ASN A 145     118.213  71.665  88.646  1.00  5.07              
ATOM   2247  C   ASN A 145     116.624  75.443  86.625  1.00  5.07              
ATOM   2248  O   ASN A 145     116.647  74.298  86.173  1.00  5.07              
ATOM   2249  N   CYS A 146     116.741  76.484  85.804  1.00  5.09              
ATOM   2250  H   CYS A 146     116.615  77.392  86.223  1.00  5.09              
ATOM   2251  CA  CYS A 146     117.783  76.429  84.766  1.00  5.09              
ATOM   2252  HA  CYS A 146     117.639  75.583  84.109  1.00  5.09              
ATOM   2253  CB  CYS A 146     117.728  77.733  83.974  1.00  5.09              
ATOM   2254  HB1 CYS A 146     117.812  78.566  84.673  1.00  5.09              
ATOM   2255  HB2 CYS A 146     116.760  77.770  83.483  1.00  5.09              
ATOM   2256  SG  CYS A 146     119.051  77.890  82.734  1.00  5.09              
ATOM   2257  HG  CYS A 146     118.614  79.022  82.166  1.00  5.09              
ATOM   2258  C   CYS A 146     119.093  76.292  85.532  1.00  5.09              
ATOM   2259  O   CYS A 146     119.389  77.130  86.385  1.00  5.09              
ATOM   2260  N   LYS A 147     119.863  75.231  85.277  1.00  4.70              
ATOM   2261  H   LYS A 147     119.578  74.611  84.528  1.00  4.70              
ATOM   2262  CA  LYS A 147     121.049  74.886  86.067  1.00  4.70              
ATOM   2263  HA  LYS A 147     120.755  75.230  87.054  1.00  4.70              
ATOM   2264  CB  LYS A 147     121.194  73.359  86.262  1.00  4.70              
ATOM   2265  HB1 LYS A 147     121.485  72.894  85.326  1.00  4.70              
ATOM   2266  HB2 LYS A 147     120.211  72.955  86.512  1.00  4.70              
ATOM   2267  CG  LYS A 147     122.178  72.879  87.357  1.00  4.70              
ATOM   2268  HG1 LYS A 147     123.195  73.158  87.090  1.00  4.70              
ATOM   2269  HG2 LYS A 147     122.155  71.789  87.340  1.00  4.70              
ATOM   2270  CD  LYS A 147     121.909  73.307  88.819  1.00  4.70              
ATOM   2271  HD1 LYS A 147     122.640  72.806  89.455  1.00  4.70              
ATOM   2272  HD2 LYS A 147     120.927  72.930  89.111  1.00  4.70              
ATOM   2273  CE  LYS A 147     121.960  74.816  89.124  1.00  4.70              
ATOM   2274  HE1 LYS A 147     121.788  74.975  90.193  1.00  4.70              
ATOM   2275  HE2 LYS A 147     121.120  75.293  88.608  1.00  4.70              
ATOM   2276  NZ  LYS A 147     123.248  75.432  88.707  1.00  4.70              
ATOM   2277  HZ1 LYS A 147     123.215  76.450  88.733  1.00  4.70              
ATOM   2278  HZ2 LYS A 147     124.004  75.164  89.320  1.00  4.70              
ATOM   2279  HZ3 LYS A 147     123.504  75.173  87.761  1.00  4.70              
ATOM   2280  C   LYS A 147     122.287  75.700  85.757  1.00  4.70              
ATOM   2281  O   LYS A 147     123.382  75.155  85.653  1.00  4.70              
ATOM   2282  N   LEU A 148     122.092  77.017  85.741  1.00  5.13              
ATOM   2283  H   LEU A 148     121.126  77.294  85.865  1.00  5.13              
ATOM   2284  CA  LEU A 148     123.055  78.117  85.732  1.00  5.13              
ATOM   2285  HA  LEU A 148     123.231  78.377  84.687  1.00  5.13              
ATOM   2286  CB  LEU A 148     122.394  79.350  86.354  1.00  5.13              
ATOM   2287  HB1 LEU A 148     123.150  80.123  86.462  1.00  5.13              
ATOM   2288  HB2 LEU A 148     122.018  79.097  87.347  1.00  5.13              
ATOM   2289  CG  LEU A 148     121.243  79.889  85.470  1.00  5.13              
ATOM   2290  HG  LEU A 148     120.657  79.058  85.084  1.00  5.13              
ATOM   2291  CD1 LEU A 148     120.279  80.757  86.264  1.00  5.13              
ATOM   2292 1HD1 LEU A 148     119.480  81.119  85.619  1.00  5.13              
ATOM   2293 2HD1 LEU A 148     119.842  80.172  87.073  1.00  5.13              
ATOM   2294 3HD1 LEU A 148     120.824  81.605  86.679  1.00  5.13              
ATOM   2295  CD2 LEU A 148     121.759  80.677  84.266  1.00  5.13              
ATOM   2296 1HD2 LEU A 148     122.305  80.029  83.585  1.00  5.13              
ATOM   2297 2HD2 LEU A 148     120.928  81.126  83.725  1.00  5.13              
ATOM   2298 3HD2 LEU A 148     122.428  81.465  84.616  1.00  5.13              
ATOM   2299  C   LEU A 148     124.402  77.692  86.294  1.00  5.13              
ATOM   2300  O   LEU A 148     124.632  77.583  87.498  1.00  5.13              
ATOM   2301  N   SER A 149     125.209  77.286  85.320  1.00  5.24              
ATOM   2302  H   SER A 149     124.806  77.276  84.396  1.00  5.24              
ATOM   2303  CA  SER A 149     126.629  76.962  85.388  1.00  5.24              
ATOM   2304  HA  SER A 149     126.961  77.011  86.426  1.00  5.24              
ATOM   2305  CB  SER A 149     126.887  75.545  84.862  1.00  5.24              
ATOM   2306  HB1 SER A 149     127.954  75.325  84.913  1.00  5.24              
ATOM   2307  HB2 SER A 149     126.558  75.475  83.826  1.00  5.24              
ATOM   2308  OG  SER A 149     126.183  74.599  85.639  1.00  5.24              
ATOM   2309  HG  SER A 149     125.237  74.723  85.469  1.00  5.24              
ATOM   2310  C   SER A 149     127.418  78.016  84.599  1.00  5.24              
ATOM   2311  O   SER A 149     128.580  77.809  84.262  1.00  5.24              
ATOM   2312  N   SER A 150     126.727  79.107  84.235  1.00  5.22              
ATOM   2313  H   SER A 150     125.807  79.214  84.641  1.00  5.22              
ATOM   2314  CA  SER A 150     127.136  80.219  83.385  1.00  5.22              
ATOM   2315  HA  SER A 150     127.962  80.752  83.858  1.00  5.22              
ATOM   2316  CB  SER A 150     127.577  79.738  81.987  1.00  5.22              
ATOM   2317  HB1 SER A 150     127.489  80.558  81.273  1.00  5.22              
ATOM   2318  HB2 SER A 150     126.926  78.927  81.656  1.00  5.22              
ATOM   2319  OG  SER A 150     128.923  79.311  81.975  1.00  5.22              
ATOM   2320  HG  SER A 150     129.059  78.730  82.741  1.00  5.22              
ATOM   2321  C   SER A 150     125.987  81.196  83.159  1.00  5.22              
ATOM   2322  O   SER A 150     124.831  80.788  83.055  1.00  5.22              
ATOM   2323  N   MET A 151     126.371  82.447  82.929  1.00  5.20              
ATOM   2324  H   MET A 151     127.358  82.651  83.025  1.00  5.20              
ATOM   2325  CA  MET A 151     125.626  83.480  82.207  1.00  5.20              
ATOM   2326  HA  MET A 151     124.748  83.053  81.720  1.00  5.20              
ATOM   2327  CB  MET A 151     125.195  84.596  83.176  1.00  5.20              
ATOM   2328  HB1 MET A 151     124.918  85.484  82.609  1.00  5.20              
ATOM   2329  HB2 MET A 151     126.037  84.859  83.818  1.00  5.20              
ATOM   2330  CG  MET A 151     124.000  84.218  84.055  1.00  5.20              
ATOM   2331  HG1 MET A 151     123.917  84.969  84.841  1.00  5.20              
ATOM   2332  HG2 MET A 151     124.183  83.254  84.531  1.00  5.20              
ATOM   2333  SD  MET A 151     122.417  84.158  83.170  1.00  5.20              
ATOM   2334  CE  MET A 151     121.290  84.272  84.588  1.00  5.20              
ATOM   2335  HE1 MET A 151     120.260  84.179  84.246  1.00  5.20              
ATOM   2336  HE2 MET A 151     121.509  83.479  85.303  1.00  5.20              
ATOM   2337  HE3 MET A 151     121.418  85.238  85.079  1.00  5.20              
ATOM   2338  C   MET A 151     126.581  84.018  81.150  1.00  5.20              
ATOM   2339  O   MET A 151     127.803  83.915  81.284  1.00  5.20              
ATOM   2340  N   THR A 152     126.021  84.607  80.105  1.00  5.31              
ATOM   2341  H   THR A 152     125.014  84.678  80.089  1.00  5.31              
ATOM   2342  CA  THR A 152     126.781  85.526  79.258  1.00  5.31              
ATOM   2343  HA  THR A 152     127.847  85.340  79.389  1.00  5.31              
ATOM   2344  CB  THR A 152     126.504  85.219  77.772  1.00  5.31              
ATOM   2345  HB  THR A 152     126.827  84.192  77.596  1.00  5.31              
ATOM   2346  CG2 THR A 152     125.047  85.311  77.323  1.00  5.31              
ATOM   2347 1HG2 THR A 152     124.970  85.019  76.275  1.00  5.31              
ATOM   2348 2HG2 THR A 152     124.429  84.630  77.909  1.00  5.31              
ATOM   2349 3HG2 THR A 152     124.676  86.321  77.438  1.00  5.31              
ATOM   2350  OG1 THR A 152     127.278  86.044  76.930  1.00  5.31              
ATOM   2351  HG1 THR A 152     127.302  85.614  76.070  1.00  5.31              
ATOM   2352  C   THR A 152     126.561  86.950  79.748  1.00  5.31              
ATOM   2353  O   THR A 152     125.992  87.154  80.820  1.00  5.31              
ATOM   2354  N   ILE A 153     126.953  87.956  78.972  1.00  5.27              
ATOM   2355  H   ILE A 153     127.421  87.693  78.113  1.00  5.27              
ATOM   2356  CA  ILE A 153     126.174  89.195  78.958  1.00  5.27              
ATOM   2357  HA  ILE A 153     126.055  89.551  79.983  1.00  5.27              
ATOM   2358  CB  ILE A 153     126.890  90.301  78.147  1.00  5.27              
ATOM   2359  HB  ILE A 153     126.885  90.013  77.094  1.00  5.27              
ATOM   2360  CG2 ILE A 153     126.124  91.629  78.276  1.00  5.27              
ATOM   2361 1HG2 ILE A 153     126.575  92.382  77.631  1.00  5.27              
ATOM   2362 2HG2 ILE A 153     125.090  91.472  77.990  1.00  5.27              
ATOM   2363 3HG2 ILE A 153     126.144  91.984  79.305  1.00  5.27              
ATOM   2364  CG1 ILE A 153     128.371  90.511  78.545  1.00  5.27              
ATOM   2365 1HG1 ILE A 153     128.780  91.333  77.956  1.00  5.27              
ATOM   2366 2HG1 ILE A 153     128.938  89.618  78.275  1.00  5.27              
ATOM   2367  CD1 ILE A 153     128.633  90.808  80.031  1.00  5.27              
ATOM   2368  HD1 ILE A 153     129.706  90.917  80.188  1.00  5.27              
ATOM   2369  HD2 ILE A 153     128.144  91.733  80.332  1.00  5.27              
ATOM   2370  HD3 ILE A 153     128.275  89.987  80.653  1.00  5.27              
ATOM   2371  C   ILE A 153     124.797  88.811  78.424  1.00  5.27              
ATOM   2372  O   ILE A 153     124.584  88.827  77.210  1.00  5.27              
ATOM   2373  N   ASP A 154     123.935  88.332  79.329  1.00  5.16              
ATOM   2374  H   ASP A 154     124.271  88.248  80.282  1.00  5.16              
ATOM   2375  CA  ASP A 154     122.615  87.759  79.052  1.00  5.16              
ATOM   2376  HA  ASP A 154     122.726  86.748  78.659  1.00  5.16              
ATOM   2377  CB  ASP A 154     121.804  87.668  80.361  1.00  5.16              
ATOM   2378  HB1 ASP A 154     121.908  88.613  80.897  1.00  5.16              
ATOM   2379  HB2 ASP A 154     122.233  86.881  80.983  1.00  5.16              
ATOM   2380  CG  ASP A 154     120.300  87.393  80.171  1.00  5.16              
ATOM   2381  OD1 ASP A 154     119.900  86.921  79.081  1.00  5.16              
ATOM   2382  OD2 ASP A 154     119.544  87.717  81.107  1.00  5.16              
ATOM   2383  C   ASP A 154     121.908  88.628  78.015  1.00  5.16              
ATOM   2384  O   ASP A 154     121.913  89.871  78.042  1.00  5.16              
ATOM   2385  N   MET A 155     121.380  87.937  77.019  1.00  5.12              
ATOM   2386  H   MET A 155     121.214  86.951  77.181  1.00  5.12              
ATOM   2387  CA  MET A 155     120.825  88.552  75.847  1.00  5.12              
ATOM   2388  HA  MET A 155     121.360  89.479  75.684  1.00  5.12              
ATOM   2389  CB  MET A 155     121.158  87.700  74.608  1.00  5.12              
ATOM   2390  HB1 MET A 155     122.237  87.539  74.600  1.00  5.12              
ATOM   2391  HB2 MET A 155     120.928  88.270  73.710  1.00  5.12              
ATOM   2392  CG  MET A 155     120.492  86.322  74.526  1.00  5.12              
ATOM   2393  HG1 MET A 155     120.654  85.793  75.465  1.00  5.12              
ATOM   2394  HG2 MET A 155     120.987  85.751  73.742  1.00  5.12              
ATOM   2395  SD  MET A 155     118.722  86.311  74.161  1.00  5.12              
ATOM   2396  CE  MET A 155     118.669  87.210  72.586  1.00  5.12              
ATOM   2397  HE1 MET A 155     117.664  87.167  72.175  1.00  5.12              
ATOM   2398  HE2 MET A 155     118.926  88.255  72.743  1.00  5.12              
ATOM   2399  HE3 MET A 155     119.367  86.764  71.883  1.00  5.12              
ATOM   2400  C   MET A 155     119.377  89.027  75.974  1.00  5.12              
ATOM   2401  O   MET A 155     118.826  89.501  74.980  1.00  5.12              
ATOM   2402  N   PHE A 156     118.852  89.081  77.207  1.00  5.03              
ATOM   2403  H   PHE A 156     119.303  88.506  77.919  1.00  5.03              
ATOM   2404  CA  PHE A 156     117.726  89.906  77.676  1.00  5.03              
ATOM   2405  HA  PHE A 156     116.844  89.278  77.709  1.00  5.03              
ATOM   2406  CB  PHE A 156     118.019  90.359  79.116  1.00  5.03              
ATOM   2407  HB1 PHE A 156     118.794  91.127  79.112  1.00  5.03              
ATOM   2408  HB2 PHE A 156     118.407  89.511  79.676  1.00  5.03              
ATOM   2409  CG  PHE A 156     116.796  90.882  79.844  1.00  5.03              
ATOM   2410  CD1 PHE A 156     116.278  92.158  79.548  1.00  5.03              
ATOM   2411  HD1 PHE A 156     116.775  92.805  78.842  1.00  5.03              
ATOM   2412  CE1 PHE A 156     115.071  92.578  80.123  1.00  5.03              
ATOM   2413  HE1 PHE A 156     114.646  93.521  79.835  1.00  5.03              
ATOM   2414  CZ  PHE A 156     114.404  91.761  81.047  1.00  5.03              
ATOM   2415  HZ  PHE A 156     113.473  92.089  81.491  1.00  5.03              
ATOM   2416  CE2 PHE A 156     114.942  90.509  81.378  1.00  5.03              
ATOM   2417  HE2 PHE A 156     114.422  89.879  82.077  1.00  5.03              
ATOM   2418  CD2 PHE A 156     116.129  90.061  80.771  1.00  5.03              
ATOM   2419  HD2 PHE A 156     116.521  89.079  81.005  1.00  5.03              
ATOM   2420  C   PHE A 156     117.406  91.129  76.794  1.00  5.03              
ATOM   2421  O   PHE A 156     116.243  91.441  76.574  1.00  5.03              
ATOM   2422  N   LYS A 157     118.419  91.838  76.267  1.00  5.19              
ATOM   2423  H   LYS A 157     119.339  91.435  76.360  1.00  5.19              
ATOM   2424  CA  LYS A 157     118.257  93.136  75.608  1.00  5.19              
ATOM   2425  HA  LYS A 157     117.856  93.769  76.402  1.00  5.19              
ATOM   2426  CB  LYS A 157     119.597  93.777  75.192  1.00  5.19              
ATOM   2427  HB1 LYS A 157     119.948  93.357  74.248  1.00  5.19              
ATOM   2428  HB2 LYS A 157     120.329  93.538  75.959  1.00  5.19              
ATOM   2429  CG  LYS A 157     119.515  95.323  75.110  1.00  5.19              
ATOM   2430  HG1 LYS A 157     120.493  95.731  75.366  1.00  5.19              
ATOM   2431  HG2 LYS A 157     118.821  95.682  75.871  1.00  5.19              
ATOM   2432  CD  LYS A 157     119.126  95.893  73.728  1.00  5.19              
ATOM   2433  HD1 LYS A 157     118.580  95.158  73.139  1.00  5.19              
ATOM   2434  HD2 LYS A 157     120.048  96.093  73.178  1.00  5.19              
ATOM   2435  CE  LYS A 157     118.309  97.200  73.788  1.00  5.19              
ATOM   2436  HE1 LYS A 157     118.237  97.596  72.770  1.00  5.19              
ATOM   2437  HE2 LYS A 157     118.851  97.938  74.387  1.00  5.19              
ATOM   2438  NZ  LYS A 157     116.932  97.016  74.325  1.00  5.19              
ATOM   2439  HZ1 LYS A 157     116.351  97.828  74.148  1.00  5.19              
ATOM   2440  HZ2 LYS A 157     116.494  96.185  73.931  1.00  5.19              
ATOM   2441  HZ3 LYS A 157     116.918  96.864  75.330  1.00  5.19              
ATOM   2442  C   LYS A 157     117.190  93.258  74.519  1.00  5.19              
ATOM   2443  O   LYS A 157     116.616  94.339  74.401  1.00  5.19              
ATOM   2444  N   GLY A 158     116.898  92.237  73.724  1.00  5.16              
ATOM   2445  H   GLY A 158     117.336  91.339  73.893  1.00  5.16              
ATOM   2446  CA  GLY A 158     115.865  92.379  72.687  1.00  5.16              
ATOM   2447  HA1 GLY A 158     115.920  91.515  72.024  1.00  5.16              
ATOM   2448  HA2 GLY A 158     116.047  93.274  72.090  1.00  5.16              
ATOM   2449  C   GLY A 158     114.434  92.443  73.235  1.00  5.16              
ATOM   2450  O   GLY A 158     113.526  92.942  72.573  1.00  5.16              
ATOM   2451  N   MET A 159     114.230  91.989  74.471  1.00  5.07              
ATOM   2452  H   MET A 159     115.042  91.710  75.011  1.00  5.07              
ATOM   2453  CA  MET A 159     112.934  91.659  75.060  1.00  5.07              
ATOM   2454  HA  MET A 159     112.257  91.411  74.241  1.00  5.07              
ATOM   2455  CB  MET A 159     113.073  90.364  75.894  1.00  5.07              
ATOM   2456  HB1 MET A 159     112.085  90.071  76.242  1.00  5.07              
ATOM   2457  HB2 MET A 159     113.713  90.539  76.760  1.00  5.07              
ATOM   2458  CG  MET A 159     113.646  89.207  75.047  1.00  5.07              
ATOM   2459  HG1 MET A 159     114.671  89.440  74.759  1.00  5.07              
ATOM   2460  HG2 MET A 159     113.055  89.145  74.132  1.00  5.07              
ATOM   2461  SD  MET A 159     113.641  87.545  75.785  1.00  5.07              
ATOM   2462  CE  MET A 159     115.078  87.610  76.874  1.00  5.07              
ATOM   2463  HE1 MET A 159     115.192  86.651  77.381  1.00  5.07              
ATOM   2464  HE2 MET A 159     115.974  87.807  76.283  1.00  5.07              
ATOM   2465  HE3 MET A 159     114.932  88.393  77.617  1.00  5.07              
ATOM   2466  C   MET A 159     112.287  92.844  75.782  1.00  5.07              
ATOM   2467  O   MET A 159     112.005  92.829  76.975  1.00  5.07              
ATOM   2468  N   VAL A 160     112.016  93.904  75.024  1.00  4.93              
ATOM   2469  H   VAL A 160     112.279  93.834  74.045  1.00  4.93              
ATOM   2470  CA  VAL A 160     111.468  95.194  75.511  1.00  4.93              
ATOM   2471  HA  VAL A 160     111.975  95.415  76.452  1.00  4.93              
ATOM   2472  CB  VAL A 160     111.892  96.278  74.494  1.00  4.93              
ATOM   2473  HB  VAL A 160     112.902  96.027  74.163  1.00  4.93              
ATOM   2474  CG1 VAL A 160     111.030  96.340  73.226  1.00  4.93              
ATOM   2475 1HG1 VAL A 160     111.495  97.010  72.503  1.00  4.93              
ATOM   2476 2HG1 VAL A 160     110.947  95.348  72.782  1.00  4.93              
ATOM   2477 3HG1 VAL A 160     110.034  96.717  73.459  1.00  4.93              
ATOM   2478  CG2 VAL A 160     112.023  97.660  75.132  1.00  4.93              
ATOM   2479 1HG2 VAL A 160     112.709  97.595  75.978  1.00  4.93              
ATOM   2480 2HG2 VAL A 160     112.419  98.368  74.404  1.00  4.93              
ATOM   2481 3HG2 VAL A 160     111.050  98.011  75.473  1.00  4.93              
ATOM   2482  C   VAL A 160     109.972  95.178  75.843  1.00  4.93              
ATOM   2483  O   VAL A 160     109.293  96.201  75.866  1.00  4.93              
ATOM   2484  N   LYS A 161     109.467  93.978  76.119  1.00  4.82              
ATOM   2485  H   LYS A 161     110.134  93.215  76.133  1.00  4.82              
ATOM   2486  CA  LYS A 161     108.105  93.665  76.556  1.00  4.82              
ATOM   2487  HA  LYS A 161     107.588  94.582  76.841  1.00  4.82              
ATOM   2488  CB  LYS A 161     107.375  93.015  75.358  1.00  4.82              
ATOM   2489  HB1 LYS A 161     107.732  91.992  75.245  1.00  4.82              
ATOM   2490  HB2 LYS A 161     107.642  93.539  74.439  1.00  4.82              
ATOM   2491  CG  LYS A 161     105.841  92.992  75.474  1.00  4.82              
ATOM   2492  HG1 LYS A 161     105.554  92.933  76.519  1.00  4.82              
ATOM   2493  HG2 LYS A 161     105.469  92.091  74.985  1.00  4.82              
ATOM   2494  CD  LYS A 161     105.139  94.219  74.872  1.00  4.82              
ATOM   2495  HD1 LYS A 161     105.832  95.056  74.764  1.00  4.82              
ATOM   2496  HD2 LYS A 161     104.354  94.526  75.565  1.00  4.82              
ATOM   2497  CE  LYS A 161     104.464  93.886  73.534  1.00  4.82              
ATOM   2498  HE1 LYS A 161     103.772  94.693  73.281  1.00  4.82              
ATOM   2499  HE2 LYS A 161     103.867  92.977  73.669  1.00  4.82              
ATOM   2500  NZ  LYS A 161     105.428  93.692  72.425  1.00  4.82              
ATOM   2501  HZ1 LYS A 161     104.934  93.326  71.613  1.00  4.82              
ATOM   2502  HZ2 LYS A 161     105.908  94.543  72.180  1.00  4.82              
ATOM   2503  HZ3 LYS A 161     106.120  92.974  72.624  1.00  4.82              
ATOM   2504  C   LYS A 161     108.157  92.770  77.813  1.00  4.82              
ATOM   2505  O   LYS A 161     107.109  92.400  78.326  1.00  4.82              
ATOM   2506  N   LEU A 162     109.368  92.445  78.309  1.00  4.84              
ATOM   2507  H   LEU A 162     110.193  92.858  77.898  1.00  4.84              
ATOM   2508  CA  LEU A 162     109.598  91.423  79.323  1.00  4.84              
ATOM   2509  HA  LEU A 162     108.894  90.636  79.054  1.00  4.84              
ATOM   2510  CB  LEU A 162     110.974  90.745  79.226  1.00  4.84              
ATOM   2511  HB1 LEU A 162     111.694  91.246  79.872  1.00  4.84              
ATOM   2512  HB2 LEU A 162     111.322  90.814  78.203  1.00  4.84              
ATOM   2513  CG  LEU A 162     110.895  89.239  79.558  1.00  4.84              
ATOM   2514  HG  LEU A 162     110.240  88.762  78.828  1.00  4.84              
ATOM   2515  CD1 LEU A 162     112.274  88.607  79.418  1.00  4.84              
ATOM   2516 1HD1 LEU A 162     112.199  87.532  79.560  1.00  4.84              
ATOM   2517 2HD1 LEU A 162     112.667  88.793  78.420  1.00  4.84              
ATOM   2518 3HD1 LEU A 162     112.956  89.029  80.154  1.00  4.84              
ATOM   2519  CD2 LEU A 162     110.355  88.898  80.951  1.00  4.84              
ATOM   2520 1HD2 LEU A 162     110.910  89.446  81.715  1.00  4.84              
ATOM   2521 2HD2 LEU A 162     109.300  89.150  81.020  1.00  4.84              
ATOM   2522 3HD2 LEU A 162     110.449  87.830  81.137  1.00  4.84              
ATOM   2523  C   LEU A 162     109.202  91.825  80.759  1.00  4.84              
ATOM   2524  O   LEU A 162     110.022  92.169  81.607  1.00  4.84              
ATOM   2525  N   GLU A 163     107.901  91.737  81.005  1.00  4.80              
ATOM   2526  H   GLU A 163     107.322  91.505  80.212  1.00  4.80              
ATOM   2527  CA  GLU A 163     107.183  92.137  82.210  1.00  4.80              
ATOM   2528  HA  GLU A 163     107.413  93.188  82.330  1.00  4.80              
ATOM   2529  CB  GLU A 163     105.644  92.034  81.905  1.00  4.80              
ATOM   2530  HB1 GLU A 163     105.510  91.865  80.836  1.00  4.80              
ATOM   2531  HB2 GLU A 163     105.223  93.021  82.089  1.00  4.80              
ATOM   2532  CG  GLU A 163     104.729  91.023  82.659  1.00  4.80              
ATOM   2533  HG1 GLU A 163     104.161  91.571  83.413  1.00  4.80              
ATOM   2534  HG2 GLU A 163     105.329  90.299  83.203  1.00  4.80              
ATOM   2535  CD  GLU A 163     103.738  90.225  81.771  1.00  4.80              
ATOM   2536  OE1 GLU A 163     103.004  90.785  80.923  1.00  4.80              
ATOM   2537  OE2 GLU A 163     103.671  88.975  81.884  1.00  4.80              
ATOM   2538  C   GLU A 163     107.559  91.467  83.541  1.00  4.80              
ATOM   2539  O   GLU A 163     107.460  92.099  84.608  1.00  4.80              
ATOM   2540  N   ASN A 164     107.949  90.185  83.474  1.00  4.38              
ATOM   2541  H   ASN A 164     107.888  89.705  82.583  1.00  4.38              
ATOM   2542  CA  ASN A 164     108.240  89.422  84.676  1.00  4.38              
ATOM   2543  HA  ASN A 164     108.553  90.089  85.483  1.00  4.38              
ATOM   2544  CB  ASN A 164     106.950  88.718  85.108  1.00  4.38              
ATOM   2545  HB1 ASN A 164     106.484  88.288  84.232  1.00  4.38              
ATOM   2546  HB2 ASN A 164     106.259  89.440  85.538  1.00  4.38              
ATOM   2547  CG  ASN A 164     107.201  87.627  86.123  1.00  4.38              
ATOM   2548  OD1 ASN A 164     107.834  87.828  87.138  1.00  4.38              
ATOM   2549  ND2 ASN A 164     106.743  86.425  85.876  1.00  4.38              
ATOM   2550 1HD2 ASN A 164     106.256  86.236  85.016  1.00  4.38              
ATOM   2551 2HD2 ASN A 164     106.992  85.724  86.554  1.00  4.38              
ATOM   2552  C   ASN A 164     109.402  88.474  84.410  1.00  4.38              
ATOM   2553  O   ASN A 164     109.234  87.459  83.716  1.00  4.38              
ATOM   2554  N   LEU A 165     110.580  88.820  84.947  1.00  4.45              
ATOM   2555  H   LEU A 165     110.648  89.639  85.545  1.00  4.45              
ATOM   2556  CA  LEU A 165     111.725  87.903  84.801  1.00  4.45              
ATOM   2557  HA  LEU A 165     111.540  87.201  83.988  1.00  4.45              
ATOM   2558  CB  LEU A 165     113.005  88.691  84.467  1.00  4.45              
ATOM   2559  HB1 LEU A 165     113.261  89.328  85.312  1.00  4.45              
ATOM   2560  HB2 LEU A 165     112.772  89.353  83.632  1.00  4.45              
ATOM   2561  CG  LEU A 165     114.252  87.860  84.070  1.00  4.45              
ATOM   2562  HG  LEU A 165     115.009  88.577  83.759  1.00  4.45              
ATOM   2563  CD1 LEU A 165     114.902  87.019  85.172  1.00  4.45              
ATOM   2564 1HD1 LEU A 165     114.333  86.113  85.369  1.00  4.45              
ATOM   2565 2HD1 LEU A 165     115.903  86.722  84.859  1.00  4.45              
ATOM   2566 3HD1 LEU A 165     114.981  87.598  86.090  1.00  4.45              
ATOM   2567  CD2 LEU A 165     113.966  86.944  82.878  1.00  4.45              
ATOM   2568 1HD2 LEU A 165     114.908  86.543  82.500  1.00  4.45              
ATOM   2569 2HD2 LEU A 165     113.332  86.112  83.183  1.00  4.45              
ATOM   2570 3HD2 LEU A 165     113.476  87.510  82.087  1.00  4.45              
ATOM   2571  C   LEU A 165     111.879  87.093  86.106  1.00  4.45              
ATOM   2572  O   LEU A 165     112.048  87.653  87.187  1.00  4.45              
ATOM   2573  N   ALA A 166     111.842  85.768  86.028  1.00  4.46              
ATOM   2574  H   ALA A 166     111.687  85.311  85.138  1.00  4.46              
ATOM   2575  CA  ALA A 166     111.724  84.958  87.237  1.00  4.46              
ATOM   2576  HA  ALA A 166     111.685  85.572  88.137  1.00  4.46              
ATOM   2577  CB  ALA A 166     110.372  84.237  87.133  1.00  4.46              
ATOM   2578  HB1 ALA A 166     110.307  83.462  87.899  1.00  4.46              
ATOM   2579  HB2 ALA A 166     109.565  84.954  87.286  1.00  4.46              
ATOM   2580  HB3 ALA A 166     110.252  83.781  86.157  1.00  4.46              
ATOM   2581  C   ALA A 166     112.888  83.991  87.408  1.00  4.46              
ATOM   2582  O   ALA A 166     112.876  82.962  86.763  1.00  4.46              
ATOM   2583  N   LEU A 167     113.885  84.334  88.215  1.00  5.06              
ATOM   2584  H   LEU A 167     113.705  85.096  88.864  1.00  5.06              
ATOM   2585  CA  LEU A 167     115.196  83.694  88.352  1.00  5.06              
ATOM   2586  HA  LEU A 167     115.306  82.925  87.595  1.00  5.06              
ATOM   2587  CB  LEU A 167     116.270  84.791  88.149  1.00  5.06              
ATOM   2588  HB1 LEU A 167     116.610  85.153  89.120  1.00  5.06              
ATOM   2589  HB2 LEU A 167     115.824  85.644  87.637  1.00  5.06              
ATOM   2590  CG  LEU A 167     117.484  84.358  87.320  1.00  5.06              
ATOM   2591  HG  LEU A 167     117.165  84.138  86.301  1.00  5.06              
ATOM   2592  CD1 LEU A 167     118.519  85.480  87.269  1.00  5.06              
ATOM   2593 1HD1 LEU A 167     119.371  85.181  86.662  1.00  5.06              
ATOM   2594 2HD1 LEU A 167     118.076  86.381  86.851  1.00  5.06              
ATOM   2595 3HD1 LEU A 167     118.869  85.690  88.283  1.00  5.06              
ATOM   2596  CD2 LEU A 167     118.139  83.114  87.903  1.00  5.06              
ATOM   2597 1HD2 LEU A 167     118.306  83.276  88.968  1.00  5.06              
ATOM   2598 2HD2 LEU A 167     117.497  82.245  87.763  1.00  5.06              
ATOM   2599 3HD2 LEU A 167     119.096  82.940  87.421  1.00  5.06              
ATOM   2600  C   LEU A 167     115.229  83.008  89.734  1.00  5.06              
ATOM   2601  O   LEU A 167     115.582  83.569  90.785  1.00  5.06              
ATOM   2602  N   SER A 168     114.807  81.744  89.720  1.00  5.03              
ATOM   2603  H   SER A 168     114.532  81.331  88.837  1.00  5.03              
ATOM   2604  CA  SER A 168     114.771  80.941  90.946  1.00  5.03              
ATOM   2605  HA  SER A 168     115.121  81.542  91.776  1.00  5.03              
ATOM   2606  CB  SER A 168     113.362  80.438  91.304  1.00  5.03              
ATOM   2607  HB1 SER A 168     113.324  80.235  92.375  1.00  5.03              
ATOM   2608  HB2 SER A 168     113.193  79.490  90.792  1.00  5.03              
ATOM   2609  OG  SER A 168     112.286  81.294  90.963  1.00  5.03              
ATOM   2610  HG  SER A 168     112.513  82.245  90.995  1.00  5.03              
ATOM   2611  C   SER A 168     115.712  79.751  90.848  1.00  5.03              
ATOM   2612  O   SER A 168     116.065  79.307  89.757  1.00  5.03              
ATOM   2613  N   ASP A 169     116.055  79.185  92.004  1.00  5.06              
ATOM   2614  H   ASP A 169     115.607  79.510  92.844  1.00  5.06              
ATOM   2615  CA  ASP A 169     116.890  77.990  92.160  1.00  5.06              
ATOM   2616  HA  ASP A 169     117.281  78.016  93.177  1.00  5.06              
ATOM   2617  CB  ASP A 169     115.989  76.745  92.087  1.00  5.06              
ATOM   2618  HB1 ASP A 169     116.576  75.859  92.333  1.00  5.06              
ATOM   2619  HB2 ASP A 169     115.610  76.647  91.072  1.00  5.06              
ATOM   2620  CG  ASP A 169     114.798  76.845  93.051  1.00  5.06              
ATOM   2621  OD1 ASP A 169     115.012  77.354  94.178  1.00  5.06              
ATOM   2622  OD2 ASP A 169     113.679  76.482  92.629  1.00  5.06              
ATOM   2623  C   ASP A 169     118.149  77.979  91.266  1.00  5.06              
ATOM   2624  O   ASP A 169     118.499  76.992  90.616  1.00  5.06              
ATOM   2625  N   SER A 170     118.792  79.141  91.199  1.00  5.19              
ATOM   2626  H   SER A 170     118.539  79.849  91.878  1.00  5.19              
ATOM   2627  CA  SER A 170     119.939  79.469  90.361  1.00  5.19              
ATOM   2628  HA  SER A 170     119.967  78.810  89.495  1.00  5.19              
ATOM   2629  CB  SER A 170     119.727  80.909  89.878  1.00  5.19              
ATOM   2630  HB1 SER A 170     118.739  80.979  89.423  1.00  5.19              
ATOM   2631  HB2 SER A 170     120.469  81.173  89.133  1.00  5.19              
ATOM   2632  OG  SER A 170     119.804  81.800  90.969  1.00  5.19              
ATOM   2633  HG  SER A 170     119.588  82.713  90.688  1.00  5.19              
ATOM   2634  C   SER A 170     121.244  79.297  91.168  1.00  5.19              
ATOM   2635  O   SER A 170     121.272  78.574  92.166  1.00  5.19              
ATOM   2636  N   ILE A 171     122.357  79.901  90.736  1.00  6.15              
ATOM   2637  H   ILE A 171     122.300  80.494  89.907  1.00  6.15              
ATOM   2638  CA  ILE A 171     123.601  80.020  91.526  1.00  6.15              
ATOM   2639  HA  ILE A 171     123.345  80.036  92.586  1.00  6.15              
ATOM   2640  CB  ILE A 171     124.598  78.836  91.283  1.00  6.15              
ATOM   2641  HB  ILE A 171     124.993  78.938  90.270  1.00  6.15              
ATOM   2642  CG2 ILE A 171     125.791  78.847  92.270  1.00  6.15              
ATOM   2643 1HG2 ILE A 171     126.628  78.285  91.860  1.00  6.15              
ATOM   2644 2HG2 ILE A 171     126.152  79.855  92.472  1.00  6.15              
ATOM   2645 3HG2 ILE A 171     125.493  78.416  93.225  1.00  6.15              
ATOM   2646  CG1 ILE A 171     123.954  77.431  91.395  1.00  6.15              
ATOM   2647 1HG1 ILE A 171     123.174  77.346  90.642  1.00  6.15              
ATOM   2648 2HG1 ILE A 171     123.491  77.332  92.378  1.00  6.15              
ATOM   2649  CD1 ILE A 171     124.920  76.246  91.213  1.00  6.15              
ATOM   2650  HD1 ILE A 171     124.354  75.316  91.207  1.00  6.15              
ATOM   2651  HD2 ILE A 171     125.467  76.352  90.275  1.00  6.15              
ATOM   2652  HD3 ILE A 171     125.626  76.194  92.041  1.00  6.15              
ATOM   2653  C   ILE A 171     124.255  81.375  91.193  1.00  6.15              
ATOM   2654  O   ILE A 171     125.440  81.483  90.876  1.00  6.15              
ATOM   2655  N   GLU A 172     123.450  82.433  91.168  1.00  6.38              
ATOM   2656  H   GLU A 172     122.461  82.294  91.322  1.00  6.38              
ATOM   2657  CA  GLU A 172     123.872  83.724  90.629  1.00  6.38              
ATOM   2658  HA  GLU A 172     124.689  83.527  89.933  1.00  6.38              
ATOM   2659  CB  GLU A 172     122.775  84.334  89.736  1.00  6.38              
ATOM   2660  HB1 GLU A 172     122.734  85.413  89.882  1.00  6.38              
ATOM   2661  HB2 GLU A 172     121.807  83.912  89.993  1.00  6.38              
ATOM   2662  CG  GLU A 172     123.025  84.056  88.238  1.00  6.38              
ATOM   2663  HG1 GLU A 172     123.880  84.663  87.928  1.00  6.38              
ATOM   2664  HG2 GLU A 172     122.160  84.412  87.673  1.00  6.38              
ATOM   2665  CD  GLU A 172     123.297  82.582  87.859  1.00  6.38              
ATOM   2666  OE1 GLU A 172     124.116  82.380  86.931  1.00  6.38              
ATOM   2667  OE2 GLU A 172     122.658  81.666  88.437  1.00  6.38              
ATOM   2668  C   GLU A 172     124.549  84.605  91.685  1.00  6.38              
ATOM   2669  O   GLU A 172     123.991  85.553  92.222  1.00  6.38              
ATOM   2670  N   ASP A 173     125.803  84.238  91.970  1.00  6.19              
ATOM   2671  H   ASP A 173     126.106  83.379  91.517  1.00  6.19              
ATOM   2672  CA  ASP A 173     126.746  84.765  92.975  1.00  6.19              
ATOM   2673  HA  ASP A 173     126.392  84.441  93.955  1.00  6.19              
ATOM   2674  CB  ASP A 173     128.117  84.097  92.714  1.00  6.19              
ATOM   2675  HB1 ASP A 173     128.885  84.859  92.566  1.00  6.19              
ATOM   2676  HB2 ASP A 173     128.087  83.516  91.789  1.00  6.19              
ATOM   2677  CG  ASP A 173     128.562  83.186  93.858  1.00  6.19              
ATOM   2678  OD1 ASP A 173     128.645  81.957  93.627  1.00  6.19              
ATOM   2679  OD2 ASP A 173     128.830  83.714  94.960  1.00  6.19              
ATOM   2680  C   ASP A 173     126.940  86.294  93.083  1.00  6.19              
ATOM   2681  O   ASP A 173     127.645  86.807  93.957  1.00  6.19              
ATOM   2682  N   ILE A 174     126.382  87.041  92.139  1.00  6.31              
ATOM   2683  H   ILE A 174     125.671  86.594  91.571  1.00  6.31              
ATOM   2684  CA  ILE A 174     126.828  88.381  91.780  1.00  6.31              
ATOM   2685  HA  ILE A 174     127.241  88.842  92.678  1.00  6.31              
ATOM   2686  CB  ILE A 174     127.996  88.274  90.764  1.00  6.31              
ATOM   2687  HB  ILE A 174     128.751  87.646  91.243  1.00  6.31              
ATOM   2688  CG2 ILE A 174     127.628  87.577  89.439  1.00  6.31              
ATOM   2689 1HG2 ILE A 174     128.531  87.352  88.873  1.00  6.31              
ATOM   2690 2HG2 ILE A 174     127.114  86.638  89.636  1.00  6.31              
ATOM   2691 3HG2 ILE A 174     126.981  88.215  88.837  1.00  6.31              
ATOM   2692  CG1 ILE A 174     128.658  89.644  90.532  1.00  6.31              
ATOM   2693 1HG1 ILE A 174     128.785  90.147  91.491  1.00  6.31              
ATOM   2694 2HG1 ILE A 174     128.003  90.244  89.911  1.00  6.31              
ATOM   2695  CD1 ILE A 174     130.030  89.573  89.849  1.00  6.31              
ATOM   2696  HD1 ILE A 174     130.699  88.933  90.425  1.00  6.31              
ATOM   2697  HD2 ILE A 174     129.932  89.183  88.837  1.00  6.31              
ATOM   2698  HD3 ILE A 174     130.456  90.575  89.796  1.00  6.31              
ATOM   2699  C   ILE A 174     125.625  89.237  91.399  1.00  6.31              
ATOM   2700  O   ILE A 174     125.400  89.580  90.238  1.00  6.31              
ATOM   2701  N   SER A 175     124.832  89.578  92.417  1.00  6.39              
ATOM   2702  H   SER A 175     124.955  89.115  93.305  1.00  6.39              
ATOM   2703  CA  SER A 175     123.852  90.656  92.323  1.00  6.39              
ATOM   2704  HA  SER A 175     123.197  90.424  91.482  1.00  6.39              
ATOM   2705  CB  SER A 175     122.948  90.769  93.545  1.00  6.39              
ATOM   2706  HB1 SER A 175     122.183  91.523  93.358  1.00  6.39              
ATOM   2707  HB2 SER A 175     123.517  91.072  94.422  1.00  6.39              
ATOM   2708  OG  SER A 175     122.347  89.509  93.738  1.00  6.39              
ATOM   2709  HG  SER A 175     121.411  89.633  93.952  1.00  6.39              
ATOM   2710  C   SER A 175     124.541  91.985  92.017  1.00  6.39              
ATOM   2711  O   SER A 175     124.949  92.703  92.920  1.00  6.39              
ATOM   2712  N   GLU A 176     124.711  92.246  90.725  1.00  6.04              
ATOM   2713  H   GLU A 176     124.463  91.492  90.093  1.00  6.04              
ATOM   2714  CA  GLU A 176     125.484  93.324  90.115  1.00  6.04              
ATOM   2715  HA  GLU A 176     125.503  94.212  90.737  1.00  6.04              
ATOM   2716  CB  GLU A 176     126.938  92.855  89.926  1.00  6.04              
ATOM   2717  HB1 GLU A 176     126.928  91.965  89.300  1.00  6.04              
ATOM   2718  HB2 GLU A 176     127.349  92.585  90.900  1.00  6.04              
ATOM   2719  CG  GLU A 176     127.875  93.873  89.261  1.00  6.04              
ATOM   2720  HG1 GLU A 176     127.589  93.980  88.212  1.00  6.04              
ATOM   2721  HG2 GLU A 176     128.893  93.479  89.285  1.00  6.04              
ATOM   2722  CD  GLU A 176     127.842  95.241  89.949  1.00  6.04              
ATOM   2723  OE1 GLU A 176     128.007  95.288  91.189  1.00  6.04              
ATOM   2724  OE2 GLU A 176     127.568  96.235  89.246  1.00  6.04              
ATOM   2725  C   GLU A 176     124.815  93.618  88.754  1.00  6.04              
ATOM   2726  O   GLU A 176     124.921  92.839  87.803  1.00  6.04              
ATOM   2727  N   LEU A 177     123.958  94.637  88.675  1.00  6.09              
ATOM   2728  H   LEU A 177     124.011  95.370  89.375  1.00  6.09              
ATOM   2729  CA  LEU A 177     122.662  94.470  87.994  1.00  6.09              
ATOM   2730  HA  LEU A 177     122.467  93.400  87.974  1.00  6.09              
ATOM   2731  CB  LEU A 177     121.592  95.128  88.901  1.00  6.09              
ATOM   2732  HB1 LEU A 177     121.548  96.195  88.681  1.00  6.09              
ATOM   2733  HB2 LEU A 177     121.903  95.030  89.943  1.00  6.09              
ATOM   2734  CG  LEU A 177     120.181  94.519  88.790  1.00  6.09              
ATOM   2735  HG  LEU A 177     119.807  94.618  87.773  1.00  6.09              
ATOM   2736  CD1 LEU A 177     120.166  93.038  89.195  1.00  6.09              
ATOM   2737 1HD1 LEU A 177     119.142  92.686  89.325  1.00  6.09              
ATOM   2738 2HD1 LEU A 177     120.625  92.430  88.418  1.00  6.09              
ATOM   2739 3HD1 LEU A 177     120.710  92.905  90.131  1.00  6.09              
ATOM   2740  CD2 LEU A 177     119.219  95.245  89.735  1.00  6.09              
ATOM   2741 1HD2 LEU A 177     119.557  95.139  90.766  1.00  6.09              
ATOM   2742 2HD2 LEU A 177     119.181  96.300  89.479  1.00  6.09              
ATOM   2743 3HD2 LEU A 177     118.217  94.828  89.634  1.00  6.09              
ATOM   2744  C   LEU A 177     122.625  94.907  86.535  1.00  6.09              
ATOM   2745  O   LEU A 177     121.705  95.611  86.125  1.00  6.09              
ATOM   2746  N   LEU A 178     123.611  94.414  85.778  1.00  6.04              
ATOM   2747  H   LEU A 178     124.309  93.889  86.298  1.00  6.04              
ATOM   2748  CA  LEU A 178     123.682  94.331  84.317  1.00  6.04              
ATOM   2749  HA  LEU A 178     124.736  94.362  84.039  1.00  6.04              
ATOM   2750  CB  LEU A 178     123.102  92.957  83.907  1.00  6.04              
ATOM   2751  HB1 LEU A 178     122.023  92.986  84.063  1.00  6.04              
ATOM   2752  HB2 LEU A 178     123.498  92.185  84.570  1.00  6.04              
ATOM   2753  CG  LEU A 178     123.386  92.540  82.450  1.00  6.04              
ATOM   2754  HG  LEU A 178     123.240  93.394  81.789  1.00  6.04              
ATOM   2755  CD1 LEU A 178     124.816  92.017  82.293  1.00  6.04              
ATOM   2756 1HD1 LEU A 178     124.975  91.674  81.274  1.00  6.04              
ATOM   2757 2HD1 LEU A 178     125.528  92.810  82.520  1.00  6.04              
ATOM   2758 3HD1 LEU A 178     124.986  91.184  82.977  1.00  6.04              
ATOM   2759  CD2 LEU A 178     122.431  91.434  81.998  1.00  6.04              
ATOM   2760 1HD2 LEU A 178     122.638  91.148  80.967  1.00  6.04              
ATOM   2761 2HD2 LEU A 178     122.542  90.556  82.637  1.00  6.04              
ATOM   2762 3HD2 LEU A 178     121.401  91.785  82.065  1.00  6.04              
ATOM   2763  C   LEU A 178     122.941  95.494  83.591  1.00  6.04              
ATOM   2764  O   LEU A 178     121.728  95.510  83.355  1.00  6.04              
ATOM   2765  N   CYS A 179     123.730  96.448  83.122  1.00  7.15              
ATOM   2766  H   CYS A 179     124.689  96.417  83.434  1.00  7.15              
ATOM   2767  CA  CYS A 179     123.454  97.337  81.989  1.00  7.15              
ATOM   2768  HA  CYS A 179     123.431  98.326  82.373  1.00  7.15              
ATOM   2769  CB  CYS A 179     124.698  97.164  81.082  1.00  7.15              
ATOM   2770  HB1 CYS A 179     125.559  97.611  81.585  1.00  7.15              
ATOM   2771  HB2 CYS A 179     124.548  97.691  80.142  1.00  7.15              
ATOM   2772  SG  CYS A 179     125.097  95.427  80.675  1.00  7.15              
ATOM   2773  HG  CYS A 179     126.313  95.660  80.160  1.00  7.15              
ATOM   2774  C   CYS A 179     122.169  97.132  81.148  1.00  7.15              
ATOM   2775  O   CYS A 179     121.330  98.023  80.927  1.00  7.15              
ATOM   2776  N   ARG A 180     122.022  95.916  80.626  1.00  6.47              
ATOM   2777  H   ARG A 180     122.715  95.225  80.886  1.00  6.47              
ATOM   2778  CA  ARG A 180     120.898  95.529  79.787  1.00  6.47              
ATOM   2779  HA  ARG A 180     120.848  96.246  78.966  1.00  6.47              
ATOM   2780  CB  ARG A 180     121.140  94.136  79.181  1.00  6.47              
ATOM   2781  HB1 ARG A 180     120.224  93.787  78.701  1.00  6.47              
ATOM   2782  HB2 ARG A 180     121.415  93.431  79.966  1.00  6.47              
ATOM   2783  CG  ARG A 180     122.254  94.224  78.121  1.00  6.47              
ATOM   2784  HG1 ARG A 180     123.162  94.632  78.565  1.00  6.47              
ATOM   2785  HG2 ARG A 180     121.928  94.895  77.325  1.00  6.47              
ATOM   2786  CD  ARG A 180     122.588  92.860  77.518  1.00  6.47              
ATOM   2787  HD1 ARG A 180     121.664  92.367  77.215  1.00  6.47              
ATOM   2788  HD2 ARG A 180     123.048  92.246  78.295  1.00  6.47              
ATOM   2789  NE  ARG A 180     123.498  92.983  76.353  1.00  6.47              
ATOM   2790  HE  ARG A 180     123.920  93.879  76.185  1.00  6.47              
ATOM   2791  CZ  ARG A 180     123.872  91.980  75.574  1.00  6.47              
ATOM   2792  NH1 ARG A 180     123.410  90.789  75.763  1.00  6.47              
ATOM   2793 1HH1 ARG A 180     122.869  90.602  76.604  1.00  6.47              
ATOM   2794 2HH1 ARG A 180     123.881  89.978  75.396  1.00  6.47              
ATOM   2795  NH2 ARG A 180     124.709  92.133  74.585  1.00  6.47              
ATOM   2796 1HH2 ARG A 180     125.121  93.027  74.386  1.00  6.47              
ATOM   2797 2HH2 ARG A 180     124.940  91.333  74.021  1.00  6.47              
ATOM   2798  C   ARG A 180     119.536  95.676  80.464  1.00  6.47              
ATOM   2799  O   ARG A 180     118.571  96.028  79.787  1.00  6.47              
ATOM   2800  N   LEU A 181     119.503  95.549  81.784  1.00  6.63              
ATOM   2801  H   LEU A 181     120.378  95.332  82.245  1.00  6.63              
ATOM   2802  CA  LEU A 181     118.389  95.847  82.669  1.00  6.63              
ATOM   2803  HA  LEU A 181     117.486  95.457  82.200  1.00  6.63              
ATOM   2804  CB  LEU A 181     118.565  95.096  84.011  1.00  6.63              
ATOM   2805  HB1 LEU A 181     117.718  95.330  84.658  1.00  6.63              
ATOM   2806  HB2 LEU A 181     119.459  95.475  84.507  1.00  6.63              
ATOM   2807  CG  LEU A 181     118.656  93.558  83.909  1.00  6.63              
ATOM   2808  HG  LEU A 181     119.456  93.284  83.220  1.00  6.63              
ATOM   2809  CD1 LEU A 181     118.990  92.968  85.279  1.00  6.63              
ATOM   2810 1HD1 LEU A 181     119.079  91.884  85.205  1.00  6.63              
ATOM   2811 2HD1 LEU A 181     119.941  93.371  85.628  1.00  6.63              
ATOM   2812 3HD1 LEU A 181     118.206  93.214  85.996  1.00  6.63              
ATOM   2813  CD2 LEU A 181     117.353  92.907  83.434  1.00  6.63              
ATOM   2814 1HD2 LEU A 181     117.471  91.824  83.394  1.00  6.63              
ATOM   2815 2HD2 LEU A 181     116.537  93.154  84.114  1.00  6.63              
ATOM   2816 3HD2 LEU A 181     117.100  93.251  82.433  1.00  6.63              
ATOM   2817  C   LEU A 181     118.113  97.329  82.894  1.00  6.63              
ATOM   2818  O   LEU A 181     117.268  97.656  83.725  1.00  6.63              
ATOM   2819  N   THR A 182     118.715  98.238  82.124  1.00  7.07              
ATOM   2820  H   THR A 182     119.564  98.005  81.624  1.00  7.07              
ATOM   2821  CA  THR A 182     117.991  99.505  81.830  1.00  7.07              
ATOM   2822  HA  THR A 182     117.244  99.631  82.612  1.00  7.07              
ATOM   2823  CB  THR A 182     118.840 100.784  81.969  1.00  7.07              
ATOM   2824  HB  THR A 182     119.211 101.049  80.985  1.00  7.07              
ATOM   2825  CG2 THR A 182     118.016 101.957  82.516  1.00  7.07              
ATOM   2826 1HG2 THR A 182     117.856 101.841  83.588  1.00  7.07              
ATOM   2827 2HG2 THR A 182     118.529 102.898  82.325  1.00  7.07              
ATOM   2828 3HG2 THR A 182     117.038 102.002  82.041  1.00  7.07              
ATOM   2829  OG1 THR A 182     119.926 100.646  82.866  1.00  7.07              
ATOM   2830  HG1 THR A 182     119.548 100.484  83.746  1.00  7.07              
ATOM   2831  C   THR A 182     117.162  99.512  80.575  1.00  7.07              
ATOM   2832  O   THR A 182     116.032  99.996  80.599  1.00  7.07              
ATOM   2833  N   PHE A 183     117.621  98.883  79.495  1.00  6.01              
ATOM   2834  H   PHE A 183     118.482  98.352  79.547  1.00  6.01              
ATOM   2835  CA  PHE A 183     116.782  98.839  78.264  1.00  6.01              
ATOM   2836  HA  PHE A 183     116.064  99.661  78.261  1.00  6.01              
ATOM   2837  CB  PHE A 183     117.732  99.017  77.062  1.00  6.01              
ATOM   2838  HB1 PHE A 183     118.139  98.044  76.784  1.00  6.01              
ATOM   2839  HB2 PHE A 183     118.586  99.616  77.384  1.00  6.01              
ATOM   2840  CG  PHE A 183     117.173  99.697  75.819  1.00  6.01              
ATOM   2841  CD1 PHE A 183     118.067 100.371  74.965  1.00  6.01              
ATOM   2842  HD1 PHE A 183     119.113 100.459  75.229  1.00  6.01              
ATOM   2843  CE1 PHE A 183     117.609 100.960  73.774  1.00  6.01              
ATOM   2844  HE1 PHE A 183     118.298 101.500  73.136  1.00  6.01              
ATOM   2845  CZ  PHE A 183     116.252 100.880  73.425  1.00  6.01              
ATOM   2846  HZ  PHE A 183     115.898 101.355  72.520  1.00  6.01              
ATOM   2847  CE2 PHE A 183     115.348 100.224  74.277  1.00  6.01              
ATOM   2848  HE2 PHE A 183     114.295 100.206  74.031  1.00  6.01              
ATOM   2849  CD2 PHE A 183     115.802  99.647  75.477  1.00  6.01              
ATOM   2850  HD2 PHE A 183     115.078  99.191  76.134  1.00  6.01              
ATOM   2851  C   PHE A 183     115.986  97.533  78.215  1.00  6.01              
ATOM   2852  O   PHE A 183     115.691  96.997  77.141  1.00  6.01              
ATOM   2853  N   VAL A 184     115.644  97.058  79.414  1.00  5.55              
ATOM   2854  H   VAL A 184     116.132  97.461  80.198  1.00  5.55              
ATOM   2855  CA  VAL A 184     114.381  96.403  79.743  1.00  5.55              
ATOM   2856  HA  VAL A 184     114.318  95.501  79.135  1.00  5.55              
ATOM   2857  CB  VAL A 184     114.394  95.965  81.223  1.00  5.55              
ATOM   2858  HB  VAL A 184     115.253  95.307  81.356  1.00  5.55              
ATOM   2859  CG1 VAL A 184     114.551  97.126  82.211  1.00  5.55              
ATOM   2860 1HG1 VAL A 184     115.431  97.714  81.975  1.00  5.55              
ATOM   2861 2HG1 VAL A 184     113.682  97.778  82.187  1.00  5.55              
ATOM   2862 3HG1 VAL A 184     114.660  96.731  83.223  1.00  5.55              
ATOM   2863  CG2 VAL A 184     113.152  95.180  81.629  1.00  5.55              
ATOM   2864 1HG2 VAL A 184     113.352  94.642  82.556  1.00  5.55              
ATOM   2865 2HG2 VAL A 184     112.328  95.869  81.798  1.00  5.55              
ATOM   2866 3HG2 VAL A 184     112.867  94.461  80.862  1.00  5.55              
ATOM   2867  C   VAL A 184     113.166  97.233  79.369  1.00  5.55              
ATOM   2868  O   VAL A 184     112.149  96.688  78.954  1.00  5.55              
ATOM   2869  N   SER A 185     113.314  98.552  79.397  1.00  6.45              
ATOM   2870  H   SER A 185     114.185  98.906  79.768  1.00  6.45              
ATOM   2871  CA  SER A 185     112.213  99.496  79.316  1.00  6.45              
ATOM   2872  HA  SER A 185     112.680 100.474  79.390  1.00  6.45              
ATOM   2873  CB  SER A 185     111.526  99.484  77.944  1.00  6.45              
ATOM   2874  HB1 SER A 185     110.847  98.632  77.867  1.00  6.45              
ATOM   2875  HB2 SER A 185     112.298  99.411  77.180  1.00  6.45              
ATOM   2876  OG  SER A 185     110.820 100.694  77.733  1.00  6.45              
ATOM   2877  HG  SER A 185     110.463 100.683  76.838  1.00  6.45              
ATOM   2878  C   SER A 185     111.280  99.445  80.510  1.00  6.45              
ATOM   2879  O   SER A 185     111.467  98.696  81.470  1.00  6.45              
ATOM   2880  N   SER A 186     110.259 100.280  80.468  1.00  5.78              
ATOM   2881  H   SER A 186     110.184 100.892  79.663  1.00  5.78              
ATOM   2882  CA  SER A 186     109.132 100.225  81.376  1.00  5.78              
ATOM   2883  HA  SER A 186     109.512 100.097  82.390  1.00  5.78              
ATOM   2884  CB  SER A 186     108.355 101.556  81.344  1.00  5.78              
ATOM   2885  HB1 SER A 186     107.590 101.551  82.122  1.00  5.78              
ATOM   2886  HB2 SER A 186     107.868 101.659  80.373  1.00  5.78              
ATOM   2887  OG  SER A 186     109.225 102.657  81.537  1.00  5.78              
ATOM   2888  HG  SER A 186     109.112 103.030  82.425  1.00  5.78              
ATOM   2889  C   SER A 186     108.203  99.055  81.094  1.00  5.78              
ATOM   2890  O   SER A 186     106.983  99.181  81.094  1.00  5.78              
ATOM   2891  N   SER A 187     108.793  97.906  80.782  1.00  5.22              
ATOM   2892  H   SER A 187     109.790  97.816  80.933  1.00  5.22              
ATOM   2893  CA  SER A 187     108.114  96.749  80.247  1.00  5.22              
ATOM   2894  HA  SER A 187     107.528  97.097  79.403  1.00  5.22              
ATOM   2895  CB  SER A 187     109.110  95.745  79.676  1.00  5.22              
ATOM   2896  HB1 SER A 187     109.517  96.136  78.744  1.00  5.22              
ATOM   2897  HB2 SER A 187     108.619  94.800  79.464  1.00  5.22              
ATOM   2898  OG  SER A 187     110.177  95.524  80.568  1.00  5.22              
ATOM   2899  HG  SER A 187     110.999  95.750  80.112  1.00  5.22              
ATOM   2900  C   SER A 187     107.082  96.077  81.189  1.00  5.22              
ATOM   2901  O   SER A 187     106.535  95.046  80.797  1.00  5.22              
ATOM   2902  N   LEU A 188     106.891  96.540  82.434  1.00  5.91              
ATOM   2903  H   LEU A 188     107.157  97.486  82.649  1.00  5.91              
ATOM   2904  CA  LEU A 188     107.008  95.564  83.508  1.00  5.91              
ATOM   2905  HA  LEU A 188     106.409  94.686  83.258  1.00  5.91              
ATOM   2906  CB  LEU A 188     108.536  95.172  83.539  1.00  5.91              
ATOM   2907  HB1 LEU A 188     108.784  94.709  82.589  1.00  5.91              
ATOM   2908  HB2 LEU A 188     108.726  94.358  84.236  1.00  5.91              
ATOM   2909  CG  LEU A 188     109.614  96.257  83.782  1.00  5.91              
ATOM   2910  HG  LEU A 188     109.828  96.763  82.847  1.00  5.91              
ATOM   2911  CD1 LEU A 188     109.294  97.346  84.804  1.00  5.91              
ATOM   2912 1HD1 LEU A 188     110.146  98.017  84.906  1.00  5.91              
ATOM   2913 2HD1 LEU A 188     108.434  97.928  84.478  1.00  5.91              
ATOM   2914 3HD1 LEU A 188     109.088  96.881  85.765  1.00  5.91              
ATOM   2915  CD2 LEU A 188     110.899  95.570  84.247  1.00  5.91              
ATOM   2916 1HD2 LEU A 188     110.775  95.184  85.260  1.00  5.91              
ATOM   2917 2HD2 LEU A 188     111.117  94.735  83.580  1.00  5.91              
ATOM   2918 3HD2 LEU A 188     111.725  96.279  84.225  1.00  5.91              
ATOM   2919  C   LEU A 188     106.589  95.848  84.933  1.00  5.91              
ATOM   2920  O   LEU A 188     106.161  96.947  85.306  1.00  5.91              
ATOM   2921  N   ASN A 189     106.888  94.841  85.738  1.00  4.98              
ATOM   2922  H   ASN A 189     107.213  93.989  85.297  1.00  4.98              
ATOM   2923  CA  ASN A 189     107.071  95.037  87.142  1.00  4.98              
ATOM   2924  HA  ASN A 189     107.422  96.051  87.312  1.00  4.98              
ATOM   2925  CB  ASN A 189     105.655  94.873  87.704  1.00  4.98              
ATOM   2926  HB1 ASN A 189     105.328  93.841  87.611  1.00  4.98              
ATOM   2927  HB2 ASN A 189     104.944  95.492  87.158  1.00  4.98              
ATOM   2928  CG  ASN A 189     105.526  95.278  89.144  1.00  4.98              
ATOM   2929  OD1 ASN A 189     105.281  94.462  90.012  1.00  4.98              
ATOM   2930  ND2 ASN A 189     105.648  96.536  89.446  1.00  4.98              
ATOM   2931 1HD2 ASN A 189     105.762  97.213  88.703  1.00  4.98              
ATOM   2932 2HD2 ASN A 189     105.553  96.764  90.418  1.00  4.98              
ATOM   2933  C   ASN A 189     108.077  94.111  87.816  1.00  4.98              
ATOM   2934  O   ASN A 189     108.870  94.590  88.616  1.00  4.98              
ATOM   2935  N   TYR A 190     108.068  92.809  87.555  1.00  4.57              
ATOM   2936  H   TYR A 190     107.517  92.448  86.790  1.00  4.57              
ATOM   2937  CA  TYR A 190     108.555  91.883  88.587  1.00  4.57              
ATOM   2938  HA  TYR A 190     108.573  92.357  89.565  1.00  4.57              
ATOM   2939  CB  TYR A 190     107.593  90.684  88.627  1.00  4.57              
ATOM   2940  HB1 TYR A 190     107.976  89.932  89.320  1.00  4.57              
ATOM   2941  HB2 TYR A 190     107.591  90.234  87.637  1.00  4.57              
ATOM   2942  CG  TYR A 190     106.161  90.976  89.003  1.00  4.57              
ATOM   2943  CD1 TYR A 190     105.784  90.954  90.357  1.00  4.57              
ATOM   2944  HD1 TYR A 190     106.516  90.745  91.124  1.00  4.57              
ATOM   2945  CE1 TYR A 190     104.448  91.204  90.713  1.00  4.57              
ATOM   2946  HE1 TYR A 190     104.147  91.195  91.747  1.00  4.57              
ATOM   2947  CZ  TYR A 190     103.497  91.487  89.718  1.00  4.57              
ATOM   2948  OH  TYR A 190     102.215  91.752  90.073  1.00  4.57              
ATOM   2949  HH  TYR A 190     101.679  91.950  89.307  1.00  4.57              
ATOM   2950  CE2 TYR A 190     103.865  91.476  88.355  1.00  4.57              
ATOM   2951  HE2 TYR A 190     103.131  91.673  87.590  1.00  4.57              
ATOM   2952  CD2 TYR A 190     105.200  91.209  87.998  1.00  4.57              
ATOM   2953  HD2 TYR A 190     105.489  91.197  86.956  1.00  4.57              
ATOM   2954  C   TYR A 190     109.927  91.295  88.258  1.00  4.57              
ATOM   2955  O   TYR A 190     110.361  91.264  87.107  1.00  4.57              
ATOM   2956  N   LEU A 191     110.575  90.757  89.285  1.00  4.63              
ATOM   2957  H   LEU A 191     110.113  90.713  90.183  1.00  4.63              
ATOM   2958  CA  LEU A 191     111.851  90.068  89.175  1.00  4.63              
ATOM   2959  HA  LEU A 191     111.841  89.457  88.301  1.00  4.63              
ATOM   2960  CB  LEU A 191     112.945  91.153  89.013  1.00  4.63              
ATOM   2961  HB1 LEU A 191     112.786  91.923  89.770  1.00  4.63              
ATOM   2962  HB2 LEU A 191     112.802  91.618  88.038  1.00  4.63              
ATOM   2963  CG  LEU A 191     114.414  90.709  89.115  1.00  4.63              
ATOM   2964  HG  LEU A 191     114.663  90.526  90.158  1.00  4.63              
ATOM   2965  CD1 LEU A 191     114.736  89.468  88.293  1.00  4.63              
ATOM   2966 1HD1 LEU A 191     115.809  89.269  88.316  1.00  4.63              
ATOM   2967 2HD1 LEU A 191     114.228  88.598  88.710  1.00  4.63              
ATOM   2968 3HD1 LEU A 191     114.413  89.611  87.265  1.00  4.63              
ATOM   2969  CD2 LEU A 191     115.309  91.842  88.594  1.00  4.63              
ATOM   2970 1HD2 LEU A 191     115.052  92.781  89.079  1.00  4.63              
ATOM   2971 2HD2 LEU A 191     116.351  91.606  88.804  1.00  4.63              
ATOM   2972 3HD2 LEU A 191     115.175  91.954  87.518  1.00  4.63              
ATOM   2973  C   LEU A 191     112.015  89.242  90.444  1.00  4.63              
ATOM   2974  O   LEU A 191     112.202  89.836  91.530  1.00  4.63              
ATOM   2975  N   ASP A 192     111.880  87.911  90.309  1.00  4.65              
ATOM   2976  H   ASP A 192     111.781  87.478  89.395  1.00  4.65              
ATOM   2977  CA  ASP A 192     112.110  87.080  91.498  1.00  4.65              
ATOM   2978  HA  ASP A 192     112.069  87.702  92.390  1.00  4.65              
ATOM   2979  CB  ASP A 192     111.016  86.028  91.733  1.00  4.65              
ATOM   2980  HB1 ASP A 192     110.051  86.538  91.771  1.00  4.65              
ATOM   2981  HB2 ASP A 192     111.182  85.579  92.713  1.00  4.65              
ATOM   2982  CG  ASP A 192     110.963  84.910  90.699  1.00  4.65              
ATOM   2983  OD1 ASP A 192     111.892  84.068  90.704  1.00  4.65              
ATOM   2984  OD2 ASP A 192     109.966  84.879  89.944  1.00  4.65              
ATOM   2985  C   ASP A 192     113.537  86.544  91.441  1.00  4.65              
ATOM   2986  O   ASP A 192     114.071  86.317  90.356  1.00  4.65              
ATOM   2987  N   VAL A 193     114.189  86.469  92.603  1.00  5.33              
ATOM   2988  H   VAL A 193     113.708  86.725  93.458  1.00  5.33              
ATOM   2989  CA  VAL A 193     115.640  86.285  92.710  1.00  5.33              
ATOM   2990  HA  VAL A 193     115.905  85.621  91.891  1.00  5.33              
ATOM   2991  CB  VAL A 193     116.460  87.561  92.406  1.00  5.33              
ATOM   2992  HB  VAL A 193     117.300  87.573  93.083  1.00  5.33              
ATOM   2993  CG1 VAL A 193     117.024  87.548  90.974  1.00  5.33              
ATOM   2994 1HG1 VAL A 193     117.574  86.622  90.802  1.00  5.33              
ATOM   2995 2HG1 VAL A 193     116.224  87.618  90.239  1.00  5.33              
ATOM   2996 3HG1 VAL A 193     117.719  88.376  90.843  1.00  5.33              
ATOM   2997  CG2 VAL A 193     115.677  88.884  92.503  1.00  5.33              
ATOM   2998 1HG2 VAL A 193     114.914  88.921  91.730  1.00  5.33              
ATOM   2999 2HG2 VAL A 193     115.179  88.962  93.461  1.00  5.33              
ATOM   3000 3HG2 VAL A 193     116.351  89.727  92.365  1.00  5.33              
ATOM   3001  C   VAL A 193     116.042  85.455  93.945  1.00  5.33              
ATOM   3002  O   VAL A 193     116.447  85.960  94.994  1.00  5.33              
ATOM   3003  N   PHE A 194     115.795  84.138  93.844  1.00  5.23              
ATOM   3004  H   PHE A 194     115.525  83.814  92.922  1.00  5.23              
ATOM   3005  CA  PHE A 194     115.404  83.322  95.018  1.00  5.23              
ATOM   3006  HA  PHE A 194     114.944  83.998  95.738  1.00  5.23              
ATOM   3007  CB  PHE A 194     114.286  82.356  94.556  1.00  5.23              
ATOM   3008  HB1 PHE A 194     114.692  81.711  93.784  1.00  5.23              
ATOM   3009  HB2 PHE A 194     113.491  82.943  94.094  1.00  5.23              
ATOM   3010  CG  PHE A 194     113.656  81.466  95.617  1.00  5.23              
ATOM   3011  CD1 PHE A 194     112.706  81.990  96.510  1.00  5.23              
ATOM   3012  HD1 PHE A 194     112.416  83.028  96.432  1.00  5.23              
ATOM   3013  CE1 PHE A 194     112.137  81.168  97.502  1.00  5.23              
ATOM   3014  HE1 PHE A 194     111.424  81.577  98.205  1.00  5.23              
ATOM   3015  CZ  PHE A 194     112.497  79.814  97.593  1.00  5.23              
ATOM   3016  HZ  PHE A 194     112.064  79.190  98.361  1.00  5.23              
ATOM   3017  CE2 PHE A 194     113.408  79.274  96.671  1.00  5.23              
ATOM   3018  HE2 PHE A 194     113.665  78.223  96.704  1.00  5.23              
ATOM   3019  CD2 PHE A 194     113.978  80.096  95.686  1.00  5.23              
ATOM   3020  HD2 PHE A 194     114.661  79.655  94.977  1.00  5.23              
ATOM   3021  C   PHE A 194     116.550  82.629  95.788  1.00  5.23              
ATOM   3022  O   PHE A 194     117.152  83.215  96.696  1.00  5.23              
ATOM   3023  N   ALA A 195     116.825  81.363  95.461  1.00  5.30              
ATOM   3024  H   ALA A 195     116.279  80.943  94.728  1.00  5.30              
ATOM   3025  CA  ALA A 195     117.907  80.560  96.016  1.00  5.30              
ATOM   3026  HA  ALA A 195     118.199  80.960  96.989  1.00  5.30              
ATOM   3027  CB  ALA A 195     117.422  79.121  96.237  1.00  5.30              
ATOM   3028  HB1 ALA A 195     118.244  78.512  96.613  1.00  5.30              
ATOM   3029  HB2 ALA A 195     116.611  79.114  96.967  1.00  5.30              
ATOM   3030  HB3 ALA A 195     117.064  78.695  95.302  1.00  5.30              
ATOM   3031  C   ALA A 195     119.105  80.679  95.064  1.00  5.30              
ATOM   3032  O   ALA A 195     119.157  80.028  94.026  1.00  5.30              
ATOM   3033  N   GLU A 196     119.994  81.617  95.385  1.00  5.29              
ATOM   3034  H   GLU A 196     119.826  82.130  96.239  1.00  5.29              
ATOM   3035  CA  GLU A 196     120.877  82.284  94.419  1.00  5.29              
ATOM   3036  HA  GLU A 196     121.286  81.583  93.689  1.00  5.29              
ATOM   3037  CB  GLU A 196     120.007  83.353  93.715  1.00  5.29              
ATOM   3038  HB1 GLU A 196     119.524  83.989  94.459  1.00  5.29              
ATOM   3039  HB2 GLU A 196     119.206  82.857  93.168  1.00  5.29              
ATOM   3040  CG  GLU A 196     120.811  84.244  92.765  1.00  5.29              
ATOM   3041  HG1 GLU A 196     121.409  83.596  92.137  1.00  5.29              
ATOM   3042  HG2 GLU A 196     121.489  84.886  93.327  1.00  5.29              
ATOM   3043  CD  GLU A 196     119.894  85.108  91.902  1.00  5.29              
ATOM   3044  OE1 GLU A 196     119.478  84.605  90.831  1.00  5.29              
ATOM   3045  OE2 GLU A 196     119.579  86.237  92.342  1.00  5.29              
ATOM   3046  C   GLU A 196     122.006  83.001  95.199  1.00  5.29              
ATOM   3047  O   GLU A 196     121.793  84.087  95.729  1.00  5.29              
ATOM   3048  N   ASN A 197     123.167  82.385  95.423  1.00  5.31              
ATOM   3049  H   ASN A 197     123.374  81.523  94.933  1.00  5.31              
ATOM   3050  CA  ASN A 197     124.030  82.737  96.565  1.00  5.31              
ATOM   3051  HA  ASN A 197     123.359  82.951  97.400  1.00  5.31              
ATOM   3052  CB  ASN A 197     124.825  81.483  96.982  1.00  5.31              
ATOM   3053  HB1 ASN A 197     124.124  80.702  97.272  1.00  5.31              
ATOM   3054  HB2 ASN A 197     125.441  81.710  97.852  1.00  5.31              
ATOM   3055  CG  ASN A 197     125.709  80.928  95.883  1.00  5.31              
ATOM   3056  OD1 ASN A 197     125.279  80.054  95.150  1.00  5.31              
ATOM   3057  ND2 ASN A 197     126.928  81.396  95.777  1.00  5.31              
ATOM   3058 1HD2 ASN A 197     127.169  82.270  96.233  1.00  5.31              
ATOM   3059 2HD2 ASN A 197     127.469  81.190  94.939  1.00  5.31              
ATOM   3060  C   ASN A 197     124.898  84.018  96.482  1.00  5.31              
ATOM   3061  O   ASN A 197     126.078  83.990  96.832  1.00  5.31              
ATOM   3062  N   LEU A 198     124.303  85.164  96.147  1.00  5.26              
ATOM   3063  H   LEU A 198     123.337  85.101  95.841  1.00  5.26              
ATOM   3064  CA  LEU A 198     124.760  86.489  96.574  1.00  5.26              
ATOM   3065  HA  LEU A 198     125.594  86.806  95.944  1.00  5.26              
ATOM   3066  CB  LEU A 198     123.559  87.446  96.395  1.00  5.26              
ATOM   3067  HB1 LEU A 198     122.670  86.947  96.788  1.00  5.26              
ATOM   3068  HB2 LEU A 198     123.395  87.610  95.330  1.00  5.26              
ATOM   3069  CG  LEU A 198     123.675  88.804  97.121  1.00  5.26              
ATOM   3070  HG  LEU A 198     123.901  88.652  98.174  1.00  5.26              
ATOM   3071  CD1 LEU A 198     124.795  89.663  96.532  1.00  5.26              
ATOM   3072 1HD1 LEU A 198     124.706  89.694  95.451  1.00  5.26              
ATOM   3073 2HD1 LEU A 198     124.750  90.678  96.924  1.00  5.26              
ATOM   3074 3HD1 LEU A 198     125.765  89.232  96.761  1.00  5.26              
ATOM   3075  CD2 LEU A 198     122.344  89.547  97.104  1.00  5.26              
ATOM   3076 1HD2 LEU A 198     121.991  89.707  96.096  1.00  5.26              
ATOM   3077 2HD2 LEU A 198     121.589  88.966  97.635  1.00  5.26              
ATOM   3078 3HD2 LEU A 198     122.456  90.513  97.586  1.00  5.26              
ATOM   3079  C   LEU A 198     125.189  86.492  98.051  1.00  5.26              
ATOM   3080  O   LEU A 198     124.444  86.083  98.942  1.00  5.26              
ATOM   3081  N   VAL A 199     126.340  87.102  98.328  1.00  5.36              
ATOM   3082  H   VAL A 199     126.954  87.300  97.550  1.00  5.36              
ATOM   3083  CA  VAL A 199     126.857  87.260  99.696  1.00  5.36              
ATOM   3084  HA  VAL A 199     126.094  86.949 100.401  1.00  5.36              
ATOM   3085  CB  VAL A 199     128.069  86.329  99.937  1.00  5.36              
ATOM   3086  HB  VAL A 199     128.488  86.551 100.919  1.00  5.36              
ATOM   3087  CG1 VAL A 199     127.651  84.860  99.970  1.00  5.36              
ATOM   3088 1HG1 VAL A 199     128.502  84.241 100.249  1.00  5.36              
ATOM   3089 2HG1 VAL A 199     126.853  84.715 100.698  1.00  5.36              
ATOM   3090 3HG1 VAL A 199     127.299  84.545  98.989  1.00  5.36              
ATOM   3091  CG2 VAL A 199     129.188  86.513  98.900  1.00  5.36              
ATOM   3092 1HG2 VAL A 199     130.047  85.905  99.184  1.00  5.36              
ATOM   3093 2HG2 VAL A 199     128.855  86.185  97.913  1.00  5.36              
ATOM   3094 3HG2 VAL A 199     129.502  87.555  98.853  1.00  5.36              
ATOM   3095  C   VAL A 199     127.253  88.680 100.082  1.00  5.36              
ATOM   3096  O   VAL A 199     127.588  88.908 101.236  1.00  5.36              
ATOM   3097  N   ASN A 200     127.234  89.654  99.177  1.00  5.34              
ATOM   3098  H   ASN A 200     126.939  89.447  98.230  1.00  5.34              
ATOM   3099  CA  ASN A 200     127.694  91.016  99.455  1.00  5.34              
ATOM   3100  HA  ASN A 200     127.348  91.359 100.433  1.00  5.34              
ATOM   3101  CB  ASN A 200     129.237  90.978  99.415  1.00  5.34              
ATOM   3102  HB1 ASN A 200     129.568  90.498  98.492  1.00  5.34              
ATOM   3103  HB2 ASN A 200     129.609  90.391 100.253  1.00  5.34              
ATOM   3104  CG  ASN A 200     129.872  92.352  99.497  1.00  5.34              
ATOM   3105  OD1 ASN A 200     130.223  92.826 100.563  1.00  5.34              
ATOM   3106  ND2 ASN A 200     130.062  93.029  98.385  1.00  5.34              
ATOM   3107 1HD2 ASN A 200     129.786  92.627  97.499  1.00  5.34              
ATOM   3108 2HD2 ASN A 200     130.518  93.918  98.474  1.00  5.34              
ATOM   3109  C   ASN A 200     127.158  91.942  98.359  1.00  5.34              
ATOM   3110  O   ASN A 200     127.423  91.701  97.185  1.00  5.34              
ATOM   3111  N   PHE A 201     126.466  93.017  98.730  1.00  5.17              
ATOM   3112  H   PHE A 201     126.388  93.216  99.721  1.00  5.17              
ATOM   3113  CA  PHE A 201     125.518  93.721  97.863  1.00  5.17              
ATOM   3114  HA  PHE A 201     125.583  93.278  96.867  1.00  5.17              
ATOM   3115  CB  PHE A 201     124.088  93.413  98.360  1.00  5.17              
ATOM   3116  HB1 PHE A 201     123.938  93.931  99.297  1.00  5.17              
ATOM   3117  HB2 PHE A 201     124.047  92.347  98.594  1.00  5.17              
ATOM   3118  CG  PHE A 201     122.875  93.701  97.474  1.00  5.17              
ATOM   3119  CD1 PHE A 201     122.928  94.480  96.299  1.00  5.17              
ATOM   3120  HD1 PHE A 201     123.860  94.893  95.944  1.00  5.17              
ATOM   3121  CE1 PHE A 201     121.754  94.724  95.560  1.00  5.17              
ATOM   3122  HE1 PHE A 201     121.799  95.312  94.656  1.00  5.17              
ATOM   3123  CZ  PHE A 201     120.523  94.183  95.968  1.00  5.17              
ATOM   3124  HZ  PHE A 201     119.626  94.361  95.388  1.00  5.17              
ATOM   3125  CE2 PHE A 201     120.464  93.396  97.127  1.00  5.17              
ATOM   3126  HE2 PHE A 201     119.524  92.962  97.445  1.00  5.17              
ATOM   3127  CD2 PHE A 201     121.633  93.165  97.871  1.00  5.17              
ATOM   3128  HD2 PHE A 201     121.571  92.569  98.766  1.00  5.17              
ATOM   3129  C   PHE A 201     125.852  95.205  97.657  1.00  5.17              
ATOM   3130  O   PHE A 201     125.067  96.076  98.000  1.00  5.17              
ATOM   3131  N   THR A 202     127.061  95.518  97.191  1.00  5.36              
ATOM   3132  H   THR A 202     127.645  94.768  96.855  1.00  5.36              
ATOM   3133  CA  THR A 202     127.603  96.892  97.182  1.00  5.36              
ATOM   3134  HA  THR A 202     127.492  97.281  98.189  1.00  5.36              
ATOM   3135  CB  THR A 202     129.115  96.862  96.909  1.00  5.36              
ATOM   3136  HB  THR A 202     129.576  96.226  97.666  1.00  5.36              
ATOM   3137  CG2 THR A 202     129.513  96.312  95.538  1.00  5.36              
ATOM   3138 1HG2 THR A 202     129.184  95.277  95.443  1.00  5.36              
ATOM   3139 2HG2 THR A 202     129.053  96.885  94.734  1.00  5.36              
ATOM   3140 3HG2 THR A 202     130.596  96.341  95.423  1.00  5.36              
ATOM   3141  OG1 THR A 202     129.669  98.152  97.050  1.00  5.36              
ATOM   3142  HG1 THR A 202     130.596  98.081  96.802  1.00  5.36              
ATOM   3143  C   THR A 202     126.897  97.884  96.261  1.00  5.36              
ATOM   3144  O   THR A 202     126.524  97.574  95.142  1.00  5.36              
ATOM   3145  N   THR A 203     126.760  99.136  96.694  1.00  5.81              
ATOM   3146  H   THR A 203     127.121  99.366  97.605  1.00  5.81              
ATOM   3147  CA  THR A 203     125.931 100.118  95.983  1.00  5.81              
ATOM   3148  HA  THR A 203     124.927  99.694  95.995  1.00  5.81              
ATOM   3149  CB  THR A 203     125.840 101.418  96.773  1.00  5.81              
ATOM   3150  HB  THR A 203     125.447 101.194  97.764  1.00  5.81              
ATOM   3151  CG2 THR A 203     127.150 102.186  96.939  1.00  5.81              
ATOM   3152 1HG2 THR A 203     126.990 103.027  97.613  1.00  5.81              
ATOM   3153 2HG2 THR A 203     127.907 101.543  97.386  1.00  5.81              
ATOM   3154 3HG2 THR A 203     127.499 102.560  95.977  1.00  5.81              
ATOM   3155  OG1 THR A 203     124.933 102.251  96.102  1.00  5.81              
ATOM   3156  HG1 THR A 203     124.701 101.795  95.282  1.00  5.81              
ATOM   3157  C   THR A 203     126.219 100.385  94.502  1.00  5.81              
ATOM   3158  O   THR A 203     125.223 100.661  93.819  1.00  5.81              
ATOM   3159  N   PRO A 204     127.459 100.330  93.957  1.00  6.02              
ATOM   3160  CD  PRO A 204     128.741 100.111  94.609  1.00  6.02              
ATOM   3161  HD1 PRO A 204     128.847  99.052  94.823  1.00  6.02              
ATOM   3162  HD2 PRO A 204     128.856 100.693  95.520  1.00  6.02              
ATOM   3163  CG  PRO A 204     129.807 100.503  93.591  1.00  6.02              
ATOM   3164  HG1 PRO A 204     130.743  99.969  93.758  1.00  6.02              
ATOM   3165  HG2 PRO A 204     129.965 101.583  93.617  1.00  6.02              
ATOM   3166  CB  PRO A 204     129.155 100.106  92.271  1.00  6.02              
ATOM   3167  HB1 PRO A 204     129.283  99.034  92.110  1.00  6.02              
ATOM   3168  HB2 PRO A 204     129.561 100.668  91.430  1.00  6.02              
ATOM   3169  CA  PRO A 204     127.679 100.437  92.512  1.00  6.02              
ATOM   3170  HA  PRO A 204     127.494 101.467  92.205  1.00  6.02              
ATOM   3171  C   PRO A 204     126.758  99.515  91.702  1.00  6.02              
ATOM   3172  O   PRO A 204     126.202  99.975  90.710  1.00  6.02              
ATOM   3173  N   THR A 205     126.462  98.313  92.219  1.00  6.70              
ATOM   3174  H   THR A 205     126.937  98.015  93.063  1.00  6.70              
ATOM   3175  CA  THR A 205     125.491  97.345  91.680  1.00  6.70              
ATOM   3176  HA  THR A 205     125.940  96.782  90.869  1.00  6.70              
ATOM   3177  CB  THR A 205     125.066  96.373  92.807  1.00  6.70              
ATOM   3178  HB  THR A 205     124.793  96.989  93.660  1.00  6.70              
ATOM   3179  CG2 THR A 205     123.820  95.507  92.576  1.00  6.70              
ATOM   3180 1HG2 THR A 205     123.728  94.794  93.391  1.00  6.70              
ATOM   3181 2HG2 THR A 205     122.922  96.115  92.564  1.00  6.70              
ATOM   3182 3HG2 THR A 205     123.868  94.978  91.634  1.00  6.70              
ATOM   3183  OG1 THR A 205     126.120  95.541  93.217  1.00  6.70              
ATOM   3184  HG1 THR A 205     126.773  95.467  92.499  1.00  6.70              
ATOM   3185  C   THR A 205     124.193  97.932  91.151  1.00  6.70              
ATOM   3186  O   THR A 205     123.582  97.403  90.224  1.00  6.70              
ATOM   3187  N   CYS A 206     123.702  98.956  91.844  1.00  6.32              
ATOM   3188  H   CYS A 206     124.291  99.374  92.553  1.00  6.32              
ATOM   3189  CA  CYS A 206     122.352  99.453  91.662  1.00  6.32              
ATOM   3190  HA  CYS A 206     121.745  98.715  91.139  1.00  6.32              
ATOM   3191  CB  CYS A 206     121.738  99.708  93.033  1.00  6.32              
ATOM   3192  HB1 CYS A 206     120.694 100.011  92.917  1.00  6.32              
ATOM   3193  HB2 CYS A 206     122.279 100.505  93.542  1.00  6.32              
ATOM   3194  SG  CYS A 206     121.820  98.192  94.029  1.00  6.32              
ATOM   3195  HG  CYS A 206     123.126  97.947  93.856  1.00  6.32              
ATOM   3196  C   CYS A 206     122.332 100.746  90.824  1.00  6.32              
ATOM   3197  O   CYS A 206     121.251 101.268  90.532  1.00  6.32              
ATOM   3198  N   ALA A 207     123.476 101.147  90.250  1.00  8.08              
ATOM   3199  H   ALA A 207     124.331 100.699  90.569  1.00  8.08              
ATOM   3200  CA  ALA A 207     123.494 101.475  88.823  1.00  8.08              
ATOM   3201  HA  ALA A 207     122.838 102.310  88.622  1.00  8.08              
ATOM   3202  CB  ALA A 207     124.903 101.911  88.417  1.00  8.08              
ATOM   3203  HB1 ALA A 207     124.889 102.270  87.389  1.00  8.08              
ATOM   3204  HB2 ALA A 207     125.251 102.716  89.064  1.00  8.08              
ATOM   3205  HB3 ALA A 207     125.595 101.070  88.479  1.00  8.08              
ATOM   3206  C   ALA A 207     122.948 100.246  88.025  1.00  8.08              
ATOM   3207  O   ALA A 207     123.652  99.558  87.305  1.00  8.08              
ATOM   3208  N   PHE A 208     121.667  99.928  88.253  1.00  7.78              
ATOM   3209  H   PHE A 208     121.311 100.382  89.081  1.00  7.78              
ATOM   3210  CA  PHE A 208     120.598  99.618  87.306  1.00  7.78              
ATOM   3211  HA  PHE A 208     121.020  99.120  86.431  1.00  7.78              
ATOM   3212  CB  PHE A 208     119.610  98.650  88.002  1.00  7.78              
ATOM   3213  HB1 PHE A 208     119.853  98.575  89.064  1.00  7.78              
ATOM   3214  HB2 PHE A 208     119.765  97.659  87.573  1.00  7.78              
ATOM   3215  CG  PHE A 208     118.135  99.011  87.899  1.00  7.78              
ATOM   3216  CD1 PHE A 208     117.572  99.962  88.775  1.00  7.78              
ATOM   3217  HD1 PHE A 208     118.168 100.400  89.566  1.00  7.78              
ATOM   3218  CE1 PHE A 208     116.238 100.376  88.609  1.00  7.78              
ATOM   3219  HE1 PHE A 208     115.814 101.123  89.267  1.00  7.78              
ATOM   3220  CZ  PHE A 208     115.449  99.815  87.591  1.00  7.78              
ATOM   3221  HZ  PHE A 208     114.420 100.125  87.479  1.00  7.78              
ATOM   3222  CE2 PHE A 208     116.000  98.849  86.729  1.00  7.78              
ATOM   3223  HE2 PHE A 208     115.401  98.416  85.941  1.00  7.78              
ATOM   3224  CD2 PHE A 208     117.340  98.450  86.883  1.00  7.78              
ATOM   3225  HD2 PHE A 208     117.760  97.718  86.206  1.00  7.78              
ATOM   3226  C   PHE A 208     119.909 100.863  86.878  1.00  7.78              
ATOM   3227  O   PHE A 208     119.486 100.998  85.716  1.00  7.78              
ATOM   3228  N   SER A 209     119.932 101.806  87.807  1.00  8.94              
ATOM   3229  H   SER A 209     120.297 101.549  88.712  1.00  8.94              
ATOM   3230  CA  SER A 209     119.767 103.206  87.537  1.00  8.94              
ATOM   3231  HA  SER A 209     118.727 103.316  87.175  1.00  8.94              
ATOM   3232  CB  SER A 209     119.937 103.990  88.840  1.00  8.94              
ATOM   3233  HB1 SER A 209     119.233 103.629  89.590  1.00  8.94              
ATOM   3234  HB2 SER A 209     119.698 105.025  88.631  1.00  8.94              
ATOM   3235  OG  SER A 209     121.239 103.974  89.378  1.00  8.94              
ATOM   3236  HG  SER A 209     121.864 104.103  88.646  1.00  8.94              
ATOM   3237  C   SER A 209     120.704 103.677  86.470  1.00  8.94              
ATOM   3238  O   SER A 209     121.867 103.991  86.744  1.00  8.94              
ATOM   3239  N   ASN A 210     120.193 103.628  85.251  1.00 11.07              
ATOM   3240  H   ASN A 210     119.257 103.267  85.154  1.00 11.07              
ATOM   3241  CA  ASN A 210     121.014 103.665  84.073  1.00 11.07              
ATOM   3242  HA  ASN A 210     120.477 103.094  83.321  1.00 11.07              
ATOM   3243  CB  ASN A 210     121.080 105.104  83.510  1.00 11.07              
ATOM   3244  HB1 ASN A 210     120.119 105.335  83.070  1.00 11.07              
ATOM   3245  HB2 ASN A 210     121.806 105.128  82.703  1.00 11.07              
ATOM   3246  CG  ASN A 210     121.425 106.241  84.469  1.00 11.07              
ATOM   3247  OD1 ASN A 210     120.861 106.410  85.541  1.00 11.07              
ATOM   3248  ND2 ASN A 210     122.265 107.149  84.049  1.00 11.07              
ATOM   3249 1HD2 ASN A 210     122.486 107.166  83.056  1.00 11.07              
ATOM   3250 2HD2 ASN A 210     122.466 107.921  84.650  1.00 11.07              
ATOM   3251  C   ASN A 210     122.344 102.910  84.164  1.00 11.07              
ATOM   3252  O   ASN A 210     123.341 103.318  83.575  1.00 11.07              
ATOM   3253  N   GLY A 211     122.294 101.747  84.825  1.00 10.65              
ATOM   3254  H   GLY A 211     121.417 101.508  85.260  1.00 10.65              
ATOM   3255  CA  GLY A 211     123.342 100.733  84.817  1.00 10.65              
ATOM   3256  HA1 GLY A 211     122.912  99.784  85.130  1.00 10.65              
ATOM   3257  HA2 GLY A 211     124.159 101.038  85.468  1.00 10.65              
ATOM   3258  C   GLY A 211     123.916 100.486  83.435  1.00 10.65              
ATOM   3259  O   GLY A 211     125.118 100.304  83.246  1.00 10.65              
ATOM   3260  N   THR A 212     123.043 100.554  82.436  1.00 10.20              
ATOM   3261  H   THR A 212     122.063 100.546  82.690  1.00 10.20              
ATOM   3262  CA  THR A 212     123.373 101.204  81.182  1.00 10.20              
ATOM   3263  HA  THR A 212     124.082 102.007  81.406  1.00 10.20              
ATOM   3264  CB  THR A 212     124.055 100.340  80.104  1.00 10.20              
ATOM   3265  HB  THR A 212     123.439  99.462  79.918  1.00 10.20              
ATOM   3266  CG2 THR A 212     124.284 101.074  78.777  1.00 10.20              
ATOM   3267 1HG2 THR A 212     124.876 100.444  78.114  1.00 10.20              
ATOM   3268 2HG2 THR A 212     123.340 101.295  78.282  1.00 10.20              
ATOM   3269 3HG2 THR A 212     124.822 102.007  78.956  1.00 10.20              
ATOM   3270  OG1 THR A 212     125.347  99.976  80.504  1.00 10.20              
ATOM   3271  HG1 THR A 212     125.439 100.126  81.459  1.00 10.20              
ATOM   3272  C   THR A 212     122.135 101.801  80.626  1.00 10.20              
ATOM   3273  O   THR A 212     121.344 101.121  79.985  1.00 10.20              
ATOM   3274  N   SER A 213     122.011 103.102  80.893  1.00  9.62              
ATOM   3275  H   SER A 213     122.704 103.453  81.541  1.00  9.62              
ATOM   3276  CA  SER A 213     121.554 104.126  79.961  1.00  9.62              
ATOM   3277  HA  SER A 213     121.002 104.824  80.567  1.00  9.62              
ATOM   3278  CB  SER A 213     122.806 104.851  79.431  1.00  9.62              
ATOM   3279  HB1 SER A 213     122.503 105.668  78.777  1.00  9.62              
ATOM   3280  HB2 SER A 213     123.401 104.140  78.854  1.00  9.62              
ATOM   3281  OG  SER A 213     123.551 105.346  80.515  1.00  9.62              
ATOM   3282  HG  SER A 213     123.120 106.164  80.818  1.00  9.62              
ATOM   3283  C   SER A 213     120.672 103.652  78.787  1.00  9.62              
ATOM   3284  O   SER A 213     120.860 104.066  77.646  1.00  9.62              
ATOM   3285  N   PHE A 214     119.602 102.877  79.063  1.00  9.34              
ATOM   3286  H   PHE A 214     119.648 102.349  79.921  1.00  9.34              
ATOM   3287  CA  PHE A 214     118.314 103.244  78.495  1.00  9.34              
ATOM   3288  HA  PHE A 214     118.455 103.282  77.419  1.00  9.34              
ATOM   3289  CB  PHE A 214     117.202 102.254  78.797  1.00  9.34              
ATOM   3290  HB1 PHE A 214     117.016 102.280  79.866  1.00  9.34              
ATOM   3291  HB2 PHE A 214     117.595 101.290  78.526  1.00  9.34              
ATOM   3292  CG  PHE A 214     115.898 102.481  78.047  1.00  9.34              
ATOM   3293  CD1 PHE A 214     115.887 102.771  76.667  1.00  9.34              
ATOM   3294  HD1 PHE A 214     116.809 102.826  76.110  1.00  9.34              
ATOM   3295  CE1 PHE A 214     114.675 103.014  75.999  1.00  9.34              
ATOM   3296  HE1 PHE A 214     114.680 103.255  74.945  1.00  9.34              
ATOM   3297  CZ  PHE A 214     113.462 102.967  76.703  1.00  9.34              
ATOM   3298  HZ  PHE A 214     112.531 103.173  76.195  1.00  9.34              
ATOM   3299  CE2 PHE A 214     113.463 102.661  78.073  1.00  9.34              
ATOM   3300  HE2 PHE A 214     112.526 102.639  78.613  1.00  9.34              
ATOM   3301  CD2 PHE A 214     114.675 102.403  78.739  1.00  9.34              
ATOM   3302  HD2 PHE A 214     114.659 102.166  79.793  1.00  9.34              
ATOM   3303  C   PHE A 214     117.943 104.668  78.921  1.00  9.34              
ATOM   3304  O   PHE A 214     117.265 105.394  78.208  1.00  9.34              
ATOM   3305  N   ASP A 215     118.516 105.068  80.060  1.00  9.21              
ATOM   3306  H   ASP A 215     118.954 104.350  80.606  1.00  9.21              
ATOM   3307  CA  ASP A 215     118.763 106.432  80.485  1.00  9.21              
ATOM   3308  HA  ASP A 215     119.066 106.398  81.526  1.00  9.21              
ATOM   3309  CB  ASP A 215     119.892 107.143  79.705  1.00  9.21              
ATOM   3310  HB1 ASP A 215     119.462 107.815  78.960  1.00  9.21              
ATOM   3311  HB2 ASP A 215     120.475 106.425  79.145  1.00  9.21              
ATOM   3312  CG  ASP A 215     120.785 107.924  80.668  1.00  9.21              
ATOM   3313  OD1 ASP A 215     120.564 109.143  80.865  1.00  9.21              
ATOM   3314  OD2 ASP A 215     121.676 107.277  81.272  1.00  9.21              
ATOM   3315  C   ASP A 215     117.460 107.327  80.480  1.00  9.21              
ATOM   3316  O   ASP A 215     117.545 108.548  80.552  1.00  9.21              
ATOM   3317  N   VAL A 216     116.245 106.740  80.558  1.00  8.29              
ATOM   3318  H   VAL A 216     116.208 105.828  80.129  1.00  8.29              
ATOM   3319  CA  VAL A 216     115.386 106.895  81.774  1.00  8.29              
ATOM   3320  HA  VAL A 216     115.046 107.943  81.837  1.00  8.29              
ATOM   3321  CB  VAL A 216     114.091 106.062  81.574  1.00  8.29              
ATOM   3322  HB  VAL A 216     113.702 106.382  80.605  1.00  8.29              
ATOM   3323  CG1 VAL A 216     114.351 104.565  81.415  1.00  8.29              
ATOM   3324 1HG1 VAL A 216     113.414 104.070  81.166  1.00  8.29              
ATOM   3325 2HG1 VAL A 216     115.059 104.384  80.610  1.00  8.29              
ATOM   3326 3HG1 VAL A 216     114.749 104.130  82.327  1.00  8.29              
ATOM   3327  CG2 VAL A 216     113.010 106.412  82.584  1.00  8.29              
ATOM   3328 1HG2 VAL A 216     113.411 106.477  83.583  1.00  8.29              
ATOM   3329 2HG2 VAL A 216     112.587 107.388  82.344  1.00  8.29              
ATOM   3330 3HG2 VAL A 216     112.209 105.673  82.559  1.00  8.29              
ATOM   3331  C   VAL A 216     116.364 106.596  82.881  1.00  8.29              
ATOM   3332  O   VAL A 216     116.750 105.447  83.127  1.00  8.29              
ATOM   3333  N   LYS A 217     117.064 107.652  83.307  1.00  6.41              
ATOM   3334  H   LYS A 217     116.660 108.573  83.129  1.00  6.41              
ATOM   3335  CA  LYS A 217     118.190 107.577  84.242  1.00  6.41              
ATOM   3336  HA  LYS A 217     118.764 106.683  84.028  1.00  6.41              
ATOM   3337  CB  LYS A 217     119.093 108.814  84.119  1.00  6.41              
ATOM   3338  HB1 LYS A 217     119.341 108.940  83.071  1.00  6.41              
ATOM   3339  HB2 LYS A 217     120.028 108.632  84.642  1.00  6.41              
ATOM   3340  CG  LYS A 217     118.519 110.115  84.696  1.00  6.41              
ATOM   3341  HG1 LYS A 217     118.826 110.181  85.740  1.00  6.41              
ATOM   3342  HG2 LYS A 217     117.439 110.088  84.684  1.00  6.41              
ATOM   3343  CD  LYS A 217     118.984 111.385  83.970  1.00  6.41              
ATOM   3344  HD1 LYS A 217     120.049 111.323  83.737  1.00  6.41              
ATOM   3345  HD2 LYS A 217     118.836 112.218  84.659  1.00  6.41              
ATOM   3346  CE  LYS A 217     118.166 111.700  82.706  1.00  6.41              
ATOM   3347  HE1 LYS A 217     118.338 112.749  82.454  1.00  6.41              
ATOM   3348  HE2 LYS A 217     117.100 111.579  82.945  1.00  6.41              
ATOM   3349  NZ  LYS A 217     118.524 110.854  81.540  1.00  6.41              
ATOM   3350  HZ1 LYS A 217     118.051 109.954  81.588  1.00  6.41              
ATOM   3351  HZ2 LYS A 217     118.233 111.254  80.663  1.00  6.41              
ATOM   3352  HZ3 LYS A 217     119.513 110.610  81.474  1.00  6.41              
ATOM   3353  C   LYS A 217     117.519 107.428  85.570  1.00  6.41              
ATOM   3354  O   LYS A 217     116.393 107.865  85.798  1.00  6.41              
ATOM   3355  N   PHE A 218     118.118 106.587  86.373  1.00  5.48              
ATOM   3356  H   PHE A 218     119.079 106.334  86.182  1.00  5.48              
ATOM   3357  CA  PHE A 218     117.393 105.948  87.443  1.00  5.48              
ATOM   3358  HA  PHE A 218     118.085 105.285  87.931  1.00  5.48              
ATOM   3359  CB  PHE A 218     117.014 106.983  88.534  1.00  5.48              
ATOM   3360  HB1 PHE A 218     116.946 106.470  89.490  1.00  5.48              
ATOM   3361  HB2 PHE A 218     116.019 107.378  88.326  1.00  5.48              
ATOM   3362  CG  PHE A 218     117.944 108.192  88.694  1.00  5.48              
ATOM   3363  CD1 PHE A 218     119.306 108.026  89.031  1.00  5.48              
ATOM   3364  HD1 PHE A 218     119.711 107.042  89.197  1.00  5.48              
ATOM   3365  CE1 PHE A 218     120.158 109.141  89.123  1.00  5.48              
ATOM   3366  HE1 PHE A 218     121.203 109.002  89.357  1.00  5.48              
ATOM   3367  CZ  PHE A 218     119.658 110.433  88.882  1.00  5.48              
ATOM   3368  HZ  PHE A 218     120.316 111.288  88.943  1.00  5.48              
ATOM   3369  CE2 PHE A 218     118.306 110.603  88.543  1.00  5.48              
ATOM   3370  HE2 PHE A 218     117.919 111.590  88.331  1.00  5.48              
ATOM   3371  CD2 PHE A 218     117.455 109.489  88.450  1.00  5.48              
ATOM   3372  HD2 PHE A 218     116.422 109.624  88.158  1.00  5.48              
ATOM   3373  C   PHE A 218     116.220 105.061  87.113  1.00  5.48              
ATOM   3374  O   PHE A 218     115.664 104.452  88.030  1.00  5.48              
ATOM   3375  N   HIS A 219     115.885 104.958  85.838  1.00  5.16              
ATOM   3376  H   HIS A 219     116.503 105.362  85.148  1.00  5.16              
ATOM   3377  CA  HIS A 219     114.550 104.651  85.383  1.00  5.16              
ATOM   3378  HA  HIS A 219     114.467 104.880  84.330  1.00  5.16              
ATOM   3379  CB  HIS A 219     114.388 103.110  85.557  1.00  5.16              
ATOM   3380  HB1 HIS A 219     114.120 102.883  86.589  1.00  5.16              
ATOM   3381  HB2 HIS A 219     115.357 102.643  85.375  1.00  5.16              
ATOM   3382  CG  HIS A 219     113.424 102.392  84.647  1.00  5.16              
ATOM   3383  ND1 HIS A 219     112.740 102.961  83.582  1.00  5.16              
ATOM   3384  CE1 HIS A 219     112.134 101.954  82.940  1.00  5.16              
ATOM   3385  HE1 HIS A 219     111.545 102.078  82.043  1.00  5.16              
ATOM   3386  NE2 HIS A 219     112.407 100.780  83.535  1.00  5.16              
ATOM   3387  HE2 HIS A 219     112.109  99.870  83.190  1.00  5.16              
ATOM   3388  CD2 HIS A 219     113.225 101.038  84.614  1.00  5.16              
ATOM   3389  HD2 HIS A 219     113.678 100.310  85.271  1.00  5.16              
ATOM   3390  C   HIS A 219     113.520 105.489  86.163  1.00  5.16              
ATOM   3391  O   HIS A 219     112.616 104.956  86.795  1.00  5.16              
ATOM   3392  N   GLU A 220     113.723 106.814  86.171  1.00  5.02              
ATOM   3393  H   GLU A 220     114.561 107.147  85.707  1.00  5.02              
ATOM   3394  CA  GLU A 220     112.933 107.870  86.840  1.00  5.02              
ATOM   3395  HA  GLU A 220     113.085 107.745  87.912  1.00  5.02              
ATOM   3396  CB  GLU A 220     113.525 109.246  86.456  1.00  5.02              
ATOM   3397  HB1 GLU A 220     114.552 109.268  86.812  1.00  5.02              
ATOM   3398  HB2 GLU A 220     112.994 110.031  86.997  1.00  5.02              
ATOM   3399  CG  GLU A 220     113.499 109.577  84.945  1.00  5.02              
ATOM   3400  HG1 GLU A 220     112.621 110.192  84.737  1.00  5.02              
ATOM   3401  HG2 GLU A 220     113.382 108.659  84.371  1.00  5.02              
ATOM   3402  CD  GLU A 220     114.768 110.302  84.456  1.00  5.02              
ATOM   3403  OE1 GLU A 220     115.323 109.886  83.407  1.00  5.02              
ATOM   3404  OE2 GLU A 220     115.205 111.269  85.122  1.00  5.02              
ATOM   3405  C   GLU A 220     111.408 107.814  86.643  1.00  5.02              
ATOM   3406  O   GLU A 220     110.713 108.590  87.287  1.00  5.02              
ATOM   3407  N   PHE A 221     110.868 106.859  85.877  1.00  4.92              
ATOM   3408  H   PHE A 221     111.511 106.298  85.337  1.00  4.92              
ATOM   3409  CA  PHE A 221     109.671 106.133  86.311  1.00  4.92              
ATOM   3410  HA  PHE A 221     109.641 106.156  87.394  1.00  4.92              
ATOM   3411  CB  PHE A 221     108.390 106.811  85.771  1.00  4.92              
ATOM   3412  HB1 PHE A 221     107.601 106.059  85.722  1.00  4.92              
ATOM   3413  HB2 PHE A 221     108.565 107.144  84.746  1.00  4.92              
ATOM   3414  CG  PHE A 221     107.835 107.965  86.595  1.00  4.92              
ATOM   3415  CD1 PHE A 221     107.068 107.701  87.746  1.00  4.92              
ATOM   3416  HD1 PHE A 221     106.880 106.680  88.045  1.00  4.92              
ATOM   3417  CE1 PHE A 221     106.550 108.758  88.517  1.00  4.92              
ATOM   3418  HE1 PHE A 221     105.973 108.540  89.407  1.00  4.92              
ATOM   3419  CZ  PHE A 221     106.784 110.089  88.131  1.00  4.92              
ATOM   3420  HZ  PHE A 221     106.380 110.902  88.719  1.00  4.92              
ATOM   3421  CE2 PHE A 221     107.541 110.360  86.977  1.00  4.92              
ATOM   3422  HE2 PHE A 221     107.734 111.382  86.683  1.00  4.92              
ATOM   3423  CD2 PHE A 221     108.060 109.301  86.209  1.00  4.92              
ATOM   3424  HD2 PHE A 221     108.661 109.510  85.334  1.00  4.92              
ATOM   3425  C   PHE A 221     109.684 104.661  85.869  1.00  4.92              
ATOM   3426  O   PHE A 221     109.695 104.332  84.676  1.00  4.92              
ATOM   3427  N   GLY A 222     109.601 103.778  86.859  1.00  4.95              
ATOM   3428  H   GLY A 222     109.515 104.142  87.809  1.00  4.95              
ATOM   3429  CA  GLY A 222     109.644 102.331  86.697  1.00  4.95              
ATOM   3430  HA1 GLY A 222     110.639 102.024  86.376  1.00  4.95              
ATOM   3431  HA2 GLY A 222     108.914 102.027  85.946  1.00  4.95              
ATOM   3432  C   GLY A 222     109.318 101.675  88.036  1.00  4.95              
ATOM   3433  O   GLY A 222     109.581 102.192  89.127  1.00  4.95              
ATOM   3434  N   THR A 223     108.735 100.487  87.945  1.00  4.52              
ATOM   3435  H   THR A 223     108.554 100.105  87.028  1.00  4.52              
ATOM   3436  CA  THR A 223     108.263  99.721  89.101  1.00  4.52              
ATOM   3437  HA  THR A 223     108.462 100.258  90.029  1.00  4.52              
ATOM   3438  CB  THR A 223     106.752  99.482  89.009  1.00  4.52              
ATOM   3439  HB  THR A 223     106.471  98.840  89.837  1.00  4.52              
ATOM   3440  CG2 THR A 223     105.931 100.767  89.099  1.00  4.52              
ATOM   3441 1HG2 THR A 223     104.870 100.520  89.064  1.00  4.52              
ATOM   3442 2HG2 THR A 223     106.140 101.277  90.037  1.00  4.52              
ATOM   3443 3HG2 THR A 223     106.167 101.430  88.266  1.00  4.52              
ATOM   3444  OG1 THR A 223     106.396  98.857  87.799  1.00  4.52              
ATOM   3445  HG1 THR A 223     107.148  98.330  87.493  1.00  4.52              
ATOM   3446  C   THR A 223     109.020  98.415  89.137  1.00  4.52              
ATOM   3447  O   THR A 223     108.996  97.697  88.136  1.00  4.52              
ATOM   3448  N   LEU A 224     109.680  98.105  90.255  1.00  4.55              
ATOM   3449  H   LEU A 224     109.577  98.683  91.083  1.00  4.55              
ATOM   3450  CA  LEU A 224     110.331  96.811  90.440  1.00  4.55              
ATOM   3451  HA  LEU A 224     110.187  96.265  89.518  1.00  4.55              
ATOM   3452  CB  LEU A 224     111.858  96.932  90.586  1.00  4.55              
ATOM   3453  HB1 LEU A 224     112.193  96.228  91.343  1.00  4.55              
ATOM   3454  HB2 LEU A 224     112.105  97.941  90.917  1.00  4.55              
ATOM   3455  CG  LEU A 224     112.605  96.640  89.264  1.00  4.55              
ATOM   3456  HG  LEU A 224     112.182  97.261  88.474  1.00  4.55              
ATOM   3457  CD1 LEU A 224     114.089  96.988  89.385  1.00  4.55              
ATOM   3458 1HD1 LEU A 224     114.599  96.784  88.443  1.00  4.55              
ATOM   3459 2HD1 LEU A 224     114.197  98.047  89.615  1.00  4.55              
ATOM   3460 3HD1 LEU A 224     114.547  96.403  90.179  1.00  4.55              
ATOM   3461  CD2 LEU A 224     112.513  95.168  88.833  1.00  4.55              
ATOM   3462 1HD2 LEU A 224     113.131  94.997  87.951  1.00  4.55              
ATOM   3463 2HD2 LEU A 224     112.855  94.525  89.643  1.00  4.55              
ATOM   3464 3HD2 LEU A 224     111.491  94.904  88.568  1.00  4.55              
ATOM   3465  C   LEU A 224     109.573  95.952  91.457  1.00  4.55              
ATOM   3466  O   LEU A 224     108.885  96.515  92.307  1.00  4.55              
ATOM   3467  N   TYR A 225     109.663  94.612  91.408  1.00  4.55              
ATOM   3468  H   TYR A 225     110.086  94.148  90.616  1.00  4.55              
ATOM   3469  CA  TYR A 225     109.503  93.942  92.714  1.00  4.55              
ATOM   3470  HA  TYR A 225     108.872  94.535  93.375  1.00  4.55              
ATOM   3471  CB  TYR A 225     108.772  92.593  92.632  1.00  4.55              
ATOM   3472  HB1 TYR A 225     109.253  91.921  93.335  1.00  4.55              
ATOM   3473  HB2 TYR A 225     108.878  92.154  91.644  1.00  4.55              
ATOM   3474  CG  TYR A 225     107.292  92.687  93.011  1.00  4.55              
ATOM   3475  CD1 TYR A 225     106.688  91.684  93.796  1.00  4.55              
ATOM   3476  HD1 TYR A 225     107.262  90.817  94.090  1.00  4.55              
ATOM   3477  CE1 TYR A 225     105.346  91.803  94.212  1.00  4.55              
ATOM   3478  HE1 TYR A 225     104.894  91.035  94.819  1.00  4.55              
ATOM   3479  CZ  TYR A 225     104.588  92.926  93.827  1.00  4.55              
ATOM   3480  OH  TYR A 225     103.297  93.054  94.233  1.00  4.55              
ATOM   3481  HH  TYR A 225     102.908  93.863  93.900  1.00  4.55              
ATOM   3482  CE2 TYR A 225     105.175  93.920  93.020  1.00  4.55              
ATOM   3483  HE2 TYR A 225     104.596  94.760  92.674  1.00  4.55              
ATOM   3484  CD2 TYR A 225     106.518  93.798  92.619  1.00  4.55              
ATOM   3485  HD2 TYR A 225     106.947  94.559  91.982  1.00  4.55              
ATOM   3486  C   TYR A 225     110.842  93.963  93.434  1.00  4.55              
ATOM   3487  O   TYR A 225     111.077  94.872  94.219  1.00  4.55              
ATOM   3488  N   LEU A 226     111.767  93.089  93.083  1.00  4.98              
ATOM   3489  H   LEU A 226     111.487  92.348  92.459  1.00  4.98              
ATOM   3490  CA  LEU A 226     113.008  92.889  93.818  1.00  4.98              
ATOM   3491  HA  LEU A 226     113.534  92.286  93.084  1.00  4.98              
ATOM   3492  CB  LEU A 226     113.996  94.069  93.960  1.00  4.98              
ATOM   3493  HB1 LEU A 226     114.806  93.748  94.615  1.00  4.98              
ATOM   3494  HB2 LEU A 226     113.499  94.903  94.437  1.00  4.98              
ATOM   3495  CG  LEU A 226     114.633  94.590  92.659  1.00  4.98              
ATOM   3496  HG  LEU A 226     113.863  95.055  92.053  1.00  4.98              
ATOM   3497  CD1 LEU A 226     115.690  95.645  92.997  1.00  4.98              
ATOM   3498 1HD1 LEU A 226     115.218  96.483  93.511  1.00  4.98              
ATOM   3499 2HD1 LEU A 226     116.458  95.218  93.642  1.00  4.98              
ATOM   3500 3HD1 LEU A 226     116.151  96.013  92.082  1.00  4.98              
ATOM   3501  CD2 LEU A 226     115.314  93.515  91.807  1.00  4.98              
ATOM   3502 1HD2 LEU A 226     114.563  92.865  91.363  1.00  4.98              
ATOM   3503 2HD2 LEU A 226     115.882  93.982  91.004  1.00  4.98              
ATOM   3504 3HD2 LEU A 226     115.983  92.915  92.420  1.00  4.98              
ATOM   3505  C   LEU A 226     112.983  91.779  94.871  1.00  4.98              
ATOM   3506  O   LEU A 226     113.559  91.925  95.933  1.00  4.98              
ATOM   3507  N   ASP A 227     112.411  90.609  94.574  1.00  5.06              
ATOM   3508  H   ASP A 227     111.968  90.454  93.677  1.00  5.06              
ATOM   3509  CA  ASP A 227     112.335  89.559  95.605  1.00  5.06              
ATOM   3510  HA  ASP A 227     112.122  90.035  96.564  1.00  5.06              
ATOM   3511  CB  ASP A 227     111.153  88.596  95.358  1.00  5.06              
ATOM   3512  HB1 ASP A 227     111.267  87.728  96.010  1.00  5.06              
ATOM   3513  HB2 ASP A 227     111.177  88.243  94.327  1.00  5.06              
ATOM   3514  CG  ASP A 227     109.783  89.219  95.649  1.00  5.06              
ATOM   3515  OD1 ASP A 227     109.157  88.880  96.679  1.00  5.06              
ATOM   3516  OD2 ASP A 227     109.340  90.033  94.819  1.00  5.06              
ATOM   3517  C   ASP A 227     113.676  88.770  95.799  1.00  5.06              
ATOM   3518  O   ASP A 227     113.805  87.654  95.301  1.00  5.06              
ATOM   3519  N   PHE A 228     114.705  89.345  96.456  1.00  5.05              
ATOM   3520  H   PHE A 228     114.479  90.242  96.865  1.00  5.05              
ATOM   3521  CA  PHE A 228     116.136  89.163  96.066  1.00  5.05              
ATOM   3522  HA  PHE A 228     116.189  88.403  95.290  1.00  5.05              
ATOM   3523  CB  PHE A 228     116.562  90.536  95.470  1.00  5.05              
ATOM   3524  HB1 PHE A 228     116.698  91.235  96.297  1.00  5.05              
ATOM   3525  HB2 PHE A 228     115.724  90.911  94.883  1.00  5.05              
ATOM   3526  CG  PHE A 228     117.767  90.668  94.540  1.00  5.05              
ATOM   3527  CD1 PHE A 228     118.535  89.566  94.117  1.00  5.05              
ATOM   3528  HD1 PHE A 228     118.381  88.586  94.541  1.00  5.05              
ATOM   3529  CE1 PHE A 228     119.463  89.698  93.073  1.00  5.05              
ATOM   3530  HE1 PHE A 228     119.965  88.810  92.700  1.00  5.05              
ATOM   3531  CZ  PHE A 228     119.699  90.955  92.495  1.00  5.05              
ATOM   3532  HZ  PHE A 228     120.410  91.046  91.687  1.00  5.05              
ATOM   3533  CE2 PHE A 228     119.011  92.082  92.973  1.00  5.05              
ATOM   3534  HE2 PHE A 228     119.200  93.052  92.537  1.00  5.05              
ATOM   3535  CD2 PHE A 228     118.040  91.934  93.983  1.00  5.05              
ATOM   3536  HD2 PHE A 228     117.471  92.790  94.313  1.00  5.05              
ATOM   3537  C   PHE A 228     117.157  88.755  97.133  1.00  5.05              
ATOM   3538  O   PHE A 228     118.371  88.824  96.944  1.00  5.05              
ATOM   3539  N   ALA A 229     116.690  88.346  98.292  1.00  5.10              
ATOM   3540  H   ALA A 229     115.689  88.358  98.424  1.00  5.10              
ATOM   3541  CA  ALA A 229     117.496  87.571  99.215  1.00  5.10              
ATOM   3542  HA  ALA A 229     118.202  86.956  98.652  1.00  5.10              
ATOM   3543  CB  ALA A 229     118.297  88.502 100.128  1.00  5.10              
ATOM   3544  HB1 ALA A 229     118.834  87.907 100.860  1.00  5.10              
ATOM   3545  HB2 ALA A 229     119.017  89.062  99.532  1.00  5.10              
ATOM   3546  HB3 ALA A 229     117.632  89.207 100.622  1.00  5.10              
ATOM   3547  C   ALA A 229     116.499  86.644  99.889  1.00  5.10              
ATOM   3548  O   ALA A 229     116.054  86.918 100.996  1.00  5.10              
ATOM   3549  N   GLU A 230     116.033  85.614  99.174  1.00  4.99              
ATOM   3550  H   GLU A 230     116.333  85.463  98.218  1.00  4.99              
ATOM   3551  CA  GLU A 230     115.049  84.715  99.772  1.00  4.99              
ATOM   3552  HA  GLU A 230     114.412  85.351 100.388  1.00  4.99              
ATOM   3553  CB  GLU A 230     114.076  84.114  98.740  1.00  4.99              
ATOM   3554  HB1 GLU A 230     114.344  83.089  98.491  1.00  4.99              
ATOM   3555  HB2 GLU A 230     114.143  84.699  97.822  1.00  4.99              
ATOM   3556  CG  GLU A 230     112.609  84.220  99.231  1.00  4.99              
ATOM   3557  HG1 GLU A 230     111.943  84.006  98.396  1.00  4.99              
ATOM   3558  HG2 GLU A 230     112.411  85.254  99.523  1.00  4.99              
ATOM   3559  CD  GLU A 230     112.245  83.281 100.393  1.00  4.99              
ATOM   3560  OE1 GLU A 230     111.309  83.601 101.159  1.00  4.99              
ATOM   3561  OE2 GLU A 230     112.874  82.213 100.494  1.00  4.99              
ATOM   3562  C   GLU A 230     115.705  83.782 100.821  1.00  4.99              
ATOM   3563  O   GLU A 230     116.283  84.268 101.808  1.00  4.99              
ATOM   3564  N   VAL A 231     115.683  82.459 100.648  1.00  5.09              
ATOM   3565  H   VAL A 231     114.958  82.063 100.055  1.00  5.09              
ATOM   3566  CA  VAL A 231     116.621  81.568 101.340  1.00  5.09              
ATOM   3567  HA  VAL A 231     116.672  81.886 102.381  1.00  5.09              
ATOM   3568  CB  VAL A 231     116.172  80.085 101.364  1.00  5.09              
ATOM   3569  HB  VAL A 231     116.170  79.679 100.352  1.00  5.09              
ATOM   3570  CG1 VAL A 231     117.125  79.250 102.240  1.00  5.09              
ATOM   3571 1HG1 VAL A 231     116.781  78.217 102.283  1.00  5.09              
ATOM   3572 2HG1 VAL A 231     118.128  79.246 101.814  1.00  5.09              
ATOM   3573 3HG1 VAL A 231     117.164  79.658 103.250  1.00  5.09              
ATOM   3574  CG2 VAL A 231     114.774  79.900 101.962  1.00  5.09              
ATOM   3575 1HG2 VAL A 231     114.566  78.844 102.130  1.00  5.09              
ATOM   3576 2HG2 VAL A 231     114.681  80.451 102.897  1.00  5.09              
ATOM   3577 3HG2 VAL A 231     114.032  80.266 101.258  1.00  5.09              
ATOM   3578  C   VAL A 231     118.017  81.687 100.751  1.00  5.09              
ATOM   3579  O   VAL A 231     118.417  80.997  99.814  1.00  5.09              
ATOM   3580  N   ASN A 232     118.735  82.650 101.297  1.00  5.18              
ATOM   3581  H   ASN A 232     118.300  83.171 102.050  1.00  5.18              
ATOM   3582  CA  ASN A 232     119.887  83.285 100.690  1.00  5.18              
ATOM   3583  HA  ASN A 232     120.519  82.552 100.186  1.00  5.18              
ATOM   3584  CB  ASN A 232     119.270  84.280  99.683  1.00  5.18              
ATOM   3585  HB1 ASN A 232     118.976  85.193 100.199  1.00  5.18              
ATOM   3586  HB2 ASN A 232     118.379  83.850  99.224  1.00  5.18              
ATOM   3587  CG  ASN A 232     120.206  84.630  98.564  1.00  5.18              
ATOM   3588  OD1 ASN A 232     121.384  84.825  98.805  1.00  5.18              
ATOM   3589  ND2 ASN A 232     119.711  84.694  97.352  1.00  5.18              
ATOM   3590 1HD2 ASN A 232     118.749  84.453  97.132  1.00  5.18              
ATOM   3591 2HD2 ASN A 232     120.378  84.865  96.604  1.00  5.18              
ATOM   3592  C   ASN A 232     120.654  83.993 101.811  1.00  5.18              
ATOM   3593  O   ASN A 232     120.090  84.248 102.875  1.00  5.18              
ATOM   3594  N   VAL A 233     121.941  84.272 101.628  1.00  5.40              
ATOM   3595  H   VAL A 233     122.317  84.222 100.686  1.00  5.40              
ATOM   3596  CA  VAL A 233     122.879  84.296 102.766  1.00  5.40              
ATOM   3597  HA  VAL A 233     122.302  84.479 103.659  1.00  5.40              
ATOM   3598  CB  VAL A 233     123.563  82.919 102.947  1.00  5.40              
ATOM   3599  HB  VAL A 233     124.298  83.001 103.749  1.00  5.40              
ATOM   3600  CG1 VAL A 233     122.560  81.833 103.366  1.00  5.40              
ATOM   3601 1HG1 VAL A 233     121.861  81.615 102.561  1.00  5.40              
ATOM   3602 2HG1 VAL A 233     123.099  80.921 103.625  1.00  5.40              
ATOM   3603 3HG1 VAL A 233     122.003  82.163 104.243  1.00  5.40              
ATOM   3604  CG2 VAL A 233     124.274  82.408 101.681  1.00  5.40              
ATOM   3605 1HG2 VAL A 233     123.554  82.211 100.886  1.00  5.40              
ATOM   3606 2HG2 VAL A 233     124.993  83.143 101.325  1.00  5.40              
ATOM   3607 3HG2 VAL A 233     124.811  81.487 101.908  1.00  5.40              
ATOM   3608  C   VAL A 233     123.885  85.433 102.686  1.00  5.40              
ATOM   3609  O   VAL A 233     125.108  85.253 102.710  1.00  5.40              
ATOM   3610  N   MET A 234     123.347  86.643 102.554  1.00  5.85              
ATOM   3611  H   MET A 234     122.343  86.739 102.569  1.00  5.85              
ATOM   3612  CA  MET A 234     124.201  87.811 102.417  1.00  5.85              
ATOM   3613  HA  MET A 234     125.047  87.434 101.854  1.00  5.85              
ATOM   3614  CB  MET A 234     123.671  88.900 101.443  1.00  5.85              
ATOM   3615  HB1 MET A 234     124.311  88.900 100.560  1.00  5.85              
ATOM   3616  HB2 MET A 234     123.804  89.880 101.888  1.00  5.85              
ATOM   3617  CG  MET A 234     122.230  88.798 100.935  1.00  5.85              
ATOM   3618  HG1 MET A 234     121.572  88.458 101.723  1.00  5.85              
ATOM   3619  HG2 MET A 234     122.201  88.042 100.147  1.00  5.85              
ATOM   3620  SD  MET A 234     121.577  90.356 100.261  1.00  5.85              
ATOM   3621  CE  MET A 234     121.598  91.558 101.624  1.00  5.85              
ATOM   3622  HE1 MET A 234     122.588  91.638 102.068  1.00  5.85              
ATOM   3623  HE2 MET A 234     121.311  92.539 101.243  1.00  5.85              
ATOM   3624  HE3 MET A 234     120.876  91.269 102.381  1.00  5.85              
ATOM   3625  C   MET A 234     124.893  88.314 103.650  1.00  5.85              
ATOM   3626  O   MET A 234     124.718  87.794 104.740  1.00  5.85              
ATOM   3627  N   ASN A 235     125.748  89.309 103.446  1.00  6.49              
ATOM   3628  H   ASN A 235     125.999  89.530 102.492  1.00  6.49              
ATOM   3629  CA  ASN A 235     126.606  89.775 104.501  1.00  6.49              
ATOM   3630  HA  ASN A 235     126.174  89.416 105.436  1.00  6.49              
ATOM   3631  CB  ASN A 235     127.988  89.088 104.470  1.00  6.49              
ATOM   3632  HB1 ASN A 235     128.649  89.599 105.169  1.00  6.49              
ATOM   3633  HB2 ASN A 235     128.440  89.143 103.484  1.00  6.49              
ATOM   3634  CG  ASN A 235     127.917  87.638 104.935  1.00  6.49              
ATOM   3635  OD1 ASN A 235     128.216  87.320 106.080  1.00  6.49              
ATOM   3636  ND2 ASN A 235     127.557  86.714 104.078  1.00  6.49              
ATOM   3637 1HD2 ASN A 235     127.238  86.957 103.156  1.00  6.49              
ATOM   3638 2HD2 ASN A 235     127.326  85.809 104.449  1.00  6.49              
ATOM   3639  C   ASN A 235     126.650  91.230 104.793  1.00  6.49              
ATOM   3640  O   ASN A 235     126.996  91.587 105.914  1.00  6.49              
ATOM   3641  N   LYS A 236     126.291  92.026 103.810  1.00  7.57              
ATOM   3642  H   LYS A 236     126.011  91.634 102.924  1.00  7.57              
ATOM   3643  CA  LYS A 236     126.223  93.456 103.946  1.00  7.57              
ATOM   3644  HA  LYS A 236     125.463  93.732 104.683  1.00  7.57              
ATOM   3645  CB  LYS A 236     127.614  94.020 104.401  1.00  7.57              
ATOM   3646  HB1 LYS A 236     127.829  93.712 105.417  1.00  7.57              
ATOM   3647  HB2 LYS A 236     127.544  95.100 104.499  1.00  7.57              
ATOM   3648  CG  LYS A 236     128.842  93.757 103.499  1.00  7.57              
ATOM   3649  HG1 LYS A 236     129.501  94.622 103.577  1.00  7.57              
ATOM   3650  HG2 LYS A 236     128.530  93.702 102.457  1.00  7.57              
ATOM   3651  CD  LYS A 236     129.684  92.509 103.832  1.00  7.57              
ATOM   3652  HD1 LYS A 236     130.589  92.533 103.222  1.00  7.57              
ATOM   3653  HD2 LYS A 236     129.125  91.622 103.540  1.00  7.57              
ATOM   3654  CE  LYS A 236     130.088  92.380 105.312  1.00  7.57              
ATOM   3655  HE1 LYS A 236     130.677  91.471 105.454  1.00  7.57              
ATOM   3656  HE2 LYS A 236     129.176  92.275 105.908  1.00  7.57              
ATOM   3657  NZ  LYS A 236     130.832  93.562 105.802  1.00  7.57              
ATOM   3658  HZ1 LYS A 236     131.769  93.658 105.454  1.00  7.57              
ATOM   3659  HZ2 LYS A 236     130.315  94.415 105.585  1.00  7.57              
ATOM   3660  HZ3 LYS A 236     130.797  93.628 106.821  1.00  7.57              
ATOM   3661  C   LYS A 236     125.865  94.084 102.651  1.00  7.57              
ATOM   3662  O   LYS A 236     125.792  93.440 101.597  1.00  7.57              
ATOM   3663  N   THR A 237     125.845  95.389 102.823  1.00  7.64              
ATOM   3664  H   THR A 237     125.923  95.681 103.780  1.00  7.64              
ATOM   3665  CA  THR A 237     125.614  96.398 101.847  1.00  7.64              
ATOM   3666  HA  THR A 237     125.596  97.318 102.408  1.00  7.64              
ATOM   3667  CB  THR A 237     126.719  96.519 100.767  1.00  7.64              
ATOM   3668  HB  THR A 237     126.303  97.025  99.901  1.00  7.64              
ATOM   3669  CG2 THR A 237     127.937  97.338 101.181  1.00  7.64              
ATOM   3670 1HG2 THR A 237     127.654  98.382 101.280  1.00  7.64              
ATOM   3671 2HG2 THR A 237     128.348  96.947 102.110  1.00  7.64              
ATOM   3672 3HG2 THR A 237     128.703  97.270 100.407  1.00  7.64              
ATOM   3673  OG1 THR A 237     127.278  95.302 100.339  1.00  7.64              
ATOM   3674  HG1 THR A 237     126.577  94.638 100.368  1.00  7.64              
ATOM   3675  C   THR A 237     124.274  96.251 101.235  1.00  7.64              
ATOM   3676  O   THR A 237     123.629  95.205 101.282  1.00  7.64              
ATOM   3677  N   VAL A 238     123.876  97.356 100.645  1.00  7.92              
ATOM   3678  H   VAL A 238     124.466  98.169 100.695  1.00  7.92              
ATOM   3679  CA  VAL A 238     122.841  97.349  99.662  1.00  7.92              
ATOM   3680  HA  VAL A 238     123.019  96.535  98.970  1.00  7.92              
ATOM   3681  CB  VAL A 238     121.411  97.093 100.275  1.00  7.92              
ATOM   3682  HB  VAL A 238     120.676  97.718  99.785  1.00  7.92              
ATOM   3683  CG1 VAL A 238     120.870  95.692  99.979  1.00  7.92              
ATOM   3684 1HG1 VAL A 238     119.830  95.632 100.299  1.00  7.92              
ATOM   3685 2HG1 VAL A 238     120.925  95.516  98.908  1.00  7.92              
ATOM   3686 3HG1 VAL A 238     121.426  94.922 100.503  1.00  7.92              
ATOM   3687  CG2 VAL A 238     121.254  97.415 101.758  1.00  7.92              
ATOM   3688 1HG2 VAL A 238     121.665  98.395 101.969  1.00  7.92              
ATOM   3689 2HG2 VAL A 238     120.195  97.422 102.022  1.00  7.92              
ATOM   3690 3HG2 VAL A 238     121.774  96.677 102.368  1.00  7.92              
ATOM   3691  C   VAL A 238     122.931  98.637  98.816  1.00  7.92              
ATOM   3692  O   VAL A 238     123.982  98.980  98.282  1.00  7.92              
ATOM   3693  N   MET A 239     121.834  99.371  98.618  1.00  7.65              
ATOM   3694  H   MET A 239     121.095  99.288  99.305  1.00  7.65              
ATOM   3695  CA  MET A 239     121.373  99.654  97.265  1.00  7.65              
ATOM   3696  HA  MET A 239     122.179  99.416  96.565  1.00  7.65              
ATOM   3697  CB  MET A 239     120.208  98.705  96.915  1.00  7.65              
ATOM   3698  HB1 MET A 239     120.556  97.682  97.063  1.00  7.65              
ATOM   3699  HB2 MET A 239     119.993  98.811  95.861  1.00  7.65              
ATOM   3700  CG  MET A 239     118.878  98.892  97.651  1.00  7.65              
ATOM   3701  HG1 MET A 239     118.517  99.907  97.488  1.00  7.65              
ATOM   3702  HG2 MET A 239     119.010  98.752  98.722  1.00  7.65              
ATOM   3703  SD  MET A 239     117.591  97.755  97.054  1.00  7.65              
ATOM   3704  CE  MET A 239     118.090  96.224  97.883  1.00  7.65              
ATOM   3705  HE1 MET A 239     117.408  95.418  97.615  1.00  7.65              
ATOM   3706  HE2 MET A 239     119.097  95.955  97.572  1.00  7.65              
ATOM   3707  HE3 MET A 239     118.068  96.367  98.963  1.00  7.65              
ATOM   3708  C   MET A 239     121.100 101.109  97.040  1.00  7.65              
ATOM   3709  O   MET A 239     120.096 101.516  96.484  1.00  7.65              
ATOM   3710  N   LYS A 240     122.081 101.884  97.466  1.00  7.99              
ATOM   3711  H   LYS A 240     122.862 101.410  97.905  1.00  7.99              
ATOM   3712  CA  LYS A 240     122.085 103.333  97.462  1.00  7.99              
ATOM   3713  HA  LYS A 240     121.213 103.643  98.045  1.00  7.99              
ATOM   3714  CB  LYS A 240     123.329 103.776  98.292  1.00  7.99              
ATOM   3715  HB1 LYS A 240     124.085 102.996  98.297  1.00  7.99              
ATOM   3716  HB2 LYS A 240     122.996 103.836  99.330  1.00  7.99              
ATOM   3717  CG  LYS A 240     124.049 105.104  97.985  1.00  7.99              
ATOM   3718  HG1 LYS A 240     124.789 105.246  98.763  1.00  7.99              
ATOM   3719  HG2 LYS A 240     123.319 105.907  98.057  1.00  7.99              
ATOM   3720  CD  LYS A 240     124.863 105.242  96.690  1.00  7.99              
ATOM   3721  HD1 LYS A 240     124.391 104.725  95.861  1.00  7.99              
ATOM   3722  HD2 LYS A 240     125.849 104.808  96.845  1.00  7.99              
ATOM   3723  CE  LYS A 240     125.032 106.722  96.345  1.00  7.99              
ATOM   3724  HE1 LYS A 240     125.884 106.831  95.665  1.00  7.99              
ATOM   3725  HE2 LYS A 240     125.259 107.273  97.264  1.00  7.99              
ATOM   3726  NZ  LYS A 240     123.799 107.241  95.705  1.00  7.99              
ATOM   3727  HZ1 LYS A 240     123.728 106.886  94.758  1.00  7.99              
ATOM   3728  HZ2 LYS A 240     122.971 106.889  96.183  1.00  7.99              
ATOM   3729  HZ3 LYS A 240     123.785 108.249  95.703  1.00  7.99              
ATOM   3730  C   LYS A 240     121.895 104.070  96.152  1.00  7.99              
ATOM   3731  O   LYS A 240     121.834 105.301  96.101  1.00  7.99              
ATOM   3732  N   TYR A 241     121.716 103.310  95.098  1.00  7.56              
ATOM   3733  H   TYR A 241     121.709 102.315  95.250  1.00  7.56              
ATOM   3734  CA  TYR A 241     121.003 103.801  93.959  1.00  7.56              
ATOM   3735  HA  TYR A 241     120.657 104.820  94.131  1.00  7.56              
ATOM   3736  CB  TYR A 241     121.927 103.860  92.733  1.00  7.56              
ATOM   3737  HB1 TYR A 241     121.334 104.212  91.891  1.00  7.56              
ATOM   3738  HB2 TYR A 241     122.262 102.851  92.501  1.00  7.56              
ATOM   3739  CG  TYR A 241     123.149 104.755  92.849  1.00  7.56              
ATOM   3740  CD1 TYR A 241     124.390 104.189  93.193  1.00  7.56              
ATOM   3741  HD1 TYR A 241     124.459 103.129  93.396  1.00  7.56              
ATOM   3742  CE1 TYR A 241     125.541 104.991  93.255  1.00  7.56              
ATOM   3743  HE1 TYR A 241     126.496 104.554  93.514  1.00  7.56              
ATOM   3744  CZ  TYR A 241     125.463 106.364  92.949  1.00  7.56              
ATOM   3745  OH  TYR A 241     126.574 107.131  93.073  1.00  7.56              
ATOM   3746  HH  TYR A 241     126.475 108.019  92.724  1.00  7.56              
ATOM   3747  CE2 TYR A 241     124.222 106.937  92.584  1.00  7.56              
ATOM   3748  HE2 TYR A 241     124.173 107.983  92.315  1.00  7.56              
ATOM   3749  CD2 TYR A 241     123.066 106.129  92.545  1.00  7.56              
ATOM   3750  HD2 TYR A 241     122.115 106.545  92.236  1.00  7.56              
ATOM   3751  C   TYR A 241     119.743 102.990  93.708  1.00  7.56              
ATOM   3752  O   TYR A 241     119.603 102.307  92.705  1.00  7.56              
ATOM   3753  N   PHE A 242     118.776 103.150  94.596  1.00  7.40              
ATOM   3754  H   PHE A 242     118.972 103.561  95.497  1.00  7.40              
ATOM   3755  CA  PHE A 242     117.390 102.915  94.254  1.00  7.40              
ATOM   3756  HA  PHE A 242     117.312 102.709  93.189  1.00  7.40              
ATOM   3757  CB  PHE A 242     116.838 101.638  94.908  1.00  7.40              
ATOM   3758  HB1 PHE A 242     115.827 101.816  95.276  1.00  7.40              
ATOM   3759  HB2 PHE A 242     117.452 101.341  95.759  1.00  7.40              
ATOM   3760  CG  PHE A 242     116.783 100.522  93.878  1.00  7.40              
ATOM   3761  CD1 PHE A 242     117.829  99.593  93.760  1.00  7.40              
ATOM   3762  HD1 PHE A 242     118.643  99.627  94.461  1.00  7.40              
ATOM   3763  CE1 PHE A 242     117.842  98.661  92.706  1.00  7.40              
ATOM   3764  HE1 PHE A 242     118.660  97.961  92.618  1.00  7.40              
ATOM   3765  CZ  PHE A 242     116.804  98.664  91.757  1.00  7.40              
ATOM   3766  HZ  PHE A 242     116.819  97.967  90.930  1.00  7.40              
ATOM   3767  CE2 PHE A 242     115.752  99.589  91.872  1.00  7.40              
ATOM   3768  HE2 PHE A 242     114.959  99.603  91.140  1.00  7.40              
ATOM   3769  CD2 PHE A 242     115.752 100.521  92.923  1.00  7.40              
ATOM   3770  HD2 PHE A 242     114.979 101.267  92.987  1.00  7.40              
ATOM   3771  C   PHE A 242     116.596 104.194  94.470  1.00  7.40              
ATOM   3772  O   PHE A 242     116.134 104.437  95.582  1.00  7.40              
ATOM   3773  N   PRO A 243     116.583 105.079  93.447  1.00  7.31              
ATOM   3774  CD  PRO A 243     117.340 105.014  92.197  1.00  7.31              
ATOM   3775  HD1 PRO A 243     116.650 104.918  91.356  1.00  7.31              
ATOM   3776  HD2 PRO A 243     118.075 104.219  92.144  1.00  7.31              
ATOM   3777  CG  PRO A 243     118.059 106.352  92.140  1.00  7.31              
ATOM   3778  HG1 PRO A 243     118.455 106.563  91.151  1.00  7.31              
ATOM   3779  HG2 PRO A 243     118.847 106.391  92.894  1.00  7.31              
ATOM   3780  CB  PRO A 243     116.905 107.268  92.522  1.00  7.31              
ATOM   3781  HB1 PRO A 243     116.276 107.402  91.641  1.00  7.31              
ATOM   3782  HB2 PRO A 243     117.259 108.231  92.891  1.00  7.31              
ATOM   3783  CA  PRO A 243     116.180 106.464  93.627  1.00  7.31              
ATOM   3784  HA  PRO A 243     116.591 106.796  94.580  1.00  7.31              
ATOM   3785  C   PRO A 243     114.680 106.695  93.711  1.00  7.31              
ATOM   3786  O   PRO A 243     114.006 105.990  94.448  1.00  7.31              
ATOM   3787  N   LYS A 244     114.142 107.676  92.968  1.00  7.20              
ATOM   3788  H   LYS A 244     114.754 108.273  92.437  1.00  7.20              
ATOM   3789  CA  LYS A 244     112.700 107.807  92.781  1.00  7.20              
ATOM   3790  HA  LYS A 244     112.278 107.814  93.792  1.00  7.20              
ATOM   3791  CB  LYS A 244     112.250 109.133  92.138  1.00  7.20              
ATOM   3792  HB1 LYS A 244     112.461 109.119  91.069  1.00  7.20              
ATOM   3793  HB2 LYS A 244     112.785 109.971  92.590  1.00  7.20              
ATOM   3794  CG  LYS A 244     110.733 109.304  92.412  1.00  7.20              
ATOM   3795  HG1 LYS A 244     110.619 109.797  93.380  1.00  7.20              
ATOM   3796  HG2 LYS A 244     110.244 108.334  92.506  1.00  7.20              
ATOM   3797  CD  LYS A 244     109.938 110.098  91.368  1.00  7.20              
ATOM   3798  HD1 LYS A 244     110.319 111.120  91.345  1.00  7.20              
ATOM   3799  HD2 LYS A 244     108.900 110.141  91.701  1.00  7.20              
ATOM   3800  CE  LYS A 244     109.963 109.539  89.936  1.00  7.20              
ATOM   3801  HE1 LYS A 244     110.964 109.676  89.518  1.00  7.20              
ATOM   3802  HE2 LYS A 244     109.280 110.133  89.324  1.00  7.20              
ATOM   3803  NZ  LYS A 244     109.587 108.108  89.805  1.00  7.20              
ATOM   3804  HZ1 LYS A 244     108.713 107.845  90.260  1.00  7.20              
ATOM   3805  HZ2 LYS A 244     109.497 107.869  88.823  1.00  7.20              
ATOM   3806  HZ3 LYS A 244     110.291 107.481  90.174  1.00  7.20              
ATOM   3807  C   LYS A 244     112.081 106.596  92.088  1.00  7.20              
ATOM   3808  O   LYS A 244     111.762 106.653  90.902  1.00  7.20              
ATOM   3809  N   ILE A 245     111.926 105.518  92.846  1.00  7.40              
ATOM   3810  H   ILE A 245     112.270 105.575  93.798  1.00  7.40              
ATOM   3811  CA  ILE A 245     111.536 104.211  92.370  1.00  7.40              
ATOM   3812  HA  ILE A 245     111.492 104.258  91.282  1.00  7.40              
ATOM   3813  CB  ILE A 245     112.584 103.128  92.737  1.00  7.40              
ATOM   3814  HB  ILE A 245     113.566 103.496  92.433  1.00  7.40              
ATOM   3815  CG2 ILE A 245     112.656 102.842  94.249  1.00  7.40              
ATOM   3816 1HG2 ILE A 245     111.755 102.332  94.594  1.00  7.40              
ATOM   3817 2HG2 ILE A 245     113.511 102.211  94.475  1.00  7.40              
ATOM   3818 3HG2 ILE A 245     112.781 103.767  94.810  1.00  7.40              
ATOM   3819  CG1 ILE A 245     112.322 101.794  91.992  1.00  7.40              
ATOM   3820 1HG1 ILE A 245     111.280 101.496  92.099  1.00  7.40              
ATOM   3821 2HG1 ILE A 245     112.912 100.999  92.444  1.00  7.40              
ATOM   3822  CD1 ILE A 245     112.683 101.847  90.502  1.00  7.40              
ATOM   3823  HD1 ILE A 245     112.498 100.871  90.052  1.00  7.40              
ATOM   3824  HD2 ILE A 245     112.079 102.591  89.985  1.00  7.40              
ATOM   3825  HD3 ILE A 245     113.738 102.098  90.385  1.00  7.40              
ATOM   3826  C   ILE A 245     110.141 103.816  92.843  1.00  7.40              
ATOM   3827  O   ILE A 245     109.826 103.940  94.025  1.00  7.40              
ATOM   3828  N   ASP A 246     109.296 103.341  91.925  1.00  7.37              
ATOM   3829  H   ASP A 246     109.617 103.214  90.969  1.00  7.37              
ATOM   3830  CA  ASP A 246     107.866 103.577  92.115  1.00  7.37              
ATOM   3831  HA  ASP A 246     107.785 104.467  92.744  1.00  7.37              
ATOM   3832  CB  ASP A 246     107.248 104.033  90.787  1.00  7.37              
ATOM   3833  HB1 ASP A 246     106.187 104.240  90.934  1.00  7.37              
ATOM   3834  HB2 ASP A 246     107.345 103.245  90.042  1.00  7.37              
ATOM   3835  CG  ASP A 246     107.942 105.315  90.295  1.00  7.37              
ATOM   3836  OD1 ASP A 246     107.831 106.367  90.966  1.00  7.37              
ATOM   3837  OD2 ASP A 246     108.626 105.272  89.248  1.00  7.37              
ATOM   3838  C   ASP A 246     107.060 102.551  92.918  1.00  7.37              
ATOM   3839  O   ASP A 246     106.008 102.849  93.485  1.00  7.37              
ATOM   3840  N   ILE A 247     107.635 101.368  93.054  1.00  6.95              
ATOM   3841  H   ILE A 247     108.492 101.233  92.532  1.00  6.95              
ATOM   3842  CA  ILE A 247     107.392 100.382  94.108  1.00  6.95              
ATOM   3843  HA  ILE A 247     107.379 100.898  95.070  1.00  6.95              
ATOM   3844  CB  ILE A 247     106.037  99.651  93.904  1.00  6.95              
ATOM   3845  HB  ILE A 247     105.256 100.412  93.936  1.00  6.95              
ATOM   3846  CG2 ILE A 247     105.940  98.956  92.536  1.00  6.95              
ATOM   3847 1HG2 ILE A 247     104.953  98.516  92.403  1.00  6.95              
ATOM   3848 2HG2 ILE A 247     106.081  99.701  91.762  1.00  6.95              
ATOM   3849 3HG2 ILE A 247     106.701  98.178  92.449  1.00  6.95              
ATOM   3850  CG1 ILE A 247     105.740  98.663  95.052  1.00  6.95              
ATOM   3851 1HG1 ILE A 247     106.004  99.134  95.999  1.00  6.95              
ATOM   3852 2HG1 ILE A 247     106.351  97.768  94.925  1.00  6.95              
ATOM   3853  CD1 ILE A 247     104.271  98.232  95.144  1.00  6.95              
ATOM   3854  HD1 ILE A 247     104.135  97.616  96.033  1.00  6.95              
ATOM   3855  HD2 ILE A 247     103.629  99.110  95.218  1.00  6.95              
ATOM   3856  HD3 ILE A 247     103.989  97.645  94.269  1.00  6.95              
ATOM   3857  C   ILE A 247     108.593  99.464  94.036  1.00  6.95              
ATOM   3858  O   ILE A 247     109.225  99.288  92.987  1.00  6.95              
ATOM   3859  N   LEU A 248     108.865  98.914  95.197  1.00  6.87              
ATOM   3860  H   LEU A 248     108.251  99.131  95.967  1.00  6.87              
ATOM   3861  CA  LEU A 248     109.699  97.764  95.417  1.00  6.87              
ATOM   3862  HA  LEU A 248     109.827  97.238  94.473  1.00  6.87              
ATOM   3863  CB  LEU A 248     111.075  98.265  95.833  1.00  6.87              
ATOM   3864  HB1 LEU A 248     111.617  97.453  96.310  1.00  6.87              
ATOM   3865  HB2 LEU A 248     110.881  99.088  96.503  1.00  6.87              
ATOM   3866  CG  LEU A 248     112.003  98.882  94.783  1.00  6.87              
ATOM   3867  HG  LEU A 248     111.508  99.711  94.279  1.00  6.87              
ATOM   3868  CD1 LEU A 248     113.236  99.424  95.510  1.00  6.87              
ATOM   3869 1HD1 LEU A 248     113.944  99.828  94.793  1.00  6.87              
ATOM   3870 2HD1 LEU A 248     112.934 100.212  96.201  1.00  6.87              
ATOM   3871 3HD1 LEU A 248     113.711  98.626  96.081  1.00  6.87              
ATOM   3872  CD2 LEU A 248     112.444  97.858  93.753  1.00  6.87              
ATOM   3873 1HD2 LEU A 248     112.895  97.008  94.258  1.00  6.87              
ATOM   3874 2HD2 LEU A 248     111.568  97.521  93.206  1.00  6.87              
ATOM   3875 3HD2 LEU A 248     113.157  98.307  93.066  1.00  6.87              
ATOM   3876  C   LEU A 248     108.819  96.841  96.276  1.00  6.87              
ATOM   3877  O   LEU A 248     107.906  97.269  96.995  1.00  6.87              
ATOM   3878  N   LYS A 249     108.989  95.543  96.111  1.00  7.07              
ATOM   3879  H   LYS A 249     109.694  95.258  95.436  1.00  7.07              
ATOM   3880  CA  LYS A 249     108.689  94.598  97.161  1.00  7.07              
ATOM   3881  HA  LYS A 249     108.559  95.157  98.069  1.00  7.07              
ATOM   3882  CB  LYS A 249     107.418  93.750  96.931  1.00  7.07              
ATOM   3883  HB1 LYS A 249     107.421  93.357  95.914  1.00  7.07              
ATOM   3884  HB2 LYS A 249     106.543  94.389  97.056  1.00  7.07              
ATOM   3885  CG  LYS A 249     107.351  92.560  97.923  1.00  7.07              
ATOM   3886  HG1 LYS A 249     107.722  92.870  98.897  1.00  7.07              
ATOM   3887  HG2 LYS A 249     108.011  91.773  97.555  1.00  7.07              
ATOM   3888  CD  LYS A 249     105.958  91.949  98.126  1.00  7.07              
ATOM   3889  HD1 LYS A 249     105.519  91.768  97.144  1.00  7.07              
ATOM   3890  HD2 LYS A 249     105.317  92.642  98.675  1.00  7.07              
ATOM   3891  CE  LYS A 249     106.048  90.601  98.868  1.00  7.07              
ATOM   3892  HE1 LYS A 249     106.809  89.996  98.357  1.00  7.07              
ATOM   3893  HE2 LYS A 249     105.094  90.079  98.760  1.00  7.07              
ATOM   3894  NZ  LYS A 249     106.387  90.721 100.316  1.00  7.07              
ATOM   3895  HZ1 LYS A 249     107.182  91.326 100.470  1.00  7.07              
ATOM   3896  HZ2 LYS A 249     105.659  91.141 100.899  1.00  7.07              
ATOM   3897  HZ3 LYS A 249     106.609  89.818 100.718  1.00  7.07              
ATOM   3898  C   LYS A 249     109.940  93.770  97.346  1.00  7.07              
ATOM   3899  O   LYS A 249     110.172  92.819  96.608  1.00  7.07              
ATOM   3900  N   ILE A 250     110.697  94.116  98.380  1.00  7.55              
ATOM   3901  H   ILE A 250     110.521  95.010  98.833  1.00  7.55              
ATOM   3902  CA  ILE A 250     111.852  93.357  98.806  1.00  7.55              
ATOM   3903  HA  ILE A 250     111.915  92.575  98.051  1.00  7.55              
ATOM   3904  CB  ILE A 250     113.259  93.948  98.523  1.00  7.55              
ATOM   3905  HB  ILE A 250     113.513  94.412  99.443  1.00  7.55              
ATOM   3906  CG2 ILE A 250     114.439  92.974  98.338  1.00  7.55              
ATOM   3907 1HG2 ILE A 250     114.974  93.132  97.406  1.00  7.55              
ATOM   3908 2HG2 ILE A 250     115.169  93.134  99.126  1.00  7.55              
ATOM   3909 3HG2 ILE A 250     114.091  91.942  98.329  1.00  7.55              
ATOM   3910  CG1 ILE A 250     113.227  94.905  97.290  1.00  7.55              
ATOM   3911 1HG1 ILE A 250     112.415  95.614  97.372  1.00  7.55              
ATOM   3912 2HG1 ILE A 250     112.968  94.300  96.431  1.00  7.55              
ATOM   3913  CD1 ILE A 250     114.473  95.745  96.953  1.00  7.55              
ATOM   3914  HD1 ILE A 250     115.344  95.122  96.766  1.00  7.55              
ATOM   3915  HD2 ILE A 250     114.277  96.323  96.052  1.00  7.55              
ATOM   3916  HD3 ILE A 250     114.686  96.453  97.747  1.00  7.55              
ATOM   3917  C   ILE A 250     111.566  92.484  99.995  1.00  7.55              
ATOM   3918  O   ILE A 250     112.148  92.635 101.057  1.00  7.55              
ATOM   3919  N   HIS A 251     110.656  91.525  99.767  1.00  7.53              
ATOM   3920  H   HIS A 251     110.269  91.504  98.832  1.00  7.53              
ATOM   3921  CA  HIS A 251     110.692  90.251 100.485  1.00  7.53              
ATOM   3922  HA  HIS A 251     110.506  90.412 101.546  1.00  7.53              
ATOM   3923  CB  HIS A 251     109.630  89.299  99.925  1.00  7.53              
ATOM   3924  HB1 HIS A 251     109.909  89.076  98.902  1.00  7.53              
ATOM   3925  HB2 HIS A 251     108.677  89.807  99.903  1.00  7.53              
ATOM   3926  CG  HIS A 251     109.452  87.971 100.622  1.00  7.53              
ATOM   3927  ND1 HIS A 251     108.268  87.221 100.594  1.00  7.53              
ATOM   3928  CE1 HIS A 251     108.635  85.980 100.953  1.00  7.53              
ATOM   3929  HE1 HIS A 251     108.007  85.102 100.884  1.00  7.53              
ATOM   3930  NE2 HIS A 251     109.916  85.950 101.331  1.00  7.53              
ATOM   3931  HE2 HIS A 251     110.461  85.103 101.516  1.00  7.53              
ATOM   3932  CD2 HIS A 251     110.460  87.181 101.094  1.00  7.53              
ATOM   3933  HD2 HIS A 251     111.516  87.397 101.121  1.00  7.53              
ATOM   3934  C   HIS A 251     112.080  89.702 100.262  1.00  7.53              
ATOM   3935  O   HIS A 251     112.534  89.448  99.142  1.00  7.53              
ATOM   3936  N   SER A 252     112.804  89.698 101.350  1.00  8.33              
ATOM   3937  H   SER A 252     112.386  89.858 102.258  1.00  8.33              
ATOM   3938  CA  SER A 252     114.230  89.816 101.313  1.00  8.33              
ATOM   3939  HA  SER A 252     114.673  89.197 100.537  1.00  8.33              
ATOM   3940  CB  SER A 252     114.625  91.273 101.117  1.00  8.33              
ATOM   3941  HB1 SER A 252     114.270  91.848 101.967  1.00  8.33              
ATOM   3942  HB2 SER A 252     114.088  91.598 100.254  1.00  8.33              
ATOM   3943  OG  SER A 252     116.005  91.539 100.924  1.00  8.33              
ATOM   3944  HG  SER A 252     116.135  92.457 101.187  1.00  8.33              
ATOM   3945  C   SER A 252     114.767  89.364 102.661  1.00  8.33              
ATOM   3946  O   SER A 252     114.033  88.913 103.541  1.00  8.33              
ATOM   3947  N   THR A 253     116.077  89.499 102.778  1.00  7.13              
ATOM   3948  H   THR A 253     116.506  90.075 102.064  1.00  7.13              
ATOM   3949  CA  THR A 253     116.950  88.586 103.436  1.00  7.13              
ATOM   3950  HA  THR A 253     117.198  87.930 102.618  1.00  7.13              
ATOM   3951  CB  THR A 253     118.312  89.045 103.858  1.00  7.13              
ATOM   3952  HB  THR A 253     118.285  89.374 104.889  1.00  7.13              
ATOM   3953  CG2 THR A 253     119.251  87.829 103.721  1.00  7.13              
ATOM   3954 1HG2 THR A 253     119.836  87.880 102.811  1.00  7.13              
ATOM   3955 2HG2 THR A 253     119.889  87.810 104.588  1.00  7.13              
ATOM   3956 3HG2 THR A 253     118.721  86.879 103.718  1.00  7.13              
ATOM   3957  OG1 THR A 253     118.748  90.126 103.062  1.00  7.13              
ATOM   3958  HG1 THR A 253     118.752  90.888 103.654  1.00  7.13              
ATOM   3959  C   THR A 253     116.422  87.594 104.453  1.00  7.13              
ATOM   3960  O   THR A 253     116.531  87.805 105.643  1.00  7.13              
ATOM   3961  N   SER A 254     115.908  86.466 103.961  1.00  7.85              
ATOM   3962  H   SER A 254     115.943  86.306 102.953  1.00  7.85              
ATOM   3963  CA  SER A 254     114.855  85.883 104.764  1.00  7.85              
ATOM   3964  HA  SER A 254     114.412  86.653 105.399  1.00  7.85              
ATOM   3965  CB  SER A 254     113.744  85.384 103.816  1.00  7.85              
ATOM   3966  HB1 SER A 254     113.259  84.506 104.243  1.00  7.85              
ATOM   3967  HB2 SER A 254     114.157  85.106 102.847  1.00  7.85              
ATOM   3968  OG  SER A 254     112.771  86.383 103.645  1.00  7.85              
ATOM   3969  HG  SER A 254     113.221  87.234 103.535  1.00  7.85              
ATOM   3970  C   SER A 254     115.199  84.733 105.661  1.00  7.85              
ATOM   3971  O   SER A 254     114.458  84.419 106.592  1.00  7.85              
ATOM   3972  N   PHE A 255     116.324  84.087 105.415  1.00  8.39              
ATOM   3973  H   PHE A 255     116.866  84.335 104.598  1.00  8.39              
ATOM   3974  CA  PHE A 255     116.917  83.244 106.441  1.00  8.39              
ATOM   3975  HA  PHE A 255     116.151  82.857 107.115  1.00  8.39              
ATOM   3976  CB  PHE A 255     117.570  82.050 105.713  1.00  8.39              
ATOM   3977  HB1 PHE A 255     118.597  82.305 105.442  1.00  8.39              
ATOM   3978  HB2 PHE A 255     117.041  81.866 104.776  1.00  8.39              
ATOM   3979  CG  PHE A 255     117.570  80.744 106.485  1.00  8.39              
ATOM   3980  CD1 PHE A 255     116.601  79.762 106.202  1.00  8.39              
ATOM   3981  HD1 PHE A 255     115.851  79.946 105.447  1.00  8.39              
ATOM   3982  CE1 PHE A 255     116.609  78.537 106.895  1.00  8.39              
ATOM   3983  HE1 PHE A 255     115.865  77.785 106.673  1.00  8.39              
ATOM   3984  CZ  PHE A 255     117.586  78.292 107.876  1.00  8.39              
ATOM   3985  HZ  PHE A 255     117.594  77.352 108.411  1.00  8.39              
ATOM   3986  CE2 PHE A 255     118.555  79.271 108.160  1.00  8.39              
ATOM   3987  HE2 PHE A 255     119.310  79.092 108.913  1.00  8.39              
ATOM   3988  CD2 PHE A 255     118.548  80.494 107.466  1.00  8.39              
ATOM   3989  HD2 PHE A 255     119.294  81.244 107.692  1.00  8.39              
ATOM   3990  C   PHE A 255     117.924  83.986 107.265  1.00  8.39              
ATOM   3991  O   PHE A 255     118.207  83.585 108.391  1.00  8.39              
ATOM   3992  N   GLU A 256     118.510  85.023 106.666  1.00  8.23              
ATOM   3993  H   GLU A 256     118.162  85.400 105.800  1.00  8.23              
ATOM   3994  CA  GLU A 256     119.801  85.420 107.152  1.00  8.23              
ATOM   3995  HA  GLU A 256     120.213  84.493 107.553  1.00  8.23              
ATOM   3996  CB  GLU A 256     120.855  85.785 106.090  1.00  8.23              
ATOM   3997  HB1 GLU A 256     121.093  86.839 106.171  1.00  8.23              
ATOM   3998  HB2 GLU A 256     120.413  85.635 105.107  1.00  8.23              
ATOM   3999  CG  GLU A 256     122.172  84.955 106.108  1.00  8.23              
ATOM   4000  HG1 GLU A 256     122.841  85.432 105.392  1.00  8.23              
ATOM   4001  HG2 GLU A 256     121.928  83.960 105.732  1.00  8.23              
ATOM   4002  CD  GLU A 256     122.971  84.761 107.416  1.00  8.23              
ATOM   4003  OE1 GLU A 256     124.196  85.032 107.414  1.00  8.23              
ATOM   4004  OE2 GLU A 256     122.383  84.252 108.394  1.00  8.23              
ATOM   4005  C   GLU A 256     119.724  86.350 108.324  1.00  8.23              
ATOM   4006  O   GLU A 256     119.255  87.476 108.211  1.00  8.23              
ATOM   4007  N   VAL A 257     120.393  85.922 109.380  1.00  8.08              
ATOM   4008  H   VAL A 257     120.777  84.980 109.316  1.00  8.08              
ATOM   4009  CA  VAL A 257     121.154  86.783 110.262  1.00  8.08              
ATOM   4010  HA  VAL A 257     120.522  87.623 110.523  1.00  8.08              
ATOM   4011  CB  VAL A 257     121.409  86.033 111.596  1.00  8.08              
ATOM   4012  HB  VAL A 257     120.426  85.718 111.952  1.00  8.08              
ATOM   4013  CG1 VAL A 257     122.259  84.762 111.491  1.00  8.08              
ATOM   4014 1HG1 VAL A 257     123.230  84.994 111.053  1.00  8.08              
ATOM   4015 2HG1 VAL A 257     122.398  84.324 112.478  1.00  8.08              
ATOM   4016 3HG1 VAL A 257     121.756  84.030 110.861  1.00  8.08              
ATOM   4017  CG2 VAL A 257     121.988  86.909 112.713  1.00  8.08              
ATOM   4018 1HG2 VAL A 257     121.795  86.443 113.679  1.00  8.08              
ATOM   4019 2HG2 VAL A 257     123.063  87.032 112.593  1.00  8.08              
ATOM   4020 3HG2 VAL A 257     121.517  87.890 112.696  1.00  8.08              
ATOM   4021  C   VAL A 257     122.403  87.348 109.569  1.00  8.08              
ATOM   4022  O   VAL A 257     123.422  87.548 110.221  1.00  8.08              
ATOM   4023  N   LEU A 258     122.250  87.721 108.276  1.00  8.10              
ATOM   4024  H   LEU A 258     121.299  87.662 107.942  1.00  8.10              
ATOM   4025  CA  LEU A 258     123.200  88.318 107.335  1.00  8.10              
ATOM   4026  HA  LEU A 258     123.370  87.535 106.612  1.00  8.10              
ATOM   4027  CB  LEU A 258     122.757  89.598 106.549  1.00  8.10              
ATOM   4028  HB1 LEU A 258     123.607  89.907 105.943  1.00  8.10              
ATOM   4029  HB2 LEU A 258     122.614  90.377 107.279  1.00  8.10              
ATOM   4030  CG  LEU A 258     121.647  89.755 105.545  1.00  8.10              
ATOM   4031  HG  LEU A 258     120.747  89.277 105.896  1.00  8.10              
ATOM   4032  CD1 LEU A 258     121.538  91.259 105.270  1.00  8.10              
ATOM   4033 1HD1 LEU A 258     121.441  91.782 106.215  1.00  8.10              
ATOM   4034 2HD1 LEU A 258     122.419  91.667 104.777  1.00  8.10              
ATOM   4035 3HD1 LEU A 258     120.656  91.453 104.664  1.00  8.10              
ATOM   4036  CD2 LEU A 258     122.017  89.207 104.202  1.00  8.10              
ATOM   4037 1HD2 LEU A 258     121.216  89.437 103.516  1.00  8.10              
ATOM   4038 2HD2 LEU A 258     122.897  89.729 103.858  1.00  8.10              
ATOM   4039 3HD2 LEU A 258     122.158  88.134 104.292  1.00  8.10              
ATOM   4040  C   LEU A 258     124.601  88.656 107.881  1.00  8.10              
ATOM   4041  O   LEU A 258     125.300  87.793 108.354  1.00  8.10              
ATOM   4042  N   LYS A 259     125.034  89.931 107.787  1.00  7.55              
ATOM   4043  H   LYS A 259     124.554  90.469 107.082  1.00  7.55              
ATOM   4044  CA  LYS A 259     125.400  90.773 108.908  1.00  7.55              
ATOM   4045  HA  LYS A 259     124.950  90.375 109.821  1.00  7.55              
ATOM   4046  CB  LYS A 259     126.950  90.786 109.112  1.00  7.55              
ATOM   4047  HB1 LYS A 259     127.163  91.186 110.105  1.00  7.55              
ATOM   4048  HB2 LYS A 259     127.371  91.496 108.401  1.00  7.55              
ATOM   4049  CG  LYS A 259     127.752  89.471 108.952  1.00  7.55              
ATOM   4050  HG1 LYS A 259     128.810  89.731 108.914  1.00  7.55              
ATOM   4051  HG2 LYS A 259     127.511  89.027 107.989  1.00  7.55              
ATOM   4052  CD  LYS A 259     127.571  88.437 110.085  1.00  7.55              
ATOM   4053  HD1 LYS A 259     126.519  88.347 110.359  1.00  7.55              
ATOM   4054  HD2 LYS A 259     128.088  88.816 110.967  1.00  7.55              
ATOM   4055  CE  LYS A 259     128.144  87.038 109.752  1.00  7.55              
ATOM   4056  HE1 LYS A 259     128.087  86.432 110.660  1.00  7.55              
ATOM   4057  HE2 LYS A 259     129.197  87.143 109.479  1.00  7.55              
ATOM   4058  NZ  LYS A 259     127.411  86.328 108.664  1.00  7.55              
ATOM   4059  HZ1 LYS A 259     126.399  86.362 108.828  1.00  7.55              
ATOM   4060  HZ2 LYS A 259     127.512  86.803 107.770  1.00  7.55              
ATOM   4061  HZ3 LYS A 259     127.665  85.362 108.555  1.00  7.55              
ATOM   4062  C   LYS A 259     124.886  92.194 108.683  1.00  7.55              
ATOM   4063  O   LYS A 259     124.339  92.612 107.652  1.00  7.55              
ATOM   4064  N   SER A 260     124.891  92.831 109.813  1.00  7.88              
ATOM   4065  H   SER A 260     125.322  92.376 110.602  1.00  7.88              
ATOM   4066  CA  SER A 260     123.999  93.883 110.226  1.00  7.88              
ATOM   4067  HA  SER A 260     122.990  93.855 109.842  1.00  7.88              
ATOM   4068  CB  SER A 260     124.033  93.784 111.778  1.00  7.88              
ATOM   4069  HB1 SER A 260     123.164  94.252 112.181  1.00  7.88              
ATOM   4070  HB2 SER A 260     124.914  94.295 112.165  1.00  7.88              
ATOM   4071  OG  SER A 260     124.081  92.447 112.273  1.00  7.88              
ATOM   4072  HG  SER A 260     123.180  92.159 112.502  1.00  7.88              
ATOM   4073  C   SER A 260     124.573  95.186 109.731  1.00  7.88              
ATOM   4074  O   SER A 260     125.410  95.804 110.395  1.00  7.88              
ATOM   4075  N   GLU A 261     124.250  95.498 108.478  1.00  7.99              
ATOM   4076  H   GLU A 261     123.636  94.902 107.948  1.00  7.99              
ATOM   4077  CA  GLU A 261     125.197  96.328 107.776  1.00  7.99              
ATOM   4078  HA  GLU A 261     125.472  97.132 108.450  1.00  7.99              
ATOM   4079  CB  GLU A 261     126.478  95.474 107.544  1.00  7.99              
ATOM   4080  HB1 GLU A 261     126.477  95.115 106.522  1.00  7.99              
ATOM   4081  HB2 GLU A 261     126.503  94.578 108.164  1.00  7.99              
ATOM   4082  CG  GLU A 261     127.768  96.254 107.846  1.00  7.99              
ATOM   4083  HG1 GLU A 261     127.871  96.371 108.927  1.00  7.99              
ATOM   4084  HG2 GLU A 261     127.699  97.251 107.411  1.00  7.99              
ATOM   4085  CD  GLU A 261     128.983  95.529 107.274  1.00  7.99              
ATOM   4086  OE1 GLU A 261     129.337  95.805 106.103  1.00  7.99              
ATOM   4087  OE2 GLU A 261     129.543  94.614 107.921  1.00  7.99              
ATOM   4088  C   GLU A 261     124.781  97.090 106.491  1.00  7.99              
ATOM   4089  O   GLU A 261     123.691  97.632 106.426  1.00  7.99              
ATOM   4090  N   LEU A 262     125.723  97.340 105.577  1.00  8.43              
ATOM   4091  H   LEU A 262     126.516  96.715 105.616  1.00  8.43              
ATOM   4092  CA  LEU A 262     126.224  98.679 105.190  1.00  8.43              
ATOM   4093  HA  LEU A 262     126.686  98.953 106.140  1.00  8.43              
ATOM   4094  CB  LEU A 262     127.406  98.623 104.240  1.00  8.43              
ATOM   4095  HB1 LEU A 262     127.075  98.925 103.251  1.00  8.43              
ATOM   4096  HB2 LEU A 262     127.785  97.603 104.188  1.00  8.43              
ATOM   4097  CG  LEU A 262     128.626  99.525 104.613  1.00  8.43              
ATOM   4098  HG  LEU A 262     128.306 100.561 104.608  1.00  8.43              
ATOM   4099  CD1 LEU A 262     129.289  99.258 105.965  1.00  8.43              
ATOM   4100 1HD1 LEU A 262     130.135  99.933 106.088  1.00  8.43              
ATOM   4101 2HD1 LEU A 262     128.609  99.460 106.790  1.00  8.43              
ATOM   4102 3HD1 LEU A 262     129.646  98.234 106.019  1.00  8.43              
ATOM   4103  CD2 LEU A 262     129.703  99.305 103.553  1.00  8.43              
ATOM   4104 1HD2 LEU A 262     130.568  99.926 103.780  1.00  8.43              
ATOM   4105 2HD2 LEU A 262     130.017  98.261 103.547  1.00  8.43              
ATOM   4106 3HD2 LEU A 262     129.329  99.573 102.568  1.00  8.43              
ATOM   4107  C   LEU A 262     125.317  99.941 105.129  1.00  8.43              
ATOM   4108  O   LEU A 262     125.373 100.715 104.171  1.00  8.43              
ATOM   4109  N   THR A 263     124.641 100.199 106.239  1.00  8.85              
ATOM   4110  H   THR A 263     124.379  99.376 106.766  1.00  8.85              
ATOM   4111  CA  THR A 263     124.626 101.471 107.005  1.00  8.85              
ATOM   4112  HA  THR A 263     123.730 102.008 106.749  1.00  8.85              
ATOM   4113  CB  THR A 263     124.608 101.176 108.517  1.00  8.85              
ATOM   4114  HB  THR A 263     123.777 100.515 108.742  1.00  8.85              
ATOM   4115  CG2 THR A 263     125.868 100.524 109.093  1.00  8.85              
ATOM   4116 1HG2 THR A 263     125.695 100.255 110.134  1.00  8.85              
ATOM   4117 2HG2 THR A 263     126.108  99.618 108.537  1.00  8.85              
ATOM   4118 3HG2 THR A 263     126.714 101.209 109.047  1.00  8.85              
ATOM   4119  OG1 THR A 263     124.404 102.392 109.197  1.00  8.85              
ATOM   4120  HG1 THR A 263     124.202 102.174 110.113  1.00  8.85              
ATOM   4121  C   THR A 263     125.857 102.320 106.726  1.00  8.85              
ATOM   4122  O   THR A 263     126.937 101.818 106.454  1.00  8.85              
ATOM   4123  N   ASN A 264     125.637 103.625 106.827  1.00  9.81              
ATOM   4124  H   ASN A 264     124.795 103.883 107.324  1.00  9.81              
ATOM   4125  CA  ASN A 264     126.439 104.716 106.322  1.00  9.81              
ATOM   4126  HA  ASN A 264     125.883 105.201 105.526  1.00  9.81              
ATOM   4127  CB  ASN A 264     126.611 105.768 107.449  1.00  9.81              
ATOM   4128  HB1 ASN A 264     125.693 106.345 107.537  1.00  9.81              
ATOM   4129  HB2 ASN A 264     127.400 106.469 107.175  1.00  9.81              
ATOM   4130  CG  ASN A 264     126.925 105.208 108.835  1.00  9.81              
ATOM   4131  OD1 ASN A 264     126.203 105.457 109.786  1.00  9.81              
ATOM   4132  ND2 ASN A 264     127.969 104.430 109.003  1.00  9.81              
ATOM   4133 1HD2 ASN A 264     128.549 104.217 108.196  1.00  9.81              
ATOM   4134 2HD2 ASN A 264     128.110 104.022 109.906  1.00  9.81              
ATOM   4135  C   ASN A 264     127.797 104.315 105.694  1.00  9.81              
ATOM   4136  O   ASN A 264     128.839 104.461 106.332  1.00  9.81              
ATOM   4137  N   ILE A 265     127.805 103.831 104.446  1.00 11.23              
ATOM   4138  H   ILE A 265     126.921 103.647 103.992  1.00 11.23              
ATOM   4139  CA  ILE A 265     129.029 103.869 103.627  1.00 11.23              
ATOM   4140  HA  ILE A 265     129.842 103.394 104.179  1.00 11.23              
ATOM   4141  CB  ILE A 265     128.875 103.209 102.220  1.00 11.23              
ATOM   4142  HB  ILE A 265     128.656 103.991 101.492  1.00 11.23              
ATOM   4143  CG2 ILE A 265     130.246 102.632 101.822  1.00 11.23              
ATOM   4144 1HG2 ILE A 265     130.500 101.790 102.460  1.00 11.23              
ATOM   4145 2HG2 ILE A 265     130.245 102.318 100.779  1.00 11.23              
ATOM   4146 3HG2 ILE A 265     131.012 103.402 101.938  1.00 11.23              
ATOM   4147  CG1 ILE A 265     127.717 102.194 102.062  1.00 11.23              
ATOM   4148 1HG1 ILE A 265     126.777 102.694 102.285  1.00 11.23              
ATOM   4149 2HG1 ILE A 265     127.834 101.387 102.767  1.00 11.23              
ATOM   4150  CD1 ILE A 265     127.578 101.586 100.661  1.00 11.23              
ATOM   4151  HD1 ILE A 265     126.667 100.989 100.617  1.00 11.23              
ATOM   4152  HD2 ILE A 265     127.519 102.382  99.920  1.00 11.23              
ATOM   4153  HD3 ILE A 265     128.427 100.939 100.440  1.00 11.23              
ATOM   4154  C   ILE A 265     129.381 105.345 103.396  1.00 11.23              
ATOM   4155  O   ILE A 265     130.481 105.807 103.674  1.00 11.23              
ATOM   4156  N   ASP A 266     128.343 106.083 102.995  1.00 12.98              
ATOM   4157  H   ASP A 266     127.536 105.567 102.683  1.00 12.98              
ATOM   4158  CA  ASP A 266     128.082 107.457 103.394  1.00 12.98              
ATOM   4159  HA  ASP A 266     128.533 107.614 104.375  1.00 12.98              
ATOM   4160  CB  ASP A 266     128.734 108.470 102.416  1.00 12.98              
ATOM   4161  HB1 ASP A 266     129.752 108.152 102.187  1.00 12.98              
ATOM   4162  HB2 ASP A 266     128.806 109.427 102.937  1.00 12.98              
ATOM   4163  CG  ASP A 266     127.968 108.696 101.101  1.00 12.98              
ATOM   4164  OD1 ASP A 266     127.491 109.833 100.887  1.00 12.98              
ATOM   4165  OD2 ASP A 266     127.743 107.701 100.372  1.00 12.98              
ATOM   4166  C   ASP A 266     126.575 107.660 103.541  1.00 12.98              
ATOM   4167  O   ASP A 266     126.037 107.977 104.605  1.00 12.98              
ATOM   4168  N   ILE A 267     125.877 107.273 102.486  1.00 14.08              
ATOM   4169  H   ILE A 267     126.406 107.124 101.627  1.00 14.08              
ATOM   4170  CA  ILE A 267     124.507 106.835 102.521  1.00 14.08              
ATOM   4171  HA  ILE A 267     123.920 107.573 103.063  1.00 14.08              
ATOM   4172  CB  ILE A 267     123.997 106.754 101.069  1.00 14.08              
ATOM   4173  HB  ILE A 267     124.497 105.894 100.644  1.00 14.08              
ATOM   4174  CG2 ILE A 267     122.491 106.509 100.981  1.00 14.08              
ATOM   4175 1HG2 ILE A 267     122.233 105.580 101.471  1.00 14.08              
ATOM   4176 2HG2 ILE A 267     121.966 107.331 101.443  1.00 14.08              
ATOM   4177 3HG2 ILE A 267     122.162 106.424  99.947  1.00 14.08              
ATOM   4178  CG1 ILE A 267     124.294 107.990 100.177  1.00 14.08              
ATOM   4179 1HG1 ILE A 267     123.784 107.878  99.221  1.00 14.08              
ATOM   4180 2HG1 ILE A 267     125.353 108.018  99.945  1.00 14.08              
ATOM   4181  CD1 ILE A 267     123.900 109.353 100.762  1.00 14.08              
ATOM   4182  HD1 ILE A 267     124.484 109.551 101.659  1.00 14.08              
ATOM   4183  HD2 ILE A 267     124.121 110.131 100.033  1.00 14.08              
ATOM   4184  HD3 ILE A 267     122.836 109.383 100.996  1.00 14.08              
ATOM   4185  C   ILE A 267     124.451 105.508 103.252  1.00 14.08              
ATOM   4186  O   ILE A 267     125.285 104.627 103.040  1.00 14.08              
ATOM   4187  N   LEU A 268     123.486 105.379 104.153  1.00 14.13              
ATOM   4188  H   LEU A 268     122.842 106.138 104.287  1.00 14.13              
ATOM   4189  CA  LEU A 268     123.155 104.114 104.770  1.00 14.13              
ATOM   4190  HA  LEU A 268     124.086 103.664 105.071  1.00 14.13              
ATOM   4191  CB  LEU A 268     122.302 104.349 106.040  1.00 14.13              
ATOM   4192  HB1 LEU A 268     122.110 103.388 106.495  1.00 14.13              
ATOM   4193  HB2 LEU A 268     121.364 104.737 105.709  1.00 14.13              
ATOM   4194  CG  LEU A 268     122.766 105.272 107.193  1.00 14.13              
ATOM   4195  HG  LEU A 268     123.715 104.936 107.585  1.00 14.13              
ATOM   4196  CD1 LEU A 268     122.880 106.760 106.856  1.00 14.13              
ATOM   4197 1HD1 LEU A 268     121.921 107.112 106.494  1.00 14.13              
ATOM   4198 2HD1 LEU A 268     123.141 107.316 107.756  1.00 14.13              
ATOM   4199 3HD1 LEU A 268     123.671 106.939 106.133  1.00 14.13              
ATOM   4200  CD2 LEU A 268     121.756 105.164 108.333  1.00 14.13              
ATOM   4201 1HD2 LEU A 268     122.007 105.848 109.143  1.00 14.13              
ATOM   4202 2HD2 LEU A 268     120.748 105.375 107.975  1.00 14.13              
ATOM   4203 3HD2 LEU A 268     121.776 104.156 108.736  1.00 14.13              
ATOM   4204  C   LEU A 268     122.627 103.165 103.696  1.00 14.13              
ATOM   4205  O   LEU A 268     122.057 103.561 102.682  1.00 14.13              
ATOM   4206  N   GLY A 269     122.881 101.887 103.908  1.00 15.69              
ATOM   4207  H   GLY A 269     123.543 101.640 104.629  1.00 15.69              
ATOM   4208  CA  GLY A 269     122.261 100.786 103.213  1.00 15.69              
ATOM   4209  HA1 GLY A 269     122.170  99.943 103.879  1.00 15.69              
ATOM   4210  HA2 GLY A 269     122.958 100.495 102.430  1.00 15.69              
ATOM   4211  C   GLY A 269     120.869 101.043 102.507  1.00 15.69              
ATOM   4212  O   GLY A 269     120.851 100.824 101.297  1.00 15.69              
ATOM   4213  N   ILE A 270     119.673 101.445 103.040  1.00 16.10              
ATOM   4214  H   ILE A 270     119.000 101.409 102.293  1.00 16.10              
ATOM   4215  CA  ILE A 270     118.980 101.804 104.364  1.00 16.10              
ATOM   4216  HA  ILE A 270     117.923 101.730 104.334  1.00 16.10              
ATOM   4217  CB  ILE A 270     119.456 100.712 105.361  1.00 16.10              
ATOM   4218  HB  ILE A 270     118.699 100.648 106.123  1.00 16.10              
ATOM   4219  CG2 ILE A 270     119.544  99.306 104.705  1.00 16.10              
ATOM   4220 1HG2 ILE A 270     119.878  98.582 105.419  1.00 16.10              
ATOM   4221 2HG2 ILE A 270     118.578  98.977 104.378  1.00 16.10              
ATOM   4222 3HG2 ILE A 270     120.239  99.174 103.897  1.00 16.10              
ATOM   4223  CG1 ILE A 270     120.709 101.067 106.150  1.00 16.10              
ATOM   4224 1HG1 ILE A 270     120.410 101.672 106.993  1.00 16.10              
ATOM   4225 2HG1 ILE A 270     121.300 101.720 105.565  1.00 16.10              
ATOM   4226  CD1 ILE A 270     121.588  99.910 106.629  1.00 16.10              
ATOM   4227  HD1 ILE A 270     121.013  99.156 107.142  1.00 16.10              
ATOM   4228  HD2 ILE A 270     122.088  99.431 105.798  1.00 16.10              
ATOM   4229  HD3 ILE A 270     122.312 100.281 107.327  1.00 16.10              
ATOM   4230  C   ILE A 270     119.306 103.261 104.680  1.00 16.10              
ATOM   4231  O   ILE A 270     119.339 103.657 105.830  1.00 16.10              
ATOM   4232  N   ARG A 271     119.509 104.043 103.612  1.00 17.77              
ATOM   4233  H   ARG A 271     119.788 103.538 102.778  1.00 17.77              
ATOM   4234  CA  ARG A 271     119.166 105.438 103.372  1.00 17.77              
ATOM   4235  HA  ARG A 271     118.272 105.751 103.730  1.00 17.77              
ATOM   4236  CB  ARG A 271     120.283 106.388 103.866  1.00 17.77              
ATOM   4237  HB1 ARG A 271     121.213 106.040 103.442  1.00 17.77              
ATOM   4238  HB2 ARG A 271     120.350 106.310 104.939  1.00 17.77              
ATOM   4239  CG  ARG A 271     120.164 107.891 103.538  1.00 17.77              
ATOM   4240  HG1 ARG A 271     119.169 108.256 103.755  1.00 17.77              
ATOM   4241  HG2 ARG A 271     120.320 108.066 102.479  1.00 17.77              
ATOM   4242  CD  ARG A 271     121.176 108.720 104.334  1.00 17.77              
ATOM   4243  HD1 ARG A 271     122.181 108.349 104.143  1.00 17.77              
ATOM   4244  HD2 ARG A 271     120.949 108.622 105.394  1.00 17.77              
ATOM   4245  NE  ARG A 271     121.061 110.136 103.985  1.00 17.77              
ATOM   4246  HE  ARG A 271     120.115 110.532 104.010  1.00 17.77              
ATOM   4247  CZ  ARG A 271     121.994 111.013 103.702  1.00 17.77              
ATOM   4248  NH1 ARG A 271     123.268 110.740 103.798  1.00 17.77              
ATOM   4249 1HH1 ARG A 271     123.548 109.840 104.148  1.00 17.77              
ATOM   4250 2HH1 ARG A 271     123.961 111.415 103.536  1.00 17.77              
ATOM   4251  NH2 ARG A 271     121.636 112.202 103.322  1.00 17.77              
ATOM   4252 1HH2 ARG A 271     120.625 112.341 103.220  1.00 17.77              
ATOM   4253 2HH2 ARG A 271     122.292 112.925 103.118  1.00 17.77              
ATOM   4254  C   ARG A 271     118.962 105.763 101.913  1.00 17.77              
ATOM   4255  O   ARG A 271     119.501 105.112 101.024  1.00 17.77              
ATOM   4256  N   PHE A 272     118.053 106.722 101.717  1.00 19.31              
ATOM   4257  H   PHE A 272     117.727 107.228 102.531  1.00 19.31              
ATOM   4258  CA  PHE A 272     117.130 106.709 100.595  1.00 19.31              
ATOM   4259  HA  PHE A 272     116.254 107.292 100.871  1.00 19.31              
ATOM   4260  CB  PHE A 272     117.781 107.470  99.400  1.00 19.31              
ATOM   4261  HB1 PHE A 272     117.093 107.385  98.561  1.00 19.31              
ATOM   4262  HB2 PHE A 272     118.690 106.936  99.123  1.00 19.31              
ATOM   4263  CG  PHE A 272     118.064 108.926  99.639  1.00 19.31              
ATOM   4264  CD1 PHE A 272     119.358 109.346  99.991  1.00 19.31              
ATOM   4265  HD1 PHE A 272     120.155 108.632 100.122  1.00 19.31              
ATOM   4266  CE1 PHE A 272     119.623 110.714 100.191  1.00 19.31              
ATOM   4267  HE1 PHE A 272     120.605 111.047 100.498  1.00 19.31              
ATOM   4268  CZ  PHE A 272     118.592 111.657 100.018  1.00 19.31              
ATOM   4269  HZ  PHE A 272     118.782 112.704 100.199  1.00 19.31              
ATOM   4270  CE2 PHE A 272     117.301 111.238  99.649  1.00 19.31              
ATOM   4271  HE2 PHE A 272     116.513 111.969  99.525  1.00 19.31              
ATOM   4272  CD2 PHE A 272     117.036 109.868  99.466  1.00 19.31              
ATOM   4273  HD2 PHE A 272     116.034 109.559  99.197  1.00 19.31              
ATOM   4274  C   PHE A 272     116.722 105.349 100.199  1.00 19.31              
ATOM   4275  O   PHE A 272     116.591 105.018  99.014  1.00 19.31              
ATOM   4276  N   TYR A 273     116.498 104.545 101.222  1.00 20.23              
ATOM   4277  H   TYR A 273     116.575 104.878 102.173  1.00 20.23              
ATOM   4278  CA  TYR A 273     116.384 103.165 100.990  1.00 20.23              
ATOM   4279  HA  TYR A 273     116.864 103.099 100.011  1.00 20.23              
ATOM   4280  CB  TYR A 273     117.425 102.302 101.558  1.00 20.23              
ATOM   4281  HB1 TYR A 273     118.117 102.979 102.006  1.00 20.23              
ATOM   4282  HB2 TYR A 273     117.911 101.722 100.768  1.00 20.23              
ATOM   4283  CG  TYR A 273     116.735 101.428 102.491  1.00 20.23              
ATOM   4284  CD1 TYR A 273     115.747 102.018 103.282  1.00 20.23              
ATOM   4285  HD1 TYR A 273     115.544 103.077 103.295  1.00 20.23              
ATOM   4286  CE1 TYR A 273     114.806 101.186 103.808  1.00 20.23              
ATOM   4287  HE1 TYR A 273     113.853 101.531 104.093  1.00 20.23              
ATOM   4288  CZ  TYR A 273     115.170  99.898 104.070  1.00 20.23              
ATOM   4289  OH  TYR A 273     114.339  99.240 104.877  1.00 20.23              
ATOM   4290  HH  TYR A 273     114.707  98.351 104.915  1.00 20.23              
ATOM   4291  CE2 TYR A 273     116.329  99.328 103.499  1.00 20.23              
ATOM   4292  HE2 TYR A 273     116.625  98.308 103.688  1.00 20.23              
ATOM   4293  CD2 TYR A 273     117.025 100.065 102.550  1.00 20.23              
ATOM   4294  HD2 TYR A 273     117.797  99.604 101.950  1.00 20.23              
ATOM   4295  C   TYR A 273     115.101 102.570 100.656  1.00 20.23              
ATOM   4296  O   TYR A 273     114.122 102.907 101.323  1.00 20.23              
ATOM   4297  N   SER A 274     115.267 101.670  99.680  1.00 21.01              
ATOM   4298  H   SER A 274     116.203 101.542  99.324  1.00 21.01              
ATOM   4299  CA  SER A 274     114.365 100.618  99.322  1.00 21.01              
ATOM   4300  HA  SER A 274     114.348 100.533  98.250  1.00 21.01              
ATOM   4301  CB  SER A 274     114.915  99.339  99.856  1.00 21.01              
ATOM   4302  HB1 SER A 274     114.289  98.564  99.445  1.00 21.01              
ATOM   4303  HB2 SER A 274     114.888  99.401 100.937  1.00 21.01              
ATOM   4304  OG  SER A 274     116.264  99.135  99.431  1.00 21.01              
ATOM   4305  HG  SER A 274     116.240  98.567  98.650  1.00 21.01              
ATOM   4306  C   SER A 274     113.033 101.110  99.716  1.00 21.01              
ATOM   4307  O   SER A 274     112.424 100.594 100.657  1.00 21.01              
ATOM   4308  N   TYR A 275     112.752 102.344  99.200  1.00 21.85              
ATOM   4309  H   TYR A 275     113.289 102.762  98.456  1.00 21.85              
ATOM   4310  CA  TYR A 275     111.637 102.990  99.794  1.00 21.85              
ATOM   4311  HA  TYR A 275     111.507 102.603 100.795  1.00 21.85              
ATOM   4312  CB  TYR A 275     111.133 104.425  99.823  1.00 21.85              
ATOM   4313  HB1 TYR A 275     111.135 104.850  98.831  1.00 21.85              
ATOM   4314  HB2 TYR A 275     111.778 105.009 100.409  1.00 21.85              
ATOM   4315  CG  TYR A 275     109.764 104.565 100.550  1.00 21.85              
ATOM   4316  CD1 TYR A 275     109.230 103.618 101.444  1.00 21.85              
ATOM   4317  HD1 TYR A 275     109.709 102.665 101.538  1.00 21.85              
ATOM   4318  CE1 TYR A 275     108.141 103.933 102.282  1.00 21.85              
ATOM   4319  HE1 TYR A 275     107.843 103.320 103.102  1.00 21.85              
ATOM   4320  CZ  TYR A 275     107.397 105.084 102.066  1.00 21.85              
ATOM   4321  OH  TYR A 275     106.234 105.286 102.719  1.00 21.85              
ATOM   4322  HH  TYR A 275     105.848 106.110 102.405  1.00 21.85              
ATOM   4323  CE2 TYR A 275     107.826 105.989 101.100  1.00 21.85              
ATOM   4324  HE2 TYR A 275     107.233 106.857 100.870  1.00 21.85              
ATOM   4325  CD2 TYR A 275     109.038 105.738 100.446  1.00 21.85              
ATOM   4326  HD2 TYR A 275     109.407 106.412  99.755  1.00 21.85              
ATOM   4327  C   TYR A 275     110.688 102.363  98.808  1.00 21.85              
ATOM   4328  O   TYR A 275     110.377 102.863  97.726  1.00 21.85              
ATOM   4329  N   GLU A 276     110.203 101.233  99.218  1.00 23.07              
ATOM   4330  H   GLU A 276     110.730 100.692  99.901  1.00 23.07              
ATOM   4331  CA  GLU A 276     109.166 100.601  98.491  1.00 23.07              
ATOM   4332  HA  GLU A 276     109.511 100.363  97.485  1.00 23.07              
ATOM   4333  CB  GLU A 276     108.743  99.382  99.225  1.00 23.07              
ATOM   4334  HB1 GLU A 276     108.047  98.795  98.655  1.00 23.07              
ATOM   4335  HB2 GLU A 276     108.209  99.768 100.054  1.00 23.07              
ATOM   4336  CG  GLU A 276     109.832  98.575  99.840  1.00 23.07              
ATOM   4337  HG1 GLU A 276     109.373  97.781 100.404  1.00 23.07              
ATOM   4338  HG2 GLU A 276     110.336  99.192 100.568  1.00 23.07              
ATOM   4339  CD  GLU A 276     110.810  98.033  98.828  1.00 23.07              
ATOM   4340  OE1 GLU A 276     111.796  98.744  98.521  1.00 23.07              
ATOM   4341  OE2 GLU A 276     110.576  96.869  98.451  1.00 23.07              
ATOM   4342  C   GLU A 276     107.937 101.466  98.416  1.00 23.07              
ATOM   4343  O   GLU A 276     106.962 101.096  97.769  1.00 23.07              
ATOM   4344  N   PHE A 277     107.954 102.511  99.239  1.00 22.52              
ATOM   4345  H   PHE A 277     108.793 102.611  99.785  1.00 22.52              
ATOM   4346  CA  PHE A 277     107.178 103.690  99.147  1.00 22.52              
ATOM   4347  HA  PHE A 277     106.751 103.340  98.209  1.00 22.52              
ATOM   4348  CB  PHE A 277     105.790 103.651  99.820  1.00 22.52              
ATOM   4349  HB1 PHE A 277     105.661 104.547 100.407  1.00 22.52              
ATOM   4350  HB2 PHE A 277     105.773 102.843 100.524  1.00 22.52              
ATOM   4351  CG  PHE A 277     104.566 103.655  98.870  1.00 22.52              
ATOM   4352  CD1 PHE A 277     104.203 102.546  98.073  1.00 22.52              
ATOM   4353  HD1 PHE A 277     104.754 101.631  98.123  1.00 22.52              
ATOM   4354  CE1 PHE A 277     103.127 102.618  97.170  1.00 22.52              
ATOM   4355  HE1 PHE A 277     102.900 101.778  96.527  1.00 22.52              
ATOM   4356  CZ  PHE A 277     102.383 103.801  97.056  1.00 22.52              
ATOM   4357  HZ  PHE A 277     101.577 103.872  96.338  1.00 22.52              
ATOM   4358  CE2 PHE A 277     102.726 104.913  97.840  1.00 22.52              
ATOM   4359  HE2 PHE A 277     102.192 105.846  97.727  1.00 22.52              
ATOM   4360  CD2 PHE A 277     103.814 104.837  98.726  1.00 22.52              
ATOM   4361  HD2 PHE A 277     104.118 105.728  99.252  1.00 22.52              
ATOM   4362  C   PHE A 277     107.376 104.916  98.313  1.00 22.52              
ATOM   4363  O   PHE A 277     106.521 105.787  98.371  1.00 22.52              
ATOM   4364  N   SER A 278     108.454 104.999  97.580  1.00 22.05              
ATOM   4365  H   SER A 278     109.013 104.161  97.444  1.00 22.05              
ATOM   4366  CA  SER A 278     109.163 106.240  97.425  1.00 22.05              
ATOM   4367  HA  SER A 278     109.872 106.301  98.217  1.00 22.05              
ATOM   4368  CB  SER A 278     109.983 106.149  96.119  1.00 22.05              
ATOM   4369  HB1 SER A 278     110.448 107.102  95.869  1.00 22.05              
ATOM   4370  HB2 SER A 278     109.322 105.883  95.295  1.00 22.05              
ATOM   4371  OG  SER A 278     111.025 105.221  96.266  1.00 22.05              
ATOM   4372  HG  SER A 278     110.793 104.440  95.737  1.00 22.05              
ATOM   4373  C   SER A 278     108.418 107.606  97.388  1.00 22.05              
ATOM   4374  O   SER A 278     108.556 108.395  96.457  1.00 22.05              
ATOM   4375  N   SER A 279     107.816 107.993  98.507  1.00 21.20              
ATOM   4376  H   SER A 279     107.373 107.277  99.063  1.00 21.20              
ATOM   4377  CA  SER A 279     107.933 109.328  99.057  1.00 21.20              
ATOM   4378  HA  SER A 279     107.840 110.028  98.225  1.00 21.20              
ATOM   4379  CB  SER A 279     106.760 109.655  99.983  1.00 21.20              
ATOM   4380  HB1 SER A 279     106.841 110.686 100.337  1.00 21.20              
ATOM   4381  HB2 SER A 279     106.798 108.963 100.810  1.00 21.20              
ATOM   4382  OG  SER A 279     105.526 109.455  99.331  1.00 21.20              
ATOM   4383  HG  SER A 279     105.336 110.244  98.813  1.00 21.20              
ATOM   4384  C   SER A 279     109.291 109.607  99.651  1.00 21.20              
ATOM   4385  O   SER A 279     109.647 110.749  99.839  1.00 21.20              
ATOM   4386  N   PHE A 280     110.026 108.524  99.905  1.00 18.90              
ATOM   4387  H   PHE A 280     109.441 107.705  99.912  1.00 18.90              
ATOM   4388  CA  PHE A 280     111.437 108.145  99.771  1.00 18.90              
ATOM   4389  HA  PHE A 280     111.614 107.224 100.305  1.00 18.90              
ATOM   4390  CB  PHE A 280     111.723 107.848  98.247  1.00 18.90              
ATOM   4391  HB1 PHE A 280     110.833 108.103  97.710  1.00 18.90              
ATOM   4392  HB2 PHE A 280     111.913 106.788  98.120  1.00 18.90              
ATOM   4393  CG  PHE A 280     112.771 108.558  97.366  1.00 18.90              
ATOM   4394  CD1 PHE A 280     112.377 109.669  96.583  1.00 18.90              
ATOM   4395  HD1 PHE A 280     111.366 110.054  96.640  1.00 18.90              
ATOM   4396  CE1 PHE A 280     113.291 110.298  95.719  1.00 18.90              
ATOM   4397  HE1 PHE A 280     112.975 111.165  95.154  1.00 18.90              
ATOM   4398  CZ  PHE A 280     114.612 109.837  95.622  1.00 18.90              
ATOM   4399  HZ  PHE A 280     115.309 110.349  94.977  1.00 18.90              
ATOM   4400  CE2 PHE A 280     115.002 108.706  96.352  1.00 18.90              
ATOM   4401  HE2 PHE A 280     116.005 108.320  96.264  1.00 18.90              
ATOM   4402  CD2 PHE A 280     114.078 108.056  97.188  1.00 18.90              
ATOM   4403  HD2 PHE A 280     114.386 107.145  97.667  1.00 18.90              
ATOM   4404  C   PHE A 280     112.498 109.184 100.063  1.00 18.90              
ATOM   4405  O   PHE A 280     113.537 108.954 100.656  1.00 18.90              
ATOM   4406  N   GLU A 281     112.248 110.374  99.619  1.00 18.27              
ATOM   4407  H   GLU A 281     111.411 110.568  99.085  1.00 18.27              
ATOM   4408  CA  GLU A 281     113.108 111.444  99.928  1.00 18.27              
ATOM   4409  HA  GLU A 281     114.130 111.107 100.110  1.00 18.27              
ATOM   4410  CB  GLU A 281     113.204 112.382  98.703  1.00 18.27              
ATOM   4411  HB1 GLU A 281     113.714 111.825  97.919  1.00 18.27              
ATOM   4412  HB2 GLU A 281     113.847 113.226  98.955  1.00 18.27              
ATOM   4413  CG  GLU A 281     111.869 112.926  98.140  1.00 18.27              
ATOM   4414  HG1 GLU A 281     111.611 113.846  98.668  1.00 18.27              
ATOM   4415  HG2 GLU A 281     111.067 112.213  98.325  1.00 18.27              
ATOM   4416  CD  GLU A 281     111.928 113.189  96.627  1.00 18.27              
ATOM   4417  OE1 GLU A 281     112.886 113.861  96.185  1.00 18.27              
ATOM   4418  OE2 GLU A 281     111.025 112.701  95.907  1.00 18.27              
ATOM   4419  C   GLU A 281     112.678 112.177 101.181  1.00 18.27              
ATOM   4420  O   GLU A 281     113.454 112.398 102.101  1.00 18.27              
ATOM   4421  N   GLU A 282     111.379 112.350 101.292  1.00 17.15              
ATOM   4422  H   GLU A 282     110.813 112.184 100.469  1.00 17.15              
ATOM   4423  CA  GLU A 282     110.680 112.421 102.545  1.00 17.15              
ATOM   4424  HA  GLU A 282     111.216 113.102 103.208  1.00 17.15              
ATOM   4425  CB  GLU A 282     109.317 113.074 102.219  1.00 17.15              
ATOM   4426  HB1 GLU A 282     108.789 112.426 101.525  1.00 17.15              
ATOM   4427  HB2 GLU A 282     109.509 114.006 101.684  1.00 17.15              
ATOM   4428  CG  GLU A 282     108.389 113.420 103.395  1.00 17.15              
ATOM   4429  HG1 GLU A 282     108.832 114.245 103.958  1.00 17.15              
ATOM   4430  HG2 GLU A 282     108.299 112.570 104.069  1.00 17.15              
ATOM   4431  CD  GLU A 282     106.981 113.796 102.897  1.00 17.15              
ATOM   4432  OE1 GLU A 282     106.399 112.986 102.135  1.00 17.15              
ATOM   4433  OE2 GLU A 282     106.487 114.876 103.295  1.00 17.15              
ATOM   4434  C   GLU A 282     110.563 111.117 103.290  1.00 17.15              
ATOM   4435  O   GLU A 282     110.397 111.139 104.493  1.00 17.15              
ATOM   4436  N   ILE A 283     110.620 109.972 102.590  1.00 16.02              
ATOM   4437  H   ILE A 283     110.674 110.097 101.584  1.00 16.02              
ATOM   4438  CA  ILE A 283     110.121 108.710 103.130  1.00 16.02              
ATOM   4439  HA  ILE A 283     110.196 108.839 104.217  1.00 16.02              
ATOM   4440  CB  ILE A 283     108.567 108.620 102.922  1.00 16.02              
ATOM   4441  HB  ILE A 283     108.424 108.367 101.888  1.00 16.02              
ATOM   4442  CG2 ILE A 283     107.890 107.555 103.770  1.00 16.02              
ATOM   4443 1HG2 ILE A 283     107.865 107.864 104.783  1.00 16.02              
ATOM   4444 2HG2 ILE A 283     106.864 107.439 103.455  1.00 16.02              
ATOM   4445 3HG2 ILE A 283     108.405 106.606 103.767  1.00 16.02              
ATOM   4446  CG1 ILE A 283     107.771 109.917 103.240  1.00 16.02              
ATOM   4447 1HG1 ILE A 283     108.011 110.650 102.480  1.00 16.02              
ATOM   4448 2HG1 ILE A 283     108.116 110.287 104.200  1.00 16.02              
ATOM   4449  CD1 ILE A 283     106.232 109.915 103.356  1.00 16.02              
ATOM   4450  HD1 ILE A 283     105.733 109.616 102.441  1.00 16.02              
ATOM   4451  HD2 ILE A 283     105.901 109.254 104.146  1.00 16.02              
ATOM   4452  HD3 ILE A 283     105.890 110.919 103.602  1.00 16.02              
ATOM   4453  C   ILE A 283     110.941 107.499 102.754  1.00 16.02              
ATOM   4454  O   ILE A 283     110.466 106.423 102.676  1.00 16.02              
ATOM   4455  N   CYS A 284     112.222 107.653 102.516  1.00 15.95              
ATOM   4456  H   CYS A 284     112.520 108.605 102.332  1.00 15.95              
ATOM   4457  CA  CYS A 284     113.351 106.734 102.697  1.00 15.95              
ATOM   4458  HA  CYS A 284     113.024 106.154 103.487  1.00 15.95              
ATOM   4459  CB  CYS A 284     113.657 105.693 101.672  1.00 15.95              
ATOM   4460  HB1 CYS A 284     112.853 104.983 101.653  1.00 15.95              
ATOM   4461  HB2 CYS A 284     114.484 105.140 102.078  1.00 15.95              
ATOM   4462  SG  CYS A 284     113.965 106.198  99.979  1.00 15.95              
ATOM   4463  HG  CYS A 284     114.418 105.031  99.497  1.00 15.95              
ATOM   4464  C   CYS A 284     114.519 107.673 103.056  1.00 15.95              
ATOM   4465  O   CYS A 284     115.631 107.220 103.227  1.00 15.95              
ATOM   4466  N   GLU A 285     114.248 108.960 103.317  1.00 17.22              
ATOM   4467  H   GLU A 285     113.542 109.384 102.728  1.00 17.22              
ATOM   4468  CA  GLU A 285     114.665 109.631 104.527  1.00 17.22              
ATOM   4469  HA  GLU A 285     115.351 108.975 105.037  1.00 17.22              
ATOM   4470  CB  GLU A 285     115.539 110.898 104.239  1.00 17.22              
ATOM   4471  HB1 GLU A 285     115.928 111.233 105.201  1.00 17.22              
ATOM   4472  HB2 GLU A 285     114.888 111.694 103.896  1.00 17.22              
ATOM   4473  CG  GLU A 285     116.710 110.716 103.256  1.00 17.22              
ATOM   4474  HG1 GLU A 285     116.474 111.283 102.355  1.00 17.22              
ATOM   4475  HG2 GLU A 285     116.792 109.670 102.960  1.00 17.22              
ATOM   4476  CD  GLU A 285     118.063 111.162 103.821  1.00 17.22              
ATOM   4477  OE1 GLU A 285     118.427 110.777 104.954  1.00 17.22              
ATOM   4478  OE2 GLU A 285     118.888 111.783 103.108  1.00 17.22              
ATOM   4479  C   GLU A 285     113.618 109.903 105.553  1.00 17.22              
ATOM   4480  O   GLU A 285     113.899 110.489 106.581  1.00 17.22              
ATOM   4481  N   ALA A 286     112.455 109.271 105.367  1.00 17.60              
ATOM   4482  H   ALA A 286     112.053 109.314 104.443  1.00 17.60              
ATOM   4483  CA  ALA A 286     111.716 108.597 106.413  1.00 17.60              
ATOM   4484  HA  ALA A 286     112.535 108.357 107.001  1.00 17.60              
ATOM   4485  CB  ALA A 286     111.028 109.667 107.302  1.00 17.60              
ATOM   4486  HB1 ALA A 286     110.604 109.169 108.147  1.00 17.60              
ATOM   4487  HB2 ALA A 286     111.781 110.356 107.682  1.00 17.60              
ATOM   4488  HB3 ALA A 286     110.350 110.259 106.704  1.00 17.60              
ATOM   4489  C   ALA A 286     111.065 107.330 105.914  1.00 17.60              
ATOM   4490  O   ALA A 286     109.914 107.021 105.786  1.00 17.60              
ATOM   4491  N   THR A 287     111.894 106.475 105.404  1.00 16.50              
ATOM   4492  H   THR A 287     112.835 106.797 105.253  1.00 16.50              
ATOM   4493  CA  THR A 287     111.763 105.030 105.547  1.00 16.50              
ATOM   4494  HA  THR A 287     111.510 104.967 106.531  1.00 16.50              
ATOM   4495  CB  THR A 287     110.729 104.383 104.580  1.00 16.50              
ATOM   4496  HB  THR A 287     109.991 105.112 104.301  1.00 16.50              
ATOM   4497  CG2 THR A 287     111.312 103.669 103.343  1.00 16.50              
ATOM   4498 1HG2 THR A 287     110.818 102.725 103.172  1.00 16.50              
ATOM   4499 2HG2 THR A 287     111.237 104.316 102.510  1.00 16.50              
ATOM   4500 3HG2 THR A 287     112.356 103.431 103.278  1.00 16.50              
ATOM   4501  OG1 THR A 287     109.859 103.447 105.146  1.00 16.50              
ATOM   4502  HG1 THR A 287     108.955 103.803 105.153  1.00 16.50              
ATOM   4503  C   THR A 287     113.193 104.579 105.273  1.00 16.50              
ATOM   4504  O   THR A 287     113.467 103.421 105.153  1.00 16.50              
ATOM   4505  N   HIS A 288     114.211 105.435 105.176  1.00 17.35              
ATOM   4506  H   HIS A 288     114.025 106.420 105.189  1.00 17.35              
ATOM   4507  CA  HIS A 288     115.405 105.017 105.777  1.00 17.35              
ATOM   4508  HA  HIS A 288     115.416 103.994 106.004  1.00 17.35              
ATOM   4509  CB  HIS A 288     116.701 105.350 105.123  1.00 17.35              
ATOM   4510  HB1 HIS A 288     116.589 105.359 104.050  1.00 17.35              
ATOM   4511  HB2 HIS A 288     117.264 104.462 105.299  1.00 17.35              
ATOM   4512  CG  HIS A 288     117.608 106.496 105.706  1.00 17.35              
ATOM   4513  ND1 HIS A 288     118.604 106.336 106.678  1.00 17.35              
ATOM   4514  CE1 HIS A 288     118.976 107.554 107.085  1.00 17.35              
ATOM   4515  HE1 HIS A 288     119.711 107.757 107.851  1.00 17.35              
ATOM   4516  NE2 HIS A 288     118.330 108.475 106.366  1.00 17.35              
ATOM   4517  HE2 HIS A 288     118.465 109.489 106.392  1.00 17.35              
ATOM   4518  CD2 HIS A 288     117.486 107.833 105.498  1.00 17.35              
ATOM   4519  HD2 HIS A 288     116.848 108.325 104.800  1.00 17.35              
ATOM   4520  C   HIS A 288     115.583 105.891 107.037  1.00 17.35              
ATOM   4521  O   HIS A 288     116.343 105.533 107.933  1.00 17.35              
ATOM   4522  N   ASP A 289     114.958 107.050 107.173  1.00 18.40              
ATOM   4523  H   ASP A 289     114.565 107.565 106.410  1.00 18.40              
ATOM   4524  CA  ASP A 289     114.417 107.250 108.495  1.00 18.40              
ATOM   4525  HA  ASP A 289     115.156 106.888 109.222  1.00 18.40              
ATOM   4526  CB  ASP A 289     114.291 108.713 108.952  1.00 18.40              
ATOM   4527  HB1 ASP A 289     113.373 109.143 108.589  1.00 18.40              
ATOM   4528  HB2 ASP A 289     115.132 109.262 108.528  1.00 18.40              
ATOM   4529  CG  ASP A 289     114.322 108.898 110.470  1.00 18.40              
ATOM   4530  OD1 ASP A 289     114.624 107.932 111.213  1.00 18.40              
ATOM   4531  OD2 ASP A 289     113.876 109.974 110.922  1.00 18.40              
ATOM   4532  C   ASP A 289     113.217 106.270 108.570  1.00 18.40              
ATOM   4533  O   ASP A 289     112.129 106.711 108.478  1.00 18.40              
ATOM   4534  N   LEU A 290     113.186 104.951 108.283  1.00 17.78              
ATOM   4535  H   LEU A 290     112.314 104.749 107.836  1.00 17.78              
ATOM   4536  CA  LEU A 290     113.769 103.744 108.914  1.00 17.78              
ATOM   4537  HA  LEU A 290     113.070 102.984 109.111  1.00 17.78              
ATOM   4538  CB  LEU A 290     115.029 103.185 108.187  1.00 17.78              
ATOM   4539  HB1 LEU A 290     115.900 103.559 108.655  1.00 17.78              
ATOM   4540  HB2 LEU A 290     114.750 103.592 107.291  1.00 17.78              
ATOM   4541  CG  LEU A 290     115.604 101.931 107.524  1.00 17.78              
ATOM   4542  HG  LEU A 290     116.234 101.383 108.139  1.00 17.78              
ATOM   4543  CD1 LEU A 290     114.455 101.166 107.121  1.00 17.78              
ATOM   4544 1HD1 LEU A 290     114.644 100.162 106.998  1.00 17.78              
ATOM   4545 2HD1 LEU A 290     113.769 101.197 107.901  1.00 17.78              
ATOM   4546 3HD1 LEU A 290     114.093 101.524 106.195  1.00 17.78              
ATOM   4547  CD2 LEU A 290     116.485 102.063 106.332  1.00 17.78              
ATOM   4548 1HD2 LEU A 290     117.399 102.561 106.583  1.00 17.78              
ATOM   4549 2HD2 LEU A 290     116.709 101.099 105.924  1.00 17.78              
ATOM   4550 3HD2 LEU A 290     115.993 102.610 105.564  1.00 17.78              
ATOM   4551  C   LEU A 290     114.175 104.402 110.264  1.00 17.78              
ATOM   4552  O   LEU A 290     115.142 105.082 110.455  1.00 17.78              
ATOM   4553  N   SER A 291     113.364 104.177 111.280  1.00 18.18              
ATOM   4554  H   SER A 291     112.414 103.884 111.111  1.00 18.18              
ATOM   4555  CA  SER A 291     113.889 103.808 112.569  1.00 18.18              
ATOM   4556  HA  SER A 291     114.864 103.739 112.260  1.00 18.18              
ATOM   4557  CB  SER A 291     114.187 104.994 113.543  1.00 18.18              
ATOM   4558  HB1 SER A 291     115.265 105.101 113.602  1.00 18.18              
ATOM   4559  HB2 SER A 291     113.832 104.755 114.540  1.00 18.18              
ATOM   4560  OG  SER A 291     113.700 106.259 113.179  1.00 18.18              
ATOM   4561  HG  SER A 291     114.301 106.728 112.555  1.00 18.18              
ATOM   4562  C   SER A 291     113.768 102.281 113.039  1.00 18.18              
ATOM   4563  O   SER A 291     112.721 101.899 113.474  1.00 18.18              
ATOM   4564  N   THR A 292     114.829 101.436 112.864  1.00 17.48              
ATOM   4565  H   THR A 292     115.598 101.951 112.494  1.00 17.48              
ATOM   4566  CA  THR A 292     115.318  99.990 112.938  1.00 17.48              
ATOM   4567  HA  THR A 292     114.962  99.703 113.915  1.00 17.48              
ATOM   4568  CB  THR A 292     114.767  98.904 112.120  1.00 17.48              
ATOM   4569  HB  THR A 292     115.010  99.083 111.095  1.00 17.48              
ATOM   4570  CG2 THR A 292     115.119  97.468 112.269  1.00 17.48              
ATOM   4571 1HG2 THR A 292     115.914  97.421 112.982  1.00 17.48              
ATOM   4572 2HG2 THR A 292     115.438  97.067 111.325  1.00 17.48              
ATOM   4573 3HG2 THR A 292     114.319  96.874 112.664  1.00 17.48              
ATOM   4574  OG1 THR A 292     113.439  99.128 112.390  1.00 17.48              
ATOM   4575  HG1 THR A 292     113.078  98.494 113.025  1.00 17.48              
ATOM   4576  C   THR A 292     116.719 100.112 113.339  1.00 17.48              
ATOM   4577  O   THR A 292     117.474 100.576 112.563  1.00 17.48              
ATOM   4578  N   THR A 293     117.115 100.002 114.601  1.00 17.79              
ATOM   4579  H   THR A 293     116.468  99.928 115.377  1.00 17.79              
ATOM   4580  CA  THR A 293     118.536 100.097 114.840  1.00 17.79              
ATOM   4581  HA  THR A 293     119.057 100.728 114.144  1.00 17.79              
ATOM   4582  CB  THR A 293     119.049 100.603 116.193  1.00 17.79              
ATOM   4583  HB  THR A 293     119.017  99.855 116.962  1.00 17.79              
ATOM   4584  CG2 THR A 293     120.471 101.186 116.175  1.00 17.79              
ATOM   4585 1HG2 THR A 293     120.725 101.574 117.162  1.00 17.79              
ATOM   4586 2HG2 THR A 293     121.191 100.410 115.928  1.00 17.79              
ATOM   4587 3HG2 THR A 293     120.538 101.991 115.442  1.00 17.79              
ATOM   4588  OG1 THR A 293     118.283 101.652 116.664  1.00 17.79              
ATOM   4589  HG1 THR A 293     118.379 102.329 115.979  1.00 17.79              
ATOM   4590  C   THR A 293     119.152  98.744 114.577  1.00 17.79              
ATOM   4591  O   THR A 293     120.394  98.536 114.523  1.00 17.79              
ATOM   4592  N   GLY A 294     118.273  97.828 114.317  1.00 17.35              
ATOM   4593  H   GLY A 294     117.362  98.119 114.587  1.00 17.35              
ATOM   4594  CA  GLY A 294     118.396  96.645 113.603  1.00 17.35              
ATOM   4595  HA1 GLY A 294     117.671  95.970 113.966  1.00 17.35              
ATOM   4596  HA2 GLY A 294     119.447  96.236 113.753  1.00 17.35              
ATOM   4597  C   GLY A 294     118.024  96.792 112.141  1.00 17.35              
ATOM   4598  O   GLY A 294     117.924  95.838 111.459  1.00 17.35              
ATOM   4599  N   ILE A 295     117.899  98.048 111.743  1.00 16.33              
ATOM   4600  H   ILE A 295     117.909  98.797 112.398  1.00 16.33              
ATOM   4601  CA  ILE A 295     118.475  98.627 110.532  1.00 16.33              
ATOM   4602  HA  ILE A 295     117.795  98.555 109.706  1.00 16.33              
ATOM   4603  CB  ILE A 295     119.322  99.988 110.597  1.00 16.33              
ATOM   4604  HB  ILE A 295     118.565 100.722 110.516  1.00 16.33              
ATOM   4605  CG2 ILE A 295     120.159 100.289 111.839  1.00 16.33              
ATOM   4606 1HG2 ILE A 295     120.065 101.318 112.178  1.00 16.33              
ATOM   4607 2HG2 ILE A 295     119.803  99.651 112.581  1.00 16.33              
ATOM   4608 3HG2 ILE A 295     121.206 100.030 111.747  1.00 16.33              
ATOM   4609  CG1 ILE A 295     120.341 100.389 109.480  1.00 16.33              
ATOM   4610 1HG1 ILE A 295     119.758 100.596 108.606  1.00 16.33              
ATOM   4611 2HG1 ILE A 295     120.981  99.555 109.252  1.00 16.33              
ATOM   4612  CD1 ILE A 295     121.349 101.557 109.686  1.00 16.33              
ATOM   4613  HD1 ILE A 295     121.718 101.890 108.723  1.00 16.33              
ATOM   4614  HD2 ILE A 295     120.927 102.408 110.208  1.00 16.33              
ATOM   4615  HD3 ILE A 295     122.210 101.222 110.259  1.00 16.33              
ATOM   4616  C   ILE A 295     119.701  97.762 110.281  1.00 16.33              
ATOM   4617  O   ILE A 295     120.085  97.377 109.202  1.00 16.33              
ATOM   4618  N   ILE A 296     120.412  97.487 111.338  1.00 16.52              
ATOM   4619  H   ILE A 296     120.250  97.971 112.206  1.00 16.52              
ATOM   4620  CA  ILE A 296     121.287  96.430 111.390  1.00 16.52              
ATOM   4621  HA  ILE A 296     121.341  95.880 110.456  1.00 16.52              
ATOM   4622  CB  ILE A 296     122.722  97.115 111.540  1.00 16.52              
ATOM   4623  HB  ILE A 296     123.417  96.282 111.636  1.00 16.52              
ATOM   4624  CG2 ILE A 296     123.082  97.928 110.294  1.00 16.52              
ATOM   4625 1HG2 ILE A 296     122.692  97.482 109.380  1.00 16.52              
ATOM   4626 2HG2 ILE A 296     122.685  98.933 110.362  1.00 16.52              
ATOM   4627 3HG2 ILE A 296     124.158  98.021 110.179  1.00 16.52              
ATOM   4628  CG1 ILE A 296     123.027  97.972 112.807  1.00 16.52              
ATOM   4629 1HG1 ILE A 296     122.907  97.396 113.716  1.00 16.52              
ATOM   4630 2HG1 ILE A 296     122.348  98.809 112.877  1.00 16.52              
ATOM   4631  CD1 ILE A 296     124.461  98.524 112.866  1.00 16.52              
ATOM   4632  HD1 ILE A 296     124.629  98.970 113.847  1.00 16.52              
ATOM   4633  HD2 ILE A 296     125.175  97.713 112.717  1.00 16.52              
ATOM   4634  HD3 ILE A 296     124.608  99.292 112.109  1.00 16.52              
ATOM   4635  C   ILE A 296     121.084  95.399 112.471  1.00 16.52              
ATOM   4636  O   ILE A 296     121.732  95.407 113.518  1.00 16.52              
ATOM   4637  N   VAL A 297     120.140  94.488 112.247  1.00 15.96              
ATOM   4638  H   VAL A 297     119.564  94.557 111.419  1.00 15.96              
ATOM   4639  CA  VAL A 297     119.925  93.365 113.139  1.00 15.96              
ATOM   4640  HA  VAL A 297     120.782  93.381 113.819  1.00 15.96              
ATOM   4641  CB  VAL A 297     118.855  93.444 114.228  1.00 15.96              
ATOM   4642  HB  VAL A 297     119.118  94.352 114.729  1.00 15.96              
ATOM   4643  CG1 VAL A 297     117.416  93.477 113.747  1.00 15.96              
ATOM   4644 1HG1 VAL A 297     116.774  93.699 114.570  1.00 15.96              
ATOM   4645 2HG1 VAL A 297     117.259  94.251 113.034  1.00 15.96              
ATOM   4646 3HG1 VAL A 297     117.083  92.539 113.323  1.00 15.96              
ATOM   4647  CG2 VAL A 297     119.003  92.291 115.232  1.00 15.96              
ATOM   4648 1HG2 VAL A 297     118.520  91.391 114.866  1.00 15.96              
ATOM   4649 2HG2 VAL A 297     120.046  92.076 115.451  1.00 15.96              
ATOM   4650 3HG2 VAL A 297     118.495  92.558 116.142  1.00 15.96              
ATOM   4651  C   VAL A 297     120.083  92.011 112.633  1.00 15.96              
ATOM   4652  O   VAL A 297     121.211  91.503 112.655  1.00 15.96              
ATOM   4653  N   SER A 298     118.980  91.443 112.211  1.00 15.18              
ATOM   4654  H   SER A 298     118.120  91.958 112.244  1.00 15.18              
ATOM   4655  CA  SER A 298     118.905  90.080 111.874  1.00 15.18              
ATOM   4656  HA  SER A 298     119.817  89.712 111.490  1.00 15.18              
ATOM   4657  CB  SER A 298     118.632  89.195 113.126  1.00 15.18              
ATOM   4658  HB1 SER A 298     118.494  88.154 112.856  1.00 15.18              
ATOM   4659  HB2 SER A 298     117.744  89.536 113.644  1.00 15.18              
ATOM   4660  OG  SER A 298     119.737  89.230 114.024  1.00 15.18              
ATOM   4661  HG  SER A 298     119.431  88.926 114.895  1.00 15.18              
ATOM   4662  C   SER A 298     117.833  89.795 110.818  1.00 15.18              
ATOM   4663  O   SER A 298     117.321  88.646 110.761  1.00 15.18              
ATOM   4664  N   PHE A 299     117.547  90.738 109.939  1.00 14.38              
ATOM   4665  H   PHE A 299     117.759  91.663 110.270  1.00 14.38              
ATOM   4666  CA  PHE A 299     117.551  90.467 108.488  1.00 14.38              
ATOM   4667  HA  PHE A 299     117.783  89.404 108.433  1.00 14.38              
ATOM   4668  CB  PHE A 299     116.175  90.543 107.896  1.00 14.38              
ATOM   4669  HB1 PHE A 299     116.279  90.883 106.884  1.00 14.38              
ATOM   4670  HB2 PHE A 299     115.626  91.265 108.480  1.00 14.38              
ATOM   4671  CG  PHE A 299     115.212  89.342 107.860  1.00 14.38              
ATOM   4672  CD1 PHE A 299     115.482  88.072 108.416  1.00 14.38              
ATOM   4673  HD1 PHE A 299     116.457  87.834 108.802  1.00 14.38              
ATOM   4674  CE1 PHE A 299     114.506  87.060 108.398  1.00 14.38              
ATOM   4675  HE1 PHE A 299     114.749  86.087 108.800  1.00 14.38              
ATOM   4676  CZ  PHE A 299     113.258  87.285 107.797  1.00 14.38              
ATOM   4677  HZ  PHE A 299     112.537  86.485 107.740  1.00 14.38              
ATOM   4678  CE2 PHE A 299     112.995  88.521 107.189  1.00 14.38              
ATOM   4679  HE2 PHE A 299     112.066  88.693 106.662  1.00 14.38              
ATOM   4680  CD2 PHE A 299     113.971  89.531 107.216  1.00 14.38              
ATOM   4681  HD2 PHE A 299     113.806  90.464 106.707  1.00 14.38              
ATOM   4682  C   PHE A 299     118.879  90.951 107.837  1.00 14.38              
ATOM   4683  O   PHE A 299     119.051  90.576 106.691  1.00 14.38              
ATOM   4684  N   PRO A 300     119.997  91.104 108.585  1.00 16.16              
ATOM   4685  CD  PRO A 300     120.618  89.901 108.997  1.00 16.16              
ATOM   4686  HD1 PRO A 300     120.816  89.409 108.068  1.00 16.16              
ATOM   4687  HD2 PRO A 300     119.937  89.297 109.571  1.00 16.16              
ATOM   4688  CG  PRO A 300     121.872  90.233 109.823  1.00 16.16              
ATOM   4689  HG1 PRO A 300     122.787  89.824 109.445  1.00 16.16              
ATOM   4690  HG2 PRO A 300     121.762  89.936 110.857  1.00 16.16              
ATOM   4691  CB  PRO A 300     122.006  91.701 109.676  1.00 16.16              
ATOM   4692  HB1 PRO A 300     122.524  91.939 108.783  1.00 16.16              
ATOM   4693  HB2 PRO A 300     122.358  92.114 110.594  1.00 16.16              
ATOM   4694  CA  PRO A 300     120.645  92.114 109.419  1.00 16.16              
ATOM   4695  HA  PRO A 300     120.150  92.004 110.345  1.00 16.16              
ATOM   4696  C   PRO A 300     120.232  93.514 109.088  1.00 16.16              
ATOM   4697  O   PRO A 300     119.188  93.880 109.590  1.00 16.16              
ATOM   4698  N   ASN A 301     120.877  94.220 108.193  1.00 16.47              
ATOM   4699  H   ASN A 301     121.619  93.809 107.647  1.00 16.47              
ATOM   4700  CA  ASN A 301     119.962  95.137 107.491  1.00 16.47              
ATOM   4701  HA  ASN A 301     119.268  95.658 108.119  1.00 16.47              
ATOM   4702  CB  ASN A 301     120.901  96.105 106.745  1.00 16.47              
ATOM   4703  HB1 ASN A 301     121.854  96.199 107.254  1.00 16.47              
ATOM   4704  HB2 ASN A 301     120.469  97.091 106.768  1.00 16.47              
ATOM   4705  CG  ASN A 301     121.155  95.767 105.288  1.00 16.47              
ATOM   4706  OD1 ASN A 301     122.164  95.195 104.905  1.00 16.47              
ATOM   4707  ND2 ASN A 301     120.186  96.078 104.456  1.00 16.47              
ATOM   4708 1HD2 ASN A 301     119.357  96.546 104.848  1.00 16.47              
ATOM   4709 2HD2 ASN A 301     120.287  95.835 103.492  1.00 16.47              
ATOM   4710  C   ASN A 301     119.158  94.273 106.542  1.00 16.47              
ATOM   4711  O   ASN A 301     119.659  93.282 106.043  1.00 16.47              
ATOM   4712  N   VAL A 302     117.927  94.639 106.333  1.00 16.30              
ATOM   4713  H   VAL A 302     117.735  95.603 106.598  1.00 16.30              
ATOM   4714  CA  VAL A 302     116.805  93.804 106.030  1.00 16.30              
ATOM   4715  HA  VAL A 302     116.158  94.466 105.475  1.00 16.30              
ATOM   4716  CB  VAL A 302     117.069  92.722 104.944  1.00 16.30              
ATOM   4717  HB  VAL A 302     117.836  92.041 105.267  1.00 16.30              
ATOM   4718  CG1 VAL A 302     115.891  91.824 104.599  1.00 16.30              
ATOM   4719 1HG1 VAL A 302     115.025  92.005 105.204  1.00 16.30              
ATOM   4720 2HG1 VAL A 302     115.607  91.945 103.565  1.00 16.30              
ATOM   4721 3HG1 VAL A 302     116.181  90.803 104.806  1.00 16.30              
ATOM   4722  CG2 VAL A 302     117.532  93.383 103.631  1.00 16.30              
ATOM   4723 1HG2 VAL A 302     116.764  94.070 103.273  1.00 16.30              
ATOM   4724 2HG2 VAL A 302     118.454  93.938 103.792  1.00 16.30              
ATOM   4725 3HG2 VAL A 302     117.727  92.623 102.877  1.00 16.30              
ATOM   4726  C   VAL A 302     115.983  93.510 107.279  1.00 16.30              
ATOM   4727  O   VAL A 302     114.850  93.069 107.268  1.00 16.30              
ATOM   4728  N   THR A 303     116.422  94.000 108.404  1.00 18.90              
ATOM   4729  H   THR A 303     117.392  94.292 108.436  1.00 18.90              
ATOM   4730  CA  THR A 303     115.572  94.780 109.314  1.00 18.90              
ATOM   4731  HA  THR A 303     114.538  94.740 108.992  1.00 18.90              
ATOM   4732  CB  THR A 303     115.704  94.149 110.708  1.00 18.90              
ATOM   4733  HB  THR A 303     115.588  94.884 111.500  1.00 18.90              
ATOM   4734  CG2 THR A 303     114.689  93.038 110.950  1.00 18.90              
ATOM   4735 1HG2 THR A 303     114.972  92.460 111.830  1.00 18.90              
ATOM   4736 2HG2 THR A 303     113.719  93.463 111.144  1.00 18.90              
ATOM   4737 3HG2 THR A 303     114.638  92.381 110.085  1.00 18.90              
ATOM   4738  OG1 THR A 303     116.909  93.438 110.860  1.00 18.90              
ATOM   4739  HG1 THR A 303     117.591  94.095 110.638  1.00 18.90              
ATOM   4740  C   THR A 303     116.136  96.180 109.026  1.00 18.90              
ATOM   4741  O   THR A 303     117.321  96.336 108.970  1.00 18.90              
ATOM   4742  N   ASP A 304     115.374  97.223 108.703  1.00 21.46              
ATOM   4743  H   ASP A 304     115.630  97.987 109.320  1.00 21.46              
ATOM   4744  CA  ASP A 304     115.182  97.851 107.366  1.00 21.46              
ATOM   4745  HA  ASP A 304     114.291  98.442 107.290  1.00 21.46              
ATOM   4746  CB  ASP A 304     116.430  98.686 107.089  1.00 21.46              
ATOM   4747  HB1 ASP A 304     116.485  99.396 107.883  1.00 21.46              
ATOM   4748  HB2 ASP A 304     116.340  99.210 106.169  1.00 21.46              
ATOM   4749  CG  ASP A 304     117.813  98.124 106.945  1.00 21.46              
ATOM   4750  OD1 ASP A 304     118.072  97.218 106.138  1.00 21.46              
ATOM   4751  OD2 ASP A 304     118.660  98.785 107.545  1.00 21.46              
ATOM   4752  C   ASP A 304     115.034  96.769 106.297  1.00 21.46              
ATOM   4753  O   ASP A 304     115.643  96.878 105.257  1.00 21.46              
ATOM   4754  N   SER A 305     114.127  95.816 106.486  1.00 20.90              
ATOM   4755  H   SER A 305     113.618  95.720 107.349  1.00 20.90              
ATOM   4756  CA  SER A 305     113.569  95.317 105.226  1.00 20.90              
ATOM   4757  HA  SER A 305     114.447  95.201 104.597  1.00 20.90              
ATOM   4758  CB  SER A 305     113.102  93.916 104.982  1.00 20.90              
ATOM   4759  HB1 SER A 305     112.037  93.930 104.982  1.00 20.90              
ATOM   4760  HB2 SER A 305     113.409  93.194 105.690  1.00 20.90              
ATOM   4761  OG  SER A 305     113.534  93.441 103.719  1.00 20.90              
ATOM   4762  HG  SER A 305     113.208  94.064 103.045  1.00 20.90              
ATOM   4763  C   SER A 305     112.825  96.277 104.469  1.00 20.90              
ATOM   4764  O   SER A 305     112.605  95.876 103.351  1.00 20.90              
ATOM   4765  N   PHE A 306     112.352  97.406 104.997  1.00 19.64              
ATOM   4766  H   PHE A 306     112.597  97.705 105.927  1.00 19.64              
ATOM   4767  CA  PHE A 306     111.320  98.148 104.313  1.00 19.64              
ATOM   4768  HA  PHE A 306     111.021  98.958 104.951  1.00 19.64              
ATOM   4769  CB  PHE A 306     111.969  98.789 103.039  1.00 19.64              
ATOM   4770  HB1 PHE A 306     112.464  99.705 103.331  1.00 19.64              
ATOM   4771  HB2 PHE A 306     111.151  99.135 102.429  1.00 19.64              
ATOM   4772  CG  PHE A 306     112.967  98.043 102.112  1.00 19.64              
ATOM   4773  CD1 PHE A 306     114.291  97.632 102.409  1.00 19.64              
ATOM   4774  HD1 PHE A 306     114.632  97.673 103.383  1.00 19.64              
ATOM   4775  CE1 PHE A 306     115.101  96.816 101.614  1.00 19.64              
ATOM   4776  HE1 PHE A 306     116.091  96.530 101.938  1.00 19.64              
ATOM   4777  CZ  PHE A 306     114.572  96.350 100.427  1.00 19.64              
ATOM   4778  HZ  PHE A 306     115.176  95.756  99.760  1.00 19.64              
ATOM   4779  CE2 PHE A 306     113.213  96.609 100.187  1.00 19.64              
ATOM   4780  HE2 PHE A 306     112.716  96.267  99.315  1.00 19.64              
ATOM   4781  CD2 PHE A 306     112.428  97.335 101.066  1.00 19.64              
ATOM   4782  HD2 PHE A 306     111.376  97.237 101.016  1.00 19.64              
ATOM   4783  C   PHE A 306     110.075  97.166 104.192  1.00 19.64              
ATOM   4784  O   PHE A 306     108.914  97.496 104.336  1.00 19.64              
ATOM   4785  N   VAL A 307     110.186  95.868 104.457  1.00 18.88              
ATOM   4786  H   VAL A 307     110.946  95.677 105.089  1.00 18.88              
ATOM   4787  CA  VAL A 307     110.073  94.822 103.460  1.00 18.88              
ATOM   4788  HA  VAL A 307     111.078  94.497 103.192  1.00 18.88              
ATOM   4789  CB  VAL A 307     109.633  93.340 103.746  1.00 18.88              
ATOM   4790  HB  VAL A 307     109.065  93.353 104.655  1.00 18.88              
ATOM   4791  CG1 VAL A 307     108.844  92.728 102.570  1.00 18.88              
ATOM   4792 1HG1 VAL A 307     108.446  91.743 102.813  1.00 18.88              
ATOM   4793 2HG1 VAL A 307     108.012  93.355 102.288  1.00 18.88              
ATOM   4794 3HG1 VAL A 307     109.481  92.629 101.702  1.00 18.88              
ATOM   4795  CG2 VAL A 307     110.681  92.215 103.909  1.00 18.88              
ATOM   4796 1HG2 VAL A 307     110.286  91.216 103.732  1.00 18.88              
ATOM   4797 2HG2 VAL A 307     111.481  92.328 103.202  1.00 18.88              
ATOM   4798 3HG2 VAL A 307     111.083  92.176 104.900  1.00 18.88              
ATOM   4799  C   VAL A 307     109.564  95.303 102.084  1.00 18.88              
ATOM   4800  O   VAL A 307     110.326  94.931 101.223  1.00 18.88              
ATOM   4801  N   PRO A 308     108.389  95.941 101.716  1.00 18.84              
ATOM   4802  CD  PRO A 308     107.984  95.486 100.375  1.00 18.84              
ATOM   4803  HD1 PRO A 308     108.125  94.412 100.275  1.00 18.84              
ATOM   4804  HD2 PRO A 308     108.603  95.993  99.641  1.00 18.84              
ATOM   4805  CG  PRO A 308     106.541  95.821 100.106  1.00 18.84              
ATOM   4806  HG1 PRO A 308     105.879  95.022 100.441  1.00 18.84              
ATOM   4807  HG2 PRO A 308     106.364  96.059  99.058  1.00 18.84              
ATOM   4808  CB  PRO A 308     106.470  97.039 100.990  1.00 18.84              
ATOM   4809  HB1 PRO A 308     105.457  97.336 101.125  1.00 18.84              
ATOM   4810  HB2 PRO A 308     107.023  97.799 100.463  1.00 18.84              
ATOM   4811  CA  PRO A 308     107.209  96.691 102.296  1.00 18.84              
ATOM   4812  HA  PRO A 308     107.412  97.554 102.871  1.00 18.84              
ATOM   4813  C   PRO A 308     106.422  95.686 103.065  1.00 18.84              
ATOM   4814  O   PRO A 308     105.244  95.471 102.868  1.00 18.84              
ATOM   4815  N   ASP A 309     107.143  95.098 103.969  1.00 18.09              
ATOM   4816  H   ASP A 309     108.095  95.413 104.099  1.00 18.09              
ATOM   4817  CA  ASP A 309     106.539  94.357 105.022  1.00 18.09              
ATOM   4818  HA  ASP A 309     105.494  94.669 105.082  1.00 18.09              
ATOM   4819  CB  ASP A 309     106.515  92.838 104.748  1.00 18.09              
ATOM   4820  HB1 ASP A 309     106.179  92.389 105.655  1.00 18.09              
ATOM   4821  HB2 ASP A 309     107.490  92.443 104.666  1.00 18.09              
ATOM   4822  CG  ASP A 309     105.679  92.154 103.628  1.00 18.09              
ATOM   4823  OD1 ASP A 309     105.967  92.299 102.424  1.00 18.09              
ATOM   4824  OD2 ASP A 309     104.768  91.377 103.973  1.00 18.09              
ATOM   4825  C   ASP A 309     107.147  94.726 106.297  1.00 18.09              
ATOM   4826  O   ASP A 309     106.452  94.528 107.289  1.00 18.09              
ATOM   4827  N   LEU A 310     108.402  95.209 106.292  1.00 16.75              
ATOM   4828  H   LEU A 310     108.740  95.561 105.409  1.00 16.75              
ATOM   4829  CA  LEU A 310     109.371  95.111 107.396  1.00 16.75              
ATOM   4830  HA  LEU A 310     109.362  95.945 108.073  1.00 16.75              
ATOM   4831  CB  LEU A 310     110.802  94.639 107.019  1.00 16.75              
ATOM   4832  HB1 LEU A 310     111.326  95.539 106.723  1.00 16.75              
ATOM   4833  HB2 LEU A 310     110.656  94.057 106.132  1.00 16.75              
ATOM   4834  CG  LEU A 310     111.747  93.789 107.923  1.00 16.75              
ATOM   4835  HG  LEU A 310     112.726  94.199 107.752  1.00 16.75              
ATOM   4836  CD1 LEU A 310     111.649  93.829 109.441  1.00 16.75              
ATOM   4837 1HD1 LEU A 310     112.421  94.468 109.819  1.00 16.75              
ATOM   4838 2HD1 LEU A 310     110.699  94.186 109.809  1.00 16.75              
ATOM   4839 3HD1 LEU A 310     111.896  92.874 109.877  1.00 16.75              
ATOM   4840  CD2 LEU A 310     111.910  92.344 107.459  1.00 16.75              
ATOM   4841 1HD2 LEU A 310     112.221  91.663 108.250  1.00 16.75              
ATOM   4842 2HD2 LEU A 310     111.029  92.005 106.947  1.00 16.75              
ATOM   4843 3HD2 LEU A 310     112.685  92.244 106.726  1.00 16.75              
ATOM   4844  C   LEU A 310     108.805  93.994 108.167  1.00 16.75              
ATOM   4845  O   LEU A 310     108.336  94.227 109.272  1.00 16.75              
ATOM   4846  N   GLU A 311     108.667  92.887 107.412  1.00 17.01              
ATOM   4847  H   GLU A 311     109.029  92.860 106.462  1.00 17.01              
ATOM   4848  CA  GLU A 311     107.977  91.768 107.953  1.00 17.01              
ATOM   4849  HA  GLU A 311     107.086  92.075 108.486  1.00 17.01              
ATOM   4850  CB  GLU A 311     107.673  90.629 106.916  1.00 17.01              
ATOM   4851  HB1 GLU A 311     106.736  90.808 106.426  1.00 17.01              
ATOM   4852  HB2 GLU A 311     107.452  89.721 107.452  1.00 17.01              
ATOM   4853  CG  GLU A 311     108.669  90.310 105.784  1.00 17.01              
ATOM   4854  HG1 GLU A 311     109.685  90.155 106.133  1.00 17.01              
ATOM   4855  HG2 GLU A 311     108.709  91.170 105.150  1.00 17.01              
ATOM   4856  CD  GLU A 311     108.227  89.114 104.936  1.00 17.01              
ATOM   4857  OE1 GLU A 311     107.056  89.090 104.510  1.00 17.01              
ATOM   4858  OE2 GLU A 311     109.032  88.188 104.691  1.00 17.01              
ATOM   4859  C   GLU A 311     109.026  91.394 108.874  1.00 17.01              
ATOM   4860  O   GLU A 311     109.962  90.709 108.434  1.00 17.01              
ATOM   4861  N   ARG A 312     109.027  91.915 110.095  1.00 16.78              
ATOM   4862  H   ARG A 312     108.355  92.631 110.351  1.00 16.78              
ATOM   4863  CA  ARG A 312     109.968  91.397 110.996  1.00 16.78              
ATOM   4864  HA  ARG A 312     110.866  91.213 110.419  1.00 16.78              
ATOM   4865  CB  ARG A 312     110.490  92.121 112.212  1.00 16.78              
ATOM   4866  HB1 ARG A 312     109.684  92.272 112.908  1.00 16.78              
ATOM   4867  HB2 ARG A 312     110.858  93.054 111.832  1.00 16.78              
ATOM   4868  CG  ARG A 312     111.680  91.390 112.884  1.00 16.78              
ATOM   4869  HG1 ARG A 312     111.303  90.802 113.709  1.00 16.78              
ATOM   4870  HG2 ARG A 312     112.270  92.173 113.337  1.00 16.78              
ATOM   4871  CD  ARG A 312     112.622  90.484 112.037  1.00 16.78              
ATOM   4872  HD1 ARG A 312     113.077  91.077 111.250  1.00 16.78              
ATOM   4873  HD2 ARG A 312     112.055  89.694 111.550  1.00 16.78              
ATOM   4874  NE  ARG A 312     113.689  89.879 112.860  1.00 16.78              
ATOM   4875  HE  ARG A 312     114.153  90.511 113.514  1.00 16.78              
ATOM   4876  CZ  ARG A 312     114.181  88.650 112.880  1.00 16.78              
ATOM   4877  NH1 ARG A 312     113.799  87.690 112.095  1.00 16.78              
ATOM   4878 1HH1 ARG A 312     113.079  87.843 111.407  1.00 16.78              
ATOM   4879 2HH1 ARG A 312     114.353  86.857 112.091  1.00 16.78              
ATOM   4880  NH2 ARG A 312     115.085  88.343 113.752  1.00 16.78              
ATOM   4881 1HH2 ARG A 312     115.468  89.101 114.313  1.00 16.78              
ATOM   4882 2HH2 ARG A 312     115.167  87.431 114.185  1.00 16.78              
ATOM   4883  C   ARG A 312     109.391  89.957 111.231  1.00 16.78              
ATOM   4884  O   ARG A 312     108.605  89.717 112.101  1.00 16.78              
ATOM   4885  N   CYS A 313     109.570  89.044 110.274  1.00 18.55              
ATOM   4886  H   CYS A 313     110.374  89.273 109.706  1.00 18.55              
ATOM   4887  CA  CYS A 313     108.471  88.429 109.495  1.00 18.55              
ATOM   4888  HA  CYS A 313     107.632  89.073 109.296  1.00 18.55              
ATOM   4889  CB  CYS A 313     109.251  87.900 108.231  1.00 18.55              
ATOM   4890  HB1 CYS A 313     110.252  87.594 108.549  1.00 18.55              
ATOM   4891  HB2 CYS A 313     109.425  88.693 107.531  1.00 18.55              
ATOM   4892  SG  CYS A 313     108.613  86.506 107.258  1.00 18.55              
ATOM   4893  HG  CYS A 313     109.147  86.926 106.091  1.00 18.55              
ATOM   4894  C   CYS A 313     108.018  87.221 110.343  1.00 18.55              
ATOM   4895  O   CYS A 313     107.204  87.379 111.234  1.00 18.55              
ATOM   4896  N   MET A 314     108.695  86.067 110.218  1.00 19.63              
ATOM   4897  H   MET A 314     109.196  85.996 109.346  1.00 19.63              
ATOM   4898  CA  MET A 314     109.371  85.438 111.354  1.00 19.63              
ATOM   4899  HA  MET A 314     108.671  85.121 112.118  1.00 19.63              
ATOM   4900  CB  MET A 314     110.283  84.271 110.909  1.00 19.63              
ATOM   4901  HB1 MET A 314     110.759  83.853 111.798  1.00 19.63              
ATOM   4902  HB2 MET A 314     111.077  84.685 110.290  1.00 19.63              
ATOM   4903  CG  MET A 314     109.673  83.121 110.118  1.00 19.63              
ATOM   4904  HG1 MET A 314     109.005  83.511 109.349  1.00 19.63              
ATOM   4905  HG2 MET A 314     109.106  82.501 110.811  1.00 19.63              
ATOM   4906  SD  MET A 314     110.933  82.075 109.326  1.00 19.63              
ATOM   4907  CE  MET A 314     111.573  83.183 108.029  1.00 19.63              
ATOM   4908  HE1 MET A 314     112.252  82.635 107.374  1.00 19.63              
ATOM   4909  HE2 MET A 314     110.748  83.582 107.438  1.00 19.63              
ATOM   4910  HE3 MET A 314     112.129  84.008 108.475  1.00 19.63              
ATOM   4911  C   MET A 314     110.315  86.483 111.897  1.00 19.63              
ATOM   4912  O   MET A 314     111.238  86.937 111.203  1.00 19.63              
ATOM   4913  N   GLY A 315     110.066  86.898 113.119  1.00 19.69              
ATOM   4914  H   GLY A 315     109.258  86.551 113.626  1.00 19.69              
ATOM   4915  CA  GLY A 315     110.949  87.866 113.705  1.00 19.69              
ATOM   4916  HA1 GLY A 315     111.103  88.670 113.003  1.00 19.69              
ATOM   4917  HA2 GLY A 315     111.902  87.392 113.935  1.00 19.69              
ATOM   4918  C   GLY A 315     110.419  88.450 114.970  1.00 19.69              
ATOM   4919  O   GLY A 315     110.750  88.009 116.066  1.00 19.69              
ATOM   4920  N   LEU A 316     109.528  89.402 114.765  1.00 18.58              
ATOM   4921  H   LEU A 316     109.180  89.538 113.822  1.00 18.58              
ATOM   4922  CA  LEU A 316     108.834  90.092 115.791  1.00 18.58              
ATOM   4923  HA  LEU A 316     109.503  90.085 116.654  1.00 18.58              
ATOM   4924  CB  LEU A 316     108.644  91.606 115.498  1.00 18.58              
ATOM   4925  HB1 LEU A 316     109.538  91.976 115.002  1.00 18.58              
ATOM   4926  HB2 LEU A 316     108.644  92.077 116.477  1.00 18.58              
ATOM   4927  CG  LEU A 316     107.379  92.149 114.789  1.00 18.58              
ATOM   4928  HG  LEU A 316     106.592  92.144 115.528  1.00 18.58              
ATOM   4929  CD1 LEU A 316     107.522  93.594 114.296  1.00 18.58              
ATOM   4930 1HD1 LEU A 316     107.499  94.268 115.143  1.00 18.58
[truncated: 822,645 more chars]
