# Supplementary material for: Variation in selection constraints on teleost TLRs with emphasis on their repertoire in the Walking catfish, Clarias batrachus
Source: Sci Rep. 2020 Dec 7;10:21394. doi: 10.1038/s41598-020-78347-6 (PMC7721727; doi:10.1038/s41598-020-78347-6)
Supplement: Supplementary file 32 — Supplementary Information 32. [file 41598_2020_78347_MOESM32_ESM.zip › T13/struct/S509363_results/threading8.pdb]

Rank   :8 Template name:6if5A0
REMARK :Column 1 -  30 present Atom & Residue records of query sequence.
REMARK :Column 31 - 54 present XYZ coordinates of query sequence obtained after threading alignment.
REMARK :Column 55 - 59 present residue number in Template
REMARK :Column 60 - 59 present residue name of Template
ATOM      1  CA  MET     1     -77.660  14.050   5.510   51 ILE
ATOM      2  CA  HIS     2     -78.979  14.415   8.650   52 PRO
ATOM      3  CA  LEU     3     -81.464  14.320   9.886   53 ASP
ATOM      4  CA  PHE     4     -85.050  14.372   9.504   54 ILE
ATOM      5  CA  SER     5     -87.891  16.430   9.516   55 SER
ATOM      6  CA  SER     6     -90.974  18.372  10.279   56 PRO
ATOM      7  CA  ALA     7     -90.383  20.841   9.328   57 ALA
ATOM      8  CA  VAL     8     -88.634  20.128   7.181   58 SER
ATOM      9  CA  PHE     9     -90.067  19.627   4.736   59 PHE
ATOM     10  CA  THR    10     -91.990  21.545   4.736   60 HIS
ATOM     11  CA  SER    11     -92.959  23.870   2.896   61 ARG
ATOM     12  CA  LEU    12     -93.357  22.388   0.692   62 LEU
ATOM     13  CA  LEU    13     -95.656  21.211  -0.635   63 VAL
ATOM     14  CA  THR    14     -96.673  20.090  -2.810   64 HIS
ATOM     15  CA  CYS    15     -95.413  17.704  -3.324   65 LEU
ATOM     16  CA  THR    16     -95.018  14.606  -4.939   66 VAL
ATOM     17  CA  LEU    17     -93.128  12.523  -5.035   67 GLU
ATOM     18  CA  CYS    18     -90.587  11.563  -2.792   68 ILE
ATOM     19  CA  TRP    19     -87.229  10.791  -2.728   69 ASP
ATOM     20  CA  VAL    20     -85.095   9.671  -0.540   70 PHE
ATOM     21  CA  SER    21     -82.765   8.157  -0.106   71 ARG
ATOM     22  CA  GLU    22     -80.102   6.336   1.465   72 CYS
ATOM     23  CA  LYS    23     -78.775   8.131   3.323   73 ASN
ATOM     24  CA  CYS    24     -77.833   7.376   5.650   74 CYS
ATOM     25  CA  PHE    27     -76.051   4.882   5.601   75 VAL
ATOM     26  CA  GLU    28     -76.003   1.354   6.397   76 PRO
ATOM     27  CA  ASP    29     -73.166   0.108   8.195   77 ILE
ATOM     28  CA  TYR    30     -71.468  -1.852   6.985   78 ARG
ATOM     29  CA  LEU    31     -72.181  -1.799   4.341   79 LEU
ATOM     30  CA  ASP    32     -91.909  13.256  14.457   94 PRO
ATOM     31  CA  GLU    33     -94.704  13.912  12.275   95 ARG
ATOM     32  CA  ASN    34     -93.703  14.517   9.791   96 SER
ATOM     33  CA  ILE    35     -94.352  13.725   7.218   97 PHE
ATOM     34  CA  ILE    36     -97.124  13.734   7.056   98 SER
ATOM     35  CA  ASP    37     -98.528  16.072   6.391   99 GLY
ATOM     36  CA  GLU    38     -97.934  15.984   3.542  100 LEU
ATOM     37  CA  CYS    39     -99.960  15.657   1.171  101 THR
ATOM     38  CA  PRO    40    -100.258  14.755  -1.380  102 TYR
ATOM     39  CA  LYS    41     -98.350  12.728  -1.664  103 LEU
ATOM     40  CA  SER    42     -96.990  10.017  -3.390  104 LYS
ATOM     41  CA  ASN    43     -94.804   8.173  -3.581  105 SER
ATOM     42  CA  LEU    44     -92.151   7.043  -1.534  106 LEU
ATOM     43  CA  SER    45     -88.932   6.639  -0.890  107 TYR
ATOM     44  CA  GLY    46     -86.910   5.357   1.555  108 LEU
ATOM     45  CA  THR    47     -84.673   3.843   1.842  109 ASP
ATOM     46  CA  CYS    48     -81.608   2.455   3.311  110 GLY
ATOM     47  CA  LYS    49     -80.905   3.899   5.672  111 ASN
ATOM     48  CA  GLY    50     -80.721   3.137   8.194  112 GLN
ATOM     49  CA  VAL    51     -83.013   2.831   9.759  113 LEU
ATOM     50  CA  SER    52     -85.097   1.945  12.541  114 LEU
ATOM     51  CA  ASN    53     -87.747   1.274  12.755  115 GLU
ATOM     52  CA  VAL    54     -90.874   1.007  10.956  116 ILE
ATOM     53  CA  ALA    55     -91.775   4.004   9.469  117 PRO
ATOM     54  CA  LEU    56     -94.181   6.176  10.879  118 GLN
ATOM     55  CA  GLY    60     -97.336   7.980  10.424  119 GLY
ATOM     56  CA  ILE    61     -97.699   8.405   7.729  120 LEU
ATOM     57  CA  PRO    62     -98.975   9.600   4.599  121 PRO
ATOM     58  CA  SER    63    -102.265   8.769   3.251  122 PRO
ATOM     59  CA  HIS    64    -102.295   8.730   0.503  123 SER
ATOM     60  CA  LEU    65    -100.078   7.262  -0.254  124 LEU
ATOM     61  CA  GLU    66     -98.550   5.101  -2.506  125 GLN
ATOM     62  CA  VAL    67     -96.152   3.636  -2.903  126 LEU
ATOM     63  CA  LEU    68     -93.608   2.339  -0.868  127 LEU
ATOM     64  CA  CYS    69     -90.356   2.180   0.135  128 SER
ATOM     65  CA  LEU    70     -87.988   0.548   2.009  129 LEU
ATOM     66  CA  HIS    71     -85.526  -0.765   2.136  130 GLU
ATOM     67  CA  TYR    72     -82.432  -2.125   3.467  131 ALA
ATOM     68  CA  SER    73     -82.432  -1.063   6.006  132 ASN
ATOM     69  CA  LYS    74     -82.864  -1.326   9.589  133 ASN
ATOM     70  CA  ASP    75     -85.068  -2.860  10.296  134 ILE
ATOM     71  CA  LEU    76     -86.754  -5.447  11.539  135 PHE
ATOM     72  CA  SER    77     -88.975  -6.735  12.516  136 SER
ATOM     73  CA  LEU    78     -92.227  -7.157  11.742  137 ILE
ATOM     74  CA  GLN    79     -95.220  -5.787  12.492  138 ARG
ATOM     75  CA  PRO    80     -98.767  -5.946  12.463  139 LYS
ATOM     76  CA  ASN    81    -100.076  -3.657  13.407  140 GLU
ATOM     77  CA  SER    82     -98.424  -1.518  12.710  141 GLN
ATOM     78  CA  PHE    83     -98.703  -1.318  10.023  142 LEU
ATOM     79  CA  SER    84    -101.188  -0.300   9.419  143 THR
ATOM     80  CA  ARG    85    -101.505   2.247   8.513  144 GLU
ATOM     81  CA  PHE    86    -100.908   1.949   5.792  145 LEU
ATOM     82  CA  THR    87    -102.910   1.617   3.923  146 ALA
ATOM     83  CA  LYS    88    -103.560   2.110   1.161  147 ASN
ATOM     84  CA  LEU    89    -101.315   1.190  -0.148  148 ILE
ATOM     85  CA  THR    90     -99.373  -0.155  -2.829  149 GLU
ATOM     86  CA  HIS    91     -96.826  -1.130  -3.552  150 ILE
ATOM     87  CA  LEU    92     -94.191  -2.538  -1.801  151 LEU
ATOM     88  CA  ILE    93     -91.159  -2.562  -0.374  152 TYR
ATOM     89  CA  ILE    94     -89.050  -4.301   1.687  153 LEU
ATOM     90  CA  THR    95     -86.722  -5.673   2.111  154 GLY
ATOM     91  CA  GLY    96     -83.222  -6.800   2.736  155 GLN
ATOM     92  CA  SER    97     -82.875  -6.148   5.361  156 ASN
ATOM     93  CA  VAL    98     -81.962  -7.848   7.281  157 CYS
ATOM     94  CA  SER    99     -79.248  -9.578   7.058  158 TYR
ATOM     95  CA  THR   100     -76.009 -10.931   5.941  159 TYR
ATOM     96  CA  VAL   101     -74.467  -8.663   5.276  160 ARG
ATOM     97  CA  LEU   102     -75.687  -6.735   6.756  161 ASN
ATOM     98  CA  PRO   103     -76.525  -7.299   9.595  162 PRO
ATOM     99  CA  GLY   104    -101.171 -12.585   9.547  172 ASP
ATOM    100  CA  ALA   105    -100.267  -9.998   8.928  173 ALA
ATOM    101  CA  PHE   106    -100.032  -8.534   6.502  174 PHE
ATOM    102  CA  ARG   107    -102.515  -8.881   5.346  175 LEU
ATOM    103  CA  ASN   108    -104.832  -7.152   5.292  176 ASN
ATOM    104  CA  LEU   109    -103.910  -5.181   3.627  177 LEU
ATOM    105  CA  LEU   110    -105.189  -4.188   1.006  178 THR
ATOM    106  CA  SER   111    -104.746  -3.366  -1.605  179 LYS
ATOM    107  CA  LEU   112    -102.218  -4.162  -2.252  180 LEU
ATOM    108  CA  LYS   113     -99.686  -5.025  -4.472  181 LYS
ATOM    109  CA  THR   114     -97.001  -5.764  -4.864  182 VAL
ATOM    110  CA  LEU   115     -94.587  -7.350  -3.011  183 LEU
ATOM    111  CA  GLU   116     -91.637  -7.475  -1.315  184 SER
ATOM    112  CA  ILE   117     -89.497  -9.345   0.494  185 LEU
ATOM    113  CA  THR   118     -86.904 -10.138   0.639  186 LYS
ATOM    114  CA  CYS   119     -83.590 -11.303   1.469  187 ASP
ATOM    115  CA  LEU   120     -83.532 -11.326   4.311  188 ASN
ATOM    116  CA  GLU   121     -83.585 -13.036   6.535  189 ASN
ATOM    117  CA  SER   122     -85.834 -14.583   7.082  190 VAL
ATOM    118  CA  LEU   123     -88.095 -17.053   8.253  191 THR
ATOM    119  CA  ASN   124     -90.484 -18.468   7.807  192 THR
ATOM    120  CA  ILE   125     -93.019 -18.599   5.215  193 VAL
ATOM    121  CA  PRO   126     -94.957 -15.747   5.247  194 PRO
ATOM    122  CA  PHE   127     -98.311 -15.635   6.334  195 THR
ATOM    123  CA  SER   128    -101.856 -14.836   6.413  196 VAL
ATOM    124  CA  ASP   134    -101.554 -13.774   3.069  197 LEU
ATOM    125  CA  LEU   135    -102.388 -10.952   0.988  198 PRO
ATOM    126  CA  GLN   136    -104.683 -11.299  -1.751  199 SER
ATOM    127  CA  ASN   137    -104.432  -9.867  -3.918  200 THR
ATOM    128  CA  ILE   138    -101.715  -9.671  -4.597  201 LEU
ATOM    129  CA  GLN   139     -99.216  -9.587  -7.201  202 THR
ATOM    130  CA  THR   140     -96.486 -10.047  -7.438  203 GLU
ATOM    131  CA  LEU   141     -94.060 -11.685  -5.580  204 LEU
ATOM    132  CA  CYS   142     -91.424 -11.719  -3.462  205 TYR
ATOM    133  CA  ILE   143     -89.154 -13.712  -1.888  206 LEU
ATOM    134  CA  VAL   144     -86.649 -14.560  -1.576  207 TYR
ATOM    135  CA  ASN   145     -83.329 -15.630  -0.612  208 ASN
ATOM    136  CA  CYS   146     -83.423 -16.266   2.211  209 ASN
ATOM    137  CA  LYS   147     -84.265 -18.098   5.223  210 MET
ATOM    138  CA  LEU   148     -86.011 -20.156   4.900  211 ILE
ATOM    139  CA  SER   149     -87.153 -23.319   5.304  212 ALA
ATOM    140  CA  SER   150     -89.144 -25.006   4.592  213 GLU
ATOM    141  CA  MET   151     -92.071 -25.059   2.576  214 ILE
ATOM    142  CA  THR   152     -95.403 -24.759   3.468  215 GLN
ATOM    143  CA  ILE   153     -98.534 -26.453   2.529  216 GLU
ATOM    144  CA  ASP   154    -100.617 -24.716   2.249  217 ASP
ATOM    145  CA  MET   155     -99.567 -22.168   1.888  218 ASP
ATOM    146  CA  PHE   156     -99.569 -20.510  -0.414  219 PHE
ATOM    147  CA  LYS   157    -102.190 -20.517  -1.295  220 ASN
ATOM    148  CA  GLY   158    -104.304 -18.589  -1.857  221 ASN
ATOM    149  CA  MET   159    -103.485 -16.903  -3.864  222 LEU
ATOM    150  CA  VAL   160    -104.159 -15.903  -6.532  223 ASN
ATOM    151  CA  LYS   161    -103.692 -14.051  -8.394  224 GLN
ATOM    152  CA  LEU   162    -100.992 -13.870  -8.677  225 LEU
ATOM    153  CA  GLU   163     -98.018 -13.356 -10.481  226 GLN
ATOM    154  CA  ASN   164     -95.203 -13.419 -10.487  227 ILE
ATOM    155  CA  LEU   165     -92.944 -15.348  -8.644  228 LEU
ATOM    156  CA  ALA   166     -90.485 -15.823  -6.268  229 ASP
ATOM    157  CA  LEU   167     -88.347 -17.949  -4.726  230 LEU
ATOM    158  CA  SER   168     -85.815 -18.527  -4.332  231 SER
ATOM    159  CA  ASP   169     -82.549 -19.377  -2.997  232 GLY
ATOM    160  CA  SER   170     -83.163 -20.376  -0.526  233 ASN
ATOM    161  CA  ILE   171     -82.358 -22.912   1.570  234 CYS
ATOM    162  CA  GLU   172     -79.640 -23.007   0.326  235 PRO
ATOM    163  CA  ASP   173     -77.360 -23.993  -2.375  236 ARG
ATOM    164  CA  ILE   174     -74.085 -24.297  -1.638  237 CYS
ATOM    165  CA  SER   175     -71.539 -24.650  -2.585  238 TYR
ATOM    166  CA  GLU   176     -68.530 -23.164  -3.621  239 ASN
ATOM    167  CA  LEU   177     -69.509 -20.613  -3.096  240 ALA
ATOM    168  CA  LEU   178     -69.446 -17.064  -3.146  241 PRO
ATOM    169  CA  CYS   179     -70.113 -15.625  -0.928  242 PHE
ATOM    170  CA  ARG   180     -70.920 -15.700   2.642  243 PRO
ATOM    171  CA  LEU   181     -72.371 -18.709   3.313  244 CYS
ATOM    172  CA  THR   182     -98.408 -25.075  -5.623  260 PHE
ATOM    173  CA  PHE   183    -100.831 -24.915  -6.841  261 ASP
ATOM    174  CA  VAL   184    -102.964 -22.990  -6.798  262 ALA
ATOM    175  CA  SER   185    -101.931 -21.028  -8.485  263 LEU
ATOM    176  CA  SER   186    -102.530 -19.760 -11.078  264 THR
ATOM    177  CA  SER   187    -102.159 -17.750 -12.808  265 GLU
ATOM    178  CA  LEU   188     -99.390 -17.534 -12.885  266 LEU
ATOM    179  CA  ASN   189     -96.269 -16.526 -14.215  267 LYS
ATOM    180  CA  TYR   190     -93.470 -16.323 -13.930  268 VAL
ATOM    181  CA  LEU   191     -91.247 -18.324 -12.263  269 LEU
ATOM    182  CA  ASP   192     -88.817 -18.694  -9.860  270 ARG
ATOM    183  CA  VAL   193     -86.467 -20.726  -8.642  271 LEU
ATOM    184  CA  PHE   194     -83.795 -20.890  -7.718  272 HIS
ATOM    185  CA  ALA   195     -80.785 -22.031  -6.307  273 SER
ATOM    186  CA  GLU   196     -81.739 -23.785  -4.205  274 ASN
ATOM    187  CA  ASN   197     -81.137 -26.316  -3.397  275 SER
ATOM    188  CA  LEU   198     -82.336 -28.470  -4.699  276 LEU
ATOM    189  CA  VAL   199     -83.191 -31.829  -5.637  277 GLN
ATOM    190  CA  ASN   200     -84.975 -33.235  -7.135  278 HIS
ATOM    191  CA  PHE   201     -87.509 -32.468  -9.505  279 VAL
ATOM    192  CA  THR   202     -90.763 -32.481  -9.148  280 PRO
ATOM    193  CA  THR   212     -93.302 -33.420 -11.513  281 PRO
ATOM    194  CA  SER   213     -95.973 -32.799 -10.838  282 ARG
ATOM    195  CA  PHE   214     -95.983 -30.350  -9.633  283 TRP
ATOM    196  CA  ASP   215     -96.541 -28.512 -11.655  284 PHE
ATOM    197  CA  VAL   216     -99.150 -28.848 -12.596  285 LYS
ATOM    198  CA  LYS   217    -101.502 -27.120 -12.553  286 ASN
ATOM    199  CA  PHE   218    -100.529 -24.731 -13.628  287 ILE
ATOM    200  CA  HIS   219    -100.168 -23.609 -16.718  288 ASN
ATOM    201  CA  GLU   220     -99.352 -21.467 -18.044  289 ASN
ATOM    202  CA  PHE   221     -96.784 -20.622 -17.484  290 LEU
ATOM    203  CA  GLY   222     -93.769 -18.892 -18.118  291 GLN
ATOM    204  CA  THR   223     -91.063 -18.338 -17.605  292 GLU
ATOM    205  CA  LEU   224     -88.602 -20.174 -15.958  293 LEU
ATOM    206  CA  TYR   225     -86.357 -20.759 -13.460  294 ASP
ATOM    207  CA  LEU   226     -84.007 -22.911 -12.445  295 LEU
ATOM    208  CA  ASP   227     -81.420 -22.992 -11.662  296 SER
ATOM    209  CA  PHE   228     -78.278 -23.799  -9.937  297 GLN
ATOM    210  CA  ALA   229     -78.892 -26.018  -8.241  298 ASN
ATOM    211  CA  GLU   230     -79.169 -29.484  -7.387  299 PHE
ATOM    212  CA  VAL   231     -79.623 -31.053  -9.762  300 LEU
ATOM    213  CA  ASN   232     -78.607 -32.758 -11.711  301 ALA
ATOM    214  CA  VAL   233     -79.030 -35.534 -12.445  302 LYS
ATOM    215  CA  MET   234     -81.809 -35.468 -12.865  303 GLU
ATOM    216  CA  ASN   235     -82.009 -33.960 -15.175  304 ILE
ATOM    217  CA  LYS   236     -81.734 -35.673 -17.243  305 GLY
ATOM    218  CA  THR   237     -89.543 -35.230 -16.676  308 LYS
ATOM    219  CA  VAL   238     -91.312 -33.320 -15.904  309 PHE
ATOM    220  CA  MET   239     -91.118 -31.348 -17.771  310 LEU
ATOM    221  CA  LYS   240     -92.849 -31.868 -19.846  311 HIS
ATOM    222  CA  TYR   241     -95.150 -30.575 -18.971  312 PHE
ATOM    223  CA  PHE   242     -94.954 -27.900 -19.650  313 LEU
ATOM    224  CA  PRO   243     -95.548 -26.217 -22.043  314 PRO
ATOM    225  CA  LYS   244     -95.745 -23.531 -22.913  315 ASN
ATOM    226  CA  ILE   245     -93.403 -22.420 -22.023  316 LEU
ATOM    227  CA  ASP   246     -90.870 -20.034 -22.225  317 ILE
ATOM    228  CA  ILE   247     -88.202 -19.295 -21.334  318 GLN
ATOM    229  CA  LEU   248     -85.686 -21.295 -19.833  319 LEU
ATOM    230  CA  LYS   249     -83.530 -22.155 -17.264  320 ASP
ATOM    231  CA  ILE   250     -81.067 -24.273 -16.260  321 LEU
ATOM    232  CA  HIS   251     -78.548 -24.219 -15.182  322 SER
ATOM    233  CA  SER   252     -75.388 -24.893 -13.432  323 PHE
ATOM    234  CA  THR   253     -75.817 -27.406 -12.017  324 ASN
ATOM    235  CA  SER   254     -76.689 -35.429 -21.217  335 ASN
ATOM    236  CA  PHE   255     -79.619 -34.988 -22.140  336 LEU
ATOM    237  CA  GLU   256     -82.999 -35.340 -21.567  337 SER
ATOM    238  CA  VAL   257     -85.585 -36.676 -23.674  338 GLN
ATOM    239  CA  LEU   258     -87.836 -35.292 -23.217  339 ALA
ATOM    240  CA  LYS   259     -87.376 -32.584 -23.472  340 PHE
ATOM    241  CA  SER   260     -88.004 -31.954 -26.017  341 SER
ATOM    242  CA  GLU   261     -90.670 -31.290 -25.867  342 SER
ATOM    243  CA  LEU   262     -90.933 -28.644 -25.204  343 LEU
ATOM    244  CA  THR   263     -92.211 -26.466 -26.727  344 LYS
ATOM    245  CA  ASN   264     -92.539 -23.702 -27.128  345 SER
ATOM    246  CA  ILE   265     -90.031 -22.722 -26.410  346 LEU
ATOM    247  CA  ASP   266     -87.371 -20.328 -26.173  347 LYS
ATOM    248  CA  ILE   267     -84.933 -19.514 -24.975  348 ILE
ATOM    249  CA  LEU   268     -82.434 -21.513 -23.677  349 LEU
ATOM    250  CA  GLY   269     -80.403 -22.275 -21.008  350 ARG
ATOM    251  CA  ILE   270     -77.722 -24.104 -19.867  351 ILE
ATOM    252  CA  ARG   271     -75.243 -24.023 -18.296  352 ARG
ATOM    253  CA  PHE   272     -72.367 -25.268 -16.444  353 GLY
ATOM    254  CA  TYR   273     -72.846 -27.979 -16.167  354 TYR
ATOM    255  CA  SER   274     -70.932 -29.788 -16.653  355 VAL
ATOM    256  CA  TYR   275     -68.927 -31.663 -18.351  356 PHE
ATOM    257  CA  GLU   276     -67.266 -33.848 -20.769  357 LYS
ATOM    258  CA  PHE   277     -67.366 -34.269 -23.577  358 GLU
ATOM    259  CA  SER   278     -69.199 -32.997 -26.224  359 LEU
ATOM    260  CA  SER   279     -71.578 -34.237 -28.362  360 LYS
ATOM    261  CA  PHE   280     -73.250 -34.455 -31.569  361 SER
ATOM    262  CA  GLU   281     -75.683 -35.919 -31.430  362 PHE
ATOM    263  CA  GLU   282     -76.537 -35.698 -28.842  363 GLN
ATOM    264  CA  ILE   283     -77.861 -33.348 -28.615  364 LEU
ATOM    265  CA  CYS   284     -80.195 -33.748 -29.987  365 SER
ATOM    266  CA  GLU   285     -82.940 -33.761 -28.933  366 PRO
ATOM    267  CA  ALA   286     -83.554 -30.997 -28.993  367 LEU
ATOM    268  CA  THR   287     -83.859 -30.423 -31.623  368 HIS
ATOM    269  CA  HIS   288     -86.265 -29.901 -32.989  369 ASN
ATOM    270  CA  ASP   289     -87.320 -27.621 -31.756  370 LEU
ATOM    271  CA  LEU   290     -88.651 -24.671 -32.541  371 GLN
ATOM    272  CA  SER   291     -88.633 -22.021 -32.024  372 ASN
ATOM    273  CA  THR   292     -86.353 -21.624 -30.642  373 LEU
ATOM    274  CA  THR   293     -83.732 -19.538 -29.712  374 GLU
ATOM    275  CA  GLY   294     -81.461 -18.958 -28.145  375 VAL
ATOM    276  CA  ILE   295     -78.809 -20.920 -27.072  376 LEU
ATOM    277  CA  ILE   296     -77.084 -21.815 -24.384  377 ASP
ATOM    278  CA  VAL   297     -74.214 -23.227 -23.446  378 LEU
ATOM    279  CA  SER   298     -72.042 -22.632 -21.793  379 GLY
ATOM    280  CA  PHE   299     -69.129 -22.758 -19.539  380 THR
ATOM    281  CA  PRO   300     -68.518 -25.530 -18.929  381 ASN
ATOM    282  CA  ASN   301     -66.387 -27.189 -19.041  382 PHE
ATOM    283  CA  VAL   302     -65.865 -28.579 -21.434  383 ILE
ATOM    284  CA  THR   303     -64.083 -30.620 -23.515  384 LYS
ATOM    285  CA  ASP   304     -64.082 -31.585 -26.185  385 ILE
ATOM    286  CA  SER   305     -65.758 -30.857 -29.072  386 ALA
ATOM    287  CA  PHE   306     -67.401 -31.122 -32.056  387 ASN
ATOM    288  CA  VAL   307     -67.744 -28.548 -34.133  388 LEU
ATOM    289  CA  PRO   308     -69.331 -28.515 -36.318  389 SER
ATOM    290  CA  ASP   309     -71.794 -29.600 -35.908  390 MET
ATOM    291  CA  LEU   310     -73.532 -27.497 -35.404  391 PHE
ATOM    292  CA  GLU   311     -74.746 -26.738 -37.659  392 LYS
ATOM    293  CA  ARG   312     -77.328 -27.645 -37.820  393 GLN
ATOM    294  CA  CYS   313     -78.597 -25.714 -36.337  394 PHE
ATOM    295  CA  MET   314     -79.129 -23.201 -37.396  395 LYS
ATOM    296  CA  GLY   315     -81.109 -21.320 -37.139  396 ARG
ATOM    297  CA  LEU   316     -80.768 -20.136 -34.659  397 LEU
ATOM    298  CA  GLU   317     -79.920 -17.230 -32.607  398 LYS
ATOM    299  CA  HIS   318     -77.787 -16.859 -30.797  399 VAL
ATOM    300  CA  LEU   319     -75.216 -19.108 -30.057  400 ILE
ATOM    301  CA  PHE   320     -73.599 -20.341 -27.331  401 ASP
ATOM    302  CA  ILE   321     -70.530 -21.185 -26.197  402 LEU
ATOM    303  CA  TYR   322     -68.645 -20.359 -24.419  403 SER
ATOM    304  CA  CYS   323     -65.967 -20.254 -22.063  404 VAL
ATOM    305  CA  GLU   324     -64.810 -23.035 -21.790  405 ASN
ATOM    306  CA  ASP   325     -63.055 -26.075 -22.508  406 LYS
ATOM    307  CA  GLN   326     -62.265 -26.541 -25.103  407 ILE
ATOM    308  CA  CYS   327     -60.340 -27.724 -27.799  408 SER
ATOM    309  CA  THR   328     -58.264 -28.579 -30.707  409 PRO
ATOM    310  CA  ALA   329     -75.580 -10.257 -22.719  410 VAL
ATOM    311  CA  MET   330     -74.964 -11.833 -19.604  411 LEU
ATOM    312  CA  ASN   331     -74.201 -10.513 -16.329  412 GLU
ATOM    313  CA  ASN   340     -70.743 -10.516 -15.099  413 GLN
ATOM    314  CA  LEU   341     -70.377 -11.861 -12.693  414 LEU
ATOM    315  CA  THR   342     -73.072 -13.781 -12.190  415 TYR
ATOM    316  CA  LEU   343     -74.408 -16.323 -11.785  416 TYR
ATOM    317  CA  LEU   344     -73.343 -16.925  -9.324  417 PHE
ATOM    318  CA  LEU   345     -73.497 -14.780  -7.568  418 ARG
ATOM    319  CA  ILE   346     -74.787 -13.174  -4.653  419 TYR
ATOM    320  CA  GLN   347     -77.172 -11.589  -4.601  420 ASP
ATOM    321  CA  TRP   348     -78.431 -10.608  -7.394  421 LYS
ATOM    322  CA  LYS   349     -80.135  -8.615  -8.048  422 TYR
ATOM    323  CA  LEU   350     -79.744  -6.572  -6.309  423 ALA
ATOM    324  CA  THR   351     -79.982  -3.199  -5.250  424 ARG
ATOM    325  CA  PRO   352     -77.855  -0.373  -5.486  425 SER
ATOM    326  CA  ASN   366     -75.852   1.668  -3.141  426 CYS
ATOM    327  CA  GLN   367     -73.350   3.026  -3.288  427 ARG
ATOM    328  CA  SER   368     -71.970   5.701  -5.120  428 PHE
ATOM    329  CA  ASP   369     -70.575  -5.731 -28.053  429 SER
ATOM    330  CA  LEU   370     -71.631  -8.389 -30.318  430 CYS
ATOM    331  CA  VAL   371     -73.963  -9.580 -31.225  431 TYR
ATOM    332  CA  THR   372     -76.027  -8.260 -32.627  432 LYS
ATOM    333  CA  LYS   373     -75.315  -8.474 -35.281  433 TYR
ATOM    334  CA  LEU   374     -76.219 -10.824 -36.335  434 GLY
ATOM    335  CA  LYS   375     -76.342 -14.445 -36.553  435 GLN
ATOM    336  CA  THR   376     -74.431 -15.928 -34.090  436 THR
ATOM    337  CA  VAL   377     -71.557 -17.569 -32.950  437 LEU
ATOM    338  CA  ASN   378     -70.082 -18.272 -29.991  438 ASP
ATOM    339  CA  LEU   379     -67.016 -18.829 -29.012  439 LEU
ATOM    340  CA  PHE   380     -65.256 -17.998 -27.099  440 SER
ATOM    341  CA  THR   381     -62.687 -17.928 -24.558  441 LYS
ATOM    342  CA  ASN   382     -61.634 -20.577 -24.577  442 ASN
ATOM    343  CA  ASN   383     -59.563 -23.416 -25.339  443 SER
ATOM    344  CA  PHE   384     -58.300 -23.241 -27.827  444 ILE
ATOM    345  CA  LYS   385     -55.670 -23.781 -29.932  445 PHE
ATOM    346  CA  ARG   386     -54.877 -23.933 -32.592  446 PHE
ATOM    347  CA  ILE   387     -56.177 -23.357 -35.794  447 ILE
ATOM    348  CA  ASP   388     -58.089 -24.404 -38.598  448 LYS
ATOM    349  CA  SER   389     -59.667 -24.575 -41.847  449 SER
ATOM    350  CA  ARG   390     -61.547 -26.710 -42.047  450 SER
ATOM    351  CA  HIS   391     -62.547 -26.989 -39.520  451 ASP
ATOM    352  CA  PHE   392     -64.675 -25.227 -39.430  452 PHE
ATOM    353  CA  SER   393     -66.515 -26.185 -41.197  453 GLN
ATOM    354  CA  CYS   394     -69.618 -26.347 -42.734  454 HIS
ATOM    355  CA  LEU   395     -70.736 -24.151 -41.517  455 LEU
ATOM    356  CA  ARG   396     -71.451 -21.736 -42.735  456 SER
ATOM    357  CA  GLU   397     -73.404 -19.883 -42.526  457 PHE
ATOM    358  CA  LEU   398     -72.900 -18.290 -40.284  458 LEU
ATOM    359  CA  GLU   399     -72.659 -15.048 -38.697  459 LYS
ATOM    360  CA  GLU   400     -71.305 -13.701 -36.695  460 CYS
ATOM    361  CA  LEU   401     -68.246 -14.500 -35.084  461 LEU
ATOM    362  CA  ARG   402     -66.795 -15.395 -32.091  462 ASN
ATOM    363  CA  TRP   403     -63.652 -15.616 -30.927  463 LEU
ATOM    364  CA  THR   404     -62.091 -14.774 -28.842  464 SER
ATOM    365  CA  TYR   405     -59.690 -14.900 -26.301  465 GLY
ATOM    366  CA  SER   406     -58.399 -17.352 -26.568  466 ASN
ATOM    367  CA  GLU   407     -55.756 -19.633 -27.591  467 LEU
ATOM    368  CA  ILE   408     -54.462 -18.938 -29.893  468 ILE
ATOM    369  CA  GLU   409     -51.744 -18.956 -31.906  469 SER
ATOM    370  CA  HIS   410     -50.817 -18.804 -34.460  470 GLN
ATOM    371  CA  ILE   411     -51.522 -16.802 -39.571  472 LEU
ATOM    372  CA  GLU   412     -52.833 -17.069 -42.859  473 ASN
ATOM    373  CA  ASP   413     -54.828 -16.672 -44.586  474 GLY
ATOM    374  CA  PHE   414     -56.281 -18.869 -45.334  475 SER
ATOM    375  CA  THR   415     -57.740 -20.144 -43.343  476 GLU
ATOM    376  CA  PHE   416     -60.359 -19.741 -42.447  477 PHE
ATOM    377  CA  ASN   417     -62.125 -20.457 -44.437  478 GLN
ATOM    378  CA  SER   418     -64.814 -21.450 -44.977  479 PRO
ATOM    379  CA  THR   419     -66.474 -19.419 -43.810  480 LEU
ATOM    380  CA  SER   420     -68.212 -17.440 -45.189  481 ALA
ATOM    381  CA  LEU   421     -70.143 -15.564 -44.854  482 GLU
ATOM    382  CA  LEU   422     -69.380 -14.072 -42.646  483 LEU
ATOM    383  CA  LYS   423     -69.541 -11.216 -40.608  484 ARG
ATOM    384  CA  THR   424     -68.359 -10.137 -38.330  485 TYR
ATOM    385  CA  LEU   425     -65.469 -10.626 -36.442  486 LEU
ATOM    386  CA  ASP   426     -64.147 -11.430 -33.471  487 ASP
ATOM    387  CA  LEU   427     -61.060 -11.652 -32.425  488 PHE
ATOM    388  CA  SER   428     -59.553 -11.026 -30.211  489 SER
ATOM    389  CA  ARG   429     -57.123 -11.150 -27.493  490 ASN
ATOM    390  CA  ASN   430     -55.458 -13.350 -28.106  491 ASN
ATOM    391  CA  LYS   431     -52.589 -14.850 -29.645  492 ARG
ATOM    392  CA  ILE   432     -51.825 -13.580 -32.164  493 LEU
ATOM    393  CA  SER   433     -49.776 -14.072 -34.963  494 ASP
ATOM    394  CA  GLN   434     -48.578 -12.054 -37.170  495 LEU
ATOM    395  CA  LEU   435     -47.308 -12.551 -39.721  496 LEU
ATOM    396  CA  THR   436     -48.054 -12.713 -42.383  497 HIS
ATOM    397  CA  ASN   437     -49.421 -10.736 -45.058  498 SER
ATOM    398  CA  PHE   438     -51.823 -11.468 -45.977  499 THR
ATOM    399  CA  THR   439     -53.478 -12.457 -44.073  500 ALA
ATOM    400  CA  PHE   440     -56.677 -13.070 -42.839  501 PHE
ATOM    401  CA  PHE   441     -57.952 -12.422 -45.194  502 GLU
ATOM    402  CA  GLY   442     -59.751 -14.152 -46.495  503 GLU
ATOM    403  CA  LEU   443     -62.218 -13.745 -45.336  504 LEU
ATOM    404  CA  SER   444     -64.570 -12.409 -46.696  505 ARG
ATOM    405  CA  ASN   445     -66.858 -10.905 -46.366  506 LYS
ATOM    406  CA  LEU   446     -66.279  -9.423 -44.042  507 LEU
ATOM    407  CA  LYS   447     -66.816  -6.833 -41.708  508 GLU
ATOM    408  CA  THR   448     -66.029  -5.909 -39.130  509 VAL
ATOM    409  CA  LEU   449     -63.083  -6.304 -37.278  510 LEU
ATOM    410  CA  LEU   450     -61.426  -7.455 -34.528  511 ASP
ATOM    411  CA  LEU   451     -58.387  -7.474 -33.199  512 ILE
ATOM    412  CA  GLN   452     -57.171  -6.863 -30.836  513 SER
ATOM    413  CA  GLU   453     -55.081  -6.941 -27.885  514 SER
ATOM    414  CA  ASN   454     -53.210  -8.900 -28.616  515 ASN
ATOM    415  CA  LYS   455     -50.538  -8.928 -28.128  516 SER
ATOM    416  CA  LEU   456     -38.821  -9.970 -35.416  524 ILE
ATOM    417  CA  LEU   457     -40.807 -10.474 -38.237  525 THR
ATOM    418  CA  MET   458     -43.605  -8.461 -39.099  526 HIS
ATOM    419  CA  ILE   459     -46.664  -7.771 -40.753  527 MET
ATOM    420  CA  THR   461     -48.310  -5.066 -41.182  528 LEU
ATOM    421  CA  GLY   462     -49.703  -3.989 -43.248  529 ASN
ATOM    422  CA  THR   463     -51.691  -5.685 -43.989  530 PHE
ATOM    423  CA  LEU   464     -54.369  -4.852 -44.136  531 THR
ATOM    424  CA  LEU   465     -55.147  -4.090 -46.645  532 LYS
ATOM    425  CA  PRO   466     -56.249  -6.134 -48.218  533 ASN
ATOM    426  CA  LEU   467     -58.827  -6.537 -47.142  534 LEU
ATOM    427  CA  THR   468     -61.854  -5.939 -48.043  535 LYS
ATOM    428  CA  SER   469     -64.367  -4.845 -47.450  536 VAL
ATOM    429  CA  VAL   470     -64.097  -3.966 -44.831  537 LEU
ATOM    430  CA  GLU   471     -64.973  -2.027 -42.030  538 GLN
ATOM    431  CA  PHE   472     -64.258  -1.297 -39.412  539 LYS
ATOM    432  CA  VAL   473     -61.480  -1.535 -37.324  540 LEU
ATOM    433  CA  ASN   474     -59.842  -2.891 -34.627  541 MET
ATOM    434  CA  LEU   475     -56.928  -2.633 -32.854  542 MET
ATOM    435  CA  GLY   476     -55.765  -2.570 -30.313  543 ASN
ATOM    436  CA  VAL   477     -53.635  -2.334 -27.448  544 ASP
ATOM    437  CA  PHE   478     -51.420  -3.860 -28.276  545 ASN
ATOM    438  CA  GLN   479     -48.748  -3.478 -28.122  546 ASP
ATOM    439  CA  TYR   480     -47.270  -2.490 -30.274  547 ILE
ATOM    440  CA  SER   481     -44.322  -1.759 -31.911  548 SER
ATOM    441  CA  SER   482     -42.841  -1.940 -34.168  549 SER
ATOM    442  CA  SER   483     -42.711  -2.668 -37.673  550 SER
ATOM    443  CA  GLU   484     -42.805  -4.395 -40.699  551 THR
ATOM    444  CA  PRO   485     -43.814  -3.540 -43.112  552 SER
ATOM    445  CA  SER   486     -44.643  -0.194 -44.330  553 ARG
ATOM    446  CA  LYS   487     -46.901   1.199 -44.535  554 THR
ATOM    447  CA  ILE   488     -50.414   1.315 -44.065  555 MET
ATOM    448  CA  GLN   489     -53.287   0.424 -45.861  556 GLU
ATOM    449  CA  ILE   490     -56.585   1.004 -47.034  557 SER
ATOM    450  CA  ASN   491     -59.685   1.120 -48.666  558 GLU
ATOM    451  CA  LEU   492     -62.082   1.111 -47.502  559 SER
ATOM    452  CA  LEU   498     -62.027   1.285 -44.633  560 LEU
ATOM    453  CA  THR   499     -63.344   2.860 -41.783  561 ARG
ATOM    454  CA  LYS   500     -62.966   3.242 -39.018  562 THR
ATOM    455  CA  LEU   501     -60.204   3.150 -36.879  563 LEU
ATOM    456  CA  SER   502     -58.786   1.782 -34.083  564 GLU
ATOM    457  CA  ILE   503     -55.971   2.159 -32.188  565 PHE
ATOM    458  CA  SER   504     -54.793   2.162 -29.751  566 ARG
ATOM    459  CA  SER   505     -52.518   1.908 -26.906  567 GLY
ATOM    460  CA  GLY   506     -50.073   1.047 -27.985  568 ASN
ATOM    461  CA  ILE   507     -46.818   1.507 -29.527  569 HIS
ATOM    462  CA  ARG   508     -46.250   3.944 -31.061  570 LEU
ATOM    463  CA  PRO   509     -44.576   6.035 -30.468  571 ASP
ATOM    464  CA  MET   510     -42.012   4.856 -30.658  572 VAL
ATOM    465  CA  THR   511     -42.057   3.880 -33.331  573 LEU
ATOM    466  CA  LEU   512     -42.229   6.278 -34.669  574 TRP
ATOM    467  CA  ASN   513     -39.829   7.557 -33.977  575 ARG
ATOM    468  CA  LEU   514     -37.772  10.365 -33.552  576 ASP
ATOM    469  CA  SER   515     -36.265  11.691 -36.377  577 GLY
ATOM    470  CA  CYS   529     -36.468   9.401 -37.826  578 ASP
ATOM    471  CA  GLY   530     -38.258   8.976 -40.600  579 ASN
ATOM    472  CA  GLN   531     -39.791   7.037 -41.777  580 ARG
ATOM    473  CA  SER   532     -42.223   5.848 -41.125  581 TYR
ATOM    474  CA  VAL   533     -44.106   7.796 -40.996  582 LEU
ATOM    475  CA  THR   534     -46.306   8.067 -42.626  583 GLN
ATOM    476  CA  PHE   535     -47.985   6.027 -42.011  584 LEU
ATOM    477  CA  ASN   540     -50.811   5.738 -41.582  585 PHE
ATOM    478  CA  THR   541     -51.864   7.095 -43.718  586 LYS
ATOM    479  CA  LEU   542     -53.002   6.226 -46.136  587 ASN
ATOM    480  CA  PHE   543     -55.355   5.033 -45.497  588 LEU
ATOM    481  CA  LYS   544     -58.048   5.773 -46.694  589 LEU
ATOM    482  CA  SER   545     -60.727   6.443 -46.347  590 LYS
ATOM    483  CA  LEU   546     -60.881   6.767 -43.606  591 LEU
ATOM    484  CA  VAL   547     -62.287   8.044 -40.661  592 GLU
ATOM    485  CA  CYS   548     -62.121   8.106 -37.859  593 GLU
ATOM    486  CA  LEU   549     -59.592   7.874 -35.486  594 LEU
ATOM    487  CA  THR   550     -57.952   6.394 -32.921  595 ASP
ATOM    488  CA  ALA   551     -55.201   7.004 -31.163  596 ILE
ATOM    489  CA  GLU   552     -54.407   7.097 -28.524  597 SER
ATOM    490  CA  THR   553     -52.459   6.597 -25.452  598 LYS
ATOM    491  CA  GLU   554     -49.876   5.860 -26.449  599 ASN
ATOM    492  CA  GLN   555     -47.412   6.554 -25.631  600 SER
ATOM    493  CA  LEU   556     -46.638   9.072 -26.589  601 LEU
ATOM    494  CA  LEU   557     -44.843  11.605 -26.153  602 SER
ATOM    495  CA  CYS   558     -44.191  13.886 -27.491  603 PHE
ATOM    496  CA  GLY   559     -45.161  15.062 -30.753  604 LEU
ATOM    497  CA  GLN   560     -43.632  14.221 -33.773  605 PRO
ATOM    498  CA  SER   561     -42.785  16.437 -36.507  606 SER
ATOM    499  CA  PHE   562     -44.742  16.077 -39.391  607 GLY
ATOM    500  CA  PRO   563     -46.424  14.062 -38.727  608 VAL
ATOM    501  CA  GLY   564     -49.103  15.070 -38.721  609 PHE
ATOM    502  CA  GLN   565     -49.547  15.929 -41.402  610 ASP
ATOM    503  CA  PHE   566     -49.328  13.450 -42.510  611 GLY
ATOM    504  CA  LEU   567     -51.708  12.198 -41.896  612 MET
ATOM    505  CA  LYS   568     -57.162  11.974 -45.228  614 PRO
ATOM    506  CA  SER   569     -59.944  12.532 -44.673  615 ASN
ATOM    507  CA  LEU   570     -60.137  12.467 -41.863  616 LEU
ATOM    508  CA  ARG   571     -61.940  12.788 -38.864  617 LYS
ATOM    509  CA  HIS   572     -62.339  12.444 -36.052  618 ASN
ATOM    510  CA  LEU   573     -59.972  12.442 -33.597  619 LEU
ATOM    511  CA  MET   574     -58.057  10.936 -31.170  620 SER
ATOM    512  CA  ILE   575     -55.526  11.685 -28.925  621 LEU
ATOM    513  CA  LYS   576     -55.198  11.121 -26.281  622 ALA
ATOM    514  CA  PRO   577     -53.773  10.597 -22.961  623 LYS
ATOM    515  CA  SER   578     -50.942  10.309 -23.372  624 ASN
ATOM    516  CA  ARG   579     -48.746  11.402 -22.250  625 GLY
ATOM    517  CA  LYS   580     -48.137  13.927 -23.423  626 LEU
ATOM    518  CA  THR   582     -46.200  16.754 -23.754  627 LYS
ATOM    519  CA  GLN   583     -45.891  18.994 -25.231  628 SER
ATOM    520  CA  LEU   584     -47.264  20.706 -28.091  629 PHE
ATOM    521  CA  ASP   585     -47.796  21.608 -31.334  630 ILE
ATOM    522  CA  LEU   586     -50.022  23.630 -32.304  631 TRP
ATOM    523  CA  THR   587     -50.723  24.841 -34.737  632 GLU
ATOM    524  CA  ASP   588     -50.398  23.015 -36.690  633 LYS
ATOM    525  CA  LEU   589     -52.684  21.542 -36.873  634 LEU
ATOM    526  CA  ASN   590     -53.984  22.660 -39.017  635 ARG
ATOM    527  CA  GLN   591     -53.574  21.013 -41.217  636 TYR
ATOM    528  CA  MET   592     -55.435  19.022 -40.929  637 LEU
ATOM    529  CA  VAL   593     -58.227  18.925 -42.350  638 LYS
ATOM    530  CA  ASN   594     -60.867  18.093 -42.182  639 ASN
ATOM    531  CA  LEU   595     -61.215  17.809 -39.443  640 LEU
ATOM    532  CA  LYS   596     -63.092  17.336 -36.549  641 GLU
ATOM    533  CA  SER   597     -63.437  16.541 -33.791  642 THR
ATOM    534  CA  LEU   598     -61.116  16.700 -31.264  643 LEU
ATOM    535  CA  ILE   599     -59.257  14.979 -28.940  644 ASP
ATOM    536  CA  LEU   600     -57.327  15.628 -26.285  645 LEU
ATOM    537  CA  PHE   601     -56.993  14.795 -23.642  646 SER
ATOM    538  CA  ASN   602     -55.676  14.186 -20.335  647 HIS
ATOM    539  CA  VAL   603     -52.803  14.681 -20.359  648 ASN
ATOM    540  CA  ASP   604     -49.753  16.562 -20.511  649 GLN
ATOM    541  CA  LEU   605     -50.022  19.232 -21.208  650 LEU
ATOM    542  CA  SER   606     -49.343  22.714 -21.218  651 THR
ATOM    543  CA  ARG   607     -50.125  25.061 -22.373  652 THR
ATOM    544  CA  GLN   608     -52.528  26.821 -24.418  653 VAL
ATOM    545  CA  SER   609     -53.455  27.575 -27.847  654 PRO
ATOM    546  CA  GLY   610     -52.492  30.785 -29.309  655 GLU
ATOM    547  CA  LEU   611     -54.480  31.724 -31.021  656 ARG
ATOM    548  CA  ILE   614     -57.162  29.902 -31.660  657 LEU
ATOM    549  CA  PHE   615     -58.961  29.874 -33.795  658 SER
ATOM    550  CA  ARG   616     -57.352  30.282 -36.028  659 ASN
ATOM    551  CA  ASN   617     -56.003  27.875 -36.206  660 CYS
ATOM    552  CA  LEU   618     -57.711  25.828 -36.925  661 SER
ATOM    553  CA  SER   619     -60.460  25.516 -39.132  662 ARG
ATOM    554  CA  ASN   620     -62.535  23.843 -38.781  663 SER
ATOM    555  CA  LEU   621     -62.910  22.686 -36.287  664 LEU
ATOM    556  CA  GLU   622     -65.011  21.437 -33.790  665 LYS
ATOM    557  CA  TYR   623     -65.233  20.183 -31.220  666 ASN
ATOM    558  CA  LEU   624     -63.266  20.245 -28.442  667 LEU
ATOM    559  CA  TYR   625     -61.294  18.632 -26.276  668 ILE
ATOM    560  CA  MET   626     -59.566  19.118 -23.397  669 LEU
ATOM    561  CA  SER   627     -59.184  18.241 -20.827  670 LYS
ATOM    562  CA  PHE   628     -57.599  17.535 -17.645  671 ASN
ATOM    563  CA  CYS   629     -54.821  18.379 -17.757  672 ASN
ATOM    564  CA  SER   630     -52.047  20.652 -17.626  673 GLN
ATOM    565  CA  VAL   631     -52.686  23.324 -17.676  674 ILE
ATOM    566  CA  PRO   632     -52.324  26.768 -16.990  675 ARG
ATOM    567  CA  LEU   633     -53.043  29.355 -17.548  676 SER
ATOM    568  CA  LEU   634     -54.972  31.154 -20.029  677 LEU
ATOM    569  CA  GLU   635     -54.434  32.058 -23.439  678 THR
ATOM    570  CA  LYS   636     -54.450  35.487 -24.591  679 LYS
ATOM    571  CA  ASP   637     -56.327  36.071 -26.710  680 TYR
ATOM    572  CA  LEU   638     -57.513  33.664 -27.218  681 PHE
ATOM    573  CA  SER   639     -60.132  32.201 -27.977  682 LEU
ATOM    574  CA  ARG   640     -61.171  33.928 -29.886  683 GLN
ATOM    575  CA  ASP   641     -63.144  34.603 -32.621  684 ASP
ATOM    576  CA  LEU   642     -63.670  31.919 -33.115  685 ALA
ATOM    577  CA  LYS   643     -65.956  30.478 -34.325  686 PHE
ATOM    578  CA  SER   644     -67.042  28.078 -35.000  687 GLN
ATOM    579  CA  LEU   645     -66.810  26.411 -32.838  688 LEU
ATOM    580  CA  LYS   646     -68.166  24.152 -30.406  689 ARG
ATOM    581  CA  VAL   647     -68.046  22.560 -28.112  690 TYR
ATOM    582  CA  MET   648     -66.174  22.564 -25.208  691 LEU
ATOM    583  CA  PHE   649     -63.779  21.355 -23.068  692 ASP
ATOM    584  CA  LEU   650     -62.076  22.218 -20.322  693 LEU
ATOM    585  CA  HIS   651     -61.626  21.218 -17.821  694 SER
ATOM    586  CA  ALA   652     -60.088  20.101 -14.688  695 SER
ATOM    587  CA  ASP   653     -57.502  21.354 -14.783  696 ASN
ATOM    588  CA  ASP   654     -55.094  23.981 -14.138  697 LYS
ATOM    589  CA  VAL   655     -56.062  26.545 -13.993  698 ILE
ATOM    590  CA  PHE   656     -56.193  29.937 -13.179  699 GLN
ATOM    591  CA  SER   657     -57.414  32.415 -13.774  700 MET
ATOM    592  CA  VAL   658     -59.802  33.872 -16.001  701 ILE
ATOM    593  CA  MET   659     -60.380  35.928 -18.732  702 GLN
ATOM    594  CA  GLU   660     -62.494  38.145 -20.666  703 LYS
ATOM    595  CA  ASN   661     -61.445  38.730 -23.222  704 THR
ATOM    596  CA  PHE   662     -60.162  36.393 -23.948  705 SER
ATOM    597  CA  VAL   663     -62.258  34.632 -23.915  706 PHE
ATOM    598  CA  GLU   664     -69.548  36.116 -27.928  709 ASN
ATOM    599  CA  PRO   665     -68.635  33.812 -28.975  710 VAL
ATOM    600  CA  LEU   666     -68.670  31.958 -26.707  711 LEU
ATOM    601  CA  LYS   667     -71.408  31.814 -26.158  712 ASN
ATOM    602  CA  ASN   668     -72.488  30.232 -28.053  713 ASN
ATOM    603  CA  LEU   669     -71.819  27.626 -27.286  714 LEU
ATOM    604  CA  HIS   670     -72.439  24.165 -26.622  715 LYS
ATOM    605  CA  TYR   671     -71.629  22.873 -24.335  716 MET
ATOM    606  CA  LEU   672     -69.493  23.800 -21.646  717 LEU
ATOM    607  CA  ILE   673     -66.822  22.979 -19.772  718 LEU
ATOM    608  CA  LEU   674     -65.355  23.406 -16.676  719 LEU
ATOM    609  CA  LYS   675     -64.584  22.790 -14.145  720 HIS
ATOM    610  CA  ASP   676     -62.681  21.947 -11.191  721 HIS
ATOM    611  CA  ALA   677     -60.439  23.602 -11.349  722 ASN
ATOM    612  CA  LEU   678     -58.187  26.363 -10.515  723 ARG
ATOM    613  CA  LEU   679     -59.306  28.759  -9.505  724 PHE
ATOM    614  CA  HIS   680     -58.928  32.185  -8.839  725 LEU
ATOM    615  CA  CYS   681     -60.448  34.457  -6.837  726 CYS
ATOM    616  CA  SER   682     -60.690  37.411  -7.149  727 THR
ATOM    617  CA  CYS   683     -61.085  40.982  -7.608  728 CYS
ATOM    618  CA  ASP   684     -60.251  41.248 -10.147  729 ASP
ATOM    619  CA  ASN   685     -61.484  39.100 -11.345  730 ALA
ATOM    620  CA  ALA   686     -64.127  39.653 -11.832  731 VAL
ATOM    621  CA  TRP   687     -65.635  39.803 -14.266  732 TRP
ATOM    622  CA  ILE   688     -65.675  37.086 -15.209  733 PHE
ATOM    623  CA  ILE   689     -66.908  35.736 -13.086  734 VAL
ATOM    624  CA  ASN   690     -69.395  37.022 -12.947  735 TRP
ATOM    625  CA  TRP   691     -70.291  36.285 -15.515  736 TRP
ATOM    626  CA  ALA   692     -70.340  33.410 -15.499  737 VAL
ATOM    627  CA  LYS   693     -72.279  33.147 -13.502  738 GLN
ATOM    628  CA  TYR   694     -74.539  34.114 -14.676  739 HIS
ATOM    629  CA  VAL   695     -74.909  32.966 -17.224  740 THR
ATOM    630  CA  ASN   697     -76.652  30.875 -19.708  741 GLU
ATOM    631  CA  VAL   698     -75.379  28.753 -20.992  742 VAL
ATOM    632  CA  GLN   699     -74.466  25.347 -20.608  743 THR
ATOM    633  CA  VAL   700     -72.747  24.219 -17.785  744 ILE
ATOM    634  CA  ASN   701     -71.299  21.834 -16.036  745 PRO
ATOM    635  CA  PHE   702     -71.147  20.625 -12.529  746 TYR
ATOM    636  CA  ARG   703     -71.141  22.882 -10.979  747 LEU
ATOM    637  CA  ASP   704     -72.172  23.215  -8.385  748 ALA
ATOM    638  CA  SER   705     -70.520  21.898  -6.812  749 THR
ATOM    639  CA  ALA   706     -67.786  21.731  -7.596  750 ASP
ATOM    640  CA  LEU   707     -66.695  23.941  -8.888  751 VAL
ATOM    641  CA  GLU   708     -64.879  26.175  -7.796  752 THR
ATOM    642  CA  SER   709     -63.568  28.794  -5.687  753 CYS
ATOM    643  CA  LEU   710     -60.126  29.172  -4.920  754 VAL
ATOM    644  CA  SER   711     -58.874  31.032  -3.523  755 GLY
ATOM    645  CA  CYS   712     -58.860  34.642  -2.924  756 PRO
ATOM    646  CA  LYS   713     -58.124  34.630   0.711  757 GLY
ATOM    647  CA  THR   714     -60.562  35.343   2.163  758 ALA
ATOM    648  CA  ALA   715     -62.528  34.187   0.454  759 HIS
ATOM    649  CA  ASP   716     -61.853  31.547   0.009  760 LYS
ATOM    650  CA  GLU   717     -62.481  28.218  -0.945  761 GLY
ATOM    651  CA  THR   718     -65.108  28.821  -1.516  762 GLN
ATOM    652  CA  LYS   719     -67.953  28.398  -3.579  763 SER
ATOM    653  CA  PHE   720     -68.035  29.595  -6.924  764 VAL
ATOM    654  CA  LEU   721     -70.501  30.295  -7.952  765 ILE
ATOM    655  CA  GLN   722     -67.695  49.423  -5.191  774 LEU
TER
