# Supplementary material for: Variation in selection constraints on teleost TLRs with emphasis on their repertoire in the Walking catfish, Clarias batrachus
Source: Sci Rep. 2020 Dec 7;10:21394. doi: 10.1038/s41598-020-78347-6 (PMC7721727; doi:10.1038/s41598-020-78347-6)
Supplement: Supplementary file 32 — Supplementary Information 32. [file 41598_2020_78347_MOESM32_ESM.zip › T13/t13cln]

>CbTLR13_3900_bp
------------------------------------------------------------
------------------------------------------------------------
------------------------------------------------------------
------------------------------------------------------------
-----------------------ATGCATCTTTTCTCTTCAGCTGTTTTCACGAGCCTTC
---CGTGTACGCTGTGTTGGGTGT-------------------------CTGAAAAATGC
TTTGTCT--------TTGAAGATTACCTGGATG---------------------------
-----AAAACATAATAGA---ATGTCCAAAAAG---CCTGTCAGGAACCTG---AGGTGT
CTCCAATGTGGCACTCGATCTTGCTGGGATTCCATCTCATCTCGAGGTCCTCTGTTTGCA
CTATTCAAAGGATTTGTCTC------TGCAACC---CTCTTTCTCAAGGTTTACAAAGCT
CACACACTTAATAAT---CACAGGATCTGTCTCAACTGTCCTTCCTGGAGCTTT---AAA
TCTTTTGAG------TCTGAAAACACTGGAAATTACCTGCT----------------AAT
CAT---ATATTCCCTTTTCATCTGAGGTTTTCAGTGACCTTCAGAACATCCAAACACTTT
TKATCGTCAACTGCAAGCTCTCATCCA---CAA---ACATGTTCAAAGGGATGG---AGT
---AAAATCTCGCATTGTC---AGACAGTA---AGGACATTTCTGAGTTGTTGTGCAGAT
---CATTTGTGTCATCATCAT---ACTATT---AC-----------------------GT
ATTTGC---GAATTTAGT---TTTTACAACACCAACTTGTGCTTTTTC---CGGGACTTC
TTT-------TGTTAAGTTTCATGAATTTGGGACCCTCTATCTTGACTTTGCTGAGGTTA
ATG------ATAAAACAG------AATATTTCCCCAAAA---------------------
----TAGATATTTTAAAAATACATTCTACTTCATTTGAAGTTTTAAAATCTGAACTTACA
AATATTGAC----------------------------ATTTTAGGTATACGTTTTTACAG
CTA---GTT---CAGCTT---AGAAATCTG---AGCCACACA---CCTTTCGA-------
-----------CGACTGGCATCATTGTGTCATTCCCAAATGTAAC-----TTCTTTTGTG
CCCGATCTGGAAAGATGCATGGGGCTTGAACATCTTTTTATTTATTGTGAAGACCAAT--
---GTACAGCAA---ATT---CATTCATCAATGT--------------------------
--------------------------------TCTAAAAAACCTTACATTATTGCTTATT
CAATGGAAA---------------------------------------------------
-------------CTTACTCCAGAGAGTAT------------------------------
---------------AAGAGACAGGGCATTGGCACTGTG---AAATCAGAG---TCT---
------------------------------------TGTCACAAAACTCAAAACAGTAAA
CCTTTTTACAAACAATTTCAAAAGAAT---CTCCAGACATTT---CTGCCTA--------
-------CGAGAACTCGAGGAACTGCGTTGGACTTA------GAT---ACATATTG----
-----AAGATTTTACATT---CAGTACAAGTTTGCT---AACTTTGGACCTCAGTCG---
---AATATCTCAGCTCACAAACTTTACCTTCTTCGGGTTATC---CCTAAAAACTCTCCT
ACTTCAAGAAAA---GCTGCTTATGAT---GACGGGGACTTTACTTCCTTTAA-------
--------------------------------------------------CATCTGTAGA
GTTTGTAAATTTGGGAGTTT--------------------TTCAATATTCCTCCTCTGAA
CCGTCAAAGATCCAAATCAACCTCA------------------------GGCTTCCTGAA
AACCTGACTAAGTTGTCCATCAGCTCTGGAATACGACCAATGACTCTTAATTTAAGTAAA
AGCAAGAAATCCCAGGTGGG---TCTCAGCCTCAATGTTTGTGGCCA--GTCTG---CTT
TTCAGGATT-GTGACAATACACTTTTCAAATCWCTTGTWRAATTAACTGCAGAGACAGAG
CAGTTGCTCTGTGGTCAG------TCCTTTCCTGGTCAGTTCCTCAAGTCTTTGAGACAT
CTTATGATCAAACCAA------GTCGCAAGACGACACAATTGGACTTGACAGATTTAAAC
CAA------ATGGTCAACCTGAAGAGTCTGATCCTTTTTAATGTAGATTTGTCTCGGC--
----------AGTCGGGTCTTGATGTGATTTTTCGCAACTTGTCCAATCTGGAGTATCTC
TATATGTCCTTTTRCTCAGTMCCTTTATTGGAGAAAGACTTGAGCAGAGACCT-------
-----GAAGTCACTAAAAGTCATGTTTTTGCATGCAGACGATGTGTTCAGTGTGATGGAA
AACTTTGTAGAGCCCCTGAAAAACCTTCACTATCTTATCCTGAAAGATGCACTTCTACAC
TGTAGCTGTGACAATGCTTGGATTATCAACTGGGCAAAATATGTACAGAACGTTCAGGTC
---AATTTTCGTGATAGCGCATTGGAAAGTTTATCATGCAAAACTGCGGATGAAACCAAG
T------TCCTGCAGAAATATGCTCAAGAAAACTGTTTCAACAATGTTGACTTTCTCCTT
TTTGTCTCCACTTCTCTGGGACTGGTGTTCTTTATGCTGGTAGTGCTGCTCCACCAGCTG
TTTGGAGATTAC----------CTGCTGGCGTTCTTTCA-----CATTGCTCGGGCCTGG
GTAGAGGA-----------AGCCATG----AGGGCAAACAGAAAAGGAC--ATTA-----
-----------------CCACTTTGATGTTTTTGTCTCCTACTCTGGGAAGGATGAGCGC
TGGGTGATGGATGAACTTCTGCCCAACCTGGGGAAACGTGGA------CCCCCATCCCTC
AAGCTTTGCCTGCACAGCAGGGACTTTGAGCTAGGAAAGGACATTGTGGAGAACATCACR
GACAGCCTCTACAGAAGCAGACACACCCTCTGCCTGGTTAGCCGCAACTACCTGCGGAGT
ACCTGGTGCTCTCTGGAGATGCGTCTGGCAACTTACAGGCTGCTGGCTGAACACAGGGAT
GTTCTTGTTCTGGTTTTCCTGGAGAAGGTTCCTCATCAGCTCTTAAATGTACATCATAGA
CTGTCCCGGCTGGTGAAGACCCGGACCTACATGGACTGGCCACATGACCCTGCACTG---
------------CATAATGCATTCTGGGATAAACTGTGGAGAAAACTTGCACCTGAATCT
GCAAAC------------------------------------------------------
------------------------------------------------------------
------------------------------------------
>TfTLR13_3900_bp
------------------------------------------------------------
------------------------------------------------------------
------------------------------------------------------------
------------------------------------------------------------
--------------------------------ATGTTTCGGTTCCTCTCCATGCTCCTAC
---CATCAGCTACAGGCTGGATGT-------------------------CAAAAAAATGT
TTTGTTT--ACGAAGATGAAATTATCAAAGACA---------------------------
-----ACCAGATTATTCCGTCTTGCCCGAGGGGAAACCTAACAGCAAGCTGTTTGGATGT
CAG---CGTGAAGCTGGATCTTGCCATGCTTCCTCCTCGAGT---CAGTCTTTGCCTGGA
AGCAGCACAGGGACTGGAGC------TACGTCCAAA---TTT---GCGATTCTCCATTCT
---ACAACTGCACAT---CCGATATTGTCCCAGGGCCATTCATTCTGGAGCTTTTGCAGG
GTTGCCAAATCTGCGTCTGATATCATT---CGGACTTTTTT-------AAAAAACAGCCT
GTTGCAGGACTTTTGTTTCAGCAAATGCTTTTGGGCAGCTACCCAGCT---GCGAGCTTT
TTTTTTATTACTACAATATGTCAGCAATATCAACAGATGTATTTAGTGGAA---AAGAAC
TACAAACCTTGCACTT---TCAGAGCTGTGGCATCGAAATCC---ATATTGCCTGTAAAA
CTGTTGAACTCTCACAATCAG---TGTCCCTGTAC-----------------------GT
CGGCACCGA---CACGGTTGTCCTGAGAAATCAGCACTGTCCTCGATTAGAGGACGCATC
GACGGC----CGAACATTTCAAAACCT---AAAGGATCAGTTTTGTATTTCCGGGTC---
AATCCTTGGGGGAAAGCGTCTTCAAGTACTTTCAAAATATTTCTCTAT---ACATGCCCA
---ATTCGGTTCTCAAGATGCAGCTGCTGCAGTCTGGAGTACAAAAGATTCAGACGCTGG
AGGCAAAACTGGAACAAGGTGGTCTTGGGTCTGTTTGTGATATTGTATACAATCTTTCAG
TTGAAAGCT---AAT---AAAACGATTTTTCCCTTTGTGAGGATATCGAGCTCCAAGGAT
GTGCGAGACTGCGAGAAATACTACTTG---GCTCTTACTTGCAAGATAAGCTATGTTTCA
TTAGGGTTG---AAAATCTACAAGTTT---------------------------------
------------TGGATT---GATTCAAATTTTTGCCACAGTTACTCCATAATATTTGTG
ACTCACCTGATATTTTGCAGCT----------GTTACAAAAGTTTTCTCTAAATTTTAGT
TTGTTAAGCAGAATAACTAGAAGACAGTTTTATTGTCTACAAAATCTCCAAACT------
-------------CT---TCTCGCCTT---------------AATCTCTGTGAT---AGA
TTTTGCATTTGCAGGATT------GTTGCAAGGTTCCTACATGAAGGACATGGGTTTGCT
GAG------TCAGACTTT---TGG------------TCTCCGTTGTTTGGAATATTTAAT
TTTGAGAAA------AATCTTGTCAAT---CTTTACTGCATT---AGGCCTG--------
-------ACAAATTTGAAAGTCTTGGACCTTCACGGCAACCTGATTACTCGGATCGCTGC
GAAACATTCGATTCCGTATCAGGGACTGGAGAGTTTGGAAAGTTTAGACTTGAAATC---
CAGAATCACGTACGTCGA---CTTCGCATTCAAACAACTGAAAAGTTTAAAGACTTTAAT
TTTGGA---CAACAACATTTC---AAT---CAGGTTCACCTTCTTTGGTCTGGATGGTTT
AGAGTCATTGATGAT---ATA---TGTAGT---CTATATCGAGCCCTTTGCCCTGAGCAA
TTTATCTGCTTTGCGGAAAT-----TCTCAGTTGGGTGTCTCAAACATCCATCATCCATG
ACCGCAGAGGTCGAGATCAATCTCG---------GTCTCTGGTTTGGCCGCATTCCGATA
AACCTCACTGAACTCATTATCAGCTCCTGCAGCCGCCCAATGAGCATCGTGATCGGGAGC
GAGAGCGCCCCCAAACCTGG---TCTACAGCTCGAAATCTTTGGACA--AAGAGTCAGTT
TCCGAGACT-GCGAGAAGCCGTTCTTTCTGTCGGTGGTCGGTCTTAAAGCTATAGTCAAA
CAGCTTGTGTGTGGCTCA------CGCTTCGCTGGGAAATACTTCAAGTTCTTGGAAAGC
TTTGAGTTATCTTCTC------AAGTTATGACCACGTTTGATGATCTGGTCGATCTGAAT
ACT------CTTTTGCACCTTCGGTATCTTAAGTTAACATGCATAGACCTTTTTGACC--
----------AACCTCATCTTGGTATCCTGCTCCACAATCTGACAGCCCTGCAATTTTTT
GGTTTGTACAGATCCCGAATTCCTTCCATTAGCGAAGACCTAACTAAAGACTT-------
-----GAAATCACTCAAATATCTCTATTTTAGTTTGTACAATGACTTGAATGTGATTGAC
AACTTTGCCAAGCCACTTTTAAATCTGAGGTACATTGTTATGATTAACATGATGCTTTTC
TGCAGCTGTGACAGCGCTTGGTTTAATCAATGGAGCACAGACAACAGACAGGTCCAAGTT
CTAACATGGTTGTACCCAACGAGACATGCATTAGAATGCCGAAACATGAACGGCATACAA
G------ACTTTGCTAAGTACAGTGTGTCCAGCTGCTCCCTGCATGTGGGATTTATCTTA
TACATTTCTACTTCTCTTGGGATTCTGCTTTTCATGTTAGTGGTTCTGGTCCATAATCTT
GCTGGAGATTAC----------CTGCTGGCGTTTATATA-----CATCGCTCAGGGCTGG
ATGGACAA-----------AGCCATC----CGAGGGAGCGCTAAGAGAC--GCTA-----
-----------------TCAGTATGATGTTTTTGTCTCGTACTCGGGAACAGACGAGTCC
TGGGTTGTGGATGAGCTTCTGCCCAATCTGGAGAGACGAGGA------CCACCGTTCCTG
CAGCTCTGTCTCCACAGTCGGGACTTTCAACTAGGTGTGGACATTGCAGAGAACATCACC
GGAAGTCTGTACAGGAGCCGCCACACGCTTTGCCTGCTTAGCCGCCAATATCTGCGCAGC
AAATGGTGCTCTTTAGAGATGAAGCTGGCCACGGACTACCTGATAGCCGAGCACAGGGAC
ATTCTGATTGTCGTGTTCCTGGAGAAGATCTCCCCGAAACTTCTGTCTGCTCACCACAGG
CTGGCACGATTTGTCAAGAGGAAAACCTACCTAGACTGGCCCCAGGACCCCCAACAA---
------------CAGGTGGCATTCTGGGATAGACTGTGGGCCAAGCTCGCACCTAAGCCT
TTC---------------------------------------------------------
------------------------------------------------------------
------------------------------------------
>CiTLR13_3900_bp
------------------------------------------------------------
------------------------------------------------------------
------------------------------------------------------------
------------------------------------------------------------
----------------ATGGTGCTTCTGTTCTCATTTCTAATACTATCTCTGAAGATATC
ATGTGTTTCTTCTTGGTCTGTTGG-------------------------TAAATGTCTTT
TCTACAGTGATGTGGAAGAGTTTCCTGTTGCTA---------------------------
-----------------AAACTTGTGCTGGAAAAACAAACGCTGCCTTCTGCCATCATGT
CAC---CAT---AGAAGACCTGCG---ACTTCCATCAAACTTGCGGAATCTCTGCATTCA
CGTGGACCGAGACTGCCACGGTGCCTTGGCTCCAGACTCATTCGCACGTTTTGTTTCTCT
GGATTACCT---AAT------TGGATGTTTTTCAGAGATCCCTTCGGAAGCTTT---TGG
TTTGACAAA------TGTAACTTCATTCAAATTAATGAACT-------------CGGCTT
CAACAGGCTGTTGTGAGG---CTCTTGATTTCAGTCGCCTTCCCTCACTTAACACATTGC
ATCTTTCAAACTATAGATTATCATTATTGGCACCAAATGTTTTTGAAA---TTCCTCACT
TGCAAAAATTACACTTATTCGAAATGTGTT---AGGATATATCTGAGGTTCTGTGTCGAC
TGGCAAA---TG---AATCAC---AGGTGTTTTAT-----------------------CT
AAG---ACAAACATTAAA---ACTTCAGTACCCAAACTGTTCAGTTTTCAACACCTCTCA
TGG---CATATCTACTGTGTTAAACAT---AGAGGTAGAATTGTATCT-TGGAATAT---
AGCATG---ATGAAGGAGCTTTGGAAGTTTTTGGAAATCTGTTTGTGTTTCACTTACGCT
TGTCCTCTGATTTACTCAGAGTTCTTTCTT---TTGGAGTATATAAAATCAATAC-----
---TTTGAC----------------------------TGTCATGGTGGATGTACTTAAAA
TTGATGATTT--------------------------------------------------
------------GTGTACAGCAGCAAAGTTATATTCGAT---GTCTTTTCAAGTTTTTTA
---GAC------------------------------------------------------
-------------------------TATTAACTTGCCAC---CTCCTACTAATATCTCAG
ATGGC---------------------------TGTGAAGATGTTAAGACGA---------
------------------------------------------------------------
-------------TTAATCTCAAAAAATTATTATTACCTGTAAACCTCTTAGATGTATAT
TCGTTCTTTCAGAT----------------------------------------------
------------------------------------TTTCAGGAACCTCACTTTGGT---
CATTGC---GCA---GCT---ACCAAA---TTTCCAATCTCTTTGTGTTTCAGATCCACA
TATAGTCAAACAGCTTTCCTTTATGTTTCTAAGCTCAAA---GATAGA---GATAG----
-----TTTCATACCAATTTATGTGTTTCGCAGATCT---AATTCTAGATTTATCCACAGA
TCACATTTC---CATAGAAGATTTTGCTTTCTTTGGATTGAACAATTTGAAAGAGCTATA
TCTCTG---CAACAAGTTATCTTACATTTATCAACACACATTCAGTGGTTTATATGGACT
AATGGTCCTAGATCTCCAAGAAAATCCTATTATTCATATCGAATC---TTCATTTGGACA
TCTTAT---CCT---CACAC--------TTCTGCTGGGAGATCTGAACTTCCCACCTGAC
ATGTCACCAATCAAGCTGCATTTAT---------CTGATATATTTGGCATAATTCCACAT
AATTTGAGTAACATTTTAATTAGTTCAGGCCTGAGACCAATGCAGCTTGTGATCGGGAGT
AATAATACACTGGATCAGGC---CCTAAACTTACACATCAAAGGTCA--ATATG---CTG
TTGAGGACT-GCAACAGTTCACTCTTGACATCTGTAGTCACACTTCAGATAGATGCAGCA
TATGTGAGCTGTGGAAAT------GAATTCATTGGGAAATATGTCAGATCGGTCGTCAAT
CTGGACTTTAACTCAGTGTTCTCAGATGATATTGGA------GACTTGGCTGTAATCAAT
CAG------CTTGTTCATTTAAAAACCTTAAAACTGGAAAACATTGAATTGACTAAGC--
----------AGCCAAACGTGGCCGTAATGTTTCACAATTTGACCAAACTCCAGACGCTG
ATCCTGGCGAACTGCAGATTCTTCTTTCTGGATGGAAGTCTGACCAAAGATTT-------
-----AAAGGCACTGACAGGTCTTGTGCTCATTCTAAAAGACAACGTCAATGTTCTTCAA
AACTTGGTGGAACATCTCACTAGTTTGAAATACCTCTGTCTTCAGGGCTTGGGTCTGTAC
TGCAGTTGTGATAATGCGTGGCTGGTCTCATGGGTGAAGGACAACAGTAAGGTGCAGGTT
---GACATGTTCAACCCCACCATGAAAGAACTGCAGTGTTTGAGTGACAATGGAATTGAC
CACCTCAACTTTATTGGTTATGCTAAGGAGAACTGCTCATTTGAAATCGAATTTGTGTTC
TTTGCCTCCACCTCTGCATTTTTGTGTATTTTTATTATTGTGGTACTGTCATATAAGTTT
GCAGGCCAATAC----------ATTGCGCCTTTCTATCA-----TATCGCCAGCGGATGG
TTCAGAGA-----------GGCTTTG----CGTGTGAACGGTAAACATC--AGTA-----
-----------------CCGCTATGATGTTTTCGTGTCTTACAGCGCTAAAGATGAACAC
TGGGTCATGGAGGAACTTCTTCCGAACTTAGAGAGGCGCGGC------CCTCCGTTTTTG
CGTCTCTGTCTGCATAGTCGGGACTTTCAGTTGGGAGAAGACATTGTGGAAAACATCACA
GACAGCATCTACGCAAGTTGTCAGACTCTTTGTCTCATCAGTCGCAACTACCTCGGTAGC
AACTGGTGTTCTTTGGAGATGCAGCTGGCCACCTACAGGCTCCAGGTAGAACACAGGGAC
ATTCTTATCCTGGTCTTCCTAGAAATGATTCCGTCTCGCTTGCTATCCTCCCATCATAGA
CTGGCCCGGCTGGTAAAAACTAGAACCTATCTGGACTGGCCACAGGACCCAGAGATG---
------------CATGAGGCATTCTGGGACAGGTTATGGTGTAAACTCAGCTCTAATAAA
GCCAAC------------------------------------------------------
------------------------------------------------------------
------------------------------------------
>LmTLR13_3900_bp
--------------ATGCTGGCAAAGACGAAGAGGAGATCAGGGTTGCAGGGAGTTAGTT
CAGTTTACT---GCTGTACAGGTAAGGTCAAAACCGGGCGATCAGGCAAACAAGTCCGAA
AAGGTACAGAACAGGTTGTTCAGGAAAAACAGGATACAGTACGCTGGACAAAACACACAA
GACAATGTGGCAGAG---CTGTGGACGAACTCAAAGAAGCTTCGACAGGGCCGATCC---
AGCTCACCATGCTACGTCACACCAGCTTCCCCACCTTCCTTCTGTCTTTGCTGCTTCATT
TTAACCCCTCACTGGCTTACTCAC-------------------------TGAAAAACTGC
ACTGTT-------------GAGTTTTCTGC------------------------------
-----TGTCGCGTCTGTTTCTGT-------------------------TATATGCAC---
TCG---CCTCACTGCCATTCC------CGTTCC---AAATGCGATTTCTCTAGATCTCAG
CTCCAA---CCTTTTAAAGA------TCAACAGAACAGATTTAAGCGGGTTATCAAAGCT
GATTTATTTAGGAATCGTATTAAATTCAATTTCTCACAT------TGGAGCTTTTGCCGA
CTTGGT---------GTTAACAGACCT---TATACGTTATA------------A---CCT
CACAAA-------CC---CAGACCACATGTTTCAGGGACTGTCCAAAT------GGCTGT
CTC---GCAGGAACAAAATCACAAACATCTCCCCGCTGGCCTTCCAGCCCCTCGTCAGCT
TACAGAAAG---AAC---ACT---ACAACCTGCATCACATTACTGATATTATGCCTATAT
TACAA------CTACCAAACTTATACGAAC---AA-----------------------GC
GGGATCAAACATGTTCACATCTTTT---GACTCGGACGACCTGCCGTT---C--------
----------AAA------TCAAACCTCAGAACGCTTCAGTT---CCT------------
-----------------------GAATCCACTGAGAAAG---------------------
----TTCAGCATCACGAGAGACGTCTTTCCCCATCTTCAGTCTATGGATTTGTCCAA---
------------------------------------------------------ATGCAG
CTCTGGCTTTG--------AGTGGGACGTAC-------CCGA---GACCTTTC-------
-----------TAAGGAGCTTGAC---TTTGTATTTAAGTGGAAC---AATAAGTTT---
AACGTACAGAATGATGCTTCAGAGCTCGGAGTCTGTGGAGTATCTCTGGCTGAGCTAC--
--------G---AAGAATGGTTCGATAAAGGTC---TCAACGTCGCCTGTCAGATTCCTG
C-------------------------------TTTAACTAGTCTTGATTTGACTTTTAAC
AACATTTATGTTTTAAACGACACACTGCTTCAGCCGTGCTCTAAAATCACTGAG------
-------------CTGGCTTTAGT------------------GATGACCGACCTGTC---
GAATTCACTCAGACCATTGAATCAGCTCGAGCAACTGAAATTACATCACAACTTTCTACC
CAGAGTGCCGCTTGCCATCAGATG------------CCTCTCCACACT---AGTCCTCTC
CCTGAGCTTCAA---TATTGGAGAGTTAGGTTGCTC---CTTCATGAATTTG--------
-------ACAAGATTAATGCAACTCTTTCTCGGCAACAATCGCATTTCAAAACTCA----
-----GAGGATGTGCTTTTCGAGACTTGAAGAATTTAAGATTACTCTATGT---AGGAAA
TCCAATTTT---ATTGTA---TACCTTCAGTGTAAGTTTGCAGAACCTCCGCATTTTGAA
TATGAACAGGAA---TTT---GGGACTCCAGAAAGGAGACTTTGGGACTCTGTCTTCCCT
CTTGATTTTGGATTTAGAGTCACTGTCAGATTGCCAAGTGGA---TGGGACTTT---GGG
ACT---TCGTCTCCAAACTC-------------------------------TTATCCTTT
CACCATACTCTCTCAGGAAAGACAT----------------GTTCAGAGGACTGCCACAC
------------------------------------TTAGAGAGTCTGACACTATATCTC
CCTACTTTCACCAACAG------------CTTGAGTCATCAAATTAATAATGAGCCACCT
TTCTTAAAT------GTGCCTTCTTTGAGAAAGCTTATGATCATAAACAACAA-------
-----TAAATGGGCAATG------GTTATCTCCTCAGATCTGCTCAGGGGTCTGAAATAT
TTAGAGCAGTTTGCAGCTGAAAAATTCTTTACAGGGACACCACATCCAGACACATTTAGG
TAC------ACTCCTCGTCTGACAAGCCTTCAGATAATCAGCAGCAACGTCTCATATC--
-------CTAAAGCGGACTTGTTTGAGCCAATCCCAAACCTGCAGGCTCTCGATCTTTCC
AAAAACAGGCTCAGATCTTTGGATTTCCTGACCCAGGT---------CAACCT-------
-----GTCTGCACTCAGCTGGTTGACACTGAGACAGAATGAGTTGACAGTGATCAATGAG
ACCGTCTTCCAGTCTCTCCCTGCACTAACATACCTGGACCTGTATGTGACCGGTTGTCTC
CACAGCTGTAGCA-TGATGAATCTGTGGTTCGG---------------------CAGTCT
---GTTCCTGGTTGTG--------------------------------------------
-GGGCTGTTTCCGAGCAGCTCGGCTCTGACACC---AGAATG------------------
------------------------------------------------------------
----------------------CCAACCTT---TCACGA-----CTTTGTCTCTGGC---
CCCCACCA----------------------------------------------------
--------------------------TGATGT-----------------ACGGCAAGAC-
-----------------------------------------------------------G
AACTTTATCCTGGGTTACACTGATGATGAAGTACATAAATCCATACTGAA----------
------------------------------------GTCAACCGAGAGCTCCTGGATGAA
AATCACTCCGTCATTCAGACCCAA-TG----------------------------AAATT
ATTATGGATCAGGGGTTTAAGATG------------------------------------
------------------------------------------------------------
------------------------------------------------------------
------------------------------------------------------------
------------------------------------------------------------
------------------------------------------
>SmTLR13_3900_bp
ATGCAAGCTCAAGGAAGTTGGC--------------------------------------
------------------------------------------------------------
------------------------------------------------------------
------------------------------------------------------------
---------------------CTCTGCTGCTTGTCTCACTTCTGTTTTCCCTGCTTCATG
CTAATCCCTCACTGGCTTTCTCAC-------------------------TGAAAAACTGC
TCAATT-------------GCCTATTT---CAA---------------------------
-----TGCAACCAGGGTTTTTGT-------------------------TACCTGCCAGCA
TCGTTCCCTGTCCGCCATTCCAGACGACATTCCCCAAAATGCCGCAGGTTTGGATCTCGG
CTTCAA---CATCCAACAGA------TCAGCAGATCGGATTTAAGAGGTCTATCAAAGCT
CAAATTTGTACAAGTTGTATGCAATTTGATTTCACATGT---CAATGGAGCTTTTACGGA
CTTGACAGA------GTTAAAAAGTCTGCTCATGGA---CA------------ATCAACT
CACAAG-------ACTCACAGACAACACGTTTCAGGGACTGTCCAAGT---AAACACTCT
CTC---ACAGCAACTACATCACATATATCTCCCCTTTGGCCTTTCAGCCCCTGGTCAACA
---ACACAGTCTTCCTCGGCTCTAACCCTCTGCATCGCATTGCATTTATTGCACCACTTT
---AT------CTACCAACATTACACTTTT---TG-----------------------AT
TGGGAACAACAAGTTTACCACTTTT---CAATCAGA---CTTGCATTTCAAC--------
----------GTA------TCGAACCTCAAGTCACTGGGGCTAAGTTT------------
-----------------------AAACCCACTGAGAAAG---------------------
----TTCAGCATTACGAAGGACGTCTTTCCCTATTTGCAGTCTCTCGACTTGTGCCA---
------------------------------------------------------TTGTGG
---CGACATAG--------AGTGGGACGTAT-------CAAACAAGACCTTTC-------
-----------TGAAGAGCCTTACTACTTTGTACCTCAGTGGAAGCTACGT---------
GAGCTACACGGCGATGCTGCAGACCACCGACTCGGTAAAAACAATCTCGCTGATATTC--
--------ATGGAGAACTTGGTTGCCGAAGGCCTCA---ACATCGCTTGCCGAGTTCCTT
C-------------------------------TCTGAGATCTCTTGCTGTAACCAATAGC
AGAATTGGCATAATCGATGAAAACCTGCTGCAGTCTTGTTCTCAGCTAACTGAG------
-------------CTCACTTTATCTGC---TCA---------GCTTAC---GCTTTC---
ACTGTCGTTCAGATCAACAACGCAGCTCAGGCGTTTGAGACTGGACAG---CGAACTGTC
GAAAGTGCCACTCGCACTCCGAGA------------ACTTTTCACAGTGGAGGTCCTGGA
CCTGCAGTCAAACTTCATAAG---GCT---TTGCCTCGATTTCCAGCTTTTG--------
-------AC---GTTAACAGACCT---TCTCAACCAAAATCGCATCTCAAAACTTC----
-----AAGGTTGTCTTTTTCAAAATTTGAA---TTTAAAAGTCCTGGATATTGGAGACAA
CGCCCTTTTTACTTT---CGATACCTTCAAGGT---TTTGGGGAAACTAGAATCTTTGAA
TTTGCACAACAATGGTCTTTTACAGCTAATGCAAGGAGACTT---GAGTCTTTCTTCACT
CACTTTTTTAGATTTAGATTCAGACACATACTA---TGTAAT---TGGGGCTTTCGAAGG
ACTCGA---TCTCCAAACTC-------------------------------TCATTCTGT
CAATTGATCAATATCAAAACGATTA----------------TTTCAGAGGACTGCAGCAC
------------------------------------TTGGAAAATCTAACACTACATCTT
ACCTTTAATTGGCACCA------------CATGAGTCCCCAACACAATGTTGAGCCACCT
TTTGGAAAT------TTGCCCAATTTGAAGAAGC------TTGTACTCCAGGTCGATGAG
AAATACCA------TGTT------GACAGTTCACCAGATATGCTCGGGGGTCTGAAATCT
TTAGAGTACTTCATGGCCGACAGATTATTCATGAAGATAATTCACCCAGACACATTTAAA
TAT------ACTCCCCAACTTAAGGGTCTTCAGATCATCAACAGTAATCTGATAGAGG--
-------TAGACCCCGAACTGTTCCGGCCAATCCCAAACCTGCAGACACTCGATCTCTCC
AACAACAAGCTCAGGTCTTTGGACTTCCTGGCTCAAGC---------CAACCT-------
-----TCAGGCACTCGTCTGGTTGACTCTTAATAAGAATGAATTGTCAATCATCAATGAG
ACGGTTCTCCAATCCCTCCCTGCCTTGACATATCTGGTCCTAAATGGCAACCCTTTAACA
TGCGAATGCTCCAATTACGGCTTTAACCAATGGGTGCTGAGCAACAACCAGACGCAGGTT
---GTTGATGCCTATG------------GCTATACTTGTGCCTTCCCCGTAAGCCAACAG
GGAAACAAGTTCCTGGACTTTGACATTCACTCCTGTTGGATGAACACCAGCTTCATCTGC
TTTATTTCCAGCACTTCTCTGATTGTGCTTACTCTCCTTGCATCCTTCGTGTACCACTTC
CTGAGGTGGCAC----------TTAGCCTACGCCTACTA-----CCTCTTCCTGGCCTAC
CTGTATGA----------------AA----GGAGGAGGAAGACTGGCACTCCTCA-----
-----------------CCACTATGATGCTTTTGTGTCCTACAATGTTCACGATGAGGCC
TGGGTCTACAATGAGCTGGTTCCGGTGCTGGAGGAACAGCAG------------GGCTGG
CGAGTCTGTCTGCACCACAGAGACTTTGAACCAGGTAAGCCCATCGTAGAAAACATTACA
GATGCAATCTATGGCAGCAGGAAGACCATCTGTGTGATCAGCCGCAATTACCTGCAGAGT
GAGTGGTGCTCCAGGGAGATCCAGATGGCCAGCTGCCGGCTGTTTGACGAGCAGGAGGAC
GTGTTGATCCTGCTGTTTCTGGAGGACATCCCTGCCCGGCAGTTATCGCCGTACTACCGC
ATGAAGAGTCTGGTGAAGAGCTGTACCTACCTGAGCTGGGCAAAGGCCGGGCAACAT---
------------ACTGAAGCCTTCTGGATGAACTTATGGCGAGCTCTGGAGACCGCTGGA
CGTCCC------------------------------------------------------
---------------------------------------------------GCTGACGAC
GAACACACCAGACACCTCCTCACCGGACACCCCAGCGATGTT
>EcTLR13_3900_bp
ATGTCAGTGATGGGAAGTTGGC--------------------------------------
CTCTGTTCTTTCT-----------------------------------------------
------------------------------------------------------------
------------------------------------------------------------
-------------ACAGAGCTTCCTCATCT------TACTTCCGTCTGCCCTGCTTCCTT
TTAACCCCTTGCTGGCTTTCTCAC-------------------------TAAAAAACTGC
ACTGTT-------------GAC------AACAA---------------------------
-----TGTGACTTGG------GT-------------------------AGAATGCGCAGA
TCG---CCTCACTGGGGTTCC------CATTCTCATAACTGTGGTAACTCTAGATCTCAA
CTTCAATCACATCTCAAAGA------TAAACAGGACAGATTTCAGCCGTTTTTCAAAGCT
TGGGTATTTAAAAATTGCAAA---CTTGATTTCACATGTAGA---TGGAGCTTTTGCAGA
GTTGGTGGA------GTTAATAGAGCT---CATGGGTTCAA------------ACAACCT
CATAAA-------CC---CAAACTATATGTTTCAGGGCCTGTGGAAGT---TTTTTTTGT
CAGTGGAGAAAAACCATATCACATACATCTCCCCTCTGGCCTTTCAGTCCC---TCAGCT
TACAGACGTTACAGC---CATATAACAACCTACATCAAA---CCGACATTGTGCCCATCT
TACAA------CTACCAAACT---ATGATCTGCTC-----------------------GC
---TTT---CAGTCTCACTTCCTTT---CAGTCAGA---CCTGCCTTT---T--------
----------AAA------TCAAACCTCAGGACACTATGGCTATG---------------
-----------------------TGATTCAATGAAAAAG---------------------
----TTCAGCATTACAAGAGACGTTTTTCCCCATCTTCAGTCTATCCATTTA---AA---
------------------------------------------------------TGC---
CACTGGCTTTG--------AGTGGGATGTAC-------CAGACCCAATGTTTC-------
-----------TGAGGAGCCTGACTACTTTGGAGTTATCTGTATC---CAA---TTG---
GATGTACCAAGTGATGCTGAAGAGTGCCGAGTCAGTGCAGGAACTGTCACTCCTCTTTTG
GCACCA---CCGAGAA----------AGAGATCTGG---ACATCGCCTGCCAAA---CTG
C-------------------------------TCTGACAAGTCTTCATTTGAGTGGAATT
AGCTTTGTCAGTATAAACAAGACATTTCTTCAATCTTGCACTGAAATTACTGAG------
-------------CT---TTTATCATA---TTA---------TTTGGAAGAGCTGTCCGA
GTTTTCCCTCGGATCAATAAAACAGCTCAGACGCCTGGACTTAGTGAGAAACTCCCTGTC
---AGTGCCACAGGGTGTCAGAGG------------CCTCTCCACACT---AATCCTAGA
TCTGAGTGTGAATTTCATCAG---GTTAGACTGCTC---CTTTCAAAATTTG--------
-------ACAAAACTAGTAGAACTCAATCTCAGCCAAAATCGCATTTCAACACTCA----
-----AGGGATGTGTTTTTCAAGATCTGAA---TTTGAAAGTCCTGAACGTTGCAGAAAA
TGGAGTTCATTTACTTGT---TTTCTTCAAATTGAATTTACAGAAACTAGAAGTTTTGGA
TTTGAACATGAATACTTTGATGCAGCTCAAAACAGA---CTT---GAATATGTCTTCCCT
CAGGTCTCTGTATTTAGAATCAGATACATTTTACGTTGCCCA---GGGGGCTTT---AGG
ACTGGACAATCTTCAAAATCTTTCAGTT-----------------ACACCATTTTTTGGT
GAAATGGATTTCATTACAAAGGT------------------TTTTACAGGACTGCAACAC
------------------------------------CTACAAAACCTCAAAATACATCTC
ACGTCTTCATATGACAG------------CAAGAGTTCTTGTCAAAAAAATGAGACACAT
TTATCCATTTTCCCATTACCTTTCTTGAAGAGTC------TACTGATACAAAATTATGAT
TGGTATCA---------T------GAAATCTCACCTGATTTTCTGACAGGTCTGAATTCT
TTAGATTACTTTGGAGCGGAGAAATTATTTACAGAGTCACCTCACCCAGACACATTCAGA
TAT------ACTCCCCTCCTGACAAGTCTTCACATATTTCAAAGTGATCTGCAAGTCT--
-------TAAACCCTGAAGTGCTTCAGCCAATCCTCAACCTGCAGGCTCTCGACCTTTCC
AAAAACAAGCTCAGATCTCTGGATTTTCTAGCCCAGGT---------CAACCT-------
-----CTCTGCACTCAGAGTGTTGACAGTTAGAGACAATGAATTGACCGTGATCAACGAC
ATGGTCTTTCAGTCTCTCCCTGCACTGACATACCTGGACCTGACTGGTAACCCTTTCACT
TGTAACTGCTCTAACACTGGCTTTATCCAATGGGTGAAGAACAACAACCAAACACAGGTT
---GTTAATGCCTACC------------AGTACACTTGTACCTTTCCTGTGGCTAAACAA
GGAACAAAGTTGCTGGACTTTGACGTCCAGTCCTGTTGGATGGACGTTAGCTTCCTCTGC
TTCATTTCTAGCTTTTGCCTGACGCTGATGATTCTCCTCACATCCTTCATCTACCACTTT
CTGAGGTGGCAG----------CTAGCCTACACCTACTA-----CCTCTTCCTGGCCTTC
CTCTACGA-------------CAGCA----GGAAGAGGAAGAAGGGCGCTCCTCA-----
-----------------TCACTACGATGCTTTCATCTCCTACAATGTTCATGACGAGGAC
TGGGTTTACAGAGAGATGCTTCCAGTGCTGGAGGGAGAGCAG------------GGCTGG
AGACTCTGTCTGCACCACAGAGACTTCCAACCAGGTAAACCCATCATAGACAACATAACA
GACGCCATCTACGGCAGCAGGAAGACCATCTGTGTGATCACCCGGCGTTACCTGCAGAGC
GAATGGTGCTCCAGAGAGATCCAGATGGCCAGCTTCCGTCTGTTTGACGAGCAGAAGGAC
GTGTTGATCCTGCTGTTCCTGGAGGAGATCCCGGCCTATCAGCTGTCTCCATACCACCGC
ATGAGGAAGCTGGTGAAGAGGCACACCTACCTGAGCTGGCCGCAGGCCGGCCAACAC---
------------ACAGGAGTCTTCTGGCAGAACGTATGGAGAGCTCTGGAGACAGGGGAA
GCTCCC------------------------------------------------------
---------------------------------------------------ATTG-----
----AGACCAACAACCTGCTGACTGGATGC------------
>GmTLR13_3900_bp
ATGTCGCTAGTGGGATGTTGCATT------------------------------------
CTACAAAATGTAG-----------------------------------------------
------------------------------------------------------------
------------------------------------------------------------
-------------CT--------------------GTCTTTCTTTTTTCCATGCTTTATC
TTAATCCTTCAATTTCTTACTTGC-------------------------TAAAAAACTGC
ACCATACCT--TTCTCTGAGAATATGT--C------------------------------
-----CTCAGCTTGTATTAACAT----------------------------CTGTTCTCA
AAGAAAACTGTTAGTGGTACCAGATGGCATTCCCAGAGGTGTGACACGGTTATCCATTTA
TCT---TCAAATCCAAGCAA------TTCACAAGAA---CTTCCGGTATTTGTCAAACCT
TACAGTGTTAAACCTAGCCATGAATCAAATTGCTCATAT---AGATGGATCTTTTAT---
TTTGCTAGA------GCTAAGGGAACT---CATAGCTATGA------------ACAAACT
GACCAA-------ACTCTCAAACAACCCCTTTGAAGGACTGTGGAAGCTCACAGTGCTGG
ACCTTAGTAGGAACAGAATCAGAGTCATTCCCCCCTCTGCATTTGGGTCAATGTCCAGCT
TGCATTGGG---ATTTGGATCAAAACCTGC---CAGAAA---CTGACATTCAGTACATAC
TACCA------CTACCACACATTGATTATATCAGT-----------------------AT
---------CCCCTTCAGCTCTTTT---GAGAC---ACATTTGCCCAG---C--------
----------ATGTC---CTCGAGTCTCAGAGGTTTCGAATTGTCTTC------------
-----------------------AACAGTGTTAACAATC---------------------
----TTCAGCATCACAACACCTGTCTTTCCCCATCT---GAAGTTAAGCTT---TGGC--
-------------------------------------------------CTTTGCCCAAA
TCCTGTTATGG--------AGGTGGACATAC-------CCGAGCCTCGTTTCT-------
-----------TCAGGACTGTAACTCATCTTCAATCTTCAACTCATTGCATCTCTTTCAA
AGACATGAGGAAGCTCCTAGAGAGTCTGGTCTCACTGACGCATCT---GCTTTTACAC--
--------ACTGAGAAATGGATCAACAGAGGTCTCT---AGACAGCCTGCAGCATCCCCT
C-------------------------------TCTGAGGTCACTGGACCTCCATTATAAC
TCTGTTGTCAACATTGACCCGAAGCTGGCCAA---CTGTTCACAGATAACCAAG------
-------------TTGGACCTATTCTCCAATCG---------CATCTCCAATCTCTCCAG
TCATTCAATACAATCAATGAAGCAATTGAGATACTTGGATTTGGCAGG---CTCTCTCTC
CAGCGTGCCTCA---CCTTATCAG------------TCTCTCGTCTCT---AATCCTATA
TCTGTCAGCCAACCACATTGC---GGTAGGCTGCTTAGATTTCTTCAATTTA--------
-------ACAAGACTCAAAGAACTATATCTCGCATACAACTACAT------ACTAG----
-----ATGGTTGTGTGTTTCAATATCAAAAGGATCTAAAGGTTTTGGATTTAAGCAA---
CTTGTTGTTGGAATTGGACGATACTTT---GATCGGTCTAAAGAATCTAGAGTTCTTAGA
TTTGAGTACAAACCGAAT---GCATTTTGGAACGGGAGATTTTATAAGTTTGGAATCGCT
CAGTTGTTTAAAATTA------AATATAAT---AGATGTACACAG---GGATTT---ACG
ATTGTACACTCC---TCTGT-------------------------------CTTTTTTAC
TACAGA-------------------------TGGACAATATTTTTAGCGGACTGCAGTTG
------------------------------------TTAAGAAATCTCACTGTATATCTG
AATATCCCAGAAGGCTACAAAGGGGTTGATCTAAACTCTTACCAAAA------------C
TTGATAAAT------TTACCTTCTTTGAGGTATCTGGACATAATATGTAGAGGTATGCAT
---TGTTCAAAGCCTTTT------CATGTTCCTATACATTTTCTTAAAACAATGAAGAAT
CTAGAGCACCTCACAGCTGAGAATTTCCAACTTGTAGAGCCAGATAAAGACACGTTTATA
TAC------ACACCAAAGCTTAAGAGTCTCGCCATAACAGAAAGCAGCCTTTCAGACC--
-------TAAATCCTGAGCTATTTCAGCCAATCTCAAATCTAGAGGCTCTGGATCTTTCA
CGGAATACCCTCAAGAATTTAGATTTCCTGGCCCAAGC---------GAACCT-------
-----GACTAGCCTCCGGTGTTTGAAACTCTGTGAGAACGACTTAACTGTTATTGATCAC
AATATCTTCCAGTTCCTCCCAGCCCTAACATATCTAGATCTTTCTGTTAACCCTCTGACC
TGTGACTGCTCTAACTCTGGCTTCCTGCTGTGGGCGCTGAGCAGCGATCAAACGCAGATC
---GTTAATGTCGACC------------AGTACGTGTGCACGTACCCCCTTAGCGAAAGG
GGAACTATGTTCGTGGACATTGACGTGCAATCCTGCTGGATGGACGCCAGCTTCCTCTGC
TACATTTCCGCCACCAGCCTGGTTCTGCTCACTCTGCTCACTGCCTTCGGCTACCACTTC
CTGCACTGGCGT----------CTGGTCTATGCCTACTA-----CCGCCTCATGGCCTTG
CTCTATGA-------------CATGA----GAGAGAGGAAGAGAAACAATCCGTA-----
-----------------TTGCTACGACGCTTTCATATCATACAACATCCAGGATGAGGCC
TGGGTCCACAGGGAAATGCTTCCTGCTCTGGAGGACGAGCGA------------GGCTGG
AGACTCTGCCTGCACCACCGAGACTTCCAGCCAGGTACGTCCATCATGGAGAACATTACG
GAGGCTATCTATGGCAGTAGGAAGACCATCTGTGTGATCAGCAGACACTACCTGGAGAGC
GAGTGGTGCTCCAGGGAGATCCAGATGGCCAGCTACCGTCTGCTGGATGAGAAGAAAGAT
GTGTTGATCCTGCTCTTCCTGGAAGAGCTGCCAGAGAAGCAGCTGTCTCCTTACTACCGC
ATGAGGAAGCTGGTGAGGAGGAGCACCTACCTGAGCTGGCCCCAGGCCGCCCGCCAC---
------------CCTGGACTCTTCTGGCAGAACGTCCACAGAGCTCTGGAGAGCGGAGAC
AGCCAT------------------------------------------------------
---------------------------------------------------GATG-----
----ACAACACACACTTCCTGTCTGGGCCGGCCCTA------
>TrTLR13_3900_bp
------------------------------------------------------------
------------------------------------------------------------
------------------------------------------------------------
------------------------------------------------------------
-------------ATGGAAACTCTGCCTGCACCACCGA----------------------
---GACTTCCAGCCAGTTTCTCTC-------------------------TGAAGAACTGC
ACCGTCC-------------ACGCCGGTGGCGC---------------------------
-----TTCCGCTGAAGTTTTCGT-------------------------GGATTGTGC---
CCG---ACTCTTGACTGTTCCCGACGATGTTCCCCG---CGCCACCACAGTAAAACTCTC
CTACAACCTTCTGACTCAGG------TGAAGAGGAACGATGT---ACATCTGACCAAAGT
GAAGTTTCTGGACCTGCAATCAAACGAAATCGCCCACAT---CGATGGATCCTTCCTCCA
CATGAGGTC------TCTGATGAAGCTGCGGTTGTCAAAAA------------A---GCT
AAGCGA-------GC---CAGCTCAGCTGTTTCAGGGCCTCTCCAACCTCACCCATCTTG
ATCTGTCGAGCAACATCATCACGTTCATCCATCCCTCCACCTTCAAGGACCTGCCAAGCT
TGCAGACGGTGGTTCTGGATGCGAACAGGC---AGGAGATGGCGGACATCCGACCGTTGC
TCATC------TTACCAAAGC---GGAACC---CC-----------------------AT
CAGCAGCAATCTGTTCACCTCGTTCCAAAGCAAAGACCTTCTGCTGGACCAG--------
----------CCG------TCCAGCCTGAGGGTTCTGGATGTGTCGTA------------
-----------------------CAGCATCTTTGAAGCT---------------------
----TTCAGCATCTCAGCCGCCACCTTCCCTCACCTGGAGATGATAGACCTTTCTCAG--
------------------------------------------------------------
-AGTGCCTTCA--------CATGGAACATAA-------C---CAGAACTTCAC-------
-----------TGCAGAACATCACTCGGCTTTTCTTCAGTCATACGAAAGTTTCATCCCG
ACAGATCCAGGAGATCCTGCAGAACATGGCTTCACTCAAGCATCTCAGGATGAACTAT--
--------ATCGATGAGTGGATCCGCGAAGGTCTGC---CAACAGTCTGCAGGATCCCCT
C-------------------------------GCTCAGGGTTCTGGAGCTGTACTATAAC
AAAGTGCCTAATCTGAGTGCACA---GGTTGAGTTCTGCTCCGAGCTGGTCCAG------
-------------CTGGACTTGTCCTGCTCAGA---------CGTGTCGGAGGTTCCACC
TGGGAGTTTCCGGCTGATGAAACAACTGAGGCTCCTGAACCTGGAGGTCAACCTTCTCAC
CAAGGTCCCAGAGGACATCAGGAA------------CATCTCCTCTCTGCAGGTCCTCTA
CCTCAG---CAACCTGATCAC---GGTGGGCTG---AGAGTTCTCCAACACT--------
-------TCCGCTCTGGTGGAGCTTTACCTGGACTCCAATCGGATCACGTCCCTCC----
-----AACAGTGCAGCTT---GAACCTGCTCAAGTTAAGGATTTTGGATTTGAACAACAA
CCTTCTGTGGAAGAT---AGGTGTCTTCAGCCGGGGCCCAGCGAAGCTGCAGCTCTTAGA
TCTGAGCAGAAACTCGGTGTCGTTGTACGA---TGGATATTTCCAGAGTCTGGGATGGTT
GACGCATCTGGACGTGTCTTCAGA---GGTGGGCCGAGTGACGCCTGGAGCTTTTGTTGG
TCTACACAGACTGAAGAGTC-------------------------------TTCATGTCA
GCATCCCGCTCGATTACGAATGTGA----------------CTTCCGAGGGTTAAAGCAG
------------------------------------CTGGAAAACCTCACAATCTCCATT
A---------------------------CGATAAGCGACACAAGGTCTCCTCCGAAATAT
TCCCAAGCT------TTGTTCCATCTGAAGTCCCTCAGGTCCTTCCACGTGGCCTGCCAA
GGGTTCCACTACGGGTTCCCCCTGGATGTGCCGCTGAGCATGTTGAGCTCCATGACGCAG
CTAGAAGAGTTCACCGCCGACAACATTTACCTTTCTGCGCCTGATCCAGAAACGTTCCGC
TCC------AACAGCCGCCTCAGGTCCCTGAAGATCTCCCAGACGGATCTGTCGGATT--
-------TGGACCCTGAGATGTTTAGGCCCATTCCTGACCTGCAGAGTCTGGACCTCTCC
GGGACGCAGATCAGCTCTTTAGAGTTTCTGCTGCAGGT---------GGACTT-------
-----CTCCTCGCTCCGGGATCTGAGGCTGTGTGACAACGACATCACCTCCATCAACCAC
ACCCTCTTCCAGTTCCTTCCTTCTCTCACCCTCCTGGATCTCACCAACAACCCTCTGACC
TGCGATTGTCTGAACGCCGGGTTCATCCTCTGGGTGATGGACAACAACCAGACGCAGGTC
---ATTAACGGCCACC------------AGTACTCCTGCTCATTTCCTGTGGCCAAGAAG
GGGACCAATCTGCTGGACTTTGAGGTCCAGTTCTGCTGGATTGACGTGGACTTCCTGTGC
TTCCTCTCCTCCACCTGCCTGGTGGTCCTGACTCTCCTCACATCCTTTACCTACCACTTC
CTGAGGTGGCAG----------CTACTCTATGCCTTCCA-----CCTCTTCCTGGCCTTC
ATCTATGA-------------CAACA----GGAACAGGAAGCAGCAGAATCCTCT-----
-----------------CCCCTACGATGCCTTCGTCTCCTACAACGTTGAGGACGAGCTC
TGGGTTTATGAGGAGATGCTGCCGGCTCTGGAGGACCAGCAG------------GGCTGG
AAACTCTGCCTGCACCACCGAGACTTCCAGCCAGGAAAACCCATCATGGAGAACATCACC
GACGCCATCTACAACAGCAGGAAGACCATCTGCGTGATCAGCCGCAGCTACCTGCAGAGC
GAGTGGTGCTCCAGAGAGATCCAGATGGCCAGCTTTCGCCTCTTCGATGAGCAGAAGGAC
GTTCTGATCCTTCTGTTCCTGGAGGAGATCCCAGCCCACCAGCTCTCCCCATACCACCGC
ATGAGGAAGCTCCTGAAGAGGCAGACCTACCTGAGCTGGACCCAGGCTGGGCGCCACCA-
-----------GGCTGGAGTCTTCTGGCAGAATGTTCAGAGAGCTCTGGAGTCTGGAGAT
GCTCCA------------------------------------------------------
---------------------------------------------------CACG-----
----ACCAGGTGGACCCTCTGACAGGACCGGCAGAGCCC---
>OnTLR13_3900_bp
----------ATGGATCCTGGATTGGAAGAGGAACAAACCAAACTAGAAAGA----GGAA
CAAAATGTTGCAA-----------------------------------------------
------------------------------------------------------------
------------------------------------------------------------
-------------ATCATGCATTATTTTTT------ACATGCTGTGCATCATCAATTTCA
TTGCACCAGTTGATGGATTTTCCC-------------------------TGAAGACTTGC
AAAATTAG----------------------------------------------------
-----------CTACAGTACGGC-------------------------CATATGCATCGG
GAG---ACTCAGAGCTGTTCCTGGAGACATTCCCTCGACTGTGACAGGCCT---TTTATC
TTC---CAGAATTTCAACAA------TACATGCATCAGACTTCAAAAATCTAGTAAATTT
GAC---GTTAGACCT---TATCAACAACATTTCACAGATAGAAAGTGCTGCGTTTGCCAA
TCAAAGTTC------TCT---GACATTAAATCTAAA---TA------------ACAAACT
TGTTAC-------ACTGGGAGAAAATGTTTTTGATGGCT---GTTGCCTCATTGAGC---
GAATTAATAAAAATCACATTAAGCAAGTGGCATCCACATCTTTTAAGTCCA---CAAGTT
---AACTTCTGGACATTTCTCATAACAAACTGCACCACATTACAAAACTTCAAT---TAT
TGCAACA---TCTGCCACATCTACGGGAGCTGGTA-----------------------AT
AAGCAACAA---TTTATCCACTTTT---CAATCATT---ACTGACAAACAAA--------
----------TCA------TTAGAACTTCAGTACCT---TTTGTCGAA------------
-----------------------AAATCCCCTCGCAGTC---------------------
----TTCAGGATCACTGC---TGTTTTTCCAAATCTCACCTGGTT---AATTGGGAGC--
-------------------------------------------------CCAGCCAGAAA
GAAACAAATGA--------TATGGGACGTGC-------AAAACAAGACATTTC-------
-----------TAAGTCGTGTTACTACTCT---CAT------GCTTCATTTGGGTCTTGG
GGACATGGAAAGGTTGTTAGAGTCAGTGAACTCATCATTAGCTATTCTGAGAATGAAT--
--------GCAA---CACATAACC---CCGCAT---TCAACATTTCCTGCACCATCCCAA
C-------------------------------AATGAGGACTCTGCAGCTTCGAAGCAAT
AAGCTCAGCTTTGTTAATGCATACTTGTTTAAGTTGTGTATTAATGTAACTGAG------
-------------TTAGTTTTGACAGACAACAA---------AATAAAATACATCCA---
---TGCTTTCAGATCCCT---AAATTTAAGGATTTTAACGCTGAG---AAACAGGCTTCC
ATTAGTTCCAGCTGCAACAAGGAA------------TCTACCAAGTCTTTCAGAGCTGGA
TCTCAGCACCAA---CATCAGCACACTGGACTGCCA---TTTCACCAATCAG--------
-------ACAAAGCTCAGAAAGCTTTATCTTTATCAGAATTCAATCACAGCTCTGA----
-----AACCGTGTCTTTTCAAGGATTTAAAAGGATTAGAAACTCTAAAATTACAGACAAA
CCAAATAAC---ATTGAACGGTGCTTTCAAAGAACATTTGCCAAAACTTACACAGCTGCA
TTTGAATGGAAACAAACTCACTGCGATCAAAAAGGATGCATT---AGGCTTACATTCCCT
CCAGAACTTGTCATTACACCAAAACGAAATAAAAGTACT---AAG---GAGTTTCAGTGG
ACTGACAAATCTGACCCAAA-------------------------------TTAATCTAC
AAAATAATGATATTTCACAAGATGA-ACTAAACAAAGATGTTTTCAGTCCTCTGATTAAT
------------------------------------TTAAGAAGACTGGATTTGAGTGAA
AATCACATCAATTACAAGAA--------AAGTAGAAATTTGCCTGAT-------CCTCCA
TTTTCTCAG------CTGTCCCATCTGGAGGAACTGCTTGTTTTTTCACAACACCACAGG
TTGCATAG---------T------TATCTGCCTGTAAACTTTTTGCAAGGTTTGACCAAT
CTTTTGAGTTTCAAAGCCAGGAATATCCGTATTGCATCTCTGGACAAAGACACCTTTGTT
TAC------ACGCCACAGCTGCAATTACTTGAACTTTCTTCAAATGAACTTAAAGAAC--
-------TCCCTCCAGATCTGTTTTTCCCAATTCCAAACCTTAAAAGCCTTTACATATCC
AGAACAGGTCTTTACTCTCTAGACTTCCTTATACATGC---------CAACCT-------
-----CACAAAGCTGGAGTTTCTACAGGCAAGACAGAATTTATATTCAGTTATCCATGAA
GAAGATATACAATCCCTACCAGCTCTGACTTATCTGGACCTTCAGGGCAATGGATTCACC
TGCAACTGTGATAACAGCTGGTTTCTCTCATGGGCAATAAATGACAGCAAAACTCAAGTT
---TATGATGCATATA------------ACTTTACGTGCAACTATCCAAAAGAATTCAAA
AGTAAGAAGCTGTTGGACTTGGACACCAGCTCCTGCTTAGATAACACTGACTTTATTTGC
TTTGTTCTCACCACGTGTACAATCCTATGCTTCATGGTGGTGTCCTTCACTTACCATTTC
ATGGGGTTGCAG----------CTGGTCTATGCCTATTA-----CCTGTTCATAGCTTGG
CTCTTTGA----------------AA----AGCACAAAAACAAGAAAACTCCTCA-----
-----------------TCAGTACGACGCCTTTATCTCCTATAACACCCACGATGAGCCT
TGGGTCATTGACAAGCTCTTACCAAAACTGGAAGGAGAACAG------------GGCTGG
AGACTGTGTCTACACCATCGAGACTTTGAACCAGGGAGACCCATCATAGATAACATTACA
GATGCCATTTATGGAAGCAGGAAGACCATTTGTGTGATCAGTCGCAAATACCTCGAGAGT
GAATGGTGCTCCAGAGAGATCCAGGCAGCCAGTTTCCGTCTGTTTGATGAGCAGACAGAC
GTACTCATCCTGGTATTTATGGAGGAGATTCCCAGCTATCTGTTGTCTCCTTACCACCGC
ATGAGAAAGATGCTAAAGAAGAAAACCTACCTGAGCTGGCCGCGAGCTGGAGAGCAC---
------------ACCGAGCTGTTCTGGGAGAAACTTTGCCAGGCTCTGGAGACCAGAGAA
GATCCA------------------------------------------------------
---------------------------------------------------GAAG-----
----CAAAGACGTTACTTCTCACTGTGCCAACTATGCCA---
>SsTLR13_3900_bp
ATGTCAGGAAAAGGACATGGGT--------------------------------------
CTACATATTCTCA-----------------------------------------------
------------------------------------------------------------
------------------------------------------------------------
-------------GT---GTTTCTTTCTATG---GATTCTTCTGTATTTCTGGGTTCTAT
TTAATCCAG---ATGGTTACTCAA-------------------------TGAAACACTGC
AGAATCA----------GGGAATCTCT---------------------------------
-----------AAATACGTCTGT-------------------------GCTATG---TGG
CAGGAACCTCAATGCCGTACCAGCAGACATCCCATCATTGGTGAGAACTGTAAACATAGC
AAAGAA---CATTTCACAGA------TAAAAAG---GGACTTCAAAGATCTAACGTTCCT
CAAAATGTTAATCATGTACAGCAACAGGATCTCTCATGTGGAGAATGGGTCTTTTTCAGA
CCTGGTGGC------TCTAGAGCAGCTGAATCTGTCCTTTA------------ACAAACT
CACTTC-------CCTCTCAGACCAAATGTTTAAGGGCCTGGATAACCTCACAGTACTAC
ACCTGGATAACAACCACATCTCAAGTAT---CTCATCATCTTTTCAGTTACTCTTCAGCT
---AGGTAC---ACT---CCAGCAACAAACTGCATTGTTTCAAGGAGCTTCAGCACATTT
TACAA------TTACCAAGCTTGC---AGTTGTTC-----------------------AT
TGGGAACAACAGCTTGACCTCTTTG---CAGTCACAGGAAATATCAAA---G--------
----------TCA------ATAGGGCTGACAGAGCTGGATCTATCCAG------------
-----------------------GAATCCTCTGGAGATC---------------------
----TTCAGTGTCACAGCAGATATTTTTCCCTATCT---GAATTTAGACCTCTCCTTC--
-------------------------------------------------TGTGGCAT---
TGGAAGCATGG--------AATGGGATGTAG-------CAGACAGGTATTTTC-------
-----------TGAGGAATGTGAGCAGTCTCGACTTGAGTGGCATTCACATGTCTTTACA
GGGGAT---TTCAGTGCTCCAGAGCATCAACCTTTCTTTGGCATCTCTGGGG--------
--------CTGGGTAAAA---GAAGAGATAATCTCATTAATG---CCTGCCACATACCTA
C-------------------------------ACTGAAGACACTCCGATTGCAATGTAAT
AACTTCAGTACTGTCTCTGACAAGCTGCTGCAGTCCTGCACACAGGTGACTGAC------
-------------CTGGACATATCAGG---------------TATTAC---CCTGTCAGA
AGCCGCTTTTCGATCAAT---AGGTCT---AACTCTGATACTAGACAA---CGGCCTCTC
TTCTGTGCCGAATGCTACAAGGAA------------TCTCCCCACATTGAAAAAATTGGA
TCTCAGCTACAACATCATCAAAACTTTAGGCTGCTCGGATTTCTCCAATCTA--------
-------AGAAGACTCGAAAAACTCTATCT---CAACAATTTAATCTCAAACCTTG----
-----AAGGTTGTGTTTTCCAGGATTTAAGGGCCTTAAA---CCTGACACT---AAGGAA
CCGCATCCTAAACTTAGG---TGCTTTCACAAAGGGTTTGCAACATTTAAAGAGCTTGGA
TTTAGGATTCAA---ACTAAC---CATCAGAACAAAGTACTTCAAAAGCTTAAGATCACT
---GGATTTGGCTTTATA---CAATCAAATAAAGACACTGGAAGATGGGGCCTTTGTGGG
TTTGGCCAAACT---AAATC-------------------------------TTGTTCTGC
---ACAATGTTA---GTAAAAGTGA-AATCCGAGGTGCTGTGTTCAAAGGACTTAGAAGC
------------------------------------TTAAAAACTCTCAATATGGCTTCC
AATGCTATCAAATATGAAAA--------AGATGAACTACTCCAACCA-------CCACCC
TTCACTGAC------CTGTCATCTCTGGAAAACCTCTACATATTTAGTCAGCATTATAGT
AAGTATAAGAGACAGTCT------TATCTACCTTCCAACTTTCTTGAAGGTCTGAAAATG
TTATCAGAGTTCCAAGCAGGGAATCTTCATATTATGTCCCTGCACCCTGACGTATTCATT
TAC------ACACCCCAGTTGTTGTCCCTTGATATCAGCCAGAATTGGTTCAAAGCCC--
-------TCTCCCCAGAGCTCTTTCACCCAATCCCCAAGCTCAAAAGACTCACCATCTCC
AAAACTGAACTTGAGTCATTAGATTTCCTTATAGAAGC---------CAATCT-------
-----CACTCAAGTTCATTTCTTAAAGGTGAGACAGAATAAAATTACATGGACCAATGAG
ACAGTGCTGCACTCTCTCCCAGCCTTAACTCTCCTGGATATGCAAAGGAATCCTTTCATT
TGTGACTGCAGAAATGCTTGGTTTGTTCATTGGGCTGAGAGCAACAACCAAACACAAGTT
---GCTTATGCCCATG------------ACTATCCATGTAACTATCCAGACGATCTCAAG
AACACTAAACTGTTGGACCTGGACACCCACTCCTGTTCAGTGGACCTAGGCGTCTTCTAC
TTCATCTCAACCACTTCTCTGGTCCTCCTCACCCTGCTGGGGTCCTTTATCTATCATCAC
CTGAGGTGGCAG----------GTGGTATATGCCTACTA-----CCTCTTCCTGGCTTAT
CTCCATGA-------------CACCA----AGCGGAGGAACAGACAAGCTCCTCA-----
-----------------TCAGTACGATGCCTTCATTTCCTACAACACCCATGATGAATCC
TGGGTCGTGAGGGAGCTGCTGCCAGAGTTGGAGGGAGAGCAG------------GGCTGG
AAGTTGTGTCTTCACCACCGGGACTTCCAGCCAGGTAAACCCATCATAGAGAACATCACA
GACGCCATCTACAGGAGCAGGAAAACCATCTGTGTGATCACCCACCAATATCTGGAGAGC
GAGTGGTGCTCCAGAGAGATCCAGGTGGCCAGCTTCCGTCTTTTTGATGAGCAGAAGGAT
GTGCTGATCCTGGTGTTTCTCGAAGAGATCCCAGACCACCAGCTCTCACCCTACCACCGC
ATGAGGAGGCTGGTGAAGAGACGCACCTACCTGAGCTGGCCAAGAGCTGGGGAGGAC---
------------ACAAGGGTCTTCTGGCAGAAACTCCAGGTGGCTTTGGAGACCAGGGAC
TTGCCT------------------------------------------------------
---------------------------------------------------GCGG-----
----AAGAGAACCCCATCCTCACCGGGGTGGAGAGACAG---
>OmTLR13_3900_bp
TTGTCAGGAAAAGGAAATGGGT--------------------------------------
CTACATATTCTCG-----------------------------------------------
------------------------------------------------------------
------------------------------------------------------------
-------------GT---GTTTCTTTCTATG---CATTCTTCTGTATTTCTGGGTTCTAT
TTAATCCAG---ATGGCTACTCAA-------------------------TGAAACACTGC
AGAATCA----------GGGAATCTCT---------------------------------
-----------AAACACGTCTGT-------------------------GCTATG---TGG
CAGGAACCTCAATGCCGTACCAGCAGACATCCCATTATTGGTGAGATCTGTAAACATAGC
AAAGAA---CATTTCACAGA------TAAAAAGGGAGGACTTCAAAGATCTAACAATCCT
CAAAATGTTAATCATGTACAGCAACAGGATTTCTCATGT---GAATGGGTCTTTTTCAGA
CCTGGTGGC------TCTAGAGCAGCTGAATCTGGCCTTTA------------ACAAACT
CACATC-------CCTCTCAGACCAAATGTTTAAGGGCCTGGACAACCTCACAGTACTAC
AATTGGAGAACAACCACATCTCAAGTATTGCCTCCTCATCTTTTCAGTTACTCTTCAGCT
---AGGTAC---ACT---CCAGCAACAAACTACATTGTTTCAAGGAGC---AGCACATTT
TACAA------TTGCCAAGCTTGC---AGTTGTTC-----------------------AT
TGGGAACAACAGCTTGAACTCTTTG---CAGTCACAGGAAATATCAAA---G--------
----------TCA------ATAGGGCTGACAGAGCTGGATCTATCCAG------------
-----------------------GAATCCTCTGGAGATC---------------------
----TTCAGTGTCACAGCAGATATTTTTCCCTATCT---GAAACTAGACCTCTCCTTC--
-------------------------------------------------TGTGGCAT---
TGGAAGCATGG--------AATGGGATGTAG-------CGGACAGGTATTTTC-------
-----------TGAG---TGTGAGCAGCCTCGACTTGAGTGGCATTCATATGTCTTTACA
GGGGATTGGTTCGGTGCTCCAGAGCATCAACTTTTCGTTGGCATCTCTGGGG--------
--------CTGGATAAAA---GAAAAAATAACC---TTAATG---CCTGCCACATACCTA
C-------------------------------ACTGAAGACCCTCCGATTGCAATGTAAC
AACTTCAGCAGTGTCTCTGACAAGATGCTGCAGTCCTGCACACAGGTGACTGAC------
-------------CTGGACATATCAGG---------------TATTAC---CCTGTCAGA
AGCTGCTTTTCGATCAATAAAAGATCT---AACTCTGAGACTAGGCTA---TGGCCTCTC
TTCTGTGCCGAATGCTACAAGGAA------------TCTCCGCACATTAAAAAAATTGGA
TCTCAGCCACAACATCATCAAAACTTTAGGCTGCTCGGATTTCTCCAATCTA--------
-------AGAAGACT---AAAACTCTATCT---CAACAATTTAATCTCAAAACTTG----
-----AAGGGTGTGTTTTCCTGGATTTAAGGGCCTTAAA---CCTGACACT---AAGGAA
CAGAATCCTAAACGTGGGCGACGCTTTCACAAAGGGTTTGCAACATTTAAAGAGCTTGGA
TTTAGGATTCAA---ACTAACCAACATCAGAACAAAGGACTTCAAAAGCTTAAGATCACT
---GGATTTGGCTTTATA---CAA---AATAAAGACACTGGA---TGGGGCCTTTGTGGG
TTTGGCCAAACT---AAATC-------------------------------TTGTCCTGC
---ACAATGTTA---GTAAAAGTGA-AATCCGGGGTGCTGTGTTCAAAGGACTTAGAAGC
------------------------------------TTAAAAACTCTCAATATGGCTTCC
AATGCTATCAAATATGAAAA--------AGATGAACAACTACAACAA-------CCACCC
TTCACTGAC------CTGTCATCTCTGGAAAACCTCTACATATTTAGTCAGCATTATAGT
AAGTATATGAGACAGTCT------TGTCTACCTTCCAACTTTCTTGAAGGTCTGAACATG
TTATCAGAGTTCCAAGCAGGGAATCTTCATATTGTGACCCTGCACCCTGACACATTCATT
CAC------ACACCTCAGTTGTTGTCCCTTGATATCAGCCAGAATTTCTTCCATGCCC--
-------TCTCCCCAGAGCTCTTTCACCCAATCCCCAAGCTTAAAAGACTCACCATCTCC
AAAACTGAACTTGAGTCATTAGATTTCCTTATAGAAGC---------CAATCT-------
-----CACTCAAGTACGTTTCTTAAAGGTGAGACAGAATCAAATTAAATGGACCAATGAG
ACAGTGCTGCACTCTCTCCCAGCCTTAACTCTCCTGGATATGCAAAGGAATCCTTTCATT
TGTGACTGCAGAAATGCTTGGTTTGTTTATTGGGCTGAGAGCAACAACCAAACACAAGTT
---GCTTATGCCCATG------------ACTATCCATGTAGCTATCCAGACGATCTCAAG
GACACTAAACTGTTGGACCTGGACACCCACTCCTGTTCAGTGGACCTAGGCATCTTCTAC
TTCATCTCAACCACTTCTCTGGTCCTCCTCACCCTGCTGGGGTCCTTTATCTATCATCTC
CTGAGGTGGCAG----------GTGGTATATGCCTACTA-----CCTCTTCCTGGCTTAT
CTCCATGA-------------CTCCA----AGCGGAGGAACAGACAAACTCCTCA-----
-----------------TCAGTACGATGCCTTCGTTTCCTACAACACCCATGATGAATGC
TGGGTCGTGAGGGAGCTGCTGCCAGAGTTGGAGGGAGAGCAG------------GGCTGG
AAGTTGTGTCTTCACCACCGGGACTTCCAGCCAGGTAAACCCATCATAGAGAACATCACA
GACGCCATCTACAGGAGCAGGAAAACCATCTGTGTGATCACCCACCGATATCTGCAGAGT
GAGTGGTGCTCCAGAGAGATCCAGGTGGCCAGCTTCCGTCTTTTTGATGAGCAGAAGGAC
GTGCTGATCCTGGTGTTTCTCGAAGAGATCCCAGACCACCAGCTCTCACCCTACCACCGC
ATGAGAAGGCTGGTGAAGAGACGCACCTACCTGAGCTGGCCAAGAGTTGGGGAGGAC---
------------ACAAGGGTCTTCTGGCAGAAACTCCAGGTGGCTTTGGAGACCAGGGAC
TGGCCT------------------------------------------------------
---------------------------------------------------GCTG-----
----AGGAGAACCCCATCCTCACCGGGGTGGAGAGGCAG---
>CaTLR13_3900_bp
ATGTCTAAGAGAGAACATGG----------------------------------------
-TTTGTGCTTCAG-----------------------------------------------
------------------------------------------------------------
------------------------------------------------------------
-------------TAAATACCGTAGTT---CCTCATGGCTGCTCTACTGCTGTATTTTCA
TCAGTCTTG---ATGGATACTCAG-------------------------TAAAGAACTGC
ACTGTTA----------GAGGGTCTTTGAAATA---------------------------
-----TGCACAAAACATAAATGT-------------------------GTTTTG------
GAGGTCCCTGCATTTCGTACCAAGGAATATACCGGACAAAGCCACATATTTGGACATTTC
AAA---TGTCATACAGAAGA------TAATCAAGGAGTATTTCTCTCAACTGTC---TCT
---AAGTCTAAATGCACTACACAA---GATCCGGGAAGTGGAAGAAGGAGCATTCAGCAG
TTTGGTGGC------TTTGCAGGAGTTAAATCTGGCCTACA------------ACAAGCT
GACAAA-------TATCTTGGGAGGAATGTTTCAGAATCTGGGAAATCTCACTGTCTTAC
ATC---ATGAAAACTCGCTCACAAATATTCACTTCTCTGCATTTTCACCCCTGGTCAGTT
---GAAAAGTTAATTTGTCCAGAAATCATC---AGAAAATCAACAAAGTTCAGCCTCTCT
TTTTA------TTACCACAATTACAGGAACTGCAC-----------------------AT
TGGGAG---TGGCTTCACCTTTTTT---CAGACCTCGGAGCTGTCCAACATA--------
----------TCT------GTGAGACTACAAGTTCTGGATTTATT---------------
-----------------------AAATCCTTTGAAAGTG---------------------
----TTCAGTATCACTGCCGATATTTTCCCTCACCT------TTTGGTCTTGGCTTT---
------------------------------------------------------TATTAC
TGGAAACATGA--------CGTGGGATGTAC-------AGGACAAAAGATATC-------
-----------TACAAAGTGTGAAACATCTAAATTTAAGTGGAATACAATTGCCCTTGGA
GAAGATCAAAGATCTCATACAAACCTTCAACTCTTCATTGGCCAGCCTGAGGTTACACTT
T-------CTGGGGGATA---AAG---GAGCTT------GAGACGTCTGCC---TTTCAT
C-------------------------------TTTGAAATTTCTAGGCTTGCAGTGGAAC
AATATTACATCCATATCAAAAGACGAGATGCAGTCCTGCACACAGTTAACTGAG------
-------------CT---TCTCTC------CAA---------------------------
------------------------------------------------------ACTATA
CAGTGTCCCTGCTGTCATCAGCAG------------CCTACCAGGTCTTCGTTTTTTGGA
CCTCACCTTCAACAATATAAAGAACATAAG---TGT---TTTTGC---CTTA--------
-------ACCCAATTACAGACCCTTCAGATCTA---CAA---AATATCTTTTATTG----
-----AGGAATTTGCTTT---ACATCTGAAAAACATAACAACTCTAATGATTGGATC---
CAGACTCTCT---CTCAACAGATATTT---AAGAGATCTTCAAAAACT---GATTTTGGA
TCTAGCAAA---CAAGCTGGACTCTGTCCG---GGGACATTT---CTCCTTGAATTCACT
---GAATTTGTCTCTACCAGACAATCAAATATCATTTATCGAAGCAGGGTCCTT------
ACTGACCAATTTAATTTTCC----------------------------------ATTTGC
AATCAAACAAGCTCTCTCAGCGTTC-AATAAAAGCTTATGTGTTTTCCAAACTCCCAAAC
------------------------------------CTGAAAACACTTCTGCTGAACAAT
AACTATATTTCATATAACAG--------TCAAGAGCCTCTTGAACAA-------CCACCC
TTTCAATAT---------------CTGAAAAAGCTAAAGACTCTGAACATTTTTAGCCAA
GGTCATAAAGGAATGCTT------TATTTACCTTCAAACCTTTTCAAGGGATTGTGGCAT
TTGGAAGAACTTCAAGCAGAGAATCTTAATATAAATTCTTTACATCCAGATACATTTACT
TAT------ACTCCTTATCTGTGGGTACTGGATCTTAGCAGAAATGATTTTATTTTAC--
-------TCACAACAAAAATATTTCTGCCACTTCATGTCCTAAAGACACTCCACCTGTCT
AAAGTTGGCTTGCAATCTTTGGACTTTCTTATAAATGC---------AAATCT-------
-----TAGTAAACTACATCTGTTGCATGTAAGCAAGAATGCATTATCAGTCATTAATGAG
ACAGTGATCCAGTCTTTTCCAACATTGATTTACCTTGATCTACGAGGCAATTATCTCTCA
TGTGACTGTACCAATGCCTGGTTCGTCAACTGGACCATTAGTAGCAATGACACAGAAGTT
---GAAAGTGCTTATG------------AACTCACATGCAATTACCCAGACAAACTCAAA
GGACATAAACTCATGGATCTTGATATAGGTTCATGTAATGTAGATGTTGGGTTTTTCTGT
TTCATTTCCACTGCCACACTAGTCTCTGTGACCCTTCTTTCCACTTTTCTCTTTCACTTC
CTCAAATGGCAG----------GTTATTTATGCTTACTA-----CCTTTTTCTTGCTTTA
CTCCATGA----------------CA----AACAGCAGAGAAAGCCCAATGGTTT-----
-----------------GCAGTATGATGCTTTTATTTCCTATAATGTTCATGATGAATTG
TGGGTAATGAGGGAACTGTTACCTCAGTTGGAAGGCGAGCAA------------GGCTGG
AAGTTGTGTCTGCATCACAGGGACTTTGAACCAGGCAAACCAATCATGGATAATATTGTT
GATGGCATTTATAGTAGTCGAAAAACCATCTGTGTGATTAGCCGCCACTACCTGGAAAGT
GAGTGGTGTTCCAGAGAGATCCAAATTGCTAGTTTCCGTCTCTTCGATGAGAAAAAAGAT
GTTCTCATCCTGGTATTCCTGGAGAATATTCCAAGTCACCAACTGTCTCCGTACTACAGA
ATGAAAAGACTAATCCAGAGGAAGACATATCTCAGCTGGCCTAAACCAGGAGAGGAC---
------------ACCAGGGTCTTCTGGCAGAAGCTGAGAATAGCTCTGGAAACCAAAGGC
--AACT------------------------------------------------------
---------------------------------------------------CAGA-----
----AATGGAGCCTCACATTGGCTGGGATT---GGATCAAC-
>CcTLR13_3900_bp
--------ATGGGAACAC---AACAAAT----------------------------CACA
TTATATGTTGCCG-----------------------------------------------
------------------------------------------------------------
------------------------------------------------------------
-------------TCTGTAGCTTCATTTCC------------------------------
-----TCATCTAGTGCATTTTCCT-------------------------TGAACAACTGC
ACAATCA------------GAACTCCCTTAAAA---------------------------
-----GACATCCAGC-CGAAAGT-------------------------ACTTTGCTACAA
AATGGGCTTTTTCAGGATTCCGTGG---ATACC---AAATACGCGGATTTTAGATATTTC
CTTCAATGCCTTTGCACAGA------TCCAAATTGGAGACTTCAGTCATTTGTCAAACTT
GCAGGACTTGAACATATCCAACAA---GATCTCGCAGATTCAAGAGGGTGCCCT---CAA
TCTTTCCAA------CTTATCCCGTCTCAATCTGGCCAGCA------------ACAGACT
ACGAGA-------AATCTCGAGAGGTATGCTACATGGTC---CCAACCTGCTGGTGCTAC
GTCTGGATCACAATTATATTAAAGACATTGACG---CAGCTTTCAGCACGCTTCAGAATT
---AAGTGT---ACC---CAAAAAACCATCTCCATTATA---AGAAAATCAAGCCGGTTC
TTGCA------TCCCCATATTTGGAGGAACTGTAC-----------------------AT
TGCAAGCAACCATTT---TGCTTTC---AAGTCATA---AATGTCAACAAAT--------
----------CCC------TTGTCATTAAAAATACT---TCTTTCCAA------------
-----------------------AAACCCTTTTGCAACA---------------------
----TTTCAGCTAAC---CAATATATTTCCATTTCT---TCATCT---TTTATCTTAT--
-------------------------------------------------TGTGGTCAAAA
TGGAACTATGA--------CATGGAACATCA-------CAGAAAAGACATTCT-------
-----------TTTCCTCAGTAAAAACTCTATACTTCATGGATGTTCATATTTCAGCCCA
GAATGCTGC---TGTGCTTCAGAGCTTCCAAAATTTGTTGAA---AATCAGGCT---TGG
A-------AACGTTGAGT---ACAAGACTGACCTCCTGC---ACGCATGTT---CTCCAA
T-------------------------------GTTACAAGTTTTACGGCTAAAAGCAAAC
AAAATAAAACACCTCGAAGAGCACATGTTTGATCCCTGTTCTAACCTGACGGAA------
-------------GTAGACTTAGGAGA---------------AATATCCCGGTTATGGCC
---TATCTTCATAGGATTTACACAACTAAAAACGTTGCGTCTGCAAATCAA---ACTGAC
TCAAATAACAAACTCCTTTCAAAT------------GCTCTCCACTCT---GTTCATAGA
TCTCAG---AAACAGCATCGACACCCTCACCTG------TTTTGCCAATTTA--------
-------ACACAGTTGAAAAATCTTTACTTGTACAG---CAAAATCTCAATCATTA----
-----AATCTTGTTTGTTCAAGGACCTGAAGAGCCT---GGTCCTCAAGCTTGGAACAAA
CAATCTGTTAAGGATCGG---TGCTTTCAGCAATGGGCCACATTCCCTGGTGGAGCTGCA
ACTTACTTT------GCTAAGCAAAATCGAAAAGTACACTTT---AAATGTGTCACAGCT
GAACAGTTTATCCTTACAAGACAATCAGATTTCAGAGATCGAAAGCCATGCATTCGGAGG
ACTGAAGAACCTGACCTCTC--------------------------TATTGCTGTCATCG
AACAAAATATCAGCTAAAACATTAACAAAAAACCAGGATGTGTTCTCAGGCATGCCCAAC
------------------------------------CTCAAAAGTCTAGGTTTGGACACC
AACAGCATTTCATTTAG-----------TGATGATCAGT---AATTT-------CCTCCT
TTTAAAGAC---------------CTGAAGCACCTTAGAGTATTGGCCTTACACAGTCA-
--ACGTCGTGGAATTGGC------AAAATACCTTCAAATCTGCTTCAAGGTTTGTCCTCC
TTGGAAATGTTTTACGCTGGAAACATAAATCTTGCTCATCTGAATCCTGATACATTCAAG
TTC------AGCCCCCAGCTCTGGTTTTTGGATCTCTCCAAGAATGCGCTGTCTGAAGAC
CACTCGATCCCGGCTGAGTTGTTCCACCCCATTTCGAGGCTAACCAAACTCATCCTTTCG
AGAACGCAGCTTCGCTCACTGAACTTCCTGTTAAATGC---------AAATCT-------
-----TTCCAGACTTTTATCCTTAAAAGCTTCGGGAAATGAGATTGACACGATCAACAAA
ACTCTGATTCAGTCACTGCCTCGACTAGAGGTCCTCGACTTGGGGAAAAACACGTTCACT
TGTGACTGTACCAATGAATTCTTCATTGACTGGGCCAAGAATAGTAATTCTACTCAGGTG
---CTTTATTTGAACA------------AGTACATGTGTAGCTATCCTAGTTCCTTACGA
GGCATGAGCTTGTCTGCCTTCAACACTGAATCCTGCACCTTGAATATCGACTTCATCTGC
TTTCTTTGCAGCAGTATTGTGGTAATTCTCACCCTCCTCTTGTCATTCGTCTGGCATTTT
CTGCGCTTTCAG----------GTGGTTTATGCATACTA-----CCTCTTCATAGCCTTC
CTTTACGA-------------CAACA----AGAAGAAGCAGAGCGGTTCGACTTT-----
-----------------CCAGTATGACGCCTTCATTTCCTACAATGCCAAAGATGAGCCT
TGGGTAATGGAGGAACTTATTCCAAAATTAGAAGGAGAACAG------------GACTGG
AGATTGTGCCTTCACCACCGAGACTTTGAACCAGGAAGGCCAATAATAGACAATATCATT
GATGGCATATACAGTAGCCGCAAGACCATCTGCCTGATCACTAGGAACTACCTGAAGAGC
AACTGGTGTTCAAGTGAGGTCCAGGTGGCGAGTTTCAGACTCTTTGATGAGCAGAAGGAT
GTACTGATTCTGGTGTTCCTGGAGGACATCCCCACACACCAGCTCTCTCCGTACCACAGG
ATGAGGAAGCTGGTGAAGAAACGAACCTACCTCCGTTGGCCCAAACCTGGAGAAGAT---
------------ACTAAGGTCTTCTGGCAAAAGCTAAAAATGGCTTTAGAAGTCAAAGAG
GGTCAT------------------------------------------------------
------------------------------------------------------------
----AAATCAGATTTTTTAATTCCA-----------------
>PhTLR13_3900_bp
----------------ATGGCTTCATAT------------------------AGAAACCA
AGCACTGATCTCA-----------------------------------------------
------------------------------------------------------------
------------------------------------------------------------
-------------GTGACGATAATCGCTTC-------------------------GATGT
TTCAGTTCAGCA---GCTACAGTT-------------------------TCAGGAATTGC
ATAGAAA----------GTCCCGGCTCAAACCA---------------------------
-----TACAACCTTCAAATGCAC----------------------------ACGCCAAGC
TCTGACAGTTACTGCCATCGTGGGCGATATACCACTTTCTGCAACAAACATTTCGATCTC
TTACTGCAAACTTGTGAAAA------TTCCTCCACAAAGCTTCAGTCACCTGCCAAAGCT
CAGTGTTCTGCAACTAAACAACAATCACATAAGGAATAT---CAAAGATGCCTTTGC---
TCTACAATA------TCTTCACACACTGAACCTGTCCAGCA------------A---CAT
AGTTTA-------TCTCAATTCTTCCATTTTCCATGACCTCCGGAACCTCAGCACTT---
TCCTGGCTGACAACAGAC---CAAATATATCTTCTGACTTATTTTCTAGTTTGTCTAAAT
---AGATTCTGGACCTACGTAGGAACAGGG---TGGATTTCTCAGCAGTGGTGCACTCCA
TATCAAA---CC---AAGGGC---AGACCCTGGAC-----------------------AT
TTCCTT---CAGACT---CACTTTGCTACACTCAGCCAGCCTGCCAC---AG--------
----------TCA------------CTTTCCCATCTTTATCTTGG---------------
-----------------------TAACATGCTGACCACA---------------------
----CTGAAATGCAGGAA---TTTTCTCAG---CGTCAAAGTGCTGGATCTCTCTTA---
TA----------------------------------------------GAGGTCTTTCAG
CCCAGGCTTTC--------TTTGGTCTGAA---------------------CC-------
-----------TGAGCAGTTTGACATACCTGTGCCTGCATTCCACCAGCATTTCAATAAT
AACGCT-----------CCTTAATCGTACTAATGTGATGCCTTGGCACGTAGACTTCT--
------CAGGTTTGGGAT---CAGAGCCCCAAATGC---TTTCATTGTGTAAACAACTGT
CA-----TACTATTCAAA---AAA--------TATTGAAAAAATGCTCCTTCAGAGCAAT
GATCTAAAAGTTCTGAATAATAAGACATTATCTGACTGCCCCCCTATCACTCATG-----
-----------TTTTGGACCTTTCATCCAATCAGCTGA----AGAGCA---GCTGTTTGC
AATTCCTTGAAGGACA--AAATCATCTTGTGAAACTCAGAGT---ACA---CCACCTTAC
CCATCTAATAAGTTGCAAAAATCACACAAGATTTCTCC------ACTTGAAAGAACTAAG
CTACCGCTACAATCGCATTCT---AGTGAATTCCTTTGCCTTCAGTCATACA--------
-------CCAAATCTGACAACTCTTCAACTGAATATAAACATAATTGCCTACTTGG----
-----ATCGCAAAGCACTGAATGGACT---AGACCTTGTTACACTCCGCCTGGACAACAA
TCTTCTGAC---TCTCTA---------CTT---GGACCTTCACAGTCTTCGGACACT---
CTTACGCAA---CCAAATTTCTGTCATATTCAACAACACCTTCTACTCCCTCAG---GCT
GAGCATTTTAGATTTGGGTGGGAACAAGATAACACATTTAATGCCCCTAGCATT---AGG
GCTGGACAGCTTGAA---TC-------------------------------TTTACT---
ACCGCAATCATC---CTGAAATTGA-------CGGTCACCTGATTGGAAGCCTGCATCGC
A---------------------------------CACTGCAAGTGCTAGATTTACATGGC
AATTTCATCCATTACTTTAC---AGAACACGTATACT------------------CCCCA
TTTGTAACG---------------CTAACAAAGCTGACTGACTTAAAGTTAGATGGACAG
ATGCCATATGGCATAACC------TTATTACCTCATGCATTCTTTCGTGGTCTCACTTCC
CTGAAAAGTCTTTACCTCAGCAACAATCATATCTCTTCTCTCAGCACTGACACATTTGAT
GACCTAAGAAACCTAAAGTTCTTAACATTAGATGATTCATGTGTTGGAGTGACCCAAC--
-------TCAAGCCAGGAGTTTTCAAAAACCTTCACAAGCTGGAGATATTAATGGTTGAG
AACATGGGCATTGA------GTCATTCTCAAAAGAGGTG---TTTGGTAATCT-------
-----CACAGGACTGAAAGTATTACATCTTAACCGCAATGCCATGCAGACTTTGGATGTG
GACTTGCTGGAAAATCTGACTAATCTACAGTATCTAGATGTTAGAAATACACCTCTCAGT
TGCAACTGTCCCAATAGTGAGCTCCAAAATTGGACAAAAAACAACCAAAGAGTACAGTTT
---ATATATCTTTACA------------ACCTGACCTGTCCGGAT---------GTCAAA
GGGTCAAACTTTTACAACTTTGACACCCATGTATGTT---CAGATTTTGGAGTGTACTGG
TTTGCCTCCACTTATATTGTAACATTGCTAGTAACATTACTTCCACTACTTTATATCAAG
CTCTACTGGAAA----------TT---ATATGGCTACTA-----CGTCTTCTGCTCTTGG
TTTGGTGAGCAGTGGCGTCGCCTTCG----GGAAGAGGAAGAGAA-------ATG-----
-----------------CACGTATGACGCTTTCATCTCCTACAACTCGGCAGATGAGGAA
TGGGTGATGGAGCAGCTTCTCCCAAACCTTGAAGGGAGTGGG---------------TTC
CGACTTTGCCTCCACCACCGGGACTTTGAGCCAGGCCGCAACATAGTCGACAACATTGTG
GCAGCAGTCTACAATAGCCGCAAGACGGTGTGTGTGGTCAGCCACAACTTCCTCCGCAGT
GAGTGGTGCTCCCTGGAGATACAACTGGCCAGCTACCGTCTTTTTGATGAGATGCAGGAT
GTGCTCTTACTTGTCTTTTTGGAGTACATCCATGAGCGACAGCTCTCTGCCTATCACCGT
ATGAGAAAGGTTATGTTGAAAAAGACTTATCTACAGTGGCCAGGACCGGACTGCACAGAT
CCCGTCAAGTCACAGGAGCTGTTCTGGAAGCAGCTTAAGAGAGCTTTAAGGAGCAGCAAC
AGTAGATGCCAAGACGAAGAACAGATGGAGGAGAATGTTCAGAATGGGCAGCGGAAAGGT
GAAGCAAGGGCAGAGGAAAGAGAATATTTCATGAACCAGGCACAAATGGATGATG-----
----AGCCATATTATCTAATGCCC------------------
>AtTLR13_3900_bp
----------------ATGG---CAAGT------------------------CTAAC---
TCAGCTGTTGTCG-----------------------------------------------
------------------------------------------------------------
------------------------------------------------------------
-------------GTTACAGTTGTTCTTGG-------------------------TGCTT
TTAAGCTCATCAGTGGCTACAGCT-------------------------TTAAGAACTGC
ATTGCAG----------ACGCATACTCAAAAGG---------------------------
-----AAAAAGCTTTACCTGCAT-------------------------CCATCGAAAGCA
AAGCAACATGTCTGCTATTGTAAA---CCTGCCGCATTCTGCCATCAATCTCACCATCTC
CAT---TCCTCTGAGTCACA------TTCCCAACAACAGCTTTGT---TCTGCCGAATCT
CCAGCACCTCAAAATAGATCA---CCACTTGATGGACATCAA---GCATGCTTTCGACAA
GTTGTATCA------GCTGAAGTCTTTAAATTTGTCCTTTA------------ACTACAT
ATCAAA-------ACTCAGCCCTTCTGTGTTTAACGACCTGCACAACCTCACCTTTCTCT
CCC---CCAACAACACAATTAAGCAGCTCCACAGGGACATTTTCTTCTCTGTTGTTAATT
TGGAGACTTTACTAC---GGCAAAATTTTC---GTCATTTCTCAGAGATTGCTGAGTCTG
TGTCACA---TC---GAAACC---AGACTC---AC-----------------------CT
TTGCTTCAACAATTTGACCTCTCT---CCACTCAAATGTGTCACTACCCAAA--------
----------TCC------------CTTACAATTTTATATCTATG---------------
-----------------------AAATAATCTGTTTACA---------------------
----TTAGGATG---ACCTTCATTTCTCAGGTTCATTCAAATCCTCGATTTGTCGTACAA
TT----------------------------------------------CTAGGCTCCCCG
CGATGGCTTTT--------GAAGGAGTGGA---------------------TT-------
-----------TGGGACAAACAAACTATCTGCGCTTGCGTTCAACAGGTGTCAAGATAGC
GGAGTT-----------TCTAAACATCAGCAACATCAATGCAAATCATGTTGATTTCT--
------CTGGCACAGGTCTTAAAGATGACAACCTGCTCGCAGAGTTTTGCAC--------
--------AATGTTAAAAGCGAAAGTGAAAAGGATTAAAAATTTGGACCTGGGCAATAAC
AGGATTAGGAATCTGACAAAATACACACTATTCAGATGTCCTGATATTACAGGAG-----
-----------CTCTGGATTTATCCCGCAA---ACTGA----AAAACACAAGGTGTCTTA
ATTTTCTC---AGACA--GACAAATATAAGAAGCTTCAATGCAGAGCA---CCATCTCAC
CTCCCTCCAAGGCTG---AACAAGAAATATGGTTTCTTTCTT---ACTGAAAGAAATGAG
CTATCGTTACAACCGCATCCTCTCAGTCAATTCTTATGCTTTCTATCATACA--------
-------CCAAATATAACGGAGCTAAAACT---CATAAACACAATTGCTTTTCTCC----
-----ACCG---AGCTCTCAAAGGGCTAAAAAAGCT---GACACTCCGTTTAGACAA---
CCTCCTAAC---TTTGTTCAA---CACCTT---AGA---TGTAAACCTGAAAATCCTCAA
CTTACGCAACAATCGAATTTCTGTCATTTTCAATGGGACCTTCCTCAGGCTCACAAAACT
AACAACACTGGACCTTGGAGGCAA---GATAACTCACTT---GCCCTCAGGTCTCGATGG
ACTAAAACGCCTATCCAAAT-------------------------------TCTATC---
ACGGAAACAACCTCAAACAAATTGA-------ATCCTCCCTCTCTCATGTCTTTCAAGAC
A---------------------------------CACTCACAGTGTTGGATTTAGCAGGT
AATCAGATTCGTTTCCTTAG---TGAAAATATCAAGTCA---------------CCACCA
TTTGTGAAT---------------CTCAGCAAACTCAGTGATCTGAAACTGGATGCACAG
CGGCCCTTTGGCCTCACT------GTTTTACCCCGCACTTTGTTCCGTGGCCTCCGCTCA
CTGAAGTCTCTGTATCTTACAAACAACTACATCAATCACCTTCCTCCTGATGCCTTCGAT
GATCTGACAGGTTTGCATTTCCTGACACTGGATAACTGCTGTGTTGGGGTCATAGACC--
-------TACAACCAGGAGTCTTTAAAAATCTAAGAAATGTAACCAAACTAATTGTAGAA
AATATGGGCATTCA------GAACTTCTCAAAGGAGATT---TTTGAGAATTT-------
-----TACACGGTTACACACATTGCAACTCAACCGGAATGTGATGCAGAGCATTAACGTA
GATGCACTAGAAAGTCTACCTAAACTCCAGTACCTTGACGTACGCAATATTCCTTTAAGC
TGCACCTGCTTGAACCAAGGTCTGCAAGACTGGACCCTAAAGAACGTAAATGTCCAGGTA
---GTCTACCTCTATA------------ATCTGTCATGCCAAAAT---------GATGAA
AACTACAAATTCTACAACTTTGACACCAAAGTGTGCTACATAGATCTAGGAGAGTCCCTG
TTCTTTAGCACAGCCGCTGTGATCTTCCTGTTTACAGTCATTCCTATACTTTATGTCAAA
CTCTACTGGAAA----------ATGAAGTACAGTTACTA-----TGTGTTCCGTTCTTGG
TTTGGTGAACAGTGGCGCAGACTTAA----AGAGGAGGAGGAAAA-------TTG-----
-----------------CAAATTTGATGCTTTTATTTCCTATAATTCTTCTGATGAACAG
TGGGTTATGGACCAGCTGCTGCCCAACCTCGAAGGAAATGGA---------TCATCTTTT
AAACTTTGTCTACATCACAGGGACTTTGAACCGGGTCGGTACATTGTGGATAACATCGTC
TCTGCTGTTTATAGCAGCCGTAAAACTATTTGTGTGGTGAGCAGGAATTTCTTACAGAGT
GAATGGTGTTCTCTGGAAATCCAGCTTGCCAGCTACAGACTCTTCGACGAGCACAGAGAT
GTTCTTCTTCTTGTGTTTCTGGAGCCAATCTCTGAGAGGCAGATGTCGTCCTATCATCGC
ATGAGGAAAGTCATGTTAAAAAAGACTTATCTGCAGTGGCCTGGATCAGACTGTGATGAC
CCAGAACCGGCCCAGGACCTGTTTTGGAATAAGCTACGTAGGGCGATGAGGACAGGAAGC
AGGGTC------------------------AAAACAGAAGAAAGTGACAAAAGTGAAGGT
TGTGTTACAGATGAAAGTAAAGACAATGAGATTTCT---------------GATG-----
----AAAACTATTACTTGTTGCCT------------------
>PfTLR13_3900_bp
----------------ATGG---CAAGT------------------------CTAACTTA
TCAGCTGTTGTCA-----------------------------------------------
------------------------------------------------------------
------------------------------------------------------------
-------------GTTACAGTTTTTCTTGG-------------------------TGCTG
TTCAACTCATCAGTGGGTACAGCT-------------------------TTAACAACTGC
ATTGAAG----------ACCCATACTCAGACGG---------------------------
-----ACAAAGTTTTAACTGCGT-------------------------CCTTCGGAAGGA
AAAGAACATGTCTGCTATTATAAAGGATCTGCCGCCATCTGCTGT---CCTCAACATCTC
CTT---TCCTCTGTGGCACA------TTCCATACAAGAGCTTTGTTCATCTACCAAACCT
TCAACACCT---AATAGA---CAATCACTTGAGGATCATCGATCAGTTTGCTTTCCAAAA
CTTAAGTCA------ACTCAAGTCTCTGAATTTGTCCTTTA------------ACAACAT
CTCAGA-------GCTCATCCCTTCTGTGTTTCAGGACCTGCACAACCTCACCTATCTCT
CGC---CAAACAATACAT---AGCAGCTCCCCGAGGGCATTTTCTCCACTCTTCTCAACA
TGGACACGT---------GACAAAACTTTC---CAAACTTCTCAGGTATTGCTGAGTCTG
TTTCACA---TC---CAAACC---AAATAC---AT-----------------------CT
TTGCTT---CAATTTAACCTCTCTCAACCACTCAAATGTGTCACTACCCGAA--------
----------TCC------------CTCACTACATTATATTTATG---------------
-----------------------AAATAATCTGTTGACA---------------------
----TTAGGATG---GCATTCGTTTCTCGGTTTCATCCAGCTGCTAGATTTGTCATACAA
TC----------------------------------------------CTAGGCTCCCCA
CGATGGCTTTT--------CAAGGAGTGAA---------------------TT-------
-----------TGAGTCATATAAACTATCTACGTTTGCGTTCAACAAGTGTCAATGTAGT
GGAGTT-----------TTTAAATATCAGCAACGTCAACACAGGTCACATTGATTTCT--
------CTGGCACGGGTC---AAAATGTCAACCTGCTCAAGGAGCTATGCAA--------
--------ATCGTTAAAGAGAAAGGTGAAAAAGATAAAAAAATTAGGCCTGGGTAATAAT
GGGATTAAGAATCTAACAAAGAACGCACTGTCCTATTGTCCTAATATCACAGAAG-----
-----------CTTTGGATCTGTCCCGCAACAACCTGA----AAAGCACAAGTTGTCTTA
ACTTTCTCAATAAACA--GACACTAATAAAAAGCTTCAATGCAGAGCA---CCATCTCAC
CAAACTCCAATCCTG---AACACAAAATATGGT---TTTAGAACATCTGGAAGAGCTGAG
CTATCGTTACAACCGCATCCTCTCAGTCAGCTCTTATGCTTTCTA---TACA--------
-------CCAAATATCAAGACGCTAAAGCT---CATAAACACAATTGCTTTCCTCG----
-----ATCGAAAAGCTCTCAAAGGGCT---ACAGCTAACAACTCTCCGATTGGA------
CCTTTTAAC---TTTGTTCAT---CACGTT---AGACAATGTCAACCTGCAAATCCT---
CCTACGCAACAATCAAATTTCTGTCATTTT---CGGGACCTTCCTCAGTCTCAGCAAATT
GACTACACTAGACTTAGGAGG---CAAGATCACGTATTTCCAGCCATCTGGCCT---TGG
ACTAAAAAGTCTGTCCAAAT-------------------------------TCTATC---
ATGGAAACAACCTCAAACAGATTGA-------CACTTCCTTCTATCATGTGTTTCAAGAC
A---------------------------------CACTAACAGTGCTGGATTTACAAAGT
AATCAGATTCGCTTCCTCAA---TGCAGAAATACGTT------------------CTCCA
TTTATGAAT---------------CTCAGCAAACTCACTGATCTCAAATTGGATGGACAG
CGGCCGCATGGCCTCACT------GTTTTACCCCGTAATTTTTTCCATGGCCTACACTCA
CTGAAATCTCTGTATCTCACCAACAATATGATCAATTATCTTGCTCCTGATGTCTTTGAT
GATCTGACAGGCTTACATTTCCTCACATTGGATAACTGCTGTGTTGGAGTGACACAAC--
-------TGCATCCAGGAGTCTTTAAAAATCTAAAAAATTTGACCAAATTGATTGTAGAA
AATATGGGCATACA------GAACATCTCAAAGGAGGTT---TTTGGGAATCT-------
-----TACACAGTTACACACACTGCAGCTCAACCGCAATGTAATGCAGAGCATTGATGTC
GATGCACTAGAAACTTTACCTAAACTCCACTACCTTGACATACGTAACATTCCTTTAAGC
TGCACCTGCAAGAATAGCTTGCTTCAAAACTGGACAGTACATAACCCACATGTCCAGGTG
---GTCTATCTACACA------------ATCTGCGTTGCCCTCAC---------GACGAA
AAAGTCAAATTCTACAACTTTGACACCAAAGTTTGTTACAAAGATCTAGGAGAGTACATG
TTCATTAGCACAGCGGTTGTGATCTTTCTGTTCACAGTAACTCCTTTACTTCATGTCAAA
CTCTACTGGAAA----------AT---GTACGGCTACTA-----CGTGTTCCGTTCCTGG
TTTAGTGAACGGTGGCGCAGACTCAG----AGAAGAGGAGGAAAA-------TTG-----
-----------------CAAATATGATGCATTTATTTCATATAACTCCTCTGATGAAAAG
TGGGTCATGGAAGAGTTAGTGCCCAACCTGGAGGGAAAAGAA---------TCGTCTTTT
AAACTTTGCCTACATCACAGGGACTTTGAGCTGGGCCGCGATATCGTGGATAACATCGTC
TCTGCTGTGTATAGCAGCCGTAAGACTATATGTGTGGTAAGCAGGAATTTCCTAAGAAGT
GAGTGGTGTTCTCTGGAAATCCAACTGGCCAGCTACCGACTCTTCGATGAGCACCGGGAT
ATTCTCTTGCTCGTGTTTTTGGAGCCAATCTCTGAGAGGCAGGTGTCGTCCTATCACCGC
ATGAGGAAAGTCATGTTGAAAAAGACTTATCTGCAGTGGCCTGGCTCAGACTGCACTAAC
CCGACGCAGGCCCAAGAGCTGTTTTGGTATCATCTACGTAGGGCGATGAGAACCGGGAGC
AGACTC------------------------AATACTGAAGAAAATTACAAAAGTAAAGGT
CAAG---------------AAGGAACTGAACATTTTGAGACTCAATTATCAGATG-----
----AAAACTATTACTTGCAACCT------------------
>SlTLR13_3900_bp
----------------ATGG---CTGGT------------------------CTACTTCA
TCAGCTGTTGTCA-----------------------------------------------
------------------------------------------------------------
------------------------------------------------------------
-------------GTTACAGTTGTTCTTGG-------------------------TGCTG
TTCAACTCA---CTGGTTACAGCT-------------------------TCAAAAACTGC
ATTGCAG----------ACCCACGCTCAAATGG---------------------------
-----ATCAGTCTTCAACTGCAT-------------------------CAGTCGAAAGGA
AGAGAAGATGTCTGCTATTTTACA---CCTGCCAACATCTGCCATCCATCTCACCATCTC
CAAGACTCATGTGAAGCACA------TCTGCAACTACAGCTTTGTTCATCTACCAAAGCT
---ATACCTAAGAATAGACGA---CCCCGTGAATACCATCGATCAATCTGCTTTCCAAAA
CTTGCATCA------ACTTCAGTCTCTAAATTTATCTGTTA------------ACAACAT
ATCAGA-------AC---ACCCTTATCTGTTTAAGGAACTTCACAATCTCACCTTTCTGT
TGCTGTCAGACAATAAAT---AGCAGCTCCCTGAGGGCATTTTCTCTGCCACTCTCAATC
---ACACTT---ACA---GGCAAAACCTTC---CAAATTTCTCAGAGATCGCTGAGTCTG
TGTCACA---TC------ATC---AAGTAT---AC-----------------------CT
TTGCTA---CAGTTTGACCTCTCTCAGCCACTCAAATGTGTCGCTACCCAAA--------
----------TCC------------CTCACTACTTTATATATATG---------------
-----------------------AAACAATCTGTTTACA---------------------
----TTAGGATG------TTCATTTCTCACGTTCATCAACATACTAGATTTGTCATA---
TT----------------------------------------------CTAGGCTCCCTA
CGACAGCTTTT--------CAAGGAGTGGA---------------------TT-------
-----------TGAGACGTATAAACTATCTGCGTTTGCGTTCAACAAATGTCAGCGTAGT
GGAGTT-----------TTTAAACATCAGCAACGTCAAAGTAAGTCAGGTTGATTTCT--
------CTGGCCTGGGTC---AAAATGACAGCCTGCTCATGGAGCTATGCAA--------
--------ATTGTTAATGAGAAAGGTTAAATGGATTAAAAATCTGAACCTGAGTGATAAT
GGGATTGGGAGTCTAACAAACTACACACTGTACTACTGTCCTAACATCACAGGGG-----
-----------ATCTGGATCTATCCCGCAACAAACTGA----AAAGCACAAGTTGTCTTA
GCTTTCTCAGAAGACA--GGCGCAGATAAAAAGCTTCAACGCAGAGCA---CCATCTCAC
CTCCCTCCCATCCTG---CAAACAAACCAAGGTTTGTTTAAAAAGTCTGGAAGAGCTGAG
CTATCGTTACAACCGCATTCTCTCAGTGAATTCCTTTGCTTTCTTTCATACG--------
-------CCAAATATCAAGACGCTACAACT---CATAAACACAATTGCTTTTCTCG----
-----ATCG---AGCTCTCAAAGGGCTGAAAAAGCTTGTGAAACTCCGTTTGGACAA---
CCTCTTAAC---TTTGTTCAA---GACTTT---AGACAA---CAAACTACAAGTCCT---
CTTACGCAACAATCGTATTTCTGTCATTTTCAATGGGACCTTCCTCATGCTTCGGAATCT
GACAACATTGGACCTGGGAGG------GATCACTCATTTTCAGCCATCAGGTTT---TGG
ACTAAAAAGTCTGTCCAATC-------------------------------TCTATC---
ATGGAAACAACCTCAAACACATTGA-------CACCTCCATCTATCGTGTATTTCAAGAT
A---------------------------------CACTCACAGTGCTGGATTTACAAAGT
AATAAGATTCGCTTCCTCAC---TGAAAATAACAGCT------------------CACCA
TTTATGAAT---------------CTCAGCAAACTCAGTGATTTGAAATTGGATGGGCAG
CGGCCTTATGGCATGACC------GTTTTGCCCCACACTTTTTTTCGTGGCCTCTACTCA
CTAAAATCTCTGTATCTCACCAACAATAACATCTTTCATCTGCCTCCTGATGTATTTGAT
GATCTGACAAGCTTACAGTTCCTCACACTGGATAAGTGCTGTGTTGGGGTGACACAAC--
-------TAGTACCAGGAGTCTTTAAAAATCTAAGAAATTTGACCAAATTGACTGTAGAA
AGTATGGGCATTCA------GAACTTCTCTAAGGAGGTT---TTTGGGAATCT-------
-----TATACAGTTAAGCTCACTGCAGCTCAACCGCAATGTGATGCAGAGCATTCATGTA
GATGCACTACAGAGTCTACCAAAACTCCGCTACCTTGACATACGTAACATTCCTTTAAGC
TGCACCTGCAAGAACAGCTTGCTGCAAAACTGGACAATATATAACAAAAATGTCCAGGTT
---GTATATCTCTATA------------ATCTACAGTGCCAAAAT---------GATGCA
AATTACAAATTCCACAACTTCAAAACTAACGTTTGTTACATAGATCTAGGAGAGTACCTG
TTCTTTAGCACAGCGGTGGTGATCTTCCTGTTCACAGTCACTCCTTTACTTTATGTCAAA
CTCTACTGGAAA----------ATGAAGTACAGCTACTA-----TGTGTTCCGTTCATGG
TTTAGTGATCAGTGGCGCAGGCTTAG----GGAGGAGGAGGAAAA-------CTG-----
-----------------CAAATATGATGCATTTATTTCCTATAATTCCTCTGATGACCAA
TGGGTCATGGACCAGTTGCTGCCTAACCTGGAGGGAAATGGA---------TCATCTTTT
AAACTTTGCCTACATCACAGGGACTTTGAACTGGGCCGCGATATTGTGGACAACATTGTC
TCTGCTGTATACAGCAGCCGTAAAACTATTTGTGTGGTGAGCAGGAATTTCCTACAAAGT
GAGTGGTGTTCACTAGAAATCCAGCTTGCCAGCTACCGACTCTTTGATGAGCACCGAGAT
GTTCTTCTGCTCGTGTTCTTGGAGCCAATCTCTGAGAGGCAGCTGTCAGCCTATCACCGC
ATGCGGAAAGTCATGTTAAAAAAGACTTATTTGCAGTGGCCTGACTCAGACTGCACTAAC
CCAATGCAGGCCCAAGAACTGTTTTGGAATCAGCTGCGTAGGGCAATGAGAATGGGGAGC
AGACTC------------------------AAAATGGAAGAAAATATCAACAACGAAGGT
TGTGTTAATGCTGAAAGTGAAGAAACTGAACCTTTTGAGAC------ATCAGATG-----
----AAGAATATTACTTGCTACCT------------------
>SlTLR21_13_3900_bp
----------------ATGG---CTGGT------------------------CTACTTCA
TCAGCTGTTGTCA-----------------------------------------------
------------------------------------------------------------
------------------------------------------------------------
-------------GTTACAGTTGTTCTTGG-------------------------TGCTG
TTCAACTCA---CTGGTTACAGCT-------------------------TCAAAAACTGC
ATTGCAG----------ACCCACGCTCAAATGG---------------------------
-----ATCACTCTTCAACTGCAT-------------------------CAGTCGAAAGGA
AGAGAAGATGTCTGCTATTTTACA---CCTGCCAACATCTGCCATCCATCTCACCATCTC
CAAGACTCATGTGAAGCACA------TCTGCAACTACAGCTTTGTTCATCTACCAAAGCT
---ATACCTAAGAATAGACGA---CCCCGTGAATACCATCGATCAATCTGCTTTCCAAAA
CTTGCATCA------ACTTCAGTCTCTAAATTTATCTGTTA------------ACAACAT
ATCAGA-------AC---ACCCTTATCTGTTTAAGGAACTTCACAATCTCACCTTTCTGT
TGCTGTCAGACAATAAAT---AGCAGCTCCCTGAGGGCATTTTCTCTGCCACTCTCAATC
---ACACTT---ACA---GGCAAAACCTTC---CAAATTTCTCAGAGATCGCTGAGTCTG
TGTCACA---TC------ATC---AAGTAT---AC-----------------------CT
TTGCTA---CAGTTTGACCTCTCTCAGCCACTCAAATGTGTCGCTACCCAAA--------
----------TCC------------CTCACTACTTTATATATATG---------------
-----------------------AAACAATCTGTTTACA---------------------
----TTAGGATG---AGATTCATTTCTCACGTTCATCAACATACTAGATTTGTCATA---
TT----------------------------------------------CTAGGCTCCCTA
CGACAGCTTTT--------CAAGGAGTGGA---------------------TT-------
-----------TGAGACGTATAAACTATCTGCGTTTGCGTTCAACAAATGTCAGCGTAGT
GGAGTT-----------TTTAAACATCAGCAACGTCAAAGTAAGTCAGGTTGATTTCT--
------CTGGCCTGGGTC---AAAATGACAGCCTGCTCATGGAGCTATGCAA--------
--------ATTGTTAATGAGAAAGGTTAAATGGATTAAAAATCTGAACCTGAGTGATAAT
GGGATTGGGAGTCTAACAAACTACACACTGTACTACTGTCCTAACATCACAGGGG-----
-----------ATCTGGATCTATCCCGCAACAAACTGA----AAAGCACAAATTGTCTTA
GCTTTCTCAGAAGACA--GGCGCAGATAAAAAGCTTCAACGCAGAGCA---CCATCTCAC
CTCCCTCCCATCCTG---CAAACAAACCAAGGTTTGTTTAAAAAGTCTGGAAGAGCTGAG
CTATCGTTACAACCGCATTCTCTCAGTGAATTCCTTTGCTTTCTTTCATACG--------
-------CCAAATATCAAGACGCTACAACT---CATAAACACAATTGCTTTTCTCG----
-----ATCG---AGCTCTCAAAGGGCTGAAAAAGCTTGTGAAACTCCGTTTGGACAA---
CCTCTTAAC---TTTGTTCAA---GACTTT---AGACAA---CAAACTACAAGTCCT---
CTTACGCAACAATCGTATTTCTGTCATTTTCAATGGGACCTTCCTCATGCTTCGGAATCT
GACAACATTGGACCTGGGAGG------GATCACTCATTTTCAGCCATCAGGTTT---TGG
ACTAAAAAGTCTGTCCAATC-------------------------------TCTATC---
ATGGAAACAACCTCAAACACATTGA-------CACCTCCATCTATCGTGTATTTCAAGAT
A---------------------------------CACTCACAGTGCTGGATTTACAAAGT
AATAAGATTCGCTTCCTCAC---TGAAAATAACAGCT------------------CACCA
TTTATGAAT---------------CTTAGCAAACTCAGTGATTTGAAATTGGATGGGCAG
CGGCCTTATGGCATGACC------GTTTTGCCCCACACTTTTTTTCGTGGCCTCTACTCA
CTAAAATCTCTGTATCTCACCAACAATAACATCTTTCATCTGCCTCCTGATGTATTTGAT
GATCTGACAAGCTTACAGTTCCTCACACTGGATAAGTGCTGTGTTGGGGTGACACAAC--
-------TAGTACCAGGAGTCTTTAAAAATCTAAGAAATTTGACCAAATTGACTGTAGAA
AGTATGGGCATTCA------GAACTTCTCTAAGGAGGTT---TTTGGGAATCT-------
-----TATACAGTTAAGCTCACTGCAGCTCAACCGCAATGTGATGCAGAGCATTCATGTA
GATGCACTACAGAGTCTACCAAAACTCCGCTACCTTGACATACGTAACATTCCTTTAAGC
TGCACCTGCAAGAACAGCTTGCTGCAAAACTGGACAATATATAACAAAAATGTCCAGGTT
---GTATATCTCTATA------------ATCTACAGTGCCAAAAT---------GATGCA
AATTACAAATTCCACAACTTCAAAACTAACGTTTGTTACATAGATCTAGGAGAGTACCTG
TTCTTTAGCACAGCGGTGGTGATCTTCCTGTTCACAGTCACTCCTTTACTTTATGTCAAA
CTCTACTGGAAA----------ATGAAGTACAGCTACTA-----TGTGTTCCGTTCATGG
TTTAGTGATCAGTGGCGCAGGCTTAG----GGAGGAGGAGGAAAA-------CTG-----
-----------------CAAATATGATGCATTTATTTCCTATAATTCCTCTGATGACCAA
TGGGTCATGGACCAGTTGCTGCCTAACCTGGAGGGAAATGGA---------TCATCTTTT
AAACTTTGCCTACATCACAGGGACTTTGAACTGGGCCGCGATATTGTGGACAACATTGTC
TCTGCTGTATACAGCAGCCGTAAAACTATTTGTGTGGTGAGCAGGAATTTCCTACAAAGT
GAGTGGTGTTCACTAGAAATCCAGCTTGCCAGCTACCGACTCTTTGATGAGCACCGAGAT
GTTCTTCTGCTCGTGTTCTTGGAGCCAATCTCTGAGAGGCAGCTGTCAGCCTATCACCGC
ATGCGGAAAGTCATGTTAAAAAAGACTTATTTGCAGTGGCCTGACTCAGACTGCACTAAC
CCAATGCAGGCCCAAGAACTGTTTTGGAATCAGCTGCGTAGGGCAATGAGAATGGGGAGC
AGACTC------------------------AAAATGGAAGAAAATATCAACAACGAAGGT
TGTGTTAATGCTGAAAGTGAAGAAACTGAACCTTTTGAGAC------ATCAGATG-----
----AAGAATATTACTTGCTACCT------------------
>LcTLR13_3900_bp
----------------ATGG---GTGGT------------------------CTAATTCA
TCAGTTGTTGTCA-----------------------------------------------
------------------------------------------------------------
------------------------------------------------------------
-------------GTTACAGCTCTTCTTGC-------------------------TGCCG
TTCAACTCATCAGTGGTTACAGCT-------------------------TTGACAACTGC
ATTGAAG----------ACCCGTACTCAAATGC---------------------------
-----AACATGTTTCAACTGCGT-------------------------CAATCGAAAGAA
AAAGAACATGTCTACCATTATACA---CCTGCCGCCATCTGTCATCAATCTCACTATCTC
CATGAA---GGTGGGGTGCA------TTCCCAACGACAGCTTTGTTCATCTACAAGAGCT
TCAATACCTCAGACT---CCAAAACCACTTAGTGACCATCGATCAATTTGCTTTCAGAAC
GTTGCATCA------ACTTCAGTCTCTAAATTTGTCTGTTA------------ACAGCAT
AACAGA-------GCTCAACCCTTCTCTGTTTCAGGACCTTCACAACCTCACCTTTTTCT
CACTGGCAAACAATAAAT---AGCAGCTTCCTTTGGGCATTTTCTCTGCCACTCCCAAAC
---ACACCT---TCA---GGCAAAACCTTC---CAAATTTCTCAGGGATCGCTGAGTCTG
TGTCACA---TCTAT---ATT---GGATAC---AC-----------------------CT
TTGCTA---CAATTTGGCCTCCCT---TCACTCAAATGTGTCGCTACCCAAA--------
----------TCC------------CTCACTACTTTATATATATG---------------
-----------------------AAATAATCTGTCTACA---------------------
----TTAGGATGCGAACATTCATTTCTTGGATTCCTCAAGGTGCT---TTTGTCAGACAA
TT----------------------------------------------TTAGGCTCCCTA
CGATGGCTTTT--------CAAGGAGTGGA---------------------TT-------
-----------TGAGACATATAAACTATCTGCGTTTGCGTTCGACAAGTGTCAAGGTCGT
GGCGTT-----------TTTAAACATAAGCAATGTCAAAGCAGGTGCTGTTGATTTCT--
------CTGGCACGGGTC---AAAACGACAGCCTGC---TGGAGCTATGCAA--------
--------ATTGTTAAAAAAAAAGGTGAGATGGATTAAAAATTTGCACCTGGGTATGAAC
GGGATTGAGAAACTGACAAACTACACACTGTACTATTGTCCTAAAATCAAAGGGG-----
-----------CTCTGGATCTATCCCGCAG---ACTGA----AAAGCA---GTTGTCTTA
ACTTTCTCAATAGACA--GACAGATATAAGAAGCTTCAATGCAGAACA---CCATCTCAC
CTCCCTCCAATCCTG---AACACAAAATATGGT---TTTACTAAATCTGGAAGAGCTGTC
CTATCGTTACAACCGCATCCTCTCAGTGGGTCCTCATGCTTTTTGTCATATA--------
-------CCAAATGTCAGGACACTAAAACT---CATAAACTCAATAGCCTATCTTG----
-----ATCAAGAAGCTCTCAAAGGGCTAAAAAGGCT---GACACTCCGGTTGGACAA---
CCTCTTGAC---TTTGTTCCC---AACCTT---AGAAAATTC---ACTGCAAAACCT---
CCTACGCAACAATCGTGTTTCTGTCATTTTCAA---GACCTTCCACAGTCT---CAATCT
GAGTGTATTGGACCTCGGAGG------GATCACTCACAT---GCCATTAGGCCT---TGG
ACTAAAAAATCTGTCCAAAC-------------------------------TCTATC---
ATGGAAACAACCTCAAACAGATCGA-------CAGTTCCCACTATCATGTATTTCAAGAT
A---------------------------------CACTCACAGTGCTGGATTTACAAAGT
AATAAGATTAGCTTCTTAAC---TGAAAATATGGAGT------------------CACCA
TTTATGAAT---------------CTCAGCAAACTCAGTGATCTGAAATTGGATGGACAA
CGGCCTCATGGCATGACC------ATTTTACCCCGCACTCTTTTCCGTGGCCTCTACTCA
CTGAAATTTCTGTATCTCACCAACAATAAAATCTTTTATCTTGCTCCTGATACATTTGAC
GATCTGACAGGCTTGCGTTTCCTCACCCTGGATACCTGTTGTGTTGGGGTGACACAAC--
-------TACAACCAGGAGTCTTTAAGAATCTAAGAAATTTGACCGCATTGGCTGCAGAA
AATATGGGCATTCA------GAACTTCTCAAAGGAGGTT---TTTGGGAATCT-------
-----TACACAGTTAAGAAAACTGCAGCTCAACCGCAATGCGCTGCAAAGCATGGATGTA
GATGCACTACAAAGTTTACCTAAACTCCTCTACCTTGACATACGTAGTCTTCCTCTAAGC
TGCACCTGCCAGAACAGCTTGCTGCAAAACTGGACACGAAATAACCAAAATGTCCAGGTA
---GTCTACCTCTACA------------ATCTGCCATGCCAACAT---------AATGCA
AAATCAAACTTCTACAACTTTGATACCAAGGTTTGTTACATAGATCTAGGGGAGTACCTG
TTCTTTAGCACTGCGGTTGTGATCTTCCTGTTCACAGTCACTCCTTTACTTTATGTCAAA
CTCTATTGGAAA----------TTGAAGTACAGCTACTA-----TGTGTTCCGTTCTTGG
TTTAGTGAGCAGTGGCGCAGACTCAG----AGAAGAGGAGGAAAA-------CTG-----
-----------------CAAATATGATGCATTTATTTCCTACAACTCCTCTGATGAACAG
TGGGTCATGGACCAGTTGGTGCCCAACATGGAGGGAAATG------------CGTCTTTT
AAACTTTGTCTACATCACAGGGACTTTGAACTGGGCCGTGATATTGTGGACAACATTGTC
TCTGCTGTGTACAGCAGCCGTAAAACTATCTGTGTGGTAAGCAGGAATTTCCTTCAAAGT
GAGTGGTGTTCTCTGGAGATCCAGCTCGCCAGCTACCGGCTCTTCGATGAGCACAGAGAT
GTTCTTCTGCTTGTGTTTCTGGAGCCTATCTCTGAGAGGCAACTGTCATCCTATCACCGC
ATGAGGAAAGTCATGTTAAAAAAGACTTATCTGCAGTGGCCTGGCTCAGACTGCACTGAC
CCAGTGCAGGCCCAAGAACTGTTTTGGAATCAGCTACATAGGGCAATGAGAACTGGGACC
AGAGTC---------------------------ATTGAAGGAAATGTCATAAGTAAAGAC
TGTGTTACTACCAAAAGTGAAGAAACTGAACATTTCGAGAC------ATCAGATG-----
----AAAACTATTACTTGCTACCA------------------
>SaTLR13_3900_bp
----------------ATGG---GGAGT------------------------CTAACTCA
TCTGCTGTTGTCA-----------------------------------------------
------------------------------------------------------------
------------------------------------------------------------
-------------GTGACAGTTGCCCTTGG-------------------------TGCAG
TTGAACTTATCAGTGGCTACAGCT-------------------------TTCAGAACTGC
ATCGAAG----------TCCCATTCTCCCGTGG---------------------------
-----AAAAAGTTTCAATTGCAT-------------------------TCGTCGAAAGAG
CAAGATCATGAAGGATCTAATAGACGGCCTGCCGGAAACTGCCATCAATCTCACCATCAC
TGT---TCCTGTGTGGCAAG------TTCCCAAAAACAGCTTTGTCAAACTACCAAACCT
TCAAAACCTCAGACTAGATCAAAA---ATTGAGGGCCATCGAACAATTTGCTTTCCAAAA
ATTGAATCA------TCTCAAGTCTCT---TATGTCCGTTA------------ACAATAT
ATCAGA-------GCTCAACTCTTCTGTGTTTCAGGACCTGCACAACCTCACCTTTCTCT
TTC---CAAACAACCGTC---AGCAGATCCCTGAGGGCATTTTCTCCAATGTTCTCAATC
TCAGGACTT---CCC---GGCAAAATGTAC------ATTTCTCAGGGATTGCTGAGTCTG
TGTCACA---TC---AACACC---CCATGC---AT-----------------------CT
TTGCTT---CAATTTGACTTCTCTT---CACTCAAACGCGTCACTACCCAAA--------
----------TCC------------CTCACTACGTTATACATATGCCG------------
-----------------------GAATAACCTGCTTACG---------------------
----TTGGGATG---GCATTCATTTCTAAGGTTCATTCAGGTGCTGGATTTTTCATACAA
TT----------------------------------------------CTAGGCTCCCTG
CGAAGGCTTTT--------CAAGATGTGGA---------------------TT-------
-----------TAAGCCGTATCAACTATCTGCGTTTGCGTTCGA---GTGTCAAGATATT
AGAGTT-----------TTTAAACATCAGCAATGTTCCCGTAAATCATGTTGATTTCT--
------CAGGCACAAGTC---ACAATGACACCCTACTCATGGAGCTATGTAG--------
--------ATTATTGAA---AAAAGCAAAGTGGATTAAAGATTTGAATCTGGATAGTAAC
GGGATTAGGAATCAAACATTTGACATACTGCGCTATTGTCCGGAAATCACAAGGG-----
-----------CTTTGAATCTATCACGCAA---CCTGA----AAAGCC---GTTGTCTCA
AATTTCTCATGTGGCA--GACACATAT---AGGCATCACTGCAGAGCA---CCATTTTAC
CTCCCTCCCGTCCTGT------CGGAAAAAGGGTTATTTCAAAGATCTGGAAGATCTGAG
CTATCGTTACAACCGCATCCTCTCAGTCAACTCTCATGCTTTCTTTCATACA--------
-------CCAAATCTCAAGTTGCTAAAACT---CATAAACACGATTGCATTTCTCG----
-----ATCG---AGCTCTCAAAGGGCTAAAAAAGCT---GACACTTCGCCTGGACAACAA
CCTCTTAACAGACTTGTACAA---CACCTT---AGACCTTTTCAATCTGCAAACTCT---
CCTGCGCAACAATCGCATTGCTGTCATTTT---TGGGACCTTCCTCAATCTCGGGAATCT
GACTATACT---CCTAGGAGG---CAAGATAACTCATATTCAACCATCTGGCCT---GGG
ACTGAAAAGTCTGTCAAAAT-------------------------------TCTATC---
ATGGAAACAATTTCAAGCAGATTGA-------CACTACCCTCCACAGTGTATTTCAAGAC
A---------------------------------CACTAACAACGCTGGATTTACAACGC
AATCAGATTTGCTTCCTCAA---AGAGGACGTCTCCTAT---------------TCACCA
TTTATGAAT---------------CTCAGCCGCCTCAGTGATCTTAAATTGGATGGGCAG
CAGCCTTATGGTCTCAAT------ATTTTACCCCGCAATTTATTCCGTGGCCTCCACTCA
CTGAAATCTCTGTATCTCACCAACAATGAGATCCCTGATCTTTCTCCTGATGTCTTTGAT
GATCTGACGGGCTTAAAATTTCTAACACTGGATAACTGCTGTCTTGGGGTGGCACACC--
-------TAAAACCAGGAGTCTTTAAAAATCTAAGAAATTTGACCAAACTGGTTTTAGAA
AACATGAGAATGCA------GAACTTTTCGGAAGAAGTT---TTTAGGAATCT-------
-----CACACAGTTAAGCCAACTGCAGCTCAACCACAATGCGATACAGAGCATTACTCTA
GATGCACTAGACAGTTTGCATAAACTCAGCTACCTTGACATGCGTGGTTCTTCTTTGAGC
TGCACTTGCAAGAACACCTTGCTGCAAAACTGGACAGTGAATAACACAAAGGTTCAGGTG
---GTCTATCTCTACA------------ATCTGACGTGTCCACAT---------GATCCA
AAACAAAAATTCTACAACTTTCATACCAACGTTTGTTACATAGATCTAGGGGAGTACCTG
TTCCTTAGCACAGCACTTGTGATCTTTCTGTTCACACTCATTCCTGTACTTTATGTCAAA
CTCTACTGGAGA----------ATGAAGTACAGTTACTA-----TGTTTTCCGCTCTTGG
TTCAGTGAGAGGTGGCGCAGACTCAG----AGAGGAGGAGGAAAA-------TTG-----
-----------------CAAATACGATGCATTTGTTTCCTATAATTCCTCTGATGAACAG
TGGATCATGGACCAGTTGCTGCCCAACCTCGAGGGAAAGGGG---------TCGTCTTTC
AAACTTTGCCTGCATCACAGGGACTTCGAGCCAGGACGTTATATTGTGGACAACATCGTC
TCTGCGGTTTATGGCAGCCGTAAAACTATTTGTGTGGTGAGCAAGAATTTCTTAAGAAGT
GAATGGTGTTCTCTAGAAATCCAACTGGCCAGCTACAGATTGTTCGATGAGCTCCGGGAC
GTTCTCCTGCTGGTGTTTCTCGAGCCAATCTCTGAGAGGCAGCTGTCGTCCTATCACCGC
ATGAGGAAAGTGATGTTGAAAAAGACTTATCTGCAGTGGCCTGGCCCAGACTGCATTGAC
CCAACGCAGGCCCAAGAACTGTTTTGGAATCAGCTTCGTAGGGCAATAGGAACAGGGAGC
AGGCTC------------------------GAAACTGAAGAAAATTACATGAGCAAAGGT
CATGCAA---CTGAAAGCAATGAAACTGAACATTGTGAGACTTACACATCAGATG-----
----AAAACTTCTACCTGTTACCT------------------
>MmTLR13_3900_bp
----------------ATGGTGCGAACT--------------------------------
------------------------------------------------------------
------------------------------------------------------------
------------------------------------------------------------
-----------------------------------GTTCTGTTCCTGCTTCTGCTCAACA
CCTCGGCCTGCTGTGGTTTTGGCT-------------------------TTAAAGGCTGC
TCT-------------CAGAACTTCCCTGCAGC---------------------------
-----GAACATCATGTGGTGCTT-------------------------CAACAGGAACAT
CGC---CCTCAC---TGTCGT---CATGCTCCCAGA---CCTAACAGAAATCAACCTGTC
CAAGAACAGGATTCAAGTCG------TCCCACCTGGATCATTCAGTCGGGTACTTGGACT
AAAAAACCTGGACTTAAGCCGGAACCAGTTGGTCTTTCTAAAAGGAGGAGAATTCAGAGG
TCTGCATGT------CCTGGGTTTTCTGAACCTAACATACA------------ACAACAT
CTCACA-------CATCCACTCCAATGCTTTTGATGGACTCATCGGTCTACAAACCCTGC
TTC---ACCATAACATGCTTCAAACATTCTCTCCAGATATATTTAATTCCCTCCCAGCGA
TTAAAACAGTCAATCTATCTC---ACAGGCTCAAAGCTTTCA-----GCTGTGGACAGTC
TGGTGGA---TCCTCCACTCTCACAGACCTCGATCTTTTAGCAAACAACATCCAGAGAAT
---TGTGAGCTGTTTCCCTGCCCTT---GAGTACATCCGGCTGTC------C--------
----------TCAAA---GTTCAAGCTGCAGGA---------------------------
------------------------------------------------------------
---------------AGATGCTTTTGCTTCCAACCCCAGGCTGAAGAGTCTGCTTTGTCA
-------------------------------------------------GGGAGTTAAAG
CAGAAATGCTG--------CTGGGACTCTCTGCGGAGACAAAGAAGAATCTCT-------
-----------CGAGAGTGGCATTTTCTCTGTTCTTGGAGAAATCTCCATTTACTATCTG
---CTTGCTAAAAGGAATGGACCAACT---GAGAATAGAGGT---CTTGAAAGGATCT--
--------AAGTTACCTCAGACTAACACCAGCCTGC---A------CTGTGCTACACCAC
CTATGGTTATTATCATG---------------GATGCAAACCTTGGGAATG---------
-----------------------------------TTGCCCAGTTGTCACTAGGGAGGGG
---TACCAGCAAACTTTATCTCAACAACTGTGGTTTGAAGCAGATATCTCATACTACATT
---TTACCATGGATTA------------GTAACTCTGCAGATGAA---AAA---GGTCAT
CATTCAGCAGGACACATTCAAAAA------------CCTGAACAACCTCAGCTTTTTAGG
CCT---CAAGAACAGACTTCA---CAT---CCC---CTGGTTCATCCCTTTG--------
-------AAGAAGCTGACTCGCATGAGTCTCATGAAAAA---AATCAC---GTTGA----
-----CACCAAAGGCATTCAGTGCCCTTACCCAACT---GGAGCTCTACCTGCAGTTCAA
TCTGCTGAAATACATCACCAAGAAGCCCTT------GCTGCGGAGGCTAAGGAAGCTCAA
CCTCAGTTTAAACATCAT---TTTCAT---AGAAGGCACCTT---AGACCTGAAAAGGCT
CAGTTACCTGGATTTAAGTGGGAACCGCATCAAGAGGCTGACACCAGCTATTCTGTCCGG
CCTGGTCAATTTGAAGCAGT-------------------------------TTGTCCTGT
ACAACAACCGCCTTCA--------------------------------------------
------------------------------------TTT---ATCCT-------------
-------------------------------------------------ATGAAAGTCCT
TTCATCAAT------CTTACTTCTCTGGAGTATGTGGAGATGAACTACCAGGGGCCCGG-
--AGGTAGAGGCATTGGT------ACAATTGGGCCGAGGTTCTTCCAGAGTCAACATCGA
CTTACTGCAATTGCCATTGGGCACACCATCATACTCAACTTCCATCCTGACGCCTTTGTT
CCT------CTAGTCAATTTGAAAACTCTGTACATAGCTGGAGTGGATATGAAAACTA--
----CTAACCTGAGTGCATTGTTTTCCCCTCTGAAGAGGCTAAAGAAGCTAACTCTTTAC
CGGACAGACCTTGA------AAACCTGCCTGC---------------TAACCTAATGCCT
CCGGATAATACATTGGAAATTCTCAAAGTCACATCTAACCACTTCCACACTGTGGACAAA
GCAATGTTGGATGCTTTCCCCAGATTGCGTGTTTTGGACATTACAGAAAACCCGCTTACC
TGTACCTGTGATAATGCCTGGTTCAAGACATGGGCCATCCACGACACTCAGACACAGGTG
---TCCTATCTGTACA------------ACATGCAGTGTGACAAT------GACCAGAGA
TTTCCCTACCTGTGGCAGTTTGACGATAAGGCCTGCTCATTTGAAGTGGCTTCATTCACT
CTCTTCATCACCTGCTCTGTG------------CTGGATGTGCTGTTTATGTGTGTGTGT
GTGCTCTGGCAAACACAGGGCCCTGCTCTACGCTTTCTGATGCTCATCCTCAGGGCAAAA
CTACGTGG------------ACGTAG----AGGAGGAGCAGAGGCCAG----ATT-----
-----------------CCAATATGATGCATTTGTCTCCTACAGCTCAAAGGATGAGGCC
TGGGTGATGGAACAGCTGGTGCCCAACCTAGAGAAGCCAGCAGCTGGTGCACCAAGGCTC
AAACTGTGCCTCCACCACAGAGACTTCCGCCCAGGTGCTGCTGTTCTGGAGAACATCGAG
GCAGCCATTTACAACTCTCGCCACACCATCTGTGTGGTGACACGTCACTTTCTACAAAGT
GAGTGGTGCTCTGTGGAGTTTCAGCTGGCCAGTCTGAGGCTTTTATTTGATGGCAGTGAT
GTCCTGGTGCTGGTGTTCCTGGAGGAGATACCTGAACACTGTCTGTCTCCATACACCCGC
TTACGCAAGAGCATACGTAAGAAGACCTACCTGCTGTGGCCTGAGAAACCTCAAGAG---
------------GAGGACGCTTTCTGGATCAGACTGATAGATGCTTTAAAAGATAATAGG
GAGGAA------------------------------------------------------
---------------------------------------------------GAGGAGGAG
GGAGGAAGAGAAGATGAGCTGGCACGGTTAATTGGC------
>DrTLR13_3900_bp
------------------------------------------------------------
------------------------------------------------------------
------------------------------------------------------------
------------------------------------------------------------
------------------ATGTTTGCGTTTGCAACAAACTCCAATTTCCTGCGCTTCTTT
TGGAGAATTGCATTAGGTTTAAGTATCTGCAATGTGGTTTTAACTCGAATAACAAAGCGC
TGCATTACTATAGAGGAGCATCTTCTCAAACAAATGCCGTGGACTCCACACTGCCTCCAT
TATCCAGGAAAGGGTCCATACGC-------------------------AAACTGCAATAT
CACAGACCTGAGCAC---TCTGTCACAGGTAGGCTT---GGT---AACCCTTTGTGTCTT
TGGAGAT---ATTACGAGCA------TTCCTGC---AGCCTTTTCACACTTACCTTCTCT
GGAGGTACTTCACATAGATGGAATACGTCTGGAGAGAGTTCAGGCTGGTGCCTT---AGG
ACTCCCCAA------TCT---GTATCTGTCAATGCTTTTCAG------TCTCTACAGATT
GGTCAA-------AATGGATAATCGGTCATTTGCTGGTC---ATAATTTGGAGGAGTTGT
CAC---CAGGTC---TGCTGCTCAATGGATCCAGTGGTATATTTGACCCATTGGTTAGTT
---TCAGAT---ACATTGTCAGAACTTGCGCACAAGACCTTGGTGAAATTTTCTGTTGTA
TTTCGAATGGAA---CCCGGC---GACACC---AT-----------------------GT
AGAAGACAG---GATTTCAACAATT---GAGAACAAAGGATGTGCAGGGGGCTCAATGAC
CTGGCCGCTTACTGCCCTTTCTGGGGTTCAAAATCTGTATCTAATTGGGAACAATAT---
ATCTATTCAAGC-----------AAACTCCTTAAATATTTTCCAGAACCTCTCAAGCCTT
TTTCTGGAGTTCGAGGGCAAGTCCCTGGGCAGTATTTGGGAGTCTGGAGTTGGAA-----
--------------------------------------------------AAGTCAA---
TTTGACTTTGA--------AAGGGAAAGTAT-------TAAAAAAATACTC---------
------------AACAAACTTCAAAGATTTGTGTCATCTTGTA-----------------
--------------------------TCGAGTCTTTATTCGCAATCACTCAGCCTTGTTT
ATACATCAA---ACAGAC---CTGCTGAGGACT---AGGACTGTGGGACTAA--------
--------------------------------GTTGACAAAGTTATTAATCCAGAATTCC
AAAATAGACAACCTAGAC------------------------------------------
-------------TT---GTTTTGGACCAG---ACTGG----------------------
-----------------------AAATGCAGGCCCTTCAAATGGCCTACATGAAGTTGAC
AGATGCTCCCTTTTGTTTTGTTGCGAACAGCAC---AATGTGGTCTTTAACCTCACTGGA
CCTCACTGGAAACTCTATCACCAATAT---TGGAGATCAGTTTGCATGTATG--------
-------CCTTTTCT---GCAGCTCTATCTGAGCCAGAATGCCAT---AACCCTAC----
-----AGCTGCATGCATTTCGAGGTTTGCTTCGACTCAAAATCCTACAACT---CTCAAA
CAAGATCTCACAGCTTTCTGCCAA---TTTCAAAAACCTTCATGCTTTAGAGGTTCTGCT
GAT---CGA---CATCAT---GACTATAGAGACAGGAACATTTTGGGACCAGCGGGAGCT
TCG---ACTGT---------------------------------------CATTTGG---
ACTGGAATATGTTTA---GT-------------------------------TGCATC---
AGAACA----------------------------------TTTTTTTTGAATTTCCACCA
AAGTTACAGCGACTCAGCATCGATGCACA-------TTATGGAACTCATATTTACATTGG
AAATGCATCACCACCCAATGGAACGTTTGCTCTGGAACTAAATGGAG--AGAAACTAAGT
TTTGCAGACTGTAAAAGTGATGTTTTAATGGCAGTCCGTGAGTTGAAAGTCAATTGCACC
TTCTTCCTTTGTGAGAAC------CTCTTCATGGCTCCATATTTCCTAAACCTGGAATCT
TTTGAGATCT------CAGGCGGAGCTGAAAGGGCACCTCTCAATTACGCTACAATCAAT
AAT------CTTCACCATCTCAAGCATCTCAAACTCGCTGGGTTGAACTTCCCCAATT--
----------ACACAGAATCTAGGAGTGCCTTTTGGAACCTGACTCAACTCCAGACCCTA
GTGATGGTAAACTGTTATCTTAGTTTCCTCACCAAGAGCATGTTCAGAGATCT-------
-----GACCTCTCTCCAGCTGTTGCGTCTCTACAGTGACAGTCCTCTGATCTTGACTGAT
GGTGTGTTTGGGGTTTTACCAGTGCTAAAAGCGTTCATTCTGGACAGAGTAGATTTCCAG
TGCAGTTGTGAGAATGGCTGGCTACTTGATTGGGCAGACAGCACTGAAAAAGTGCAGGTT
---ATCTACTTGCAAA------------AGCAGCAGTGTGTCTGG------CACTATCAG
AAACTCAACTTCTTGGCCACAATGGAGAAGCTCTGCCAGACTGATGCGCAGTACATCTGC
TATGTAGCCACAGCCAGCAGCATTAGTCTTCTGTTGTCGGCAGCTGTTGGATATCGCTTT
GCTCGCTGGCCT----------TCACTTGTCCTCTTCTT-----CCGCCTGAAAGGTTGG
ATGGAGAGAAGGTTTGGTCGACGGTGGAATAGGAGAAGAAGAAGAATGGAGGATGACTAT
GGGGAGATCGAGGAGATGCAGTATGATGCTTTTGTGTCTTTCTGCAGCCAGGATGAGGCT
TGGGTTTTGGGGGAAATGGCTCCTCGGCTGGAGGATCAAGGT------AACCCAAGACTG
AGACTGTGTCTGCACAACAGAGACTTTGAGGTGGGTAAAGATATCATGGACAACATCACA
GACAGCATCCACAACAGTCAGTGCACTGTTTGTCTGATCAGCCGGCGGTATCTGCGCAGT
GACTGGTGTGGTCTGGAGATGCGAGTGGCCACACACCGGCAGCTGGAAGAGCAGAAACAC
CGTCTCATCCTCATCTTCCTCCAACACATCTCTCCCTTTGAGCTCTCTGCTTTTCATCGT
TTGGCAAAACTGGTGAGATCCCGTACATATCTGGACTGGCCAGAGGATGAAGGAGAC---
------------CGAGAGCACTTCTGGGATCGACTAAGGAGGAACATTGCAGAAGATTCT
GAAGCTTCT---------------------------------------------------
------------------------------------------------------------
------------------------------------------
