# Supplementary material for: Variation in selection constraints on teleost TLRs with emphasis on their repertoire in the Walking catfish, Clarias batrachus
Source: Sci Rep. 2020 Dec 7;10:21394. doi: 10.1038/s41598-020-78347-6 (PMC7721727; doi:10.1038/s41598-020-78347-6)
Supplement: Supplementary file 33 — Supplementary Information 33. [file 41598_2020_78347_MOESM33_ESM.zip › T21/absrel/log.txt]

Analysis Description
--------------------
aBSREL (Adaptive branch-site random effects likelihood) uses an adaptive
random effects branch-site model framework to test whether each branch
has evolved under positive selection, using a procedure which infers an
optimal number of rate categories per branch.

- __Requirements__: in-frame codon alignment and a phylogenetic tree

- __Citation__: Less Is More: An Adaptive Branch-Site Random Effects Model for Efficient
Detection of Episodic Diversifying Selection (2015). Mol Biol Evol 32
(5): 1342-1353

- __Written by__: Sergei L Kosakovsky Pond, Ben Murrell, Steven Weaver and Temple iGEM /
UCSD viral evolution group

- __Contact Information__: spond@temple.edu

- __Analysis Version__: 2.1


>code –> Universal

>Loaded a multiple sequence alignment with **16** sequences, **1065** codons, and **1** partitions from `/home/datamonkey/datamonkey-js-server/production/app/absrel/output/5dfb4dc9c27e2160748fb389`

>branches –> FG


### * Selected 16 branches for testing: `ECTLR21_3196_BP, LMTLR21_3196_BP, OFTLR21_3196_BP, TOTLR21_3196_BP, SLTLR21_13_3196_BP, SMTLR21_3196_BP, MMTLR21_3196_BP, ONTLR21_3196_BP, TRTLR21_3196_BP, GMTLR21_3196_BP, CBTLR21_3196_BP, IPTLR21_3196_BP, TFTLR21_3196_BP, CITLR21_3196_BP, CCTLR21_3196_BP, DRTLR21_3196_BP`


### Obtaining branch lengths and nucleotide substitution biases under the nucleotide GTR model
* Log(L) = -31052.59, AIC-c = 62179.23 (37 estimated parameters)

### Fitting the baseline model with a single dN/dS class per branch, and no site-to-site variation. 
* Log(L) = -29982.53, AIC-c = 60109.68 (72 estimated parameters)
* Branch-level non-synonymous/synonymous rate ratio distribution has median  0.49, and 95% of the weight in  0.12 -  4.22

### Determining the optimal number of rate classes per branch using a step up procedure

|              Branch               |  Length  |  Rates   |     Max. dN/dS     |    Log(L)     |     AIC-c     |Best AIC-c so far|
|-----------------------------------|----------|----------|--------------------|---------------|---------------|-----------------|
|              Node19               |   0.41   |    2     |    1.74 (16.94%)   |   -29951.78   |   60052.22    |    60052.22     |
|              Node19               |   0.41   |    3     |    2.98 ( 8.18%)   |   -29951.73   |   60056.14    |    60052.22     |
|          GMTLR21_3196_BP          |   0.37   |    2     |    1.26 (39.22%)   |   -29906.16   |   59965.01    |    59965.01     |
|          GMTLR21_3196_BP          |   0.37   |    3     |    1.61 (21.66%)   |   -29906.14   |   59969.01    |    59965.01     |
|          TRTLR21_3196_BP          |   0.29   |    2     |    1.31 (30.18%)   |   -29868.03   |   59892.79    |    59892.79     |
|          TRTLR21_3196_BP          |   0.29   |    3     |    1.40 (24.61%)   |   -29868.03   |   59896.83    |    59892.79     |
|              Node20               |   0.21   |    2     |    2.15 (18.59%)   |   -29840.06   |   59840.89    |    59840.89     |
|              Node20               |   0.21   |    3     |    2.15 (18.60%)   |   -29840.06   |   59844.93    |    59840.89     |
|              Node25               |   0.20   |    2     |    1.79 (24.06%)   |   -29820.26   |   59805.32    |    59805.32     |
|              Node25               |   0.20   |    3     |    2.14 (15.50%)   |   -29820.25   |   59809.34    |    59805.32     |
|          ONTLR21_3196_BP          |   0.19   |    2     |    1.02 (39.95%)   |   -29806.55   |   59781.93    |    59781.93     |
|          ONTLR21_3196_BP          |   0.19   |    3     |   92.65 ( 0.95%)   |   -29805.93   |   59784.75    |    59781.93     |
|          MMTLR21_3196_BP          |   0.13   |    2     |    5.34 ( 7.57%)   |   -29789.90   |   59752.68    |    59752.68     |
|          MMTLR21_3196_BP          |   0.13   |    3     |    5.45 ( 7.23%)   |   -29789.87   |   59756.66    |    59752.68     |
|          ECTLR21_3196_BP          |   0.13   |    2     |    2.81 (29.36%)   |   -29764.05   |   59705.01    |    59705.01     |
|          ECTLR21_3196_BP          |   0.13   |    3     |    2.82 (29.33%)   |   -29764.05   |   59709.06    |    59705.01     |
|              Node17               |   0.12   |    2     |    8.19 ( 6.99%)   |   -29750.93   |   59682.83    |    59682.83     |
|              Node17               |   0.12   |    3     |    8.42 ( 6.76%)   |   -29750.93   |   59686.87    |    59682.83     |
|          SMTLR21_3196_BP          |   0.12   |    2     |   12.50 ( 4.35%)   |   -29733.08   |   59651.18    |    59651.18     |
|          SMTLR21_3196_BP          |   0.12   |    3     |   12.68 ( 4.30%)   |   -29733.08   |   59655.22    |    59651.18     |
|          DRTLR21_3196_BP          |   0.12   |    2     |    4.92 ( 6.51%)   |   -29715.94   |   59620.93    |    59620.93     |
|          DRTLR21_3196_BP          |   0.12   |    3     |   20.36 ( 2.08%)   |   -29715.49   |   59624.07    |    59620.93     |
|          TFTLR21_3196_BP          |   0.10   |    2     |    1.28 (37.60%)   |   -29710.48   |   59614.06    |    59614.06     |
|          TFTLR21_3196_BP          |   0.10   |    3     |    1.40 (24.35%)   |   -29710.50   |   59618.14    |    59614.06     |
|          CCTLR21_3196_BP          |   0.09   |    2     |    2.01 (25.01%)   |   -29703.15   |   59603.45    |    59603.45     |
|          CCTLR21_3196_BP          |   0.09   |    3     |    2.45 (16.65%)   |   -29703.14   |   59607.48    |    59603.45     |
|          CBTLR21_3196_BP          |   0.08   |    2     |    4.74 ( 3.41%)   |   -29700.02   |   59601.23    |    59601.23     |
|          CBTLR21_3196_BP          |   0.08   |    3     |    5.62 ( 2.70%)   |   -29700.01   |   59605.26    |    59601.23     |
|          CITLR21_3196_BP          |   0.07   |    2     |    4.07 (16.58%)   |   -29680.75   |   59566.73    |    59566.73     |
|          CITLR21_3196_BP          |   0.07   |    3     |    4.09 (16.55%)   |   -29680.75   |   59570.78    |    59566.73     |
|          LMTLR21_3196_BP          |   0.07   |    2     |    2.38 (25.62%)   |   -29673.85   |   59557.00    |    59557.00     |
|          LMTLR21_3196_BP          |   0.07   |    3     |    3.01 (16.13%)   |   -29673.90   |   59561.15    |    59557.00     |
|          TOTLR21_3196_BP          |   0.07   |    2     |   17.11 ( 2.50%)   |   -29664.48   |   59542.30    |    59542.30     |
|          TOTLR21_3196_BP          |   0.07   |    3     |   >1000 ( 1.63%)   |   -29663.67   |   59544.74    |    59542.30     |
|        SLTLR21_13_3196_BP         |   0.06   |    2     |    2.55 (27.35%)   |   -29659.60   |   59536.60    |    59536.60     |
|        SLTLR21_13_3196_BP         |   0.06   |    3     |    1.00 (55.22%)   |   -29661.81   |   59545.06    |    59536.60     |
|          IPTLR21_3196_BP          |   0.06   |    2     |    2.58 (10.74%)   |   -29657.43   |   59536.30    |    59536.30     |
|          IPTLR21_3196_BP          |   0.06   |    3     |    3.24 ( 6.54%)   |   -29657.44   |   59540.38    |    59536.30     |
|          OFTLR21_3196_BP          |   0.06   |    2     |    7.42 ( 2.68%)   |   -29655.86   |   59537.21    |    59536.30     |
|              Node15               |   0.03   |    2     |    4.33 ( 9.82%)   |   -29655.94   |   59537.38    |    59536.30     |
|              Node22               |   0.02   |    2     |    0.81 (52.42%)   |   -29657.41   |   59540.32    |    59536.30     |
|              Node26               |   0.02   |    2     |    7.63 (50.29%)   |   -29657.43   |   59540.35    |    59536.30     |
|               Node6               |   0.02   |    2     |    7.18 ( 5.13%)   |   -29653.63   |   59532.75    |    59532.75     |
|               Node6               |   0.02   |    3     |    7.21 ( 5.13%)   |   -29653.63   |   59536.81    |    59532.75     |
|               Node7               |   0.02   |    2     |    8.09 (10.31%)   |   -29653.06   |   59535.67    |    59532.75     |
|               Node2               |   0.01   |    2     |  162.30 ( 0.63%)   |   -29650.75   |   59531.05    |    59531.05     |
|               Node2               |   0.01   |    3     |  196.32 ( 0.52%)   |   -29650.75   |   59535.09    |    59531.05     |
|              Node11               |   0.01   |    2     |  354.41 (16.78%)   |   -29649.70   |   59533.00    |    59531.05     |
|              Node13               |   0.01   |    2     |   28.16 (10.15%)   |   -29650.29   |   59534.18    |    59531.05     |
|               Node5               |   0.01   |    2     |  247.27 ( 2.60%)   |   -29648.09   |   59529.78    |    59529.78     |
|               Node5               |   0.01   |    3     |  104.08 ( 2.82%)   |   -29648.14   |   59533.95    |    59529.78     |

### Rate class analyses summary
*  22 branches with **2** rate classes
*  7 branches with **1** rate classes

### Improving parameter estimates of the adaptive rate class model
* Log(L) = -29627.64, AIC-c = 59488.89 (116 estimated parameters)

### Testing selected branches for selection

|              Branch               |  Rates   |     Max. dN/dS     |      Test LRT      |Uncorrected p-value |
|-----------------------------------|----------|--------------------|--------------------|--------------------|
|              Node19               |     2    |    1.93 ( 9.85%)   |    Not selected    |    for testing     |
|          GMTLR21_3196_BP          |     2    |    0.95 (41.70%)   |        0.00        |       1.00000      |
|          TRTLR21_3196_BP          |     2    |    1.34 (30.09%)   |        0.87        |       0.26397      |
|              Node20               |     2    |    1.43 (20.86%)   |    Not selected    |    for testing     |
|              Node25               |     2    |    1.74 (26.69%)   |    Not selected    |    for testing     |
|          ONTLR21_3196_BP          |     2    |    0.95 (40.44%)   |        0.00        |       1.00000      |
|          MMTLR21_3196_BP          |     2    |    3.90 ( 9.53%)   |        5.34        |       0.02497      |
|          ECTLR21_3196_BP          |     2    |    2.55 (29.96%)   |       17.65        |       0.00005      |
|              Node17               |     2    |    9.16 ( 8.92%)   |    Not selected    |    for testing     |
|          SMTLR21_3196_BP          |     2    |   11.07 ( 4.39%)   |       14.92        |       0.00019      |
|          DRTLR21_3196_BP          |     2    |    4.61 ( 6.37%)   |        4.56        |       0.03718      |
|          TFTLR21_3196_BP          |     2    |    1.16 (39.08%)   |        0.21        |       0.39825      |
|          CCTLR21_3196_BP          |     2    |    1.37 (29.04%)   |        0.31        |       0.37142      |
|          CBTLR21_3196_BP          |     2    |    4.71 ( 3.03%)   |        1.07        |       0.23563      |
|          CITLR21_3196_BP          |     2    |    3.90 (16.67%)   |       17.32        |       0.00006      |
|          LMTLR21_3196_BP          |     2    |    2.16 (26.86%)   |        3.93        |       0.05150      |
|          TOTLR21_3196_BP          |     2    |   15.13 ( 2.56%)   |        7.77        |       0.00724      |
|        SLTLR21_13_3196_BP         |     2    |    2.30 (28.15%)   |        3.52        |       0.06383      |
