# Supplementary material for: Variation in selection constraints on teleost TLRs with emphasis on their repertoire in the Walking catfish, Clarias batrachus
Source: Sci Rep. 2020 Dec 7;10:21394. doi: 10.1038/s41598-020-78347-6 (PMC7721727; doi:10.1038/s41598-020-78347-6)
Supplement: Supplementary file 33 — Supplementary Information 33. [file 41598_2020_78347_MOESM33_ESM.zip › T21/absrel/result.json]

{
  "analysis": {
    "authors": "Sergei L Kosakovsky Pond, Ben Murrell, Steven Weaver and Temple iGEM / UCSD viral evolution group",
    "citation": "Less Is More: An Adaptive Branch-Site Random Effects Model for Efficient Detection of Episodic Diversifying Selection (2015). Mol Biol Evol 32 (5): 1342-1353",
    "contact": "spond@temple.edu",
    "info": "aBSREL (Adaptive branch-site random effects likelihood)\n                            uses an adaptive random effects branch-site model framework\n                            to test whether each branch has evolved under positive selection,\n                            using a procedure which infers an optimal number of rate categories per branch.",
    "requirements": "in-frame codon alignment and a phylogenetic tree",
    "version": "2.1"
  },
  "branch attributes": {
    "0": {
      "CBTLR21_3196_BP": {
        "Baseline MG94xREV": 0.08364728738773669,
        "Baseline MG94xREV omega ratio": 0.3414515906497279,
        "Corrected P-value": 1,
        "Full adaptive model": 0.0295561671930543,
        "LRT": 1.071964785078308,
        "Nucleotide GTR": 0.08297803667745726,
        "Rate Distributions": [
          [
            0.2403456331271477,
            0.9696879560747653
          ],
          [
            4.710447436549544,
            0.03031204392523468
          ]
        ],
        "Rate classes": 2,
        "Uncorrected P-value": 0.2356286784196893,
        "original name": "CBTLR21_3196_BP"
      },
      "CCTLR21_3196_BP": {
        "Baseline MG94xREV": 0.08798130947659684,
        "Baseline MG94xREV omega ratio": 0.3908584485893277,
        "Corrected P-value": 1,
        "Full adaptive model": 0.03044377766070097,
        "LRT": 0.3141354214167222,
        "Nucleotide GTR": 0.08513584695460366,
        "Rate Distributions": [
          [
            0.03230705906296525,
            0.7095718159139621
          ],
          [
            1.369641381453416,
            0.2904281840860379
          ]
        ],
        "Rate classes": 2,
        "Uncorrected P-value": 0.3714245650928642,
        "original name": "CCTLR21_3196_BP"
      },
      "CITLR21_3196_BP": {
        "Baseline MG94xREV": 0.0712784842816901,
        "Baseline MG94xREV omega ratio": 0.4878660963089004,
        "Corrected P-value": 0.0008728726572179712,
        "Full adaptive model": 0.02771264010944249,
        "LRT": 17.32480208374182,
        "Nucleotide GTR": 0.07104557444483654,
        "Rate Distributions": [
          [
            0,
            0.8333492108592322
          ],
          [
            3.896631103744828,
            0.1666507891407678
          ]
        ],
        "Rate classes": 2,
        "Uncorrected P-value": 0.00005819151048119808,
        "original name": "CITLR21_3196_BP"
      },
      "DRTLR21_3196_BP": {
        "Baseline MG94xREV": 0.1170336547388491,
        "Baseline MG94xREV omega ratio": 0.2291006042636757,
        "Corrected P-value": 0.409010632148168,
        "Full adaptive model": 0.04839947763808605,
        "LRT": 4.562500635351171,
        "Nucleotide GTR": 0.1001430668471242,
        "Rate Distributions": [
          [
            0.1049914154634869,
            0.936293289232973
          ],
          [
            4.613462406380515,
            0.06370671076702705
          ]
        ],
        "Rate classes": 2,
        "Uncorrected P-value": 0.03718278474074255,
        "original name": "DRTLR21_3196_BP"
      },
      "ECTLR21_3196_BP": {
        "Baseline MG94xREV": 0.1266648970419481,
        "Baseline MG94xREV omega ratio": 0.585545286443251,
        "Corrected P-value": 0.0007913186731478561,
        "Full adaptive model": 0.04873928929041172,
        "LRT": 17.64824287311785,
        "Nucleotide GTR": 0.1253613294796164,
        "Rate Distributions": [
          [
            0,
            0.7003864887884401
          ],
          [
            2.553332298450301,
            0.2996135112115599
          ]
        ],
        "Rate classes": 2,
        "Uncorrected P-value": 0.00004945741707174101,
        "original name": "ECTLR21_3196_BP"
      },
      "GMTLR21_3196_BP": {
        "Baseline MG94xREV": 0.3735735112023439,
        "Baseline MG94xREV omega ratio": 0.282786532574035,
        "Corrected P-value": 1,
        "Full adaptive model": 0.1471833642705028,
        "LRT": 0,
        "Nucleotide GTR": 0.3019468729283318,
        "Rate Distributions": [
          [
            0,
            0.5830239964239985
          ],
          [
            0.9525552182472193,
            0.4169760035760015
          ]
        ],
        "Rate classes": 2,
        "Uncorrected P-value": 1,
        "original name": "GMTLR21_3196_BP"
      },
      "IPTLR21_3196_BP": {
        "Baseline MG94xREV": 0.0562710801931097,
        "Baseline MG94xREV omega ratio": 0.3865284080058606,
        "Corrected P-value": 1,
        "Full adaptive model": 0.01942115585294706,
        "LRT": 0.247229580207204,
        "Nucleotide GTR": 0.05514645039706974,
        "Rate Distributions": [
          [
            0.1248744446456842,
            0.8542883539052784
          ],
          [
            2.006616614715081,
            0.1457116460947216
          ]
        ],
        "Rate classes": 2,
        "Uncorrected P-value": 0.3889225791723017,
        "original name": "IPTLR21_3196_BP"
      },
      "LMTLR21_3196_BP": {
        "Baseline MG94xREV": 0.06956718888822314,
        "Baseline MG94xREV omega ratio": 0.4983590504344737,
        "Corrected P-value": 0.5150120734464347,
        "Full adaptive model": 0.02522266355743236,
        "LRT": 3.93119851238589,
        "Nucleotide GTR": 0.06933848363646915,
        "Rate Distributions": [
          [
            0,
            0.7313936819832444
          ],
          [
            2.156021519357894,
            0.2686063180167556
          ]
        ],
        "Rate classes": 2,
        "Uncorrected P-value": 0.05150120734464347,
        "original name": "LMTLR21_3196_BP"
      },
      "MMTLR21_3196_BP": {
        "Baseline MG94xREV": 0.1288363219430464,
        "Baseline MG94xREV omega ratio": 0.496704930206936,
        "Corrected P-value": 0.2996324381016497,
        "Full adaptive model": 0.04788211351970047,
        "LRT": 5.338012783227896,
        "Nucleotide GTR": 0.1252781715958808,
        "Rate Distributions": [
          [
            0.2482204017103751,
            0.9047278295538808
          ],
          [
            3.902781119295312,
            0.09527217044611924
          ]
        ],
        "Rate classes": 2,
        "Uncorrected P-value": 0.02496936984180415,
        "original name": "MMTLR21_3196_BP"
      },
      "Node11": {
        "Baseline MG94xREV": 0.01030514033873512,
        "Baseline MG94xREV omega ratio": 10000000000,
        "Corrected P-value": null,
        "Full adaptive model": 0.01208321881991836,
        "LRT": null,
        "Nucleotide GTR": 0.01341979173378639,
        "Rate Distributions": [
          [
            40.8090763690477,
            1
          ]
        ],
        "Rate classes": 1,
        "Uncorrected P-value": null
      },
      "Node13": {
        "Baseline MG94xREV": 0.009603359211814122,
        "Baseline MG94xREV omega ratio": 4.222052598598752,
        "Corrected P-value": null,
        "Full adaptive model": 0.01141390609243157,
        "LRT": null,
        "Nucleotide GTR": 0.0203927319929427,
        "Rate Distributions": [
          [
            3.386683539981305,
            1
          ]
        ],
        "Rate classes": 1,
        "Uncorrected P-value": null
      },
      "Node15": {
        "Baseline MG94xREV": 0.03420583719731207,
        "Baseline MG94xREV omega ratio": 0.3342895049682221,
        "Corrected P-value": null,
        "Full adaptive model": 0.04247694689104958,
        "LRT": null,
        "Nucleotide GTR": 0.05094323965849194,
        "Rate Distributions": [
          [
            0.19204453116898,
            1
          ]
        ],
        "Rate classes": 1,
        "Uncorrected P-value": null
      },
      "Node17": {
        "Baseline MG94xREV": 0.1233979693498062,
        "Baseline MG94xREV omega ratio": 0.301432856976469,
        "Corrected P-value": null,
        "Full adaptive model": 0.04722093297623103,
        "LRT": null,
        "Nucleotide GTR": 0.101892722555009,
        "Rate Distributions": [
          [
            0.1119883783612826,
            0.9107532141932245
          ],
          [
            9.156940352958783,
            0.08924678580677547
          ]
        ],
        "Rate classes": 2,
        "Uncorrected P-value": null
      },
      "Node19": {
        "Baseline MG94xREV": 0.4063981206039769,
        "Baseline MG94xREV omega ratio": 0.1226791292560187,
        "Corrected P-value": null,
        "Full adaptive model": 0.149688355854177,
        "LRT": null,
        "Nucleotide GTR": 0.2151095503202679,
        "Rate Distributions": [
          [
            0.07017614180529043,
            0.9015157996110881
          ],
          [
            1.928227885057272,
            0.09848420038891192
          ]
        ],
        "Rate classes": 2,
        "Uncorrected P-value": null
      },
      "Node2": {
        "Baseline MG94xREV": 0.01039801232665194,
        "Baseline MG94xREV omega ratio": 1.786905999066176,
        "Corrected P-value": null,
        "Full adaptive model": 0.003141661348961202,
        "LRT": null,
        "Nucleotide GTR": 0.01076888253394061,
        "Rate Distributions": [
          [
            1,
            0.4904840995956566
          ],
          [
            1.541239547580833,
            0.5095159004043434
          ]
        ],
        "Rate classes": 2,
        "Uncorrected P-value": null
      },
      "Node20": {
        "Baseline MG94xREV": 0.2077384318287207,
        "Baseline MG94xREV omega ratio": 0.1866792305312256,
        "Corrected P-value": null,
        "Full adaptive model": 0.08449870091348012,
        "LRT": null,
        "Nucleotide GTR": 0.1648709534976318,
        "Rate Distributions": [
          [
            0,
            0.7914394905848521
          ],
          [
            1.425350011800628,
            0.2085605094151479
          ]
        ],
        "Rate classes": 2,
        "Uncorrected P-value": null
      },
      "Node22": {
        "Baseline MG94xREV": 0.02470153989383808,
        "Baseline MG94xREV omega ratio": 0.5141275571762443,
        "Corrected P-value": null,
        "Full adaptive model": 0.02395795457469818,
        "LRT": null,
        "Nucleotide GTR": 0.02298393230917208,
        "Rate Distributions": [
          [
            0.5674835545230581,
            1
          ]
        ],
        "Rate classes": 1,
        "Uncorrected P-value": null
      },
      "Node25": {
        "Baseline MG94xREV": 0.1962497225693273,
        "Baseline MG94xREV omega ratio": 0.285991333075597,
        "Corrected P-value": null,
        "Full adaptive model": 0.07046454451404374,
        "LRT": null,
        "Nucleotide GTR": 0.166984796271485,
        "Rate Distributions": [
          [
            0,
            0.7330849949657494
          ],
          [
            1.742755504713688,
            0.2669150050342506
          ]
        ],
        "Rate classes": 2,
        "Uncorrected P-value": null
      },
      "Node26": {
        "Baseline MG94xREV": 0.02380445277749145,
        "Baseline MG94xREV omega ratio": 2.408831945032566,
        "Corrected P-value": null,
        "Full adaptive model": 0.02322141503066174,
        "LRT": null,
        "Nucleotide GTR": 0.03441601986581081,
        "Rate Distributions": [
          [
            2.078054502416801,
            1
          ]
        ],
        "Rate classes": 1,
        "Uncorrected P-value": null
      },
      "Node5": {
        "Baseline MG94xREV": 0.007053066909303422,
        "Baseline MG94xREV omega ratio": 1.552001001621998,
        "Corrected P-value": null,
        "Full adaptive model": 0.003529402881212736,
        "LRT": null,
        "Nucleotide GTR": 0.007497458071132107,
        "Rate Distributions": [
          [
            0,
            0.9773946442031162
          ],
          [
            262.2593334653956,
            0.02260535579688383
          ]
        ],
        "Rate classes": 2,
        "Uncorrected P-value": null
      },
      "Node6": {
        "Baseline MG94xREV": 0.02365992670962382,
        "Baseline MG94xREV omega ratio": 0.2486147510634407,
        "Corrected P-value": null,
        "Full adaptive model": 0.00861041635813084,
        "LRT": null,
        "Nucleotide GTR": 0.02340917957756515,
        "Rate Distributions": [
          [
            0,
            0.9434944829118069
          ],
          [
            5.523763355810835,
            0.05650551708819307
          ]
        ],
        "Rate classes": 2,
        "Uncorrected P-value": null
      },
      "Node7": {
        "Baseline MG94xREV": 0.02160177625742496,
        "Baseline MG94xREV omega ratio": 1.19228755130988,
        "Corrected P-value": null,
        "Full adaptive model": 0.02109892673995281,
        "LRT": null,
        "Nucleotide GTR": 0.0220926289001028,
        "Rate Distributions": [
          [
            1.043707669868994,
            1
          ]
        ],
        "Rate classes": 1,
        "Uncorrected P-value": null
      },
      "OFTLR21_3196_BP": {
        "Baseline MG94xREV": 0.05556843934295167,
        "Baseline MG94xREV omega ratio": 0.5316066302718288,
        "Corrected P-value": 1,
        "Full adaptive model": 0.05498638435275,
        "LRT": 0,
        "Nucleotide GTR": 0.05457571850983666,
        "Rate Distributions": [
          [
            0.4999049919205976,
            1
          ]
        ],
        "Rate classes": 1,
        "Uncorrected P-value": 1,
        "original name": "OFTLR21_3196_BP"
      },
      "ONTLR21_3196_BP": {
        "Baseline MG94xREV": 0.1914781020712185,
        "Baseline MG94xREV omega ratio": 0.3304406611573916,
        "Corrected P-value": 1,
        "Full adaptive model": 0.06774769192556737,
        "LRT": 0,
        "Nucleotide GTR": 0.1715724557383271,
        "Rate Distributions": [
          [
            0,
            0.5956156071271426
          ],
          [
            0.9459165103427072,
            0.4043843928728574
          ]
        ],
        "Rate classes": 2,
        "Uncorrected P-value": 1,
        "original name": "ONTLR21_3196_BP"
      },
      "SLTLR21_13_3196_BP": {
        "Baseline MG94xREV": 0.05727758690007284,
        "Baseline MG94xREV omega ratio": 0.6191580576915147,
        "Corrected P-value": 0.5744642217433029,
        "Full adaptive model": 0.01992644826183607,
        "LRT": 3.5173026494449,
        "Nucleotide GTR": 0.0564177708005632,
        "Rate Distributions": [
          [
            0,
            0.7185144494862288
          ],
          [
            2.301935513868326,
            0.2814855505137712
          ]
        ],
        "Rate classes": 2,
        "Uncorrected P-value": 0.0638293579714781,
        "original name": "SLTLR21_13_3196_BP"
      },
      "SMTLR21_3196_BP": {
        "Baseline MG94xREV": 0.1172327911604899,
        "Baseline MG94xREV omega ratio": 0.5281366389190755,
        "Corrected P-value": 0.002725199916282617,
        "Full adaptive model": 0.05126494063106964,
        "LRT": 14.92482284389553,
        "Nucleotide GTR": 0.1152555996651146,
        "Rate Distributions": [
          [
            0.3674300311695008,
            0.9560912990075637
          ],
          [
            11.07430670612152,
            0.04390870099243627
          ]
        ],
        "Rate classes": 2,
        "Uncorrected P-value": 0.0001946571368773298,
        "original name": "SMTLR21_3196_BP"
      },
      "TFTLR21_3196_BP": {
        "Baseline MG94xREV": 0.09790789501876325,
        "Baseline MG94xREV omega ratio": 0.4161531212460253,
        "Corrected P-value": 1,
        "Full adaptive model": 0.03432675184959462,
        "LRT": 0.2141265700192889,
        "Nucleotide GTR": 0.09488340942497472,
        "Rate Distributions": [
          [
            0,
            0.6091554411921107
          ],
          [
            1.161408160929218,
            0.3908445588078893
          ]
        ],
        "Rate classes": 2,
        "Uncorrected P-value": 0.3982510612788578,
        "original name": "TFTLR21_3196_BP"
      },
      "TOTLR21_3196_BP": {
        "Baseline MG94xREV": 0.06695690761396637,
        "Baseline MG94xREV omega ratio": 0.5299043976596589,
        "Corrected P-value": 0.09409632871025903,
        "Full adaptive model": 0.02729392572093161,
        "LRT": 7.766893884814635,
        "Nucleotide GTR": 0.06714781999435399,
        "Rate Distributions": [
          [
            0.3921538000588164,
            0.9744198853773796
          ],
          [
            15.1317172229761,
            0.02558011462262044
          ]
        ],
        "Rate classes": 2,
        "Uncorrected P-value": 0.007238179131558387,
        "original name": "TOTLR21_3196_BP"
      },
      "TRTLR21_3196_BP": {
        "Baseline MG94xREV": 0.2928826686139411,
        "Baseline MG94xREV omega ratio": 0.2665655584203701,
        "Corrected P-value": 1,
        "Full adaptive model": 0.1087558576318999,
        "LRT": 0.8726458363162237,
        "Nucleotide GTR": 0.2346643419911043,
        "Rate Distributions": [
          [
            0.02981073515643112,
            0.6990680541012881
          ],
          [
            1.336384786727806,
            0.3009319458987119
          ]
        ],
        "Rate classes": 2,
        "Uncorrected P-value": 0.2639674603712481,
        "original name": "TRTLR21_3196_BP"
      }
    },
    "attributes": {
      "Baseline MG94xREV": {
        "attribute type": "branch length",
        "display order": 1
      },
      "Baseline MG94xREV omega ratio": {
        "attribute type": "branch label",
        "display order": 1
      },
      "Corrected P-value": {
        "attribute type": "branch label",
        "display order": 6
      },
      "Full adaptive model": {
        "attribute type": "branch length",
        "display order": 2
      },
      "LRT": {
        "attribute type": "branch label",
        "display order": 4
      },
      "Nucleotide GTR": {
        "attribute type": "branch length",
        "display order": 0
      },
      "Rate Distributions": {
        "attribute type": "branch label",
        "display order": 3
      },
      "Rate classes": {
        "attribute type": "branch label",
        "display order": 2
      },
      "Uncorrected P-value": {
        "attribute type": "branch label",
        "display order": 5
      },
      "original name": {
        "attribute type": "node label",
        "display order": -1
      }
    }
  },
  "data partitions": {
    "0": {
      "coverage": [
        [
          0,
          1,
          2,
          3,
          4,
          5,
          6,
          7,
          8,
          9,
          10,
          11,
          12,
          13,
          14,
          15,
          16,
          17,
          18,
          19,
          20,
          21,
          22,
          23,
          24,
          25,
          26,
          27,
          28,
          29,
          30,
          31,
          32,
          33,
          34,
          35,
          36,
          37,
          38,
          39,
          40,
          41,
          42,
          43,
          44,
          45,
          46,
          47,
          48,
          49,
          50,
          51,
          52,
          53,
          54,
          55,
          56,
          57,
          58,
          59,
          60,
          61,
          62,
          63,
          64,
          65,
          66,
          67,
          68,
          69,
          70,
          71,
          72,
          73,
          74,
          75,
          76,
          77,
          78,
          79,
          80,
          81,
          82,
          83,
          84,
          85,
          86,
          87,
          88,
          89,
          90,
          91,
          92,
          93,
          94,
          95,
          96,
          97,
          98,
          99,
          100,
          101,
          102,
          103,
          104,
          105,
          106,
          107,
          108,
          109,
          110,
          111,
          112,
          113,
          114,
          115,
          116,
          117,
          118,
          119,
          120,
          121,
          122,
          123,
          124,
          125,
          126,
          127,
          128,
          129,
          130,
          131,
          132,
          133,
          134,
          135,
          136,
          137,
          138,
          139,
          140,
          141,
          142,
          143,
          144,
          145,
          146,
          147,
          148,
          149,
          150,
          151,
          152,
          153,
          154,
          155,
          156,
          157,
          158,
          159,
          160,
          161,
          162,
          163,
          164,
          165,
          166,
          167,
          168,
          169,
          170,
          171,
          172,
          173,
          174,
          175,
          176,
          177,
          178,
          179,
          180,
          181,
          182,
          183,
          184,
          185,
          186,
          187,
          188,
          189,
          190,
          191,
          192,
          193,
          194,
          195,
          196,
          197,
          198,
          199,
          200,
          201,
          202,
          203,
          204,
          205,
          206,
          207,
          208,
          209,
          210,
          211,
          212,
          213,
          214,
          215,
          216,
          217,
          218,
          219,
          220,
          221,
          222,
          223,
          224,
          225,
          226,
          227,
          228,
          229,
          230,
          231,
          232,
          233,
          234,
          235,
          236,
          237,
          238,
          239,
          240,
          241,
          242,
          243,
          244,
          245,
          246,
          247,
          248,
          249,
          250,
          251,
          252,
          253,
          254,
          255,
          256,
          257,
          258,
          259,
          260,
          261,
          262,
          263,
          264,
          265,
          266,
          267,
          268,
          269,
          270,
          271,
          272,
          273,
          274,
          275,
          276,
          277,
          278,
          279,
          280,
          281,
          282,
          283,
          284,
          285,
          286,
          287,
          288,
          289,
          290,
          291,
          292,
          293,
          294,
          295,
          296,
          297,
          298,
          299,
          300,
          301,
          302,
          303,
          304,
          305,
          306,
          307,
          308,
          309,
          310,
          311,
          312,
          313,
          314,
          315,
          316,
          317,
          318,
          319,
          320,
          321,
          322,
          323,
          324,
          325,
          326,
          327,
          328,
          329,
          330,
          331,
          332,
          333,
          334,
          335,
          336,
          337,
          338,
          339,
          340,
          341,
          342,
          343,
          344,
          345,
          346,
          347,
          348,
          349,
          350,
          351,
          352,
          353,
          354,
          355,
          356,
          357,
          358,
          359,
          360,
          361,
          362,
          363,
          364,
          365,
          366,
          367,
          368,
          369,
          370,
          371,
          372,
          373,
          374,
          375,
          376,
          377,
          378,
          379,
          380,
          381,
          382,
          383,
          384,
          385,
          386,
          387,
          388,
          389,
          390,
          391,
          392,
          393,
          394,
          395,
          396,
          397,
          398,
          399,
          400,
          401,
          402,
          403,
          404,
          405,
          406,
          407,
          408,
          409,
          410,
          411,
          412,
          413,
          414,
          415,
          416,
          417,
          418,
          419,
          420,
          421,
          422,
          423,
          424,
          425,
          426,
          427,
          428,
          429,
          430,
          431,
          432,
          433,
          434,
          435,
          436,
          437,
          438,
          439,
          440,
          441,
          442,
          443,
          444,
          445,
          446,
          447,
          448,
          449,
          450,
          451,
          452,
          453,
          454,
          455,
          456,
          457,
          458,
          459,
          460,
          461,
          462,
          463,
          464,
          465,
          466,
          467,
          468,
          469,
          470,
          471,
          472,
          473,
          474,
          475,
          476,
          477,
          478,
          479,
          480,
          481,
          482,
          483,
          484,
          485,
          486,
          487,
          488,
          489,
          490,
          491,
          492,
          493,
          494,
          495,
          496,
          497,
          498,
          499,
          500,
          501,
          502,
          503,
          504,
          505,
          506,
          507,
          508,
          509,
          510,
          511,
          512,
          513,
          514,
          515,
          516,
          517,
          518,
          519,
          520,
          521,
          522,
          523,
          524,
          525,
          526,
          527,
          528,
          529,
          530,
          531,
          532,
          533,
          534,
          535,
          536,
          537,
          538,
          539,
          540,
          541,
          542,
          543,
          544,
          545,
          546,
          547,
          548,
          549,
          550,
          551,
          552,
          553,
          554,
          555,
          556,
          557,
          558,
          559,
          560,
          561,
          562,
          563,
          564,
          565,
          566,
          567,
          568,
          569,
          570,
          571,
          572,
          573,
          574,
          575,
          576,
          577,
          578,
          579,
          580,
          581,
          582,
          583,
          584,
          585,
          586,
          587,
          588,
          589,
          590,
          591,
          592,
          593,
          594,
          595,
          596,
          597,
          598,
          599,
          600,
          601,
          602,
          603,
          604,
          605,
          606,
          607,
          608,
          609,
          610,
          611,
          612,
          613,
          614,
          615,
          616,
          617,
          618,
          619,
          620,
          621,
          622,
          623,
          624,
          625,
          626,
          627,
          628,
          629,
          630,
          631,
          632,
          633,
          634,
          635,
          636,
          637,
          638,
          639,
          640,
          641,
          642,
          643,
          644,
          645,
          646,
          647,
          648,
          649,
          650,
          651,
          652,
          653,
          654,
          655,
          656,
          657,
          658,
          659,
          660,
          661,
          662,
          663,
          664,
          665,
          666,
          667,
          668,
          669,
          670,
          671,
          672,
          673,
          674,
          675,
          676,
          677,
          678,
          679,
          680,
          681,
          682,
          683,
          684,
          685,
          686,
          687,
          688,
          689,
          690,
          691,
          692,
          693,
          694,
          695,
          696,
          697,
          698,
          699,
          700,
          701,
          702,
          703,
          704,
          705,
          706,
          707,
          708,
          709,
          710,
          711,
          712,
          713,
          714,
          715,
          716,
          717,
          718,
          719,
          720,
          721,
          722,
          723,
          724,
          725,
          726,
          727,
          728,
          729,
          730,
          731,
          732,
          733,
          734,
          735,
          736,
          737,
          738,
          739,
          740,
          741,
          742,
          743,
          744,
          745,
          746,
          747,
          748,
          749,
          750,
          751,
          752,
          753,
          754,
          755,
          756,
          757,
          758,
          759,
          760,
          761,
          762,
          763,
          764,
          765,
          766,
          767,
          768,
          769,
          770,
          771,
          772,
          773,
          774,
          775,
          776,
          777,
          778,
          779,
          780,
          781,
          782,
          783,
          784,
          785,
          786,
          787,
          788,
          789,
          790,
          791,
          792,
          793,
          794,
          795,
          796,
          797,
          798,
          799,
          800,
          801,
          802,
          803,
          804,
          805,
          806,
          807,
          808,
          809,
          810,
          811,
          812,
          813,
          814,
          815,
          816,
          817,
          818,
          819,
          820,
          821,
          822,
          823,
          824,
          825,
          826,
          827,
          828,
          829,
          830,
          831,
          832,
          833,
          834,
          835,
          836,
          837,
          838,
          839,
          840,
          841,
          842,
          843,
          844,
          845,
          846,
          847,
          848,
          849,
          850,
          851,
          852,
          853,
          854,
          855,
          856,
          857,
          858,
          859,
          860,
          861,
          862,
          863,
          864,
          865,
          866,
          867,
          868,
          869,
          870,
          871,
          872,
          873,
          874,
          875,
          876,
          877,
          878,
          879,
          880,
          881,
          882,
          883,
          884,
          885,
          886,
          887,
          888,
          889,
          890,
          891,
          892,
          893,
          894,
          895,
          896,
          897,
          898,
          899,
          900,
          901,
          902,
          903,
          904,
          905,
          906,
          907,
          908,
          909,
          910,
          911,
          912,
          913,
          914,
          915,
          916,
          917,
          918,
          919,
          920,
          921,
          922,
          923,
          924,
          925,
          926,
          927,
          928,
          929,
          930,
          931,
          932,
          933,
          934,
          935,
          936,
          937,
          938,
          939,
          940,
          941,
          942,
          943,
          944,
          945,
          946,
          947,
          948,
          949,
          950,
          951,
          952,
          953,
          954,
          955,
          956,
          957,
          958,
          959,
          960,
          961,
          962,
          963,
          964,
          965,
          966,
          967,
          968,
          969,
          970,
          971,
          972,
          973,
          974,
          975,
          976,
          977,
          978,
          979,
          980,
          981,
          982,
          983,
          984,
          985,
          986,
          987,
          988,
          989,
          990,
          991,
          992,
          993,
          994,
          995,
          996,
          997,
          998,
          999,
          1000,
          1001,
          1002,
          1003,
          1004,
          1005,
          1006,
          1007,
          1008,
          1009,
          1010,
          1011,
          1012,
          1013,
          1014,
          1015,
          1016,
          1017,
          1018,
          1019,
          1020,
          1021,
          1022,
          1023,
          1024,
          1025,
          1026,
          1027,
          1028,
          1029,
          1030,
          1031,
          1032,
          1033,
          1034,
          1035,
          1036,
          1037,
          1038,
          1039,
          1040,
          1041,
          1042,
          1043,
          1044,
          1045,
          1046,
          1047,
          1048,
          1049,
          1050,
          1051,
          1052,
          1053,
          1054,
          1055,
          1056,
          1057,
          1058,
          1059,
          1060,
          1061,
          1062,
          1063,
          1064
        ]
      ],
      "name": "absrel.filter.default"
    }
  },
  "fits": {
    "Baseline MG94xREV": {
      "AIC-c": 60109.68235887046,
      "Equilibrium frequencies": [
        [
          0.0304492035226147
        ],
        [
          0.03158026244489957
        ],
        [
          0.02564000232248111
        ],
        [
          0.0342626909650668
        ],
        [
          0.013364011785694
        ],
        [
          0.01386042821105315
        ],
        [
          0.01125327606577196
        ],
        [
          0.01503773343452713
        ],
        [
          0.01324339431910148
        ],
        [
          0.01373533031653509
        ],
        [
          0.01115170913574479
        ],
        [
          0.01490200972077613
        ],
        [
          0.02644752943626531
        ],
        [
          0.02742994311808995
        ],
        [
          0.02227035973752458
        ],
        [
          0.02975984337952405
        ],
        [
          0.02253712877636832
        ],
        [
          0.02337428763887395
        ],
        [
          0.01897757469219079
        ],
        [
          0.02535970039187132
        ],
        [
          0.009891439503808296
        ],
        [
          0.0102588645793678
        ],
        [
          0.008329168008022424
        ],
        [
          0.01113025287071729
        ],
        [
          0.009802163888593724
        ],
        [
          0.01016627275323639
        ],
        [
          0.008253992741787874
        ],
        [
          0.01102979629185994
        ],
        [
          0.01957526988445574
        ],
        [
          0.0203024082361208
        ],
        [
          0.01648351704595064
        ],
        [
          0.02202689545264309
        ],
        [
          0.01854381224599351
        ],
        [
          0.01923263631583918
        ],
        [
          0.01561496965599771
        ],
        [
          0.02086625707062626
        ],
        [
          0.008138791716607556
        ],
        [
          0.008441113351419787
        ],
        [
          0.006853336520313958
        ],
        [
          0.009158101794290364
        ],
        [
          0.008065334699828182
        ],
        [
          0.008364927717644865
        ],
        [
          0.006791481435026527
        ],
        [
          0.009075444950302372
        ],
        [
          0.01610676022682304
        ],
        [
          0.01670505813796942
        ],
        [
          0.01356282995437532
        ],
        [
          0.01812398632004277
        ],
        [
          0.02555309079184255
        ],
        [
          0.02772357115558415
        ],
        [
          0.01081345688937573
        ],
        [
          0.01121513100496918
        ],
        [
          0.009105560332693875
        ],
        [
          0.01216774459764056
        ],
        [
          0.01111390835483871
        ],
        [
          0.009023377703940832
        ],
        [
          0.01205792409231271
        ],
        [
          0.02139995264713086
        ],
        [
          0.0221948702337283
        ],
        [
          0.01802000617736697
        ],
        [
          0.02408010323393659
        ]
      ],
      "Log Likelihood": -29982.53140163125,
      "display order": 1,
      "estimated parameters": 72,
      "branch-annotations": {
        "CBTLR21_3196_BP": {
          "LRT": 1.071964785078308,
          "omegas": [
            {
              "omega": 0.3414515906497279,
              "prop": 1
            }
          ],
          "p": 1,
          "uncorrected p": 0.2356286784196893,
          "tested": true
        },
        "CCTLR21_3196_BP": {
          "LRT": 0.3141354214167222,
          "omegas": [
            {
              "omega": 0.3908584485893277,
              "prop": 1
            }
          ],
          "p": 1,
          "uncorrected p": 0.3714245650928642,
          "tested": true
        },
        "CITLR21_3196_BP": {
          "LRT": 17.32480208374182,
          "omegas": [
            {
              "omega": 0.4878660963089004,
              "prop": 1
            }
          ],
          "p": 0.0008728726572179712,
          "uncorrected p": 0.00005819151048119808,
          "tested": true
        },
        "DRTLR21_3196_BP": {
          "LRT": 4.562500635351171,
          "omegas": [
            {
              "omega": 0.2291006042636757,
              "prop": 1
            }
          ],
          "p": 0.409010632148168,
          "uncorrected p": 0.03718278474074255,
          "tested": true
        },
        "ECTLR21_3196_BP": {
          "LRT": 17.64824287311785,
          "omegas": [
            {
              "omega": 0.585545286443251,
              "prop": 1
            }
          ],
          "p": 0.0007913186731478561,
          "uncorrected p": 0.00004945741707174101,
          "tested": true
        },
        "GMTLR21_3196_BP": {
          "LRT": 0,
          "omegas": [
            {
              "omega": 0.282786532574035,
              "prop": 1
            }
          ],
          "p": 1,
          "uncorrected p": 1,
          "tested": true
        },
        "IPTLR21_3196_BP": {
          "LRT": 0.247229580207204,
          "omegas": [
            {
              "omega": 0.3865284080058606,
              "prop": 1
            }
          ],
          "p": 1,
          "uncorrected p": 0.3889225791723017,
          "tested": true
        },
        "LMTLR21_3196_BP": {
          "LRT": 3.93119851238589,
          "omegas": [
            {
              "omega": 0.4983590504344737,
              "prop": 1
            }
          ],
          "p": 0.5150120734464347,
          "uncorrected p": 0.05150120734464347,
          "tested": true
        },
        "MMTLR21_3196_BP": {
          "LRT": 5.338012783227896,
          "omegas": [
            {
              "omega": 0.496704930206936,
              "prop": 1
            }
          ],
          "p": 0.2996324381016497,
          "uncorrected p": 0.02496936984180415,
          "tested": true
        },
        "Node11": {
          "LRT": "test not run",
          "omegas": [
            {
              "omega": 10000000000,
              "prop": 1
            }
          ],
          "p": 1,
          "uncorrected p": 1,
          "tested": false
        },
        "Node13": {
          "LRT": "test not run",
          "omegas": [
            {
              "omega": 4.222052598598752,
              "prop": 1
            }
          ],
          "p": 1,
          "uncorrected p": 1,
          "tested": false
        },
        "Node15": {
          "LRT": "test not run",
          "omegas": [
            {
              "omega": 0.3342895049682221,
              "prop": 1
            }
          ],
          "p": 1,
          "uncorrected p": 1,
          "tested": false
        },
        "Node17": {
          "LRT": "test not run",
          "omegas": [
            {
              "omega": 0.301432856976469,
              "prop": 1
            }
          ],
          "p": 1,
          "uncorrected p": 1,
          "tested": false
        },
        "Node19": {
          "LRT": "test not run",
          "omegas": [
            {
              "omega": 0.1226791292560187,
              "prop": 1
            }
          ],
          "p": 1,
          "uncorrected p": 1,
          "tested": false
        },
        "Node2": {
          "LRT": "test not run",
          "omegas": [
            {
              "omega": 1.786905999066176,
              "prop": 1
            }
          ],
          "p": 1,
          "uncorrected p": 1,
          "tested": false
        },
        "Node20": {
          "LRT": "test not run",
          "omegas": [
            {
              "omega": 0.1866792305312256,
              "prop": 1
            }
          ],
          "p": 1,
          "uncorrected p": 1,
          "tested": false
        },
        "Node22": {
          "LRT": "test not run",
          "omegas": [
            {
              "omega": 0.5141275571762443,
              "prop": 1
            }
          ],
          "p": 1,
          "uncorrected p": 1,
          "tested": false
        },
        "Node25": {
          "LRT": "test not run",
          "omegas": [
            {
              "omega": 0.285991333075597,
              "prop": 1
            }
          ],
          "p": 1,
          "uncorrected p": 1,
          "tested": false
        },
        "Node26": {
          "LRT": "test not run",
          "omegas": [
            {
              "omega": 2.408831945032566,
              "prop": 1
            }
          ],
          "p": 1,
          "uncorrected p": 1,
          "tested": false
        },
        "Node5": {
          "LRT": "test not run",
          "omegas": [
            {
              "omega": 1.552001001621998,
              "prop": 1
            }
          ],
          "p": 1,
          "uncorrected p": 1,
          "tested": false
        },
        "Node6": {
          "LRT": "test not run",
          "omegas": [
            {
              "omega": 0.2486147510634407,
              "prop": 1
            }
          ],
          "p": 1,
          "uncorrected p": 1,
          "tested": false
        },
        "Node7": {
          "LRT": "test not run",
          "omegas": [
            {
              "omega": 1.19228755130988,
              "prop": 1
            }
          ],
          "p": 1,
          "uncorrected p": 1,
          "tested": false
        },
        "OFTLR21_3196_BP": {
          "LRT": 0,
          "omegas": [
            {
              "omega": 0.5316066302718288,
              "prop": 1
            }
          ],
          "p": 1,
          "uncorrected p": 1,
          "tested": true
        },
        "ONTLR21_3196_BP": {
          "LRT": 0,
          "omegas": [
            {
              "omega": 0.3304406611573916,
              "prop": 1
            }
          ],
          "p": 1,
          "uncorrected p": 1,
          "tested": true
        },
        "SLTLR21_13_3196_BP": {
          "LRT": 3.5173026494449,
          "omegas": [
            {
              "omega": 0.6191580576915147,
              "prop": 1
            }
          ],
          "p": 0.5744642217433029,
          "uncorrected p": 0.0638293579714781,
          "tested": true
        },
        "SMTLR21_3196_BP": {
          "LRT": 14.92482284389553,
          "omegas": [
            {
              "omega": 0.5281366389190755,
              "prop": 1
            }
          ],
          "p": 0.002725199916282617,
          "uncorrected p": 0.0001946571368773298,
          "tested": true
        },
        "TFTLR21_3196_BP": {
          "LRT": 0.2141265700192889,
          "omegas": [
            {
              "omega": 0.4161531212460253,
              "prop": 1
            }
          ],
          "p": 1,
          "uncorrected p": 0.3982510612788578,
          "tested": true
        },
        "TOTLR21_3196_BP": {
          "LRT": 7.766893884814635,
          "omegas": [
            {
              "omega": 0.5299043976596589,
              "prop": 1
            }
          ],
          "p": 0.09409632871025903,
          "uncorrected p": 0.007238179131558387,
          "tested": true
        },
        "TRTLR21_3196_BP": {
          "LRT": 0.8726458363162237,
          "omegas": [
            {
              "omega": 0.2665655584203701,
              "prop": 1
            }
          ],
          "p": 1,
          "uncorrected p": 0.2639674603712481,
          "tested": true
        }
      },
      "annotation-tag": "ω"
    },
    "Full adaptive model": {
      "AIC-c": 59488.89080101016,
      "Log Likelihood": -29627.64341504151,
      "display order": 2,
      "estimated parameters": 116,
      "branch-annotations": {
        "CBTLR21_3196_BP": {
          "LRT": 1.071964785078308,
          "omegas": [
            {
              "omega": 0.2403456331271477,
              "prop": 0.9696879560747653
            },
            {
              "omega": 4.710447436549544,
              "prop": 0.03031204392523468
            }
          ],
          "p": 1,
          "uncorrected p": 0.2356286784196893,
          "tested": true
        },
        "CCTLR21_3196_BP": {
          "LRT": 0.3141354214167222,
          "omegas": [
            {
              "omega": 0.03230705906296525,
              "prop": 0.7095718159139621
            },
            {
              "omega": 1.369641381453416,
              "prop": 0.2904281840860379
            }
          ],
          "p": 1,
          "uncorrected p": 0.3714245650928642,
          "tested": true
        },
        "CITLR21_3196_BP": {
          "LRT": 17.32480208374182,
          "omegas": [
            {
              "omega": 0,
              "prop": 0.8333492108592322
            },
            {
              "omega": 3.896631103744828,
              "prop": 0.1666507891407678
            }
          ],
          "p": 0.0008728726572179712,
          "uncorrected p": 0.00005819151048119808,
          "tested": true
        },
        "DRTLR21_3196_BP": {
          "LRT": 4.562500635351171,
          "omegas": [
            {
              "omega": 0.1049914154634869,
              "prop": 0.936293289232973
            },
            {
              "omega": 4.613462406380515,
              "prop": 0.06370671076702705
            }
          ],
          "p": 0.409010632148168,
          "uncorrected p": 0.03718278474074255,
          "tested": true
        },
        "ECTLR21_3196_BP": {
          "LRT": 17.64824287311785,
          "omegas": [
            {
              "omega": 0,
              "prop": 0.7003864887884401
            },
            {
              "omega": 2.553332298450301,
              "prop": 0.2996135112115599
            }
          ],
          "p": 0.0007913186731478561,
          "uncorrected p": 0.00004945741707174101,
          "tested": true
        },
        "GMTLR21_3196_BP": {
          "LRT": 0,
          "omegas": [
            {
              "omega": 0,
              "prop": 0.5830239964239985
            },
            {
              "omega": 0.9525552182472193,
              "prop": 0.4169760035760015
            }
          ],
          "p": 1,
          "uncorrected p": 1,
          "tested": true
        },
        "IPTLR21_3196_BP": {
          "LRT": 0.247229580207204,
          "omegas": [
            {
              "omega": 0.1248744446456842,
              "prop": 0.8542883539052784
            },
            {
              "omega": 2.006616614715081,
              "prop": 0.1457116460947216
            }
          ],
          "p": 1,
          "uncorrected p": 0.3889225791723017,
          "tested": true
        },
        "LMTLR21_3196_BP": {
          "LRT": 3.93119851238589,
          "omegas": [
            {
              "omega": 0,
              "prop": 0.7313936819832444
            },
            {
              "omega": 2.156021519357894,
              "prop": 0.2686063180167556
            }
          ],
          "p": 0.5150120734464347,
          "uncorrected p": 0.05150120734464347,
          "tested": true
        },
        "MMTLR21_3196_BP": {
          "LRT": 5.338012783227896,
          "omegas": [
            {
              "omega": 0.2482204017103751,
              "prop": 0.9047278295538808
            },
            {
              "omega": 3.902781119295312,
              "prop": 0.09527217044611924
            }
          ],
          "p": 0.2996324381016497,
          "uncorrected p": 0.02496936984180415,
          "tested": true
        },
        "Node11": {
          "LRT": "test not run",
          "omegas": [
            {
              "omega": 40.8090763690477,
              "prop": 1
            }
          ],
          "p": 1,
          "uncorrected p": 1,
          "tested": false
        },
        "Node13": {
          "LRT": "test not run",
          "omegas": [
            {
              "omega": 3.386683539981305,
              "prop": 1
            }
          ],
          "p": 1,
          "uncorrected p": 1,
          "tested": false
        },
        "Node15": {
          "LRT": "test not run",
          "omegas": [
            {
              "omega": 0.19204453116898,
              "prop": 1
            }
          ],
          "p": 1,
          "uncorrected p": 1,
          "tested": false
        },
        "Node17": {
          "LRT": "test not run",
          "omegas": [
            {
              "omega": 0.1119883783612826,
              "prop": 0.9107532141932245
            },
            {
              "omega": 9.156940352958783,
              "prop": 0.08924678580677547
            }
          ],
          "p": 1,
          "uncorrected p": 1,
          "tested": false
        },
        "Node19": {
          "LRT": "test not run",
          "omegas": [
            {
              "omega": 0.07017614180529043,
              "prop": 0.9015157996110881
            },
            {
              "omega": 1.928227885057272,
              "prop": 0.09848420038891192
            }
          ],
          "p": 1,
          "uncorrected p": 1,
          "tested": false
        },
        "Node2": {
          "LRT": "test not run",
          "omegas": [
            {
              "omega": 1,
              "prop": 0.4904840995956566
            },
            {
              "omega": 1.541239547580833,
              "prop": 0.5095159004043434
            }
          ],
          "p": 1,
          "uncorrected p": 1,
          "tested": false
        },
        "Node20": {
          "LRT": "test not run",
          "omegas": [
            {
              "omega": 0,
              "prop": 0.7914394905848521
            },
            {
              "omega": 1.425350011800628,
              "prop": 0.2085605094151479
            }
          ],
          "p": 1,
          "uncorrected p": 1,
          "tested": false
        },
        "Node22": {
          "LRT": "test not run",
          "omegas": [
            {
              "omega": 0.5674835545230581,
              "prop": 1
            }
          ],
          "p": 1,
          "uncorrected p": 1,
          "tested": false
        },
        "Node25": {
          "LRT": "test not run",
          "omegas": [
            {
              "omega": 0,
              "prop": 0.7330849949657494
            },
            {
              "omega": 1.742755504713688,
              "prop": 0.2669150050342506
            }
          ],
          "p": 1,
          "uncorrected p": 1,
          "tested": false
        },
        "Node26": {
          "LRT": "test not run",
          "omegas": [
            {
              "omega": 2.078054502416801,
              "prop": 1
            }
          ],
          "p": 1,
          "uncorrected p": 1,
          "tested": false
        },
        "Node5": {
          "LRT": "test not run",
          "omegas": [
            {
              "omega": 0,
              "prop": 0.9773946442031162
            },
            {
              "omega": 262.2593334653956,
              "prop": 0.02260535579688383
            }
          ],
          "p": 1,
          "uncorrected p": 1,
          "tested": false
        },
        "Node6": {
          "LRT": "test not run",
          "omegas": [
            {
              "omega": 0,
              "prop": 0.9434944829118069
            },
            {
              "omega": 5.523763355810835,
              "prop": 0.05650551708819307
            }
          ],
          "p": 1,
          "uncorrected p": 1,
          "tested": false
        },
        "Node7": {
          "LRT": "test not run",
          "omegas": [
            {
              "omega": 1.043707669868994,
              "prop": 1
            }
          ],
          "p": 1,
          "uncorrected p": 1,
          "tested": false
        },
        "OFTLR21_3196_BP": {
          "LRT": 0,
          "omegas": [
            {
              "omega": 0.4999049919205976,
              "prop": 1
            }
          ],
          "p": 1,
          "uncorrected p": 1,
          "tested": true
        },
        "ONTLR21_3196_BP": {
          "LRT": 0,
          "omegas": [
            {
              "omega": 0,
              "prop": 0.5956156071271426
            },
            {
              "omega": 0.9459165103427072,
              "prop": 0.4043843928728574
            }
          ],
          "p": 1,
          "uncorrected p": 1,
          "tested": true
        },
        "SLTLR21_13_3196_BP": {
          "LRT": 3.5173026494449,
          "omegas": [
            {
              "omega": 0,
              "prop": 0.7185144494862288
            },
            {
              "omega": 2.301935513868326,
              "prop": 0.2814855505137712
            }
          ],
          "p": 0.5744642217433029,
          "uncorrected p": 0.0638293579714781,
          "tested": true
        },
        "SMTLR21_3196_BP": {
          "LRT": 14.92482284389553,
          "omegas": [
            {
              "omega": 0.3674300311695008,
              "prop": 0.9560912990075637
            },
            {
              "omega": 11.07430670612152,
              "prop": 0.04390870099243627
            }
          ],
          "p": 0.002725199916282617,
          "uncorrected p": 0.0001946571368773298,
          "tested": true
        },
        "TFTLR21_3196_BP": {
          "LRT": 0.2141265700192889,
          "omegas": [
            {
              "omega": 0,
              "prop": 0.6091554411921107
            },
            {
              "omega": 1.161408160929218,
              "prop": 0.3908445588078893
            }
          ],
          "p": 1,
          "uncorrected p": 0.3982510612788578,
          "tested": true
        },
        "TOTLR21_3196_BP": {
          "LRT": 7.766893884814635,
          "omegas": [
            {
              "omega": 0.3921538000588164,
              "prop": 0.9744198853773796
            },
            {
              "omega": 15.1317172229761,
              "prop": 0.02558011462262044
            }
          ],
          "p": 0.09409632871025903,
          "uncorrected p": 0.007238179131558387,
          "tested": true
        },
        "TRTLR21_3196_BP": {
          "LRT": 0.8726458363162237,
          "omegas": [
            {
              "omega": 0.02981073515643112,
              "prop": 0.6990680541012881
            },
            {
              "omega": 1.336384786727806,
              "prop": 0.3009319458987119
            }
          ],
          "p": 1,
          "uncorrected p": 0.2639674603712481,
          "tested": true
        }
      },
      "annotation-tag": "ω"
    },
    "Nucleotide GTR": {
      "AIC-c": 62179.2293354427,
      "Equilibrium frequencies": [
        [
          0.3008479993181915
        ],
        [
          0.2300464482038607
        ],
        [
          0.1872310052414028
        ],
        [
          0.2818745472365449
        ]
      ],
      "Log Likelihood": -31052.58714334877,
      "display order": 0,
      "estimated parameters": 37
    }
  },
  "input": {
    "file name": "/home/datamonkey/datamonkey-js-server/production/app/absrel/output/5dfb4dc9c27e2160748fb389",
    "number of sequences": 16,
    "number of sites": 1065,
    "partition count": 1,
    "trees": {
      "0": "(ECTLR21_3196_BP:0.1108315254326252,(LMTLR21_3196_BP:0.06664564806167962,OFTLR21_3196_BP:0.05730232467577699)Node2:0.006004416506035299,(((TOTLR21_3196_BP:0.06414323957422029,SLTLR21_13_3196_BP:0.0569160551170024)Node7:0.01859509358407496,SMTLR21_3196_BP:0.1065122717608649)Node6:0.01737810389859326,(MMTLR21_3196_BP:0.1182973640824635,(ONTLR21_3196_BP:0.1644021268598806,(TRTLR21_3196_BP:0.2210296061828884,(GMTLR21_3196_BP:0.2950533058384316,((CBTLR21_3196_BP:0.09067599886129948,(IPTLR21_3196_BP:0.06780196320349388,TFTLR21_3196_BP:0.08121105728554825)Node22:0.008295183108865567)Node20:0.1457429295446792,((CITLR21_3196_BP:0.07861731068805573,CCTLR21_3196_BP:0.07605475069799343)Node26:0.021885303091755,DRTLR21_3196_BP:0.1059835469260128)Node25:0.1344095001940847)Node19:0.1488006150626318)Node17:0.05626242654595751)Node15:0.04015491280446068)Node13:0.007762305960435728)Node11:0.006534966548769838)Node5:0.004082160140422859)"
    }
  },
  "test results": {
    "P-value threshold": 0.05,
    "positive test results": 3,
    "tested": 16
  },
  "tested": {
    "0": {
      "CBTLR21_3196_BP": "test",
      "CCTLR21_3196_BP": "test",
      "CITLR21_3196_BP": "test",
      "DRTLR21_3196_BP": "test",
      "ECTLR21_3196_BP": "test",
      "GMTLR21_3196_BP": "test",
      "IPTLR21_3196_BP": "test",
      "LMTLR21_3196_BP": "test",
      "MMTLR21_3196_BP": "test",
      "Node11": "background",
      "Node13": "background",
      "Node15": "background",
      "Node17": "background",
      "Node19": "background",
      "Node2": "background",
      "Node20": "background",
      "Node22": "background",
      "Node25": "background",
      "Node26": "background",
      "Node5": "background",
      "Node6": "background",
      "Node7": "background",
      "OFTLR21_3196_BP": "test",
      "ONTLR21_3196_BP": "test",
      "SLTLR21_13_3196_BP": "test",
      "SMTLR21_3196_BP": "test",
      "TFTLR21_3196_BP": "test",
      "TOTLR21_3196_BP": "test",
      "TRTLR21_3196_BP": "test"
    }
  },
  "timers": {
    "Baseline model fitting": {
      "order": 2,
      "timer": 14
    },
    "Complexity analysis": {
      "order": 3,
      "timer": 215
    },
    "Full adaptive model fitting": {
      "order": 4,
      "timer": 72
    },
    "Overall": {
      "order": 0,
      "timer": 585
    },
    "Preliminary model fitting": {
      "order": 1,
      "timer": 2
    },
    "Testing for selection": {
      "order": 5,
      "timer": 282
    }
  },
  "trees": {
    "branchLengths": {
      "Baseline MG94xREV": {
        "CBTLR21_3196_BP": 0.08364728738773669,
        "CCTLR21_3196_BP": 0.08798130947659684,
        "CITLR21_3196_BP": 0.0712784842816901,
        "DRTLR21_3196_BP": 0.1170336547388491,
        "ECTLR21_3196_BP": 0.1266648970419481,
        "GMTLR21_3196_BP": 0.3735735112023439,
        "IPTLR21_3196_BP": 0.0562710801931097,
        "LMTLR21_3196_BP": 0.06956718888822314,
        "MMTLR21_3196_BP": 0.1288363219430464,
        "Node11": 0.01030514033873512,
        "Node13": 0.009603359211814122,
        "Node15": 0.03420583719731207,
        "Node17": 0.1233979693498062,
        "Node19": 0.4063981206039769,
        "Node2": 0.01039801232665194,
        "Node20": 0.2077384318287207,
        "Node22": 0.02470153989383808,
        "Node25": 0.1962497225693273,
        "Node26": 0.02380445277749145,
        "Node5": 0.007053066909303422,
        "Node6": 0.02365992670962382,
        "Node7": 0.02160177625742496,
        "OFTLR21_3196_BP": 0.05556843934295167,
        "ONTLR21_3196_BP": 0.1914781020712185,
        "SLTLR21_13_3196_BP": 0.05727758690007284,
        "SMTLR21_3196_BP": 0.1172327911604899,
        "TFTLR21_3196_BP": 0.09790789501876325,
        "TOTLR21_3196_BP": 0.06695690761396637,
        "TRTLR21_3196_BP": 0.2928826686139411
      },
      "Full adaptive model": {
        "CBTLR21_3196_BP": 0.0295561671930543,
        "CCTLR21_3196_BP": 0.03044377766070097,
        "CITLR21_3196_BP": 0.02771264010944249,
        "DRTLR21_3196_BP": 0.04839947763808605,
        "ECTLR21_3196_BP": 0.04873928929041172,
        "GMTLR21_3196_BP": 0.1471833642705028,
        "IPTLR21_3196_BP": 0.01942115585294706,
        "LMTLR21_3196_BP": 0.02522266355743236,
        "MMTLR21_3196_BP": 0.04788211351970047,
        "Node11": 0.01208321881991836,
        "Node13": 0.01141390609243157,
        "Node15": 0.04247694689104958,
        "Node17": 0.04722093297623103,
        "Node19": 0.149688355854177,
        "Node2": 0.003141661348961202,
        "Node20": 0.08449870091348012,
        "Node22": 0.02395795457469818,
        "Node25": 0.07046454451404374,
        "Node26": 0.02322141503066174,
        "Node5": 0.003529402881212736,
        "Node6": 0.00861041635813084,
        "Node7": 0.02109892673995281,
        "OFTLR21_3196_BP": 0.05498638435275,
        "ONTLR21_3196_BP": 0.06774769192556737,
        "SLTLR21_13_3196_BP": 0.01992644826183607,
        "SMTLR21_3196_BP": 0.05126494063106964,
        "TFTLR21_3196_BP": 0.03432675184959462,
        "TOTLR21_3196_BP": 0.02729392572093161,
        "TRTLR21_3196_BP": 0.1087558576318999
      }
    }
  }
}
