# Supplementary material for: Variation in selection constraints on teleost TLRs with emphasis on their repertoire in the Walking catfish, Clarias batrachus
Source: Sci Rep. 2020 Dec 7;10:21394. doi: 10.1038/s41598-020-78347-6 (PMC7721727; doi:10.1038/s41598-020-78347-6)
Supplement: Supplementary file 33 — Supplementary Information 33. [file 41598_2020_78347_MOESM33_ESM.zip › T21/absrel/tree.new]

(ECTLR21_3196_BP:0.04873928929041172,(LMTLR21_3196_BP:0.02522266355743236,OFTLR21_3196_BP:0.05498638435275):0.003141661348961202,(((TOTLR21_3196_BP:0.02729392572093161,SLTLR21_13_3196_BP:0.01992644826183607):0.02109892673995281,SMTLR21_3196_BP:0.05126494063106964):0.00861041635813084,(MMTLR21_3196_BP:0.04788211351970047,(ONTLR21_3196_BP:0.06774769192556737,(TRTLR21_3196_BP:0.1087558576318999,(GMTLR21_3196_BP:0.1471833642705028,((CBTLR21_3196_BP:0.0295561671930543,(IPTLR21_3196_BP:0.01942115585294706,TFTLR21_3196_BP:0.03432675184959462):0.02395795457469818):0.08449870091348012,((CITLR21_3196_BP:0.02771264010944249,CCTLR21_3196_BP:0.03044377766070097):0.02322141503066174,DRTLR21_3196_BP:0.04839947763808605):0.07046454451404374):0.149688355854177):0.04722093297623103):0.04247694689104958):0.01141390609243157):0.01208321881991836):0.003529402881212736):0
