# Supplementary material for: Variation in selection constraints on teleost TLRs with emphasis on their repertoire in the Walking catfish, Clarias batrachus
Source: Sci Rep. 2020 Dec 7;10:21394. doi: 10.1038/s41598-020-78347-6 (PMC7721727; doi:10.1038/s41598-020-78347-6)
Supplement: Supplementary file 33 — Supplementary Information 33. [file 41598_2020_78347_MOESM33_ESM.zip › T21/bis2/cluster.out]

# BIS2 clusters on reference sequence CBTLR21_3196_BP
d	cluster_id	list_of_positions	p-value
0	8	212/765	1.248751e-05
0	5	267/426/567/581/595/703/823/897/917/954/955/1009	0.0001248751
0	1	864/931	0.0002289377
0	3	253/894/895	0.001785714
0	4	93/123/394/670/781/865/893/932/952/995	0.001785714
0	7	346/477	0.001785714
0	6	459/833	0.008333333
0	9	131/835	0.008333333
0	2	1/91/94/107/121/144/153/158/163/167/168/174/177/182/187/192/195/198/201/206/208/216/222/230/232/235/236/245/248/251/252/256/261/268/269/272/280/282/285/287/298/299/301/303/306/316/322/327/348/353/362/363/381/384/397/400/405/407/416/419/420/432/433/434/435/442/460/461/462/463/464/465/471/472/481/483/484/485/486/488/498/499/502/505/506/507/508/509/510/511/512/520/526/529/530/531/532/533/534/536/538…	1
1	10	369/566/999	0
1	17	260/716	1.248751e-05
1	18	74/254/516	1.248751e-05
1	22	314/1016	1.248751e-05
1	3	386/926	0.0001373626
1	5	404/787	0.0001373626
1	13	290/319	0.0001373626
1	19	156/259	0.0005952381
1	20	139/243	0.0005952381
1	1	291/723/847/987	0.0625
1	2	786/979	0.0625
1	4	347/728/858	0.0625
1	6	225/321/398/778	0.0625
1	7	203/412/454/648/658/762/774/832/841/856	0.0625
1	8	180/258/271/292/389/401/496/643/718/881	0.0625
1	9	489/684	0.0625
1	11	439/495/761/934/966	0.0625
1	12	90/171/178/264/324/406/514/543/662/714/724/734/834/857/877/906	0.0625
1	14	311/349/409/601/659/673/719/731/962	0.0625
1	15	300/968/969	0.0625
1	16	150/263/275/476/664/763/854/1007	0.0625
1	21	89/105/764/839/868/925	0.0625
2	1	710/827	0.008333333
2	2	73/661	0.008333333
