# Supplementary material for: Variation in selection constraints on teleost TLRs with emphasis on their repertoire in the Walking catfish, Clarias batrachus
Source: Sci Rep. 2020 Dec 7;10:21394. doi: 10.1038/s41598-020-78347-6 (PMC7721727; doi:10.1038/s41598-020-78347-6)
Supplement: Supplementary file 33 — Supplementary Information 33. [file 41598_2020_78347_MOESM33_ESM.zip › T21/bis2/fasta_mapping.txt]

0	0
1	1
2	2
3	3
4	4
5	5
6	6
7	7
8	8
9	9
10	10
11	11
12	12
13	13
14	14
15	15
16	16
17	17
18	18
19	19
20	20
21	21
22	22
23	23
24	24
25	25
26	26
27	27
28	28
29	29
30	30
31	31
32	32
33	33
34	34
35	35
36	36
37	37
38	38
39	39
40	40
41	41
42	42
43	43
44	44
45	45
46	46
47	47
48	48
49	49
50	50
51	51
52	52
53	53
54	54
55	55
56	56
57	57
58	58
59	59
60	60
61	61
62	62
63	63
64	64
65	65
66	66
67	67
68	68
69	69
70	70
71	71
72	72
73	73
74	74
75	75
76	76
77	77
78	78
79	79
80	80
81	81
82	82
83	83
84	84
85	85
86	86
87	87
88	88
89	89
90	90
91	91
92	92
93	93
94	94
95	95
96	96
97	97
98	98
99	99
100	100
101	101
102	102
103	103
104	104
105	105
106	106
107	107
108	108
109	109
110	110
111	111
112	112
113	113
114	114
115	115
116	116
117	117
118	118
119	119
120	120
121	121
122	122
123	123
124	124
125	125
126	126
127	127
128	128
129	129
130	130
131	131
132	132
133	133
134	134
135	135
136	136
137	137
138	138
139	139
140	140
141	141
142	142
143	143
144	144
145	145
146	146
147	147
148	148
149	149
150	150
151	151
152	152
153	153
154	154
155	155
156	156
157	157
158	158
159	159
160	160
161	161
162	162
163	163
164	164
165	165
166	166
167	167
168	168
169	169
170	170
171	171
172	172
173	173
174	174
175	175
176	176
177	177
178	178
179	179
180	180
181	181
182	182
183	183
184	184
185	185
186	186
187	187
188	188
189	189
190	190
191	191
192	192
193	193
194	194
195	195
196	196
197	197
198	198
199	199
200	200
201	201
202	202
203	203
204	204
205	205
206	206
207	207
208	208
209	209
210	210
211	211
212	212
213	213
214	214
215	215
216	216
217	217
218	218
219	219
220	220
221	221
222	222
223	223
224	224
225	225
226	226
227	227
228	228
229	229
230	230
231	231
232	232
233	233
234	234
235	235
236	236
237	237
238	238
239	239
240	240
241	241
242	242
243	243
244	244
245	245
246	246
247	247
248	248
249	249
250	250
251	251
252	252
253	253
254	254
255	255
256	256
257	257
258	258
259	259
260	260
261	261
262	262
263	263
264	264
265	265
266	266
267	267
268	268
269	269
270	270
271	271
272	272
273	273
274	274
275	275
276	276
277	277
278	278
279	279
280	280
281	281
282	282
283	283
284	284
285	285
286	286
287	287
288	288
289	289
290	290
291	291
292	292
293	293
294	294
295	295
296	296
297	297
298	298
299	299
300	300
301	301
302	302
303	303
304	304
305	305
306	306
307	307
308	308
309	309
310	310
311	311
312	312
313	313
314	314
315	315
316	316
317	317
318	318
319	319
320	320
321	321
322	322
323	323
324	324
325	325
326	326
327	327
328	328
329	329
330	330
331	331
332	332
333	333
334	334
335	335
336	336
337	337
338	338
339	339
340	340
341	341
342	342
343	343
344	344
345	345
346	346
347	347
348	348
349	349
350	350
351	351
352	352
353	353
354	354
355	355
356	356
357	357
358	358
359	359
360	360
361	361
362	362
363	363
364	364
365	365
366	366
367	367
368	368
369	369
370	370
371	371
372	372
373	373
374	374
375	375
376	376
377	377
378	378
379	379
380	380
381	381
382	382
383	383
384	384
385	385
386	386
387	387
388	388
389	389
390	390
391	391
392	392
393	393
394	394
395	395
396	396
397	397
398	398
399	399
400	400
401	401
402	402
403	403
404	404
405	405
406	406
407	407
408	408
409	409
410	410
411	411
412	412
413	413
414	414
415	415
416	416
417	417
418	418
419	419
420	420
421	421
422	422
423	423
424	424
425	425
426	426
427	427
428	428
429	429
430	430
431	431
432	432
433	433
434	434
435	435
436	436
437	437
438	438
439	439
440	440
441	441
442	442
443	443
444	444
445	445
446	446
447	447
448	448
449	449
450	450
451	451
452	452
453	453
454	454
455	455
456	456
457	457
458	458
459	459
460	460
461	461
462	462
463	463
464	464
465	465
466	466
467	467
468	468
469	469
470	470
471	471
472	472
473	473
474	474
475	475
476	476
477	477
478	478
479	479
480	480
481	481
482	482
483	483
484	484
485	485
486	486
487	487
488	488
489	489
490	490
491	491
492	492
493	493
494	494
495	495
496	496
497	497
498	498
499	499
500	500
501	501
502	502
503	503
504	504
505	505
506	506
507	507
508	508
509	509
510	510
511	511
512	512
513	513
514	514
515	515
516	516
517	517
518	518
519	519
520	520
521	521
522	522
523	523
524	524
525	525
526	526
527	527
528	528
529	529
530	530
531	531
532	532
533	533
534	534
535	535
536	536
537	537
538	538
539	539
540	540
541	541
542	542
543	543
544	544
545	545
546	546
547	547
548	548
549	549
550	550
551	551
552	552
553	553
554	554
555	555
556	556
557	557
558	558
559	559
560	560
561	561
562	562
563	563
564	564
565	565
566	566
567	567
568	568
569	569
570	570
571	571
572	572
573	573
574	574
575	575
576	576
577	577
578	578
579	579
580	580
581	581
582	582
583	583
584	584
585	585
586	586
587	587
588	588
589	589
590	590
591	591
592	592
593	593
594	594
595	595
596	596
597	597
598	598
599	599
600	600
601	601
602	602
603	603
604	604
605	605
606	606
607	607
608	608
609	609
610	610
611	611
612	612
613	613
614	614
615	615
616	616
617	617
618	618
619	619
620	620
621	621
622	622
623	623
624	624
625	625
626	626
627	627
628	628
629	629
630	630
631	631
632	632
633	633
634	634
635	635
636	636
637	637
638	638
639	639
640	640
641	641
642	642
643	643
644	644
645	645
646	646
647	647
648	648
649	649
650	650
651	651
652	652
653	653
654	654
655	655
656	656
657	657
658	658
659	659
660	660
661	661
662	662
663	663
664	664
665	665
666	666
667	667
668	668
669	669
670	670
671	671
672	672
673	673
674	674
675	675
676	676
677	677
678	678
679	679
680	680
681	681
682	682
683	683
684	684
685	685
686	686
687	687
688	688
689	689
690	690
691	691
692	692
693	693
694	694
695	695
696	696
697	697
698	698
699	699
700	700
701	701
702	702
703	703
704	704
705	705
706	706
707	707
708	708
709	709
710	710
711	711
712	712
713	713
714	714
715	715
716	716
717	717
718	718
719	719
720	720
721	721
722	722
723	723
724	724
725	725
726	726
727	727
728	728
729	729
730	730
731	731
732	732
733	733
734	734
735	735
736	736
737	737
738	738
739	739
740	740
741	741
742	742
743	743
744	744
745	745
746	746
747	747
748	748
749	749
750	750
751	751
752	752
753	753
754	754
755	755
756	756
757	757
758	758
759	759
760	760
761	761
762	762
763	763
764	764
765	765
766	766
767	767
768	768
769	769
770	770
771	771
772	772
773	773
774	774
775	775
776	776
777	777
778	778
779	779
780	780
781	781
782	782
783	783
784	784
785	785
786	786
787	787
788	788
789	789
790	790
791	791
792	792
793	793
794	794
795	795
796	796
797	797
798	798
799	799
800	800
801	801
802	802
803	803
804	804
805	805
806	806
807	807
808	808
809	809
810	810
811	811
812	812
813	813
814	814
815	815
816	816
817	817
818	818
819	819
820	820
821	821
822	822
823	823
824	824
825	825
826	826
827	827
828	828
829	829
830	830
831	831
832	832
833	833
834	834
835	835
836	836
837	837
838	838
839	839
840	840
841	841
842	842
843	843
844	844
845	845
846	846
847	847
848	848
849	849
850	850
851	851
852	852
853	853
854	854
855	855
856	856
857	857
858	858
859	859
860	860
861	861
862	862
863	863
864	864
865	865
866	866
867	867
868	868
869	869
870	870
871	871
872	872
873	873
874	874
875	875
876	876
877	877
878	878
879	879
880	880
881	881
882	882
883	883
884	884
885	885
886	886
887	887
888	888
889	889
890	890
891	891
892	892
893	893
894	894
895	895
896	896
897	897
898	898
899	899
900	900
901	901
902	902
903	903
904	904
905	905
906	906
907	907
908	908
909	909
910	910
911	911
912	912
913	913
914	914
915	915
916	916
917	917
918	918
919	919
920	920
921	921
922	922
923	923
924	924
925	925
926	926
927	927
928	928
929	929
930	930
931	931
932	932
933	933
934	934
935	935
936	936
937	937
938	938
939	939
940	940
941	941
942	942
943	943
944	944
945	945
946	946
947	947
948	948
949	949
950	950
951	951
952	952
953	953
954	954
955	955
956	956
957	957
958	958
959	959
960	960
961	961
962	962
963	963
964	964
965	965
966	966
967	967
968	968
969	969
970	970
971	971
972	972
973	973
974	974
975	975
976	976
977	977
978	978
979	979
980	980
981	981
982	982
983	983
984	984
985	985
986	986
987	987
988	988
989	989
990	990
991	991
992	992
993	993
994	994
995	995
996	996
997	997
998	998
999	999
1000	1000
1001	1001
1002	1002
1003	1003
1004	1004
1005	1005
1006	1006
1007	1007
1008	1008
1009	1009
1010	1010
1011	1011
1012	1012
1013	1013
1014	1014
1015	1015
1016	1016
1017	1017
1018	1018
1019	1019
1020	1020
1021	1021
1022	1022
1023	1023
1024	1024
1025	1025
1026	1026
1027	1027
1028	1028
1029	1029
1030	1030
1031	1031
1032	1032
1033	1033
1034	1034
1035	1035
1036	1036
1037	1037
1038	1038
1039	1039
1040	1040
1041	1042
1042	1043
1043	1044
1044	1045
1045	1046
1046	1047
1047	1048
1048	1049
1049	1050
1050	1051
1051	1052
1052	1058
1053	1059
1054	1060
1055	1061
1056	1062
1057	1063
1058	1064
1059	1065
1060	1066
1061	1067
1062	1068
1063	1069
1064	1070
