# Supplementary material for: Variation in selection constraints on teleost TLRs with emphasis on their repertoire in the Walking catfish, Clarias batrachus
Source: Sci Rep. 2020 Dec 7;10:21394. doi: 10.1038/s41598-020-78347-6 (PMC7721727; doi:10.1038/s41598-020-78347-6)
Supplement: Supplementary file 33 — Supplementary Information 33. [file 41598_2020_78347_MOESM33_ESM.zip › T21/busted/datamonkey-table.csv]

Site index	Unconstrained likelihood	Constrained likelihood	Optimized Null Likelihood	Constrained Statistic	Optimized Null Statistic
1	-7.28	-7.15	-7.27	-0.25	-0.02
2	-26.03	-25.9	-26.02	-0.25	-0.01
3	-3.9	-3.9	-3.9	0	0
4	-3.73	-3.73	-3.73	0	0
5	-3.67	-3.67	-3.67	0	0
6	-4.21	-4.21	-4.21	0	0
7	-3.96	-3.96	-3.96	0	0
8	-4.7	-4.7	-4.7	0	0
9	-3.84	-3.84	-3.84	0	0
10	-3.73	-3.73	-3.73	0	0
11	-3.59	-3.59	-3.59	0	0
12	-4.59	-4.59	-4.59	0	0
13	-4.71	-4.71	-4.71	0	0
14	-3.46	-3.46	-3.46	0	0
15	-3.66	-3.66	-3.66	0	0
16	-3.66	-3.66	-3.66	0	0
17	-3.9	-3.9	-3.9	0	0
18	-4.2	-4.2	-4.2	0	0
19	-4.82	-4.82	-4.82	0	0
20	-4.99	-4.99	-4.99	0	0
21	-3.49	-3.49	-3.49	0	0
22	-4.42	-4.42	-4.42	0	0
23	-3.76	-3.76	-3.76	0	0
24	-3.66	-3.66	-3.66	0	0
25	-3.49	-3.49	-3.49	0	0
26	-3.67	-3.67	-3.67	0	0
27	-4.77	-4.77	-4.77	0	0
28	-4.01	-4.01	-4.01	0	0
29	-3.95	-3.95	-3.95	0	0
30	-4.32	-4.32	-4.32	0	0
31	-4.7	-4.7	-4.7	0	0
32	-3.67	-3.67	-3.67	0	0
33	-4.21	-4.21	-4.21	0	0
34	-3.9	-3.9	-3.9	0	0
35	-3.63	-3.63	-3.63	0	0
36	-4.11	-4.11	-4.11	0	0
37	-3.46	-3.46	-3.46	0	0
38	-3.51	-3.51	-3.51	0	0
39	-4.7	-4.7	-4.7	0	0
40	-4.82	-4.82	-4.82	0	0
41	-3.73	-3.73	-3.73	0	0
42	-3.9	-3.9	-3.9	0	0
43	-3.73	-3.73	-3.73	0	0
44	-4.49	-4.49	-4.49	0	0
45	-3.6	-3.6	-3.6	0	0
46	-3.73	-3.73	-3.73	0	0
47	-3.49	-3.49	-3.49	0	0
48	-3.79	-3.79	-3.79	0	0
49	-4.81	-4.81	-4.81	0	0
50	-4.81	-4.81	-4.81	0	0
51	-3.49	-3.49	-3.49	0	0
52	-4.98	-4.98	-4.98	0	0
53	-4.02	-4.02	-4.02	0	0
54	-4.29	-4.29	-4.29	0	0
55	-3.37	-3.37	-3.37	0	0
56	-4.2	-4.2	-4.2	0	0
57	-4.49	-4.49	-4.49	0	0
58	-4.42	-4.42	-4.42	0	0
59	-4.82	-4.82	-4.82	0	0
60	-4.63	-4.63	-4.63	0	0
61	-4.51	-4.51	-4.51	0	0
62	-4.8	-4.8	-4.8	0	0
63	-3.46	-3.46	-3.46	0	0
64	-3.49	-3.49	-3.49	0	0
65	-3.8	-3.8	-3.8	0	0
66	-25.7	-25.82	-25.65	0.26	-0.09
67	-49.27	-49.61	-49.02	0.68	-0.49
68	-32.26	-32.33	-32.25	0.13	-0.03
69	-43.28	-43.56	-43.37	0.55	0.18
70	-45.67	-46.22	-45.63	1.09	-0.09
71	-25.06	-25.05	-25	-0.02	-0.12
72	-26.89	-26.86	-26.88	-0.07	-0.03
73	-34.67	-34.57	-34.63	-0.2	-0.1
74	-29.78	-29.7	-29.69	-0.16	-0.19
75	-28.49	-28.7	-28.54	0.42	0.1
76	-35.89	-36.06	-35.84	0.36	-0.09
77	-38.18	-38.03	-38.1	-0.3	-0.17
78	-34.28	-34.17	-34.34	-0.22	0.12
79	-43.21	-43.12	-43.21	-0.17	0
80	-36.02	-36.07	-35.89	0.1	-0.26
81	-46.39	-46.5	-46.25	0.22	-0.29
82	-29.37	-29.52	-29.2	0.3	-0.34
83	-40.84	-41.37	-40.85	1.06	0.02
84	-30.41	-30.29	-30.42	-0.23	0.02
85	-24.53	-24.42	-24.48	-0.21	-0.09
86	-32.98	-33.31	-32.88	0.66	-0.19
87	-46.98	-47.12	-46.9	0.29	-0.16
88	-18.73	-18.63	-18.67	-0.2	-0.12
89	-12.72	-12.61	-12.7	-0.22	-0.04
90	-15.89	-15.76	-15.93	-0.26	0.08
91	-18.84	-18.72	-18.84	-0.24	0.01
92	-46.67	-46.93	-46.68	0.52	0.04
93	-13.61	-13.45	-13.6	-0.32	-0.02
94	-12.61	-12.49	-12.61	-0.25	0
95	-27.22	-27.11	-27.24	-0.2	0.06
96	-31.46	-31.78	-31.54	0.62	0.14
97	-43.37	-43.34	-43.35	-0.05	-0.04
98	-45.32	-45.2	-45.32	-0.24	0
99	-46.08	-45.99	-46.09	-0.18	0.01
100	-33.22	-33.1	-33.21	-0.23	-0.01
101	-40.04	-40.15	-40.1	0.22	0.13
102	-36.95	-37.32	-37.1	0.75	0.31
103	-50.06	-50.85	-50.19	1.58	0.25
104	-51.68	-52.41	-51.95	1.45	0.53
105	-19.87	-19.75	-19.88	-0.24	0.02
106	-45.07	-45.44	-45.06	0.73	-0.01
107	-10.74	-10.61	-10.74	-0.25	0.02
108	-38.93	-38.81	-38.92	-0.23	-0.01
109	-45.93	-46.26	-45.9	0.65	-0.05
110	-38.27	-38.23	-38.28	-0.07	0.02
111	-35.91	-36.04	-35.9	0.26	-0.01
112	-49.23	-49.23	-49.19	-0.01	-0.08
113	-50.08	-50.34	-50.13	0.53	0.1
114	-42.71	-42.93	-42.66	0.44	-0.09
115	-40.49	-40.69	-40.49	0.41	0
116	-47.8	-47.7	-47.75	-0.21	-0.12
117	-46.27	-46.22	-46.24	-0.09	-0.04
118	-23.81	-23.7	-23.78	-0.22	-0.05
119	-31.64	-32.07	-31.79	0.87	0.31
120	-51.11	-51.34	-51.19	0.47	0.18
121	-17.37	-17.25	-17.42	-0.25	0.1
122	-27.11	-27.03	-27	-0.17	-0.22
123	-30.11	-30.19	-30	0.16	-0.22
124	-54.92	-55.32	-54.99	0.79	0.12
125	-26.55	-26.47	-26.47	-0.16	-0.17
126	-32.74	-32.64	-32.77	-0.21	0.05
127	-35.77	-35.71	-35.88	-0.14	0.21
128	-32.75	-32.64	-32.8	-0.22	0.11
129	-24.13	-24.42	-24.21	0.59	0.16
130	-32.7	-33.05	-32.78	0.7	0.16
131	-23.53	-23.64	-23.46	0.21	-0.16
132	-35.71	-35.6	-35.72	-0.22	0.01
133	-69.39	-69.6	-69.25	0.42	-0.29
134	-39.59	-39.79	-39.59	0.4	0
135	-47.38	-47.41	-47.36	0.05	-0.05
136	-33.78	-34.16	-34	0.77	0.44
137	-61.36	-62.83	-61.72	2.96	0.73
138	-28.46	-28.36	-28.48	-0.2	0.04
139	-29.18	-29.05	-29.11	-0.26	-0.15
140	-38.12	-38.45	-38.18	0.67	0.12
141	-46.17	-46.31	-46.04	0.29	-0.24
142	-52.77	-53.6	-53.06	1.67	0.6
143	-23.21	-23.09	-23.19	-0.25	-0.03
144	-13.91	-13.79	-13.95	-0.23	0.07
145	-44.89	-45.2	-44.78	0.6	-0.24
146	-33.33	-33.21	-33.33	-0.24	-0.01
147	-28.92	-28.82	-28.85	-0.21	-0.15
148	-36.91	-36.98	-36.84	0.14	-0.15
149	-45.2	-45.14	-45.14	-0.13	-0.12
150	-34.31	-34.19	-34.33	-0.23	0.05
151	-50.14	-50.2	-50.14	0.1	-0.01
152	-61.98	-62.42	-61.83	0.88	-0.31
153	-20.88	-20.77	-20.93	-0.22	0.1
154	-38.91	-39.32	-39	0.83	0.19
155	-44.28	-44.48	-44.33	0.4	0.1
156	-25.91	-25.83	-25.93	-0.16	0.05
157	-48.55	-48.6	-48.4	0.11	-0.29
158	-15.59	-15.46	-15.44	-0.25	-0.29
159	-56.5	-56.72	-56.43	0.45	-0.14
160	-36.45	-36.34	-36.49	-0.22	0.07
161	-59.28	-59.8	-59.35	1.05	0.14
162	-54.86	-54.87	-54.82	0.02	-0.09
163	-17.23	-17.12	-17.25	-0.23	0.04
164	-36.16	-36.29	-36.13	0.26	-0.06
165	-46.38	-46.29	-46.37	-0.18	-0.02
166	-37.59	-38.15	-37.56	1.13	-0.06
167	-20.2	-20.07	-20.22	-0.25	0.06
168	-12.07	-11.95	-12.1	-0.24	0.06
169	-33.78	-33.84	-33.59	0.13	-0.37
170	-29.54	-29.91	-29.82	0.74	0.56
171	-25.3	-25.19	-25.29	-0.21	-0.02
172	-38.38	-38.25	-38.43	-0.26	0.1
173	-32.07	-32.26	-32.03	0.38	-0.07
174	-18.7	-18.58	-18.69	-0.23	-0.01
175	-42.76	-42.97	-42.81	0.43	0.1
176	-33.29	-33.29	-33.23	0.01	-0.11
177	-24.43	-24.32	-24.51	-0.21	0.17
178	-18.53	-18.41	-18.48	-0.24	-0.1
179	-38.72	-38.62	-38.69	-0.2	-0.07
180	-27.38	-27.26	-27.3	-0.25	-0.16
181	-57.26	-57.42	-57.28	0.32	0.05
182	-11.88	-11.75	-11.86	-0.24	-0.03
183	-42.44	-42.46	-42.37	0.04	-0.14
184	-25.64	-25.53	-25.64	-0.23	0
185	-25.41	-26.16	-25.78	1.5	0.74
186	-44.86	-45.06	-44.77	0.41	-0.18
187	-22.68	-22.57	-22.56	-0.23	-0.25
188	-34.23	-34.17	-34.22	-0.12	-0.01
189	-43.75	-43.88	-43.68	0.26	-0.13
190	-38.73	-39.2	-38.87	0.93	0.28
191	-31.55	-31.74	-31.5	0.37	-0.11
192	-11.08	-10.96	-11.1	-0.23	0.05
193	-49.08	-49.17	-48.96	0.17	-0.24
194	-20.52	-20.39	-20.52	-0.24	0.01
195	-22.57	-22.46	-22.5	-0.22	-0.14
196	-20.71	-20.56	-20.68	-0.3	-0.04
197	-26.56	-26.45	-26.55	-0.22	-0.01
198	-21.56	-21.45	-21.61	-0.22	0.1
199	-34.55	-34.5	-34.53	-0.1	-0.03
200	-47.06	-47.5	-47.05	0.89	-0.01
201	-26.7	-26.59	-26.73	-0.22	0.06
202	-44.55	-44.62	-44.49	0.13	-0.12
203	-17.11	-17.01	-17.09	-0.2	-0.04
204	-47.62	-47.62	-47.7	-0.01	0.14
205	-39.51	-39.45	-39.43	-0.12	-0.16
206	-18.15	-18.03	-18.16	-0.24	0.03
207	-52.45	-52.84	-52.35	0.78	-0.19
208	-24.2	-24.09	-24.11	-0.21	-0.18
209	-30.96	-30.89	-31.03	-0.13	0.14
210	-27.64	-27.92	-27.68	0.56	0.08
211	-34.28	-34.26	-34.36	-0.05	0.15
212	-36.88	-37.11	-36.96	0.45	0.15
213	-47.86	-48.21	-47.7	0.72	-0.31
214	-40.88	-41.17	-41.01	0.58	0.24
215	-32.37	-32.3	-32.39	-0.13	0.05
216	-14.11	-13.99	-14.11	-0.24	0.01
217	-42.7	-42.58	-42.67	-0.24	-0.06
218	-53.72	-53.83	-53.53	0.21	-0.38
219	-43.94	-45.42	-44.49	2.97	1.11
220	-37.63	-37.6	-37.62	-0.05	0
221	-28.68	-28.58	-28.64	-0.21	-0.09
222	-30.58	-30.48	-30.65	-0.19	0.16
223	-44.26	-44.28	-44.22	0.03	-0.08
224	-23.64	-23.5	-23.67	-0.28	0.07
225	-24.52	-24.42	-24.59	-0.21	0.13
226	-32.76	-32.84	-32.65	0.16	-0.22
227	-30.73	-30.8	-30.65	0.15	-0.16
228	-32.78	-32.66	-32.75	-0.25	-0.06
229	-27.67	-27.56	-27.66	-0.21	-0.01
230	-18.09	-17.97	-18.12	-0.24	0.07
231	-47.38	-47.84	-47.47	0.91	0.19
232	-20.96	-20.86	-20.97	-0.21	0.01
233	-42.54	-42.72	-42.62	0.36	0.15
234	-18.52	-18.4	-18.48	-0.23	-0.07
235	-14.32	-14.19	-14.36	-0.24	0.09
236	-24.17	-24.06	-24.17	-0.23	-0.01
237	-42.98	-42.9	-43.02	-0.16	0.08
238	-28.52	-28.67	-28.39	0.29	-0.26
239	-33.34	-33.21	-33.25	-0.26	-0.18
240	-45.19	-45.38	-45.15	0.39	-0.08
241	-34.13	-34.03	-34.14	-0.21	0.01
242	-20.15	-20.02	-20.19	-0.27	0.07
243	-28.17	-28.08	-28.13	-0.18	-0.1
244	-39.09	-39.26	-39.18	0.35	0.18
245	-25.26	-25.15	-25.24	-0.21	-0.04
246	-56.07	-56.52	-55.99	0.9	-0.15
247	-53.88	-54.25	-54.02	0.74	0.27
248	-19.74	-19.64	-19.77	-0.2	0.06
249	-37.27	-37.69	-37.23	0.85	-0.09
250	-54.95	-55.56	-55.11	1.23	0.32
251	-27.36	-27.26	-27.37	-0.21	0.02
252	-16.36	-16.23	-16.22	-0.26	-0.28
253	-15.07	-15.03	-14.98	-0.08	-0.17
254	-22.96	-22.83	-22.97	-0.27	0
255	-27.54	-27.42	-27.52	-0.24	-0.05
256	-11.29	-11.17	-11.29	-0.24	0.01
257	-34.74	-35.15	-34.52	0.84	-0.44
258	-30.7	-30.59	-30.65	-0.22	-0.11
259	-22.81	-22.75	-22.75	-0.12	-0.13
260	-32.35	-32.22	-32.4	-0.27	0.1
261	-16.45	-16.34	-16.49	-0.21	0.08
262	-52.86	-53.35	-53.03	0.97	0.34
263	-10.26	-10.13	-10.26	-0.25	0.01
264	-20.65	-20.54	-20.69	-0.23	0.09
265	-31.36	-31.29	-31.31	-0.14	-0.1
266	-35.14	-35.63	-35.38	0.96	0.46
267	-24.19	-24.14	-24.22	-0.1	0.05
268	-27.32	-27.22	-27.32	-0.21	-0.02
269	-17.32	-17.2	-17.37	-0.25	0.09
270	-42.52	-42.56	-42.47	0.09	-0.09
271	-31.97	-31.85	-31.96	-0.25	-0.02
272	-15.67	-15.55	-15.71	-0.23	0.08
273	-32.18	-32.04	-32.18	-0.27	0.01
274	-68.98	-69.22	-68.82	0.47	-0.32
275	-28.18	-28.08	-28.11	-0.22	-0.15
276	-28.83	-29.04	-28.83	0.42	-0.01
277	-37.55	-37.61	-37.61	0.11	0.12
278	-28.19	-28.2	-28.14	0.02	-0.1
279	-32.23	-32.19	-32.13	-0.08	-0.2
280	-21.75	-21.63	-21.77	-0.24	0.03
281	-37.58	-37.81	-37.55	0.46	-0.06
282	-19.93	-19.83	-19.98	-0.21	0.1
283	-53.98	-54.17	-54	0.38	0.04
284	-26.38	-26.6	-26.37	0.44	-0.02
285	-23.75	-23.65	-23.66	-0.2	-0.19
286	-35.75	-35.62	-35.69	-0.26	-0.12
287	-11.71	-11.58	-11.72	-0.26	0.02
288	-55.29	-55.39	-55.15	0.2	-0.28
289	-46.39	-46.5	-46.39	0.22	0
290	-39.43	-39.79	-39.44	0.73	0.02
291	-15.99	-15.87	-15.95	-0.23	-0.07
292	-28.8	-28.69	-28.86	-0.22	0.11
293	-55.96	-56.14	-55.91	0.36	-0.11
294	-45.99	-46.32	-45.85	0.66	-0.28
295	-30.3	-30.16	-30.28	-0.3	-0.04
296	-46.08	-47.44	-46.54	2.73	0.92
297	-56.68	-56.69	-56.61	0.02	-0.15
298	-25.04	-24.94	-25.05	-0.21	0.02
299	-8.73	-8.61	-8.7	-0.24	-0.05
300	-22.52	-22.6	-22.5	0.16	-0.03
301	-14.92	-14.81	-14.94	-0.23	0.03
302	-37.58	-37.82	-37.6	0.49	0.05
303	-10.53	-10.41	-10.54	-0.24	0.03
304	-42	-42.48	-42.2	0.96	0.41
305	-51.24	-51.73	-51.42	0.97	0.37
306	-26.43	-26.32	-26.34	-0.23	-0.18
307	-36.53	-36.42	-36.42	-0.22	-0.21
308	-36.45	-36.51	-36.48	0.11	0.06
309	-44.26	-44.62	-44.3	0.72	0.09
310	-24.13	-24.06	-24.1	-0.14	-0.06
311	-14.33	-14.22	-14.34	-0.23	0.02
312	-40.52	-41.22	-40.68	1.4	0.32
313	-31.67	-31.54	-31.7	-0.25	0.06
314	-25.91	-25.8	-25.83	-0.22	-0.16
315	-23.23	-23.11	-23.27	-0.25	0.09
316	-17.97	-17.87	-17.97	-0.2	0.01
317	-44.92	-44.96	-44.76	0.08	-0.33
318	-46.74	-46.93	-46.76	0.39	0.05
319	-23.95	-23.98	-23.93	0.06	-0.04
320	-40.55	-40.52	-40.57	-0.06	0.03
321	-16.56	-16.44	-16.55	-0.23	-0.02
322	-19.66	-19.56	-19.69	-0.2	0.06
323	-38.12	-38	-38.13	-0.25	0.02
324	-23.5	-23.4	-23.51	-0.2	0.03
325	-30.19	-30.36	-30.19	0.36	0.01
326	-26.6	-26.49	-26.62	-0.23	0.04
327	-14.09	-13.97	-14.12	-0.24	0.05
328	-41.62	-42.02	-41.58	0.8	-0.08
329	-24.23	-24.18	-24.27	-0.11	0.07
330	-42.35	-42.72	-42.26	0.74	-0.16
331	-34.11	-35.37	-34.26	2.52	0.32
332	-43.09	-43.49	-43.33	0.8	0.47
333	-40.25	-40.17	-40.27	-0.17	0.04
334	-24.22	-24.08	-24.27	-0.29	0.09
335	-20.68	-20.68	-20.73	0.01	0.11
336	-28.29	-28.18	-28.34	-0.21	0.1
337	-35.69	-35.81	-35.65	0.24	-0.09
338	-30.08	-29.97	-29.96	-0.21	-0.23
339	-25.74	-25.62	-25.8	-0.24	0.12
340	-20.71	-20.7	-20.72	-0.02	0.01
341	-18.58	-18.56	-18.59	-0.06	0.02
342	-50.82	-51.08	-50.76	0.53	-0.12
343	-40.59	-40.45	-40.68	-0.28	0.19
344	-42.76	-42.72	-42.77	-0.09	0.02
345	-49.09	-48.98	-49.07	-0.23	-0.04
346	-24.49	-24.42	-24.52	-0.14	0.06
347	-17.06	-16.94	-17.08	-0.24	0.04
348	-14.81	-14.69	-14.83	-0.24	0.04
349	-19.41	-19.29	-19.44	-0.24	0.06
350	-35.15	-35.02	-35.21	-0.25	0.12
351	-45.9	-46.01	-45.91	0.22	0.01
352	-39.91	-39.9	-39.75	-0.03	-0.32
353	-31.8	-31.7	-31.82	-0.21	0.04
354	-29.99	-30.14	-29.95	0.31	-0.07
355	-30.41	-30.3	-30.4	-0.23	-0.01
356	-35.96	-36.36	-36.04	0.8	0.16
357	-52.16	-52.29	-52.15	0.24	-0.03
358	-40.83	-41.22	-40.75	0.79	-0.15
359	-20.91	-20.81	-20.97	-0.21	0.11
360	-51.34	-51.42	-51.23	0.15	-0.22
361	-37.17	-37.4	-37.16	0.47	-0.02
362	-28.8	-28.7	-28.88	-0.21	0.16
363	-13.6	-13.47	-13.63	-0.25	0.06
364	-49.92	-50.11	-49.93	0.38	0.03
365	-36.44	-36.41	-36.41	-0.05	-0.04
366	-26.86	-26.77	-26.92	-0.19	0.11
367	-38.94	-39.24	-38.89	0.58	-0.1
368	-41.61	-41.66	-41.53	0.09	-0.16
369	-27.18	-27.16	-27.18	-0.04	0
370	-38.43	-38.7	-38.17	0.52	-0.53
371	-26.11	-26.3	-26.09	0.39	-0.03
372	-43.8	-44.34	-43.9	1.06	0.19
373	-25.71	-26.43	-25.96	1.43	0.49
374	-12.23	-12.24	-12.28	0.01	0.09
375	-15.54	-15.62	-15.53	0.16	-0.02
376	-18.48	-18.41	-18.49	-0.13	0.02
377	-38.78	-39.22	-38.92	0.88	0.28
378	-41.82	-41.8	-41.82	-0.02	0.02
379	-32.82	-33.15	-32.92	0.67	0.2
380	-63.67	-64.34	-63.76	1.34	0.18
381	-20.05	-19.94	-20.12	-0.21	0.13
382	-40.64	-41.02	-40.72	0.77	0.16
383	-55.28	-56.09	-55.72	1.63	0.87
384	-19.18	-19.06	-19.19	-0.23	0.04
385	-47.07	-47.85	-46.95	1.57	-0.23
386	-24.34	-24.26	-24.3	-0.15	-0.08
387	-52.16	-52.2	-52.16	0.08	0
388	-46.3	-46.47	-46.27	0.34	-0.07
389	-28.51	-28.41	-28.53	-0.21	0.03
390	-31.3	-31.21	-31.3	-0.17	-0.01
391	-43	-43.05	-42.91	0.09	-0.19
392	-44.64	-45.12	-44.52	0.96	-0.24
393	-32.95	-32.84	-32.91	-0.23	-0.09
394	-19.27	-19.14	-19.26	-0.26	-0.02
395	-64.22	-64.49	-64.11	0.53	-0.22
396	-42.11	-42.12	-42.1	0.03	-0.01
397	-14.19	-14.06	-14.12	-0.26	-0.15
398	-25.36	-25.23	-25.38	-0.25	0.04
399	-54.96	-55.28	-54.89	0.63	-0.15
400	-12.98	-12.86	-12.97	-0.22	0
401	-27.18	-27.06	-27.21	-0.24	0.05
402	-41.54	-41.59	-41.45	0.09	-0.19
403	-64.1	-64.51	-64.2	0.83	0.19
404	-24.28	-24.17	-24.16	-0.22	-0.24
405	-10.62	-10.5	-10.61	-0.25	-0.01
406	-22.64	-22.53	-22.64	-0.22	0
407	-14.87	-14.75	-14.87	-0.24	0.01
408	-56.94	-57.16	-56.87	0.45	-0.14
409	-26.16	-26.04	-26.11	-0.24	-0.1
410	-52.09	-52.34	-51.94	0.5	-0.31
411	-22.5	-22.8	-22.53	0.6	0.06
412	-19.1	-18.98	-19.13	-0.24	0.06
413	-56.35	-56.42	-56.26	0.13	-0.18
414	-51.39	-51.44	-51.41	0.09	0.04
415	-51.33	-51.26	-51.29	-0.13	-0.08
416	-16.1	-15.98	-16.15	-0.25	0.1
417	-28.87	-28.77	-28.9	-0.22	0.05
418	-46.45	-47.17	-46.65	1.43	0.39
419	-12.44	-12.32	-12.46	-0.24	0.05
420	-22.91	-22.79	-22.86	-0.24	-0.11
421	-49.03	-50.66	-49.97	3.26	1.87
422	-56.78	-56.8	-56.73	0.04	-0.11
423	-18.67	-18.55	-18.67	-0.24	0.01
424	-60.21	-60.31	-60.11	0.2	-0.21
425	-43.66	-43.53	-43.64	-0.27	-0.05
426	-19.91	-19.8	-19.96	-0.22	0.1
427	-38.97	-39.02	-38.81	0.11	-0.31
428	-44.94	-44.95	-44.81	0.02	-0.26
429	-31.23	-31.09	-31.2	-0.28	-0.05
430	-51.62	-51.91	-51.63	0.58	0.02
431	-39.22	-39.12	-39.19	-0.2	-0.06
432	-15.32	-15.2	-15.33	-0.25	0.02
433	-15.84	-15.72	-15.87	-0.24	0.06
434	-12.94	-12.82	-12.98	-0.24	0.07
435	-12.33	-12.21	-12.29	-0.25	-0.08
436	-35.35	-35.25	-35.37	-0.19	0.03
437	-35.49	-35.37	-35.43	-0.24	-0.13
438	-54.9	-55.69	-55.24	1.56	0.67
439	-26.68	-26.57	-26.69	-0.22	0.02
440	-59.38	-59.52	-59.3	0.28	-0.16
441	-44.62	-45.3	-44.81	1.35	0.37
442	-14.01	-13.88	-14	-0.25	-0.01
443	-26.34	-26.22	-26.33	-0.24	-0.02
444	-33.46	-33.71	-33.61	0.5	0.3
445	-46.64	-47	-46.66	0.7	0.04
446	-18.12	-18.11	-18.09	-0.01	-0.05
447	-41.89	-41.92	-41.84	0.05	-0.11
448	-38.87	-39.32	-38.83	0.91	-0.08
449	-42.84	-42.83	-42.76	-0.03	-0.17
450	-51.48	-51.77	-51.46	0.58	-0.05
451	-21.3	-21.37	-21.3	0.14	0.01
452	-21.05	-21.02	-21.05	-0.06	0
453	-40.32	-40.61	-40.21	0.58	-0.22
454	-20.88	-20.77	-20.9	-0.2	0.04
455	-27.78	-27.71	-27.74	-0.15	-0.08
456	-25.73	-25.96	-25.61	0.46	-0.24
457	-35.39	-35.29	-35.35	-0.2	-0.1
458	-20.62	-20.5	-20.63	-0.25	0.01
459	-19.09	-18.97	-19.09	-0.23	0.01
460	-13.37	-13.25	-13.39	-0.25	0.04
461	-11.17	-11.06	-11.17	-0.23	-0.01
462	-17.87	-17.74	-17.88	-0.25	0.03
463	-17.83	-17.71	-17.89	-0.25	0.11
464	-13.52	-13.4	-13.54	-0.23	0.05
465	-21.23	-21.12	-21.31	-0.23	0.15
466	-36.44	-36.52	-36.37	0.15	-0.15
467	-32	-31.88	-31.93	-0.24	-0.14
468	-45.22	-45.14	-45.18	-0.17	-0.08
469	-49.21	-49.83	-49.41	1.24	0.4
470	-42.73	-43.05	-42.75	0.64	0.03
471	-12.98	-12.86	-12.97	-0.25	-0.03
472	-13.5	-13.38	-13.52	-0.24	0.04
473	-45.99	-46.23	-45.97	0.49	-0.04
474	-18.68	-18.57	-18.64	-0.23	-0.07
475	-23.16	-23.16	-23.14	0	-0.03
476	-22.17	-22.05	-22.2	-0.24	0.06
477	-24.28	-24.25	-24.31	-0.07	0.05
478	-25.73	-26.06	-25.82	0.67	0.2
479	-39.47	-39.44	-39.48	-0.05	0.03
480	-39.38	-39.54	-39.36	0.33	-0.03
481	-24.75	-24.64	-24.81	-0.22	0.12
482	-44.63	-44.55	-44.62	-0.16	-0.02
483	-25.93	-25.81	-25.89	-0.24	-0.08
484	-9.68	-9.56	-9.68	-0.24	-0.01
485	-12.01	-11.89	-12.03	-0.23	0.03
486	-10.37	-10.25	-10.38	-0.24	0.01
487	-27.34	-27.25	-27.31	-0.18	-0.07
488	-13.98	-13.87	-14	-0.22	0.03
489	-32.18	-32.06	-32.21	-0.25	0.05
490	-22.9	-22.89	-22.89	-0.01	-0.01
491	-27.01	-26.88	-27	-0.25	-0.01
492	-36.21	-36.19	-36.26	-0.05	0.09
493	-44.9	-44.91	-44.88	0.02	-0.04
494	-27.23	-27.12	-27.21	-0.23	-0.04
495	-20.56	-20.43	-20.58	-0.26	0.04
496	-28.05	-27.94	-28.12	-0.22	0.14
497	-36.09	-36.37	-36.23	0.56	0.27
498	-22.61	-22.48	-22.58	-0.26	-0.06
499	-26.34	-26.23	-26.31	-0.22	-0.06
500	-25.31	-25.2	-25.32	-0.23	0.02
501	-47.86	-48.19	-47.94	0.66	0.17
502	-22.28	-22.16	-22.28	-0.23	0
503	-53.25	-53.67	-53.36	0.84	0.22
504	-36.1	-35.98	-36.15	-0.23	0.11
505	-21.88	-21.76	-21.9	-0.23	0.04
506	-20.31	-20.19	-20.32	-0.25	0.02
507	-24.2	-24.09	-24.21	-0.2	0.03
508	-12.36	-12.23	-12.36	-0.25	0
509	-12.83	-12.72	-12.85	-0.23	0.04
510	-14.38	-14.26	-14.39	-0.24	0.03
511	-14.29	-14.18	-14.31	-0.23	0.05
512	-19.85	-19.75	-19.82	-0.21	-0.05
513	-36.86	-37.16	-36.94	0.6	0.17
514	-12.77	-12.65	-12.76	-0.24	-0.02
515	-26.74	-26.87	-26.77	0.25	0.05
516	-19.12	-19.06	-19.11	-0.12	-0.03
517	-34.35	-34.24	-34.39	-0.21	0.07
518	-44.38	-45.03	-44.18	1.3	-0.4
519	-33.49	-33.36	-33.39	-0.27	-0.2
520	-8.08	-7.96	-8.06	-0.23	-0.05
521	-18.8	-18.68	-18.85	-0.24	0.09
522	-26.23	-26.11	-26.24	-0.25	0.01
523	-35.07	-37.07	-36.03	3.98	1.91
524	-59.33	-59.71	-59.22	0.75	-0.23
525	-29.85	-30.53	-29.94	1.36	0.18
526	-27.95	-27.84	-27.88	-0.22	-0.14
527	-28.89	-28.79	-28.86	-0.2	-0.06
528	-39.23	-39.52	-39.26	0.58	0.07
529	-25.89	-25.77	-25.82	-0.24	-0.15
530	-17.42	-17.3	-17.46	-0.25	0.09
531	-27.05	-26.94	-26.92	-0.22	-0.26
532	-17.53	-17.4	-17.55	-0.25	0.04
533	-9.68	-9.56	-9.68	-0.24	-0.01
534	-16.87	-16.75	-16.8	-0.24	-0.14
535	-35.7	-35.56	-35.71	-0.29	0.03
536	-16.69	-16.57	-16.72	-0.23	0.07
537	-42.1	-42.01	-42.03	-0.18	-0.14
538	-25.25	-25.13	-25.23	-0.24	-0.04
539	-16.59	-16.48	-16.54	-0.23	-0.11
540	-16.36	-16.24	-16.26	-0.24	-0.19
541	-18.8	-18.69	-18.81	-0.23	0.01
542	-34.04	-34.05	-33.98	0.01	-0.13
543	-25.78	-25.66	-25.78	-0.24	0
544	-14.63	-14.51	-14.62	-0.24	-0.03
545	-42.55	-43.2	-42.63	1.29	0.16
546	-55.7	-56.24	-55.51	1.08	-0.38
547	-24.35	-24.23	-24.3	-0.24	-0.09
548	-49.15	-49.51	-49.15	0.71	-0.01
549	-41.25	-41.39	-41.24	0.26	-0.03
550	-25.55	-25.45	-25.51	-0.21	-0.07
551	-45.25	-45.14	-45.26	-0.21	0.03
552	-32.84	-32.76	-32.78	-0.15	-0.11
553	-16.91	-16.8	-16.83	-0.22	-0.15
554	-15.93	-15.8	-15.97	-0.25	0.09
555	-30.57	-30.46	-30.52	-0.22	-0.1
556	-27.67	-27.54	-27.66	-0.25	-0.01
557	-16.06	-15.94	-16.03	-0.25	-0.07
558	-11.02	-10.9	-11.04	-0.24	0.04
559	-11.37	-11.25	-11.36	-0.24	-0.03
560	-16.24	-16.12	-16.13	-0.24	-0.22
561	-31.47	-31.35	-31.48	-0.23	0.02
562	-26.13	-25.99	-26.08	-0.28	-0.1
563	-22.25	-22.13	-22.3	-0.25	0.1
564	-38.46	-38.46	-38.42	0.01	-0.07
565	-32.68	-32.56	-32.63	-0.24	-0.1
566	-33.38	-33.5	-33.25	0.23	-0.26
567	-32.76	-32.62	-32.7	-0.27	-0.11
568	-29.35	-29.21	-29.33	-0.28	-0.03
569	-33.6	-33.48	-33.57	-0.24	-0.06
570	-12.56	-12.43	-12.55	-0.25	-0.01
571	-28.66	-28.56	-28.67	-0.21	0.01
572	-39.55	-39.52	-39.51	-0.06	-0.08
573	-33.53	-33.42	-33.55	-0.23	0.04
574	-16.19	-16.09	-16.22	-0.21	0.05
575	-36.6	-36.83	-36.69	0.47	0.18
576	-20.67	-20.56	-20.62	-0.2	-0.09
577	-33.57	-34.24	-33.68	1.35	0.21
578	-14.88	-14.76	-14.87	-0.24	-0.02
579	-24.77	-24.67	-24.83	-0.2	0.1
580	-12.49	-12.36	-12.44	-0.25	-0.1
581	-20.41	-20.26	-20.51	-0.29	0.2
582	-12.01	-11.89	-12.04	-0.24	0.06
583	-32.48	-32.48	-32.41	-0.01	-0.14
584	-31.8	-31.69	-31.76	-0.24	-0.09
585	-34.84	-34.79	-34.81	-0.11	-0.07
586	-52.96	-52.89	-52.98	-0.15	0.03
587	-19.05	-18.94	-19.05	-0.22	0
588	-16.95	-16.83	-16.96	-0.26	0.02
589	-44.18	-44.25	-44.18	0.14	0
590	-48.14	-48.56	-48.12	0.85	-0.04
591	-42.9	-43.24	-43.01	0.68	0.22
592	-20.12	-20.11	-20.03	-0.02	-0.19
593	-36.91	-36.91	-36.88	0	-0.05
594	-50.4	-50.68	-50.37	0.55	-0.06
595	-18.65	-18.51	-18.76	-0.28	0.23
596	-25.97	-25.83	-26.08	-0.28	0.23
597	-40.88	-40.93	-40.7	0.09	-0.37
598	-20.6	-20.48	-20.63	-0.25	0.05
599	-28.08	-27.97	-28.1	-0.22	0.04
600	-35.48	-35.67	-35.5	0.37	0.04
601	-26.02	-25.91	-26.07	-0.23	0.09
602	-22.42	-22.32	-22.47	-0.21	0.1
603	-8.73	-8.61	-8.7	-0.24	-0.05
604	-16.96	-16.85	-16.97	-0.2	0.03
605	-38.15	-38.03	-38.14	-0.23	0
606	-37.54	-37.77	-37.54	0.48	0.01
607	-11.88	-11.76	-11.84	-0.24	-0.07
608	-50.61	-51.32	-50.94	1.42	0.66
609	-19.87	-19.76	-19.91	-0.23	0.07
610	-50.49	-51.05	-50.72	1.13	0.47
611	-24.92	-24.79	-24.97	-0.27	0.09
612	-60.14	-60.53	-60.1	0.79	-0.08
613	-47.34	-47.22	-47.33	-0.23	-0.02
614	-34.35	-34.23	-34.36	-0.24	0.03
615	-41.34	-41.44	-41.26	0.19	-0.18
616	-25.15	-25.14	-25.11	-0.02	-0.07
617	-56.51	-56.94	-56.47	0.88	-0.07
618	-75.57	-75.83	-75.35	0.51	-0.43
619	-20.1	-19.98	-20.08	-0.23	-0.03
620	-18.21	-18.09	-18.22	-0.25	0.01
621	-13.36	-13.25	-13.38	-0.23	0.03
622	-41.12	-41.09	-41.1	-0.07	-0.03
623	-18.51	-18.4	-18.51	-0.23	-0.01
624	-31.61	-31.56	-31.61	-0.1	-0.02
625	-40.18	-40.24	-40.31	0.14	0.26
626	-34.69	-34.6	-34.65	-0.18	-0.09
627	-19.55	-19.44	-19.6	-0.23	0.1
628	-49.78	-50.24	-49.85	0.93	0.14
629	-14.85	-14.73	-14.89	-0.25	0.07
630	-24.92	-24.82	-24.91	-0.21	-0.03
631	-11.39	-11.27	-11.41	-0.24	0.03
632	-22.68	-22.58	-22.7	-0.19	0.05
633	-19.52	-19.4	-19.52	-0.24	0
634	-39.77	-39.98	-39.75	0.41	-0.04
635	-18.53	-18.41	-18.58	-0.24	0.09
636	-43.57	-43.9	-43.5	0.66	-0.15
637	-24.77	-24.65	-24.8	-0.25	0.05
638	-35.69	-35.64	-35.66	-0.09	-0.05
639	-19.69	-19.56	-19.73	-0.25	0.08
640	-45.54	-45.52	-45.48	-0.04	-0.12
641	-39.69	-39.6	-39.63	-0.19	-0.12
642	-44.65	-44.81	-44.68	0.31	0.06
643	-23.79	-23.69	-23.81	-0.21	0.03
644	-26.07	-25.94	-26.02	-0.26	-0.1
645	-36.07	-36.27	-36.08	0.38	0.01
646	-45.58	-45.48	-45.55	-0.2	-0.05
647	-24.79	-24.68	-24.77	-0.22	-0.03
648	-20.01	-19.89	-19.94	-0.25	-0.14
649	-20.79	-20.67	-20.8	-0.25	0.02
650	-21.72	-21.59	-21.74	-0.25	0.05
651	-15.78	-15.66	-15.81	-0.23	0.08
652	-39.51	-39.72	-39.46	0.42	-0.09
653	-18.1	-17.99	-18.09	-0.23	-0.04
654	-32.61	-32.5	-32.65	-0.21	0.08
655	-21.08	-20.98	-21.08	-0.19	0
656	-33.04	-33.68	-33.32	1.27	0.57
657	-21.74	-21.64	-21.76	-0.21	0.02
658	-15.69	-15.57	-15.69	-0.24	0.01
659	-26.19	-26.08	-26.19	-0.23	0
660	-32.35	-32.61	-32.38	0.52	0.05
661	-21.05	-20.93	-21.03	-0.24	-0.05
662	-16.84	-16.72	-16.77	-0.25	-0.14
663	-40.65	-40.85	-40.68	0.4	0.08
664	-24.68	-24.57	-24.71	-0.23	0.05
665	-50.73	-51.2	-50.74	0.95	0.03
666	-42.41	-42.78	-42.52	0.73	0.22
667	-31.37	-31.23	-31.33	-0.27	-0.08
668	-36	-35.85	-35.99	-0.31	-0.02
669	-44.47	-44.44	-44.38	-0.06	-0.19
670	-14.37	-14.21	-14.37	-0.32	0.01
671	-41.77	-42.26	-41.44	0.98	-0.66
672	-15.46	-15.34	-15.49	-0.23	0.06
673	-23.57	-23.45	-23.6	-0.24	0.06
674	-15.29	-15.16	-15.34	-0.25	0.1
675	-28.44	-28.34	-28.48	-0.21	0.08
676	-21.41	-21.32	-21.39	-0.19	-0.06
677	-49.99	-49.95	-49.96	-0.07	-0.06
678	-19.38	-19.27	-19.39	-0.21	0.03
679	-66.98	-67.4	-66.87	0.83	-0.23
680	-31.08	-31.16	-31.1	0.17	0.04
681	-18.23	-18.12	-18.2	-0.23	-0.07
682	-32.98	-32.86	-32.9	-0.24	-0.17
683	-24.3	-24.2	-24.39	-0.21	0.17
684	-16.91	-16.79	-16.94	-0.25	0.05
685	-45.67	-46.02	-45.79	0.71	0.25
686	-25.92	-25.94	-25.84	0.04	-0.17
687	-10.74	-10.62	-10.75	-0.25	0.01
688	-27.44	-27.32	-27.36	-0.24	-0.16
689	-23.34	-23.21	-23.31	-0.26	-0.06
690	-40.7	-40.77	-40.7	0.15	-0.01
691	-38.07	-38.1	-38.03	0.07	-0.07
692	-31.6	-31.48	-31.63	-0.23	0.06
693	-23.71	-23.61	-23.74	-0.2	0.06
694	-47.11	-46.99	-47.18	-0.25	0.13
695	-29.8	-29.67	-29.86	-0.25	0.12
696	-28.53	-28.4	-28.47	-0.25	-0.11
697	-27.34	-27.44	-27.33	0.22	-0.02
698	-12.95	-12.83	-12.97	-0.23	0.04
699	-11.09	-10.97	-11.09	-0.23	0
700	-25.58	-25.48	-25.64	-0.21	0.12
701	-18.44	-18.33	-18.44	-0.21	0.01
702	-30.57	-30.52	-30.54	-0.1	-0.06
703	-16.82	-16.69	-16.85	-0.27	0.05
704	-27.7	-27.6	-27.75	-0.21	0.09
705	-48.5	-48.59	-48.5	0.2	0.02
706	-53.97	-53.94	-53.95	-0.05	-0.05
707	-17.63	-17.53	-17.65	-0.21	0.04
708	-48.45	-48.77	-48.58	0.65	0.27
709	-46.87	-46.76	-46.91	-0.22	0.08
710	-21.09	-20.97	-21.08	-0.25	-0.02
711	-26.75	-27.01	-26.78	0.51	0.05
712	-16.32	-16.19	-16.31	-0.25	-0.01
713	-17.77	-17.65	-17.75	-0.25	-0.03
714	-17.28	-17.17	-17.3	-0.22	0.02
715	-35.22	-35.24	-35.11	0.05	-0.22
716	-30.91	-31.04	-30.86	0.26	-0.11
717	-16.34	-16.22	-16.37	-0.24	0.06
718	-33.88	-33.76	-33.85	-0.23	-0.06
719	-18.25	-18.14	-18.24	-0.23	-0.03
720	-21.2	-21.08	-21.23	-0.24	0.05
721	-14.83	-14.71	-14.8	-0.24	-0.06
722	-11.03	-10.91	-11.03	-0.23	0
723	-18.14	-18.02	-18.18	-0.26	0.07
724	-19.41	-19.29	-19.42	-0.23	0.03
725	-29.19	-29.11	-29.21	-0.16	0.05
726	-24.06	-23.95	-24.06	-0.23	0.01
727	-32.89	-32.9	-32.77	0.02	-0.23
728	-29.4	-29.3	-29.38	-0.19	-0.05
729	-46.68	-47.23	-46.83	1.1	0.3
730	-64.87	-65.56	-64.97	1.39	0.2
731	-28.82	-28.72	-28.84	-0.2	0.04
732	-25.97	-25.88	-25.94	-0.18	-0.07
733	-30.53	-30.42	-30.55	-0.23	0.04
734	-15.32	-15.19	-15.35	-0.24	0.06
735	-30.02	-29.91	-30.09	-0.22	0.13
736	-11.11	-10.99	-11.09	-0.24	-0.04
737	-49.8	-50.17	-50.05	0.74	0.5
738	-7.28	-7.15	-7.27	-0.25	-0.02
739	-27.02	-27.5	-27.16	0.95	0.29
740	-40.95	-41.23	-40.94	0.57	-0.02
741	-25.08	-25.23	-25.12	0.3	0.07
742	-47.19	-47.39	-47.19	0.4	-0.01
743	-44.31	-44.18	-44.28	-0.25	-0.06
744	-31.33	-31.3	-31.18	-0.07	-0.3
745	-29.69	-29.72	-29.64	0.05	-0.11
746	-23.75	-23.65	-23.7	-0.21	-0.1
747	-44.5	-44.91	-44.72	0.83	0.44
748	-25.22	-25.06	-25.27	-0.32	0.1
749	-32.75	-32.65	-32.56	-0.21	-0.37
750	-41.31	-41.43	-41.23	0.26	-0.15
751	-29.39	-29.8	-29.51	0.83	0.24
752	-17.77	-17.66	-17.81	-0.22	0.08
753	-48.54	-48.8	-48.47	0.51	-0.15
754	-15	-14.89	-15.04	-0.23	0.07
755	-21.98	-21.9	-21.93	-0.17	-0.11
756	-13.29	-13.17	-13.31	-0.25	0.04
757	-30.85	-30.72	-30.91	-0.27	0.12
758	-25.25	-25.13	-25.21	-0.25	-0.08
759	-46	-45.91	-46.01	-0.18	0.02
760	-39.88	-40.37	-40.07	0.97	0.38
761	-21.27	-21.14	-21.28	-0.25	0.02
762	-32.47	-32.41	-32.43	-0.11	-0.08
763	-15.39	-15.26	-15.4	-0.26	0.02
764	-18.94	-18.81	-18.98	-0.26	0.07
765	-24.87	-24.89	-24.74	0.05	-0.25
766	-15.69	-15.56	-15.72	-0.26	0.07
767	-44.41	-44.48	-44.38	0.15	-0.06
768	-17.52	-17.4	-17.54	-0.24	0.04
769	-38.78	-38.65	-38.8	-0.25	0.05
770	-37.65	-38.49	-38.15	1.69	1
771	-21.24	-21.13	-21.27	-0.21	0.06
772	-21.81	-21.7	-21.85	-0.23	0.09
773	-14.62	-14.5	-14.62	-0.25	-0.01
774	-13.94	-13.82	-13.95	-0.24	0.02
775	-22.35	-22.23	-22.34	-0.25	-0.03
776	-59.4	-60.11	-59.5	1.42	0.19
777	-48.5	-48.42	-48.51	-0.15	0.02
778	-14.09	-13.97	-14.11	-0.24	0.03
779	-56.38	-56.46	-56.35	0.16	-0.06
780	-50.89	-51.02	-50.95	0.24	0.12
781	-23.57	-23.5	-23.6	-0.14	0.06
782	-13.89	-13.77	-13.93	-0.24	0.07
783	-33.73	-33.67	-33.69	-0.12	-0.09
784	-39.66	-39.79	-39.36	0.25	-0.6
785	-29.43	-29.32	-29.46	-0.22	0.06
786	-22.91	-22.79	-22.81	-0.23	-0.19
787	-22.52	-22.42	-22.49	-0.2	-0.06
788	-26.11	-26.05	-26.15	-0.13	0.08
789	-31.43	-31.5	-31.43	0.14	-0.01
790	-55.85	-56.1	-55.88	0.5	0.06
791	-13.64	-13.51	-13.66	-0.25	0.05
792	-39.36	-39.91	-39.4	1.1	0.07
793	-34.5	-34.44	-34.44	-0.13	-0.13
794	-30.77	-30.89	-30.71	0.23	-0.13
795	-45.86	-46.62	-45.88	1.52	0.05
796	-45.44	-45.7	-45.41	0.51	-0.06
797	-49.91	-50.9	-50.24	1.97	0.66
798	-33.79	-34.58	-33.93	1.58	0.28
799	-11.61	-11.48	-11.64	-0.24	0.07
800	-26.82	-26.74	-26.74	-0.16	-0.16
801	-12.18	-12.06	-12.2	-0.24	0.04
802	-14.88	-14.76	-14.89	-0.23	0.02
803	-30.92	-30.8	-30.85	-0.24	-0.14
804	-31.68	-31.55	-31.71	-0.25	0.06
805	-45.48	-45.47	-45.42	-0.02	-0.11
806	-16.6	-16.48	-16.65	-0.24	0.1
807	-14.68	-14.55	-14.7	-0.24	0.05
808	-26.83	-26.72	-26.84	-0.21	0.02
809	-35.76	-35.75	-35.68	-0.04	-0.17
810	-13.79	-13.67	-13.72	-0.25	-0.15
811	-32.05	-32	-32.09	-0.1	0.07
812	-28.74	-28.58	-28.69	-0.32	-0.11
813	-38.96	-39.06	-39	0.2	0.08
814	-10.28	-10.16	-10.29	-0.24	0.03
815	-41.05	-41.23	-41.11	0.36	0.13
816	-12.14	-12.02	-12.16	-0.24	0.02
817	-42.7	-42.62	-42.63	-0.17	-0.14
818	-33.07	-33.28	-33.07	0.43	0.01
819	-23.79	-23.66	-23.71	-0.26	-0.16
820	-37.93	-37.94	-37.83	0.02	-0.19
821	-48.2	-48.43	-48.26	0.47	0.12
822	-38.97	-39.06	-38.98	0.18	0.02
823	-21.95	-21.85	-22.06	-0.2	0.21
824	-32.86	-32.76	-32.9	-0.22	0.06
825	-31.34	-31.24	-31.37	-0.19	0.06
826	-27.73	-27.59	-27.74	-0.27	0.03
827	-22.42	-22.3	-22.45	-0.24	0.07
828	-26.48	-26.41	-26.46	-0.14	-0.02
829	-40.81	-40.96	-40.84	0.29	0.06
830	-24.96	-24.83	-25	-0.25	0.07
831	-27.56	-27.46	-27.59	-0.2	0.07
832	-20.63	-20.51	-20.67	-0.23	0.1
833	-17.78	-17.67	-17.79	-0.22	0.01
834	-26.58	-26.46	-26.57	-0.23	0
835	-15.42	-15.48	-15.33	0.12	-0.18
836	-17.61	-17.49	-17.65	-0.23	0.08
837	-21.25	-21.13	-21.27	-0.23	0.06
838	-7.2	-7.08	-7.2	-0.24	-0.01
839	-20.83	-20.71	-20.84	-0.23	0.02
840	-23.4	-23.4	-23.34	-0.01	-0.13
841	-17.37	-17.25	-17.41	-0.24	0.08
842	-16.24	-16.13	-16.26	-0.23	0.04
843	-26.19	-26.39	-26.23	0.38	0.08
844	-9.46	-9.35	-9.46	-0.23	0
845	-16.29	-16.18	-16.31	-0.23	0.04
846	-16.66	-16.54	-16.66	-0.23	0.01
847	-17.18	-17.06	-17.23	-0.24	0.09
848	-21.43	-21.3	-21.42	-0.25	-0.03
849	-29.38	-29.26	-29.42	-0.25	0.08
850	-7.2	-7.08	-7.2	-0.24	-0.01
851	-11.15	-11.03	-11.14	-0.23	-0.03
852	-35.56	-35.41	-35.71	-0.32	0.28
853	-28.99	-29.26	-29.03	0.55	0.09
854	-13.06	-12.94	-13.04	-0.23	-0.03
855	-7.2	-7.08	-7.2	-0.24	-0.01
856	-19.03	-18.91	-19.07	-0.25	0.07
857	-28.45	-28.32	-28.5	-0.25	0.12
858	-23.51	-23.41	-23.58	-0.21	0.13
859	-37.55	-37.43	-37.55	-0.23	0
860	-25.83	-26.16	-26	0.65	0.33
861	-27.03	-26.92	-27.02	-0.23	-0.03
862	-14.98	-14.85	-15.01	-0.25	0.07
863	-15.74	-15.61	-15.77	-0.25	0.07
864	-23.35	-23.21	-23.33	-0.28	-0.05
865	-16.12	-15.96	-16.09	-0.32	-0.07
866	-27.97	-27.85	-27.93	-0.23	-0.07
867	-18.71	-18.6	-18.76	-0.23	0.09
868	-18.47	-18.35	-18.48	-0.24	0.04
869	-23.52	-23.39	-23.58	-0.26	0.13
870	-19.68	-19.56	-19.7	-0.24	0.04
871	-28.3	-28.18	-28.31	-0.25	0
872	-17.65	-17.53	-17.67	-0.24	0.04
873	-15.18	-15.06	-15.16	-0.23	-0.03
874	-18.54	-18.42	-18.51	-0.24	-0.05
875	-28.21	-28.09	-28.26	-0.24	0.1
876	-25.61	-25.65	-25.67	0.08	0.13
877	-15.44	-15.31	-15.46	-0.25	0.05
878	-17.18	-17.05	-17.19	-0.25	0.04
879	-33.82	-34	-33.78	0.37	-0.07
880	-7.2	-7.08	-7.2	-0.24	-0.01
881	-19.17	-19.05	-19.21	-0.24	0.09
882	-16.93	-16.8	-16.92	-0.25	-0.01
883	-34.67	-34.54	-34.63	-0.27	-0.08
884	-28.61	-28.49	-28.57	-0.23	-0.06
885	-24.44	-24.35	-24.44	-0.19	-0.01
886	-31.57	-31.46	-31.58	-0.21	0.03
887	-21.18	-21.06	-21.24	-0.25	0.11
888	-14.91	-14.79	-14.93	-0.24	0.04
889	-28.74	-28.63	-28.73	-0.21	-0.02
890	-12.3	-12.17	-12.31	-0.25	0.03
891	-18.12	-18	-18.15	-0.24	0.06
892	-17.81	-17.7	-17.86	-0.23	0.1
893	-22.81	-22.68	-22.75	-0.26	-0.12
894	-18.01	-17.92	-18.05	-0.18	0.09
895	-21.29	-21.19	-21.31	-0.2	0.05
896	-13.96	-13.84	-13.99	-0.24	0.07
897	-21.02	-20.92	-21.02	-0.18	0.01
898	-23.97	-23.86	-24	-0.23	0.06
899	-9.5	-9.38	-9.48	-0.25	-0.05
900	-15.87	-15.76	-15.9	-0.21	0.06
901	-16.26	-16.14	-16.25	-0.24	-0.02
902	-11.98	-11.86	-11.98	-0.24	0
903	-20.17	-20.04	-20.22	-0.25	0.11
904	-10.38	-10.25	-10.38	-0.25	0.01
905	-11.25	-11.13	-11.17	-0.23	-0.16
906	-24.02	-23.89	-23.93	-0.25	-0.17
907	-26.91	-27.05	-26.81	0.28	-0.22
908	-23.28	-23.15	-23.3	-0.25	0.05
909	-26.66	-26.53	-26.62	-0.26	-0.07
910	-24.49	-24.36	-24.49	-0.26	0.01
911	-14.07	-13.96	-14.06	-0.23	-0.02
912	-24.78	-24.67	-24.8	-0.22	0.05
913	-12.27	-12.15	-12.27	-0.25	0
914	-10.84	-10.72	-10.84	-0.24	0.01
915	-19	-18.88	-18.93	-0.24	-0.13
916	-19.34	-19.22	-19.27	-0.24	-0.14
917	-18.12	-17.99	-18.2	-0.25	0.17
918	-19.84	-19.71	-19.77	-0.26	-0.14
919	-25.9	-25.78	-25.79	-0.25	-0.22
920	-22.71	-22.59	-22.67	-0.25	-0.09
921	-36.2	-36.07	-36.1	-0.26	-0.2
922	-12.81	-12.69	-12.72	-0.26	-0.19
923	-26.18	-26.06	-26.05	-0.25	-0.27
924	-13.41	-13.28	-13.44	-0.24	0.07
925	-28.09	-27.96	-28	-0.25	-0.18
926	-21.27	-21.21	-21.25	-0.11	-0.04
927	-12.67	-12.55	-12.67	-0.24	0.01
928	-13.2	-13.08	-13.19	-0.23	-0.02
929	-23.63	-23.52	-23.67	-0.22	0.08
930	-10.9	-10.77	-10.9	-0.26	0.01
931	-23.92	-23.77	-24.02	-0.29	0.2
932	-21.21	-21.05	-21.2	-0.32	-0.03
933	-12.22	-12.1	-12.24	-0.24	0.04
934	-26.91	-26.8	-26.88	-0.22	-0.06
935	-53.63	-55.1	-54.38	2.94	1.5
936	-18.04	-17.92	-18.07	-0.25	0.05
937	-17.23	-17.1	-17.22	-0.25	-0.02
938	-7.2	-7.08	-7.2	-0.24	-0.01
939	-10.24	-10.12	-10.25	-0.25	0.02
940	-21.67	-21.54	-21.66	-0.26	-0.01
941	-23.5	-23.39	-23.52	-0.21	0.05
942	-12.01	-11.89	-11.95	-0.25	-0.13
943	-13.99	-13.88	-14.02	-0.23	0.04
944	-18.46	-18.33	-18.23	-0.26	-0.46
945	-26.41	-26.3	-26.32	-0.22	-0.17
946	-18.02	-17.9	-18.04	-0.25	0.03
947	-12.1	-11.97	-12.1	-0.25	0.01
948	-9.24	-9.13	-9.25	-0.23	0.02
949	-29.62	-29.51	-29.68	-0.23	0.11
950	-17.8	-17.68	-17.83	-0.23	0.06
951	-20.95	-20.82	-20.84	-0.25	-0.22
952	-22.17	-22.36	-22.17	0.4	0.01
953	-10.53	-10.4	-10.53	-0.25	0.01
954	-15.5	-15.84	-15.56	0.67	0.12
955	-25.63	-25.46	-25.61	-0.34	-0.04
956	-22.46	-22.34	-22.46	-0.26	-0.02
957	-13.84	-13.72	-13.87	-0.23	0.07
958	-22.16	-22.04	-22.12	-0.24	-0.08
959	-17.18	-17.07	-17.21	-0.21	0.06
960	-29.42	-29.31	-29.44	-0.22	0.04
961	-18.61	-18.49	-18.66	-0.23	0.1
962	-17.53	-17.41	-17.54	-0.23	0.02
963	-18.48	-18.38	-18.5	-0.2	0.05
964	-12.82	-12.7	-12.82	-0.24	-0.01
965	-39.11	-39.21	-39.04	0.2	-0.15
966	-18.28	-18.17	-18.27	-0.22	-0.03
967	-35.49	-35.41	-35.42	-0.17	-0.15
968	-20.92	-20.8	-20.95	-0.24	0.07
969	-25.09	-24.96	-25.07	-0.25	-0.04
970	-20.3	-20.17	-20.27	-0.24	-0.05
971	-28.88	-28.79	-28.86	-0.17	-0.04
972	-24.03	-23.91	-23.99	-0.24	-0.09
973	-35.61	-35.63	-35.59	0.04	-0.04
974	-9.3	-9.18	-9.3	-0.23	0
975	-14.12	-14	-14.15	-0.25	0.05
976	-20.42	-20.29	-20.47	-0.25	0.09
977	-7.28	-7.15	-7.27	-0.25	-0.02
978	-19.54	-19.41	-19.57	-0.25	0.07
979	-21.29	-21.17	-21.28	-0.24	-0.02
980	-25.15	-25.03	-25.18	-0.23	0.06
981	-7.28	-7.15	-7.27	-0.25	-0.02
982	-24.05	-23.96	-24.09	-0.18	0.08
983	-20.04	-19.92	-20.04	-0.24	0.01
984	-8.71	-8.59	-8.68	-0.23	-0.06
985	-22.44	-22.31	-22.48	-0.25	0.09
986	-10.24	-10.13	-10.24	-0.22	0
987	-34.9	-34.83	-34.94	-0.14	0.09
988	-10.67	-10.55	-10.67	-0.23	0.01
989	-7.2	-7.08	-7.2	-0.24	-0.01
990	-21.12	-20.99	-21.16	-0.26	0.09
991	-23.6	-23.9	-23.73	0.6	0.25
992	-35.37	-35.51	-35.38	0.27	0.01
993	-26.69	-26.55	-26.64	-0.27	-0.1
994	-10.74	-10.61	-10.74	-0.25	0.02
995	-25.39	-25.27	-25.39	-0.23	0
996	-25.31	-25.26	-25.33	-0.1	0.05
997	-28.13	-28	-28.16	-0.25	0.06
998	-50.75	-51.08	-50.8	0.64	0.1
999	-22.32	-22.43	-22.19	0.23	-0.26
1000	-25.72	-25.59	-25.72	-0.25	0.01
1001	-28	-27.88	-28.02	-0.23	0.04
1002	-42.86	-42.99	-42.83	0.26	-0.06
1003	-16.23	-16.12	-16.21	-0.2	-0.03
1004	-17.91	-17.79	-17.82	-0.23	-0.17
1005	-7.2	-7.08	-7.2	-0.24	-0.01
1006	-32.08	-31.97	-32.04	-0.21	-0.08
1007	-13.34	-13.22	-13.32	-0.23	-0.04
1008	-20.93	-20.83	-20.98	-0.19	0.11
1009	-21.56	-21.48	-21.58	-0.16	0.03
1010	-13.73	-13.61	-13.76	-0.25	0.05
1011	-26.1	-25.97	-26.04	-0.26	-0.13
1012	-29.73	-30.06	-29.72	0.65	-0.03
1013	-30.84	-30.72	-30.85	-0.24	0.02
1014	-31.14	-31.16	-31.17	0.04	0.06
1015	-28.71	-28.57	-28.74	-0.28	0.06
1016	-20.81	-20.65	-20.9	-0.33	0.17
1017	-34.52	-34.46	-34.57	-0.13	0.11
1018	-43	-43.18	-43.03	0.35	0.06
1019	-39.24	-39.31	-39.1	0.15	-0.27
1020	-34.04	-34.27	-34.04	0.47	0.01
1021	-31.49	-31.39	-31.51	-0.19	0.05
1022	-14.43	-14.32	-14.42	-0.23	-0.03
1023	-16.11	-16.64	-16.16	1.07	0.11
1024	-42.46	-42.71	-42.32	0.51	-0.27
1025	-41.34	-41.53	-41.35	0.38	0.01
1026	-42.94	-42.81	-42.89	-0.26	-0.1
1027	-47.59	-47.7	-47.54	0.23	-0.09
1028	-35.21	-35.08	-35.23	-0.24	0.05
1029	-40.4	-40.45	-40.41	0.1	0.02
1030	-51.62	-51.76	-51.66	0.26	0.06
1031	-38.84	-38.77	-38.75	-0.14	-0.18
1032	-44.41	-44.53	-44.29	0.23	-0.25
1033	-40.63	-40.51	-40.65	-0.23	0.04
1034	-29.49	-29.58	-29.38	0.17	-0.24
1035	-31.17	-31.3	-31.18	0.26	0.01
1036	-12.7	-12.69	-12.7	-0.03	0
1037	-9.3	-9.4	-9.28	0.2	-0.04
1038	-11.85	-11.92	-11.81	0.15	-0.07
1039	-14.65	-14.72	-14.59	0.14	-0.13
1040	-21.1	-21.29	-21.03	0.37	-0.14
1041	-27.32	-27.35	-27.23	0.04	-0.19
1042	-14.49	-14.32	-14.51	-0.34	0.04
1043	-27.69	-27.69	-27.65	0	-0.08
1044	-24.72	-24.68	-24.7	-0.09	-0.03
1045	-38.09	-38.41	-37.99	0.63	-0.2
1046	-35.2	-35.09	-35.16	-0.22	-0.07
1047	-25.61	-25.88	-25.61	0.54	0
1048	-25.78	-25.81	-25.79	0.07	0.02
1049	-18.54	-18.56	-18.48	0.04	-0.12
1050	-16.73	-16.67	-16.71	-0.13	-0.04
1051	-7.53	-7.48	-7.54	-0.1	0.03
1052	-22.55	-22.46	-22.56	-0.2	0.02
1053	-44.67	-45.03	-44.64	0.71	-0.05
1054	-24.64	-24.63	-24.64	-0.01	0
1055	-25.22	-25.21	-25.19	-0.01	-0.06
1056	-45.68	-46.3	-45.64	1.24	-0.07
1057	-48.25	-48.52	-48.18	0.52	-0.15
1058	-24.03	-23.93	-24.02	-0.2	-0.03
1059	-32.84	-32.75	-32.81	-0.19	-0.06
1060	-36.22	-36.3	-36.16	0.16	-0.11
1061	-34.45	-34.34	-34.38	-0.21	-0.13
1062	-21.4	-21.34	-21.37	-0.13	-0.06
1063	-7.88	-7.84	-7.87	-0.08	-0.01
1064	-9.4	-9.7	-9.45	0.59	0.1
1065	-4.19	-4.14	-4.18	-0.1	-0.01
