# Supplementary material for: Variation in selection constraints on teleost TLRs with emphasis on their repertoire in the Walking catfish, Clarias batrachus
Source: Sci Rep. 2020 Dec 7;10:21394. doi: 10.1038/s41598-020-78347-6 (PMC7721727; doi:10.1038/s41598-020-78347-6)
Supplement: Supplementary file 33 — Supplementary Information 33. [file 41598_2020_78347_MOESM33_ESM.zip › T21/busted/result.json]

{
  "Evidence Ratios": {
    "constrained": [
      [
        0.8809017743656706,
        0.8831716028683791,
        1,
        1,
        1,
        1,
        1,
        1,
        1,
        1,
        0.9999999999999996,
        1,
        1,
        0.9999999999999991,
        1,
        1,
        1,
        0.9999999999999991,
        1,
        1,
        1,
        1,
        1,
        1,
        1,
        1,
        1,
        0.9999999999999991,
        1,
        1,
        1,
        1,
        1,
        1,
        1,
        1,
        0.9999999999999991,
        0.9999999999999996,
        1,
        1,
        1,
        1,
        1,
        1,
        1,
        1,
        1,
        1,
        1,
        1,
        1,
        1,
        0.9999999999999991,
        1,
        0.9999999999999991,
        0.9999999999999991,
        1,
        1,
        1,
        1,
        1,
        0.9999999999999991,
        0.9999999999999991,
        1,
        1,
        1.136853698726643,
        1.406862206117315,
        1.065400846305454,
        1.31785734474626,
        1.721566135291295,
        0.9908305247871725,
        0.9645374334571398,
        0.9040008317655176,
        0.9239709796978236,
        1.235131562577229,
        1.195667302525437,
        0.8599779238786922,
        0.8964640235158402,
        0.9204297013788766,
        1.053007098787304,
        1.117706165293454,
        1.159420501798648,
        1.698124635752194,
        0.8916399924184459,
        0.899840383575053,
        1.390383648535637,
        1.153586404884211,
        0.9044654214520202,
        0.8961249811196383,
        0.8777444522643751,
        0.8887257664347218,
        1.297891734794707,
        0.8533134454097878,
        0.8843666776308918,
        0.904168068802985,
        1.364264968616458,
        0.9733006023038198,
        0.8859623133773638,
        0.9151354493354181,
        0.8919616272085868,
        1.113583494375908,
        1.456305448100812,
        2.200281533089915,
        2.069831918663499,
        0.8884316327068307,
        1.441540745245059,
        0.8808494678381606,
        0.8891675395230394,
        1.3834982834848,
        0.966964036442747,
        1.140889471844703,
        0.9936200374863146,
        1.302016759343535,
        1.246413262598023,
        1.228403143547434,
        0.8991800590886128,
        0.9558277854935725,
        0.8974607619081935,
        1.54590627384861,
        1.262688586129851,
        0.8809024932216891,
        0.9202932302719676,
        1.083380952998848,
        1.481606731356147,
        0.9235802400963675,
        0.9006398209044548,
        0.9334289007461604,
        0.8952256937064107,
        1.340566860336203,
        1.419222244701729,
        1.108625744096126,
        0.8940509448599955,
        1.234255741069993,
        1.221104632112905,
        1.025891991282954,
        1.472221758912979,
        4.38204415861233,
        0.9042210498053739,
        0.8770368102262863,
        1.398964138280591,
        1.158001826470749,
        2.30928508191285,
        0.8821796492525708,
        0.8891947419943216,
        1.352651865488075,
        0.8871729461869985,
        0.9023755927578262,
        1.072254439622844,
        0.9376323672413155,
        0.893145560203591,
        1.052098758122417,
        1.549237092449476,
        0.8937167830681693,
        1.513205132629599,
        1.221825203989128,
        0.9225245550972241,
        1.05571977788499,
        0.8826956267631805,
        1.251426485368389,
        0.8962630590479752,
        1.688649619377065,
        1.011423455428042,
        0.8923696195207671,
        1.139438994575084,
        0.9116710757216534,
        1.757631439129011,
        0.8816197228638244,
        0.8863796366403774,
        1.067290231006839,
        1.445271777172763,
        0.9020168170774923,
        0.8785064032475729,
        1.211073246055351,
        0.8915177838171875,
        1.240663979145098,
        1.005283506301791,
        0.901971783249471,
        0.8877107407219387,
        0.9059267989974654,
        0.8806809850565768,
        1.175345420073219,
        0.884789106818911,
        1.019864620110672,
        0.8934056667098513,
        2.114932974768488,
        1.225816421228981,
        0.8920451994251548,
        0.9405145817218572,
        1.137061313749804,
        1.595264179251283,
        1.203809614208915,
        0.8891779953324102,
        1.086451061757186,
        0.8853386435858378,
        0.8936913408537651,
        0.8603579358550509,
        0.8977798933291317,
        0.8938378841745415,
        0.9520095153361169,
        1.5604840544249,
        0.8951671139600187,
        1.064901539184348,
        0.9035122480343772,
        0.9964299177838647,
        0.9417194315455198,
        0.887408810239298,
        1.476871699128167,
        0.8990903208095312,
        0.9359557435424123,
        1.320421322754722,
        0.974325631202503,
        1.251181393937903,
        1.430528672019996,
        1.335396347380436,
        0.9370253650530146,
        0.8856905744604683,
        0.8868445757323095,
        1.111748821343936,
        4.407941304578308,
        0.9751495852059097,
        0.8999849036080094,
        0.9073846306736648,
        1.013469213145405,
        0.8704330032314556,
        0.9017927971901907,
        1.081350822224304,
        1.076476424597699,
        0.8829736098541529,
        0.9011860419384198,
        0.8867684559025388,
        1.579407002625154,
        0.9002767694847879,
        1.199304392310945,
        0.8914621725437153,
        0.8855017322182734,
        0.8930197448333177,
        0.9249422243711358,
        1.158499141046029,
        0.8766298358184359,
        1.218152925390001,
        0.9022699889479104,
        0.8744702258570607,
        0.9141679199906456,
        1.189098442715104,
        0.8999740971395501,
        1.570143818242966,
        1.449053167184302,
        0.9059389807416371,
        1.527564734352861,
        1.849044678822656,
        0.9025275093288107,
        0.8781761788380491,
        0.9610373681425085,
        0.8731614453276725,
        0.8863377594007448,
        0.8876026030015592,
        1.519492320029306,
        0.8976452840387542,
        0.9397478956699946,
        0.875200071634948,
        0.8987547013952843,
        1.624108402623942,
        0.8836922720108601,
        0.8930308184608506,
        0.9315994694621512,
        1.619124645970412,
        0.9536095509491677,
        0.9024431721169366,
        0.883205149662645,
        1.044210228901088,
        0.8841684509444347,
        0.891263313715685,
        0.8745057467526043,
        1.266127359171982,
        0.8979791116076639,
        1.235035469280521,
        1.054729531922091,
        1.007665721491099,
        0.9612521028277428,
        0.8871938610497925,
        1.2561877513364,
        0.9019654459793436,
        1.207105272435539,
        1.246192204826497,
        0.903633443459445,
        0.878988924525579,
        0.8796503676291109,
        1.104466373361302,
        1.119025389691647,
        1.442555417520092,
        0.8934547295339569,
        0.8936123551380414,
        1.195112692989322,
        1.389174372149223,
        0.8622307136349735,
        3.923585334658878,
        1.008960009379034,
        0.9002802245633603,
        0.8859974743834533,
        1.084656705749364,
        0.8927024322671617,
        1.278262859342671,
        0.8869760200235096,
        1.616676162857651,
        1.626552092836354,
        0.8933740210439152,
        0.8975963694257353,
        1.058356490978793,
        1.434525255345645,
        0.9340540908935603,
        0.8897288592168978,
        2.013763860054004,
        0.8817679677973471,
        0.8966654139623305,
        0.8845572366477796,
        0.9054100706568096,
        1.042476277381252,
        1.215507592602363,
        1.031100451078521,
        0.9693294671705691,
        0.8901092610801636,
        0.9028655248914089,
        0.8824810530970189,
        0.9047830686571791,
        1.194915748575301,
        0.8921603968644715,
        0.8866239545994733,
        1.493790842650081,
        0.9459124962746595,
        1.449610248656021,
        3.526998291822669,
        1.494015421359706,
        0.918342608186365,
        0.866295079731418,
        1.006094471605568,
        0.9007991436201512,
        1.129070868175193,
        0.8996653502754228,
        0.8878154332526876,
        0.9906591612824373,
        0.9726024811386558,
        1.300462849008863,
        0.8695810078261712,
        0.957841514795639,
        0.8920514748798337,
        0.93259716190296,
        0.8853018039374623,
        0.887747445948491,
        0.8852259655010805,
        0.8812692950575716,
        1.116208552546379,
        0.9858651652509313,
        0.901623889404958,
        1.169314806937503,
        0.891241588405735,
        1.492958687512606,
        1.129797761234792,
        1.481367612208018,
        0.9012688091176295,
        1.07874623498961,
        1.262124672597201,
        0.9021867553939683,
        0.880825334543933,
        1.208834796941075,
        0.9739623977467725,
        0.909466646446345,
        1.33892924308744,
        1.046066721313925,
        0.9813239028771341,
        1.299958151975263,
        1.212538014433202,
        1.702331372486495,
        2.039088489496522,
        1.00309838572967,
        1.080818239041222,
        0.9376138181854294,
        1.551737161929145,
        0.988208456951472,
        1.399781028580901,
        1.957709632281614,
        0.8982377190032682,
        1.466363282166693,
        2.259925476207351,
        0.8899471515965737,
        2.193680146587136,
        0.9260756900615432,
        1.039545508908911,
        1.183332518052125,
        0.9022489466717862,
        0.9177814004944017,
        1.047111707777874,
        1.617521672785731,
        0.8903953949056949,
        0.8769708855992197,
        1.305263458276754,
        1.012594128814676,
        0.879212113645889,
        0.8831904888177051,
        1.370687113302609,
        0.8937686865509699,
        0.8854153907352618,
        1.04813720946632,
        1.510809412843325,
        0.8959300798239022,
        0.8845713520895137,
        0.8968629968824763,
        0.8850750299764909,
        1.250033550560093,
        0.8879795848999047,
        1.28360279068652,
        1.346927655174916,
        0.8872712302583455,
        1.065965902055905,
        1.045171271459906,
        0.9380829028144348,
        0.8820135097603714,
        0.8972354013443659,
        2.042746689559902,
        0.8885788127460266,
        0.8872202802224987,
        5.095328428711587,
        1.020099403403752,
        0.8870582579054632,
        1.107483561655723,
        0.8752496156782839,
        0.8954095304415922,
        1.0563139838906,
        1.009382409756737,
        0.8685902665617691,
        1.336032595154279,
        0.9046746669097573,
        0.8820894803169896,
        0.8862487481175506,
        0.8857935322450451,
        0.8834089935434872,
        0.908966100575651,
        0.8869782505562572,
        2.186088333683512,
        0.895370292727978,
        1.147483706460087,
        1.968658221727231,
        0.8807020290737688,
        0.8866138366601873,
        1.280963349932499,
        1.421023649711139,
        0.9974806592259806,
        1.024758235755096,
        1.577464767246517,
        0.9870735737834454,
        1.33938160030941,
        1.072011980846731,
        0.9686232601502159,
        1.334394028851731,
        0.9035518078252923,
        0.9284392282623958,
        1.261211879308381,
        0.9040804180726701,
        0.8820703594792353,
        0.8898365579884798,
        0.8830837233052318,
        0.8927041382249524,
        0.8841536932029245,
        0.8830952658289694,
        0.8918674454566805,
        0.8916069604881508,
        1.077677725678569,
        0.8856699163502847,
        0.9178832556527013,
        1.863134061383777,
        1.374452983296882,
        0.8826953206353317,
        0.8870379161573796,
        1.276834290942181,
        0.8919282881314349,
        1.000273951797634,
        0.8861173112076807,
        0.965901625603185,
        1.398221704721098,
        0.9765398094502205,
        1.181042521283558,
        0.8976885610370268,
        0.9243313776034675,
        0.8887016228800629,
        0.88547445288871,
        0.8901040406858115,
        0.887337922555368,
        0.9147697633565296,
        0.8949259816854435,
        0.8809358080904729,
        0.9948043064718476,
        0.8807851236616225,
        0.9748025513569526,
        1.012271225076622,
        0.8919837460742711,
        0.8790925355844068,
        0.8960730752894625,
        1.322124152535472,
        0.8796693031842655,
        0.8942536221733637,
        0.8932688208873321,
        1.390624340759504,
        0.8901670535064224,
        1.518869436642551,
        0.8891792861580904,
        0.890324624909048,
        0.8818923732351254,
        0.9035018232847244,
        0.8829172176893747,
        0.8892033278346303,
        0.8875587988228717,
        0.8920370747470363,
        0.9024345472473365,
        1.352232839247866,
        0.8852516488470334,
        1.133644616235072,
        0.941867469298515,
        0.9000107875592387,
        1.911470462195187,
        0.8732240242309297,
        0.8915957711605784,
        0.8849174875386582,
        0.8834190382620367,
        7.32840309828674,
        1.452095528542173,
        1.973079620270698,
        0.8958421998276331,
        0.9056056127032195,
        1.339187885094085,
        0.8866595055171284,
        0.8840303713090742,
        0.8943707178795453,
        0.8844963130009837,
        0.88547445288871,
        0.886000203051081,
        0.8670705890512916,
        0.890874333874994,
        0.9137363708973982,
        0.8888650173904978,
        0.8929844689958982,
        0.8864311243721669,
        0.8902657257847236,
        1.005432029809956,
        0.8877011331880222,
        0.884797032919701,
        1.909695266306109,
        1.71420567142168,
        0.8871018306030694,
        1.427621001358152,
        1.139585319838203,
        0.9018813797179888,
        0.9015406754949274,
        0.9287697835151527,
        0.8978443678739448,
        0.881231256970034,
        0.8955232020758112,
        0.8810400937243633,
        0.8821136982084358,
        0.888354648294004,
        0.887755420278969,
        0.8860933158047425,
        0.8906208980932803,
        0.871274969884628,
        0.882925803183465,
        1.004829297630961,
        0.8848630021494905,
        1.121051259619079,
        0.8730497643544002,
        0.8706853139277169,
        0.8855665406696744,
        0.8844289661559067,
        0.9013598808816357,
        0.9696977814314963,
        0.8927322882260682,
        0.9001597049814664,
        1.266075360338368,
        0.9032330203258869,
        1.959666921413364,
        0.8863161376146872,
        0.9033385524232163,
        0.8823977004770229,
        0.8638334375668815,
        0.8858891174214756,
        0.99393452129109,
        0.8890168522720031,
        0.9452781877905458,
        0.9276210388408224,
        0.8942661370522106,
        0.8794591419675942,
        1.075178416027616,
        1.528296178917165,
        1.405258813579508,
        0.9923168337841518,
        0.997686315717641,
        1.31857173394824,
        0.870486875227477,
        0.8692005070253114,
        1.047196844547799,
        0.8842036501454593,
        0.8952400241747265,
        1.204399333378186,
        0.8916865549707501,
        0.901582451898161,
        0.8859974743834533,
        0.902665177109872,
        0.8894292118365472,
        1.269439570187629,
        0.8867924099838012,
        2.029651184017605,
        0.892075725115894,
        1.757906734410673,
        0.8743094169966579,
        1.485133356812946,
        0.8900883611646102,
        0.8870857400164854,
        1.098557268661171,
        0.99000053254706,
        1.549946210182676,
        1.290825096553112,
        0.890737893884601,
        0.8819342917581027,
        0.8914835029108918,
        0.9678667162377186,
        0.8935443079127999,
        0.9505622194048321,
        1.071039497499526,
        0.9125916271202659,
        0.8916160284102473,
        1.588375806737116,
        0.8836513951094683,
        0.9016896471013118,
        0.8863250982665464,
        0.9088786453525798,
        0.8883122863188729,
        1.226363860286444,
        0.8857844791960141,
        1.38992649031441,
        0.8806418950227394,
        0.957099182533873,
        0.8826246127963691,
        0.9816648843562601,
        0.9112411789042031,
        1.170171020010343,
        0.9010122009661018,
        0.878673550034074,
        1.212012830024851,
        0.9070131890037423,
        0.8953556476198271,
        0.8845927418416358,
        0.8830032626477538,
        0.8819136961410807,
        0.8907792009855106,
        1.232208706283006,
        0.8916977360669095,
        0.9021409738216941,
        0.9088379452834032,
        1.890203405518143,
        0.8990246787323509,
        0.8890916181928712,
        0.8934804703588766,
        1.29387657214285,
        0.8887404530045098,
        0.8846108914973136,
        1.222498612625321,
        0.8930559530216027,
        1.60690007858691,
        1.442152796169755,
        0.8751694161297714,
        0.8562898410366497,
        0.9699047664491625,
        0.8500493950613649,
        1.631931089246508,
        0.8901564265356695,
        0.885160902088737,
        0.8838582006336769,
        0.9020838111462872,
        0.9102094483893927,
        0.9639466191009293,
        0.8997962543009753,
        1.511184638284502,
        1.088247176617693,
        0.8917841762492895,
        0.8849567640390961,
        0.9021063038228805,
        0.8826179227086554,
        1.424845560681584,
        1.020060612741166,
        0.8833607499121789,
        0.8886970004298644,
        0.8784631321974955,
        1.075979946571266,
        1.038020997433651,
        0.8914948947606609,
        0.9026126893209301,
        0.8829882745819067,
        0.8844473808349593,
        0.880555419464449,
        1.115554885433884,
        0.8903244724884237,
        0.8892412464564345,
        0.8996251202508116,
        0.898290746549756,
        0.9522897529210275,
        0.8728739936619244,
        0.9022626858526855,
        1.103524726428698,
        0.9743478064967293,
        0.9012629811818045,
        1.383503101343459,
        0.8960842130946375,
        0.8829034104221543,
        1.290306059935443,
        0.8818383634538842,
        0.8812058427235385,
        0.8955263550623364,
        1.024082411781947,
        1.138241471367417,
        0.8871041929214369,
        0.892691774282951,
        0.8900349813489743,
        0.8853455469922616,
        0.8862242580179156,
        0.8904233721885907,
        0.878862399706852,
        0.8906304125806674,
        0.9210820107704543,
        0.8900459691391299,
        1.010857600270199,
        0.9077640356097396,
        1.732859841845752,
        2.004688730827967,
        0.9029061599691701,
        0.91278374763893,
        0.8916633160861441,
        0.8849030880636453,
        0.8948932013811876,
        0.8885926680743081,
        1.446526764665077,
        0.8809017743656706,
        1.60779542892124,
        1.32771485676924,
        1.159527832348176,
        1.223419809829954,
        0.8807402735174124,
        0.9658904980124232,
        1.026975384821086,
        0.9019171183966469,
        1.512817030779651,
        0.8535001164090474,
        0.9016852548100197,
        1.13731628274923,
        1.510909586971455,
        0.8957134236373104,
        1.288720396022135,
        0.889622640788876,
        0.9169766805349964,
        0.8809346047671235,
        0.8747668331515213,
        0.8809628759356632,
        0.9128234707704522,
        1.627933627084266,
        0.8845731933279389,
        0.9484024339762303,
        0.8791321792885565,
        0.8798694962362569,
        1.025796669245341,
        0.8797908150798489,
        1.078235306493713,
        0.8848697570740619,
        0.8813867948287795,
        2.325996271256411,
        0.900150829259863,
        0.8912745828803005,
        0.8845236047551128,
        0.8853023575852952,
        0.8808760523457662,
        2.034804599006324,
        0.927557649471602,
        0.8878729541321433,
        1.08219213127431,
        1.129092612332477,
        0.9334631870887501,
        0.8854307590998965,
        0.9421539498474302,
        1.131213148403772,
        0.8970813393504251,
        0.8913800391998529,
        0.9066839907209119,
        0.9354920027937775,
        1.072024610804285,
        1.284950186677395,
        0.8806663257430838,
        1.731794031372389,
        0.9388699639425115,
        1.120791443276299,
        2.143358423822058,
        1.293289280322673,
        2.673627108733566,
        2.199702654566667,
        0.8863067171211796,
        0.9208335031230412,
        0.8860171379922003,
        0.891440732230825,
        0.8852834506217084,
        0.8846383438384823,
        0.988159133833192,
        0.8879548023465648,
        0.884797751374325,
        0.8980833236683075,
        0.9813158714601572,
        0.8819825468936792,
        0.9514816199415724,
        0.8508499270308894,
        1.105056808080464,
        0.8874040042502781,
        1.194931896512171,
        0.8862618965225169,
        0.9190605624157828,
        1.236919465371538,
        0.8801152409323676,
        1.010681783795006,
        1.262823107227443,
        1.094241856689795,
        0.9040592546191715,
        0.8969488838816154,
        0.9078716101824528,
        0.8738481389744235,
        0.8854405557886262,
        0.9341249769854805,
        1.155563802793725,
        0.8830329297536981,
        0.9063097061377419,
        0.8920257097826902,
        0.894321724955933,
        0.8917910741529848,
        1.063431581368884,
        0.8897431091614771,
        0.8909714849424267,
        0.8851754775976063,
        0.88971195097401,
        0.9971593120643066,
        0.8874408599764111,
        0.8904249249248758,
        1.211936071003656,
        0.8919686517406886,
        0.8935758699503016,
        0.890452502339152,
        0.885945375844538,
        0.8805158187306928,
        0.884363716653725,
        0.8851754775976063,
        0.8894263451125636,
        0.8537666830665747,
        1.315594762804736,
        0.8899432030399129,
        0.8851754775976063,
        0.8837651461402788,
        0.8842577621299428,
        0.9023058326139634,
        0.8910832843539378,
        1.386279514723113,
        0.8929817450045726,
        0.8821751274891669,
        0.8819368119954921,
        0.8694346475293523,
        0.853563719863834,
        0.8921993353873964,
        0.8902043517376438,
        0.8863920073896426,
        0.8794471888963841,
        0.8877920046686706,
        0.8834982872584943,
        0.8869089308458232,
        0.8893899452915554,
        0.8863365802973877,
        0.8849380080760063,
        1.04284807853188,
        0.884548802575911,
        0.8823515330079705,
        1.202053180066298,
        0.8851754775976063,
        0.8866719646566543,
        0.8809975704520502,
        0.8746593925706163,
        0.8910160765132121,
        0.9099002153219092,
        0.9006884186613416,
        0.8816477274245952,
        0.8866953900736929,
        0.8982543895085165,
        0.8822150775522319,
        0.8886708239223329,
        0.8909966288253739,
        0.8788452546544107,
        0.9136451470648511,
        0.9026026743262395,
        0.8878494083771683,
        0.9125913791734865,
        0.891452438684463,
        0.8844187977632292,
        0.8991530776472432,
        0.8847834925629962,
        0.8854279681312066,
        0.8826320682157145,
        0.8810399302301938,
        0.8895681253294865,
        0.8806011609661155,
        1.150297938778847,
        0.8825898860610368,
        0.8794085159472302,
        0.8778256042359684,
        0.8905912867479944,
        0.8952256189338405,
        0.883817711254839,
        0.8875751222661115,
        0.8884011312189222,
        0.8878417956398987,
        0.8829152377120265,
        0.8793584515607239,
        0.8834820635087309,
        0.8844524827586087,
        0.8782077529077548,
        0.8801077576206844,
        0.8804823028109926,
        0.8856034809860086,
        0.8813780357664748,
        0.9449490667465157,
        0.8850903817133927,
        0.8904709719150589,
        0.8955418036808063,
        0.8786609720002527,
        0.8669571609913753,
        0.853652478271406,
        0.887046353328834,
        0.8953592860688306,
        4.338634493550141,
        0.8830378940215359,
        0.8814922363402844,
        0.8851754775976063,
        0.882673415776198,
        0.87855641778581,
        0.9024429966190247,
        0.8834804969294039,
        0.8918716941525352,
        0.8799773111971421,
        0.8968641607107463,
        0.8836742674359507,
        0.8817140640136065,
        0.890014775309632,
        0.8926513239469581,
        0.8908101681894595,
        0.8814656783683281,
        1.220122101342978,
        0.8829697582164687,
        1.401087216934296,
        0.8440118134034292,
        0.8802107302783666,
        0.8895384397576147,
        0.8859410804126044,
        0.9014524636990103,
        0.8947259516803835,
        0.8910167694864897,
        0.8907754655967092,
        0.9057702667536699,
        0.8856578256825532,
        1.102981285785837,
        0.8940839928624889,
        0.9205654750339926,
        0.8868551357236162,
        0.8843794706279483,
        0.8861509999474357,
        0.9174741267738883,
        0.8855477111711423,
        1.02010509486956,
        0.8924543518710449,
        0.8841757270179573,
        0.881930505883205,
        0.8809017743656706,
        0.8833359430777135,
        0.886611224143235,
        0.8897113094108137,
        0.8809017743656706,
        0.9143157315387198,
        0.8882552230309952,
        0.889814426542132,
        0.8844913526739413,
        0.8948597737399714,
        0.9310360801165437,
        0.8893862117928298,
        0.8851754775976063,
        0.8802290159839348,
        1.349622457170697,
        1.144153657663627,
        0.8744533227691248,
        0.8808494678381606,
        0.8926979547692535,
        0.9513019307459623,
        0.8814983160349497,
        1.379349056641406,
        1.119566814234505,
        0.880975602439093,
        0.8905292903633312,
        1.13887613255106,
        0.9026277724421525,
        0.8892599797222712,
        0.8851754775976063,
        0.9014164412280689,
        0.8898760986460045,
        0.9081116457018554,
        0.923672392577547,
        0.8834462410242264,
        0.8770081903047462,
        1.386304446218061,
        0.8859776580740416,
        1.019944197211063,
        0.8710041648627992,
        0.8463159524291134,
        0.9386934022858444,
        1.192795498980068,
        1.076452795745259,
        1.264299752200259,
        0.9094479364832705,
        0.890575224116055,
        1.706284146675217,
        1.2928889861044,
        1.211439047479984,
        0.8778297444862848,
        1.120879485250116,
        0.886084792514483,
        1.050210450630636,
        1.140726883552025,
        0.931484169301169,
        1.124037464839008,
        0.8907262819926303,
        1.087028186767544,
        1.136407244230401,
        0.9831347954807802,
        1.103859881859306,
        1.078189413763188,
        1.071380573716543,
        1.205851923669918,
        1.022365378257994,
        0.8424818257767159,
        1.000878366277601,
        0.9581363986234629,
        1.371410506861705,
        0.8966048266493867,
        1.307629727865202,
        1.034028913389676,
        1.018457950474153,
        0.939102749939023,
        0.9533290934999741,
        0.9066326774549943,
        1.429210802150137,
        0.9950101590265468,
        0.9926432742854224,
        1.862193847038147,
        1.300125642532946,
        0.9063727040194388,
        0.9071752614695826,
        1.083240505456777,
        0.8996563074632353,
        0.9364079358110738,
        0.9611504079382167,
        1.343382802747219,
        0.9491434040406262
      ]
    ],
    "optimized null": [
      [
        0.990246871882127,
        0.9965441848374806,
        0.9999999999999982,
        0.9999999999999996,
        1.000000000000002,
        0.9999999999999982,
        0.9999999999999982,
        1,
        1,
        0.9999999999999996,
        1,
        0.9999999999999991,
        1.000000000000002,
        0.9999999999999969,
        0.9999999999999973,
        0.9999999999999973,
        0.9999999999999982,
        0.9999999999999964,
        1,
        1.000000000000001,
        0.999999999999996,
        1.000000000000001,
        1.000000000000001,
        0.9999999999999973,
        0.999999999999996,
        1.000000000000002,
        0.9999999999999991,
        1,
        1,
        0.9999999999999982,
        1,
        1.000000000000002,
        0.9999999999999982,
        0.9999999999999982,
        0.9999999999999982,
        1,
        0.9999999999999969,
        0.9999999999999964,
        1,
        1,
        0.9999999999999996,
        0.9999999999999982,
        0.9999999999999996,
        0.9999999999999982,
        0.9999999999999978,
        0.9999999999999996,
        0.999999999999996,
        0.9999999999999996,
        1,
        1,
        0.999999999999996,
        1,
        0.9999999999999991,
        0.9999999999999991,
        0.9999999999999956,
        0.9999999999999964,
        0.9999999999999982,
        1.000000000000001,
        1,
        0.9999999999999982,
        0.9999999999999991,
        0.9999999999999982,
        0.9999999999999969,
        0.999999999999996,
        1.000000000000001,
        0.9554356553634822,
        0.7834283805750696,
        0.9828705704503514,
        1.094514028901232,
        0.9576768089491291,
        0.9405481014602041,
        0.9861884626484595,
        0.9522705990191072,
        0.9114777069419339,
        1.051049261113864,
        0.9568348002221455,
        0.9177278601074426,
        1.063211461122424,
        1.000180159771889,
        0.8763277908103155,
        0.8661024729470036,
        0.8436264204923675,
        1.012404062167735,
        1.008408388975578,
        0.9541481585344701,
        0.9088223401322337,
        0.9223393023308227,
        0.9420355844463025,
        0.9797908146753879,
        1.039842664455479,
        1.00471690995143,
        1.01848024948353,
        0.9904370639459891,
        1.001468834808476,
        1.029642911206653,
        1.074998559779853,
        0.9783514614754155,
        1.000123980897528,
        1.00685987670033,
        0.9959604951760508,
        1.066011747732197,
        1.168931628909667,
        1.132079977618979,
        1.300643248159372,
        1.008434508502026,
        0.9928978919584271,
        1.007695857106924,
        0.993710665092576,
        0.973085912142637,
        1.010028352659814,
        0.9930818615282583,
        0.9621914228690455,
        1.051876161712689,
        0.9551718622061453,
        0.9987727306019341,
        0.9440734141520286,
        0.9783851889846865,
        0.9747085854300276,
        1.16996107072847,
        1.09161346674871,
        1.049631569546624,
        0.8947345052461965,
        0.8951272976326907,
        1.063826894333892,
        0.918120233848823,
        1.027475791462071,
        1.108095076359468,
        1.055152093435052,
        1.082825459908056,
        1.082494503604963,
        0.9249944918501606,
        1.005508486819298,
        0.8643863609517699,
        0.9987854687907971,
        0.9739410789953001,
        1.247938798871673,
        1.440428680723961,
        1.018461687461067,
        0.9289656443550065,
        1.064353041652036,
        0.8852851348333289,
        1.348284294626948,
        0.9837734391617576,
        1.037849796137248,
        0.8876108670822889,
        0.9962700617744505,
        0.926389625211217,
        0.9296631620650523,
        0.9425113191980133,
        1.024974031627092,
        0.9957553467845105,
        0.8577040771104091,
        1.049880551102838,
        1.101263315871541,
        1.052535138577293,
        1.025003100767039,
        0.8658121962616386,
        0.8649860228727033,
        0.9333125198474602,
        1.034975043010187,
        1.074389633722837,
        0.9548676457207819,
        1.020205106526962,
        0.9706134663189184,
        0.9891340508595134,
        0.9686240435859882,
        1.02822530035104,
        1.031793432035647,
        0.8319673706899098,
        1.324915897780658,
        0.990354630690359,
        1.051794448011678,
        0.9635626060842537,
        0.9956246898084392,
        1.052663847110556,
        0.9451716080784571,
        1.089919830528418,
        0.9529100218031316,
        0.9661360065311516,
        0.9231639369663536,
        1.0237210739479,
        0.985061727645185,
        0.9315040050278481,
        0.9995956466507315,
        1.444933240903257,
        0.9135211135554581,
        0.884330263999656,
        0.9966757347846704,
        0.937628159952758,
        1.15304831442769,
        0.9486154580043736,
        1.024456513246044,
        0.8886207789277684,
        1.005021382810555,
        0.9326841785939063,
        0.9777586564084865,
        0.9938601466496461,
        1.049266754066359,
        0.986894015527996,
        0.9955072848346928,
        1.028872199044489,
        0.9396622169427381,
        0.9805354431339209,
        1.075050734888008,
        0.9230686629778603,
        1.014572278253907,
        0.9093347005163368,
        0.9156867011389309,
        1.070189412992903,
        1.038440148966255,
        1.07761170192304,
        1.077890186102677,
        0.8573663565715597,
        1.129100629935732,
        1.023272919320912,
        1.007279349277737,
        0.970856583875565,
        0.8256986996498503,
        1.742919326629168,
        0.9976853807681723,
        0.955899130482953,
        1.081031211369126,
        0.959150997053287,
        1.034467296296487,
        1.068200862904823,
        0.897501310525151,
        0.9212712957576058,
        0.9711114361607985,
        0.9929011114018077,
        1.033100028417259,
        1.099548688800189,
        1.004155815582702,
        1.07677396800578,
        0.9664952066349636,
        1.044934007552226,
        0.996744209147527,
        1.041092744222033,
        0.877912585514743,
        0.9121387588993185,
        0.9596236198633228,
        1.005127693558335,
        1.036400347068474,
        0.9518067690803946,
        1.094327025115721,
        0.9812455852926198,
        0.9282004062390078,
        1.143846130619104,
        1.02868125199965,
        0.9577975999644269,
        1.174785717067365,
        1.0116191094046,
        0.867970378081886,
        0.9178881025915134,
        1.001547258729999,
        0.9769867634677044,
        1.003475867846237,
        0.8027232100929163,
        0.9448163980674882,
        0.9392327682639778,
        1.048978866100167,
        1.042704208093996,
        1.186252342441004,
        1.003745383249655,
        1.044168203970315,
        0.9517059533890797,
        1.259641524796237,
        1.026993435450135,
        0.9913468479481858,
        1.04518849662904,
        0.9560884125515975,
        0.9893375262910318,
        1.041753898168576,
        1.003526431472793,
        0.8539561266237835,
        0.925456147344799,
        0.9967764151341876,
        1.063037799233675,
        0.9499339586659562,
        0.9054302602554243,
        1.012616253901726,
        0.9701588919644074,
        1.050702444942099,
        1.021468306434566,
        0.9920184872595266,
        0.9108513416734666,
        0.9422707033771142,
        1.012154085219494,
        0.8708922055496215,
        1.00018216048998,
        1.010385252845374,
        0.9637412879899075,
        1.055856574203129,
        0.9481901264003674,
        0.8701709733165185,
        0.9798806919204506,
        1.587262039325007,
        0.9276502676240141,
        1.008769162850789,
        0.9775590856497113,
        0.9840525821915331,
        1.017059565062893,
        1.024817288452083,
        1.013932912230538,
        1.226255668971853,
        1.200413958999287,
        0.912279238194184,
        0.9003265902875818,
        1.032190671861987,
        1.045682509640228,
        0.9706239499460209,
        1.009141977828849,
        1.173696623518152,
        1.030790169152375,
        0.9251690723268635,
        1.043782777594625,
        1.004500851822098,
        0.8469019594768404,
        1.024285632906999,
        0.9799607595514993,
        1.013579034051613,
        0.9908106037233793,
        1.028637191113668,
        1.0103004670138,
        1.015525973992058,
        1.007399102405526,
        1.018486780673369,
        1.026557767909744,
        0.9624242139914115,
        1.035222635838215,
        0.9227529426622861,
        1.170611519404074,
        1.265871365763447,
        1.021692927935187,
        1.048162082524523,
        1.057120360130901,
        1.05180616658384,
        0.9561306840778637,
        0.8903472889197483,
        1.060446003852614,
        1.003286553731803,
        1.009484691013907,
        0.940901908186606,
        1.097839509567629,
        1.008224004044347,
        0.9787380369298796,
        1.031058480386414,
        1.022041086638404,
        1.02176983318306,
        1.032929129787593,
        1.06427301560412,
        1.0038957134753,
        0.8522444613557112,
        1.018640595358252,
        0.96675664696874,
        0.993117764159743,
        1.084473371496955,
        0.9871616860492031,
        0.9279460140140215,
        1.05555328781878,
        0.8954135371404882,
        0.9912949071800704,
        1.081603312426777,
        1.032000581606702,
        1.013685069531222,
        0.9784196845122214,
        1.056577096042232,
        0.9505361826489223,
        0.9221722487038279,
        1.000474883118255,
        0.7676331483711424,
        0.9838071933433132,
        1.099580345292011,
        1.275434699126745,
        1.045743701821999,
        0.9907046577786154,
        1.011843611857805,
        1.149872732459147,
        1.008081965277961,
        1.106339882727259,
        1.092266950446355,
        1.068705634053941,
        1.083317111228063,
        1.547667792113434,
        1.017986142263639,
        0.890177302929253,
        0.9606034393845415,
        1.00103107996296,
        0.9640238562477876,
        1.012923235411624,
        0.9969472253722063,
        0.9109421873315825,
        0.8883869290393807,
        0.9557145994406698,
        0.9904896185437584,
        0.8952583312479792,
        0.9942067962892958,
        0.9290286589602643,
        1.020135870736618,
        0.9262433651599024,
        0.9987543470176695,
        1.026218023178963,
        0.9097780560024451,
        1.10039285152646,
        0.8850005101122871,
        0.9956287056546658,
        1.000640285279805,
        1.003974590649338,
        0.9322731352137138,
        0.9503961556431103,
        0.8568021729506892,
        1.029421344745139,
        1.029442999999836,
        0.9117199122376631,
        1.018865664041913,
        0.9619258638615503,
        1.05174036914489,
        1.025955890501253,
        1.217051783822728,
        1.022869249162435,
        0.9487699076683936,
        2.541378749821741,
        0.946829597962957,
        1.006572522229543,
        0.8999548201911981,
        0.9736437880883738,
        1.049437434582751,
        0.8583390585061367,
        0.8795984023003525,
        0.9746247218904445,
        1.007580184736028,
        0.9695526961702045,
        1.00860369744031,
        1.028785859668072,
        1.034772051591027,
        0.9629473606200821,
        1.017629819748255,
        0.9390411778277333,
        1.395390220258421,
        1.008634492642444,
        0.9226966847401139,
        1.205178025694693,
        0.9928240352142951,
        0.9883308486320534,
        1.161823105795737,
        1.019480959001111,
        0.9777313047117455,
        0.9461400962008237,
        0.9612663758739539,
        0.9205948231945434,
        0.9763767515764524,
        1.007144087083739,
        0.9979527998456115,
        0.8976959909660123,
        1.020967231130161,
        0.9588696281725624,
        0.8850229641979993,
        0.9527889988991818,
        1.006496761552211,
        1.002733856033842,
        1.018988181673834,
        0.9969921960407584,
        1.014961200095003,
        1.058264527531604,
        1.026638949570039,
        1.078196882545877,
        0.927518805715906,
        0.9325100901669365,
        0.9606390468080742,
        1.222573573288885,
        1.016137083553172,
        0.986977508921076,
        1.022733688657889,
        0.9821463835269311,
        0.9639762555446326,
        0.9848289601928983,
        1.028841313520591,
        1.024243614744188,
        1.10318581542782,
        1.015121360017373,
        0.9854719164127479,
        1.064054984633467,
        0.9916092352662861,
        0.9601114520098981,
        0.9972402701406985,
        1.016250320340072,
        1.00695419428715,
        0.9644361489941641,
        1.017034602558868,
        1.02561996887826,
        0.9961340617618184,
        0.9963674563063718,
        1.045876263787008,
        0.9790439745243873,
        0.9785012267502019,
        1.018538463937626,
        1.070970252744317,
        1.145030114979159,
        0.9711131405651315,
        0.9692429819575709,
        1.008506542695898,
        1.087875521474307,
        1.000118498862584,
        1.11428918293426,
        1.056926272776668,
        1.02151452447386,
        1.009632735651367,
        1.016822856104668,
        1.002259746462464,
        1.018415132780036,
        1.012767268356894,
        1.025021559895907,
        0.9739452471416454,
        1.087927553940824,
        0.9892647001668051,
        1.02432839615084,
        0.9856032433257436,
        1.037200810766527,
        0.8201240228671152,
        0.9058932651282359,
        0.9776206783265848,
        1.047496012990059,
        1.003557309642613,
        2.604437289156447,
        0.8892837807673756,
        1.092321156117914,
        0.9332014247025681,
        0.9716165843863044,
        1.033070766512988,
        0.929971036145342,
        1.043729144734393,
        0.8784366083861229,
        1.022133952496062,
        0.9972402701406985,
        0.9306480020273975,
        1.014721323993192,
        1.034842430534997,
        0.9319235571734378,
        0.978075316516152,
        0.9482217439795644,
        0.9082094761713485,
        1.005049899306195,
        0.938784364815191,
        1.002067183220952,
        0.9837568785532735,
        1.082359567851291,
        0.8253984969933443,
        0.9542812946055457,
        0.9962561878577652,
        0.9871734851377667,
        0.9639583333192275,
        1.016593122461548,
        0.9478579605375365,
        0.927304269179335,
        1.046610948842694,
        0.9515255540313744,
        0.9944917858380985,
        0.9674970375733475,
        1.022601133871115,
        0.98561664296546,
        0.8950761602939867,
        1.008348294720979,
        0.9533079878851045,
        1.052613762830346,
        0.9638918490331898,
        0.9489406270919027,
        0.8781763591095987,
        0.9481860913342335,
        0.9849687739661116,
        0.9684920158883494,
        0.9932003716618429,
        1.004823258602057,
        0.960468951950938,
        1.018940385937805,
        1.023679907295771,
        1.09430833065789,
        0.9574386837873533,
        1.111631104832762,
        0.9892696019715168,
        1.053625547714237,
        0.9504925677354488,
        1.105392612195084,
        1.030737626222859,
        0.9329228868629437,
        0.956511324138665,
        0.9668049917414469,
        1.016050838621556,
        1.002390216560042,
        1.009638628886909,
        1.000844549547516,
        0.982471888016558,
        1.115023328635861,
        0.9080878981494775,
        0.9765598841273722,
        0.9699878586464277,
        1.121919141255725,
        1.121844833629363,
        0.8313838372748287,
        1.026421780475417,
        1.021092460619779,
        1.0199869184601,
        1.048329854779186,
        1.049493005558467,
        0.9775590856497113,
        1.014152156519107,
        0.9975515104580599,
        1.002958074498527,
        0.9641972479822238,
        1.389423145914277,
        1.03670477574761,
        1.261883583875176,
        1.047689313913064,
        0.9617132060772534,
        0.9919386677329525,
        1.012692532335429,
        0.9147750756943519,
        0.9652717877879583,
        0.9673060018976071,
        0.8055650198270817,
        0.9849918009345838,
        1.005643128796061,
        1.017344648317618,
        0.9857131975061982,
        0.9959441789034804,
        0.9924656357513036,
        1.138786828381755,
        0.9573800198774426,
        1.052660694834157,
        1.070356815820758,
        1.036818988700266,
        0.9866564229793541,
        1.015255928602496,
        1.027141798166018,
        1.000599611685707,
        0.9821129724654393,
        1.045346777990952,
        0.9287118784906262,
        1.025900171184245,
        0.9740818169789128,
        1.039526741319168,
        0.9404072344689509,
        0.9416109051288934,
        1.02806210474085,
        1.014390135889092,
        0.9502152470235352,
        1.005517949270409,
        0.9735353276418767,
        0.9827811731690826,
        0.9300841904039469,
        1.009273628399632,
        1.025748474884631,
        1.038862834520354,
        0.9546981902609216,
        0.9812105051794726,
        1.040558839292444,
        0.9979665280592388,
        1.328299716291218,
        1.012510479384042,
        1.004242217609371,
        1.002384248941645,
        1.026495835965581,
        0.9766016263147331,
        0.9324046741023776,
        1.038919960108545,
        1.026392929504363,
        1.015870456691801,
        1.118962816707956,
        0.9605675110472727,
        0.9911019918617064,
        0.9109454629663573,
        1.004780718617068,
        0.7193948429759482,
        1.030482344579587,
        1.032767974881025,
        1.052198758337797,
        1.039079213598966,
        0.9721511392009932,
        0.9725909312593423,
        1.016914529923918,
        0.8920773250229711,
        1.021411260699192,
        0.9651064079700237,
        0.9186948391953826,
        1.088171310725382,
        1.024840404514555,
        1.134762587646869,
        0.9200691685264046,
        1.003723202383733,
        0.9216126069603782,
        0.9709078695544289,
        0.997490338257288,
        0.9638884688298824,
        1.032182754865495,
        1.02849888700433,
        1.06840644311067,
        1.063613577778727,
        0.9447082991851841,
        0.9901797199601735,
        1.022481387136848,
        0.9987810367616738,
        1.062004024781989,
        1.00288848262159,
        0.9695398686087976,
        1.025336306761658,
        1.046740846577225,
        1.007934854994158,
        0.9763514199730461,
        1.021615417890506,
        1.141716305725682,
        1.040653414253154,
        0.99182337938993,
        1.023760985159183,
        0.9933602414140024,
        0.982853471232616,
        1.012300707591029,
        0.8954533919494756,
        0.947089902207879,
        1.029360110754831,
        0.971279966283581,
        0.9873151979746262,
        1.026618726242153,
        0.9690657114177651,
        1.002060432118394,
        1.036542497825657,
        1.013932659132329,
        1.023876316358214,
        1.002671860312979,
        0.889951346531781,
        0.9758525836183433,
        1.163293455047083,
        1.105070325055078,
        1.018701632492023,
        0.967605613775507,
        1.020767247297266,
        1.03147399755336,
        1.068908577742552,
        0.9819813978450023,
        1.281480610546579,
        0.990246871882127,
        1.153694226708013,
        0.990710549668344,
        1.035830965786142,
        0.995135150264464,
        0.9704918318726721,
        0.8613747759410452,
        0.9483283942963576,
        0.9519824380280797,
        1.245320188973809,
        1.049366817288511,
        0.8311943912006357,
        0.9283543865204208,
        1.127128660448662,
        1.040865653705104,
        0.9294398768734953,
        1.03387388091852,
        0.9486747310097114,
        1.02015962680284,
        1.060981297691741,
        0.9588751044372463,
        1.010438634546194,
        1.208155729519093,
        1.008659355041726,
        0.9618379457471715,
        1.008621539303841,
        1.034921304367876,
        0.8816808207174978,
        1.035003103773265,
        0.9688622319098423,
        1.021648809027256,
        1.023433936774172,
        1.647624335358765,
        1.030170194246278,
        1.043704851313325,
        0.9961989838667559,
        1.008492610074846,
        0.9874679003958353,
        1.102270476871274,
        1.010925962157158,
        1.016019596163219,
        0.9700929184839135,
        1.059309918904348,
        1.031684558445662,
        1.036802163870451,
        0.9562353036678403,
        0.7419449408505584,
        1.032170163821126,
        0.9076965270043014,
        0.969151556320278,
        1.038411880318948,
        0.9950538630875316,
        1.032344678195667,
        1.025041707577917,
        1.036243861001731,
        0.9390149635441818,
        0.937208160823573,
        1.026644581855441,
        0.9693292375491873,
        1.388517628186857,
        1.149171885077092,
        1.034914494070087,
        0.9235212166386535,
        1.021550439358856,
        1.007686545507519,
        0.9308203601725705,
        1.029682761194236,
        0.9449663180139483,
        1.0491618680853,
        1.023929040350641,
        1.007602367076347,
        0.9204331361988094,
        0.9274866037817705,
        1.03448876711036,
        0.9474371937631353,
        1.04268324084821,
        1.016759280790162,
        1.065381086422324,
        1.012207269988642,
        0.9307370542809558,
        1.002753778442955,
        0.9253518785335749,
        0.9107073024717713,
        1.061936606010259,
        1.008923180989783,
        1.11244134520523,
        1.030986703747674,
        1.031908959978105,
        1.014845368453984,
        1.033301417467763,
        0.9876478060240379,
        1.030838765031705,
        1.037307595469994,
        1.036486137295714,
        1.049830347487468,
        1.003665240459865,
        0.9986344242113442,
        0.9160060557227949,
        1.039350482009656,
        1.029455086735703,
        0.9968938852784905,
        1.010917493745962,
        0.938491334706207,
        1.038340751446192,
        1.022261229543102,
        1.039327301570044,
        1.000568138261268,
        1.021885966665226,
        1.006252918598497,
        1.047345329861906,
        0.9869348881354817,
        1.041958362072235,
        0.9968938852784905,
        0.9846095612053363,
        1.152820598354541,
        1.04747954048632,
        0.9829578417384154,
        0.9968938852784905,
        1.036856361901195,
        1.059918470113233,
        1.069388990233997,
        0.9998333561252429,
        1.177555249845325,
        0.9833626845110021,
        1.034369293689065,
        1.03717548100438,
        0.9773257439959897,
        0.9663111550987095,
        0.9641078297372678,
        1.044113432796966,
        1.017782998106783,
        1.064965827444963,
        1.019813618789601,
        1.001703551420549,
        1.01912391949981,
        0.9857988619273229,
        0.9743456184986379,
        1.051200049318089,
        1.064774338224286,
        1.024017641424682,
        1.017662471642109,
        0.9668588063303459,
        0.9968938852784905,
        1.046702466497676,
        0.9962299589102889,
        0.9617597279164533,
        0.96889661579762,
        0.9951323054838993,
        1.014204844178425,
        1.056883929953882,
        1.021779044948212,
        0.990246317959218,
        1.01706021905209,
        1.029510551273886,
        1.051824403119167,
        0.939960676796624,
        1.044159751771055,
        1.024098177183576,
        1.035891632743893,
        1.003647560092272,
        1.029617449413942,
        0.9751684984067605,
        1.031379879501022,
        0.9878033485767534,
        1.001869194639757,
        1.056719296107513,
        1.005804362346572,
        0.9233585568974273,
        0.9191342240192182,
        0.8971606079237177,
        1.023722167594153,
        0.9662896144091071,
        1.002936113788109,
        0.9896668403180621,
        1.024569601444864,
        1.002247951787892,
        1.004848006437193,
        0.9391406451414168,
        0.9304309194627393,
        1.090963070859358,
        0.9320703361163372,
        0.8947009978274096,
        0.9578949150136142,
        0.9039737758384813,
        0.9112350822052696,
        0.8736195452765517,
        1.033266689007869,
        0.9162064439963513,
        0.9802612245015595,
        1.002598371072637,
        0.991162932505865,
        1.041065820908404,
        1.002983461274996,
        1.105112803398128,
        0.9859485312229073,
        1.021568470354712,
        0.9722720423304503,
        2.117841862922055,
        1.026333638214096,
        0.9897524752926132,
        0.9968938852784905,
        1.008018225531262,
        0.9967681234794574,
        1.026732423154909,
        0.939289887710936,
        1.021251713726177,
        0.7959146648885311,
        0.9197488727286521,
        1.017579171768964,
        1.00541286419169,
        1.009093377624341,
        1.055457324342835,
        1.031320623411201,
        0.8979498573187705,
        1.003316913631133,
        1.005560033075096,
        1.06174806117425,
        0.9798088472280219,
        0.9904501800567982,
        1.037149666877522,
        0.9627345011016486,
        1.028660669112172,
        1.020205867344707,
        1.050386932076135,
        1.012278336666782,
        1.025191255926082,
        0.9960726450630157,
        0.9292959679339461,
        0.9851067561756364,
        0.9284652241705867,
        1.034374361094605,
        0.9781422789955685,
        0.9744600109419898,
        0.982609496252348,
        0.9576715029397916,
        0.9799750891652554,
        1.002137472605394,
        1.027667063164035,
        1.047794022345847,
        0.990246871882127,
        1.033069223624608,
        0.9906264459209195,
        1.029133747424012,
        0.990246871882127,
        1.040443958914073,
        1.004580669404625,
        0.9719995467560651,
        1.046540764689841,
        1.000730992076575,
        1.044209490169014,
        1.005247772118493,
        0.9968938852784905,
        1.046590530575915,
        1.132523649133096,
        1.00530128756207,
        0.9524503210020568,
        1.007695857106924,
        1.00245323923996,
        1.024855822092581,
        1.030582899159917,
        1.050845726062377,
        0.8795134705239054,
        1.006807298776731,
        1.021304686007426,
        0.9724344831602387,
        0.9874822709035591,
        0.9186016172549513,
        0.9968938852784905,
        0.9603366125485933,
        0.9783043734584567,
        1.056065267881939,
        1.015816024111292,
        1.02546851026112,
        0.9372165690107946,
        0.9839141953440488,
        1.012495665496709,
        1.03223062535222,
        1.031716541375849,
        1.088056990125366,
        1.056240819059926,
        1.032659178475966,
        0.8735679469105534,
        1.002922741303142,
        1.023255775888314,
        0.9858858876159451,
        1.058190662709583,
        0.875646208063692,
        1.006323875758282,
        0.9508316630575081,
        0.9556848256687858,
        1.026453652561093,
        1.008617935718829,
        1.032643402492404,
        0.9117463057177432,
        0.8841310601470087,
        1.019160123085834,
        0.8880881453107984,
        1.007121169589582,
        0.9978915012771132,
        0.980309963971515,
        0.9659921021414003,
        0.9377326717619923,
        0.9337591682787438,
        0.9081326615572445,
        1.021019247830399,
        0.96201353262209,
        0.9844070118273638,
        0.9035744104866242,
        0.9641857433061445,
        1.001430938527784,
        1.011091340999052,
        0.9436656661578161,
        0.9801640617361348,
        1.01276799318031,
        1.010142798637695,
        0.975486879866195,
        1.000194349501596,
        0.9728493637458425,
        0.9638341064762833,
        0.9295751087950349,
        0.9874200973007023,
        0.9715232612933467,
        0.9461294397028237,
        0.9381931172304715,
        0.971261147106899,
        0.9950707495785865,
        1.050999599362687,
        0.9961876959193542
      ]
    ]
  },
  "Site Log Likelihood": {
    "constrained": [
      [
        -7.154289436869879,
        -25.90159662115216,
        -3.897015767649433,
        -3.726369371427095,
        -3.666996999322225,
        -4.206259194537292,
        -3.964497276252311,
        -4.702182869696822,
        -3.844366569707675,
        -3.726369371427095,
        -3.585472283391724,
        -4.588679630370818,
        -4.707936546717232,
        -3.455222959711038,
        -3.663601556349287,
        -3.663601556349287,
        -3.897015767649433,
        -4.197192674308754,
        -4.820180067977402,
        -4.992086182265573,
        -3.491695442061117,
        -4.41803323414848,
        -3.75611867961406,
        -3.663601556349287,
        -3.491695442061117,
        -3.666996999322225,
        -4.774641065398787,
        -4.010519006975436,
        -3.951146634870566,
        -4.315189872589335,
        -4.702182869696822,
        -3.666996999322225,
        -4.206259194537292,
        -3.897015767649433,
        -3.632592530096487,
        -4.105394364287681,
        -3.455222959711038,
        -3.514595331815907,
        -4.702182869696822,
        -4.820180067977402,
        -3.726369371427095,
        -3.897015767649433,
        -3.726369371427095,
        -4.490491429850445,
        -3.596120047746409,
        -3.726369371427095,
        -3.491695442061117,
        -3.792591161964139,
        -4.811113547748865,
        -4.811113547748865,
        -3.491695442061117,
        -4.983019662037036,
        -4.016272683995846,
        -4.287783910467795,
        -3.373698243780536,
        -4.197192674308754,
        -4.490491429850445,
        -4.41803323414848,
        -4.820180067977402,
        -4.625152112720897,
        -4.507154914440315,
        -4.797058227009067,
        -3.455222959711038,
        -3.491695442061117,
        -3.804498644384656,
        -25.82453239310202,
        -49.60662923412018,
        -32.32616429807186,
        -43.55855092331072,
        -46.2174744945296,
        -25.04980839399661,
        -26.85886681814413,
        -34.57308942887779,
        -29.70347491964688,
        -28.69741636949846,
        -36.06396537606038,
        -38.03195186552612,
        -34.1734132124622,
        -43.12243184221249,
        -36.07459694295648,
        -46.50494255511787,
        -29.51609092533753,
        -41.36925897588715,
        -30.29469415226167,
        -24.42069561064103,
        -33.30519125585437,
        -47.11909442951035,
        -18.63100429051228,
        -12.61243490662051,
        -15.76260461242996,
        -18.71803800893201,
        -46.9260332368905,
        -13.44932158186708,
        -12.48652857712265,
        -27.11487080247637,
        -31.77521690476713,
        -43.34321181456978,
        -45.20280749825817,
        -45.99286314591865,
        -33.1041093777913,
        -40.14826995946931,
        -37.324098210837,
        -50.85084741920927,
        -52.41199183026598,
        -19.75050376992352,
        -45.4375992265876,
        -10.60891488405477,
        -38.80996785829128,
        -46.25541143948637,
        -38.23305363812371,
        -36.0431137976879,
        -49.22679632893907,
        -50.34062471015566,
        -42.92751690955867,
        -40.69335454552049,
        -47.69801908330561,
        -46.2200220723497,
        -23.702237438933,
        -32.07153586333337,
        -51.33877973139601,
        -17.2451889607615,
        -27.02756014031095,
        -30.18951063781434,
        -55.31657468846844,
        -26.47376434445881,
        -32.63807747496851,
        -35.70548844483061,
        -32.63572436834768,
        -24.42238321807441,
        -33.0502029213612,
        -23.63672660592072,
        -35.60237436054796,
        -69.60330646550783,
        -39.79172384687255,
        -47.40981173581559,
        -34.16389687227426,
        -62.83467842712682,
        -28.35826553349536,
        -29.04834156685299,
        -38.45276965832275,
        -46.31315883326241,
        -53.60272006441067,
        -23.08531978386693,
        -13.7946878301252,
        -45.19642483906441,
        -33.21313085163167,
        -28.81973065656537,
        -36.98193924606479,
        -45.13819294886312,
        -34.19204114987786,
        -50.19529885908253,
        -62.41783359226964,
        -20.76691517639991,
        -39.3222674366195,
        -44.47554150496363,
        -25.8279558082612,
        -48.60257849003132,
        -15.46362304278991,
        -56.72195846469027,
        -36.34298660405541,
        -59.80284334834125,
        -54.87307895267948,
        -17.11697677135418,
        -36.2904686981174,
        -46.28658276247783,
        -38.1542879804197,
        -20.07037754841212,
        -11.9510357592821,
        -33.84397260832135,
        -29.90749209881844,
        -25.19460951242413,
        -38.24753062324968,
        -32.25837673695762,
        -18.5818420735624,
        -42.97201251251456,
        -33.29366183512804,
        -24.32245170750774,
        -18.41241572499293,
        -38.620972574916,
        -27.25709661397565,
        -57.41929216970261,
        -11.75309027718372,
        -42.45980316139172,
        -25.52991534885174,
        -26.16308456799363,
        -45.05907587295142,
        -22.57030458890422,
        -34.16670834776356,
        -43.87769405725493,
        -39.19790167904124,
        -31.73752221826819,
        -10.95763373077532,
        -49.16559553653871,
        -20.39475064235853,
        -22.45597166334025,
        -20.55571472673822,
        -26.45169759835295,
        -21.44626194213416,
        -34.49773495311186,
        -47.50036764545353,
        -26.59319269438169,
        -44.61701853910208,
        -17.00881238262694,
        -47.61997882467593,
        -39.44611059811909,
        -18.02595919513247,
        -52.83944163590714,
        -24.09196024285628,
        -30.89183983729091,
        -27.91715962985339,
        -34.2586252911052,
        -37.10583418524759,
        -48.21451296497263,
        -41.17306767522455,
        -32.30418337780541,
        -13.98634876474241,
        -42.58035437197891,
        -53.82615654488501,
        -45.42207682160555,
        -37.60084437019854,
        -28.57664714261796,
        -30.47845480601381,
        -44.2781539788855,
        -23.49786740279881,
        -24.41661099149898,
        -32.84063009062024,
        -30.8023625793098,
        -32.6591760268545,
        -27.56431119214638,
        -17.96668128392846,
        -47.83594204952846,
        -20.85724184305918,
        -42.72323033682523,
        -18.40147372438141,
        -14.19416067085979,
        -24.06154334419648,
        -42.90076347137001,
        -28.66535866226117,
        -33.21013763115847,
        -45.38445275598633,
        -34.02893933352978,
        -20.0191362049993,
        -28.08485296883964,
        -39.26355208657898,
        -25.15291693550882,
        -56.52021653056745,
        -54.25467414937675,
        -19.64360127023131,
        -37.69299701438867,
        -55.56291541044737,
        -27.25783860114649,
        -16.22886457382285,
        -15.0308374213715,
        -22.82805667985054,
        -27.42242438538253,
        -11.17062447045676,
        -35.1546161833094,
        -30.59498993635693,
        -22.74850276071934,
        -32.21559422638463,
        -16.34463022018041,
        -53.34816314799277,
        -10.13260663639559,
        -20.53819617887538,
        -31.2917658384831,
        -35.62618491436592,
        -24.14320752715783,
        -27.22213926353071,
        -17.19913320283526,
        -42.5605508266989,
        -31.84703071603284,
        -15.55192437423681,
        -32.04474723906254,
        -69.21774751063985,
        -28.07685094491302,
        -29.03976187321493,
        -37.60612478371134,
        -28.19903370310948,
        -32.18988862577282,
        -21.63463328706719,
        -37.80711053196452,
        -19.82501687979957,
        -54.16817017443704,
        -26.60300340008277,
        -23.64791921747099,
        -35.61873762437337,
        -11.58267244026896,
        -55.39083509541562,
        -46.50216718080239,
        -39.791812885978,
        -15.87286005327416,
        -28.69202011495667,
        -56.13776492087187,
        -46.31610059385675,
        -30.15509765850032,
        -47.44360243587963,
        -56.6897571223674,
        -24.93646517990014,
        -8.60662131945151,
        -22.59854082152704,
        -14.80770895362419,
        -37.82225873755866,
        -10.41023954175895,
        -42.48030630052153,
        -51.72751830573697,
        -26.3211977770469,
        -36.42051611188823,
        -36.50903906933034,
        -44.61666109018382,
        -24.05872900369245,
        -14.21541514046929,
        -41.22355821553915,
        -31.54225648496868,
        -25.79824911245424,
        -23.10726518707365,
        -17.86764300213316,
        -44.9636616311596,
        -46.9347526447706,
        -23.97733084505634,
        -40.52314095932493,
        -16.43908716693238,
        -19.55647325178129,
        -37.99556990942392,
        -23.39830008252542,
        -30.36463792116874,
        -26.48609952544869,
        -13.97208856198855,
        -42.022193365252,
        -24.17540282556973,
        -42.71664790823353,
        -35.36746582596525,
        -43.49408312056303,
        -40.16599250927702,
        -24.07682298907048,
        -20.68444073039249,
        -28.18227529360039,
        -35.81127497684169,
        -29.97234543945782,
        -25.62443964080961,
        -20.70246758500803,
        -18.55680071554747,
        -51.07918562327995,
        -40.45124298958869,
        -42.71697334543907,
        -48.97983600065395,
        -24.41563953742715,
        -16.93769878458931,
        -14.68656690107531,
        -19.28971628328758,
        -35.02100933024831,
        -46.01133014036606,
        -39.89623896776806,
        -31.69710884783355,
        -30.14213328136314,
        -30.29636285998629,
        -36.36048740148964,
        -52.28618867549682,
        -41.22072197048193,
        -20.80737622677048,
        -51.41799902253879,
        -37.40274741158114,
        -28.70006165564348,
        -13.47119714594515,
        -50.10502025048879,
        -36.40875322473391,
        -26.76576764510994,
        -39.23506676495134,
        -41.65708048117837,
        -27.16343959437646,
        -38.69611971714933,
        -26.29789319597879,
        -44.33578517746334,
        -26.42521702043356,
        -12.23678113833235,
        -15.61529468621233,
        -18.41270612856631,
        -39.21768102419321,
        -41.80322488809301,
        -33.151644726048,
        -64.33854019559531,
        -19.9418727110631,
        -41.01984489508351,
        -56.09378929481311,
        -19.05874001722402,
        -47.85390882644744,
        -24.26443447075061,
        -52.19843002612155,
        -46.47064774802955,
        -28.41185393740374,
        -31.21400528832082,
        -43.04812471434394,
        -45.12392923431435,
        -32.8371667388307,
        -19.1425345101038,
        -64.48578440090273,
        -42.11794075491426,
        -14.06193807760079,
        -25.23376171408352,
        -55.28016718230323,
        -12.86344684525576,
        -27.06321616560226,
        -41.59179838918163,
        -64.51478404191461,
        -24.16926097397549,
        -10.49594632684212,
        -22.53134666460742,
        -14.74656738069878,
        -57.16053110703051,
        -26.04261758377425,
        -52.3414736652289,
        -22.79512751896247,
        -18.98243388252479,
        -56.41740816348749,
        -51.43542713678518,
        -51.26341726010855,
        -15.97705272582898,
        -28.76508052116722,
        -47.16740985959616,
        -12.31923209205472,
        -22.79224257901466,
        -50.6611011092861,
        -56.80327322844168,
        -18.5462384105369,
        -60.31305855578119,
        -43.53153920805636,
        -19.80183771521531,
        -39.02106036576297,
        -44.94954162677698,
        -31.08564139748729,
        -51.90881136939154,
        -39.1178267162825,
        -15.19896786661584,
        -15.72060880220877,
        -12.82292717933464,
        -12.20618860453427,
        -35.2539310749353,
        -35.36936922847246,
        -55.68534428666553,
        -26.57312756226469,
        -59.51716077449386,
        -45.3002872395955,
        -13.88014355640652,
        -26.21778527013669,
        -33.70695268140354,
        -46.99507428103161,
        -18.11343645919889,
        -41.91545253297665,
        -39.32288118734304,
        -42.82636945802735,
        -51.77174225218619,
        -21.36621125922396,
        -21.02293155065426,
        -40.60868958092536,
        -20.77461169627998,
        -27.70586033350974,
        -25.96466934554927,
        -35.2928433135196,
        -20.49808411794182,
        -18.97318778595494,
        -13.24937756220596,
        -11.05829119253758,
        -17.74220045876483,
        -17.70542409302536,
        -13.40148612896229,
        -21.11803124428193,
        -36.51658069349062,
        -31.87989155930358,
        -45.13577110630048,
        -49.82940742370715,
        -43.05066488538102,
        -12.85590188240229,
        -13.37987289387243,
        -46.2320644074485,
        -18.56678225728493,
        -23.15672386277816,
        -22.04826363264111,
        -24.2496992797178,
        -26.06076486825044,
        -39.4422162987236,
        -39.54253761786375,
        -24.64489787129323,
        -44.54707714753879,
        -25.80905990162816,
        -9.558716633656207,
        -11.89438262698629,
        -10.25079142000289,
        -27.25282824836875,
        -13.86827698037262,
        -32.05500747066856,
        -22.89020520397009,
        -26.8816886114478,
        -36.18894635253919,
        -44.91310040042437,
        -27.11501857158899,
        -20.43427342895259,
        -27.94323442701059,
        -36.37001403381565,
        -22.47891877530562,
        -26.2299258865752,
        -25.20045135669367,
        -48.18727636599926,
        -22.1643251473253,
        -53.67117665918335,
        -35.9783273679851,
        -21.76335913320363,
        -20.18566466582385,
        -24.09406465143667,
        -12.23375008351524,
        -12.71569185586203,
        -14.25637402979075,
        -14.17571821696649,
        -19.74665399568044,
        -37.16180799580332,
        -12.64738842291818,
        -26.86686988914193,
        -19.06125394483007,
        -34.2449487548039,
        -45.02998853004594,
        -33.35756742462771,
        -7.964644004110873,
        -18.6813089903371,
        -26.10770703054986,
        -37.06600161113438,
        -59.70590026193219,
        -30.533453815436,
        -27.84047549746939,
        -28.78880458317394,
        -39.51785388324131,
        -25.76949894315448,
        -17.29663714793644,
        -26.93978306321336,
        -17.40375161679315,
        -9.558716633656207,
        -16.74950021331714,
        -35.55531393318696,
        -16.57330023074303,
        -42.01281606632632,
        -25.1320396890262,
        -16.47516878586862,
        -16.23774493335386,
        -18.68759920945596,
        -34.04722966949897,
        -25.66028934325986,
        -14.51129739666656,
        -43.19579593339958,
        -56.24094942266927,
        -24.22828527493578,
        -49.50876613132563,
        -41.38561869678109,
        -25.44661408451437,
        -45.14248975093717,
        -32.76251741014561,
        -16.79857306182603,
        -15.80183079247605,
        -30.46152368523382,
        -27.53965720192579,
        -15.93663064961191,
        -10.89926267595993,
        -11.25415136776842,
        -16.11579760058584,
        -31.35169351966628,
        -25.99016567769804,
        -22.12885314529555,
        -38.46264614475246,
        -32.55630611799274,
        -33.49754154058219,
        -32.62222835187536,
        -29.20674656523153,
        -33.47826376154561,
        -12.4335098208835,
        -28.55874070785196,
        -39.51602218214916,
        -33.41909171489031,
        -16.08819165402304,
        -36.83143946779086,
        -20.5645522011184,
        -34.24484256750895,
        -14.75871449616155,
        -24.67192471879186,
        -12.36158222617033,
        -20.26352979223443,
        -11.89009376641646,
        -32.4755391044413,
        -31.68580394563293,
        -34.78862480099955,
        -52.88573538630569,
        -18.93705862805253,
        -16.82589109936454,
        -44.25299747231805,
        -48.56285654223522,
        -43.24102000113561,
        -20.11454038773892,
        -36.90583361522187,
        -50.68057733724192,
        -18.50970353687468,
        -25.82504316978629,
        -40.92961179592091,
        -20.47791365994202,
        -27.96725661895952,
        -35.67007621148076,
        -25.9063911528843,
        -22.31526266197926,
        -8.60662131945151,
        -16.85443299297589,
        -38.03019654218424,
        -37.77359970011722,
        -11.75604592672127,
        -51.31845100209582,
        -19.75692874787057,
        -51.05104944254927,
        -24.78790231646609,
        -60.53497047022586,
        -47.21926804094762,
        -34.2304335649786,
        -41.43872649249519,
        -25.13732494190322,
        -56.9432999516869,
        -75.82513680267608,
        -19.98080701076491,
        -18.08638634917359,
        -13.2455921302193,
        -41.08642559649335,
        -18.40096597771634,
        -31.5620879117439,
        -40.24467571242695,
        -34.60159433298115,
        -19.43767685426056,
        -50.24334874198444,
        -14.72679240896051,
        -24.81793931930913,
        -11.27405179355266,
        -22.5807321547652,
        -19.40104017272825,
        -39.9765179155515,
        -18.41250838769798,
        -43.90142397691831,
        -24.6470044172698,
        -35.64172007033972,
        -19.56310128749558,
        -45.51969048538933,
        -39.59758941360168,
        -44.81086548702872,
        -23.68910008207479,
        -25.93836068895533,
        -36.26709355714311,
        -45.48170179997923,
        -24.67526930373714,
        -19.88632727451185,
        -20.66513194816478,
        -21.58946087873524,
        -15.66069670249426,
        -39.71952336526878,
        -17.99020805245992,
        -32.50359753471157,
        -20.98375495469776,
        -33.67661603918289,
        -21.63755276736693,
        -15.56963690300577,
        -26.07831237325411,
        -32.61068381490497,
        -20.93191902004881,
        -16.71977180346803,
        -40.84600810476351,
        -24.56746772735569,
        -51.20142762111595,
        -42.77660556039321,
        -31.23219637822361,
        -35.84645580104596,
        -44.43946928622754,
        -14.20727661874313,
        -42.25978850364265,
        -15.34378164861787,
        -23.44679871675716,
        -15.16203526315636,
        -28.33566721895012,
        -21.31983922619853,
        -49.95241751817907,
        -19.26988129222292,
        -67.39665663998963,
        -31.16238173748456,
        -18.12043763619651,
        -32.86134437646665,
        -24.20133210091935,
        -16.78945593531602,
        -46.0221164485239,
        -25.93850785335676,
        -10.61859650323599,
        -27.32072750037712,
        -23.21051304770097,
        -40.77267252760737,
        -38.10476717810634,
        -31.48481092560871,
        -23.60610697403803,
        -46.98684886406354,
        -29.67268492191565,
        -28.40271541801244,
        -27.44474725312018,
        -12.83005794477651,
        -10.97007680261971,
        -25.47843962810338,
        -18.3308797976376,
        -30.51798536437517,
        -16.68573097466269,
        -27.59882880808769,
        -48.59489846324722,
        -53.94496846784239,
        -17.52928584090543,
        -48.77076291118636,
        -46.76232979208413,
        -20.96811941524742,
        -27.00687893724114,
        -16.19221121937918,
        -17.64547880013327,
        -17.17277169393162,
        -35.24477167848411,
        -31.04354639665839,
        -16.21978413092794,
        -33.76213357360799,
        -18.13585003322455,
        -21.07870641555751,
        -14.70757071896027,
        -10.91092845561035,
        -18.01527151430696,
        -19.29318040174323,
        -29.10555516284846,
        -23.94527257676095,
        -32.89753972679225,
        -29.30449040932264,
        -47.22627073410631,
        -65.56207019777692,
        -28.72037670742409,
        -25.88349204643977,
        -30.41511873082813,
        -15.1943616276266,
        -29.91368267456901,
        -10.99131421263008,
        -50.17364194408293,
        -7.154289436869879,
        -27.49502441513624,
        -41.23032473612614,
        -25.23184601071296,
        -47.39328858067956,
        -44.18233147321774,
        -31.29730805135341,
        -29.71942727219874,
        -23.64675341645786,
        -44.91086311716962,
        -25.06025374471953,
        -32.64589877899086,
        -41.43423087219457,
        -29.79825811461682,
        -17.66309512319514,
        -48.79770137802047,
        -14.88660435605797,
        -21.89823489379971,
        -13.1665989601605,
        -30.71537100411898,
        -25.12794760414852,
        -45.90539943181206,
        -40.36592039165062,
        -21.14498189370633,
        -32.4137188381625,
        -15.25927185614299,
        -18.81281983177228,
        -24.89391605748322,
        -15.56120749099886,
        -44.4847321967055,
        -17.39810288429075,
        -38.65087512190825,
        -38.49080910189981,
        -21.13299471845938,
        -21.69529161421197,
        -14.4969099468089,
        -13.82289500423154,
        -22.22776519862417,
        -60.11094519782195,
        -48.42486803910541,
        -13.97290987767221,
        -56.45576473903527,
        -51.01604251142388,
        -23.50134197316024,
        -13.77025778768141,
        -33.6707399531839,
        -39.78632781949777,
        -29.3168526745348,
        -22.79373169918066,
        -22.42284367814949,
        -26.0470566958439,
        -31.50353065542007,
        -56.09826847574211,
        -13.51023772275609,
        -39.91306718193835,
        -34.4396273733583,
        -30.88874232084372,
        -46.62089064295326,
        -45.69884974621822,
        -50.89556908001416,
        -34.58231605330069,
        -11.48443209489767,
        -26.73568966333929,
        -12.0584093197446,
        -14.76365307042704,
        -30.80202546894715,
        -31.5538106886575,
        -45.46831585272378,
        -16.48387967413011,
        -14.55318202646996,
        -26.72289588423842,
        -35.7454186084832,
        -13.66571449813748,
        -32.00404891892941,
        -28.57955788448209,
        -39.05774710090928,
        -10.15736167123436,
        -41.22827953262119,
        -12.02338179133697,
        -42.61894314321506,
        -33.28073610391738,
        -23.65785534569724,
        -37.93651311267435,
        -48.42995932069342,
        -39.05672516816056,
        -21.85263121064088,
        -32.75595356633968,
        -31.24052833411015,
        -27.59172116074147,
        -22.29826725427836,
        -26.40817246379847,
        -40.95532816368927,
        -24.83451962244622,
        -27.45760187186603,
        -20.51079490238888,
        -17.67309734001193,
        -26.46121708427089,
        -15.48125432710563,
        -17.49249392273244,
        -21.13007695950348,
        -7.080331143215078,
        -20.70904681958235,
        -23.40134815905676,
        -17.24980588098247,
        -16.12515521683845,
        -26.38581124835379,
        -9.349793993407166,
        -16.18076989426344,
        -16.54091026833479,
        -17.0582746496552,
        -21.30223511463197,
        -29.25519342724258,
        -7.080331143215078,
        -11.03411949192416,
        -35.40587347619459,
        -29.26260446716153,
        -12.94176981197045,
        -7.080331143215078,
        -18.90761339770581,
        -28.32356426187715,
        -23.41034633484988,
        -37.43247633505653,
        -26.16069276131603,
        -26.9213553254117,
        -14.85297146040871,
        -15.61230963744949,
        -23.20954253561613,
        -15.96181454554766,
        -27.85406799540706,
        -18.59818995998088,
        -18.34564054522787,
        -23.38980159262277,
        -19.56488114053679,
        -28.18060516749154,
        -17.53263191588662,
        -15.06095857796292,
        -18.41527480854193,
        -28.09187278270348,
        -25.6514456783934,
        -15.31297487928077,
        -17.05183012710249,
        -33.99944143681775,
        -7.080331143215078,
        -19.04907036059157,
        -16.80045409313756,
        -34.53710279234357,
        -28.49046821673501,
        -24.34947773721293,
        -31.46495583365165,
        -21.05835201889178,
        -14.78581592588507,
        -28.62775736454618,
        -12.17040973715738,
        -17.99973596373461,
        -17.69630619185296,
        -22.68229408981668,
        -17.91772204633478,
        -21.1883731205121,
        -13.83716474261013,
        -20.92458982658021,
        -23.85818614772315,
        -9.381247267335999,
        -15.76445166702784,
        -16.14235033337517,
        -11.85623423472162,
        -20.04146251749185,
        -10.25143945354651,
        -11.13283684305949,
        -23.89064775229942,
        -27.05479425399056,
        -23.15134690624223,
        -26.52687665653024,
        -24.35541535621505,
        -13.95712618273382,
        -24.66621446427455,
        -12.14874225007806,
        -10.71837681228049,
        -18.87868367773671,
        -19.21966428061123,
        -17.99268166773351,
        -19.71481950788957,
        -25.77961476908316,
        -22.58786111131399,
        -36.06615287813141,
        -12.68520553378351,
        -26.05707029547704,
        -13.28408947497402,
        -27.96236012181377,
        -21.21324713713677,
        -12.54859037967086,
        -13.08258926314904,
        -23.51941730407552,
        -10.76945375199234,
        -23.77434079108216,
        -21.05178206691707,
        -12.10270601120399,
        -26.79608364144208,
        -55.09506558113645,
        -17.91584209783658,
        -17.10155498238761,
        -7.080331143215078,
        -10.1190212833863,
        -21.53624479375945,
        -23.39308557336968,
        -11.88948317049335,
        -13.88027796535447,
        -18.32787841325709,
        -26.29684076021782,
        -17.89958613017571,
        -11.97066746066165,
        -9.126051741798884,
        -29.50766549659134,
        -17.6812664597096,
        -20.82139849295238,
        -22.36449221593718,
        -10.40405418570816,
        -15.84075388586501,
        -25.46043944398282,
        -22.33703338747206,
        -13.72139307912502,
        -22.03672480111701,
        -17.07397658819957,
        -29.30501086861762,
        -18.49184442270211,
        -17.41308759908017,
        -18.37806728328533,
        -12.69956492231797,
        -39.21299790408011,
        -18.17100562239682,
        -35.40806709052391,
        -20.80065787097096,
        -24.96486449503273,
        -20.17444144509257,
        -28.79037354256035,
        -23.90901563524445,
        -35.63372652499599,
        -9.182765837697819,
        -13.99853586247411,
        -20.29404673504141,
        -7.154289436869879,
        -19.41448806805318,
        -21.17327065563747,
        -25.03458142915199,
        -7.154289436869879,
        -23.95845759439879,
        -19.91766376473658,
        -8.592213589745658,
        -22.31255559442087,
        -10.12906038974994,
        -34.82710497203884,
        -10.54937431911054,
        -7.080331143215078,
        -20.99168185395192,
        -23.90131080092023,
        -35.50547043851979,
        -26.55238792531588,
        -10.60891488405477,
        -25.27369079284067,
        -25.26029603069292,
        -28.00195700726211,
        -51.07571393267332,
        -22.43004354706108,
        -25.59067178474239,
        -27.88329390592377,
        -42.98667802297123,
        -16.12334490951108,
        -17.78855854095973,
        -7.080331143215078,
        -31.97445108885774,
        -13.22039069898918,
        -20.83157952057194,
        -21.47998928244488,
        -13.60904617144304,
        -25.97321156014819,
        -30.05925580248469,
        -30.72118674928901,
        -31.1551617158114,
        -28.57333245689173,
        -20.64805237742151,
        -34.45534796818485,
        -43.17759517925192,
        -39.3130377618588,
        -34.27104288335415,
        -31.39294677971431,
        -14.31688567276861,
        -16.64075425680698,
        -42.71416059989719,
        -41.53453549818362,
        -42.81374785240736,
        -47.7002137016967,
        -35.08453008863653,
        -40.45038008665563,
        -51.75655052371192,
        -38.76949752770835,
        -44.52651647594829,
        -40.51428984663754,
        -29.57777106619584,
        -31.29858065062392,
        -12.68577189634797,
        -9.400177629799549,
        -11.92045308160211,
        -14.72229481988652,
        -21.28634497491147,
        -27.34665043875573,
        -14.31622602093213,
        -27.69208723985841,
        -24.67694191082488,
        -38.40623160548848,
        -35.09057065136842,
        -25.87888465542098,
        -25.80975046475901,
        -18.55624488813165,
        -16.67151684985191,
        -7.480981916829597,
        -22.45678424900322,
        -45.02643491374655,
        -24.63071090727205,
        -25.20850409824258,
        -46.29875256200212,
        -48.51636175166957,
        -23.93046467606503,
        -32.74636115861774,
        -36.29970870855794,
        -34.3405685130984,
        -21.33610201323715,
        -7.839832722324206,
        -9.698153158971,
        -4.135500824316528
      ]
    ],
    "optimized null": [
      [
        -7.271297588071295,
        -26.02237057739306,
        -3.897015767649431,
        -3.726369371427094,
        -3.666996999322226,
        -4.20625919453729,
        -3.964497276252309,
        -4.702182869696822,
        -3.844366569707675,
        -3.726369371427094,
        -3.585472283391724,
        -4.588679630370817,
        -4.707936546717233,
        -3.455222959711036,
        -3.663601556349285,
        -3.663601556349285,
        -3.897015767649431,
        -4.197192674308751,
        -4.820180067977402,
        -4.992086182265574,
        -3.491695442061113,
        -4.41803323414848,
        -3.756118679614062,
        -3.663601556349285,
        -3.491695442061113,
        -3.666996999322226,
        -4.774641065398786,
        -4.010519006975437,
        -3.951146634870566,
        -4.315189872589333,
        -4.702182869696822,
        -3.666996999322226,
        -4.20625919453729,
        -3.897015767649431,
        -3.632592530096485,
        -4.105394364287681,
        -3.455222959711036,
        -3.514595331815904,
        -4.702182869696822,
        -4.820180067977402,
        -3.726369371427094,
        -3.897015767649431,
        -3.726369371427094,
        -4.490491429850444,
        -3.596120047746406,
        -3.726369371427094,
        -3.491695442061113,
        -3.792591161964138,
        -4.811113547748865,
        -4.811113547748865,
        -3.491695442061113,
        -4.983019662037036,
        -4.016272683995846,
        -4.287783910467794,
        -3.373698243780533,
        -4.197192674308751,
        -4.490491429850444,
        -4.41803323414848,
        -4.820180067977402,
        -4.625152112720895,
        -4.507154914440314,
        -4.797058227009066,
        -3.455222959711036,
        -3.491695442061113,
        -3.804498644384657,
        -25.65068000078151,
        -49.02119176434467,
        -32.24553535280879,
        -43.37285418477784,
        -45.63099515611536,
        -24.99772768062801,
        -26.88106565022142,
        -34.62510838546063,
        -29.68986139202011,
        -28.53602783819384,
        -35.84113640939822,
        -38.09694604450274,
        -34.34400433733205,
        -43.20552663702214,
        -35.89093190072416,
        -46.24991198828783,
        -29.19812510033557,
        -40.85206225128328,
        -30.41776021146621,
        -24.47929717646579,
        -32.88000589134803,
        -46.895376610722,
        -18.67170326515285,
        -12.70169410998348,
        -15.93207381431994,
        -18.8407103943808,
        -46.68360359606437,
        -13.59834096393247,
        -12.61087984289596,
        -27.2448228755117,
        -31.53692042753419,
        -43.34838780935057,
        -45.32401233644389,
        -46.08838279331975,
        -33.21439385828121,
        -40.10461111691146,
        -37.10428569124237,
        -50.18631872633824,
        -51.94738337336645,
        -19.87720048793193,
        -45.06475927496476,
        -10.74344981186896,
        -38.92112826501567,
        -45.90351325539154,
        -38.27662601559921,
        -35.90436342131263,
        -49.19465486655326,
        -50.12728568483566,
        -42.66138287849017,
        -40.48641145377087,
        -47.74673971304301,
        -46.24334776248504,
        -23.7848065784325,
        -31.79289601531658,
        -51.19319333171399,
        -17.42043651376848,
        -26.99939482457937,
        -29.99863463566309,
        -54.98532024465529,
        -26.46783501738181,
        -32.76983243757844,
        -35.87702132153523,
        -32.80008871003666,
        -24.20886445497277,
        -32.77936201817789,
        -23.45563792977415,
        -35.71986025127024,
        -69.24710288279294,
        -39.59075269227937,
        -47.35784479524841,
        -33.99861744125804,
        -61.72210387296361,
        -28.47724029720143,
        -29.10586435928104,
        -38.17940473873963,
        -46.04461737723698,
        -53.06461496743997,
        -23.19431969042862,
        -13.94927790942437,
        -44.77513598383209,
        -33.32910927672864,
        -28.84599473093795,
        -36.83924291141503,
        -45.14338293827031,
        -34.32971413719044,
        -50.14025818530145,
        -61.82657484346953,
        -20.92795792470608,
        -39.00449542073667,
        -44.32639736720974,
        -25.93329273141571,
        -48.40426844443608,
        -15.44335595343499,
        -56.4286592038427,
        -36.48688523385802,
        -59.35066689834568,
        -54.81553771326027,
        -17.25085532383617,
        -36.13010569897248,
        -46.36813336430108,
        -37.55844212466585,
        -20.22420632436206,
        -12.10294417990735,
        -33.5948876095712,
        -29.82054369790123,
        -25.28803944012952,
        -38.42756040938958,
        -32.02975197480672,
        -18.69228705737131,
        -42.80768975782917,
        -33.23200346545116,
        -24.51172789290728,
        -18.48329026095687,
        -38.68531868575827,
        -27.30420799102595,
        -57.28117419156815,
        -11.86044526482153,
        -42.36917847888309,
        -25.64222544095527,
        -25.78212456684452,
        -44.76501999401808,
        -22.56161838028213,
        -34.22470667104092,
        -43.68484509150806,
        -38.87327147053691,
        -31.49927924154521,
        -11.09925381555209,
        -48.96459435407964,
        -20.52154451911738,
        -22.49867784666892,
        -20.6836290865901,
        -26.55336916696802,
        -21.60658439076203,
        -34.53372257651984,
        -47.05086874328443,
        -26.73240080296973,
        -44.49190138370925,
        -17.09062150948144,
        -47.69592315055441,
        -39.42610683410472,
        -18.15987583001466,
        -52.35447345680101,
        -24.11025102218945,
        -31.02586257774952,
        -27.67692849075733,
        -34.35938220400259,
        -36.95675156424173,
        -47.70257892382703,
        -41.00526095112552,
        -32.39223453911543,
        -14.11498937556732,
        -42.67086338765195,
        -53.52869691225199,
        -44.49423054676274,
        -37.62369146712297,
        -28.6369215486407,
        -30.6535590665949,
        -44.22306790532244,
        -23.67051849373314,
        -24.58595728840899,
        -32.65427837129001,
        -30.64666872218495,
        -32.75432193964472,
        -27.66123054540259,
        -18.11941667488193,
        -47.47379240043836,
        -20.96644208837389,
        -42.61545812546802,
        -18.4822870583525,
        -14.35971526917233,
        -24.17142882939929,
        -43.01905835206587,
        -28.38802508758678,
        -33.24984493432866,
        -45.14590290603326,
        -34.13689540638551,
        -20.18902674173443,
        -28.12520073489206,
        -39.18049626314755,
        -25.2393737235764,
        -55.99454169691428,
        -54.01816017708707,
        -19.77066223965771,
        -37.22620342708506,
        -55.10933205706954,
        -27.37194683504801,
        -16.21717492849251,
        -14.98489961910273,
        -22.9652375514025,
        -27.51979939294891,
        -11.29332546673498,
        -34.51649458498764,
        -30.64620557358692,
        -22.74795445553578,
        -32.39671417434947,
        -16.49319289767513,
        -53.03400320369733,
        -10.25999140869499,
        -20.69455095781908,
        -31.31311898455408,
        -35.37512642950698,
        -24.21734403316171,
        -27.31609801351419,
        -17.36752822432436,
        -42.47238510037283,
        -31.95941866995653,
        -15.7079454766075,
        -32.1823638803279,
        -68.82390913182567,
        -28.10699088612464,
        -28.82543339167367,
        -37.61397107524082,
        -28.14003439996735,
        -32.13006217377577,
        -21.76686238157884,
        -37.54873357679138,
        -19.97765488335461,
        -54.00118612616692,
        -26.37489719860823,
        -23.6558751246744,
        -35.68825793103415,
        -11.72298401763676,
        -55.15323572792099,
        -46.38989120600464,
        -39.43572844620903,
        -15.94858727153789,
        -28.85885567620455,
        -55.90632419461697,
        -45.84832543447159,
        -30.28300559573481,
        -46.53860711796536,
        -56.60573653168456,
        -25.05024532044654,
        -8.70496595514371,
        -22.50120133865965,
        -14.93812661454064,
        -37.60127106404809,
        -10.5440136151916,
        -42.20389936522644,
        -51.42372227489208,
        -26.3421385727432,
        -36.4235531974827,
        -36.484005254203,
        -44.30049691972128,
        -24.09713376604778,
        -14.3413540986051,
        -40.68371095268081,
        -31.69840848025983,
        -25.82954282729941,
        -23.27278464418489,
        -17.97150107657248,
        -44.75589237088511,
        -46.76358630963817,
        -23.92646146464839,
        -40.5677793419793,
        -16.54626634622402,
        -19.68688971955006,
        -38.13083564811157,
        -23.51376682893365,
        -30.19393410488296,
        -26.61852684829261,
        -14.11863413300144,
        -41.58257633193775,
        -24.26562454910601,
        -42.26495943389943,
        -34.26454493745059,
        -43.32837642344817,
        -40.27263824046362,
        -24.2673909116464,
        -20.73391332493852,
        -28.33725711092791,
        -35.6450192464486,
        -29.96193417719042,
        -25.80212062182012,
        -20.71513348776193,
        -18.59402053926252,
        -50.75554899755225,
        -40.68433093938295,
        -42.7682366647385,
        -49.07257618690015,
        -24.51600740067952,
        -17.08132714846348,
        -14.82717113950028,
        -19.44402720317912,
        -35.20969331186071,
        -45.90528056365838,
        -39.75059278390249,
        -31.81913565650979,
        -29.95190686626431,
        -30.40459657760966,
        -36.04082205137318,
        -52.15122859383634,
        -40.75297452464392,
        -20.96539302022357,
        -51.23172993453984,
        -37.16120765917202,
        -28.88143987892935,
        -13.62959230745787,
        -49.9289556071877,
        -36.4133192311011,
        -26.91569912768847,
        -38.89246749192523,
        -41.53102007830857,
        -27.18276706246094,
        -38.1693443126407,
        -26.08885215767765,
        -43.898715073058,
        -25.95600119229994,
        -12.27841585138781,
        -15.52823748967849,
        -18.4888972761949,
        -38.9179572400256,
        -41.8231359838682,
        -32.91638607377867,
        -63.75502026816687,
        -20.11564146469258,
        -40.71708725060302,
        -55.71520660476089,
        -19.19315952079967,
        -46.9519936414114,
        -24.30104017039625,
        -52.16067696791489,
        -46.26567388464782,
        -28.52755918324941,
        -31.29674388701261,
        -42.90881325054552,
        -44.52468618807812,
        -32.90796044315222,
        -19.26426010106076,
        -64.10873653267748,
        -42.0996152230991,
        -14.11705148416968,
        -25.377911911632,
        -54.88823676011927,
        -12.97450869296631,
        -27.2107947640319,
        -41.45022928306829,
        -64.19780575350478,
        -24.15698682136217,
        -10.61421754968552,
        -22.64083890838269,
        -14.87261695146322,
        -56.86723127193118,
        -26.11054773463583,
        -51.93725463714031,
        -22.52629817424105,
        -19.13105632137832,
        -56.26110437521839,
        -51.40993628304819,
        -51.28851631557954,
        -16.15304691819824,
        -28.89914229480796,
        -46.64954590438353,
        -12.45997569184966,
        -22.85931559609734,
        -49.96548373235549,
        -56.7287370107964,
        -18.67263404703452,
        -60.10555745899754,
        -43.63807560342298,
        -19.96056604866814,
        -38.81351880697351,
        -44.81191312174298,
        -31.20082237962126,
        -51.62665849650321,
        -39.18708614846184,
        -15.33299653969771,
        -15.86974574582303,
        -12.97837973090398,
        -12.29239907325707,
        -35.36685477070372,
        -35.42640809779164,
        -55.23640459284685,
        -26.69224290225583,
        -59.29913459340266,
        -44.80956232982168,
        -13.999977649785,
        -26.32639325024716,
        -33.60933068371888,
        -46.6629904231061,
        -18.09343859259844,
        -41.83563118810397,
        -38.8275584844221,
        -42.75664488660392,
        -51.45562748595557,
        -21.30379270946082,
        -21.05276178722665,
        -40.21228849496989,
        -20.8967839694073,
        -27.7381105264255,
        -25.61045459178833,
        -35.34531847093782,
        -20.63004332000536,
        -19.09263538763128,
        -13.39252298440725,
        -11.16877892122483,
        -17.88017521438784,
        -17.88637661660921,
        -13.54221420093607,
        -21.30805120772494,
        -36.36653001246965,
        -31.93142720503749,
        -45.1812996330165,
        -49.40810549793372,
        -42.74861732855933,
        -12.96756904344481,
        -13.52221957413196,
        -45.96966568814582,
        -18.64446318553765,
        -23.14116265113626,
        -22.19760279505068,
        -24.30834696986888,
        -25.82376583969718,
        -39.48096423259965,
        -39.36150542723675,
        -24.81491702298831,
        -44.61733562003819,
        -25.8863477283242,
        -9.677584761389927,
        -12.02691924752511,
        -10.3772509421859,
        -27.30569946851086,
        -13.9961823871633,
        -32.20707526635234,
        -22.89154101175693,
        -27.00499103733819,
        -36.25932175644713,
        -44.87972513683584,
        -27.20759270160503,
        -20.58150726333962,
        -28.12153275496519,
        -36.22620532208864,
        -22.57781571143485,
        -26.31045179375998,
        -25.3217896348141,
        -47.94175028516622,
        -22.28078977246794,
        -53.36142709028307,
        -36.15114871312893,
        -21.90081462281957,
        -20.32093655871196,
        -24.21222472147142,
        -12.36053111456485,
        -12.85136883777538,
        -14.3883409913356,
        -14.31467944702855,
        -19.82291291955787,
        -36.94432537439716,
        -12.75847840941603,
        -26.76546929708689,
        -19.10664325440333,
        -34.38682284072644,
        -44.18381600593301,
        -33.39429677766232,
        -8.056752885916696,
        -18.84997242966967,
        -26.23521365686083,
        -36.03146061735274,
        -59.21555367574231,
        -29.94216316737606,
        -27.88133228309979,
        -28.85916194410375,
        -39.25832620251652,
        -25.81719134829648,
        -17.46270102407715,
        -26.92180644685024,
        -17.54838110281104,
        -9.677584761389927,
        -16.79866415341969,
        -35.71256283826563,
        -16.72310130572185,
        -42.03252476206571,
        -25.2276809793191,
        -16.53518797913969,
        -16.26201655736478,
        -18.80887169330652,
        -33.97864287037186,
        -25.78147454716232,
        -14.61731791117835,
        -42.6279956935178,
        -55.51011063208868,
        -24.30128398189324,
        -49.14900587009839,
        -41.2420447702326,
        -25.51317915215139,
        -45.26259682927133,
        -32.78286117348557,
        -16.83085805993801,
        -15.97382326248969,
        -30.52218209738716,
        -27.66078590636014,
        -16.02902205533942,
        -11.039996425446,
        -11.35872256908953,
        -16.12588414290308,
        -31.47584358129609,
        -26.08014608485298,
        -22.30464362424222,
        -38.42105229030668,
        -32.62621951779689,
        -33.25336682991988,
        -32.70478657568473,
        -29.33007588562327,
        -33.56777640142523,
        -12.54950004795231,
        -28.66740304909021,
        -39.50645938153715,
        -33.55132349717708,
        -16.21677862266308,
        -36.68564012169352,
        -20.62283331087302,
        -33.67789644729415,
        -14.86860768978788,
        -24.82581971416808,
        -12.43591970679847,
        -20.51010567860867,
        -12.04153194016074,
        -32.41219032060232,
        -31.75898038181379,
        -34.81114235018666,
        -52.97679076514049,
        -19.05119784824679,
        -16.96393174487454,
        -44.18135504922809,
        -48.1210194875506,
        -43.00967383359748,
        -20.02583912059796,
        -36.8844307749329,
        -50.37355648176339,
        -18.76344687192914,
        -26.08019912015118,
        -40.6988311808153,
        -20.62706028370537,
        -28.09879312615166,
        -35.50388504951901,
        -26.06823004011623,
        -22.46717363742463,
        -8.70496595514371,
        -16.97088952641956,
        -38.14492040720413,
        -37.53797788836267,
        -11.83973089566672,
        -50.93947571240556,
        -19.90718020226696,
        -50.71953120933063,
        -24.96881034417798,
        -60.10042690409094,
        -47.32760857943357,
        -34.36285986070978,
        -41.25565168466285,
        -25.1120291679089,
        -56.47183933544736,
        -75.35364381924674,
        -20.08139011450832,
        -18.21765134005861,
        -13.3776564238284,
        -41.10469664608416,
        -18.50946126592459,
        -31.60522668033368,
        -40.30600955268562,
        -34.64950624687547,
        -19.60371750885876,
        -49.84862881865492,
        -14.88664241367164,
        -24.90799080688319,
        -11.40986398828186,
        -22.70305584362911,
        -19.52007152874888,
        -39.75441540153854,
        -18.57813867247307,
        -43.49821638600776,
        -24.79967907149347,
        -35.65930834636525,
        -19.72672213649663,
        -45.47675350317603,
        -39.63037394790732,
        -44.68139115633218,
        -23.80762414252693,
        -26.01663578289821,
        -36.08031386488359,
        -45.55247892208296,
        -24.76843477689515,
        -19.93647502349468,
        -20.79878922390894,
        -21.74054452218795,
        -15.81448208163595,
        -39.46435509046411,
        -18.08586785700574,
        -32.64633992988358,
        -21.07730789115997,
        -33.32383130950331,
        -21.75643043089297,
        -15.69142513897108,
        -26.19332458646627,
        -32.37919190905086,
        -21.02619259794594,
        -16.77239084589693,
        -40.68329297090708,
        -24.70662441572511,
        -50.74286655291543,
        -42.52287076560219,
        -31.32530315931173,
        -35.99266433003327,
        -44.37675442891588,
        -14.3745067653657,
        -41.44067955646516,
        -15.49016670849906,
        -23.60102710900185,
        -15.3363759291413,
        -28.47705001461348,
        -21.38567577548361,
        -49.96134517318018,
        -19.39224128978152,
        -66.86956030516555,
        -31.09899869040178,
        -18.19945185035622,
        -32.89875959659886,
        -24.38885360407075,
        -16.93885570850641,
        -45.79447647431977,
        -25.83533937498579,
        -10.74633440317301,
        -27.35709612414758,
        -23.31057068948429,
        -40.69692788683437,
        -38.03067147752628,
        -31.63134223330559,
        -23.73666905505045,
        -47.17746045445106,
        -29.85714932553624,
        -28.47303875288654,
        -27.32552649988394,
        -12.96845965712439,
        -11.08624380778091,
        -25.64437447621596,
        -18.44102560847807,
        -30.5359376102737,
        -16.84671570831354,
        -27.74735976467123,
        -48.50429264908665,
        -53.94702272013688,
        -17.65462914538936,
        -48.5786768108477,
        -46.91189947348099,
        -21.0844486550603,
        -26.77548257768614,
        -16.31129582069322,
        -17.75464760101058,
        -17.29534098990642,
        -35.1105495690559,
        -30.85970063760406,
        -16.36851432533632,
        -33.84650696441229,
        -18.23957860435493,
        -21.22675428916653,
        -14.79693311072796,
        -11.02904499822636,
        -18.18028910304798,
        -19.42284263185483,
        -29.21135709870203,
        -24.06442304087212,
        -32.77015216248147,
        -29.37681747080115,
        -46.8277527702997,
        -64.9664903710686,
        -28.84104226582666,
        -25.94181763347471,
        -30.55033994458146,
        -15.3476276174386,
        -30.09137167755938,
        -11.091247638304,
        -50.05249273219565,
        -7.271297588071295,
        -27.16312963807785,
        -40.93753255805638,
        -25.11903709962465,
        -47.18676179890926,
        -44.27937168562867,
        -31.18278726922054,
        -29.63975488035462,
        -23.70077737426699,
        -44.71628229783445,
        -25.26685029619618,
        -32.56449695320334,
        -41.23121778599869,
        -29.50521966009794,
        -17.81328260631867,
        -48.47087843580234,
        -15.03687505795524,
        -21.93221884269416,
        -13.31332995629303,
        -30.90836314107166,
        -25.21269294884811,
        -46.00699672784394,
        -40.06770390087422,
        -21.27625398930473,
        -32.42778589848314,
        -15.39667646020559,
        -18.97512690341058,
        -24.74252133875511,
        -15.7236830264304,
        -44.37777361470112,
        -17.54183549788108,
        -38.80029740828629,
        -38.14599510453271,
        -21.26791168581571,
        -21.85317107939219,
        -14.6158077670774,
        -13.95317780030982,
        -22.34199226263678,
        -59.49791752610371,
        -48.51093507484206,
        -14.10772913010114,
        -56.34641258405991,
        -50.95224587542798,
        -23.60138868521591,
        -13.92807994030581,
        -33.68557527955706,
        -39.36455693771961,
        -29.45712495713934,
        -22.81187093293587,
        -22.48947070482942,
        -26.15143188562609,
        -31.42902322566276,
        -55.87938112517455,
        -13.66204749452649,
        -39.39951180160595,
        -34.43978180199217,
        -30.7098573745894,
        -45.88481248405326,
        -45.41050998906977,
        -50.24036978532746,
        -33.93303544213181,
        -11.63944311020903,
        -26.73860419533184,
        -12.20074981699641,
        -14.88622654979904,
        -30.85218389706194,
        -31.70563781314187,
        -45.42362138585823,
        -16.65070573422419,
        -14.69922544376518,
        -26.83796192588938,
        -35.68136857095676,
        -13.71602058144419,
        -32.08769118815692,
        -28.68708276891862,
        -38.99964778707623,
        -10.29343699260355,
        -41.11352290201106,
        -12.15625793126005,
        -42.63156792643204,
        -33.07086211116071,
        -23.70797656559462,
        -37.83235425017904,
        -48.25670377276855,
        -38.97554701767674,
        -22.06004859449116,
        -32.89522627901565,
        -31.36859108905871,
        -27.74130608773601,
        -22.45269614498894,
        -26.46388838874669,
        -40.84111260370354,
        -24.99554091425577,
        -27.59181234248515,
        -20.67368380387355,
        -17.78844557707734,
        -26.57437397087183,
        -15.33202100369481,
        -17.64791240356486,
        -21.27454943520382,
        -7.199189568364433,
        -20.83676266696375,
        -23.34071123327416,
        -17.40684328527739,
        -16.26322876862496,
        -26.23216578725253,
        -9.464686261147145,
        -16.31494383599489,
        -16.6631692344197,
        -17.22563333793397,
        -21.4163312890243,
        -29.4191822669378,
        -7.199189568364433,
        -11.13578797109468,
        -35.70618243720671,
        -29.03470245354643,
        -13.04117839997073,
        -7.199189568364433,
        -19.06737072767428,
        -28.50476292478312,
        -23.58023553889531,
        -37.54762706027474,
        -25.99750967792664,
        -27.01776719594381,
        -15.01212800874283,
        -15.77444563952024,
        -23.32651937458113,
        -16.08588023804063,
        -27.93158156255654,
        -18.7576623295615,
        -18.4838632556726,
        -23.58120606770584,
        -19.70351881686214,
        -28.30617319532536,
        -17.67158824458143,
        -15.16387514480134,
        -18.50994412776157,
        -28.26404288216706,
        -25.67225305886935,
        -15.45938622528181,
        -17.19450316885916,
        -33.78170755244228,
        -7.199189568364433,
        -19.21499526563456,
        -16.92337733829675,
        -34.63203290379218,
        -28.57426366075776,
        -24.43901849586122,
        -31.5836566328016,
        -21.23963961369186,
        -14.92761496719072,
        -28.72525777003179,
        -12.31264546551381,
        -18.14684784893862,
        -17.86224701015308,
        -22.74952329586061,
        -18.05124756766349,
        -21.31465834736899,
        -13.99138041490973,
        -21.01969780743693,
        -24.0022766655067,
        -9.478926838703225,
        -15.90165124505897,
        -16.25249099750326,
        -11.97978585564292,
        -20.22147847151681,
        -10.38387936579943,
        -11.17011837862475,
        -23.93347510671651,
        -26.8062528851024,
        -23.2996867168045,
        -26.62109071317109,
        -24.48865450154881,
        -14.06260893502937,
        -24.80116659193433,
        -12.2744921255987,
        -10.84247522138593,
        -18.93422556222096,
        -19.26651854464715,
        -18.20426860163701,
        -19.77303517838198,
        -25.79223336097852,
        -22.66763040120857,
        -36.09507004280585,
        -12.71996209446125,
        -26.04924544476141,
        -13.4383007681514,
        -28.00111520425042,
        -21.24993520047711,
        -12.67325089377259,
        -13.18971769149479,
        -23.66998869687484,
        -10.90178892465939,
        -24.01705391940839,
        -21.19586204372618,
        -12.24390321295316,
        -26.87849421101549,
        -54.37790349634727,
        -18.06622213938135,
        -17.2173936748268,
        -7.199189568364433,
        -10.25180753810666,
        -21.66248283627618,
        -23.52211668057439,
        -11.95073810493118,
        -14.01574000799674,
        -18.22747426403136,
        -26.32203701531769,
        -18.04067933557517,
        -12.10195319395148,
        -9.25162123853246,
        -29.67519888144184,
        -17.82773052833178,
        -20.83992665592743,
        -22.16885270393905,
        -10.53406314672588,
        -15.56342203124768,
        -25.60963045135151,
        -22.45503160954345,
        -13.87492188253772,
        -22.11985202738152,
        -17.20598219099708,
        -29.43625311311446,
        -18.65639505644473,
        -17.54095405432855,
        -18.50191604341483,
        -12.81705443930412,
        -39.04165312735304,
        -18.26795591709213,
        -35.41661188883979,
        -20.95452826225636,
        -25.06563339808616,
        -20.2694375628176,
        -28.85896094683171,
        -23.98731411934356,
        -35.5935927419619,
        -9.298680942157992,
        -14.14892655841332,
        -20.46637577565512,
        -7.271297588071295,
        -19.57107196241351,
        -21.28420159031593,
        -25.18015709594202,
        -7.271297588071295,
        -24.08768442789258,
        -20.04073013876553,
        -8.68055599642381,
        -22.48078835186823,
        -10.24087936514991,
        -34.94182235075386,
        -10.67183207350177,
        -7.199189568364433,
        -21.16479278100176,
        -23.72593436933121,
        -35.37609252364464,
        -26.63782695740138,
        -10.74344981186896,
        -25.38964801966283,
        -25.33477175120141,
        -28.15821375843137,
        -50.80369753623334,
        -22.18871531076901,
        -25.72418136493649,
        -28.02031410454371,
        -42.82868352021264,
        -16.21319319631054,
        -17.82102144002086,
        -7.199189568364433,
        -32.03776760018332,
        -13.31512930287979,
        -20.98251746077054,
        -21.57507936027075,
        -13.75812059959514,
        -26.03960961456387,
        -29.71639768208669,
        -30.85466853360322,
        -31.16713591489964,
        -28.74266493745182,
        -20.89930842798218,
        -34.57333054405114,
        -43.03343267026738,
        -39.10419720927476,
        -34.03944294841504,
        -31.51085378750997,
        -14.4185587148493,
        -16.16299679205337,
        -42.32448821971054,
        -41.34903051374695,
        -42.89363222688397,
        -47.54077296930326,
        -35.231582524499,
        -40.40997052668664,
        -51.65700677216748,
        -38.74808011047867,
        -44.28643942407619,
        -40.64898682786585,
        -29.37563924942526,
        -31.17780483872375,
        -12.70067021321449,
        -9.281478141045463,
        -11.81057029540996,
        -14.58905637855044,
        -21.03062194336063,
        -27.22816668987792,
        -14.50843060064331,
        -27.65248249787808,
        -24.70399120590436,
        -37.98899501393289,
        -35.16323939220931,
        -25.61209844084416,
        -25.7873180095418,
        -18.47997187526451,
        -16.71431191936289,
        -7.541464197651775,
        -22.56489385181631,
        -44.64449393976884,
        -24.63590756968896,
        -25.18836199304369,
        -45.64016119377307,
        -48.18087317427377,
        -24.01610966089855,
        -32.81489070733858,
        -36.16437580097453,
        -34.38251151302973,
        -21.37264618153612,
        -7.874515653433065,
        -9.452703957190597,
        -4.183876615985486
      ]
    ],
    "unconstrained": [
      [
        -7.281098589473713,
        -26.02583237767776,
        -3.897015767649433,
        -3.726369371427095,
        -3.666996999322225,
        -4.206259194537292,
        -3.964497276252311,
        -4.702182869696822,
        -3.844366569707675,
        -3.726369371427095,
        -3.585472283391724,
        -4.588679630370818,
        -4.707936546717232,
        -3.455222959711039,
        -3.663601556349287,
        -3.663601556349287,
        -3.897015767649433,
        -4.197192674308755,
        -4.820180067977402,
        -4.992086182265573,
        -3.491695442061117,
        -4.41803323414848,
        -3.75611867961406,
        -3.663601556349287,
        -3.491695442061117,
        -3.666996999322225,
        -4.774641065398787,
        -4.010519006975437,
        -3.951146634870566,
        -4.315189872589335,
        -4.702182869696822,
        -3.666996999322225,
        -4.206259194537292,
        -3.897015767649433,
        -3.632592530096487,
        -4.105394364287681,
        -3.455222959711039,
        -3.514595331815908,
        -4.702182869696822,
        -4.820180067977402,
        -3.726369371427095,
        -3.897015767649433,
        -3.726369371427095,
        -4.490491429850445,
        -3.596120047746409,
        -3.726369371427095,
        -3.491695442061117,
        -3.792591161964138,
        -4.811113547748865,
        -4.811113547748865,
        -3.491695442061117,
        -4.983019662037036,
        -4.016272683995847,
        -4.287783910467795,
        -3.373698243780537,
        -4.197192674308755,
        -4.490491429850445,
        -4.41803323414848,
        -4.820180067977402,
        -4.625152112720897,
        -4.507154914440315,
        -4.797058227009068,
        -3.455222959711039,
        -3.491695442061117,
        -3.804498644384656,
        -25.69626785967635,
        -49.2652673953131,
        -32.26281318821675,
        -43.28254372924446,
        -45.67424007422375,
        -25.05902016761528,
        -26.89497345427687,
        -34.67401442737357,
        -29.78254953473398,
        -28.48623887668965,
        -35.88526093437578,
        -38.18280042549868,
        -34.28271032913651,
        -43.20534649347707,
        -36.02294696833895,
        -46.39366403666975,
        -29.36817061245959,
        -40.83973448918869,
        -30.409386976074,
        -24.52623349361079,
        -32.97561154065371,
        -46.97621872697906,
        -18.73141549485139,
        -12.72211029449851,
        -15.89300439678869,
        -18.83600457418986,
        -46.66529203133642,
        -13.60794991847571,
        -12.60941208577017,
        -27.21561082152926,
        -31.46460110569513,
        -43.37027411529317,
        -45.32388836323136,
        -46.08154633852036,
        -33.21844154394322,
        -40.04068677084185,
        -36.94819549728094,
        -50.06226209744609,
        -51.68452442499878,
        -19.86880135114059,
        -45.07188672302529,
        -10.73578341680975,
        -38.92743746110945,
        -45.93079615994718,
        -38.26664761319964,
        -35.91130560104902,
        -49.23319673039308,
        -50.07671029445248,
        -42.70724687275723,
        -40.48763947688076,
        -47.80429105967468,
        -46.26519959520482,
        -23.81042331783077,
        -31.63592553994212,
        -51.10553648523163,
        -17.37199729732007,
        -27.11062307147667,
        -30.10942397449255,
        -54.92344756026704,
        -26.55326194062823,
        -32.7427273310886,
        -35.77437892790283,
        -32.7464037891059,
        -24.12929066346195,
        -32.70009391479746,
        -23.53360542601817,
        -35.71436688067818,
        -69.39283831589736,
        -39.59196796162932,
        -47.3842492662625,
        -33.77712421187892,
        -61.35716310873086,
        -28.45894695785548,
        -29.17954788145178,
        -38.1170375967917,
        -46.16646287684969,
        -52.76578207612778,
        -23.21067934362321,
        -13.91212684022155,
        -44.89435782861049,
        -33.33284618851982,
        -28.92245510220204,
        -36.91217586118488,
        -45.20259028824324,
        -34.30504685991897,
        -50.14451187263091,
        -61.98007098092758,
        -20.87928152786235,
        -38.9080374309442,
        -44.27519569537098,
        -25.90859709369134,
        -48.54835570181327,
        -15.58839788414446,
        -56.49767437574174,
        -36.45250792046505,
        -59.27891418059903,
        -54.86172025223457,
        -17.23085163192448,
        -36.15993266685873,
        -46.37905877902594,
        -37.59032085095784,
        -20.19637201757636,
        -12.07164569563937,
        -33.77884966642196,
        -29.53919471385066,
        -25.29773162730737,
        -38.37706270578937,
        -32.06686979027243,
        -18.6966719672438,
        -42.75636580915644,
        -33.28839223757587,
        -24.42562374934509,
        -18.53152505647873,
        -38.71976934692785,
        -27.38415643809527,
        -57.25773009077813,
        -11.87549623693502,
        -42.44013326828603,
        -25.6426298760774,
        -25.41406144641433,
        -44.8554687846354,
        -22.68454306458884,
        -34.22803647390167,
        -43.74924691803916,
        -38.73086232689487,
        -31.55203101161852,
        -11.07509157456335,
        -49.08267905893986,
        -20.51653570140427,
        -22.56836648307926,
        -20.70612149857925,
        -26.55952794672798,
        -21.55849279999881,
        -34.54691520225162,
        -47.05537158102446,
        -26.70393755301049,
        -44.55413619568469,
        -17.11027799546018,
        -47.62355529484379,
        -39.50615849025895,
        -18.14540870707022,
        -52.44951550198866,
        -24.19833202432714,
        -30.95802692345347,
        -27.63920876027837,
        -34.28463499870195,
        -36.88174596512318,
        -47.85646888831,
        -40.88383953801173,
        -32.36922830442138,
        -14.10773639287546,
        -42.70043990865864,
        -53.72022225465776,
        -43.93866906550187,
        -37.62600876922658,
        -28.68202443218535,
        -30.57564365567274,
        -44.26477466920519,
        -23.63663188908256,
        -24.51998149167375,
        -32.76241906971563,
        -30.72866944177592,
        -32.78363599259419,
        -27.66835475099661,
        -18.08685265650188,
        -47.37889258773201,
        -20.96229488434233,
        -42.54148862118088,
        -18.51636599820712,
        -14.31576153641737,
        -24.17468993187095,
        -42.97878747492975,
        -28.51823333880747,
        -33.34180808689386,
        -45.18711704007254,
        -34.13178081467869,
        -20.15327323714978,
        -28.17459397333982,
        -39.09035667775169,
        -25.25830623253688,
        -56.06904931142621,
        -53.88376379438264,
        -19.74238459561339,
        -37.26932222394129,
        -54.94824629455788,
        -27.36039470913537,
        -16.3587726200304,
        -15.07057940749572,
        -22.96369148844401,
        -27.54308156811955,
        -11.28985562575569,
        -34.73623990422235,
        -30.7029702317109,
        -22.81064639650418,
        -32.34889699184925,
        -16.4513753591031,
        -52.86320415809679,
        -10.25625302192894,
        -20.65133036642215,
        -31.36261814894625,
        -35.14429925315255,
        -24.19070849420248,
        -27.32478882147177,
        -17.3233309756247,
        -42.5172899888312,
        -31.9701383951637,
        -15.6670397433516,
        -32.17884365213522,
        -68.98178459231576,
        -28.18445941687946,
        -28.8286621834822,
        -37.55284041749753,
        -28.19139721396506,
        -32.22940719634037,
        -21.75432504950307,
        -37.57902899154197,
        -19.92819594767975,
        -53.97994501786849,
        -26.38291073412882,
        -23.74925070119021,
        -35.74772060583437,
        -11.71090320023955,
        -55.29147279712436,
        -46.38970906210387,
        -39.42539674962426,
        -15.98551966538254,
        -28.80450332002824,
        -55.95952443617796,
        -45.98739100005936,
        -30.30333005340192,
        -46.07659657390443,
        -56.68083701569709,
        -25.04151438339467,
        -8.727662498415638,
        -22.51727728483073,
        -14.92121092980596,
        -37.57675672251576,
        -10.53017687371972,
        -41.99993401032493,
        -51.24105581175242,
        -26.43394772628475,
        -36.52855090086754,
        -36.45232184465338,
        -44.25582712822113,
        -24.12694993296037,
        -14.33225365570654,
        -40.52355267734541,
        -31.66808281761403,
        -25.90732160457761,
        -23.22993324381158,
        -17.96701032329391,
        -44.92206271223728,
        -46.73959088353119,
        -23.94670421404157,
        -40.55429167680575,
        -16.55549822546476,
        -19.65865490882222,
        -38.12058786940753,
        -23.49836014968226,
        -30.18656224155501,
        -26.60020887090334,
        -14.09242290052769,
        -41.62087628656823,
        -24.23100803843083,
        -42.34535318196296,
        -34.10701865902598,
        -43.09261571171043,
        -40.25117725573278,
        -24.22035267880856,
        -20.67836475496741,
        -28.28674826588566,
        -35.68987992289555,
        -30.07807785729,
        -25.74343104383859,
        -20.71185232294377,
        -18.58458054552611,
        -50.81646538447971,
        -40.59098677312862,
        -42.76004629354344,
        -49.09406744145669,
        -24.48542147524905,
        -17.05952545529983,
        -14.80563488523248,
        -19.41162862160269,
        -35.14740136024287,
        -45.90139241882435,
        -39.910474650737,
        -31.80066666776307,
        -29.98571533920084,
        -30.41150260525839,
        -35.95972755410403,
        -52.16415003114862,
        -40.82775624708592,
        -20.91132794733781,
        -51.34219954928965,
        -37.16995086264482,
        -28.80299539010272,
        -13.59809307682628,
        -49.91536333257573,
        -36.43513580682821,
        -26.86066459921279,
        -38.94319654273979,
        -41.61204333046295,
        -27.18229229206399,
        -38.43378764398823,
        -26.1051775005309,
        -43.80378647032494,
        -25.71271413130499,
        -12.2336875427079,
        -15.5375763031901,
        -18.47712325100854,
        -38.77830597120136,
        -41.81508650276501,
        -32.81532890981632,
        -63.66676496060396,
        -20.04919323628171,
        -40.63705951729261,
        -55.2784574572021,
        -19.17533321547162,
        -47.06832826073394,
        -24.34123377969962,
        -52.15964641914977,
        -46.30231312218061,
        -28.51471874030972,
        -31.29980133086201,
        -43.00208909494927,
        -44.64303408807103,
        -32.95325638980367,
        -19.2738159949852,
        -64.21937949676688,
        -42.1054252725063,
        -14.19066717555626,
        -25.3579760866025,
        -54.96485502563698,
        -12.97575512241919,
        -27.18491454163276,
        -41.54478388678944,
        -64.10213849970764,
        -24.27915387893848,
        -10.61859842607213,
        -22.64019882799805,
        -14.86865023863212,
        -56.93736071562843,
        -26.16142411000608,
        -52.09180286086854,
        -22.49730133108725,
        -19.10203844210842,
        -56.35352682506978,
        -51.39124636866403,
        -51.32733421145858,
        -16.102600631733,
        -28.87351754069773,
        -46.45311454089494,
        -12.43736402422913,
        -22.91190456354009,
        -49.0327769837053,
        -56.78337315157646,
        -18.66608302965324,
        -60.21096817570297,
        -43.66478536630318,
        -19.91231180466613,
        -38.96627489144393,
        -44.94020295843957,
        -31.22652516232399,
        -51.61910689700413,
        -39.21800660027222,
        -15.32442964313049,
        -15.84136641590687,
        -12.94419856845171,
        -12.33015560380417,
        -35.34937855353146,
        -35.48930404567534,
        -54.90323048890622,
        -26.68364547364506,
        -59.37958931080543,
        -44.6229350346257,
        -14.00717948564693,
        -26.33813102050039,
        -33.4593402694115,
        -46.64369678904941,
        -18.11595897885212,
        -41.89099581576341,
        -38.86706220670978,
        -42.83938015751382,
        -51.47953423705012,
        -21.2966740204748,
        -21.05481108575963,
        -40.32021230309441,
        -20.87603352561723,
        -27.78011068536255,
        -25.73259627785286,
        -35.39368027802111,
        -20.62356757144664,
        -19.08990526178486,
        -13.37371282819875,
        -11.17179125771733,
        -17.86532482913213,
        -17.82974628840209,
        -13.51592389015516,
        -21.23276111504421,
        -36.44177222147127,
        -32.00130251200584,
        -45.22145617524085,
        -49.20714737472834,
        -42.73260906374751,
        -12.98067707056711,
        -13.4997404449452,
        -45.9876806031548,
        -18.68115180139036,
        -23.15644994849847,
        -22.16916956435671,
        -24.28439256652285,
        -25.7255636499444,
        -39.46595606073383,
        -39.37614007682287,
        -24.75282995611699,
        -44.62576178540298,
        -25.92705363373941,
        -9.680348306324344,
        -12.0107995504275,
        -10.37032081678579,
        -27.34191111848514,
        -13.97929124652734,
        -32.1817779889225,
        -22.89541444204979,
        -27.00863019473991,
        -36.21446669246046,
        -44.90090385649809,
        -27.22932594004697,
        -20.56313854208804,
        -28.05296773910071,
        -36.09077438413647,
        -22.60712800927901,
        -26.34169173691105,
        -25.31331906887131,
        -47.85752355368749,
        -22.28067128062579,
        -53.25321039275796,
        -36.09578376006746,
        -21.87952826887481,
        -20.31134992205546,
        -24.19554180236452,
        -12.3582739174895,
        -12.83312121025704,
        -14.37565453742311,
        -14.28996580061461,
        -19.84931311091119,
        -36.86005081463183,
        -12.7692717483322,
        -26.74143212251657,
        -19.12114464989963,
        -34.35029728435663,
        -44.38211570869466,
        -33.49313056645072,
        -8.07938642457081,
        -18.8035698630775,
        -26.23166265947882,
        -35.07424397732146,
        -59.33289255668671,
        -29.8538582342829,
        -27.95046649525069,
        -28.88795595695338,
        -39.22579050890454,
        -25.88979318554604,
        -17.41990100818664,
        -27.05141797973183,
        -17.52648855063978,
        -9.680348306324344,
        -16.87053831251693,
        -35.69794882111191,
        -16.68885213162335,
        -42.10302924992627,
        -25.24984958047889,
        -16.58835487606738,
        -16.35829678372368,
        -18.80383450197711,
        -34.04181233995212,
        -25.77940949762463,
        -14.63369439827719,
        -42.54885225050652,
        -55.70199961469736,
        -24.3480807748121,
        -49.15275670784581,
        -41.2549542550773,
        -25.54988636015501,
        -45.24613986849909,
        -32.83641179209503,
        -16.90633159724304,
        -15.92826598624437,
        -30.57187083341844,
        -27.66630934667201,
        -16.062064971362,
        -11.01764691297088,
        -11.37321036930931,
        -16.23673061193022,
        -31.46752994085166,
        -26.12796333517725,
        -22.25336725530908,
        -38.45782847077162,
        -32.67862856378076,
        -33.38327467084797,
        -32.75799107280017,
        -29.34522122549307,
        -33.59979144138536,
        -12.55632289909406,
        -28.66259138513223,
        -39.54679300371503,
        -33.53256024716225,
        -16.19337473544384,
        -36.59551761950687,
        -20.66632690867086,
        -33.57206804676203,
        -14.87939607371822,
        -24.77358259499477,
        -12.48669464320363,
        -20.40990510159097,
        -12.01125725226255,
        -32.48162305288927,
        -31.80344303284438,
        -34.84490081719449,
        -52.96086737922271,
        -19.04881048371062,
        -16.9543392712259,
        -44.18051085611187,
        -48.13870303590447,
        -42.9007985063609,
        -20.12225322153464,
        -36.90814998020738,
        -50.40402820618579,
        -18.64840613404256,
        -25.96522461706222,
        -40.88349487353974,
        -20.60098152935069,
        -28.07792003218611,
        -35.48409524734419,
        -26.02103175681309,
        -22.41886644171477,
        -8.727662498415638,
        -16.95683657676904,
        -38.14737189919857,
        -37.53502418035769,
        -11.87619028687947,
        -50.61058705433988,
        -19.87113300424827,
        -50.48692569679219,
        -24.92222325842078,
        -60.13946589943556,
        -47.33570257992429,
        -34.35024720339545,
        -41.34472874750116,
        -25.14737473983054,
        -56.50507972446587,
        -75.56985517903453,
        -20.09651207627729,
        -18.2120240740646,
        -13.36046047693666,
        -41.11908648751609,
        -18.51352533417036,
        -31.61278957128205,
        -40.17604604255683,
        -34.69306111826523,
        -19.55239655476129,
        -49.78063675304109,
        -14.85048505250486,
        -24.92142420938475,
        -11.39472326116528,
        -22.67627585194474,
        -19.51947209675843,
        -39.77246433553935,
        -18.53378999713724,
        -43.57217311584004,
        -24.77410862851945,
        -35.6855683242277,
        -19.68795658333682,
        -45.53819577255188,
        -39.69053708952267,
        -44.65371557795198,
        -23.79333656195748,
        -26.06770252713593,
        -36.07481108372293,
        -45.57930008760273,
        -24.78580357173336,
        -20.00895519311079,
        -20.78955833159197,
        -21.71512195667841,
        -15.77635539505738,
        -39.51071511005428,
        -18.10483611719992,
        -32.60658201557518,
        -21.07934343341189,
        -33.0399315939349,
        -21.74399756093905,
        -15.68719189419929,
        -26.19094317533633,
        -32.35304100811845,
        -21.04986906001956,
        -16.84237920475021,
        -40.64511129726407,
        -24.68057377006521,
        -50.72712071514447,
        -42.41046856586118,
        -31.36553417115574,
        -36.0016021618563,
        -44.47002667745051,
        -14.36973743809243,
        -41.77002447271863,
        -15.46013972016539,
        -23.56878455698709,
        -15.28549389889035,
        -28.43871506517253,
        -21.41391976908796,
        -49.98913687846051,
        -19.37546821761952,
        -66.98376276807932,
        -31.07781343046202,
        -18.23496876675192,
        -32.98356086582737,
        -24.30435501332086,
        -16.91431881095163,
        -45.66805301914572,
        -25.91864580357008,
        -10.7426181147512,
        -27.43872643385416,
        -23.34009438670096,
        -40.699440703057,
        -38.06745116482576,
        -31.59966649387649,
        -23.70856870709444,
        -47.11129222159907,
        -29.79547717936157,
        -28.52991783013675,
        -27.33539531689967,
        -12.94622725164439,
        -11.08746351455922,
        -25.58421676358985,
        -18.43814128950659,
        -30.56687129256275,
        -16.82169504537985,
        -27.7016783834045,
        -48.49638910950794,
        -53.9709554160647,
        -17.6332440278617,
        -48.44614414927908,
        -46.87205067467908,
        -21.09265888757928,
        -26.75199949124434,
        -16.3179577205391,
        -17.77194283379211,
        -17.28311532129069,
        -35.22097467484935,
        -30.9140618942124,
        -16.33957696784591,
        -33.8756474888721,
        -18.25234454536643,
        -21.2004836771581,
        -14.82835596647795,
        -11.02698668588694,
        -18.14439844971584,
        -19.40900614000326,
        -29.18776136418622,
        -24.06175474363263,
        -32.88674064704993,
        -29.40126121615274,
        -46.67649760267017,
        -64.86658139554021,
        -28.82251335868925,
        -25.97474833198552,
        -30.52978539681573,
        -15.31663877260975,
        -30.02473357046217,
        -11.10943055224246,
        -49.80447659576781,
        -7.281098589473713,
        -27.02016047329285,
        -40.94686542441497,
        -25.08383312953755,
        -47.19163852054526,
        -44.30932397844863,
        -31.33201285864312,
        -29.69280930958135,
        -23.74998606607741,
        -44.49688962108422,
        -25.21866334507697,
        -32.74938854025692,
        -41.3055595230667,
        -29.38554626966748,
        -17.77322988005248,
        -48.54405159301412,
        -15.00356226134058,
        -21.98490813101776,
        -13.29337084437568,
        -30.84916890865291,
        -25.25468739663436,
        -45.99661219963819,
        -39.87860889450563,
        -21.26763191143494,
        -32.46669519655408,
        -15.38809187412784,
        -18.94080151401118,
        -24.86844650849797,
        -15.68927860090281,
        -44.40940646743203,
        -17.52041769624305,
        -38.77713383063605,
        -37.64666065087581,
        -21.23818766009201,
        -21.8103943393716,
        -14.61961602543015,
        -13.94472104956475,
        -22.35460355130024,
        -59.40054540368193,
        -48.50006836977302,
        -14.09183649356863,
        -56.37677600388094,
        -50.89462819921103,
        -23.57019572530108,
        -13.89193880662571,
        -33.73032654222992,
        -39.66303717999305,
        -29.42546141624883,
        -22.90871611054202,
        -22.52080497927946,
        -26.11373937773872,
        -31.43398163519517,
        -55.84754852337792,
        -13.63731419244403,
        -39.36390929840054,
        -34.50270566627621,
        -30.77470723931088,
        -45.85851668714702,
        -45.44166094343744,
        -49.91213306179396,
        -33.79399385908611,
        -11.60512430132949,
        -26.81816570077654,
        -12.17942830520241,
        -14.87856939526846,
        -30.9238728710127,
        -31.67638705718226,
        -45.4802273802951,
        -16.60271410967381,
        -14.67557821608155,
        -26.83038831117356,
        -35.76427949047137,
        -13.79129750941102,
        -32.05378382829143,
        -28.74107739940703,
        -38.95785035723345,
        -10.27681659894214,
        -41.05019033922812,
        -12.1441245691242,
        -42.70334640166922,
        -33.06811211741905,
        -23.78555777017609,
        -37.92588797609339,
        -48.19660954475286,
        -38.96666341300956,
        -21.95349158423386,
        -32.86470997052599,
        -31.33718064296617,
        -27.7265698331989,
        -22.41993720896446,
        -26.47631750516767,
        -40.8107397978706,
        -24.95891240848047,
        -27.5559760642147,
        -20.62505522658004,
        -17.78478703724334,
        -26.57574047990882,
        -15.41975330697359,
        -17.60931642204493,
        -21.24551981495854,
        -7.202300517072815,
        -20.82590433881546,
        -23.40419288940373,
        -17.36921927748166,
        -16.24121170329859,
        -26.19359210879447,
        -9.464118284215317,
        -16.29329392904419,
        -16.65693578420272,
        -17.17937463247852,
        -21.42948250021663,
        -29.3780802840286,
        -7.202300517072815,
        -11.15129807204897,
        -35.56397080355548,
        -28.98831561267833,
        -13.05836744707187,
        -7.202300517072815,
        -19.03117732113432,
        -28.44657093460477,
        -23.5131480906898,
        -37.54779371803613,
        -25.8340692108066,
        -27.0345444660504,
        -14.97833614584998,
        -15.7379445047197,
        -23.34945464460698,
        -16.12014962794805,
        -27.96813369660969,
        -18.71449419389889,
        -18.46623652519171,
        -23.51826335596538,
        -19.68389893293937,
        -28.30447109330268,
        -17.65264488880447,
        -15.17817808397897,
        -18.53593332158912,
        -28.21411046650286,
        -25.60949017115089,
        -15.4356524708591,
        -17.17699486598207,
        -33.81541035869981,
        -7.202300517072815,
        -19.16935055130724,
        -16.92715450390349,
        -34.67102352638521,
        -28.60586102518441,
        -24.44389807618896,
        -31.56955173208003,
        -21.18431472366228,
        -14.90606969746432,
        -28.73505933081296,
        -12.29572913775978,
        -18.117764352575,
        -17.81172082695689,
        -22.81144053364881,
        -18.00803507097146,
        -21.29084594919166,
        -13.95611787814213,
        -21.01605688355954,
        -23.97308934059029,
        -9.504071842740249,
        -15.8707536505639,
        -16.26476263845067,
        -11.97791840577359,
        -20.16630936649425,
        -10.37809178386225,
        -11.24985602952728,
        -24.01779821957999,
        -26.91477326797111,
        -23.27624154771015,
        -26.65538239499719,
        -24.48572268972415,
        -14.07299585245134,
        -24.77689396855648,
        -12.27224669667429,
        -10.83763892868834,
        -18.99701559137777,
        -19.33862599053641,
        -18.11720774425048,
        -19.8433821775901,
        -25.90349905814294,
        -22.71064760028906,
        -36.19602497084481,
        -12.81291646094832,
        -26.18435574574706,
        -13.40557544191678,
        -28.08862876840981,
        -21.26987138770043,
        -12.67065589262978,
        -13.19859403744534,
        -23.62974368070251,
        -10.89880990507277,
        -23.91710650512575,
        -21.21001316903921,
        -12.22256405069763,
        -26.9066138457552,
        -53.62750591535397,
        -18.04022926204891,
        -17.22769406689871,
        -7.202300517072815,
        -10.24382128773675,
        -21.66571994658934,
        -23.49573532578053,
        -12.01336923274218,
        -13.99471096273882,
        -18.45573756782988,
        -26.40569162594369,
        -18.02325289017526,
        -12.09655492665884,
        -9.242568956721142,
        -29.62122472565092,
        -17.79689038870207,
        -20.94756770634146,
        -22.16554127913198,
        -10.52851851357832,
        -15.50350536710427,
        -25.63002823154347,
        -22.46462732142399,
        -13.83844563691802,
        -22.15782963236831,
        -17.17772455615712,
        -29.41624867545325,
        -18.60723645341806,
        -17.52875048504681,
        -18.47703685708303,
        -12.82098952655116,
        -39.11498113060197,
        -18.28296117887088,
        -35.49083424150485,
        -20.92073150034615,
        -25.08773353806903,
        -20.29530935915639,
        -28.87650444171286,
        -24.03056457796831,
        -35.61382086882162,
        -9.296545750697156,
        -14.12163531235456,
        -20.41968875263661,
        -7.281098589473713,
        -19.53853776229992,
        -21.29361935262877,
        -25.15143966947626,
        -7.281098589473713,
        -24.04803692225694,
        -20.03615992869865,
        -8.70895593724596,
        -22.43529813636431,
        -10.24014864011791,
        -34.89856222034172,
        -10.6665980229552,
        -7.202300517072815,
        -21.11925501388348,
        -23.60148590893746,
        -35.37080523844225,
        -26.68654428717114,
        -10.73578341680975,
        -25.38719778470178,
        -25.31021980987786,
        -28.12808919474853,
        -50.75410224287468,
        -22.31710170957496,
        -25.71739713120348,
        -27.9992331906752,
        -42.85663609547264,
        -16.22578993219395,
        -17.90592418654791,
        -7.202300517072815,
        -32.07823901809129,
        -13.33706373994093,
        -20.92796747069005,
        -21.55938710614179,
        -13.73297100825388,
        -26.10445050779976,
        -29.73261426767231,
        -30.84225029460474,
        -31.1354137986284,
        -28.71144097733039,
        -20.81491490029032,
        -34.51861433641394,
        -43.00129546828153,
        -39.2393665747469,
        -34.03652447001603,
        -31.48786430648533,
        -14.43277337856737,
        -16.10643626435267,
        -42.45728136140799,
        -41.34272654978857,
        -42.9440504694437,
        -47.58610006985325,
        -35.2054727189805,
        -40.4013895133974,
        -51.62488484734607,
        -38.84047361163902,
        -44.40958939332498,
        -40.63000794849623,
        -29.49432352760406,
        -31.17070890492758,
        -12.70278093795039,
        -9.301364608605194,
        -11.84516991605006,
        -14.65334674726758,
        -21.09915866717153,
        -27.32453149789416,
        -14.48762920969881,
        -27.69120925911872,
        -24.71970704344966,
        -38.09039182823676,
        -35.19971071536311,
        -25.6106685251333,
        -25.77628772640445,
        -18.53795521803887,
        -16.73434723075706,
        -7.528777028053485,
        -22.55480214616723,
        -44.6693125084285,
        -24.63571323907078,
        -25.21588801811919,
        -45.67699728167118,
        -48.25390084376994,
        -24.02876936050501,
        -32.8437807741014,
        -36.21975169182644,
        -34.44631098228759,
        -21.40180608182952,
        -7.87945709268035,
        -9.402962246492157,
        -4.187696205419216
      ]
    ]
  },
  "analysis": {
    "authors": "Sergei L Kosakovsky Pond",
    "citation": "*Gene-wide identification of episodic selection*, Mol Biol Evol. 32(5):1365-71",
    "contact": "spond@temple.edu",
    "info": "BUSTED (branch-site unrestricted statistical test of episodic diversification) uses a random effects branch-site model fitted \njointly to all or a subset of tree branches in order to test for alignment-wide evidence of episodic diversifying selection. \nAssuming there is evidence of positive selection (i.e. there is an omega > 1),  BUSTED will also perform a quick evidence-ratio \nstyle analysis to explore which individual sites may have been subject to selection. v2.0 adds support for synonymous rate variation, \nand relaxes the test statistic to 0.5 (chi^2_0 + chi^2_2). Version 2.1 adds a grid search for the initial starting point.\nVersion 2.2 changes the grid search to LHC, and adds an initial search phase to use adaptive Nedler-Mead.\n",
    "requirements": "in-frame codon alignment and a phylogenetic tree (optionally annotated with {})",
    "version": "2.2"
  },
  "background": 1,
  "branch attributes": {
    "0": {
      "CBTLR21_3196_BP": {
        "MG94xREV with separate rates for branch sets": 0.0807015509788269,
        "Nucleotide GTR": 0.08297803667745726,
        "constrained": 0.02969490691184214,
        "original name": "CBTLR21_3196_BP",
        "unconstrained": 0.03064490586771801
      },
      "CCTLR21_3196_BP": {
        "MG94xREV with separate rates for branch sets": 0.086752975956777,
        "Nucleotide GTR": 0.08513584695460366,
        "constrained": 0.03468860207918136,
        "original name": "CCTLR21_3196_BP",
        "unconstrained": 0.03454400058928588
      },
      "CITLR21_3196_BP": {
        "MG94xREV with separate rates for branch sets": 0.07182804141118188,
        "Nucleotide GTR": 0.07104557444483654,
        "constrained": 0.02746594260216719,
        "original name": "CITLR21_3196_BP",
        "unconstrained": 0.02752301848166593
      },
      "DRTLR21_3196_BP": {
        "MG94xREV with separate rates for branch sets": 0.09703847667038325,
        "Nucleotide GTR": 0.1001430668471242,
        "constrained": 0.03551036001782999,
        "original name": "DRTLR21_3196_BP",
        "unconstrained": 0.03680606091778082
      },
      "ECTLR21_3196_BP": {
        "MG94xREV with separate rates for branch sets": 0.1274205714869792,
        "Nucleotide GTR": 0.1253613294796164,
        "constrained": 0.05030705701276256,
        "original name": "ECTLR21_3196_BP",
        "unconstrained": 0.05010731749010967
      },
      "GMTLR21_3196_BP": {
        "MG94xREV with separate rates for branch sets": 0.3198103481959816,
        "Nucleotide GTR": 0.3019468729283318,
        "constrained": 0.1437092374625864,
        "original name": "GMTLR21_3196_BP",
        "unconstrained": 0.1438130585551589
      },
      "IPTLR21_3196_BP": {
        "MG94xREV with separate rates for branch sets": 0.05598129661097715,
        "Nucleotide GTR": 0.05514645039706974,
        "constrained": 0.02134599612793861,
        "original name": "IPTLR21_3196_BP",
        "unconstrained": 0.02137871162525479
      },
      "LMTLR21_3196_BP": {
        "MG94xREV with separate rates for branch sets": 0.06914536468102628,
        "Nucleotide GTR": 0.06933848363646915,
        "constrained": 0.02668021366702934,
        "original name": "LMTLR21_3196_BP",
        "unconstrained": 0.02659833729301858
      },
      "MMTLR21_3196_BP": {
        "MG94xREV with separate rates for branch sets": 0.1268096282231937,
        "Nucleotide GTR": 0.1252781715958808,
        "constrained": 0.05012866759486172,
        "original name": "MMTLR21_3196_BP",
        "unconstrained": 0.05019991200077633
      },
      "Node11": {
        "MG94xREV with separate rates for branch sets": 0.01341236611427133,
        "Nucleotide GTR": 0.01341979173378639,
        "constrained": 0.00382591656318821,
        "unconstrained": 0.003668791116690121
      },
      "Node13": {
        "MG94xREV with separate rates for branch sets": 0.01736435308208764,
        "Nucleotide GTR": 0.0203927319929427,
        "constrained": 0.006060575993087084,
        "unconstrained": 0.00572657592292421
      },
      "Node15": {
        "MG94xREV with separate rates for branch sets": 0.04681445039588339,
        "Nucleotide GTR": 0.05094323965849194,
        "constrained": 0.01977341443011859,
        "unconstrained": 0.020170320514591
      },
      "Node17": {
        "MG94xREV with separate rates for branch sets": 0.1315110240738052,
        "Nucleotide GTR": 0.101892722555009,
        "constrained": 0.07185198740803643,
        "unconstrained": 0.08213579122889181
      },
      "Node19": {
        "MG94xREV with separate rates for branch sets": 0.2789048550176484,
        "Nucleotide GTR": 0.2151095503202679,
        "constrained": 0.2012591235989984,
        "unconstrained": 0.237592099817473
      },
      "Node2": {
        "MG94xREV with separate rates for branch sets": 0.01061439636174785,
        "Nucleotide GTR": 0.01076888253394061,
        "constrained": 0.002818544053003527,
        "unconstrained": 0.002824853101990918
      },
      "Node20": {
        "MG94xREV with separate rates for branch sets": 0.1842878364524015,
        "Nucleotide GTR": 0.1648709534976318,
        "constrained": 0.1006338086587909,
        "unconstrained": 0.114883235296203
      },
      "Node22": {
        "MG94xREV with separate rates for branch sets": 0.0269322839370196,
        "Nucleotide GTR": 0.02298393230917208,
        "constrained": 0.01039516585192119,
        "unconstrained": 0.01006394265107192
      },
      "Node25": {
        "MG94xREV with separate rates for branch sets": 0.2054315789776051,
        "Nucleotide GTR": 0.166984796271485,
        "constrained": 0.1085394934538848,
        "unconstrained": 0.1278470975375265
      },
      "Node26": {
        "MG94xREV with separate rates for branch sets": 0.04162877317076246,
        "Nucleotide GTR": 0.03441601986581081,
        "constrained": 0.01799423899135724,
        "unconstrained": 0.0180976563535908
      },
      "Node5": {
        "MG94xREV with separate rates for branch sets": 0.007479482874910717,
        "Nucleotide GTR": 0.007497458071132107,
        "constrained": 0.001657228238079104,
        "unconstrained": 0.001791437978654871
      },
      "Node6": {
        "MG94xREV with separate rates for branch sets": 0.02225221211653805,
        "Nucleotide GTR": 0.02340917957756515,
        "constrained": 0.007619385829182358,
        "unconstrained": 0.007899385948840053
      },
      "Node7": {
        "MG94xREV with separate rates for branch sets": 0.02294352133627755,
        "Nucleotide GTR": 0.0220926289001028,
        "constrained": 0.006560284876671522,
        "unconstrained": 0.00660353315747551
      },
      "OFTLR21_3196_BP": {
        "MG94xREV with separate rates for branch sets": 0.05562735583901881,
        "Nucleotide GTR": 0.05457571850983666,
        "constrained": 0.02109326204084379,
        "original name": "OFTLR21_3196_BP",
        "unconstrained": 0.020937432918331
      },
      "ONTLR21_3196_BP": {
        "MG94xREV with separate rates for branch sets": 0.1789296970359917,
        "Nucleotide GTR": 0.1715724557383271,
        "constrained": 0.07779388468281032,
        "original name": "ONTLR21_3196_BP",
        "unconstrained": 0.07815104923894742
      },
      "SLTLR21_13_3196_BP": {
        "MG94xREV with separate rates for branch sets": 0.05741063466406465,
        "Nucleotide GTR": 0.0564177708005632,
        "constrained": 0.02195109992554806,
        "original name": "SLTLR21_13_3196_BP",
        "unconstrained": 0.0218759959450883
      },
      "SMTLR21_3196_BP": {
        "MG94xREV with separate rates for branch sets": 0.1176982830481135,
        "Nucleotide GTR": 0.1152555996651146,
        "constrained": 0.04685960010569874,
        "original name": "SMTLR21_3196_BP",
        "unconstrained": 0.04675655314719872
      },
      "TFTLR21_3196_BP": {
        "MG94xREV with separate rates for branch sets": 0.09708517865289719,
        "Nucleotide GTR": 0.09488340942497472,
        "constrained": 0.03904612205025362,
        "original name": "TFTLR21_3196_BP",
        "unconstrained": 0.03901606470788301
      },
      "TOTLR21_3196_BP": {
        "MG94xREV with separate rates for branch sets": 0.06683884574536786,
        "Nucleotide GTR": 0.06714781999435399,
        "constrained": 0.02600735479771537,
        "original name": "TOTLR21_3196_BP",
        "unconstrained": 0.02590599770443214
      },
      "TRTLR21_3196_BP": {
        "MG94xREV with separate rates for branch sets": 0.2557582677917863,
        "Nucleotide GTR": 0.2346643419911043,
        "constrained": 0.1162837190749705,
        "original name": "TRTLR21_3196_BP",
        "unconstrained": 0.1177884246405457
      }
    },
    "attributes": {
      "MG94xREV with separate rates for branch sets": {
        "attribute type": "branch length",
        "display order": 1
      },
      "Nucleotide GTR": {
        "attribute type": "branch length",
        "display order": 0
      },
      "constrained": {
        "attribute type": "branch length",
        "display order": 1
      },
      "original name": {
        "attribute type": "node label",
        "display order": 0
      },
      "unconstrained": {
        "attribute type": "branch length",
        "display order": 0
      }
    }
  },
  "data partitions": {
    "0": {
      "coverage": [
        [
          0,
          1,
          2,
          3,
          4,
          5,
          6,
          7,
          8,
          9,
          10,
          11,
          12,
          13,
          14,
          15,
          16,
          17,
          18,
          19,
          20,
          21,
          22,
          23,
          24,
          25,
          26,
          27,
          28,
          29,
          30,
          31,
          32,
          33,
          34,
          35,
          36,
          37,
          38,
          39,
          40,
          41,
          42,
          43,
          44,
          45,
          46,
          47,
          48,
          49,
          50,
          51,
          52,
          53,
          54,
          55,
          56,
          57,
          58,
          59,
          60,
          61,
          62,
          63,
          64,
          65,
          66,
          67,
          68,
          69,
          70,
          71,
          72,
          73,
          74,
          75,
          76,
          77,
          78,
          79,
          80,
          81,
          82,
          83,
          84,
          85,
          86,
          87,
          88,
          89,
          90,
          91,
          92,
          93,
          94,
          95,
          96,
          97,
          98,
          99,
          100,
          101,
          102,
          103,
          104,
          105,
          106,
          107,
          108,
          109,
          110,
          111,
          112,
          113,
          114,
          115,
          116,
          117,
          118,
          119,
          120,
          121,
          122,
          123,
          124,
          125,
          126,
          127,
          128,
          129,
          130,
          131,
          132,
          133,
          134,
          135,
          136,
          137,
          138,
          139,
          140,
          141,
          142,
          143,
          144,
          145,
          146,
          147,
          148,
          149,
          150,
          151,
          152,
          153,
          154,
          155,
          156,
          157,
          158,
          159,
          160,
          161,
          162,
          163,
          164,
          165,
          166,
          167,
          168,
          169,
          170,
          171,
          172,
          173,
          174,
          175,
          176,
          177,
          178,
          179,
          180,
          181,
          182,
          183,
          184,
          185,
          186,
          187,
          188,
          189,
          190,
          191,
          192,
          193,
          194,
          195,
          196,
          197,
          198,
          199,
          200,
          201,
          202,
          203,
          204,
          205,
          206,
          207,
          208,
          209,
          210,
          211,
          212,
          213,
          214,
          215,
          216,
          217,
          218,
          219,
          220,
          221,
          222,
          223,
          224,
          225,
          226,
          227,
          228,
          229,
          230,
          231,
          232,
          233,
          234,
          235,
          236,
          237,
          238,
          239,
          240,
          241,
          242,
          243,
          244,
          245,
          246,
          247,
          248,
          249,
          250,
          251,
          252,
          253,
          254,
          255,
          256,
          257,
          258,
          259,
          260,
          261,
          262,
          263,
          264,
          265,
          266,
          267,
          268,
          269,
          270,
          271,
          272,
          273,
          274,
          275,
          276,
          277,
          278,
          279,
          280,
          281,
          282,
          283,
          284,
          285,
          286,
          287,
          288,
          289,
          290,
          291,
          292,
          293,
          294,
          295,
          296,
          297,
          298,
          299,
          300,
          301,
          302,
          303,
          304,
          305,
          306,
          307,
          308,
          309,
          310,
          311,
          312,
          313,
          314,
          315,
          316,
          317,
          318,
          319,
          320,
          321,
          322,
          323,
          324,
          325,
          326,
          327,
          328,
          329,
          330,
          331,
          332,
          333,
          334,
          335,
          336,
          337,
          338,
          339,
          340,
          341,
          342,
          343,
          344,
          345,
          346,
          347,
          348,
          349,
          350,
          351,
          352,
          353,
          354,
          355,
          356,
          357,
          358,
          359,
          360,
          361,
          362,
          363,
          364,
          365,
          366,
          367,
          368,
          369,
          370,
          371,
          372,
          373,
          374,
          375,
          376,
          377,
          378,
          379,
          380,
          381,
          382,
          383,
          384,
          385,
          386,
          387,
          388,
          389,
          390,
          391,
          392,
          393,
          394,
          395,
          396,
          397,
          398,
          399,
          400,
          401,
          402,
          403,
          404,
          405,
          406,
          407,
          408,
          409,
          410,
          411,
          412,
          413,
          414,
          415,
          416,
          417,
          418,
          419,
          420,
          421,
          422,
          423,
          424,
          425,
          426,
          427,
          428,
          429,
          430,
          431,
          432,
          433,
          434,
          435,
          436,
          437,
          438,
          439,
          440,
          441,
          442,
          443,
          444,
          445,
          446,
          447,
          448,
          449,
          450,
          451,
          452,
          453,
          454,
          455,
          456,
          457,
          458,
          459,
          460,
          461,
          462,
          463,
          464,
          465,
          466,
          467,
          468,
          469,
          470,
          471,
          472,
          473,
          474,
          475,
          476,
          477,
          478,
          479,
          480,
          481,
          482,
          483,
          484,
          485,
          486,
          487,
          488,
          489,
          490,
          491,
          492,
          493,
          494,
          495,
          496,
          497,
          498,
          499,
          500,
          501,
          502,
          503,
          504,
          505,
          506,
          507,
          508,
          509,
          510,
          511,
          512,
          513,
          514,
          515,
          516,
          517,
          518,
          519,
          520,
          521,
          522,
          523,
          524,
          525,
          526,
          527,
          528,
          529,
          530,
          531,
          532,
          533,
          534,
          535,
          536,
          537,
          538,
          539,
          540,
          541,
          542,
          543,
          544,
          545,
          546,
          547,
          548,
          549,
          550,
          551,
          552,
          553,
          554,
          555,
          556,
          557,
          558,
          559,
          560,
          561,
          562,
          563,
          564,
          565,
          566,
          567,
          568,
          569,
          570,
          571,
          572,
          573,
          574,
          575,
          576,
          577,
          578,
          579,
          580,
          581,
          582,
          583,
          584,
          585,
          586,
          587,
          588,
          589,
          590,
          591,
          592,
          593,
          594,
          595,
          596,
          597,
          598,
          599,
          600,
          601,
          602,
          603,
          604,
          605,
          606,
          607,
          608,
          609,
          610,
          611,
          612,
          613,
          614,
          615,
          616,
          617,
          618,
          619,
          620,
          621,
          622,
          623,
          624,
          625,
          626,
          627,
          628,
          629,
          630,
          631,
          632,
          633,
          634,
          635,
          636,
          637,
          638,
          639,
          640,
          641,
          642,
          643,
          644,
          645,
          646,
          647,
          648,
          649,
          650,
          651,
          652,
          653,
          654,
          655,
          656,
          657,
          658,
          659,
          660,
          661,
          662,
          663,
          664,
          665,
          666,
          667,
          668,
          669,
          670,
          671,
          672,
          673,
          674,
          675,
          676,
          677,
          678,
          679,
          680,
          681,
          682,
          683,
          684,
          685,
          686,
          687,
          688,
          689,
          690,
          691,
          692,
          693,
          694,
          695,
          696,
          697,
          698,
          699,
          700,
          701,
          702,
          703,
          704,
          705,
          706,
          707,
          708,
          709,
          710,
          711,
          712,
          713,
          714,
          715,
          716,
          717,
          718,
          719,
          720,
          721,
          722,
          723,
          724,
          725,
          726,
          727,
          728,
          729,
          730,
          731,
          732,
          733,
          734,
          735,
          736,
          737,
          738,
          739,
          740,
          741,
          742,
          743,
          744,
          745,
          746,
          747,
          748,
          749,
          750,
          751,
          752,
          753,
          754,
          755,
          756,
          757,
          758,
          759,
          760,
          761,
          762,
          763,
          764,
          765,
          766,
          767,
          768,
          769,
          770,
          771,
          772,
          773,
          774,
          775,
          776,
          777,
          778,
          779,
          780,
          781,
          782,
          783,
          784,
          785,
          786,
          787,
          788,
          789,
          790,
          791,
          792,
          793,
          794,
          795,
          796,
          797,
          798,
          799,
          800,
          801,
          802,
          803,
          804,
          805,
          806,
          807,
          808,
          809,
          810,
          811,
          812,
          813,
          814,
          815,
          816,
          817,
          818,
          819,
          820,
          821,
          822,
          823,
          824,
          825,
          826,
          827,
          828,
          829,
          830,
          831,
          832,
          833,
          834,
          835,
          836,
          837,
          838,
          839,
          840,
          841,
          842,
          843,
          844,
          845,
          846,
          847,
          848,
          849,
          850,
          851,
          852,
          853,
          854,
          855,
          856,
          857,
          858,
          859,
          860,
          861,
          862,
          863,
          864,
          865,
          866,
          867,
          868,
          869,
          870,
          871,
          872,
          873,
          874,
          875,
          876,
          877,
          878,
          879,
          880,
          881,
          882,
          883,
          884,
          885,
          886,
          887,
          888,
          889,
          890,
          891,
          892,
          893,
          894,
          895,
          896,
          897,
          898,
          899,
          900,
          901,
          902,
          903,
          904,
          905,
          906,
          907,
          908,
          909,
          910,
          911,
          912,
          913,
          914,
          915,
          916,
          917,
          918,
          919,
          920,
          921,
          922,
          923,
          924,
          925,
          926,
          927,
          928,
          929,
          930,
          931,
          932,
          933,
          934,
          935,
          936,
          937,
          938,
          939,
          940,
          941,
          942,
          943,
          944,
          945,
          946,
          947,
          948,
          949,
          950,
          951,
          952,
          953,
          954,
          955,
          956,
          957,
          958,
          959,
          960,
          961,
          962,
          963,
          964,
          965,
          966,
          967,
          968,
          969,
          970,
          971,
          972,
          973,
          974,
          975,
          976,
          977,
          978,
          979,
          980,
          981,
          982,
          983,
          984,
          985,
          986,
          987,
          988,
          989,
          990,
          991,
          992,
          993,
          994,
          995,
          996,
          997,
          998,
          999,
          1000,
          1001,
          1002,
          1003,
          1004,
          1005,
          1006,
          1007,
          1008,
          1009,
          1010,
          1011,
          1012,
          1013,
          1014,
          1015,
          1016,
          1017,
          1018,
          1019,
          1020,
          1021,
          1022,
          1023,
          1024,
          1025,
          1026,
          1027,
          1028,
          1029,
          1030,
          1031,
          1032,
          1033,
          1034,
          1035,
          1036,
          1037,
          1038,
          1039,
          1040,
          1041,
          1042,
          1043,
          1044,
          1045,
          1046,
          1047,
          1048,
          1049,
          1050,
          1051,
          1052,
          1053,
          1054,
          1055,
          1056,
          1057,
          1058,
          1059,
          1060,
          1061,
          1062,
          1063,
          1064
        ]
      ],
      "name": "busted.filter.default"
    }
  },
  "fits": {
    "Constrained model": {
      "AIC-c": 59026.61467425152,
      "Log Likelihood": -29456.11266040924,
      "Rate Distributions": {
        "Background": {
          "0": {
            "omega": 0.2616348262028943,
            "proportion": 0.8518254130492554
          },
          "1": {
            "omega": 0.2928084774625636,
            "proportion": 0.04652605661553384
          },
          "2": {
            "omega": 1.987377533606471,
            "proportion": 0.1016485303352107
          }
        },
        "Synonymous site-to-site rates": {
          "0": {
            "proportion": 0.384246119138118,
            "rate": 0.3470033747936033
          },
          "1": {
            "proportion": 0.4835681574583994,
            "rate": 0.9777786978973008
          },
          "2": {
            "proportion": 0.1321857234034827,
            "rate": 2.979464396176092
          }
        },
        "Test": {
          "0": {
            "omega": 0.02715899879497292,
            "proportion": 0.756692054103879
          },
          "1": {
            "omega": 0.02839946949945951,
            "proportion": 0.02286125632747725
          },
          "2": {
            "omega": 1,
            "proportion": 0.2204466895686438
          }
        }
      },
      "display order": 3,
      "estimated parameters": 57,
      "log-likelihood": -29456.11266040924,
      "parameters": 57,
      "display-order": 3,
      "branch-annotations": [
        {
          "CBTLR21_3196_BP": {
            "is_foreground": false
          },
          "CCTLR21_3196_BP": {
            "is_foreground": false
          },
          "CITLR21_3196_BP": {
            "is_foreground": false
          },
          "DRTLR21_3196_BP": {
            "is_foreground": false
          },
          "ECTLR21_3196_BP": {
            "is_foreground": false
          },
          "GMTLR21_3196_BP": {
            "is_foreground": false
          },
          "IPTLR21_3196_BP": {
            "is_foreground": false
          },
          "LMTLR21_3196_BP": {
            "is_foreground": false
          },
          "MMTLR21_3196_BP": {
            "is_foreground": false
          },
          "Node11": {
            "is_foreground": true
          },
          "Node13": {
            "is_foreground": true
          },
          "Node15": {
            "is_foreground": true
          },
          "Node17": {
            "is_foreground": true
          },
          "Node19": {
            "is_foreground": true
          },
          "Node2": {
            "is_foreground": true
          },
          "Node20": {
            "is_foreground": true
          },
          "Node22": {
            "is_foreground": true
          },
          "Node25": {
            "is_foreground": true
          },
          "Node26": {
            "is_foreground": true
          },
          "Node5": {
            "is_foreground": true
          },
          "Node6": {
            "is_foreground": true
          },
          "Node7": {
            "is_foreground": true
          },
          "OFTLR21_3196_BP": {
            "is_foreground": false
          },
          "ONTLR21_3196_BP": {
            "is_foreground": false
          },
          "SLTLR21_13_3196_BP": {
            "is_foreground": false
          },
          "SMTLR21_3196_BP": {
            "is_foreground": false
          },
          "TFTLR21_3196_BP": {
            "is_foreground": false
          },
          "TOTLR21_3196_BP": {
            "is_foreground": false
          },
          "TRTLR21_3196_BP": {
            "is_foreground": false
          }
        }
      ]
    },
    "MG94xREV with separate rates for branch sets": {
      "AIC-c": 60116.07251225817,
      "Equilibrium frequencies": [
        [
          0.0304492035226147
        ],
        [
          0.03158026244489957
        ],
        [
          0.02564000232248111
        ],
        [
          0.0342626909650668
        ],
        [
          0.013364011785694
        ],
        [
          0.01386042821105315
        ],
        [
          0.01125327606577196
        ],
        [
          0.01503773343452713
        ],
        [
          0.01324339431910148
        ],
        [
          0.01373533031653509
        ],
        [
          0.01115170913574479
        ],
        [
          0.01490200972077613
        ],
        [
          0.02644752943626531
        ],
        [
          0.02742994311808995
        ],
        [
          0.02227035973752458
        ],
        [
          0.02975984337952405
        ],
        [
          0.02253712877636832
        ],
        [
          0.02337428763887395
        ],
        [
          0.01897757469219079
        ],
        [
          0.02535970039187132
        ],
        [
          0.009891439503808296
        ],
        [
          0.0102588645793678
        ],
        [
          0.008329168008022424
        ],
        [
          0.01113025287071729
        ],
        [
          0.009802163888593724
        ],
        [
          0.01016627275323639
        ],
        [
          0.008253992741787874
        ],
        [
          0.01102979629185994
        ],
        [
          0.01957526988445574
        ],
        [
          0.0203024082361208
        ],
        [
          0.01648351704595064
        ],
        [
          0.02202689545264309
        ],
        [
          0.01854381224599351
        ],
        [
          0.01923263631583918
        ],
        [
          0.01561496965599771
        ],
        [
          0.02086625707062626
        ],
        [
          0.008138791716607556
        ],
        [
          0.008441113351419787
        ],
        [
          0.006853336520313958
        ],
        [
          0.009158101794290364
        ],
        [
          0.008065334699828182
        ],
        [
          0.008364927717644865
        ],
        [
          0.006791481435026527
        ],
        [
          0.009075444950302372
        ],
        [
          0.01610676022682304
        ],
        [
          0.01670505813796942
        ],
        [
          0.01356282995437532
        ],
        [
          0.01812398632004277
        ],
        [
          0.02555309079184255
        ],
        [
          0.02772357115558415
        ],
        [
          0.01081345688937573
        ],
        [
          0.01121513100496918
        ],
        [
          0.009105560332693875
        ],
        [
          0.01216774459764056
        ],
        [
          0.01111390835483871
        ],
        [
          0.009023377703940832
        ],
        [
          0.01205792409231271
        ],
        [
          0.02139995264713086
        ],
        [
          0.0221948702337283
        ],
        [
          0.01802000617736697
        ],
        [
          0.02408010323393659
        ]
      ],
      "Log Likelihood": -30012.91444843225,
      "Rate Distributions": {
        "non-synonymous/synonymous rate ratio for *background*": [
          [
            0.400583140041131,
            1
          ]
        ],
        "non-synonymous/synonymous rate ratio for *test*": [
          [
            0.241058610012497,
            1
          ]
        ]
      },
      "display order": 1,
      "estimated parameters": 45,
      "log-likelihood": -30012.91444843225,
      "parameters": 45,
      "display-order": 1
    },
    "Nucleotide GTR": {
      "AIC-c": 62179.2293354427,
      "Equilibrium frequencies": [
        [
          0.3008479993181915
        ],
        [
          0.2300464482038607
        ],
        [
          0.1872310052414028
        ],
        [
          0.2818745472365449
        ]
      ],
      "Log Likelihood": -31052.58714334877,
      "Rate Distributions": {
        "Substitution rate from nucleotide A to nucleotide C": 0.4682680095700711,
        "Substitution rate from nucleotide A to nucleotide G": 1,
        "Substitution rate from nucleotide A to nucleotide T": 0.283572251361066,
        "Substitution rate from nucleotide C to nucleotide G": 0.4046107713670311,
        "Substitution rate from nucleotide C to nucleotide T": 0.862865415978965,
        "Substitution rate from nucleotide G to nucleotide T": 0.2364094352263802
      },
      "display order": 0,
      "estimated parameters": 37,
      "log-likelihood": -31052.58714334877,
      "parameters": 37,
      "display-order": 0
    },
    "Unconstrained model": {
      "AIC-c": 59021.74824241992,
      "Log Likelihood": -29452.67260186481,
      "Rate Distributions": {
        "Background": {
          "0": {
            "omega": 0.2585845367810949,
            "proportion": 0.8502321787832859
          },
          "1": {
            "omega": 0.277997922967103,
            "proportion": 0.04826540206825761
          },
          "2": {
            "omega": 1.966355949246461,
            "proportion": 0.1015024191484564
          }
        },
        "Synonymous site-to-site rates": {
          "0": {
            "proportion": 0.3917793802780616,
            "rate": 0.3553427958393823
          },
          "1": {
            "proportion": 0.4750716324750799,
            "rate": 0.9876641306224424
          },
          "2": {
            "proportion": 0.1331489872468585,
            "rate": 2.940862089036486
          }
        },
        "Test": {
          "0": {
            "omega": 0.03269945412355859,
            "proportion": 0.767128638390029,
            "prop": 0.767128638390029
          },
          "1": {
            "omega": 0.6023858219687751,
            "proportion": 0.1976843815298798,
            "prop": 0.1976843815298798
          },
          "2": {
            "omega": 5.569240701243228,
            "proportion": 0.03518698008009124,
            "prop": 0.03518698008009124
          }
        }
      },
      "display order": 2,
      "estimated parameters": 58,
      "log-likelihood": -29452.67260186481,
      "parameters": 58,
      "display-order": 2,
      "branch-annotations": [
        {
          "CBTLR21_3196_BP": {
            "is_foreground": false
          },
          "CCTLR21_3196_BP": {
            "is_foreground": false
          },
          "CITLR21_3196_BP": {
            "is_foreground": false
          },
          "DRTLR21_3196_BP": {
            "is_foreground": false
          },
          "ECTLR21_3196_BP": {
            "is_foreground": false
          },
          "GMTLR21_3196_BP": {
            "is_foreground": false
          },
          "IPTLR21_3196_BP": {
            "is_foreground": false
          },
          "LMTLR21_3196_BP": {
            "is_foreground": false
          },
          "MMTLR21_3196_BP": {
            "is_foreground": false
          },
          "Node11": {
            "is_foreground": true
          },
          "Node13": {
            "is_foreground": true
          },
          "Node15": {
            "is_foreground": true
          },
          "Node17": {
            "is_foreground": true
          },
          "Node19": {
            "is_foreground": true
          },
          "Node2": {
            "is_foreground": true
          },
          "Node20": {
            "is_foreground": true
          },
          "Node22": {
            "is_foreground": true
          },
          "Node25": {
            "is_foreground": true
          },
          "Node26": {
            "is_foreground": true
          },
          "Node5": {
            "is_foreground": true
          },
          "Node6": {
            "is_foreground": true
          },
          "Node7": {
            "is_foreground": true
          },
          "OFTLR21_3196_BP": {
            "is_foreground": false
          },
          "ONTLR21_3196_BP": {
            "is_foreground": false
          },
          "SLTLR21_13_3196_BP": {
            "is_foreground": false
          },
          "SMTLR21_3196_BP": {
            "is_foreground": false
          },
          "TFTLR21_3196_BP": {
            "is_foreground": false
          },
          "TOTLR21_3196_BP": {
            "is_foreground": false
          },
          "TRTLR21_3196_BP": {
            "is_foreground": false
          }
        }
      ]
    }
  },
  "input": {
    "file name": "/home/datamonkey/datamonkey-js-server/production/app/busted/output/5df8a35bc27e2160748f7d6a",
    "number of sequences": 16,
    "number of sites": 1065,
    "partition count": 1,
    "trees": {
      "0": "(ECTLR21_3196_BP:0.1108315254326252,(LMTLR21_3196_BP:0.06664564806167962,OFTLR21_3196_BP:0.05730232467577699)Node2:0.006004416506035299,(((TOTLR21_3196_BP:0.06414323957422029,SLTLR21_13_3196_BP:0.0569160551170024)Node7:0.01859509358407496,SMTLR21_3196_BP:0.1065122717608649)Node6:0.01737810389859326,(MMTLR21_3196_BP:0.1182973640824635,(ONTLR21_3196_BP:0.1644021268598806,(TRTLR21_3196_BP:0.2210296061828884,(GMTLR21_3196_BP:0.2950533058384316,((CBTLR21_3196_BP:0.09067599886129948,(IPTLR21_3196_BP:0.06780196320349388,TFTLR21_3196_BP:0.08121105728554825)Node22:0.008295183108865567)Node20:0.1457429295446792,((CITLR21_3196_BP:0.07861731068805573,CCTLR21_3196_BP:0.07605475069799343)Node26:0.021885303091755,DRTLR21_3196_BP:0.1059835469260128)Node25:0.1344095001940847)Node19:0.1488006150626318)Node17:0.05626242654595751)Node15:0.04015491280446068)Node13:0.007762305960435728)Node11:0.006534966548769838)Node5:0.004082160140422859)"
    }
  },
  "test results": {
    "LRT": 6.880117088854604,
    "p-value": 0.01603140408791853
  },
  "tested": {
    "0": {
      "CBTLR21_3196_BP": "background",
      "CCTLR21_3196_BP": "background",
      "CITLR21_3196_BP": "background",
      "DRTLR21_3196_BP": "background",
      "ECTLR21_3196_BP": "background",
      "GMTLR21_3196_BP": "background",
      "IPTLR21_3196_BP": "background",
      "LMTLR21_3196_BP": "background",
      "MMTLR21_3196_BP": "background",
      "Node11": "test",
      "Node13": "test",
      "Node15": "test",
      "Node17": "test",
      "Node19": "test",
      "Node2": "test",
      "Node20": "test",
      "Node22": "test",
      "Node25": "test",
      "Node26": "test",
      "Node5": "test",
      "Node6": "test",
      "Node7": "test",
      "OFTLR21_3196_BP": "background",
      "ONTLR21_3196_BP": "background",
      "SLTLR21_13_3196_BP": "background",
      "SMTLR21_3196_BP": "background",
      "TFTLR21_3196_BP": "background",
      "TOTLR21_3196_BP": "background",
      "TRTLR21_3196_BP": "background"
    }
  },
  "timers": {
    "Constrained BUSTED model fitting": {
      "order": 3,
      "timer": 232
    },
    "Overall": {
      "order": 0,
      "timer": 4853
    },
    "Preliminary model fitting": {
      "order": 1,
      "timer": 27
    },
    "Unconstrained BUSTED model fitting": {
      "order": 2,
      "timer": 4591
    }
  },
  "trees": [
    {
      "newickString": "(ECTLR21_3196_BP:0.1108315254326252,(LMTLR21_3196_BP:0.06664564806167962,OFTLR21_3196_BP:0.05730232467577699)Node2:0.006004416506035299,(((TOTLR21_3196_BP:0.06414323957422029,SLTLR21_13_3196_BP:0.0569160551170024)Node7:0.01859509358407496,SMTLR21_3196_BP:0.1065122717608649)Node6:0.01737810389859326,(MMTLR21_3196_BP:0.1182973640824635,(ONTLR21_3196_BP:0.1644021268598806,(TRTLR21_3196_BP:0.2210296061828884,(GMTLR21_3196_BP:0.2950533058384316,((CBTLR21_3196_BP:0.09067599886129948,(IPTLR21_3196_BP:0.06780196320349388,TFTLR21_3196_BP:0.08121105728554825)Node22:0.008295183108865567)Node20:0.1457429295446792,((CITLR21_3196_BP:0.07861731068805573,CCTLR21_3196_BP:0.07605475069799343)Node26:0.021885303091755,DRTLR21_3196_BP:0.1059835469260128)Node25:0.1344095001940847)Node19:0.1488006150626318)Node17:0.05626242654595751)Node15:0.04015491280446068)Node13:0.007762305960435728)Node11:0.006534966548769838)Node5:0.004082160140422859)",
      "branchLengths": {
        "Unconstrained model": {
          "CBTLR21_3196_BP": 0.03064490586771801,
          "CCTLR21_3196_BP": 0.03454400058928588,
          "CITLR21_3196_BP": 0.02752301848166593,
          "DRTLR21_3196_BP": 0.03680606091778082,
          "ECTLR21_3196_BP": 0.05010731749010967,
          "GMTLR21_3196_BP": 0.1438130585551589,
          "IPTLR21_3196_BP": 0.02137871162525479,
          "LMTLR21_3196_BP": 0.02659833729301858,
          "MMTLR21_3196_BP": 0.05019991200077633,
          "Node11": 0.003668791116690121,
          "Node13": 0.00572657592292421,
          "Node15": 0.020170320514591,
          "Node17": 0.08213579122889181,
          "Node19": 0.237592099817473,
          "Node2": 0.002824853101990918,
          "Node20": 0.114883235296203,
          "Node22": 0.01006394265107192,
          "Node25": 0.1278470975375265,
          "Node26": 0.0180976563535908,
          "Node5": 0.001791437978654871,
          "Node6": 0.007899385948840053,
          "Node7": 0.00660353315747551,
          "OFTLR21_3196_BP": 0.020937432918331,
          "ONTLR21_3196_BP": 0.07815104923894742,
          "SLTLR21_13_3196_BP": 0.0218759959450883,
          "SMTLR21_3196_BP": 0.04675655314719872,
          "TFTLR21_3196_BP": 0.03901606470788301,
          "TOTLR21_3196_BP": 0.02590599770443214,
          "TRTLR21_3196_BP": 0.1177884246405457
        },
        "Constrained model": {
          "CBTLR21_3196_BP": 0.02969490691184214,
          "CCTLR21_3196_BP": 0.03468860207918136,
          "CITLR21_3196_BP": 0.02746594260216719,
          "DRTLR21_3196_BP": 0.03551036001782999,
          "ECTLR21_3196_BP": 0.05030705701276256,
          "GMTLR21_3196_BP": 0.1437092374625864,
          "IPTLR21_3196_BP": 0.02134599612793861,
          "LMTLR21_3196_BP": 0.02668021366702934,
          "MMTLR21_3196_BP": 0.05012866759486172,
          "Node11": 0.00382591656318821,
          "Node13": 0.006060575993087084,
          "Node15": 0.01977341443011859,
          "Node17": 0.07185198740803643,
          "Node19": 0.2012591235989984,
          "Node2": 0.002818544053003527,
          "Node20": 0.1006338086587909,
          "Node22": 0.01039516585192119,
          "Node25": 0.1085394934538848,
          "Node26": 0.01799423899135724,
          "Node5": 0.001657228238079104,
          "Node6": 0.007619385829182358,
          "Node7": 0.006560284876671522,
          "OFTLR21_3196_BP": 0.02109326204084379,
          "ONTLR21_3196_BP": 0.07779388468281032,
          "SLTLR21_13_3196_BP": 0.02195109992554806,
          "SMTLR21_3196_BP": 0.04685960010569874,
          "TFTLR21_3196_BP": 0.03904612205025362,
          "TOTLR21_3196_BP": 0.02600735479771537,
          "TRTLR21_3196_BP": 0.1162837190749705
        }
      }
    }
  ]
}
