# Supplementary material for: Variation in selection constraints on teleost TLRs with emphasis on their repertoire in the Walking catfish, Clarias batrachus
Source: Sci Rep. 2020 Dec 7;10:21394. doi: 10.1038/s41598-020-78347-6 (PMC7721727; doi:10.1038/s41598-020-78347-6)
Supplement: Supplementary file 33 — Supplementary Information 33. [file 41598_2020_78347_MOESM33_ESM.zip › T21/busted/tree.new]

(ECTLR21_3196_BP:0.05010731749010967,(LMTLR21_3196_BP:0.02659833729301858,OFTLR21_3196_BP:0.020937432918331):0.002824853101990918,(((TOTLR21_3196_BP:0.02590599770443214,SLTLR21_13_3196_BP:0.0218759959450883):0.00660353315747551,SMTLR21_3196_BP:0.04675655314719872):0.007899385948840053,(MMTLR21_3196_BP:0.05019991200077633,(ONTLR21_3196_BP:0.07815104923894742,(TRTLR21_3196_BP:0.1177884246405457,(GMTLR21_3196_BP:0.1438130585551589,((CBTLR21_3196_BP:0.03064490586771801,(IPTLR21_3196_BP:0.02137871162525479,TFTLR21_3196_BP:0.03901606470788301):0.01006394265107192):0.114883235296203,((CITLR21_3196_BP:0.02752301848166593,CCTLR21_3196_BP:0.03454400058928588):0.0180976563535908,DRTLR21_3196_BP:0.03680606091778082):0.1278470975375265):0.237592099817473):0.08213579122889181):0.020170320514591):0.00572657592292421):0.003668791116690121):0.001791437978654871):0
