# Supplementary material for: Variation in selection constraints on teleost TLRs with emphasis on their repertoire in the Walking catfish, Clarias batrachus
Source: Sci Rep. 2020 Dec 7;10:21394. doi: 10.1038/s41598-020-78347-6 (PMC7721727; doi:10.1038/s41598-020-78347-6)
Supplement: Supplementary file 33 — Supplementary Information 33. [file 41598_2020_78347_MOESM33_ESM.zip › T21/fubar/datamonkey-table.csv]

Site	Partition	&alpha;	&beta;	&beta;-&alpha;	Prob[&alpha;>&beta;]	Prob[&alpha;<&beta;]	BayesFactor[&alpha;<&beta;]
1	1	1.849	0.033	-1.816	0.990	0.005	0.021
2	1	2.555	0.723	-1.831	0.652	0.218	1.186
3	1	2.369	1.554	-0.815	0.680	0.190	1.000
4	1	2.369	1.554	-0.815	0.680	0.190	1.000
5	1	2.369	1.554	-0.815	0.680	0.190	1.000
6	1	2.369	1.554	-0.815	0.680	0.190	1.000
7	1	2.369	1.554	-0.815	0.680	0.190	1.000
8	1	2.369	1.554	-0.815	0.680	0.190	1.000
9	1	2.369	1.554	-0.815	0.680	0.190	1.000
10	1	2.369	1.554	-0.815	0.680	0.190	1.000
11	1	2.369	1.554	-0.815	0.680	0.190	1.000
12	1	2.369	1.554	-0.815	0.680	0.190	1.000
13	1	2.369	1.554	-0.815	0.680	0.190	1.000
14	1	2.369	1.554	-0.815	0.680	0.190	1.000
15	1	2.369	1.554	-0.815	0.680	0.190	1.000
16	1	2.369	1.554	-0.815	0.680	0.190	1.000
17	1	2.369	1.554	-0.815	0.680	0.190	1.000
18	1	2.369	1.554	-0.815	0.680	0.190	1.000
19	1	2.369	1.554	-0.815	0.680	0.190	1.000
20	1	2.369	1.554	-0.815	0.680	0.190	1.000
21	1	2.369	1.554	-0.815	0.680	0.190	1.000
22	1	2.369	1.554	-0.815	0.680	0.190	1.000
23	1	2.369	1.554	-0.815	0.680	0.190	1.000
24	1	2.369	1.554	-0.815	0.680	0.190	1.000
25	1	2.369	1.554	-0.815	0.680	0.190	1.000
26	1	2.369	1.554	-0.815	0.680	0.190	1.000
27	1	2.369	1.554	-0.815	0.680	0.190	1.000
28	1	2.369	1.554	-0.815	0.680	0.190	1.000
29	1	2.369	1.554	-0.815	0.680	0.190	1.000
30	1	2.369	1.554	-0.815	0.680	0.190	1.000
31	1	2.369	1.554	-0.815	0.680	0.190	1.000
32	1	2.369	1.554	-0.815	0.680	0.190	1.000
33	1	2.369	1.554	-0.815	0.680	0.190	1.000
34	1	2.369	1.554	-0.815	0.680	0.190	1.000
35	1	2.369	1.554	-0.815	0.680	0.190	1.000
36	1	2.369	1.554	-0.815	0.680	0.190	1.000
37	1	2.369	1.554	-0.815	0.680	0.190	1.000
38	1	2.369	1.554	-0.815	0.680	0.190	1.000
39	1	2.369	1.554	-0.815	0.680	0.190	1.000
40	1	2.369	1.554	-0.815	0.680	0.190	1.000
41	1	2.369	1.554	-0.815	0.680	0.190	1.000
42	1	2.369	1.554	-0.815	0.680	0.190	1.000
43	1	2.369	1.554	-0.815	0.680	0.190	1.000
44	1	2.369	1.554	-0.815	0.680	0.190	1.000
45	1	2.369	1.554	-0.815	0.680	0.190	1.000
46	1	2.369	1.554	-0.815	0.680	0.190	1.000
47	1	2.369	1.554	-0.815	0.680	0.190	1.000
48	1	2.369	1.554	-0.815	0.680	0.190	1.000
49	1	2.369	1.554	-0.815	0.680	0.190	1.000
50	1	2.369	1.554	-0.815	0.680	0.190	1.000
51	1	2.369	1.554	-0.815	0.680	0.190	1.000
52	1	2.369	1.554	-0.815	0.680	0.190	1.000
53	1	2.369	1.554	-0.815	0.680	0.190	1.000
54	1	2.369	1.554	-0.815	0.680	0.190	1.000
55	1	2.369	1.554	-0.815	0.680	0.190	1.000
56	1	2.369	1.554	-0.815	0.680	0.190	1.000
57	1	2.369	1.554	-0.815	0.680	0.190	1.000
58	1	2.369	1.554	-0.815	0.680	0.190	1.000
59	1	2.369	1.554	-0.815	0.680	0.190	1.000
60	1	2.369	1.554	-0.815	0.680	0.190	1.000
61	1	2.369	1.554	-0.815	0.680	0.190	1.000
62	1	2.369	1.554	-0.815	0.680	0.190	1.000
63	1	2.369	1.554	-0.815	0.680	0.190	1.000
64	1	2.369	1.554	-0.815	0.680	0.190	1.000
65	1	2.369	1.554	-0.815	0.680	0.190	1.000
66	1	2.701	2.532	-0.169	0.575	0.190	0.999
67	1	2.258	1.292	-0.966	0.574	0.083	0.386
68	1	1.357	0.872	-0.485	0.593	0.097	0.456
69	1	1.119	1.049	-0.070	0.306	0.258	1.484
70	1	2.058	1.424	-0.635	0.427	0.174	0.898
71	1	2.013	0.830	-1.182	0.685	0.117	0.564
72	1	1.461	0.983	-0.478	0.513	0.145	0.721
73	1	1.112	0.568	-0.545	0.800	0.072	0.331
74	1	1.832	0.570	-1.262	0.893	0.019	0.084
75	1	0.811	0.878	0.067	0.319	0.448	3.459
76	1	1.753	0.971	-0.781	0.636	0.069	0.315
77	1	1.021	0.645	-0.376	0.719	0.145	0.720
78	1	0.904	0.967	0.064	0.278	0.410	2.957
79	1	1.654	1.175	-0.479	0.432	0.106	0.505
80	1	1.260	1.014	-0.246	0.407	0.166	0.846
81	1	2.085	1.114	-0.972	0.638	0.051	0.230
82	1	0.942	0.895	-0.047	0.373	0.345	2.245
83	1	1.123	1.230	0.108	0.200	0.324	2.044
84	1	2.657	0.837	-1.820	0.827	0.027	0.120
85	1	0.730	0.702	-0.028	0.438	0.424	3.132
86	1	0.745	0.892	0.147	0.252	0.531	4.816
87	1	2.373	1.162	-1.211	0.618	0.060	0.273
88	1	0.987	0.315	-0.672	0.901	0.069	0.318
89	1	0.622	0.315	-0.307	0.653	0.288	1.726
90	1	1.236	0.179	-1.057	0.987	0.008	0.034
91	1	2.949	0.051	-2.898	1.000	0.000	0.000
92	1	1.493	1.229	-0.264	0.316	0.179	0.930
93	1	1.063	0.224	-0.840	0.946	0.036	0.160
94	1	1.113	0.042	-1.071	0.992	0.004	0.019
95	1	1.863	0.402	-1.460	0.958	0.012	0.053
96	1	0.907	0.733	-0.174	0.532	0.301	1.833
97	1	1.741	1.258	-0.483	0.404	0.129	0.632
98	1	1.687	1.077	-0.610	0.517	0.086	0.403
99	1	1.928	1.243	-0.685	0.493	0.091	0.427
100	1	12.561	0.286	-12.274	0.997	0.000	0.002
101	1	2.490	1.019	-1.471	0.606	0.089	0.417
102	1	1.384	0.995	-0.389	0.460	0.162	0.826
103	1	1.364	1.347	-0.018	0.249	0.241	1.355
104	1	1.532	1.209	-0.322	0.364	0.135	0.662
105	1	1.282	0.226	-1.056	0.971	0.018	0.076
106	1	1.565	1.160	-0.405	0.406	0.178	0.922
107	1	1.134	0.041	-1.093	0.993	0.004	0.016
108	1	1.363	1.074	-0.289	0.396	0.149	0.746
109	1	1.250	1.438	0.188	0.184	0.359	2.389
110	1	1.554	0.629	-0.926	0.848	0.030	0.132
111	1	1.223	1.125	-0.098	0.284	0.267	1.549
112	1	2.050	1.222	-0.828	0.393	0.152	0.766
113	1	1.389	1.657	0.269	0.196	0.362	2.417
114	1	1.154	1.209	0.055	0.203	0.309	1.907
115	1	1.933	1.077	-0.856	0.581	0.090	0.420
116	1	1.112	1.152	0.040	0.202	0.296	1.791
117	1	2.940	1.069	-1.871	0.897	0.007	0.028
118	1	0.803	0.604	-0.199	0.591	0.296	1.788
119	1	0.962	0.747	-0.215	0.566	0.236	1.317
120	1	1.500	1.586	0.086	0.234	0.311	1.921
121	1	1.696	0.034	-1.662	1.000	0.000	0.001
122	1	0.740	0.699	-0.040	0.458	0.403	2.882
123	1	2.467	0.322	-2.146	0.991	0.002	0.009
124	1	1.198	1.314	0.115	0.184	0.300	1.830
125	1	0.962	0.366	-0.596	0.882	0.079	0.364
126	1	1.030	0.559	-0.472	0.805	0.109	0.519
127	1	0.994	0.966	-0.029	0.332	0.317	1.975
128	1	2.547	0.732	-1.815	0.807	0.060	0.273
129	1	0.971	0.562	-0.409	0.708	0.188	0.983
130	1	0.875	0.517	-0.358	0.743	0.175	0.903
131	1	1.555	0.265	-1.289	0.979	0.007	0.032
132	1	1.249	0.934	-0.315	0.497	0.148	0.739
133	1	1.921	19.128	17.207	0.026	0.961	105.583
134	1	1.950	0.997	-0.953	0.652	0.066	0.303
135	1	1.624	1.271	-0.352	0.362	0.167	0.855
136	1	0.936	0.913	-0.023	0.365	0.337	2.166
137	1	0.999	2.762	1.763	0.018	0.864	27.174
138	1	1.302	0.649	-0.653	0.762	0.112	0.537
139	1	1.438	0.655	-0.783	0.786	0.076	0.350
140	1	1.543	0.660	-0.883	0.829	0.049	0.221
141	1	1.380	1.376	-0.004	0.228	0.244	1.377
142	1	1.018	1.991	0.973	0.076	0.607	6.589
143	1	0.567	0.411	-0.155	0.548	0.391	2.736
144	1	1.477	0.045	-1.432	0.999	0.000	0.002
145	1	0.871	1.815	0.943	0.064	0.622	7.009
146	1	1.633	0.932	-0.701	0.622	0.093	0.437
147	1	0.805	0.730	-0.076	0.475	0.354	2.337
148	1	1.085	0.939	-0.146	0.416	0.225	1.237
149	1	1.112	1.464	0.352	0.140	0.417	3.044
150	1	2.867	0.318	-2.549	0.988	0.002	0.007
151	1	8.564	1.174	-7.390	0.848	0.023	0.102
152	1	1.396	2.932	1.536	0.043	0.763	13.729
153	1	1.180	0.058	-1.122	0.996	0.002	0.008
154	1	1.230	1.070	-0.159	0.334	0.197	1.046
155	1	2.199	1.077	-1.121	0.675	0.051	0.231
156	1	2.372	0.344	-2.029	0.962	0.019	0.080
157	1	1.313	1.476	0.164	0.188	0.312	1.928
158	1	1.956	0.042	-1.914	1.000	0.000	0.001
159	1	1.044	2.510	1.467	0.049	0.741	12.214
160	1	1.649	0.896	-0.753	0.670	0.067	0.306
161	1	0.882	2.289	1.407	0.029	0.760	13.458
162	1	0.491	2.759	2.268	0.002	0.971	142.944
163	1	1.224	0.049	-1.175	0.997	0.001	0.006
164	1	2.291	0.782	-1.509	0.789	0.056	0.253
165	1	4.303	1.156	-3.147	0.846	0.015	0.063
166	1	1.024	1.075	0.051	0.236	0.363	2.429
167	1	1.241	0.033	-1.208	0.999	0.000	0.002
168	1	1.282	0.046	-1.236	0.997	0.001	0.006
169	1	1.227	1.067	-0.160	0.323	0.238	1.331
170	1	1.494	0.914	-0.580	0.576	0.133	0.655
171	1	1.318	0.356	-0.961	0.936	0.019	0.082
172	1	0.826	1.069	0.243	0.161	0.526	4.738
173	1	1.602	0.913	-0.689	0.587	0.135	0.668
174	1	1.315	0.047	-1.268	0.999	0.001	0.002
175	1	1.374	1.090	-0.284	0.367	0.188	0.986
176	1	0.793	0.772	-0.020	0.410	0.412	2.980
177	1	1.361	0.071	-1.290	0.996	0.001	0.005
178	1	1.904	0.221	-1.683	0.991	0.004	0.018
179	1	1.611	0.837	-0.773	0.706	0.043	0.193
180	1	1.304	0.214	-1.090	0.988	0.006	0.027
181	1	2.208	1.394	-0.814	0.485	0.137	0.675
182	1	1.287	0.040	-1.248	0.998	0.001	0.004
183	1	1.059	1.198	0.139	0.176	0.375	2.553
184	1	1.140	0.541	-0.598	0.813	0.099	0.470
185	1	0.905	0.681	-0.224	0.587	0.256	1.464
186	1	1.401	1.410	0.009	0.238	0.272	1.593
187	1	1.144	0.055	-1.090	0.995	0.003	0.011
188	1	0.990	0.880	-0.111	0.412	0.320	2.002
189	1	1.913	1.027	-0.885	0.606	0.074	0.339
190	1	1.352	0.982	-0.371	0.487	0.133	0.651
191	1	0.939	0.849	-0.090	0.445	0.294	1.773
192	1	1.270	0.047	-1.223	0.997	0.002	0.007
193	1	1.706	1.527	-0.179	0.286	0.264	1.526
194	1	0.940	0.306	-0.633	0.883	0.084	0.389
195	1	1.192	0.058	-1.134	0.997	0.002	0.008
196	1	0.904	0.501	-0.403	0.727	0.203	1.086
197	1	1.190	0.483	-0.706	0.854	0.084	0.392
198	1	1.229	0.056	-1.173	0.995	0.003	0.013
199	1	1.064	0.643	-0.421	0.737	0.128	0.624
200	1	3.249	1.508	-1.741	0.504	0.166	0.849
201	1	1.526	0.058	-1.468	0.999	0.000	0.002
202	1	1.430	1.356	-0.074	0.270	0.212	1.147
203	1	0.497	0.400	-0.097	0.534	0.386	2.678
204	1	1.537	1.130	-0.407	0.398	0.113	0.543
205	1	1.027	1.059	0.032	0.235	0.362	2.415
206	1	2.855	0.047	-2.808	1.000	0.000	0.000
207	1	1.093	2.051	0.958	0.102	0.594	6.242
208	1	1.719	0.079	-1.640	0.997	0.001	0.003
209	1	1.170	0.865	-0.305	0.533	0.186	0.971
210	1	1.019	0.853	-0.166	0.456	0.292	1.754
211	1	1.653	0.821	-0.832	0.740	0.048	0.215
212	1	4.711	0.484	-4.227	0.990	0.001	0.004
213	1	1.520	1.501	-0.019	0.264	0.278	1.644
214	1	1.620	0.957	-0.663	0.607	0.083	0.385
215	1	2.612	0.589	-2.023	0.953	0.004	0.018
216	1	1.496	0.045	-1.452	0.999	0.000	0.002
217	1	2.149	1.028	-1.121	0.610	0.070	0.321
218	1	1.133	1.814	0.681	0.087	0.502	4.300
219	1	1.503	1.541	0.039	0.269	0.277	1.630
220	1	1.501	0.932	-0.568	0.598	0.079	0.365
221	1	1.069	0.821	-0.248	0.502	0.274	1.604
222	1	2.468	0.087	-2.380	0.999	0.000	0.000
223	1	1.064	1.254	0.190	0.158	0.380	2.609
224	1	0.984	0.384	-0.600	0.876	0.081	0.373
225	1	1.581	0.360	-1.221	0.946	0.012	0.053
226	1	0.878	0.933	0.056	0.293	0.422	3.107
227	1	1.525	0.805	-0.720	0.673	0.108	0.515
228	1	2.065	0.532	-1.533	0.934	0.015	0.067
229	1	1.263	0.773	-0.489	0.652	0.141	0.701
230	1	1.803	0.039	-1.764	0.999	0.000	0.001
231	1	1.139	1.810	0.671	0.100	0.495	4.183
232	1	1.209	0.076	-1.133	0.993	0.003	0.012
233	1	1.285	1.211	-0.073	0.250	0.248	1.406
234	1	1.053	0.350	-0.703	0.883	0.081	0.374
235	1	1.506	0.043	-1.462	0.999	0.000	0.002
236	1	1.728	0.055	-1.673	0.999	0.000	0.001
237	1	2.356	0.938	-1.418	0.846	0.015	0.067
238	1	1.587	0.491	-1.096	0.904	0.027	0.117
239	1	2.484	0.359	-2.125	0.985	0.004	0.016
240	1	1.579	1.380	-0.200	0.306	0.203	1.085
241	1	0.970	0.675	-0.295	0.649	0.198	1.050
242	1	0.943	0.434	-0.509	0.817	0.125	0.611
243	1	0.910	0.647	-0.263	0.636	0.220	1.201
244	1	2.118	1.137	-0.981	0.589	0.059	0.266
245	1	1.246	0.069	-1.177	0.995	0.002	0.008
246	1	4.710	1.298	-3.412	0.757	0.051	0.227
247	1	5.409	1.544	-3.865	0.592	0.142	0.707
248	1	0.997	0.104	-0.893	0.971	0.019	0.084
249	1	1.668	0.938	-0.730	0.621	0.089	0.418
250	1	0.802	2.795	1.993	0.010	0.910	43.256
251	1	1.262	0.069	-1.193	0.996	0.001	0.006
252	1	1.768	0.036	-1.732	1.000	0.000	0.001
253	1	0.804	0.287	-0.517	0.840	0.117	0.564
254	1	1.021	0.360	-0.661	0.899	0.065	0.296
255	1	0.919	0.715	-0.204	0.552	0.282	1.675
256	1	1.107	0.044	-1.063	0.991	0.005	0.022
257	1	1.130	1.112	-0.017	0.253	0.314	1.955
258	1	2.223	0.359	-1.864	0.975	0.003	0.013
259	1	0.904	0.363	-0.542	0.866	0.092	0.432
260	1	1.769	0.534	-1.235	0.923	0.018	0.077
261	1	1.121	0.065	-1.055	0.992	0.005	0.021
262	1	2.070	1.745	-0.325	0.313	0.321	2.013
263	1	1.111	0.042	-1.069	0.992	0.004	0.019
264	1	1.085	0.285	-0.800	0.946	0.030	0.134
265	1	0.917	0.800	-0.116	0.460	0.326	2.064
266	1	1.569	1.079	-0.490	0.470	0.120	0.582
267	1	2.010	0.108	-1.902	0.994	0.001	0.005
268	1	1.376	0.069	-1.307	0.997	0.001	0.004
269	1	1.172	0.035	-1.137	0.999	0.001	0.003
270	1	1.239	1.217	-0.022	0.229	0.296	1.788
271	1	1.387	0.788	-0.599	0.702	0.075	0.343
272	1	1.171	0.052	-1.119	0.997	0.002	0.008
273	1	1.311	0.494	-0.817	0.901	0.038	0.168
274	1	11.757	6.188	-5.568	0.401	0.365	2.449
275	1	2.314	0.349	-1.965	0.980	0.002	0.010
276	1	1.274	0.855	-0.419	0.574	0.154	0.777
277	1	2.413	0.956	-1.457	0.822	0.019	0.083
278	1	1.965	0.354	-1.611	0.975	0.009	0.038
279	1	0.978	0.904	-0.075	0.375	0.338	2.171
280	1	10.250	0.065	-10.185	1.000	0.000	0.000
281	1	1.888	1.071	-0.817	0.549	0.102	0.484
282	1	1.129	0.080	-1.048	0.990	0.006	0.024
283	1	1.481	2.137	0.656	0.200	0.531	4.834
284	1	1.049	0.368	-0.681	0.916	0.049	0.219
285	1	1.283	0.077	-1.206	0.993	0.003	0.012
286	1	1.149	0.646	-0.503	0.758	0.110	0.525
287	1	1.283	0.038	-1.245	0.998	0.001	0.004
288	1	1.916	2.455	0.539	0.149	0.584	5.982
289	1	1.516	1.235	-0.281	0.314	0.188	0.989
290	1	2.757	1.006	-1.751	0.885	0.008	0.036
291	1	1.094	0.254	-0.839	0.932	0.046	0.205
292	1	1.716	0.268	-1.448	0.984	0.004	0.016
293	1	1.400	1.602	0.203	0.196	0.335	2.143
294	1	4.699	1.304	-3.395	0.688	0.057	0.256
295	1	2.027	0.420	-1.606	0.957	0.011	0.047
296	1	1.387	1.463	0.076	0.236	0.300	1.828
297	1	6.517	1.839	-4.679	0.640	0.137	0.677
298	1	1.257	0.072	-1.185	0.995	0.002	0.007
299	1	0.889	0.054	-0.835	0.924	0.043	0.189
300	1	0.823	0.719	-0.104	0.453	0.405	2.895
301	1	1.104	0.065	-1.039	0.989	0.007	0.029
302	1	2.226	1.134	-1.092	0.541	0.087	0.406
303	1	1.282	0.042	-1.240	0.998	0.001	0.005
304	1	1.073	1.324	0.250	0.145	0.370	2.498
305	1	2.610	1.396	-1.214	0.698	0.077	0.355
306	1	1.290	0.065	-1.225	0.996	0.002	0.007
307	1	1.228	0.580	-0.648	0.811	0.086	0.402
308	1	1.369	0.736	-0.633	0.750	0.066	0.300
309	1	6.235	1.046	-5.189	0.815	0.027	0.117
310	1	0.987	0.316	-0.672	0.919	0.054	0.241
311	1	1.276	0.244	-1.032	0.967	0.019	0.084
312	1	1.265	1.554	0.289	0.192	0.421	3.100
313	1	1.531	0.477	-1.054	0.928	0.025	0.108
314	1	0.922	0.533	-0.390	0.740	0.164	0.835
315	1	1.538	0.498	-1.041	0.889	0.053	0.240
316	1	1.159	0.083	-1.076	0.990	0.005	0.022
317	1	1.484	1.130	-0.354	0.364	0.157	0.794
318	1	1.245	1.571	0.327	0.168	0.395	2.782
319	1	1.287	0.454	-0.833	0.881	0.058	0.261
320	1	2.044	1.106	-0.938	0.617	0.054	0.245
321	1	1.282	0.280	-1.002	0.953	0.026	0.116
322	1	1.088	0.090	-0.997	0.985	0.009	0.039
323	1	2.203	0.688	-1.515	0.912	0.013	0.058
324	1	1.159	0.361	-0.798	0.919	0.033	0.147
325	1	0.945	0.624	-0.321	0.691	0.187	0.981
326	1	1.092	0.643	-0.449	0.729	0.123	0.600
327	1	1.088	0.045	-1.043	0.995	0.003	0.013
328	1	1.315	1.219	-0.096	0.267	0.256	1.464
329	1	1.241	0.411	-0.830	0.923	0.031	0.136
330	1	2.499	1.083	-1.415	0.740	0.032	0.140
331	1	1.476	0.893	-0.583	0.617	0.092	0.433
332	1	1.257	1.555	0.298	0.207	0.366	2.464
333	1	1.748	1.009	-0.739	0.586	0.087	0.404
334	1	1.070	0.601	-0.469	0.747	0.133	0.653
335	1	0.864	0.659	-0.205	0.562	0.299	1.817
336	1	1.233	0.817	-0.416	0.590	0.182	0.946
337	1	1.436	1.161	-0.275	0.342	0.172	0.885
338	1	1.531	0.310	-1.221	0.968	0.017	0.072
339	1	6.408	0.347	-6.061	0.987	0.004	0.018
340	1	1.988	1.397	-0.591	0.324	0.325	2.054
341	1	1.454	0.608	-0.846	0.790	0.074	0.341
342	1	1.575	1.916	0.341	0.183	0.472	3.812
343	1	2.882	0.449	-2.433	0.984	0.002	0.010
344	1	2.913	1.116	-1.798	0.634	0.063	0.287
345	1	4.355	1.276	-3.080	0.773	0.034	0.149
346	1	1.051	0.579	-0.472	0.768	0.122	0.590
347	1	1.342	0.191	-1.152	0.987	0.008	0.034
348	1	1.290	0.044	-1.246	0.998	0.001	0.006
349	1	1.073	0.234	-0.838	0.958	0.026	0.116
350	1	2.302	0.572	-1.730	0.951	0.009	0.038
351	1	2.040	1.177	-0.863	0.583	0.078	0.362
352	1	2.078	0.967	-1.111	0.739	0.036	0.160
353	1	2.048	0.083	-1.965	0.998	0.000	0.001
354	1	1.053	0.828	-0.225	0.502	0.258	1.478
355	1	2.617	0.740	-1.876	0.855	0.030	0.134
356	1	2.506	0.856	-1.650	0.775	0.045	0.202
357	1	1.772	1.629	-0.143	0.299	0.292	1.755
358	1	1.388	1.217	-0.171	0.283	0.170	0.871
359	1	0.819	0.504	-0.315	0.708	0.205	1.101
360	1	1.392	2.012	0.620	0.160	0.525	4.705
361	1	1.954	1.053	-0.902	0.643	0.048	0.217
362	1	1.811	0.077	-1.734	0.998	0.000	0.001
363	1	1.285	0.037	-1.248	0.999	0.001	0.003
364	1	1.446	2.020	0.574	0.179	0.482	3.958
365	1	1.827	1.006	-0.821	0.634	0.061	0.278
366	1	1.317	0.613	-0.704	0.800	0.050	0.226
367	1	2.054	1.083	-0.972	0.609	0.063	0.289
368	1	1.003	1.372	0.369	0.115	0.447	3.440
369	1	2.016	0.767	-1.249	0.785	0.057	0.256
370	1	1.247	1.184	-0.064	0.247	0.224	1.234
371	1	1.437	0.772	-0.664	0.671	0.130	0.638
372	1	1.330	1.334	0.004	0.235	0.262	1.515
373	1	5.882	5.784	-0.098	0.377	0.403	2.877
374	1	4.186	6.468	2.282	0.437	0.385	2.669
375	1	1.379	1.157	-0.223	0.362	0.348	2.274
376	1	1.574	0.394	-1.180	0.919	0.028	0.124
377	1	1.335	1.199	-0.136	0.337	0.247	1.398
378	1	2.604	1.181	-1.423	0.468	0.136	0.673
379	1	1.408	0.740	-0.668	0.697	0.145	0.722
380	1	1.519	3.578	2.060	0.035	0.823	19.748
381	1	1.153	0.067	-1.086	0.994	0.003	0.014
382	1	1.098	1.463	0.365	0.135	0.425	3.154
383	1	0.776	2.942	2.166	0.006	0.946	74.451
384	1	3.568	0.048	-3.520	1.000	0.000	0.000
385	1	1.263	1.340	0.078	0.180	0.266	1.543
386	1	1.248	0.482	-0.767	0.868	0.057	0.256
387	1	0.822	2.526	1.704	0.020	0.851	24.328
388	1	1.379	1.267	-0.112	0.262	0.240	1.342
389	1	1.187	0.344	-0.842	0.934	0.025	0.107
390	1	0.826	0.767	-0.060	0.439	0.380	2.611
391	1	4.076	1.106	-2.970	0.687	0.055	0.248
392	1	2.039	1.114	-0.925	0.564	0.078	0.358
393	1	0.857	0.631	-0.226	0.629	0.249	1.409
394	1	1.057	0.363	-0.694	0.897	0.055	0.247
395	1	0.918	3.231	2.313	0.002	0.957	93.749
396	1	7.786	1.055	-6.731	0.906	0.008	0.033
397	1	1.444	0.037	-1.407	0.999	0.000	0.002
398	1	1.338	0.185	-1.153	0.994	0.003	0.013
399	1	5.550	1.925	-3.625	0.409	0.293	1.763
400	1	0.967	0.067	-0.900	0.971	0.018	0.078
401	1	1.432	0.201	-1.230	0.992	0.004	0.017
402	1	1.229	1.104	-0.125	0.295	0.211	1.137
403	1	0.812	6.157	5.344	0.004	0.952	85.381
404	1	0.943	0.519	-0.424	0.756	0.149	0.748
405	1	1.174	0.038	-1.136	0.995	0.003	0.011
406	1	1.150	0.289	-0.861	0.957	0.020	0.086
407	1	1.081	0.055	-1.026	0.992	0.005	0.022
408	1	1.260	2.523	1.263	0.070	0.739	12.047
409	1	9.146	0.374	-8.772	0.994	0.001	0.005
410	1	1.019	2.180	1.161	0.065	0.677	8.914
411	1	0.519	0.558	0.039	0.395	0.519	4.596
412	1	2.339	0.219	-2.120	0.991	0.004	0.017
413	1	1.275	2.128	0.853	0.106	0.582	5.938
414	1	2.559	1.227	-1.331	0.741	0.030	0.132
415	1	1.157	1.935	0.778	0.092	0.537	4.933
416	1	1.584	0.038	-1.547	1.000	0.000	0.001
417	1	1.641	0.540	-1.102	0.869	0.037	0.164
418	1	1.466	1.350	-0.116	0.263	0.238	1.334
419	1	1.318	0.048	-1.270	0.997	0.002	0.007
420	1	1.603	0.050	-1.553	0.999	0.000	0.001
421	1	4.266	1.175	-3.091	0.750	0.033	0.146
422	1	0.820	2.575	1.756	0.014	0.871	28.735
423	1	0.998	0.411	-0.587	0.830	0.117	0.567
424	1	1.466	2.268	0.802	0.125	0.575	5.766
425	1	2.798	1.144	-1.654	0.606	0.068	0.313
426	1	1.226	0.258	-0.967	0.965	0.019	0.083
427	1	1.409	1.046	-0.363	0.423	0.164	0.838
428	1	1.254	1.295	0.041	0.205	0.287	1.719
429	1	1.248	0.746	-0.502	0.687	0.118	0.569
430	1	2.385	1.381	-1.005	0.544	0.118	0.570
431	1	1.528	0.996	-0.532	0.536	0.102	0.482
432	1	1.506	0.036	-1.470	1.000	0.000	0.001
433	1	1.610	0.038	-1.572	1.000	0.000	0.001
434	1	1.276	0.039	-1.237	0.998	0.001	0.004
435	1	1.392	0.036	-1.355	0.999	0.000	0.002
436	1	1.119	1.061	-0.059	0.299	0.238	1.332
437	1	1.066	0.712	-0.354	0.651	0.176	0.907
438	1	0.690	2.717	2.027	0.006	0.936	62.702
439	1	1.242	0.286	-0.956	0.965	0.013	0.058
440	1	1.136	2.973	1.837	0.025	0.845	23.312
441	1	0.979	1.235	0.255	0.144	0.430	3.218
442	1	1.365	0.037	-1.327	0.999	0.001	0.002
443	1	1.024	0.665	-0.359	0.637	0.226	1.246
444	1	0.888	1.036	0.148	0.206	0.461	3.639
445	1	0.828	2.439	1.611	0.037	0.809	18.103
446	1	1.584	1.147	-0.437	0.343	0.343	2.221
447	1	6.409	3.400	-3.009	0.543	0.193	1.021
448	1	2.504	1.063	-1.441	0.623	0.083	0.388
449	1	1.213	1.513	0.300	0.158	0.361	2.405
450	1	1.624	2.351	0.727	0.134	0.560	5.434
451	1	0.972	1.458	0.486	0.182	0.512	4.470
452	1	1.999	1.066	-0.933	0.524	0.157	0.791
453	1	1.186	1.263	0.077	0.205	0.326	2.058
454	1	0.955	0.353	-0.602	0.882	0.072	0.333
455	1	0.926	0.707	-0.218	0.559	0.281	1.665
456	1	0.932	0.786	-0.146	0.479	0.328	2.078
457	1	0.875	0.914	0.038	0.347	0.383	2.649
458	1	0.953	0.285	-0.668	0.901	0.070	0.323
459	1	1.259	0.474	-0.785	0.863	0.068	0.309
460	1	1.094	0.043	-1.051	0.995	0.003	0.012
461	1	1.103	0.067	-1.036	0.983	0.011	0.047
462	1	2.438	0.044	-2.394	1.000	0.000	0.000
463	1	1.176	0.040	-1.136	0.996	0.003	0.011
464	1	1.146	0.054	-1.092	0.994	0.004	0.016
465	1	1.334	0.054	-1.279	0.997	0.001	0.006
466	1	1.650	1.119	-0.531	0.469	0.101	0.478
467	1	3.033	0.240	-2.794	0.996	0.001	0.004
468	1	2.068	1.242	-0.826	0.395	0.151	0.758
469	1	1.324	1.062	-0.262	0.376	0.155	0.783
470	1	1.298	1.404	0.107	0.211	0.296	1.792
471	1	0.996	0.044	-0.952	0.986	0.008	0.033
472	1	1.275	0.044	-1.231	0.998	0.001	0.006
473	1	1.456	1.339	-0.117	0.239	0.242	1.361
474	1	1.195	0.347	-0.849	0.929	0.042	0.189
475	1	0.700	0.362	-0.338	0.730	0.211	1.141
476	1	0.956	0.205	-0.750	0.956	0.028	0.124
477	1	1.114	0.530	-0.584	0.769	0.149	0.749
478	1	1.138	0.598	-0.540	0.761	0.095	0.445
479	1	1.992	0.904	-1.088	0.730	0.050	0.225
480	1	2.785	0.731	-2.054	0.929	0.008	0.036
481	1	1.552	0.062	-1.490	0.998	0.000	0.002
482	1	3.596	1.274	-2.322	0.765	0.034	0.151
483	1	1.611	0.055	-1.556	0.999	0.000	0.001
484	1	1.132	0.044	-1.088	0.992	0.004	0.019
485	1	1.126	0.046	-1.081	0.992	0.005	0.020
486	1	1.109	0.044	-1.064	0.991	0.005	0.022
487	1	1.119	0.604	-0.515	0.748	0.138	0.681
488	1	1.166	0.056	-1.110	0.994	0.004	0.015
489	1	2.695	0.186	-2.509	0.999	0.000	0.001
490	1	0.984	0.782	-0.203	0.512	0.276	1.621
491	1	1.432	0.486	-0.945	0.886	0.039	0.174
492	1	1.851	0.832	-1.018	0.717	0.077	0.354
493	1	2.178	1.166	-1.012	0.643	0.046	0.206
494	1	0.682	0.855	0.173	0.249	0.569	5.618
495	1	1.103	0.190	-0.913	0.980	0.012	0.052
496	1	1.670	0.282	-1.388	0.978	0.005	0.023
497	1	1.300	1.065	-0.235	0.359	0.210	1.132
498	1	1.351	0.033	-1.318	1.000	0.000	0.001
499	1	1.546	0.059	-1.487	0.999	0.000	0.002
500	1	1.340	0.667	-0.672	0.727	0.129	0.630
501	1	1.655	1.339	-0.316	0.355	0.180	0.932
502	1	1.679	0.049	-1.630	1.000	0.000	0.001
503	1	1.218	2.582	1.363	0.069	0.760	13.464
504	1	1.326	0.692	-0.634	0.759	0.087	0.408
505	1	1.430	0.047	-1.383	0.999	0.000	0.001
506	1	1.240	0.035	-1.205	0.999	0.000	0.002
507	1	1.357	0.070	-1.287	0.996	0.001	0.006
508	1	1.123	0.038	-1.085	0.993	0.003	0.015
509	1	1.336	0.040	-1.296	0.998	0.001	0.004
510	1	1.273	0.039	-1.234	0.998	0.001	0.005
511	1	1.078	0.058	-1.020	0.991	0.006	0.025
512	1	1.235	0.081	-1.154	0.992	0.004	0.015
513	1	1.423	0.520	-0.903	0.894	0.037	0.163
514	1	0.757	0.226	-0.531	0.794	0.162	0.822
515	1	0.766	0.835	0.069	0.333	0.471	3.797
516	1	0.971	0.580	-0.391	0.702	0.192	1.013
517	1	2.230	1.019	-1.210	0.608	0.088	0.410
518	1	1.087	1.058	-0.029	0.259	0.334	2.132
519	1	1.841	0.312	-1.528	0.977	0.010	0.042
520	1	0.869	0.073	-0.796	0.906	0.059	0.268
521	1	1.250	0.319	-0.931	0.948	0.031	0.138
522	1	4.750	0.309	-4.441	0.993	0.002	0.009
523	1	1.875	0.725	-1.150	0.809	0.042	0.188
524	1	0.869	3.047	2.178	0.005	0.940	66.774
525	1	1.235	0.584	-0.651	0.804	0.103	0.490
526	1	1.806	0.065	-1.742	0.999	0.000	0.001
527	1	1.392	0.909	-0.483	0.553	0.150	0.751
528	1	1.160	0.988	-0.172	0.396	0.197	1.045
529	1	2.081	0.062	-2.019	0.999	0.000	0.001
530	1	1.998	0.040	-1.958	1.000	0.000	0.000
531	1	1.751	0.069	-1.681	0.998	0.000	0.001
532	1	1.055	0.042	-1.013	0.994	0.003	0.014
533	1	1.132	0.044	-1.088	0.992	0.004	0.019
534	1	1.960	0.042	-1.918	1.000	0.000	0.001
535	1	2.290	0.558	-1.732	0.941	0.012	0.050
536	1	1.388	0.048	-1.340	0.998	0.001	0.003
537	1	0.986	0.817	-0.169	0.498	0.258	1.484
538	1	1.563	0.046	-1.517	0.999	0.000	0.001
539	1	1.360	0.049	-1.311	0.998	0.001	0.004
540	1	1.411	0.044	-1.367	0.998	0.001	0.005
541	1	1.244	0.367	-0.877	0.923	0.044	0.195
542	1	1.141	1.009	-0.132	0.343	0.263	1.523
543	1	1.248	0.229	-1.018	0.979	0.012	0.050
544	1	1.532	0.044	-1.489	0.999	0.000	0.002
545	1	1.225	1.372	0.147	0.186	0.312	1.932
546	1	1.490	1.781	0.292	0.211	0.380	2.615
547	1	1.398	0.050	-1.348	0.999	0.000	0.002
548	1	2.608	1.188	-1.420	0.764	0.029	0.127
549	1	1.192	1.302	0.111	0.208	0.371	2.518
550	1	1.181	0.078	-1.103	0.993	0.003	0.015
551	1	1.175	1.094	-0.082	0.274	0.248	1.402
552	1	1.333	0.761	-0.572	0.703	0.096	0.450
553	1	1.115	0.090	-1.025	0.985	0.009	0.038
554	1	1.551	0.034	-1.517	1.000	0.000	0.001
555	1	2.012	0.076	-1.936	0.999	0.000	0.001
556	1	1.871	0.037	-1.835	1.000	0.000	0.000
557	1	1.128	0.037	-1.091	0.997	0.002	0.007
558	1	1.271	0.041	-1.230	0.998	0.001	0.005
559	1	1.229	0.046	-1.184	0.997	0.002	0.007
560	1	1.423	0.046	-1.377	0.999	0.000	0.002
561	1	1.285	0.512	-0.774	0.875	0.056	0.251
562	1	0.663	0.624	-0.039	0.445	0.459	3.618
563	1	1.051	0.686	-0.366	0.656	0.175	0.906
564	1	2.217	1.118	-1.099	0.590	0.071	0.324
565	1	1.113	0.615	-0.498	0.777	0.109	0.520
566	1	1.249	0.920	-0.329	0.502	0.165	0.840
567	1	2.999	0.190	-2.808	0.999	0.000	0.001
568	1	1.215	0.616	-0.599	0.788	0.085	0.396
569	1	0.931	1.009	0.078	0.237	0.436	3.298
570	1	0.932	0.051	-0.881	0.978	0.012	0.053
571	1	1.536	0.072	-1.464	0.997	0.001	0.003
572	1	1.102	1.176	0.074	0.202	0.351	2.309
573	1	1.710	0.705	-1.004	0.805	0.066	0.302
574	1	1.047	0.098	-0.949	0.978	0.014	0.062
575	1	1.101	0.917	-0.184	0.443	0.228	1.261
576	1	1.250	0.398	-0.852	0.894	0.064	0.292
577	1	1.579	0.497	-1.083	0.907	0.023	0.098
578	1	1.791	0.057	-1.734	0.999	0.000	0.002
579	1	1.448	0.073	-1.374	0.996	0.001	0.004
580	1	1.317	0.036	-1.281	0.999	0.001	0.003
581	1	1.078	0.238	-0.840	0.951	0.034	0.149
582	1	1.283	0.040	-1.243	0.998	0.001	0.004
583	1	1.376	0.951	-0.425	0.526	0.138	0.684
584	1	2.728	0.068	-2.660	1.000	0.000	0.000
585	1	0.848	0.987	0.139	0.237	0.481	3.943
586	1	1.581	2.341	0.760	0.145	0.578	5.829
587	1	1.681	0.050	-1.631	0.999	0.000	0.001
588	1	1.739	0.035	-1.704	1.000	0.000	0.000
589	1	1.554	0.942	-0.612	0.610	0.079	0.367
590	1	1.084	2.082	0.998	0.074	0.607	6.595
591	1	1.282	1.330	0.048	0.246	0.268	1.559
592	1	1.166	0.482	-0.684	0.841	0.082	0.381
593	1	1.434	0.933	-0.501	0.579	0.095	0.446
594	1	1.386	1.537	0.152	0.194	0.300	1.822
595	1	1.371	0.259	-1.111	0.974	0.012	0.051
596	1	1.521	0.553	-0.968	0.837	0.079	0.367
597	1	1.132	0.980	-0.151	0.371	0.251	1.431
598	1	1.331	0.037	-1.295	1.000	0.000	0.001
599	1	1.498	0.060	-1.438	0.998	0.000	0.002
600	1	1.889	0.911	-0.979	0.720	0.051	0.230
601	1	1.049	0.410	-0.639	0.886	0.066	0.302
602	1	1.187	0.074	-1.112	0.994	0.003	0.012
603	1	0.889	0.054	-0.835	0.924	0.043	0.189
604	1	1.138	0.091	-1.047	0.985	0.009	0.037
605	1	2.658	1.081	-1.576	0.653	0.054	0.242
606	1	1.499	1.032	-0.466	0.472	0.132	0.646
607	1	1.393	0.041	-1.352	0.999	0.001	0.003
608	1	0.786	2.673	1.887	0.014	0.896	36.648
609	1	1.588	0.050	-1.538	0.999	0.000	0.001
610	1	3.041	1.202	-1.839	0.847	0.015	0.067
611	1	3.055	0.422	-2.633	0.962	0.011	0.045
612	1	3.155	2.918	-0.238	0.152	0.495	4.180
613	1	2.041	1.253	-0.788	0.549	0.078	0.361
614	1	1.047	0.825	-0.222	0.495	0.279	1.653
615	1	3.472	2.851	-0.620	0.134	0.715	10.700
616	1	0.780	9.816	9.036	0.032	0.902	39.163
617	1	1.742	1.986	0.244	0.245	0.384	2.651
618	1	2.502	22.698	20.196	0.023	0.947	76.347
619	1	1.405	0.047	-1.358	0.999	0.000	0.002
620	1	1.203	0.035	-1.169	0.999	0.001	0.002
621	1	1.298	0.050	-1.249	0.997	0.002	0.008
622	1	1.540	1.116	-0.424	0.400	0.150	0.754
623	1	0.928	0.280	-0.648	0.841	0.126	0.615
624	1	2.124	0.454	-1.669	0.953	0.009	0.039
625	1	5.024	0.712	-4.313	0.938	0.008	0.035
626	1	1.965	0.960	-1.005	0.650	0.081	0.373
627	1	1.228	0.052	-1.176	0.998	0.001	0.005
628	1	1.457	1.640	0.183	0.215	0.334	2.136
629	1	1.508	0.035	-1.474	1.000	0.000	0.001
630	1	1.250	0.071	-1.178	0.995	0.002	0.008
631	1	1.332	0.043	-1.288	0.998	0.001	0.005
632	1	1.886	0.083	-1.803	0.996	0.001	0.003
633	1	0.600	0.484	-0.116	0.517	0.416	3.035
634	1	0.968	0.843	-0.125	0.464	0.276	1.626
635	1	2.712	0.056	-2.656	1.000	0.000	0.000
636	1	1.156	1.346	0.190	0.159	0.319	1.992
637	1	1.674	0.035	-1.639	1.000	0.000	0.000
638	1	2.522	1.093	-1.429	0.672	0.047	0.208
639	1	1.169	0.035	-1.134	0.999	0.001	0.003
640	1	9.079	0.816	-8.264	0.974	0.002	0.007
641	1	1.112	0.917	-0.195	0.455	0.205	1.101
642	1	1.223	1.899	0.677	0.133	0.496	4.194
643	1	1.403	0.377	-1.025	0.930	0.019	0.081
644	1	1.781	0.035	-1.746	1.000	0.000	0.000
645	1	0.980	0.885	-0.095	0.409	0.311	1.926
646	1	1.682	1.050	-0.632	0.546	0.075	0.343
647	1	1.077	0.583	-0.493	0.713	0.181	0.944
648	1	2.114	0.225	-1.889	0.989	0.005	0.022
649	1	1.273	0.035	-1.238	0.999	0.000	0.002
650	1	1.230	0.033	-1.197	0.999	0.000	0.002
651	1	1.136	0.058	-1.079	0.995	0.003	0.013
652	1	1.589	1.107	-0.482	0.428	0.122	0.592
653	1	1.253	0.047	-1.206	0.998	0.001	0.005
654	1	1.528	0.070	-1.458	0.997	0.001	0.003
655	1	0.933	0.522	-0.410	0.732	0.187	0.979
656	1	1.104	0.828	-0.276	0.534	0.222	1.219
657	1	1.188	0.067	-1.121	0.995	0.003	0.012
658	1	1.376	0.273	-1.103	0.962	0.020	0.089
659	1	1.182	0.258	-0.924	0.971	0.014	0.061
660	1	1.660	0.365	-1.294	0.963	0.013	0.055
661	1	0.594	0.485	-0.109	0.511	0.421	3.104
662	1	1.766	0.212	-1.554	0.991	0.004	0.017
663	1	1.860	1.115	-0.745	0.467	0.123	0.598
664	1	1.504	0.243	-1.260	0.982	0.008	0.033
665	1	0.802	2.598	1.796	0.011	0.889	33.988
666	1	1.185	1.445	0.260	0.162	0.357	2.367
667	1	1.765	0.441	-1.324	0.947	0.012	0.052
668	1	0.971	0.712	-0.259	0.617	0.216	1.176
669	1	0.848	0.977	0.129	0.220	0.477	3.888
670	1	1.113	0.205	-0.908	0.960	0.026	0.116
671	1	1.740	0.880	-0.859	0.714	0.050	0.225
672	1	1.621	0.048	-1.573	0.999	0.001	0.002
673	1	3.851	0.378	-3.472	0.972	0.011	0.046
674	1	1.547	0.035	-1.512	1.000	0.000	0.001
675	1	1.241	0.073	-1.168	0.995	0.002	0.008
676	1	0.452	0.521	0.069	0.361	0.573	5.712
677	1	1.932	1.299	-0.633	0.361	0.147	0.737
678	1	1.345	0.078	-1.266	0.994	0.002	0.008
679	1	1.600	3.892	2.292	0.027	0.862	26.721
680	1	1.411	0.932	-0.480	0.550	0.131	0.641
681	1	1.225	0.065	-1.159	0.995	0.002	0.010
682	1	1.117	0.515	-0.602	0.844	0.080	0.370
683	1	1.278	0.073	-1.206	0.995	0.002	0.007
684	1	1.353	0.195	-1.159	0.985	0.009	0.038
685	1	1.730	1.125	-0.606	0.446	0.122	0.591
686	1	2.095	0.238	-1.857	0.990	0.004	0.017
687	1	1.133	0.043	-1.090	0.993	0.004	0.018
688	1	0.460	0.769	0.309	0.183	0.725	11.220
689	1	1.469	0.032	-1.436	1.000	0.000	0.000
690	1	2.280	1.044	-1.236	0.748	0.031	0.135
691	1	1.286	0.846	-0.440	0.621	0.108	0.519
692	1	3.202	0.898	-2.304	0.769	0.047	0.212
693	1	1.381	0.057	-1.324	0.998	0.001	0.003
694	1	1.709	1.276	-0.434	0.389	0.144	0.717
695	1	1.084	0.472	-0.612	0.874	0.069	0.313
696	1	2.065	0.039	-2.026	1.000	0.000	0.000
697	1	1.131	0.672	-0.458	0.715	0.115	0.555
698	1	1.353	0.046	-1.307	0.998	0.001	0.005
699	1	1.150	0.048	-1.102	0.991	0.005	0.022
700	1	1.632	0.696	-0.936	0.800	0.064	0.289
701	1	1.158	0.066	-1.092	0.994	0.004	0.015
702	1	1.141	0.756	-0.385	0.643	0.146	0.730
703	1	1.618	0.224	-1.394	0.984	0.009	0.038
704	1	2.012	0.087	-1.925	0.998	0.000	0.001
705	1	0.873	1.459	0.586	0.099	0.552	5.241
706	1	1.913	1.836	-0.076	0.347	0.297	1.800
707	1	1.202	0.082	-1.120	0.991	0.004	0.018
708	1	1.302	1.195	-0.107	0.263	0.220	1.200
709	1	1.176	1.612	0.437	0.153	0.399	2.832
710	1	1.265	0.332	-0.933	0.942	0.034	0.151
711	1	2.646	0.348	-2.299	0.979	0.007	0.029
712	1	2.808	0.277	-2.531	0.918	0.063	0.284
713	1	1.069	0.040	-1.028	0.995	0.003	0.012
714	1	1.071	0.274	-0.797	0.938	0.039	0.171
715	1	1.234	0.995	-0.239	0.406	0.209	1.124
716	1	3.367	0.608	-2.759	0.932	0.012	0.051
717	1	0.956	0.393	-0.563	0.832	0.119	0.574
718	1	6.314	0.264	-6.051	0.998	0.000	0.001
719	1	1.544	0.252	-1.293	0.968	0.019	0.083
720	1	0.956	0.336	-0.620	0.869	0.094	0.443
721	1	1.184	0.049	-1.135	0.996	0.002	0.009
722	1	1.141	0.056	-1.085	0.989	0.007	0.030
723	1	1.239	0.033	-1.206	0.999	0.000	0.001
724	1	2.094	0.222	-1.872	0.988	0.006	0.025
725	1	1.310	0.527	-0.784	0.823	0.081	0.375
726	1	0.686	0.502	-0.184	0.604	0.317	1.976
727	1	1.128	0.952	-0.176	0.414	0.223	1.221
728	1	1.887	0.381	-1.506	0.956	0.007	0.031
729	1	1.797	1.564	-0.234	0.309	0.283	1.681
730	1	1.259	3.658	2.398	0.016	0.837	21.869
731	1	1.689	0.410	-1.279	0.932	0.011	0.048
732	1	1.152	0.725	-0.426	0.654	0.170	0.875
733	1	2.356	0.066	-2.290	1.000	0.000	0.000
734	1	1.225	0.215	-1.011	0.976	0.015	0.064
735	1	0.797	0.716	-0.081	0.476	0.387	2.689
736	1	1.271	0.043	-1.228	0.998	0.001	0.006
737	1	2.156	1.019	-1.137	0.727	0.030	0.132
738	1	1.849	0.033	-1.816	0.990	0.005	0.021
739	1	0.770	0.778	0.008	0.386	0.445	3.416
740	1	1.583	0.859	-0.724	0.688	0.072	0.329
741	1	0.872	0.814	-0.058	0.413	0.370	2.504
742	1	1.682	1.184	-0.498	0.395	0.146	0.728
743	1	14.939	0.730	-14.209	0.997	0.000	0.000
744	1	1.490	0.915	-0.575	0.584	0.132	0.647
745	1	1.113	0.823	-0.290	0.566	0.161	0.820
746	1	1.112	0.085	-1.027	0.988	0.007	0.030
747	1	1.607	1.235	-0.371	0.319	0.200	1.067
748	1	0.896	0.605	-0.291	0.652	0.242	1.357
749	1	2.533	0.091	-2.442	0.999	0.000	0.000
750	1	2.349	0.697	-1.652	0.896	0.017	0.073
751	1	1.364	0.785	-0.579	0.648	0.145	0.725
752	1	1.111	0.064	-1.046	0.992	0.005	0.020
753	1	1.691	1.438	-0.253	0.344	0.203	1.085
754	1	1.594	0.056	-1.538	0.998	0.001	0.003
755	1	0.956	0.460	-0.496	0.813	0.117	0.564
756	1	1.286	0.034	-1.252	0.999	0.001	0.003
757	1	1.730	0.737	-0.994	0.796	0.059	0.266
758	1	2.127	0.045	-2.082	1.000	0.000	0.000
759	1	17.815	1.089	-16.726	0.865	0.021	0.093
760	1	1.508	1.043	-0.465	0.457	0.134	0.658
761	1	1.045	0.198	-0.847	0.971	0.018	0.079
762	1	2.358	0.326	-2.032	0.981	0.004	0.015
763	1	1.017	0.188	-0.830	0.956	0.029	0.126
764	1	1.608	0.194	-1.415	0.993	0.003	0.015
765	1	0.894	0.496	-0.398	0.772	0.155	0.780
766	1	1.537	0.036	-1.501	1.000	0.000	0.001
767	1	1.638	1.220	-0.418	0.372	0.151	0.760
768	1	2.157	0.042	-2.115	1.000	0.000	0.000
769	1	2.112	1.024	-1.088	0.666	0.054	0.244
770	1	1.641	1.118	-0.523	0.478	0.131	0.643
771	1	1.186	0.071	-1.115	0.994	0.003	0.011
772	1	1.349	0.518	-0.831	0.826	0.090	0.423
773	1	1.520	0.039	-1.482	0.999	0.000	0.001
774	1	2.918	0.453	-2.465	0.825	0.123	0.600
775	1	1.525	0.037	-1.488	1.000	0.000	0.000
776	1	3.850	2.991	-0.859	0.370	0.280	1.654
777	1	2.845	1.492	-1.353	0.524	0.154	0.776
778	1	1.009	0.220	-0.789	0.938	0.042	0.188
779	1	2.337	1.717	-0.620	0.493	0.172	0.886
780	1	4.112	1.194	-2.918	0.814	0.029	0.126
781	1	1.298	0.245	-1.053	0.979	0.009	0.041
782	1	1.431	0.049	-1.382	0.999	0.001	0.003
783	1	1.325	0.893	-0.432	0.553	0.150	0.754
784	1	2.794	0.883	-1.911	0.800	0.027	0.120
785	1	1.908	0.854	-1.054	0.704	0.074	0.343
786	1	1.163	0.288	-0.875	0.946	0.030	0.132
787	1	1.781	0.453	-1.328	0.915	0.032	0.142
788	1	1.570	0.665	-0.905	0.816	0.062	0.281
789	1	0.849	0.786	-0.063	0.446	0.353	2.323
790	1	1.981	1.591	-0.390	0.439	0.206	1.104
791	1	1.287	0.037	-1.250	0.999	0.001	0.003
792	1	1.250	0.955	-0.295	0.473	0.162	0.821
793	1	1.916	0.828	-1.087	0.753	0.061	0.278
794	1	1.368	0.955	-0.413	0.513	0.143	0.714
795	1	1.172	1.178	0.006	0.228	0.267	1.555
796	1	4.661	1.097	-3.564	0.765	0.029	0.126
797	1	0.760	2.537	1.777	0.015	0.859	25.999
798	1	1.242	1.104	-0.138	0.314	0.257	1.475
799	1	1.283	0.046	-1.237	0.998	0.001	0.006
800	1	0.613	0.827	0.215	0.235	0.612	6.709
801	1	1.251	0.039	-1.211	0.998	0.001	0.005
802	1	1.372	0.050	-1.323	0.997	0.002	0.007
803	1	2.539	0.576	-1.963	0.871	0.061	0.277
804	1	1.680	0.326	-1.354	0.980	0.006	0.027
805	1	2.870	1.255	-1.615	0.552	0.095	0.447
806	1	1.237	0.047	-1.190	0.998	0.001	0.005
807	1	1.305	0.039	-1.267	0.998	0.001	0.004
808	1	1.532	1.033	-0.499	0.489	0.133	0.656
809	1	1.999	1.049	-0.950	0.664	0.045	0.202
810	1	1.443	0.035	-1.407	0.999	0.000	0.001
811	1	1.579	0.706	-0.874	0.788	0.053	0.238
812	1	1.085	0.467	-0.617	0.876	0.068	0.311
813	1	1.482	1.112	-0.370	0.395	0.139	0.690
814	1	1.258	0.058	-1.200	0.995	0.003	0.012
815	1	1.197	1.135	-0.062	0.302	0.217	1.183
816	1	1.319	0.046	-1.273	0.998	0.001	0.005
817	1	1.045	1.059	0.014	0.257	0.343	2.222
818	1	1.273	0.894	-0.379	0.551	0.141	0.701
819	1	1.755	0.039	-1.716	1.000	0.000	0.000
820	1	2.140	0.779	-1.361	0.858	0.022	0.096
821	1	1.404	1.210	-0.194	0.307	0.180	0.936
822	1	1.608	0.989	-0.619	0.579	0.077	0.354
823	1	1.332	0.232	-1.100	0.984	0.008	0.032
824	1	7.995	0.633	-7.361	0.960	0.006	0.025
825	1	2.188	0.394	-1.794	0.962	0.005	0.019
826	1	1.228	0.639	-0.588	0.768	0.091	0.428
827	1	0.952	0.352	-0.600	0.889	0.075	0.345
828	1	0.916	0.680	-0.236	0.601	0.237	1.320
829	1	1.671	1.171	-0.500	0.435	0.110	0.529
830	1	1.736	0.035	-1.701	1.000	0.000	0.000
831	1	1.250	0.592	-0.658	0.797	0.066	0.301
832	1	1.352	0.283	-1.069	0.956	0.022	0.096
833	1	0.965	0.458	-0.507	0.782	0.149	0.748
834	1	1.522	0.244	-1.278	0.986	0.005	0.022
835	1	1.236	0.245	-0.991	0.965	0.020	0.089
836	1	1.166	0.053	-1.113	0.996	0.002	0.009
837	1	9.832	0.082	-9.750	1.000	0.000	0.000
838	1	1.930	0.065	-1.865	0.981	0.012	0.054
839	1	1.983	0.220	-1.764	0.989	0.005	0.022
840	1	3.347	0.633	-2.714	0.830	0.082	0.379
841	1	1.527	0.222	-1.306	0.987	0.006	0.028
842	1	1.868	0.057	-1.811	0.999	0.001	0.003
843	1	0.376	0.547	0.171	0.269	0.672	8.745
844	1	1.093	0.067	-1.026	0.983	0.011	0.047
845	1	1.905	0.058	-1.847	0.998	0.001	0.003
846	1	1.081	0.056	-1.025	0.991	0.005	0.023
847	1	2.365	0.048	-2.317	1.000	0.000	0.000
848	1	1.364	0.036	-1.328	1.000	0.000	0.001
849	1	1.265	0.380	-0.885	0.941	0.025	0.111
850	1	1.930	0.065	-1.865	0.981	0.012	0.054
851	1	1.269	0.049	-1.221	0.997	0.002	0.008
852	1	5.208	0.436	-4.772	0.992	0.001	0.005
853	1	1.998	0.466	-1.532	0.931	0.028	0.123
854	1	0.614	0.290	-0.324	0.666	0.275	1.617
855	1	1.930	0.065	-1.865	0.981	0.012	0.054
856	1	0.975	0.204	-0.771	0.961	0.025	0.109
857	1	2.662	0.209	-2.453	0.999	0.000	0.001
858	1	1.391	0.294	-1.097	0.960	0.015	0.067
859	1	3.561	0.390	-3.171	0.987	0.002	0.007
860	1	1.054	0.473	-0.581	0.817	0.123	0.597
861	1	1.240	0.664	-0.576	0.744	0.119	0.578
862	1	1.478	0.037	-1.442	1.000	0.000	0.001
863	1	1.683	0.037	-1.646	1.000	0.000	0.001
864	1	2.179	0.362	-1.817	0.952	0.024	0.103
865	1	1.202	0.211	-0.991	0.976	0.015	0.063
866	1	1.224	0.703	-0.521	0.705	0.133	0.653
867	1	4.183	0.070	-4.114	1.000	0.000	0.000
868	1	1.305	0.199	-1.106	0.982	0.011	0.047
869	1	1.490	0.032	-1.458	1.000	0.000	0.000
870	1	4.602	0.060	-4.542	1.000	0.000	0.000
871	1	1.508	0.636	-0.871	0.829	0.046	0.206
872	1	1.060	0.049	-1.011	0.992	0.005	0.020
873	1	1.720	0.057	-1.663	0.999	0.001	0.002
874	1	2.903	0.046	-2.856	1.000	0.000	0.000
875	1	1.540	0.387	-1.154	0.956	0.013	0.057
876	1	0.914	0.637	-0.277	0.658	0.215	1.167
877	1	1.261	0.202	-1.059	0.980	0.012	0.051
878	1	1.355	0.196	-1.159	0.985	0.009	0.038
879	1	1.569	0.955	-0.614	0.561	0.125	0.609
880	1	1.930	0.065	-1.865	0.981	0.012	0.054
881	1	1.192	0.238	-0.954	0.978	0.011	0.050
882	1	5.178	0.312	-4.865	0.946	0.039	0.171
883	1	3.299	0.781	-2.518	0.818	0.047	0.209
884	1	0.900	0.729	-0.171	0.524	0.304	1.858
885	1	1.736	0.078	-1.659	0.997	0.001	0.003
886	1	1.373	0.595	-0.778	0.821	0.045	0.199
887	1	1.317	0.033	-1.284	1.000	0.000	0.001
888	1	1.310	0.039	-1.271	0.998	0.001	0.004
889	1	2.058	0.070	-1.989	0.999	0.000	0.001
890	1	1.273	0.038	-1.236	0.998	0.001	0.004
891	1	1.023	0.225	-0.798	0.957	0.027	0.120
892	1	1.021	0.618	-0.403	0.680	0.196	1.036
893	1	1.563	0.038	-1.525	1.000	0.000	0.000
894	1	1.462	0.062	-1.400	0.998	0.001	0.004
895	1	1.773	0.057	-1.716	0.999	0.000	0.002
896	1	1.523	0.047	-1.476	0.999	0.001	0.002
897	1	1.477	0.266	-1.211	0.972	0.012	0.054
898	1	1.121	0.427	-0.693	0.892	0.054	0.241
899	1	0.853	0.055	-0.798	0.914	0.048	0.213
900	1	1.084	0.070	-1.014	0.990	0.006	0.027
901	1	1.703	0.036	-1.667	1.000	0.000	0.000
902	1	1.115	0.040	-1.076	0.993	0.004	0.017
903	1	1.334	0.035	-1.299	1.000	0.000	0.001
904	1	1.137	0.038	-1.099	0.994	0.003	0.014
905	1	1.199	0.053	-1.146	0.992	0.005	0.021
906	1	3.768	0.202	-3.566	0.997	0.001	0.005
907	1	0.923	0.469	-0.454	0.806	0.120	0.580
908	1	1.273	0.032	-1.241	1.000	0.000	0.001
909	1	1.838	0.037	-1.801	1.000	0.000	0.000
910	1	1.407	0.662	-0.745	0.788	0.085	0.397
911	1	1.399	0.047	-1.352	0.999	0.001	0.003
912	1	1.041	0.439	-0.603	0.857	0.085	0.398
913	1	1.116	0.038	-1.078	0.993	0.004	0.015
914	1	1.107	0.044	-1.063	0.991	0.005	0.022
915	1	1.544	0.049	-1.495	0.999	0.000	0.001
916	1	1.196	0.049	-1.147	0.997	0.002	0.007
917	1	1.037	0.219	-0.818	0.962	0.024	0.105
918	1	1.283	0.033	-1.250	0.999	0.000	0.001
919	1	1.955	0.050	-1.905	1.000	0.000	0.000
920	1	15.941	0.101	-15.840	1.000	0.000	0.000
921	1	1.035	0.782	-0.253	0.567	0.228	1.257
922	1	1.179	0.033	-1.147	0.996	0.002	0.008
923	1	1.540	0.035	-1.505	1.000	0.000	0.000
924	1	1.548	0.042	-1.506	0.999	0.000	0.001
925	1	1.988	0.199	-1.789	0.998	0.001	0.003
926	1	1.129	0.523	-0.606	0.810	0.099	0.471
927	1	1.151	0.043	-1.108	0.993	0.004	0.017
928	1	0.925	0.069	-0.856	0.967	0.020	0.089
929	1	0.883	0.409	-0.474	0.823	0.122	0.592
930	1	1.140	0.034	-1.106	0.995	0.002	0.011
931	1	1.173	0.390	-0.783	0.915	0.044	0.198
932	1	2.340	0.207	-2.133	0.994	0.003	0.013
933	1	1.249	0.044	-1.205	0.997	0.002	0.006
934	1	1.276	0.320	-0.957	0.951	0.018	0.078
935	1	2.170	1.318	-0.852	0.517	0.127	0.622
936	1	1.753	0.033	-1.720	1.000	0.000	0.001
937	1	1.902	0.038	-1.863	1.000	0.000	0.000
938	1	1.930	0.065	-1.865	0.981	0.012	0.054
939	1	1.142	0.042	-1.100	0.993	0.004	0.016
940	1	1.495	0.043	-1.452	0.999	0.000	0.001
941	1	1.084	0.090	-0.994	0.985	0.009	0.038
942	1	1.192	0.040	-1.152	0.995	0.003	0.013
943	1	1.121	0.055	-1.066	0.993	0.004	0.019
944	1	3.769	0.059	-3.710	1.000	0.000	0.000
945	1	1.228	0.071	-1.157	0.995	0.002	0.010
946	1	1.064	0.040	-1.023	0.995	0.003	0.012
947	1	1.116	0.034	-1.082	0.994	0.003	0.012
948	1	1.118	0.066	-1.053	0.985	0.010	0.042
949	1	1.985	0.050	-1.935	1.000	0.000	0.000
950	1	1.170	0.053	-1.117	0.996	0.002	0.009
951	1	7.303	0.066	-7.236	1.000	0.000	0.000
952	1	2.120	0.335	-1.785	0.972	0.012	0.051
953	1	1.125	0.043	-1.082	0.992	0.004	0.018
954	1	1.320	0.411	-0.910	0.868	0.090	0.422
955	1	1.189	0.249	-0.939	0.973	0.013	0.058
956	1	8.331	0.052	-8.279	1.000	0.000	0.000
957	1	1.127	0.053	-1.075	0.994	0.004	0.015
958	1	1.335	0.048	-1.287	0.999	0.001	0.002
959	1	1.060	0.096	-0.965	0.979	0.013	0.056
960	1	1.672	0.059	-1.614	0.999	0.000	0.001
961	1	1.199	0.048	-1.151	0.997	0.001	0.006
962	1	1.609	0.239	-1.370	0.983	0.008	0.036
963	1	1.012	0.102	-0.910	0.973	0.018	0.077
964	1	1.099	0.044	-1.055	0.991	0.005	0.022
965	1	1.242	0.937	-0.305	0.494	0.154	0.777
966	1	0.808	0.274	-0.535	0.849	0.110	0.529
967	1	1.656	0.718	-0.939	0.812	0.047	0.209
968	1	1.619	0.198	-1.421	0.991	0.005	0.020
969	1	1.288	0.207	-1.081	0.989	0.006	0.024
970	1	1.250	0.414	-0.836	0.897	0.056	0.255
971	1	1.319	0.069	-1.250	0.996	0.001	0.006
972	1	1.806	0.048	-1.758	1.000	0.000	0.000
973	1	1.266	0.553	-0.713	0.858	0.053	0.239
974	1	1.119	0.066	-1.053	0.985	0.010	0.042
975	1	1.276	0.035	-1.240	0.999	0.001	0.003
976	1	1.276	0.034	-1.242	1.000	0.000	0.001
977	1	1.849	0.033	-1.816	0.990	0.005	0.021
978	1	1.242	0.035	-1.206	0.999	0.000	0.002
979	1	2.419	0.241	-2.177	0.984	0.008	0.035
980	1	1.067	0.402	-0.666	0.898	0.057	0.256
981	1	1.849	0.033	-1.816	0.990	0.005	0.021
982	1	1.886	0.085	-1.801	0.996	0.001	0.004
983	1	1.238	0.368	-0.871	0.921	0.046	0.206
984	1	0.822	0.070	-0.752	0.894	0.064	0.291
985	1	1.522	0.037	-1.485	1.000	0.000	0.000
986	1	1.120	0.066	-1.054	0.984	0.010	0.043
987	1	1.697	0.381	-1.316	0.941	0.011	0.046
988	1	1.086	0.060	-1.026	0.985	0.010	0.041
989	1	1.930	0.065	-1.865	0.981	0.012	0.054
990	1	1.405	0.033	-1.372	1.000	0.000	0.000
991	1	1.127	0.193	-0.934	0.984	0.009	0.040
992	1	1.722	0.786	-0.935	0.762	0.038	0.168
993	1	1.012	0.579	-0.433	0.718	0.189	0.990
994	1	1.134	0.041	-1.093	0.993	0.004	0.016
995	1	1.682	0.203	-1.479	0.995	0.002	0.007
996	1	0.923	0.693	-0.229	0.583	0.272	1.591
997	1	2.273	0.040	-2.233	1.000	0.000	0.000
998	1	1.481	1.214	-0.267	0.318	0.163	0.831
999	1	0.645	0.709	0.064	0.358	0.519	4.590
1000	1	1.512	0.032	-1.480	1.000	0.000	0.000
1001	1	2.728	0.609	-2.119	0.914	0.019	0.081
1002	1	2.349	1.108	-1.241	0.557	0.087	0.406
1003	1	0.846	0.121	-0.725	0.936	0.044	0.198
1004	1	1.992	0.046	-1.945	0.999	0.000	0.001
1005	1	1.930	0.065	-1.865	0.981	0.012	0.054
1006	1	1.271	0.829	-0.442	0.564	0.205	1.098
1007	1	0.632	0.287	-0.345	0.680	0.262	1.515
1008	1	1.276	0.068	-1.208	0.995	0.002	0.008
1009	1	1.462	0.237	-1.225	0.981	0.009	0.040
1010	1	1.138	0.040	-1.098	0.997	0.002	0.008
1011	1	1.849	0.035	-1.814	1.000	0.000	0.000
1012	1	1.116	0.788	-0.328	0.578	0.189	0.996
1013	1	1.233	0.620	-0.614	0.806	0.080	0.373
1014	1	1.495	0.488	-1.007	0.909	0.037	0.165
1015	1	1.338	0.464	-0.874	0.906	0.046	0.206
1016	1	1.151	0.307	-0.845	0.945	0.035	0.154
1017	1	0.852	0.741	-0.111	0.488	0.343	2.221
1018	1	1.725	1.156	-0.569	0.472	0.087	0.407
1019	1	1.806	1.073	-0.734	0.521	0.096	0.454
1020	1	1.118	0.982	-0.136	0.366	0.271	1.584
1021	1	6.786	0.475	-6.311	0.981	0.005	0.020
1022	1	2.490	0.400	-2.089	0.846	0.113	0.541
1023	1	0.426	0.630	0.205	0.260	0.662	8.359
1024	1	1.778	1.188	-0.591	0.436	0.122	0.592
1025	1	6.297	5.712	-0.584	0.422	0.285	1.700
1026	1	1.194	1.430	0.237	0.164	0.391	2.731
1027	1	9.536	1.540	-7.997	0.676	0.119	0.578
1028	1	3.358	0.976	-2.382	0.707	0.058	0.263
1029	1	2.269	1.350	-0.920	0.468	0.155	0.781
1030	1	1.177	1.396	0.219	0.163	0.337	2.170
1031	1	2.490	0.909	-1.581	0.761	0.038	0.169
1032	1	1.412	1.370	-0.043	0.254	0.274	1.605
1033	1	1.435	1.093	-0.342	0.375	0.200	1.065
1034	1	1.134	0.910	-0.225	0.446	0.256	1.468
1035	1	3.428	1.039	-2.389	0.435	0.282	1.672
1036	1	2.709	2.195	-0.514	0.469	0.248	1.407
1037	1	2.823	4.895	2.072	0.359	0.382	2.628
1038	1	1.193	0.895	-0.298	0.418	0.374	2.548
1039	1	1.714	1.059	-0.655	0.488	0.195	1.030
1040	1	4.273	2.267	-2.006	0.421	0.270	1.574
1041	1	0.732	1.272	0.540	0.121	0.626	7.119
1042	1	0.889	0.286	-0.603	0.871	0.093	0.436
1043	1	1.050	1.000	-0.051	0.303	0.392	2.742
1044	1	1.660	1.035	-0.625	0.478	0.212	1.144
1045	1	1.176	1.115	-0.061	0.290	0.256	1.466
1046	1	1.437	1.413	-0.024	0.270	0.271	1.587
1047	1	3.339	3.087	-0.252	0.336	0.365	2.450
1048	1	2.221	1.153	-1.069	0.413	0.232	1.289
1049	1	1.009	1.176	0.166	0.253	0.487	4.052
1050	1	4.268	0.983	-3.285	0.669	0.131	0.643
1051	1	1.570	0.207	-1.363	0.936	0.031	0.136
1052	1	1.775	0.839	-0.936	0.658	0.110	0.525
1053	1	0.988	1.857	0.869	0.069	0.584	5.987
1054	1	1.293	0.944	-0.349	0.488	0.223	1.222
1055	1	2.762	1.479	-1.282	0.541	0.139	0.689
1056	1	1.205	1.988	0.783	0.119	0.545	5.101
1057	1	1.350	2.028	0.678	0.155	0.493	4.136
1058	1	1.124	0.691	-0.432	0.611	0.246	1.388
1059	1	1.311	0.940	-0.371	0.514	0.138	0.681
1060	1	2.007	1.062	-0.945	0.587	0.081	0.374
1061	1	1.005	0.876	-0.129	0.437	0.272	1.594
1062	1	2.675	1.402	-1.273	0.411	0.268	1.563
1063	1	2.173	1.254	-0.919	0.630	0.221	1.209
1064	1	2.316	4.479	2.163	0.286	0.479	3.923
1065	1	2.211	0.736	-1.474	0.791	0.122	0.593
