# Supplementary material for: Variation in selection constraints on teleost TLRs with emphasis on their repertoire in the Walking catfish, Clarias batrachus
Source: Sci Rep. 2020 Dec 7;10:21394. doi: 10.1038/s41598-020-78347-6 (PMC7721727; doi:10.1038/s41598-020-78347-6)
Supplement: Supplementary file 33 — Supplementary Information 33. [file 41598_2020_78347_MOESM33_ESM.zip › T21/fubar/result.json]

{
  "MLE": {
    "content": {
      "0": [
        [
          1.84935813892291,
          0.03348901803958476,
          -1.815869120883325,
          0.9904749232184645,
          0.004807883652029971,
          0.02058707260094488,
          0,
          0
        ],
        [
          2.554515344369344,
          0.723387459580907,
          -1.831127884788437,
          0.6522743852380459,
          0.2176592117781126,
          1.185573961574544,
          0,
          0
        ],
        [
          2.368816619488101,
          1.554264035796154,
          -0.8145525836919463,
          0.6801076289253956,
          0.1900651570600313,
          1.000000000000001,
          0,
          0
        ],
        [
          2.368816619488107,
          1.554264035796155,
          -0.8145525836919518,
          0.6801076289253956,
          0.1900651570600313,
          1.000000000000001,
          0,
          0
        ],
        [
          2.368816619488104,
          1.554264035796155,
          -0.8145525836919492,
          0.6801076289253954,
          0.1900651570600312,
          1,
          0,
          0
        ],
        [
          2.368816619488095,
          1.554264035796156,
          -0.814552583691939,
          0.6801076289253952,
          0.1900651570600315,
          1.000000000000002,
          0,
          0
        ],
        [
          2.368816619488094,
          1.554264035796155,
          -0.8145525836919385,
          0.6801076289253956,
          0.1900651570600314,
          1.000000000000002,
          0,
          0
        ],
        [
          2.368816619488096,
          1.554264035796155,
          -0.8145525836919405,
          0.6801076289253953,
          0.1900651570600313,
          1.000000000000001,
          0,
          0
        ],
        [
          2.368816619488101,
          1.554264035796154,
          -0.8145525836919467,
          0.6801076289253959,
          0.1900651570600313,
          1.000000000000001,
          0,
          0
        ],
        [
          2.368816619488107,
          1.554264035796155,
          -0.8145525836919518,
          0.6801076289253956,
          0.1900651570600313,
          1.000000000000001,
          0,
          0
        ],
        [
          2.368816619488102,
          1.554264035796155,
          -0.8145525836919476,
          0.6801076289253952,
          0.1900651570600313,
          1.000000000000001,
          0,
          0
        ],
        [
          2.368816619488094,
          1.554264035796155,
          -0.814552583691939,
          0.6801076289253954,
          0.1900651570600313,
          1.000000000000001,
          0,
          0
        ],
        [
          2.368816619488101,
          1.554264035796155,
          -0.814552583691946,
          0.6801076289253956,
          0.1900651570600312,
          1,
          0,
          0
        ],
        [
          2.368816619488097,
          1.554264035796155,
          -0.8145525836919425,
          0.6801076289253953,
          0.1900651570600314,
          1.000000000000001,
          0,
          0
        ],
        [
          2.368816619488094,
          1.554264035796155,
          -0.814552583691939,
          0.6801076289253952,
          0.1900651570600314,
          1.000000000000002,
          0,
          0
        ],
        [
          2.368816619488094,
          1.554264035796155,
          -0.814552583691939,
          0.6801076289253952,
          0.1900651570600314,
          1.000000000000002,
          0,
          0
        ],
        [
          2.368816619488101,
          1.554264035796154,
          -0.8145525836919463,
          0.6801076289253956,
          0.1900651570600313,
          1.000000000000001,
          0,
          0
        ],
        [
          2.368816619488092,
          1.554264035796155,
          -0.814552583691937,
          0.6801076289253956,
          0.1900651570600314,
          1.000000000000001,
          0,
          0
        ],
        [
          2.368816619488096,
          1.554264035796155,
          -0.8145525836919412,
          0.6801076289253952,
          0.1900651570600314,
          1.000000000000002,
          0,
          0
        ],
        [
          2.368816619488096,
          1.554264035796155,
          -0.8145525836919414,
          0.6801076289253952,
          0.1900651570600313,
          1.000000000000001,
          0,
          0
        ],
        [
          2.368816619488094,
          1.554264035796155,
          -0.8145525836919392,
          0.6801076289253951,
          0.1900651570600314,
          1.000000000000001,
          0,
          0
        ],
        [
          2.368816619488105,
          1.554264035796156,
          -0.8145525836919494,
          0.6801076289253956,
          0.1900651570600314,
          1.000000000000002,
          0,
          0
        ],
        [
          2.368816619488092,
          1.554264035796155,
          -0.814552583691937,
          0.6801076289253953,
          0.1900651570600314,
          1.000000000000002,
          0,
          0
        ],
        [
          2.368816619488094,
          1.554264035796155,
          -0.814552583691939,
          0.6801076289253952,
          0.1900651570600314,
          1.000000000000002,
          0,
          0
        ],
        [
          2.368816619488094,
          1.554264035796155,
          -0.8145525836919392,
          0.6801076289253951,
          0.1900651570600314,
          1.000000000000001,
          0,
          0
        ],
        [
          2.368816619488104,
          1.554264035796155,
          -0.8145525836919492,
          0.6801076289253954,
          0.1900651570600312,
          1,
          0,
          0
        ],
        [
          2.3688166194881,
          1.554264035796155,
          -0.8145525836919449,
          0.6801076289253956,
          0.1900651570600313,
          1.000000000000001,
          0,
          0
        ],
        [
          2.3688166194881,
          1.554264035796155,
          -0.8145525836919449,
          0.6801076289253953,
          0.1900651570600313,
          1.000000000000001,
          0,
          0
        ],
        [
          2.368816619488098,
          1.554264035796155,
          -0.8145525836919427,
          0.6801076289253953,
          0.1900651570600313,
          1.000000000000001,
          0,
          0
        ],
        [
          2.368816619488093,
          1.554264035796155,
          -0.8145525836919378,
          0.6801076289253953,
          0.1900651570600313,
          1.000000000000001,
          0,
          0
        ],
        [
          2.368816619488096,
          1.554264035796155,
          -0.8145525836919405,
          0.6801076289253953,
          0.1900651570600313,
          1.000000000000001,
          0,
          0
        ],
        [
          2.368816619488104,
          1.554264035796155,
          -0.8145525836919492,
          0.6801076289253954,
          0.1900651570600312,
          1,
          0,
          0
        ],
        [
          2.368816619488095,
          1.554264035796156,
          -0.814552583691939,
          0.6801076289253952,
          0.1900651570600315,
          1.000000000000002,
          0,
          0
        ],
        [
          2.368816619488101,
          1.554264035796154,
          -0.8145525836919463,
          0.6801076289253956,
          0.1900651570600313,
          1.000000000000001,
          0,
          0
        ],
        [
          2.368816619488089,
          1.554264035796155,
          -0.8145525836919338,
          0.6801076289253954,
          0.1900651570600314,
          1.000000000000002,
          0,
          0
        ],
        [
          2.368816619488101,
          1.554264035796156,
          -0.8145525836919449,
          0.6801076289253956,
          0.1900651570600314,
          1.000000000000001,
          0,
          0
        ],
        [
          2.368816619488097,
          1.554264035796155,
          -0.8145525836919425,
          0.6801076289253953,
          0.1900651570600314,
          1.000000000000001,
          0,
          0
        ],
        [
          2.368816619488089,
          1.554264035796155,
          -0.8145525836919332,
          0.6801076289253952,
          0.1900651570600314,
          1.000000000000001,
          0,
          0
        ],
        [
          2.368816619488096,
          1.554264035796155,
          -0.8145525836919405,
          0.6801076289253953,
          0.1900651570600313,
          1.000000000000001,
          0,
          0
        ],
        [
          2.368816619488096,
          1.554264035796155,
          -0.8145525836919412,
          0.6801076289253952,
          0.1900651570600314,
          1.000000000000002,
          0,
          0
        ],
        [
          2.368816619488107,
          1.554264035796155,
          -0.8145525836919518,
          0.6801076289253956,
          0.1900651570600313,
          1.000000000000001,
          0,
          0
        ],
        [
          2.368816619488101,
          1.554264035796154,
          -0.8145525836919463,
          0.6801076289253956,
          0.1900651570600313,
          1.000000000000001,
          0,
          0
        ],
        [
          2.368816619488107,
          1.554264035796155,
          -0.8145525836919518,
          0.6801076289253956,
          0.1900651570600313,
          1.000000000000001,
          0,
          0
        ],
        [
          2.368816619488102,
          1.554264035796154,
          -0.8145525836919485,
          0.6801076289253956,
          0.1900651570600312,
          1,
          0,
          0
        ],
        [
          2.36881661948809,
          1.554264035796155,
          -0.8145525836919345,
          0.6801076289253953,
          0.1900651570600315,
          1.000000000000002,
          0,
          0
        ],
        [
          2.368816619488107,
          1.554264035796155,
          -0.8145525836919518,
          0.6801076289253956,
          0.1900651570600313,
          1.000000000000001,
          0,
          0
        ],
        [
          2.368816619488094,
          1.554264035796155,
          -0.8145525836919392,
          0.6801076289253951,
          0.1900651570600314,
          1.000000000000001,
          0,
          0
        ],
        [
          2.368816619488094,
          1.554264035796154,
          -0.8145525836919396,
          0.6801076289253954,
          0.1900651570600313,
          1.000000000000001,
          0,
          0
        ],
        [
          2.368816619488099,
          1.554264035796155,
          -0.8145525836919447,
          0.6801076289253957,
          0.1900651570600313,
          1.000000000000001,
          0,
          0
        ],
        [
          2.368816619488099,
          1.554264035796155,
          -0.8145525836919447,
          0.6801076289253957,
          0.1900651570600313,
          1.000000000000001,
          0,
          0
        ],
        [
          2.368816619488094,
          1.554264035796155,
          -0.8145525836919392,
          0.6801076289253951,
          0.1900651570600314,
          1.000000000000001,
          0,
          0
        ],
        [
          2.368816619488099,
          1.554264035796155,
          -0.8145525836919443,
          0.6801076289253957,
          0.1900651570600312,
          1,
          0,
          0
        ],
        [
          2.368816619488101,
          1.554264035796154,
          -0.8145525836919465,
          0.6801076289253957,
          0.1900651570600312,
          1,
          0,
          0
        ],
        [
          2.368816619488095,
          1.554264035796155,
          -0.8145525836919403,
          0.6801076289253952,
          0.1900651570600313,
          1.000000000000001,
          0,
          0
        ],
        [
          2.368816619488098,
          1.554264035796156,
          -0.8145525836919423,
          0.6801076289253954,
          0.1900651570600314,
          1.000000000000002,
          0,
          0
        ],
        [
          2.368816619488092,
          1.554264035796155,
          -0.814552583691937,
          0.6801076289253956,
          0.1900651570600314,
          1.000000000000001,
          0,
          0
        ],
        [
          2.368816619488102,
          1.554264035796154,
          -0.8145525836919485,
          0.6801076289253956,
          0.1900651570600312,
          1,
          0,
          0
        ],
        [
          2.368816619488105,
          1.554264035796156,
          -0.8145525836919494,
          0.6801076289253956,
          0.1900651570600314,
          1.000000000000002,
          0,
          0
        ],
        [
          2.368816619488096,
          1.554264035796155,
          -0.8145525836919412,
          0.6801076289253952,
          0.1900651570600314,
          1.000000000000002,
          0,
          0
        ],
        [
          2.368816619488095,
          1.554264035796155,
          -0.8145525836919394,
          0.6801076289253954,
          0.1900651570600314,
          1.000000000000002,
          0,
          0
        ],
        [
          2.368816619488094,
          1.554264035796156,
          -0.8145525836919383,
          0.6801076289253954,
          0.1900651570600315,
          1.000000000000002,
          0,
          0
        ],
        [
          2.368816619488094,
          1.554264035796155,
          -0.8145525836919394,
          0.6801076289253952,
          0.1900651570600312,
          1.000000000000001,
          0,
          0
        ],
        [
          2.368816619488097,
          1.554264035796155,
          -0.8145525836919425,
          0.6801076289253953,
          0.1900651570600314,
          1.000000000000001,
          0,
          0
        ],
        [
          2.368816619488094,
          1.554264035796155,
          -0.8145525836919392,
          0.6801076289253951,
          0.1900651570600314,
          1.000000000000001,
          0,
          0
        ],
        [
          2.368816619488092,
          1.554264035796155,
          -0.8145525836919367,
          0.6801076289253956,
          0.1900651570600314,
          1.000000000000002,
          0,
          0
        ],
        [
          2.701447867732059,
          2.532427054196642,
          -0.1690208135354174,
          0.5748895494476046,
          0.1898943543062134,
          0.9988906956889337,
          0,
          0
        ],
        [
          2.258131378301179,
          1.292484045440333,
          -0.9656473328608455,
          0.5741142507974267,
          0.08303954114342837,
          0.3859063331517537,
          0,
          0
        ],
        [
          1.35705934696174,
          0.8721928453134213,
          -0.4848665016483185,
          0.5932361779746517,
          0.09658971940134806,
          0.4556102118614975,
          0,
          0
        ],
        [
          1.118772791432171,
          1.048901672561032,
          -0.06987111887113873,
          0.3063191048290273,
          0.2582757910253284,
          1.483845964345944,
          0,
          0
        ],
        [
          2.058467937070587,
          1.423597719403991,
          -0.6348702176665957,
          0.4274981444043268,
          0.1740388546000133,
          0.8979128198064503,
          0,
          0
        ],
        [
          2.012680985057326,
          0.8303858140328015,
          -1.182295171024524,
          0.6851241024526158,
          0.1169459856219618,
          0.5643462231614295,
          0,
          0
        ],
        [
          1.461174279808959,
          0.9828555976337184,
          -0.4783186821752407,
          0.512740367050316,
          0.1447177764280837,
          0.72104108075586,
          0,
          0
        ],
        [
          1.11241199231106,
          0.5678261871681124,
          -0.5445858051429474,
          0.8000451829631966,
          0.07204033419284389,
          0.3308218550888615,
          0,
          0
        ],
        [
          1.832105808175847,
          0.5704607609065663,
          -1.261645047269281,
          0.8926297017869222,
          0.01936553132856703,
          0.08415304524693984,
          0,
          0
        ],
        [
          0.8106061109866649,
          0.8777794235574025,
          0.06717331257073755,
          0.3193611916741111,
          0.4480604290847255,
          3.459335092178297,
          0,
          0
        ],
        [
          1.752745883431323,
          0.9714709179096523,
          -0.7812749655216711,
          0.6359623643119106,
          0.0687474438192189,
          0.3145840146892959,
          0,
          0
        ],
        [
          1.020608824485312,
          0.6447873327663498,
          -0.3758214917189626,
          0.7187473349530562,
          0.1445647891376178,
          0.7201500219662477,
          0,
          0
        ],
        [
          0.9039878650807497,
          0.967494438942861,
          0.06350657386211134,
          0.2783974837613867,
          0.4096690526233851,
          2.957230522231063,
          0,
          0
        ],
        [
          1.654080796182569,
          1.174892111902674,
          -0.4791886842798949,
          0.4317210152702081,
          0.1060120736374745,
          0.5053255410358619,
          0,
          0
        ],
        [
          1.259775483057356,
          1.013567601457086,
          -0.2462078816002702,
          0.4068069197601842,
          0.1655746583313149,
          0.845578546776484,
          0,
          0
        ],
        [
          2.085465709036575,
          1.113608671941966,
          -0.9718570370946094,
          0.6377466128883558,
          0.05129848056180872,
          0.2304212239442193,
          0,
          0
        ],
        [
          0.941942392113364,
          0.8948556399866107,
          -0.04708675212675328,
          0.3730216357777337,
          0.3450295269012286,
          2.244823056889813,
          0,
          0
        ],
        [
          1.122809913241424,
          1.230493975648405,
          0.107684062406981,
          0.1996727988174907,
          0.3241938361227101,
          2.044231981516314,
          0,
          0
        ],
        [
          2.657115731445303,
          0.8367884068921942,
          -1.820327324553108,
          0.8273582362345365,
          0.02734961353270984,
          0.1198235007642264,
          0,
          0
        ],
        [
          0.7303496066006672,
          0.7021503246325572,
          -0.02819928196810995,
          0.4377132890713379,
          0.4235894611492866,
          3.131560506347134,
          0,
          0
        ],
        [
          0.7445632531670431,
          0.8916496881149394,
          0.1470864349478963,
          0.2524100936075176,
          0.5305621742021691,
          4.816214014865316,
          0,
          0
        ],
        [
          2.372779009523323,
          1.16153423226144,
          -1.211244777261884,
          0.6184159354715957,
          0.06030757118436383,
          0.2734851087677615,
          0,
          0
        ],
        [
          0.9872578580164953,
          0.3152034539744502,
          -0.6720544040420452,
          0.900950974865245,
          0.0693673939085276,
          0.3176323206693019,
          0,
          0
        ],
        [
          0.62187259565525,
          0.3147909080089295,
          -0.3070816876463205,
          0.6525871135296284,
          0.2882232435157912,
          1.725570760353742,
          0,
          0
        ],
        [
          1.23561205405713,
          0.1786239100468963,
          -1.056988144010234,
          0.9865532008660223,
          0.008029496495305113,
          0.03449348921769127,
          0,
          0
        ],
        [
          2.94912663520858,
          0.05140844122563627,
          -2.897718193982944,
          0.9997911225741344,
          0.00007407718176729043,
          0.0003156924514589631,
          0,
          0
        ],
        [
          1.492748664345327,
          1.228819628769946,
          -0.2639290355753803,
          0.3157901588400129,
          0.1792157339345024,
          0.9304535261278244,
          0,
          0
        ],
        [
          1.063468197106453,
          0.2237227864690845,
          -0.8397454106373687,
          0.9460616127521896,
          0.03621950764777981,
          0.1601444839853424,
          0,
          0
        ],
        [
          1.11322533844492,
          0.04197001991658149,
          -1.071255318528338,
          0.9921298313920522,
          0.004374388519729214,
          0.01872271674190174,
          0,
          0
        ],
        [
          1.86283126158027,
          0.4023571478332839,
          -1.460474113746986,
          0.9575873547195377,
          0.01222852253094962,
          0.05275517648146467,
          0,
          0
        ],
        [
          0.9070677887609804,
          0.733084186960611,
          -0.1739836018003694,
          0.5315951101796691,
          0.3008133730164492,
          1.833376244911068,
          0,
          0
        ],
        [
          1.740894984974937,
          1.25837688322604,
          -0.4825181017488969,
          0.4043722746742519,
          0.129154408504304,
          0.6319979226439167,
          0,
          0
        ],
        [
          1.686909304853305,
          1.077032752277709,
          -0.6098765525755956,
          0.5171689598589437,
          0.08632703619209799,
          0.4026276816584321,
          0,
          0
        ],
        [
          1.928410364690997,
          1.243293944350116,
          -0.6851164203408817,
          0.4929445345142281,
          0.09098544528179474,
          0.426529095254897,
          0,
          0
        ],
        [
          12.56083581003637,
          0.2864894548945914,
          -12.27434635514178,
          0.9974257146901303,
          0.0004083279785830439,
          0.001740740698228809,
          0,
          0
        ],
        [
          2.489507345668576,
          1.018524599733334,
          -1.470982745935242,
          0.6061352023682938,
          0.08913162015249655,
          0.4169881835796161,
          0,
          0
        ],
        [
          1.384351881605394,
          0.9954380082442296,
          -0.3889138733611648,
          0.4596832274406555,
          0.1624082339878032,
          0.826272346603353,
          0,
          0
        ],
        [
          1.36443744428253,
          1.346732635057164,
          -0.01770480922536666,
          0.24856617996239,
          0.2412072375420851,
          1.354611407774716,
          0,
          0
        ],
        [
          1.53159724688364,
          1.209312531075057,
          -0.3222847158085838,
          0.3643156324151436,
          0.1345150197075097,
          0.6623061956213149,
          0,
          0
        ],
        [
          1.281795371726077,
          0.2260701140277478,
          -1.055725257698329,
          0.971254537880093,
          0.01752328571373326,
          0.07600477011614773,
          0,
          0
        ],
        [
          1.565010694780596,
          1.15962189548607,
          -0.4053887992945264,
          0.4057187151857767,
          0.1779064936495214,
          0.9221852172306516,
          0,
          0
        ],
        [
          1.134212921481485,
          0.0413408278799394,
          -1.092872093601546,
          0.9931641443456971,
          0.00381084814820085,
          0.01630149402715185,
          0,
          0
        ],
        [
          1.363268882683238,
          1.07432363113222,
          -0.2889452515510178,
          0.3956989153983662,
          0.148930816556661,
          0.7457053844009204,
          0,
          0
        ],
        [
          1.249979787757158,
          1.437777963379844,
          0.1877981756226861,
          0.1838985574667098,
          0.3592026066549384,
          2.38872589065887,
          0,
          0
        ],
        [
          1.554312629122131,
          0.6286119726911347,
          -0.9257006564309959,
          0.8482311776264577,
          0.03013040077986792,
          0.1323851084726661,
          0,
          0
        ],
        [
          1.22311645292286,
          1.125010326528553,
          -0.09810612639430705,
          0.2836737304200505,
          0.2665795031265316,
          1.54889252825098,
          0,
          0
        ],
        [
          2.050082412427937,
          1.222285552806311,
          -0.8277968596216259,
          0.3928750409202185,
          0.1523219087343338,
          0.7657358638480769,
          0,
          0
        ],
        [
          1.38865878554036,
          1.657160127712841,
          0.2685013421724811,
          0.1959949267933017,
          0.3619119804692013,
          2.416962671019954,
          0,
          0
        ],
        [
          1.153905115254046,
          1.209164260972065,
          0.05525914571801849,
          0.2025687065320592,
          0.3091662118171201,
          1.907067336563336,
          0,
          0
        ],
        [
          1.93251871404206,
          1.076749208173161,
          -0.8557695058688992,
          0.5806882970682087,
          0.08968230647832826,
          0.4198182931896464,
          0,
          0
        ],
        [
          1.111926821119633,
          1.152042817694809,
          0.0401159965751765,
          0.2021432603868683,
          0.2959382142905297,
          1.7911743017984,
          0,
          0
        ],
        [
          2.940156009411659,
          1.069178737675017,
          -1.870977271736642,
          0.8966106578977103,
          0.006548399426458101,
          0.02808898341048612,
          0,
          0
        ],
        [
          0.8026267982739579,
          0.6039145917877067,
          -0.1987122064862512,
          0.5907099547652936,
          0.2955472024442002,
          1.787814800464194,
          0,
          0
        ],
        [
          0.9617558413233502,
          0.7465193247401404,
          -0.2152365165832099,
          0.5656701070055322,
          0.236070372652542,
          1.316848173464011,
          0,
          0
        ],
        [
          1.500004739912698,
          1.586302412448827,
          0.08629767253612886,
          0.2339182752735026,
          0.3107520811252613,
          1.92126006633302,
          0,
          0
        ],
        [
          1.696413476302173,
          0.03406179373978778,
          -1.662351682562385,
          0.9997210802628274,
          0.0001396516944916241,
          0.0005951883713578941,
          0,
          0
        ],
        [
          0.7397369841585094,
          0.6992631908079369,
          -0.04047379335057255,
          0.4577165290843009,
          0.4034245423129023,
          2.881671726688403,
          0,
          0
        ],
        [
          2.467309124386234,
          0.3216912501572378,
          -2.145617874228996,
          0.9913174588708071,
          0.002075610948703337,
          0.008863308987844789,
          0,
          0
        ],
        [
          1.198160868063864,
          1.313570474732638,
          0.1154096066687742,
          0.1842170589740593,
          0.3004698932844962,
          1.830383641510053,
          0,
          0
        ],
        [
          0.9618791654933796,
          0.3662659491393884,
          -0.5956132163539912,
          0.8818405238729031,
          0.07864904890524987,
          0.363760853538823,
          0,
          0
        ],
        [
          1.030326679659376,
          0.5585717745974648,
          -0.4717549050619112,
          0.8053154333662472,
          0.1085626325058586,
          0.5189638472384223,
          0,
          0
        ],
        [
          0.9941435123258443,
          0.9656155186857386,
          -0.02852799364010572,
          0.3321458129449394,
          0.3166944636819195,
          1.975027310566806,
          0,
          0
        ],
        [
          2.547369195334708,
          0.7323011626595157,
          -1.815068032675192,
          0.8068335126008451,
          0.06022896052680846,
          0.2731057752508516,
          0,
          0
        ],
        [
          0.971458915585604,
          0.5622445103671325,
          -0.4092144052184715,
          0.7080196300578824,
          0.187500139456265,
          0.9833901945323258,
          0,
          0
        ],
        [
          0.8752286558984168,
          0.5169054541494869,
          -0.35832320174893,
          0.7428256973032642,
          0.1748796911878803,
          0.9031703561116102,
          0,
          0
        ],
        [
          1.55490600875685,
          0.2654322931694834,
          -1.289473715587367,
          0.9791947887338435,
          0.007441002231226815,
          0.03194645535652176,
          0,
          0
        ],
        [
          1.248696785420461,
          0.933794487989941,
          -0.3149022974305201,
          0.4972367803159121,
          0.1478098198959089,
          0.73911894801315,
          0,
          0
        ],
        [
          1.921128699103761,
          19.12793300806229,
          17.20680430895853,
          0.02613886462435869,
          0.9612056538366307,
          105.5833539377532,
          0,
          0
        ],
        [
          1.949632985435213,
          0.9965298644618727,
          -0.95310312097334,
          0.6523136534635925,
          0.06647630706255815,
          0.3034513779801697,
          0,
          0
        ],
        [
          1.623720311245058,
          1.2712420967602,
          -0.3524782144848573,
          0.3615690664639706,
          0.1670909205029419,
          0.8548754175048021,
          0,
          0
        ],
        [
          0.9358482847122465,
          0.9130483290585929,
          -0.02279995565365356,
          0.3652019388819245,
          0.33700617431913,
          2.166087256754065,
          0,
          0
        ],
        [
          0.9993817232029081,
          2.762185670033403,
          1.762803946830495,
          0.01803268065906209,
          0.8644389100224072,
          27.17357812184581,
          0,
          0
        ],
        [
          1.302032866046206,
          0.6494731090160055,
          -0.6525597570302002,
          0.7615339057748418,
          0.1118530949162983,
          0.536674267450375,
          0,
          0
        ],
        [
          1.438283464749476,
          0.6548316358204465,
          -0.7834518289290291,
          0.7863997021374605,
          0.07590014801084968,
          0.3500026203189086,
          0,
          0
        ],
        [
          1.542820019145755,
          0.6600049507299677,
          -0.8828150684157872,
          0.8290477484776478,
          0.04938940112905913,
          0.221400542963101,
          0,
          0
        ],
        [
          1.379895703360071,
          1.375998256998802,
          -0.003897446361268653,
          0.2276608153166907,
          0.2442638545815648,
          1.377325491872415,
          0,
          0
        ],
        [
          1.017967592981705,
          1.990526297979274,
          0.972558704997569,
          0.07603930246718679,
          0.6072481426042305,
          6.588636094724541,
          0,
          0
        ],
        [
          0.5666526001760591,
          0.4111745344629211,
          -0.155478065713138,
          0.5480533198912435,
          0.3909873729957305,
          2.735797878438337,
          0,
          0
        ],
        [
          1.47704110968811,
          0.04479584127911639,
          -1.432245268408994,
          0.9990620614850452,
          0.0004774554056007653,
          0.002035578213507058,
          0,
          0
        ],
        [
          0.8713444409912818,
          1.814649979870411,
          0.9433055388791296,
          0.06389905129476112,
          0.6218844206483837,
          7.008622666949141,
          0,
          0
        ],
        [
          1.633291772134519,
          0.9318232235864986,
          -0.7014685485480202,
          0.6222046696891717,
          0.09297572760393923,
          0.4368157109035261,
          0,
          0
        ],
        [
          0.8054807446127825,
          0.7296688484687869,
          -0.07581189614399564,
          0.4745624200742743,
          0.3542090109490251,
          2.337303977074801,
          0,
          0
        ],
        [
          1.085221795354778,
          0.9390057493977069,
          -0.1462160459570707,
          0.4156663090262183,
          0.2249796352565347,
          1.237022695420967,
          0,
          0
        ],
        [
          1.111836225835721,
          1.464330897398086,
          0.3524946715623642,
          0.1401177195244267,
          0.4166945943849736,
          3.044173766342515,
          0,
          0
        ],
        [
          2.866570659641768,
          0.3180385380203997,
          -2.548532121621368,
          0.9881050834498507,
          0.001592909723010752,
          0.006798781441666183,
          0,
          0
        ],
        [
          8.564119899195758,
          1.174300723084226,
          -7.389819176111532,
          0.8479555381768541,
          0.02341072898127801,
          0.1021528675246808,
          0,
          0
        ],
        [
          1.396384984419367,
          2.93247583689788,
          1.536090852478514,
          0.04284852006388534,
          0.763130726852748,
          13.72896464632919,
          0,
          0
        ],
        [
          1.179886942757723,
          0.05824948530768569,
          -1.121637457450037,
          0.9963484152984742,
          0.001942519364267869,
          0.008293872911772237,
          0,
          0
        ],
        [
          1.229551556349816,
          1.070479644821669,
          -0.1590719115281469,
          0.3344536602337634,
          0.1970747053562661,
          1.045931685637872,
          0,
          0
        ],
        [
          2.198814415512699,
          1.077348552093939,
          -1.121465863418761,
          0.675140744729248,
          0.05134992438440357,
          0.2306648059283144,
          0,
          0
        ],
        [
          2.372303950905796,
          0.3435505994862376,
          -2.028753351419559,
          0.962369288154568,
          0.01853805555581235,
          0.0804893255307536,
          0,
          0
        ],
        [
          1.312511354334785,
          1.476244519125085,
          0.1637331647903004,
          0.1877759695879072,
          0.3115329065984996,
          1.928272082295705,
          0,
          0
        ],
        [
          1.956378061344321,
          0.04197672091687122,
          -1.91440134042745,
          0.9996840976187202,
          0.0001455142121567408,
          0.0006201777577798593,
          0,
          0
        ],
        [
          1.043778577258116,
          2.510366582777607,
          1.466588005519491,
          0.04884554931971596,
          0.7413530164921853,
          12.21420528227056,
          0,
          0
        ],
        [
          1.648534237415815,
          0.8957972760947541,
          -0.7527369613210608,
          0.6697884677195859,
          0.06709300468592547,
          0.3064689396455947,
          0,
          0
        ],
        [
          0.8817810462052836,
          2.288719072628253,
          1.406938026422969,
          0.02943276383994708,
          0.7595091321108747,
          13.4580452448185,
          0,
          0
        ],
        [
          0.4909397680786549,
          2.759122758280391,
          2.268182990201736,
          0.001854749824053468,
          0.9710516781609765,
          142.9441953854189,
          0,
          0
        ],
        [
          1.224026892649789,
          0.0491506051898004,
          -1.174876287459989,
          0.9974722293244949,
          0.001406547559409373,
          0.006002238952751439,
          0,
          0
        ],
        [
          2.290933732130055,
          0.782411228658926,
          -1.508522503471129,
          0.7886088319387362,
          0.05612752177263549,
          0.2534020463299802,
          0,
          0
        ],
        [
          4.303330240335,
          1.156113973556778,
          -3.147216266778222,
          0.8455698635679417,
          0.01462965210067364,
          0.06326770529194345,
          0,
          0
        ],
        [
          1.024005861356673,
          1.075357714252101,
          0.05135185289542821,
          0.2357615180543034,
          0.3630133176036394,
          2.428509345256203,
          0,
          0
        ],
        [
          1.241300652941907,
          0.03285405577789662,
          -1.208446597164011,
          0.9993191187808755,
          0.0003532831590979746,
          0.001505996508145237,
          0,
          0
        ],
        [
          1.28210077107943,
          0.04564150723679776,
          -1.236459263842632,
          0.9974767971089249,
          0.001446210787648354,
          0.006171741197691938,
          0,
          0
        ],
        [
          1.226855354859996,
          1.066670275081335,
          -0.1601850797786608,
          0.3228695851431262,
          0.2380496289615845,
          1.331338213091606,
          0,
          0
        ],
        [
          1.49383871690131,
          0.9140750028105223,
          -0.579763714090788,
          0.5759208800648188,
          0.1331656228900775,
          0.654641558586128,
          0,
          0
        ],
        [
          1.317830739225984,
          0.3563751945623809,
          -0.961455544663603,
          0.9361973992351139,
          0.01877226668433373,
          0.0815256883433597,
          0,
          0
        ],
        [
          0.8261320778842776,
          1.069067822680945,
          0.2429357447966674,
          0.1605873361062419,
          0.526470815881035,
          4.737782562109693,
          0,
          0
        ],
        [
          1.60217255516206,
          0.9127237978021485,
          -0.6894487573599117,
          0.586881948182157,
          0.1354523316292163,
          0.6676442529684408,
          0,
          0
        ],
        [
          1.31496196438428,
          0.04730906485757209,
          -1.267652899526708,
          0.9988093048921144,
          0.0005615122112324626,
          0.002394146430162161,
          0,
          0
        ],
        [
          1.373881500909875,
          1.089758550077921,
          -0.284122950831954,
          0.3671228732179844,
          0.1879449290848344,
          0.9862629155235082,
          0,
          0
        ],
        [
          0.7926874362379556,
          0.7723512364859917,
          -0.02033619975196388,
          0.4101589289615257,
          0.4115529999360739,
          2.980341239378993,
          0,
          0
        ],
        [
          1.360629967530602,
          0.07063885136478097,
          -1.289991116165821,
          0.9960977244003172,
          0.001107519798928392,
          0.004724766264135045,
          0,
          0
        ],
        [
          1.904396111605589,
          0.2214388740781393,
          -1.682957237527449,
          0.9906753881055532,
          0.004096248042888568,
          0.01752735778502071,
          0,
          0
        ],
        [
          1.610527219164547,
          0.8371031176014564,
          -0.773424101563091,
          0.7055940394767274,
          0.04343532098790283,
          0.1934979054748454,
          0,
          0
        ],
        [
          1.303586712409346,
          0.2138187983200789,
          -1.089767914089267,
          0.9876146319139592,
          0.006239242456143533,
          0.02675454645866322,
          0,
          0
        ],
        [
          2.208139744678569,
          1.393697030172408,
          -0.814442714506161,
          0.4852229694071743,
          0.136695006752701,
          0.6747392461335531,
          0,
          0
        ],
        [
          1.287409740663744,
          0.03990928388977671,
          -1.247500456773967,
          0.9982151592098508,
          0.0009964396764360582,
          0.004250417095341636,
          0,
          0
        ],
        [
          1.059266546762558,
          1.198046326539572,
          0.1387797797770143,
          0.1764990678236052,
          0.3746170188220931,
          2.552636757173871,
          0,
          0
        ],
        [
          1.139565384734238,
          0.5410695005015328,
          -0.5984958842327049,
          0.8129811345163774,
          0.09941798213536565,
          0.4704237576873903,
          0,
          0
        ],
        [
          0.9048705153119123,
          0.6807780094348038,
          -0.2240925058771085,
          0.587266063312723,
          0.2556723653179608,
          1.4637510497335,
          0,
          0
        ],
        [
          1.401048103482373,
          1.409880818808004,
          0.008832715325630458,
          0.2375205537287063,
          0.2720834519327369,
          1.592825170494858,
          0,
          0
        ],
        [
          1.144144464480561,
          0.05461046886134186,
          -1.089533995619219,
          0.9954749441403392,
          0.002647054338383967,
          0.01130997266971588,
          0,
          0
        ],
        [
          0.9903754870672923,
          0.8797268512299905,
          -0.1106486358373018,
          0.4116357716396651,
          0.3196519810798522,
          2.002137266877638,
          0,
          0
        ],
        [
          1.912514133079808,
          1.027482959672277,
          -0.8850311734075313,
          0.6063750426823805,
          0.0736196846905669,
          0.3386508800418159,
          0,
          0
        ],
        [
          1.352272140612961,
          0.9815710529343673,
          -0.3707010876785932,
          0.486756038049921,
          0.1325915327336189,
          0.6513879306342661,
          0,
          0
        ],
        [
          0.939444076851205,
          0.8490207653839358,
          -0.09042331146726923,
          0.4447002811401138,
          0.2937810851154179,
          1.772686996709427,
          0,
          0
        ],
        [
          1.269810543627871,
          0.04656577569577278,
          -1.223244767932099,
          0.9972820963246072,
          0.001566337865264735,
          0.00668519078216393,
          0,
          0
        ],
        [
          1.706088908287797,
          1.527156541656287,
          -0.1789323666315097,
          0.2856697906730766,
          0.2637175474697809,
          1.526307898206045,
          0,
          0
        ],
        [
          0.9396024299855676,
          0.3064280755941124,
          -0.6331743543914552,
          0.8834307343969585,
          0.08368869789631564,
          0.389198664226136,
          0,
          0
        ],
        [
          1.191751310794574,
          0.05812463438093032,
          -1.133626676413644,
          0.9965358474663437,
          0.001810811259193133,
          0.007730505580716141,
          0,
          0
        ],
        [
          0.9040344829973307,
          0.5012244632809252,
          -0.4028100197164055,
          0.7268060579045703,
          0.2031316623453095,
          1.086272099778866,
          0,
          0
        ],
        [
          1.189777104304692,
          0.4833204055413743,
          -0.7064566987633176,
          0.8536750764039593,
          0.08431097263394113,
          0.3923590397564829,
          0,
          0
        ],
        [
          1.228754049882449,
          0.05553285630860167,
          -1.173221193573847,
          0.9950405919716375,
          0.00310763517171674,
          0.01328401422357102,
          0,
          0
        ],
        [
          1.06409426755901,
          0.6431423521867455,
          -0.4209519153722642,
          0.7365060971013306,
          0.1277716222810495,
          0.6242402536021437,
          0,
          0
        ],
        [
          3.249299778696658,
          1.507892634988091,
          -1.741407143708567,
          0.5040964392688351,
          0.1661486199554068,
          0.8490937811986785,
          0,
          0
        ],
        [
          1.526002734162767,
          0.05782459464909708,
          -1.46817813951367,
          0.9986310979449875,
          0.0003910337771779897,
          0.001666985044988612,
          0,
          0
        ],
        [
          1.429600994421182,
          1.355775873245103,
          -0.07382512117607964,
          0.2701369703448508,
          0.2121386075616956,
          1.147406929149815,
          0,
          0
        ],
        [
          0.4970770041005098,
          0.4004659475507888,
          -0.09661105654972102,
          0.533783704282164,
          0.3859079486596309,
          2.67792137365384,
          0,
          0
        ],
        [
          1.5371059467575,
          1.129946196003227,
          -0.407159750754273,
          0.3979845937247979,
          0.1130533372711734,
          0.5431671001300742,
          0,
          0
        ],
        [
          1.027199952964697,
          1.059015362632546,
          0.03181540966784868,
          0.234650373921497,
          0.3616945409934251,
          2.414687695033996,
          0,
          0
        ],
        [
          2.855329944342063,
          0.04735342501422913,
          -2.807976519327834,
          0.9998675440780027,
          0.0000474230037453902,
          0.0002020957721378825,
          0,
          0
        ],
        [
          1.093460577349582,
          2.051332265312237,
          0.9578716879626541,
          0.10193203719158,
          0.5942947420057443,
          6.242216470257021,
          0,
          0
        ],
        [
          1.718947013262543,
          0.07914823812257113,
          -1.639798775139972,
          0.9969809246973991,
          0.0006132796062702741,
          0.002615004992599613,
          0,
          0
        ],
        [
          1.169540613856331,
          0.8649431857965971,
          -0.3045974280597338,
          0.5332485787242426,
          0.1855072845488357,
          0.9705576507558734,
          0,
          0
        ],
        [
          1.018646480821683,
          0.8530142442529983,
          -0.1656322365686843,
          0.4556233278484989,
          0.2916209121302886,
          1.754286437276854,
          0,
          0
        ],
        [
          1.652736600053496,
          0.8205285293048811,
          -0.8322080707486145,
          0.7398357101830849,
          0.04800951176632975,
          0.2149028889989421,
          0,
          0
        ],
        [
          4.7108925897894,
          0.4837497190475371,
          -4.227142870741862,
          0.9904616482935125,
          0.00100876335902602,
          0.004303038127580151,
          0,
          0
        ],
        [
          1.520065804671116,
          1.501268037798336,
          -0.01879776687277945,
          0.2635777056196895,
          0.2783341940616559,
          1.643531413779061,
          0,
          0
        ],
        [
          1.619781561807904,
          0.956834393573158,
          -0.6629471682347463,
          0.6065314370704776,
          0.08280975454721826,
          0.3847420403029657,
          0,
          0
        ],
        [
          2.611566615796854,
          0.588734779691974,
          -2.02283183610488,
          0.9528479682119403,
          0.00422578670657536,
          0.01808399051871009,
          0,
          0
        ],
        [
          1.496268024737691,
          0.04463156330974365,
          -1.451636461427947,
          0.999108565484233,
          0.0004523933998141143,
          0.00192868076933383,
          0,
          0
        ],
        [
          2.148993480168683,
          1.027705428210874,
          -1.121288051957809,
          0.6104612670697831,
          0.06997281193879777,
          0.3206130944333652,
          0,
          0
        ],
        [
          1.133079171800167,
          1.814298247888474,
          0.681219076088307,
          0.08709059084069352,
          0.502248750133825,
          4.2998576587411,
          0,
          0
        ],
        [
          1.502835967259635,
          1.541496775463548,
          0.03866080820391349,
          0.2689612216800643,
          0.2766837694652336,
          1.630057960441698,
          0,
          0
        ],
        [
          1.50051884399629,
          0.9323394231158444,
          -0.5681794208804458,
          0.5983119840003958,
          0.07892797666635638,
          0.3651614745425585,
          0,
          0
        ],
        [
          1.069320086784734,
          0.8212492405260263,
          -0.2480708462587076,
          0.5017406583248634,
          0.273501295131046,
          1.604250252891074,
          0,
          0
        ],
        [
          2.46779799808657,
          0.08738189685238,
          -2.38041610123419,
          0.9991321896242144,
          0.00007545493193074985,
          0.0003215644101035764,
          0,
          0
        ],
        [
          1.064078425626662,
          1.254492942958251,
          0.1904145173315894,
          0.1584319624715142,
          0.3797350071012164,
          2.608860989117058,
          0,
          0
        ],
        [
          0.9841174634386589,
          0.3841926381910356,
          -0.5999248252476233,
          0.8757719727305896,
          0.08056109769364324,
          0.373379159313859,
          0,
          0
        ],
        [
          1.581334564232785,
          0.3603622203050849,
          -1.2209723439277,
          0.9462712182628622,
          0.01235759935390197,
          0.05331899538546,
          0,
          0
        ],
        [
          0.8775467339053971,
          0.9331778376140027,
          0.05563110370860569,
          0.2928458916130552,
          0.4216654702755637,
          3.10696591868783,
          0,
          0
        ],
        [
          1.524637021337182,
          0.8049410375373287,
          -0.7196959837998529,
          0.6730344182375428,
          0.1078324384386747,
          0.5150513989540129,
          0,
          0
        ],
        [
          2.064794947884321,
          0.5318288788679115,
          -1.532966069016409,
          0.933852044838796,
          0.01539492837383916,
          0.06662898198800457,
          0,
          0
        ],
        [
          1.262632122072574,
          0.7732058155723401,
          -0.4894263065002334,
          0.6516600435649382,
          0.1412414498610008,
          0.7008719295734911,
          0,
          0
        ],
        [
          1.802552936588778,
          0.03876808641987846,
          -1.7637848501689,
          0.9994863419239307,
          0.0002633034674107812,
          0.001122324693036888,
          0,
          0
        ],
        [
          1.139047883548955,
          1.810163305429362,
          0.6711154218804074,
          0.1001309511095691,
          0.4953427388391173,
          4.182701271109158,
          0,
          0
        ],
        [
          1.209194582996164,
          0.07627539507669234,
          -1.132919187919472,
          0.9933409511450968,
          0.00283083162132111,
          0.012097420305285,
          0,
          0
        ],
        [
          1.284940709084847,
          1.211447122519481,
          -0.07349358656536653,
          0.2503137765509691,
          0.2481270853319637,
          1.406297832900109,
          0,
          0
        ],
        [
          1.053007147494928,
          0.350071960464823,
          -0.702935187030105,
          0.8831614835580479,
          0.08073193798858416,
          0.3742404957899028,
          0,
          0
        ],
        [
          1.50584782069954,
          0.04347007539255916,
          -1.462377745306981,
          0.9992111447494609,
          0.0004006815086848383,
          0.001708130009112245,
          0,
          0
        ],
        [
          1.728383891771397,
          0.05542837436840743,
          -1.672955517402989,
          0.999264385883875,
          0.0002329351100821655,
          0.0009928501416158473,
          0,
          0
        ],
        [
          2.355512317779358,
          0.9378128367458757,
          -1.417699481033482,
          0.84550455078426,
          0.01539098481828495,
          0.06661164755421292,
          0,
          0
        ],
        [
          1.586917612301062,
          0.4909923860839095,
          -1.095925226217152,
          0.9040229714880078,
          0.02671009219099736,
          0.1169447528794577,
          0,
          0
        ],
        [
          2.484154370763517,
          0.3588886392266424,
          -2.125265731536875,
          0.9850202906654684,
          0.00364140991510496,
          0.01557404677108865,
          0,
          0
        ],
        [
          1.579238332597939,
          1.379625130794685,
          -0.1996132018032541,
          0.3057910889217759,
          0.2029015954284417,
          1.084728611857834,
          0,
          0
        ],
        [
          0.9704808413261479,
          0.675429230588743,
          -0.2950516107374048,
          0.6492035451678213,
          0.197738938646522,
          1.050325860730312,
          0,
          0
        ],
        [
          0.9433172562138098,
          0.4341399179198007,
          -0.509177338294009,
          0.8167435662685336,
          0.1253293652460491,
          0.6105986889874823,
          0,
          0
        ],
        [
          0.910238351771827,
          0.6468721721637433,
          -0.2633661796080837,
          0.6360163108954516,
          0.2198129763029988,
          1.200610611780606,
          0,
          0
        ],
        [
          2.117500363735021,
          1.136662297614262,
          -0.9808380661207592,
          0.5890568216443991,
          0.05882773600249225,
          0.2663548371532662,
          0,
          0
        ],
        [
          1.246334106335593,
          0.06939133842361572,
          -1.176942767911977,
          0.9954511358754634,
          0.001783882916054561,
          0.007615340778273761,
          0,
          0
        ],
        [
          4.709608319914736,
          1.297978944965845,
          -3.411629374948891,
          0.7567790544411837,
          0.0505087294871065,
          0.2266851348282621,
          0,
          0
        ],
        [
          5.40855281798865,
          1.543998585318076,
          -3.864554232670574,
          0.5920597808867333,
          0.1422401993105256,
          0.7066497942167846,
          0,
          0
        ],
        [
          0.9971362384422499,
          0.104414274590445,
          -0.8927219638518048,
          0.9706693975106475,
          0.01942609046628176,
          0.08442141883239068,
          0,
          0
        ],
        [
          1.66807818961989,
          0.9379056764934401,
          -0.7301725131264496,
          0.6213341903760855,
          0.0893818126577661,
          0.4182735588003247,
          0,
          0
        ],
        [
          0.8022348009496028,
          2.79499004276154,
          1.992755241811937,
          0.01043518918818624,
          0.910320334789827,
          43.25614769753822,
          0,
          0
        ],
        [
          1.262212928678954,
          0.06935072746332165,
          -1.192862201215632,
          0.9957730770790365,
          0.001468559994196795,
          0.006267257274278043,
          0,
          0
        ],
        [
          1.767821634579591,
          0.03561443006357051,
          -1.732207204516021,
          0.9996877124185403,
          0.0001572135118299293,
          0.0006700477065375482,
          0,
          0
        ],
        [
          0.8038209614151215,
          0.2869395028181875,
          -0.516881458596934,
          0.8401575466317749,
          0.1168056109156799,
          0.5635792275771218,
          0,
          0
        ],
        [
          1.020943015235698,
          0.359915547234212,
          -0.6610274680014859,
          0.8992247263638684,
          0.06505177663773584,
          0.2964962296366316,
          0,
          0
        ],
        [
          0.9185734454521124,
          0.7150381055380648,
          -0.2035353399140476,
          0.5517712738348359,
          0.2821160390848331,
          1.674638613898852,
          0,
          0
        ],
        [
          1.107419067454823,
          0.04439333695130306,
          -1.06302573050352,
          0.9911664600849939,
          0.005040441082708646,
          0.02158791440828696,
          0,
          0
        ],
        [
          1.129510085573334,
          1.112266849745256,
          -0.01724323582807874,
          0.2525064641975019,
          0.3144958701158554,
          1.955025582835268,
          0,
          0
        ],
        [
          2.222515143961217,
          0.3585010082282848,
          -1.864014135732932,
          0.975433491344188,
          0.003103852571291919,
          0.01326779463426836,
          0,
          0
        ],
        [
          0.9041830809363175,
          0.362612525823542,
          -0.5415705551127754,
          0.8662843845979294,
          0.09198591191060419,
          0.431694290670557,
          0,
          0
        ],
        [
          1.768673031601814,
          0.5337714194588979,
          -1.234901612142916,
          0.9233497257835059,
          0.01782592949792305,
          0.07734126900427618,
          0,
          0
        ],
        [
          1.12057167096615,
          0.06516951306132716,
          -1.055402157904823,
          0.9921116391176227,
          0.004791256022090074,
          0.02051553130319672,
          0,
          0
        ],
        [
          2.069975330528796,
          1.744851288321021,
          -0.3251240422077757,
          0.3126710146282852,
          0.3207816859090206,
          2.012554971675756,
          0,
          0
        ],
        [
          1.110682859600325,
          0.04168628584271,
          -1.068996573757615,
          0.9922064045900345,
          0.004374394349771419,
          0.01872274180456132,
          0,
          0
        ],
        [
          1.084835603540469,
          0.2849111444219614,
          -0.799924459118508,
          0.9462732726688954,
          0.03048029885658275,
          0.133970801599829,
          0,
          0
        ],
        [
          0.916588500473037,
          0.80043591896222,
          -0.116152581510817,
          0.4598828039541949,
          0.3262857305193522,
          2.063810933249136,
          0,
          0
        ],
        [
          1.568573783442303,
          1.078993008193047,
          -0.4895807752492563,
          0.4702772114020145,
          0.1201765902661269,
          0.5820656065239532,
          0,
          0
        ],
        [
          2.01049470047798,
          0.1081288711021203,
          -1.902365829375859,
          0.9938063688655843,
          0.001148346659037308,
          0.004899137087318635,
          0,
          0
        ],
        [
          1.376475755395355,
          0.06910564421382034,
          -1.307370111181535,
          0.9965651024695618,
          0.0009532614612706725,
          0.004066060186566058,
          0,
          0
        ],
        [
          1.17215376471303,
          0.03543197269855701,
          -1.136721792014473,
          0.9987594590242905,
          0.0006602314544052298,
          0.002815338465865822,
          0,
          0
        ],
        [
          1.239132421354072,
          1.21675277892031,
          -0.02237964243376234,
          0.2285593512394654,
          0.295568993724674,
          1.788001928975382,
          0,
          0
        ],
        [
          1.38670455001066,
          0.7881449847835812,
          -0.5985595652270789,
          0.7016160608911655,
          0.0745093596860118,
          0.3430728685464704,
          0,
          0
        ],
        [
          1.171254734405143,
          0.05218454548781089,
          -1.119070188917332,
          0.9966054566477304,
          0.001931815115620467,
          0.00824808108214287,
          0,
          0
        ],
        [
          1.310995201176163,
          0.4943713575090352,
          -0.8166238436671274,
          0.9011436650632395,
          0.03800063238667199,
          0.1683308091546784,
          0,
          0
        ],
        [
          11.75660788119405,
          6.188484916092028,
          -5.56812296510202,
          0.4014178412406466,
          0.3649847408278581,
          2.449278218135902,
          0,
          0
        ],
        [
          2.314465982977251,
          0.3491425869421911,
          -1.96532339603506,
          0.9798283645352773,
          0.002359815542953309,
          0.01007979493676672,
          0,
          0
        ],
        [
          1.27449872567829,
          0.8550936531596746,
          -0.419405072518615,
          0.574393461402354,
          0.1541336365727005,
          0.7765031887321244,
          0,
          0
        ],
        [
          2.412963696750923,
          0.9555742065944671,
          -1.457389490156456,
          0.8217712021157246,
          0.01914840989489236,
          0.08319112333716064,
          0,
          0
        ],
        [
          1.964771995340291,
          0.3541634152180562,
          -1.610608580122235,
          0.9747819495852784,
          0.008925157460330999,
          0.03837576166800515,
          0,
          0
        ],
        [
          0.9782951549570171,
          0.9036568832320782,
          -0.07463827172493898,
          0.3752177412193272,
          0.3375372640947151,
          2.171240072062529,
          0,
          0
        ],
        [
          10.25000099222215,
          0.06477242244248324,
          -10.18522856977967,
          0.9999736446820578,
          0.000005532574959344616,
          0.00002357638870695387,
          0,
          0
        ],
        [
          1.888393083112416,
          1.071067087498711,
          -0.8173259956137051,
          0.5491991491592502,
          0.1020616499217428,
          0.4843548336849042,
          0,
          0
        ],
        [
          1.128610535992365,
          0.08027693268061216,
          -1.048333603311753,
          0.9899033042926333,
          0.005611536532016827,
          0.02404768591952516,
          0,
          0
        ],
        [
          1.481172436182002,
          2.13748804580885,
          0.6563156096268483,
          0.2003011637192007,
          0.5314906319251093,
          4.83420327685235,
          0,
          0
        ],
        [
          1.048960400991399,
          0.3678534550303962,
          -0.6811069459610024,
          0.9158489145389919,
          0.04885073744723399,
          0.2188618280093503,
          0,
          0
        ],
        [
          1.283197072804044,
          0.07735427779883437,
          -1.20584279500521,
          0.9934329317037298,
          0.002782266241850038,
          0.01188929948687944,
          0,
          0
        ],
        [
          1.148797205595062,
          0.645621674336211,
          -0.503175531258851,
          0.7577809800059955,
          0.109651060676548,
          0.5248076596519189,
          0,
          0
        ],
        [
          1.283322988143947,
          0.03783688585182426,
          -1.245486102292122,
          0.9984990608654131,
          0.0008241786241462667,
          0.003515013553314346,
          0,
          0
        ],
        [
          1.916172763194663,
          2.454719284762466,
          0.5385465215678029,
          0.1492406773424576,
          0.5839997394301523,
          5.982278457553829,
          0,
          0
        ],
        [
          1.516153029511961,
          1.234801431137396,
          -0.2813515983745642,
          0.313595380834549,
          0.1884072609945522,
          0.9892522726881849,
          0,
          0
        ],
        [
          2.757268916965946,
          1.006339715403427,
          -1.750929201562519,
          0.8846775763049509,
          0.008416911631270505,
          0.03617189237631404,
          0,
          0
        ],
        [
          1.0936292353304,
          0.2541841966004463,
          -0.8394450387299541,
          0.9320594070910911,
          0.0459104225271668,
          0.2050546922802477,
          0,
          0
        ],
        [
          1.716268993714881,
          0.268309782487076,
          -1.447959211227805,
          0.9841143819771451,
          0.003821123625619882,
          0.01634561757710627,
          0,
          0
        ],
        [
          1.39965963369696,
          1.602185061192933,
          0.2025254274959738,
          0.1958570206352343,
          0.3346619092804639,
          2.143440687860262,
          0,
          0
        ],
        [
          4.699164792222472,
          1.30372103429719,
          -3.395443757925282,
          0.6880053785024244,
          0.05665815396667356,
          0.25594160789919,
          0,
          0
        ],
        [
          2.026603577267873,
          0.4203786962169255,
          -1.606224881050948,
          0.9572089468969079,
          0.01083534462964801,
          0.04667901818891147,
          0,
          0
        ],
        [
          1.387383332137445,
          1.462947284441166,
          0.07556395230372148,
          0.2358288896301327,
          0.3002206859576877,
          1.828214235348282,
          0,
          0
        ],
        [
          6.517212961939607,
          1.838651594442616,
          -4.678561367496991,
          0.6397503918622705,
          0.1370777670514977,
          0.6769287138560116,
          0,
          0
        ],
        [
          1.257293044023767,
          0.07248628612465913,
          -1.184806757899107,
          0.9950410822702207,
          0.001732934367805914,
          0.007397465444121071,
          0,
          0
        ],
        [
          0.8893052798504436,
          0.05420083525732743,
          -0.8351044445931162,
          0.9239814219019012,
          0.04250903134614265,
          0.1891882222002033,
          0,
          0
        ],
        [
          0.823262379746553,
          0.7192173664963071,
          -0.104045013250246,
          0.4532375124843375,
          0.4045515894512108,
          2.895191833754904,
          0,
          0
        ],
        [
          1.103928920756573,
          0.06473797039607458,
          -1.039190950360498,
          0.9893552641474569,
          0.00664484721882697,
          0.02850545808960859,
          0,
          0
        ],
        [
          2.226023040338502,
          1.13374494319785,
          -1.092278097140652,
          0.5410159594169034,
          0.08697926904740241,
          0.4059594809604823,
          0,
          0
        ],
        [
          1.281644565121842,
          0.04197773568903006,
          -1.239666829432812,
          0.9979586255479527,
          0.001154649547052174,
          0.004926057884705422,
          0,
          0
        ],
        [
          1.073267932285807,
          1.323723673762393,
          0.2504557414765856,
          0.1448583803642388,
          0.3695821680462703,
          2.498216620335228,
          0,
          0
        ],
        [
          2.61005714594349,
          1.395827099099025,
          -1.214230046844464,
          0.6984412007643034,
          0.0768085448244855,
          0.3545400770745622,
          0,
          0
        ],
        [
          1.289747046199695,
          0.0648660539074297,
          -1.224880992292265,
          0.9963345511604774,
          0.00162712406567514,
          0.00694505146957134,
          0,
          0
        ],
        [
          1.2283865598751,
          0.5803607225611399,
          -0.6480258373139604,
          0.8111715599429753,
          0.08612084019338412,
          0.4015753606049933,
          0,
          0
        ],
        [
          1.369355930368683,
          0.7362564081422004,
          -0.6330995222264827,
          0.7497231377021103,
          0.0657870442342399,
          0.300083462371129,
          0,
          0
        ],
        [
          6.235386403189157,
          1.046091874121856,
          -5.1892945290673,
          0.8148762349620375,
          0.02675353802298443,
          0.1171402006128337,
          0,
          0
        ],
        [
          0.9872131827629925,
          0.3155357039587449,
          -0.6716774788042477,
          0.9194905823647472,
          0.05352886915433808,
          0.2410062307348163,
          0,
          0
        ],
        [
          1.276172702418302,
          0.2437232569632514,
          -1.032449445455051,
          0.9672475000692057,
          0.01939575380657069,
          0.08428697489264114,
          0,
          0
        ],
        [
          1.265184656044259,
          1.554361356594076,
          0.2891767005498169,
          0.192247089854861,
          0.4211412593325123,
          3.100293213489078,
          0,
          0
        ],
        [
          1.530661882393222,
          0.4767661306006811,
          -1.053895751792541,
          0.927920350066012,
          0.02470834129195828,
          0.1079584536494293,
          0,
          0
        ],
        [
          0.9223248605711573,
          0.5328213828306971,
          -0.3895034777404601,
          0.7401593234208217,
          0.1638129230618037,
          0.8348189180455806,
          0,
          0
        ],
        [
          1.538324818599005,
          0.4976043794255939,
          -1.040720439173411,
          0.8887366195348301,
          0.05332721928260736,
          0.2400471873328982,
          0,
          0
        ],
        [
          1.15894154134033,
          0.0827961917055435,
          -1.076145349634787,
          0.9899642934022884,
          0.005129666014786085,
          0.02197202995927219,
          0,
          0
        ],
        [
          1.483873425251694,
          1.129857879521203,
          -0.3540155457304914,
          0.3641049316623547,
          0.1571388557867094,
          0.7944656540198343,
          0,
          0
        ],
        [
          1.244881507091388,
          1.571420407841603,
          0.3265389007502146,
          0.1684042231270883,
          0.3950043922468809,
          2.782257211146117,
          0,
          0
        ],
        [
          1.287190943084018,
          0.4538754497627366,
          -0.8333154933212814,
          0.8810736396694342,
          0.05766928202539352,
          0.2607887001736699,
          0,
          0
        ],
        [
          2.044201221693413,
          1.105881604918656,
          -0.9383196167747565,
          0.6174780065404958,
          0.05440797065013111,
          0.2451920012856024,
          0,
          0
        ],
        [
          1.281579941845988,
          0.2796475586903938,
          -1.001932383155594,
          0.9526439097227878,
          0.02641843018929027,
          0.1156331182883479,
          0,
          0
        ],
        [
          1.087651984346626,
          0.09044714243352493,
          -0.997204841913101,
          0.9848547511551701,
          0.009031903706712866,
          0.03883892488432803,
          0,
          0
        ],
        [
          2.203350944605049,
          0.6882936149636906,
          -1.515057329641359,
          0.9123967746445227,
          0.01345295517450771,
          0.05810954417455524,
          0,
          0
        ],
        [
          1.159198322402181,
          0.3611618281452805,
          -0.7980364942569007,
          0.9187187820762776,
          0.03337419307339625,
          0.1471295687267302,
          0,
          0
        ],
        [
          0.9451054698750827,
          0.624160632547088,
          -0.3209448373279947,
          0.6914012731277986,
          0.1871061046088182,
          0.9808479047745229,
          0,
          0
        ],
        [
          1.091576208541432,
          0.6426884148936508,
          -0.4488877936477812,
          0.7289850329684106,
          0.1234579626774622,
          0.6001971524315021,
          0,
          0
        ],
        [
          1.087666058491549,
          0.04470583460221938,
          -1.042960223889329,
          0.9945108793827191,
          0.003114745265958816,
          0.01331450226239586,
          0,
          0
        ],
        [
          1.315272823754782,
          1.219457335406811,
          -0.0958154883479716,
          0.2674376708243182,
          0.2556685774502422,
          1.463721914944259,
          0,
          0
        ],
        [
          1.240872298218829,
          0.4110751881202603,
          -0.8297971100985684,
          0.923256333785364,
          0.03098497766731782,
          0.1362599581609754,
          0,
          0
        ],
        [
          2.498871941051475,
          1.083376728005488,
          -1.415495213045987,
          0.7398110922658947,
          0.03177508573004813,
          0.1398485767606397,
          0,
          0
        ],
        [
          1.475576102559872,
          0.8927486142401078,
          -0.5828274883197642,
          0.6174238017748301,
          0.09223521096940492,
          0.4329831404236826,
          0,
          0
        ],
        [
          1.257133505334507,
          1.554933226905935,
          0.2977997215714274,
          0.2067093464446643,
          0.3663492187278155,
          2.463728620618143,
          0,
          0
        ],
        [
          1.747592509483615,
          1.009027117293378,
          -0.7385653921902364,
          0.5859877843967887,
          0.08658551743676132,
          0.4039475114969677,
          0,
          0
        ],
        [
          1.070225127826933,
          0.6012491514306461,
          -0.4689759763962867,
          0.7472796213886187,
          0.1328710249644791,
          0.6529714010660236,
          0,
          0
        ],
        [
          0.8640956970295003,
          0.6591341900550688,
          -0.2049615069744315,
          0.5624868774376356,
          0.2989475737073104,
          1.817155571072838,
          0,
          0
        ],
        [
          1.233120188576887,
          0.8168586022353037,
          -0.4162615863415835,
          0.59036812237259,
          0.1816793069669353,
          0.9460835794260367,
          0,
          0
        ],
        [
          1.435648781570056,
          1.160986253804934,
          -0.2746625277651222,
          0.3415332809573545,
          0.1719311658269401,
          0.8847809067576129,
          0,
          0
        ],
        [
          1.530829237185281,
          0.3101911614153468,
          -1.220638075769935,
          0.9679626217860007,
          0.01665870168784584,
          0.07219123073223892,
          0,
          0
        ],
        [
          6.408087836649233,
          0.3468009553804008,
          -6.061286881268832,
          0.9867441859740923,
          0.00410919648371751,
          0.01758299123079002,
          0,
          0
        ],
        [
          1.987651306191806,
          1.397066754619256,
          -0.5905845515725496,
          0.3242783854689324,
          0.3251989476278162,
          2.053624107685875,
          0,
          0
        ],
        [
          1.454040519786706,
          0.6078709511279748,
          -0.8461695686587315,
          0.7904966570321473,
          0.0740416391571157,
          0.3407470784480094,
          0,
          0
        ],
        [
          1.574778351738436,
          1.91614291217524,
          0.3413645604368043,
          0.1830472040222018,
          0.4721745810383718,
          3.812061303977315,
          0,
          0
        ],
        [
          2.88228957686281,
          0.448883058538582,
          -2.433406518324228,
          0.9842646330283578,
          0.002350970123666165,
          0.01004192328222543,
          0,
          0
        ],
        [
          2.913367670474336,
          1.115507295757631,
          -1.797860374716705,
          0.6335155850686982,
          0.06316733650101018,
          0.2873281086825751,
          0,
          0
        ],
        [
          4.355106545988614,
          1.275560525309868,
          -3.079546020678746,
          0.773079185653206,
          0.03373954574952403,
          0.1487964600079361,
          0,
          0
        ],
        [
          1.051258099909844,
          0.578887034097397,
          -0.472371065812447,
          0.7684652858782487,
          0.1216098166331694,
          0.5899683771348427,
          0,
          0
        ],
        [
          1.342142453323945,
          0.1905774691341854,
          -1.15156498418976,
          0.9866550026908683,
          0.007875048498550826,
          0.03382473778911018,
          0,
          0
        ],
        [
          1.289846089840317,
          0.04399629437208061,
          -1.245849795468236,
          0.9975388614471737,
          0.001403109223605604,
          0.005987545734162251,
          0,
          0
        ],
        [
          1.072672243135946,
          0.2342857497804547,
          -0.8383864933554916,
          0.9583343310789179,
          0.02646177246920802,
          0.1158279833471158,
          0,
          0
        ],
        [
          2.302171317415474,
          0.5718286677396232,
          -1.730342649675851,
          0.9505892270116414,
          0.008725945387763279,
          0.03751166359605358,
          0,
          0
        ],
        [
          2.03993906787588,
          1.177304728146994,
          -0.8626343397288867,
          0.5834321420756002,
          0.07828888686261826,
          0.3619535728752738,
          0,
          0
        ],
        [
          2.077815962517435,
          0.9665280666815262,
          -1.111287895835909,
          0.7389260332380775,
          0.03625750094769051,
          0.1603187912336561,
          0,
          0
        ],
        [
          2.04823040641864,
          0.08314981622654298,
          -1.965080590192097,
          0.9982453144056479,
          0.0002150378231568284,
          0.0009165492964977998,
          0,
          0
        ],
        [
          1.053156226055569,
          0.8280808608615866,
          -0.2250753651939821,
          0.5023742662416935,
          0.2575726400632798,
          1.478404701233893,
          0,
          0
        ],
        [
          2.616564768715707,
          0.7402178876257794,
          -1.876346881089927,
          0.855233804029638,
          0.03041886082636377,
          0.1336922895052384,
          0,
          0
        ],
        [
          2.505889631822197,
          0.8562316870168315,
          -1.649657944805365,
          0.7745869797231938,
          0.04530931424045317,
          0.2022424777256726,
          0,
          0
        ],
        [
          1.771927848867033,
          1.628663952583605,
          -0.1432638962834281,
          0.2993085423728852,
          0.291733321056127,
          1.755241178839475,
          0,
          0
        ],
        [
          1.387931409618258,
          1.216612475135645,
          -0.1713189344826129,
          0.2829187811318551,
          0.1696551525025581,
          0.8706751159386384,
          0,
          0
        ],
        [
          0.8189314070958678,
          0.5041507681037781,
          -0.3147806389920896,
          0.7076841528637142,
          0.2053299780537884,
          1.101065371543902,
          0,
          0
        ],
        [
          1.391721035692419,
          2.011890466220086,
          0.6201694305276668,
          0.1601964435344406,
          0.5247554385778708,
          4.705300519833556,
          0,
          0
        ],
        [
          1.954368237290264,
          1.052739574604389,
          -0.9016286626858749,
          0.6431478446082788,
          0.04837860177216229,
          0.2166390222342263,
          0,
          0
        ],
        [
          1.810945381828672,
          0.0774088455543574,
          -1.733536536274314,
          0.9979197094940946,
          0.0002916945523789777,
          0.001243376319538852,
          0,
          0
        ],
        [
          1.284761165821379,
          0.03697731638697018,
          -1.247783849434409,
          0.9985234207521395,
          0.0008043525031050832,
          0.003430389684362524,
          0,
          0
        ],
        [
          1.445869194651071,
          2.020339730229383,
          0.5744705355783122,
          0.1785449939732793,
          0.481543891676126,
          3.957960505492349,
          0,
          0
        ],
        [
          1.827006621045507,
          1.005669474575328,
          -0.8213371464701791,
          0.6336374064646664,
          0.06123747125191207,
          0.2779771359851091,
          0,
          0
        ],
        [
          1.317477483764458,
          0.6134741705746348,
          -0.7040033131898232,
          0.8001712716309699,
          0.05044097361797632,
          0.2263648904228971,
          0,
          0
        ],
        [
          2.05428530009263,
          1.082617187603122,
          -0.9716681124895072,
          0.6086029223274096,
          0.0634563705802614,
          0.2887319130443928,
          0,
          0
        ],
        [
          1.003179363228295,
          1.371717667136298,
          0.368538303908003,
          0.1146056370316826,
          0.4466803047007488,
          3.440077670424107,
          0,
          0
        ],
        [
          2.015928269050296,
          0.7665997788990009,
          -1.249328490151295,
          0.7849904574328577,
          0.0567743126571935,
          0.2564979149464874,
          0,
          0
        ],
        [
          1.247364720530053,
          1.183513971494156,
          -0.06385074903589683,
          0.2469239674337029,
          0.2244983958464399,
          1.233610664607699,
          0,
          0
        ],
        [
          1.43696498308826,
          0.7724653411688199,
          -0.6644996419194406,
          0.670710695962471,
          0.1302182328555201,
          0.6379829486755307,
          0,
          0
        ],
        [
          1.329683900071775,
          1.333817680490669,
          0.004133780418893895,
          0.2354510390147627,
          0.2622532899623598,
          1.51482072151423,
          0,
          0
        ],
        [
          5.881945603642176,
          5.783569274233805,
          -0.09837632940837082,
          0.3772960751095054,
          0.4030168039951901,
          2.876793054804255,
          0,
          0
        ],
        [
          4.186495898111223,
          6.468286770471044,
          2.281790872359822,
          0.4366042178348409,
          0.3851245109985731,
          2.669079763508509,
          0,
          0
        ],
        [
          1.379405268987636,
          1.156521418675241,
          -0.2228838503123951,
          0.3616824981651228,
          0.3479235819934487,
          2.273698865292317,
          0,
          0
        ],
        [
          1.573908932835005,
          0.3942111708198927,
          -1.179697762015112,
          0.9193669290332284,
          0.02834084161080411,
          0.1242929134472475,
          0,
          0
        ],
        [
          1.335254919675234,
          1.199192153446972,
          -0.1360627662282619,
          0.337016881494685,
          0.2470512086168738,
          1.398199414674161,
          0,
          0
        ],
        [
          2.604045268639051,
          1.181239868434807,
          -1.422805400204244,
          0.4678635455907278,
          0.1363934435714886,
          0.67301560953885,
          0,
          0
        ],
        [
          1.408184167524116,
          0.7404729682611476,
          -0.6677111992629686,
          0.6966403033863863,
          0.1448912129049128,
          0.7220516293482321,
          0,
          0
        ],
        [
          1.518580412895743,
          3.578350024803862,
          2.059769611908119,
          0.03505111210749405,
          0.8225096618503325,
          19.74757923342205,
          0,
          0
        ],
        [
          1.153241513697305,
          0.06730443097834685,
          -1.085937082718958,
          0.9939966929118896,
          0.00329241306420563,
          0.01407648188558562,
          0,
          0
        ],
        [
          1.097608919762666,
          1.462804994240922,
          0.3651960744782565,
          0.135066469994855,
          0.4253568216873986,
          3.154297998345358,
          0,
          0
        ],
        [
          0.7758832357196596,
          2.942372335919873,
          2.166489100200213,
          0.005792245481473893,
          0.9458619461326049,
          74.4513688546476,
          0,
          0
        ],
        [
          3.567999514989066,
          0.04788991200456923,
          -3.520109602984496,
          0.9997557109094647,
          0.0001015548028347881,
          0.0004328048789625097,
          0,
          0
        ],
        [
          1.262563028720842,
          1.340206231055611,
          0.07764320233476907,
          0.1795754733322952,
          0.2658940218692096,
          1.54346713335432,
          0,
          0
        ],
        [
          1.24843338994335,
          0.481927296379607,
          -0.766506093563743,
          0.8675545657698395,
          0.05663230092322088,
          0.2558178111764068,
          0,
          0
        ],
        [
          0.8223261815830522,
          2.52649704807332,
          1.704170866490267,
          0.01950485602081159,
          0.8509453763360459,
          24.32785418649254,
          0,
          0
        ],
        [
          1.379452711881173,
          1.266981754729299,
          -0.1124709571518741,
          0.261662827976085,
          0.239503838053833,
          1.342032472582262,
          0,
          0
        ],
        [
          1.186975451049324,
          0.3444900381618012,
          -0.8424854128875228,
          0.9337697932681879,
          0.0245517086205771,
          0.1072568510873215,
          0,
          0
        ],
        [
          0.8263812406962393,
          0.7667873686845397,
          -0.05959387201169963,
          0.4394533305910798,
          0.3799245204067775,
          2.610960728779743,
          0,
          0
        ],
        [
          4.076113410696425,
          1.106433614647081,
          -2.969679796049344,
          0.6869088813738201,
          0.05504000705480513,
          0.2482062039038573,
          0,
          0
        ],
        [
          2.038635186873132,
          1.113750546984001,
          -0.9248846398891308,
          0.5641066337608176,
          0.07752378886507949,
          0.3581190208033732,
          0,
          0
        ],
        [
          0.8570629099240382,
          0.6307262794562735,
          -0.2263366304677648,
          0.6288388926949227,
          0.2485398410319376,
          1.409410912695622,
          0,
          0
        ],
        [
          1.056994215181595,
          0.3631478610616627,
          -0.6938463541199322,
          0.8969296251325523,
          0.05474943536951684,
          0.2468199572897752,
          0,
          0
        ],
        [
          0.9181455782014408,
          3.231449910007568,
          2.313304331806127,
          0.002327977727739151,
          0.9565213916497658,
          93.74899608888569,
          0,
          0
        ],
        [
          7.786104454524638,
          1.055097960938558,
          -6.731006493586079,
          0.9056190117191149,
          0.007620733240656929,
          0.03272402012450847,
          0,
          0
        ],
        [
          1.4436417815889,
          0.03697289925691604,
          -1.406668882331984,
          0.9993080152020957,
          0.0003660598103999438,
          0.00156048152364562,
          0,
          0
        ],
        [
          1.338428368182381,
          0.1854698646701038,
          -1.152958503512278,
          0.9940781217110934,
          0.003008269032104355,
          0.01285797835421956,
          0,
          0
        ],
        [
          5.550161702018636,
          1.924819616333697,
          -3.625342085684939,
          0.4090213770034375,
          0.292683737423125,
          1.763325639019862,
          0,
          0
        ],
        [
          0.9672534629778828,
          0.06728454012795466,
          -0.8999689228499281,
          0.9714675269344283,
          0.01797156653562997,
          0.07798470726734633,
          0,
          0
        ],
        [
          1.431545707393785,
          0.2012989690996397,
          -1.230246738294145,
          0.9917852421901966,
          0.004036654714567697,
          0.01727133153717421,
          0,
          0
        ],
        [
          1.228594065487756,
          1.103528762217997,
          -0.1250653032697588,
          0.2949119342879026,
          0.2105680545885384,
          1.136646349984876,
          0,
          0
        ],
        [
          0.812220355115206,
          6.156645620048052,
          5.344425264932847,
          0.00433025389814287,
          0.952462856878212,
          85.38125696747885,
          0,
          0
        ],
        [
          0.9432671816222814,
          0.5191275247434942,
          -0.4241396568787872,
          0.7564385923791308,
          0.1493200567605217,
          0.7479964324957231,
          0,
          0
        ],
        [
          1.173760553756379,
          0.03808820179444312,
          -1.135672351961936,
          0.9952727133514235,
          0.002590774099310175,
          0.01106888152918789,
          0,
          0
        ],
        [
          1.149533069106678,
          0.2889144601000741,
          -0.8606186090066037,
          0.9568517840552391,
          0.0198642980575535,
          0.08636436571544191,
          0,
          0
        ],
        [
          1.080822666006443,
          0.05491237494366742,
          -1.025910291062776,
          0.9915455725135432,
          0.005092472943485006,
          0.02181190448875889,
          0,
          0
        ],
        [
          1.259646513542007,
          2.523039898009782,
          1.263393384467774,
          0.07011785774951373,
          0.7386976633294687,
          12.04678072738026,
          0,
          0
        ],
        [
          9.145607720053931,
          0.3735566752302219,
          -8.772051044823709,
          0.9938096170545205,
          0.001157522750568617,
          0.00493832997967492,
          0,
          0
        ],
        [
          1.019026208944587,
          2.180012423669663,
          1.160986214725076,
          0.06526809160036975,
          0.6765771294566987,
          8.914441911238553,
          0,
          0
        ],
        [
          0.5190544485507229,
          0.557571052460724,
          0.03851660391000111,
          0.3954022279522076,
          0.5188813011231829,
          4.595823671432012,
          0,
          0
        ],
        [
          2.339241136858605,
          0.2189329412074128,
          -2.120308195651192,
          0.9912808740148888,
          0.004017802454103965,
          0.0171903443950344,
          0,
          0
        ],
        [
          1.274917644711525,
          2.127683173336548,
          0.8527655286250226,
          0.1064362198360348,
          0.5821931251008936,
          5.937984565838548,
          0,
          0
        ],
        [
          2.558828153075944,
          1.227467741817387,
          -1.331360411258558,
          0.7409111996089497,
          0.03004217810557272,
          0.1319854752401274,
          0,
          0
        ],
        [
          1.15700987018967,
          1.935008661166874,
          0.7779987909772035,
          0.09227700790318455,
          0.5365230038072565,
          4.932961629693366,
          0,
          0
        ],
        [
          1.584490734673109,
          0.03763530428238292,
          -1.546855430390726,
          0.9995687878137051,
          0.0002197732903945219,
          0.000936737574033723,
          0,
          0
        ],
        [
          1.641361153468436,
          0.5397724735812099,
          -1.101588679887226,
          0.8693760745088958,
          0.03710078168553186,
          0.1641911707029201,
          0,
          0
        ],
        [
          1.46596548177417,
          1.350079160358594,
          -0.1158863214155759,
          0.2632506679955788,
          0.2383570983064887,
          1.333595939497112,
          0,
          0
        ],
        [
          1.318426857259118,
          0.04828171802354279,
          -1.270145139235575,
          0.9972837837469746,
          0.001559980636307194,
          0.006658015489384963,
          0,
          0
        ],
        [
          1.603097986264896,
          0.05039396057889496,
          -1.552704025686001,
          0.9994416184946501,
          0.0001649568290770572,
          0.0007030553526610811,
          0,
          0
        ],
        [
          4.266473811860246,
          1.175176296204195,
          -3.091297515656051,
          0.7504665688938628,
          0.03312806814608708,
          0.1460073543301186,
          0,
          0
        ],
        [
          0.8195470570905784,
          2.575240974829558,
          1.75569391773898,
          0.01377632589619605,
          0.870854064826929,
          28.73506709206581,
          0,
          0
        ],
        [
          0.9975435370586867,
          0.4106767182251729,
          -0.5868668188335138,
          0.8301564335370843,
          0.1173933670656861,
          0.5667923055691871,
          0,
          0
        ],
        [
          1.466018076860235,
          2.268245663789252,
          0.8022275869290172,
          0.124742330364411,
          0.5750064880203899,
          5.765513834271745,
          0,
          0
        ],
        [
          2.797947367447932,
          1.143789983064618,
          -1.654157384383314,
          0.6056376906147248,
          0.06843369410116455,
          0.3130428478071268,
          0,
          0
        ],
        [
          1.225567416328045,
          0.2583452776408952,
          -0.9672221386871502,
          0.9647746330795935,
          0.01919322220758884,
          0.08338962226831345,
          0,
          0
        ],
        [
          1.409375462784252,
          1.046015037500644,
          -0.3633604252836076,
          0.4233311697222085,
          0.164281309143675,
          0.8376751139264358,
          0,
          0
        ],
        [
          1.25379596341992,
          1.294989212211327,
          0.04119324879140684,
          0.2049677255706525,
          0.2874309219966033,
          1.718913765042212,
          0,
          0
        ],
        [
          1.248076827128046,
          0.7460527103118474,
          -0.5020241168161984,
          0.6873901047615202,
          0.1177531375404946,
          0.5687611698655203,
          0,
          0
        ],
        [
          2.38529935501752,
          1.380790176924709,
          -1.004509178092811,
          0.543600200860732,
          0.1180005102863633,
          0.5701158631160127,
          0,
          0
        ],
        [
          1.528153066218447,
          0.9961013314154655,
          -0.5320517348029813,
          0.5355624954009014,
          0.1015516762531542,
          0.4816610935103335,
          0,
          0
        ],
        [
          1.50601184965254,
          0.03643164964696985,
          -1.46958020000557,
          0.9995597374115818,
          0.000225116817654176,
          0.0009595183670276168,
          0,
          0
        ],
        [
          1.610146542291715,
          0.03771171529932094,
          -1.572434826992394,
          0.999546831397696,
          0.0002316568768238187,
          0.000987400606191108,
          0,
          0
        ],
        [
          1.276085572599155,
          0.03912063886544886,
          -1.236964933733706,
          0.9981840377695775,
          0.001008757578975386,
          0.004303013446971995,
          0,
          0
        ],
        [
          1.391763464942634,
          0.0362694002941976,
          -1.355494064648437,
          0.9991931444300877,
          0.0004300012750837761,
          0.001833175753267046,
          0,
          0
        ],
        [
          1.119230653807437,
          1.060599986552887,
          -0.05863066725455024,
          0.2994369952136829,
          0.2381687008599219,
          1.332212333691268,
          0,
          0
        ],
        [
          1.066000335556179,
          0.7122144016102326,
          -0.3537859339459467,
          0.6510137093531471,
          0.175569441553459,
          0.9074911958188769,
          0,
          0
        ],
        [
          0.6901444370685635,
          2.717404185139014,
          2.027259748070451,
          0.006094079388448511,
          0.9363627341909047,
          62.70182519211325,
          0,
          0
        ],
        [
          1.242059310551938,
          0.2864973173075547,
          -0.9555619932443837,
          0.9649001125167719,
          0.01349190056423493,
          0.05828006804151604,
          0,
          0
        ],
        [
          1.135611381150541,
          2.972778689431018,
          1.837167308280476,
          0.02494745786876257,
          0.8454553336722329,
          23.31225155037343,
          0,
          0
        ],
        [
          0.9793022894242825,
          1.234535818164881,
          0.2552335287405981,
          0.1438913426677732,
          0.4302565412002586,
          3.218071635969069,
          0,
          0
        ],
        [
          1.364510122195895,
          0.03711352002357377,
          -1.327396602172322,
          0.9989317197702542,
          0.0005774037488497123,
          0.002461943084046566,
          0,
          0
        ],
        [
          1.024069943062791,
          0.6650044905422184,
          -0.3590654525205724,
          0.63675411208454,
          0.226215138633982,
          1.245801960606274,
          0,
          0
        ],
        [
          0.8878786233972836,
          1.035949900745391,
          0.1480712773481069,
          0.205809701343537,
          0.4606010304499017,
          3.638835025861932,
          0,
          0
        ],
        [
          0.8277341150623042,
          2.438545954602235,
          1.610811839539931,
          0.03713181605546736,
          0.8094542384908533,
          18.1025844553612,
          0,
          0
        ],
        [
          1.583683839621905,
          1.147166676969549,
          -0.4365171626523552,
          0.3430159723268972,
          0.3426549453019389,
          2.22132025987081,
          0,
          0
        ],
        [
          6.409432131911211,
          3.400074522498714,
          -3.009357609412497,
          0.5426146594625919,
          0.1933250687541264,
          1.021262031943305,
          0,
          0
        ],
        [
          2.503633405753778,
          1.062963318705038,
          -1.44067008704874,
          0.6226029318798031,
          0.08344775347654311,
          0.3879761211323952,
          0,
          0
        ],
        [
          1.212553568811309,
          1.512827646940105,
          0.3002740781287963,
          0.1581563499374906,
          0.360788529220243,
          2.40522514266127,
          0,
          0
        ],
        [
          1.624136256091101,
          2.350996363219665,
          0.7268601071285639,
          0.1342575390218112,
          0.5604727674082641,
          5.433958291802299,
          0,
          0
        ],
        [
          0.9720190833849369,
          1.457899699662815,
          0.4858806162778782,
          0.1822138062916547,
          0.5119643986618958,
          4.470291371817931,
          0,
          0
        ],
        [
          1.999001573323809,
          1.065916371763206,
          -0.9330852015606037,
          0.5241723169641892,
          0.1565479043713425,
          0.7909233739488359,
          0,
          0
        ],
        [
          1.186191736496956,
          1.263213527616816,
          0.07702179111985985,
          0.2046651257635466,
          0.325686352723172,
          2.058188678384527,
          0,
          0
        ],
        [
          0.9552810856037313,
          0.3528843199529062,
          -0.6023967656508251,
          0.8820945235509132,
          0.07238248299689051,
          0.3325156645675884,
          0,
          0
        ],
        [
          0.9256897750712404,
          0.7074235542809573,
          -0.2182662207902831,
          0.5594137550191606,
          0.2809630944799558,
          1.665120506893239,
          0,
          0
        ],
        [
          0.9321061164619502,
          0.7860356015111266,
          -0.1460705149508236,
          0.4785889695934202,
          0.3278214358185625,
          2.078261838444829,
          0,
          0
        ],
        [
          0.8753466647131107,
          0.9137907579744456,
          0.03844409326133491,
          0.3467181187588618,
          0.3833266732999309,
          2.64887490974697,
          0,
          0
        ],
        [
          0.952679242021155,
          0.2849145362671969,
          -0.6677647057539581,
          0.9007745578464943,
          0.07040926374918333,
          0.3227643719630948,
          0,
          0
        ],
        [
          1.259027180331036,
          0.4742014710875104,
          -0.7848257092435251,
          0.8627652706775041,
          0.06763672326025197,
          0.3091327189103549,
          0,
          0
        ],
        [
          1.094093040202332,
          0.0434974149918983,
          -1.050595625210434,
          0.9950941194892913,
          0.002763144250926902,
          0.01180736016460806,
          0,
          0
        ],
        [
          1.102782154696457,
          0.06685613714703056,
          -1.035926017549426,
          0.9829499901811168,
          0.01088580079493719,
          0.04689877724855483,
          0,
          0
        ],
        [
          2.438083624923984,
          0.0443668179841558,
          -2.393716806939829,
          0.9998269531675389,
          0.00006893550824626845,
          0.0002937788286307725,
          0,
          0
        ],
        [
          1.175771998255743,
          0.03960058157788134,
          -1.136171416677861,
          0.9962556735119174,
          0.002551714962744272,
          0.01090157748343502,
          0,
          0
        ],
        [
          1.146406040054316,
          0.05444038859746405,
          -1.091965651456852,
          0.9938727916948767,
          0.00368359007935586,
          0.01575511526419365,
          0,
          0
        ],
        [
          1.333558237073675,
          0.05446447309180877,
          -1.279093763981867,
          0.9972080716580932,
          0.001386411319725172,
          0.005916191154942914,
          0,
          0
        ],
        [
          1.649942191542465,
          1.118722008201233,
          -0.5312201833412316,
          0.4687663600445049,
          0.1008799280911854,
          0.4781175051643562,
          0,
          0
        ],
        [
          3.03342213894079,
          0.2395421919139845,
          -2.793879947026806,
          0.995967894068122,
          0.0009322513698280735,
          0.003976359705884145,
          0,
          0
        ],
        [
          2.068349150826153,
          1.242044316947132,
          -0.8263048338790211,
          0.3951869478478667,
          0.1510034305370846,
          0.7579288736861894,
          0,
          0
        ],
        [
          1.323989400239426,
          1.062284431848881,
          -0.2617049683905452,
          0.376385946328286,
          0.1552670475003209,
          0.7832626763656818,
          0,
          0
        ],
        [
          1.297856352675831,
          1.40443434865603,
          0.1065779959801998,
          0.2111608795039095,
          0.2960175587995631,
          1.791856470596042,
          0,
          0
        ],
        [
          0.9961646208828737,
          0.04398470949501383,
          -0.9521799113878598,
          0.9859149808818506,
          0.007574725123570226,
          0.03252494979515359,
          0,
          0
        ],
        [
          1.27471382223425,
          0.04414993977846069,
          -1.230563882455789,
          0.9975139653051922,
          0.001422588523156975,
          0.006070788971673122,
          0,
          0
        ],
        [
          1.455649141376781,
          1.338529419777688,
          -0.1171197215990936,
          0.2385639970292849,
          0.242075376738643,
          1.361044025488579,
          0,
          0
        ],
        [
          1.195204455804195,
          0.3466487763251509,
          -0.8485556794790441,
          0.928999319934024,
          0.04244511053925526,
          0.1888911298579751,
          0,
          0
        ],
        [
          0.6999735937834269,
          0.3623221436333365,
          -0.3376514501500905,
          0.7301863338661048,
          0.2111387555663699,
          1.140551528337261,
          0,
          0
        ],
        [
          0.9559482048106142,
          0.2054894980936581,
          -0.7504587067169561,
          0.955835688560307,
          0.02827307949061842,
          0.1239870860584427,
          0,
          0
        ],
        [
          1.114208897879072,
          0.5299396213668797,
          -0.5842692765121926,
          0.7689455773079874,
          0.1494888908394753,
          0.7489908333815728,
          0,
          0
        ],
        [
          1.138288355632288,
          0.5981438460078192,
          -0.5401445096244692,
          0.7606168917609366,
          0.09463438562640278,
          0.4454229035219104,
          0,
          0
        ],
        [
          1.992372599209333,
          0.9042923162532821,
          -1.088080282956051,
          0.7296877235791567,
          0.05023071765867539,
          0.2253714180336921,
          0,
          0
        ],
        [
          2.784548041156238,
          0.730889146607316,
          -2.053658894548922,
          0.9287226536741109,
          0.008369321089497998,
          0.03596564465603817,
          0,
          0
        ],
        [
          1.551975085889041,
          0.06170246386300966,
          -1.490272622026031,
          0.9983282845397085,
          0.0004063192668239237,
          0.001732173889619392,
          0,
          0
        ],
        [
          3.595714333317032,
          1.27420210992344,
          -2.321512223393592,
          0.7648926156188184,
          0.03411951799782123,
          0.1505313896065646,
          0,
          0
        ],
        [
          1.611193809495987,
          0.05527009995031752,
          -1.555923709545669,
          0.9991183694407593,
          0.0002595216119869895,
          0.00110620044071717,
          0,
          0
        ],
        [
          1.13237025457586,
          0.04399471940850214,
          -1.088375535167358,
          0.9922881355023245,
          0.004425516859972409,
          0.01894252269549311,
          0,
          0
        ],
        [
          1.126244188916554,
          0.0456077000768003,
          -1.080636488839753,
          0.9921151583609322,
          0.004612743350998349,
          0.01974762123366893,
          0,
          0
        ],
        [
          1.108533784366306,
          0.04445854464447716,
          -1.064075239721828,
          0.9911947390598259,
          0.005048930917457659,
          0.02162446039220658,
          0,
          0
        ],
        [
          1.118698722723269,
          0.6040231800369326,
          -0.5146755426863364,
          0.7476651266657345,
          0.1378351650341352,
          0.6812669156907021,
          0,
          0
        ],
        [
          1.165955759533453,
          0.05562012394482385,
          -1.110335635588629,
          0.9939942463723201,
          0.003608370261913725,
          0.01543222682575214,
          0,
          0
        ],
        [
          2.694536222548426,
          0.185989955288039,
          -2.508546267260387,
          0.9994135181193551,
          0.0001584684177095444,
          0.0006753969927760503,
          0,
          0
        ],
        [
          0.9842655167950335,
          0.7816773116864698,
          -0.2025882051085637,
          0.512443099174846,
          0.2755960769994032,
          1.621212006170221,
          0,
          0
        ],
        [
          1.431860554041612,
          0.4863640652639046,
          -0.9454964887777079,
          0.8855437285223279,
          0.03933716330524583,
          0.1744936479342613,
          0,
          0
        ],
        [
          1.850613742349715,
          0.8323695613057828,
          -1.018244181043932,
          0.7169142596629745,
          0.07671732526889304,
          0.3540840306413202,
          0,
          0
        ],
        [
          2.178280421008199,
          1.166142579447538,
          -1.012137841560661,
          0.642951880143076,
          0.04617760732956031,
          0.2063058229189244,
          0,
          0
        ],
        [
          0.6821328542859065,
          0.8546453690076034,
          0.1725125147216968,
          0.2494641532077988,
          0.5686592264983406,
          5.617966572761377,
          0,
          0
        ],
        [
          1.1030424079205,
          0.189908149302841,
          -0.9131342586176592,
          0.9801939289451487,
          0.01203805492969227,
          0.0519234663574149,
          0,
          0
        ],
        [
          1.669692585355163,
          0.2817894344917482,
          -1.387903150863415,
          0.9780696464520218,
          0.005419723612409849,
          0.02322121132160909,
          0,
          0
        ],
        [
          1.300291108746936,
          1.064909677541853,
          -0.2353814312050821,
          0.3592568139249159,
          0.2098471818370544,
          1.131721643025243,
          0,
          0
        ],
        [
          1.350734731014917,
          0.03298617170931634,
          -1.3177485593056,
          0.9997431367673079,
          0.000124183448593884,
          0.0005292553115653301,
          0,
          0
        ],
        [
          1.545712951092581,
          0.05911219565173986,
          -1.486600755440841,
          0.9986374354686381,
          0.0003900172858970645,
          0.001662650030994198,
          0,
          0
        ],
        [
          1.339816024492534,
          0.6673946518601084,
          -0.672421372632426,
          0.7271603463857165,
          0.1287605823925766,
          0.6297859823115729,
          0,
          0
        ],
        [
          1.655005766107312,
          1.339169340537566,
          -0.3158364255697461,
          0.3551425050485579,
          0.1795030428123176,
          0.932271512494129,
          0,
          0
        ],
        [
          1.67893064077894,
          0.04903617295291743,
          -1.629894467826023,
          0.9995882652311008,
          0.0001284256745496026,
          0.000547337503889333,
          0,
          0
        ],
        [
          1.218384310148013,
          2.581537338453043,
          1.363153028305031,
          0.06944760644004223,
          0.7595890725187769,
          13.46393722313654,
          0,
          0
        ],
        [
          1.326021013776405,
          0.692116213986484,
          -0.633904799789921,
          0.7588487646778619,
          0.08731532331478993,
          0.4076780049163523,
          0,
          0
        ],
        [
          1.429528186367489,
          0.04674228988734093,
          -1.382785896480148,
          0.9993002735749157,
          0.000271504323701568,
          0.001157290138879916,
          0,
          0
        ],
        [
          1.23956815504211,
          0.03481540628106135,
          -1.204752748761049,
          0.9991779042914312,
          0.0004335008724571105,
          0.001848101660934208,
          0,
          0
        ],
        [
          1.357222687037611,
          0.07017558354023301,
          -1.287047103497378,
          0.9959372409253829,
          0.001487490607329299,
          0.006348166305313118,
          0,
          0
        ],
        [
          1.123169418149885,
          0.03792796742320242,
          -1.085241450726683,
          0.9934937893483183,
          0.003487160958523232,
          0.01491202657185275,
          0,
          0
        ],
        [
          1.33611707512276,
          0.04028959458965346,
          -1.295827480533106,
          0.9984946045349823,
          0.0008330400152214675,
          0.003552837731114791,
          0,
          0
        ],
        [
          1.272663855586053,
          0.03909298425898968,
          -1.233570871327063,
          0.9980710663264813,
          0.001072422474487078,
          0.004574877583324284,
          0,
          0
        ],
        [
          1.078309688631147,
          0.05848757976967556,
          -1.019822108861471,
          0.9906237099515435,
          0.005729766753163274,
          0.02455726965826222,
          0,
          0
        ],
        [
          1.235053178671717,
          0.08064677878100018,
          -1.154406399890717,
          0.9919714211321989,
          0.003580456455153321,
          0.01531241647664371,
          0,
          0
        ],
        [
          1.423402198860098,
          0.520378669099651,
          -0.9030235297604468,
          0.893922365744962,
          0.03674528728134019,
          0.1625578992703169,
          0,
          0
        ],
        [
          0.7570708018454034,
          0.2257570686929824,
          -0.531313733152421,
          0.7935677575433203,
          0.161721361870473,
          0.8221036272143541,
          0,
          0
        ],
        [
          0.7662251969517944,
          0.8347640297805174,
          0.06853883282872308,
          0.3325047531901307,
          0.4711915431964229,
          3.797053086406511,
          0,
          0
        ],
        [
          0.9707605916108332,
          0.579721719805575,
          -0.3910388718052582,
          0.7022714955216464,
          0.1920463171534127,
          1.012901214547532,
          0,
          0
        ],
        [
          2.22976270475815,
          1.019379131906848,
          -1.210383572851301,
          0.6079232249631699,
          0.08780775330326698,
          0.4101984946399322,
          0,
          0
        ],
        [
          1.086957988129391,
          1.057678962294506,
          -0.02927902583488451,
          0.2594194749382928,
          0.3335141257189756,
          2.132410720246438,
          0,
          0
        ],
        [
          1.840693555203537,
          0.3123137254167258,
          -1.528379829786811,
          0.9774891850598199,
          0.009786486191140557,
          0.04211584437726043,
          0,
          0
        ],
        [
          0.8689185886353863,
          0.07335807682386791,
          -0.7955605118115183,
          0.9055128782806724,
          0.05913193011251448,
          0.2678187004569849,
          0,
          0
        ],
        [
          1.24984337201629,
          0.3190758700373295,
          -0.9307675019789601,
          0.9476148122797756,
          0.03145350219392763,
          0.1383872590384534,
          0,
          0
        ],
        [
          4.749538972435532,
          0.3088530979543161,
          -4.440685874481217,
          0.9931663890545311,
          0.002074110418283396,
          0.008856888079787647,
          0,
          0
        ],
        [
          1.875146323219966,
          0.7251370343020209,
          -1.150009288917945,
          0.8089972208091475,
          0.04214832118131404,
          0.1875122261008832,
          0,
          0
        ],
        [
          0.8690466566102609,
          3.046854419158373,
          2.177807762548112,
          0.005355189422812302,
          0.9400106740733263,
          66.77384378588896,
          0,
          0
        ],
        [
          1.234847324097107,
          0.5839830495899342,
          -0.6508642745071732,
          0.803759932197009,
          0.103125891777177,
          0.4899861497323261,
          0,
          0
        ],
        [
          1.806460597863653,
          0.06487936074945944,
          -1.741581237114194,
          0.9989517025220653,
          0.000187164233432648,
          0.0007977222866519154,
          0,
          0
        ],
        [
          1.392106706025452,
          0.9089082698646999,
          -0.4831984361607519,
          0.5533734366798119,
          0.1498885728709353,
          0.751346459457225,
          0,
          0
        ],
        [
          1.160285912476259,
          0.987900293239722,
          -0.1723856192365371,
          0.3961926178694334,
          0.19698016311164,
          1.045306840968344,
          0,
          0
        ],
        [
          2.081123631835275,
          0.06195300421263385,
          -2.019170627622641,
          0.9994213826128557,
          0.0001294871349408404,
          0.0005518619287900038,
          0,
          0
        ],
        [
          1.998411629448756,
          0.04038502627166778,
          -1.958026603177088,
          0.9997889139282472,
          0.00009182437423543082,
          0.0003913320623433143,
          0,
          0
        ],
        [
          1.750746376678269,
          0.06942537107170364,
          -1.681321005606565,
          0.998373620531718,
          0.0002766715208283912,
          0.001179321468391273,
          0,
          0
        ],
        [
          1.055369861079994,
          0.04249465947246169,
          -1.012875201607532,
          0.993934306205854,
          0.003314579393656375,
          0.01417156764682364,
          0,
          0
        ],
        [
          1.13237025457586,
          0.04399471940850214,
          -1.088375535167358,
          0.9922881355023245,
          0.004425516859972409,
          0.01894252269549311,
          0,
          0
        ],
        [
          1.95959975749865,
          0.04196362542837141,
          -1.917636132070278,
          0.9996757446911427,
          0.0001536888801417389,
          0.0006550233338230823,
          0,
          0
        ],
        [
          2.28982060603622,
          0.5579649057754273,
          -1.731855700260793,
          0.9408248311960512,
          0.01170412686774354,
          0.05046608472353067,
          0,
          0
        ],
        [
          1.387988758788819,
          0.04822364664507735,
          -1.339765112143741,
          0.9984898448715306,
          0.0007753928910227137,
          0.003306787353783626,
          0,
          0
        ],
        [
          0.9863139054630877,
          0.8171759285483366,
          -0.1691379769147511,
          0.4982802983326698,
          0.2582553462186904,
          1.483687608645271,
          0,
          0
        ],
        [
          1.563244487514709,
          0.04584494649914528,
          -1.517399541015564,
          0.9994789563671823,
          0.0002086952398609,
          0.0008895098499867123,
          0,
          0
        ],
        [
          1.360489341664962,
          0.04942724333586643,
          -1.311062098329096,
          0.9982216313843612,
          0.0009295739910030919,
          0.003964929176221901,
          0,
          0
        ],
        [
          1.411200469347234,
          0.04398557800150214,
          -1.367214891345732,
          0.9980108840323274,
          0.001122195477086011,
          0.004787444194251973,
          0,
          0
        ],
        [
          1.243939040448363,
          0.3666167086397495,
          -0.8773223318086137,
          0.9234777218883528,
          0.04378521890648382,
          0.1951280238365805,
          0,
          0
        ],
        [
          1.140880289471245,
          1.008614300017514,
          -0.132265989453731,
          0.343488927375157,
          0.2633386012924678,
          1.523330665779451,
          0,
          0
        ],
        [
          1.247882827960799,
          0.2294519635846586,
          -1.01843086437614,
          0.9789891036284711,
          0.01170388961954578,
          0.05046504963754723,
          0,
          0
        ],
        [
          1.532286064790474,
          0.04370495330516487,
          -1.48858111148531,
          0.999223565306889,
          0.0003935043311562335,
          0.001677521213503952,
          0,
          0
        ],
        [
          1.224885891161781,
          1.371845585645969,
          0.1469596944841882,
          0.1864134429918675,
          0.3119402946018449,
          1.931936850384807,
          0,
          0
        ],
        [
          1.489880507244423,
          1.78149477668677,
          0.2916142694423467,
          0.2107015193314794,
          0.3803015567499264,
          2.615141975795971,
          0,
          0
        ],
        [
          1.398256851989351,
          0.05018220809136698,
          -1.348074643897984,
          0.9989786737136339,
          0.0003908316951539536,
          0.001666123228333241,
          0,
          0
        ],
        [
          2.608463675793252,
          1.188236534986348,
          -1.420227140806904,
          0.7642684100305686,
          0.02890822947601784,
          0.1268553516156633,
          0,
          0
        ],
        [
          1.191708343336542,
          1.302332233218499,
          0.1106238898819569,
          0.208253702873568,
          0.3714150575831351,
          2.517926837221748,
          0,
          0
        ],
        [
          1.181043516362105,
          0.07757448785359985,
          -1.103469028508505,
          0.9926181251186166,
          0.003436806942401585,
          0.01469595683313202,
          0,
          0
        ],
        [
          1.175109335190001,
          1.093579327049713,
          -0.0815300081402881,
          0.2743368742973101,
          0.2475151913665337,
          1.401689099706387,
          0,
          0
        ],
        [
          1.332689120162748,
          0.760645543884588,
          -0.5720435762781595,
          0.7027045218628224,
          0.09556183540009468,
          0.4502494344910876,
          0,
          0
        ],
        [
          1.115059653749772,
          0.08990726091159273,
          -1.025152392838179,
          0.9847731038015103,
          0.008916154518659044,
          0.03833670320397733,
          0,
          0
        ],
        [
          1.551242881019118,
          0.03426180694287274,
          -1.516981074076245,
          0.9996584667294469,
          0.0001730885847139316,
          0.0007377193559075342,
          0,
          0
        ],
        [
          2.01160489797654,
          0.07609684569875218,
          -1.935508052277788,
          0.9985989298759721,
          0.000220625777812815,
          0.0009403719247585524,
          0,
          0
        ],
        [
          1.871318755075047,
          0.03652149564475766,
          -1.834797259430289,
          0.999918610217788,
          0.00003390299098376394,
          0.0001444775311973338,
          0,
          0
        ],
        [
          1.128149970341698,
          0.03725977571551477,
          -1.090890194626183,
          0.9968470692447511,
          0.001692024781430053,
          0.007222536619426924,
          0,
          0
        ],
        [
          1.271034363936738,
          0.04106788852267211,
          -1.229966475414066,
          0.9980020226536649,
          0.001126566153533422,
          0.004806111146029575,
          0,
          0
        ],
        [
          1.229452009798299,
          0.04551785310384551,
          -1.183934156694454,
          0.9969883693652385,
          0.001746411898803303,
          0.007455098319783801,
          0,
          0
        ],
        [
          1.423227905520092,
          0.04622702145064234,
          -1.377000884069449,
          0.9989855008637111,
          0.0004863689521243433,
          0.002073598623320271,
          0,
          0
        ],
        [
          1.285349183593594,
          0.5117185418305378,
          -0.7736306417630566,
          0.8752114714825465,
          0.05572939228299255,
          0.2514985058087149,
          0,
          0
        ],
        [
          0.6630713963196665,
          0.6242872484112496,
          -0.03878414790841689,
          0.4453773341886754,
          0.4591748207918103,
          3.618001444577942,
          0,
          0
        ],
        [
          1.051435761057665,
          0.6856586959309464,
          -0.365777065126719,
          0.656417117167075,
          0.1753890616588531,
          0.9063605345121494,
          0,
          0
        ],
        [
          2.216815208748368,
          1.118167441088148,
          -1.09864776766022,
          0.5901200873279797,
          0.0706193393790761,
          0.3238005582246668,
          0,
          0
        ],
        [
          1.112711563039077,
          0.614852404838936,
          -0.4978591582001409,
          0.7767639827687048,
          0.1087386949847608,
          0.5199081657413224,
          0,
          0
        ],
        [
          1.24874444503558,
          0.9202211326066178,
          -0.3285233124289627,
          0.5021767988677929,
          0.1647218200108321,
          0.8403642510523744,
          0,
          0
        ],
        [
          2.998511848005857,
          0.1903312192770664,
          -2.80818062872879,
          0.9994526151659521,
          0.0001201257537629321,
          0.0005119598138629091,
          0,
          0
        ],
        [
          1.215049007167069,
          0.6161973734062046,
          -0.5988516337608646,
          0.7877748698624334,
          0.08499972490281936,
          0.3958620497911435,
          0,
          0
        ],
        [
          0.9308516865624089,
          1.009304592744426,
          0.07845290618201728,
          0.2366962452292847,
          0.4362802619890237,
          3.29799427535321,
          0,
          0
        ],
        [
          0.9318487326909906,
          0.05069313427731445,
          -0.8811555984136761,
          0.9778400884261153,
          0.01225867899703432,
          0.05288688938291156,
          0,
          0
        ],
        [
          1.535852639407691,
          0.07185793073681451,
          -1.463994708670877,
          0.9971459693305779,
          0.0005948473426564002,
          0.002536363619457545,
          0,
          0
        ],
        [
          1.10214053598756,
          1.175724694272436,
          0.07358415828487574,
          0.2015057743302393,
          0.3513995131144748,
          2.308721028752633,
          0,
          0
        ],
        [
          1.709879961126324,
          0.7054111602439211,
          -1.004468800882403,
          0.8045916582717078,
          0.06611311043189452,
          0.3016760861227239,
          0,
          0
        ],
        [
          1.046649602640311,
          0.09779175779971246,
          -0.9488578448405982,
          0.9775813433971164,
          0.01432041515832897,
          0.06191094322389759,
          0,
          0
        ],
        [
          1.10100069598402,
          0.9172122151158069,
          -0.1837884808682126,
          0.4425634032494384,
          0.228364170675725,
          1.261139576263424,
          0,
          0
        ],
        [
          1.250434155736423,
          0.398087817811957,
          -0.8523463379244663,
          0.8940687212199322,
          0.06413119475879583,
          0.292012829885863,
          0,
          0
        ],
        [
          1.579393248513751,
          0.4968279716963108,
          -1.08256527681744,
          0.9070280461289911,
          0.02256941298402512,
          0.0983970122737885,
          0,
          0
        ],
        [
          1.790917387866061,
          0.05694739095221412,
          -1.733969996913847,
          0.9988311431897082,
          0.0004845102996707939,
          0.002065670552648815,
          0,
          0
        ],
        [
          1.447803703698136,
          0.0734949249880985,
          -1.374308778710038,
          0.9961316859428102,
          0.0009400229421392031,
          0.004009539215665419,
          0,
          0
        ],
        [
          1.31707658407248,
          0.03623240554351204,
          -1.280844178528968,
          0.9987275690991687,
          0.0006916182745957278,
          0.002949269799232444,
          0,
          0
        ],
        [
          1.077779044545397,
          0.2381320797037786,
          -0.8396469648416179,
          0.9513177971290359,
          0.03376314184010214,
          0.1489041585495589,
          0,
          0
        ],
        [
          1.283021381172144,
          0.04032204681956989,
          -1.242699334352574,
          0.9981386098576079,
          0.001042850597226689,
          0.00444859437520512,
          0,
          0
        ],
        [
          1.376117865008803,
          0.9506371845354042,
          -0.4254806804733986,
          0.5255780888945152,
          0.1382675580757782,
          0.6837469833059914,
          0,
          0
        ],
        [
          2.728012761548263,
          0.06835715958931232,
          -2.659655601958951,
          0.9998800342040263,
          0.00001478766108029309,
          0.00006301638477477498,
          0,
          0
        ],
        [
          0.8475250624409775,
          0.9867497266311811,
          0.1392246641902036,
          0.2374987502387007,
          0.4805986452152041,
          3.943002366653964,
          0,
          0
        ],
        [
          1.580684145689548,
          2.340782206159068,
          0.76009806046952,
          0.1446444526166882,
          0.5776995366002009,
          5.829456082665358,
          0,
          0
        ],
        [
          1.681496066998557,
          0.05038691490662237,
          -1.631109152091935,
          0.9992621388951828,
          0.0002972316388348113,
          0.001266985705028032,
          0,
          0
        ],
        [
          1.738757296490105,
          0.0351860580171899,
          -1.703571238472915,
          0.999774131701418,
          0.0001111663703402626,
          0.0004737718809241614,
          0,
          0
        ],
        [
          1.554396383611968,
          0.942173705653662,
          -0.6122226779583059,
          0.6099941720594381,
          0.07929857072985953,
          0.3670237058480363,
          0,
          0
        ],
        [
          1.083720006345674,
          2.081630572458657,
          0.9979105661129832,
          0.07417600379519956,
          0.607488232091392,
          6.595272758072241,
          0,
          0
        ],
        [
          1.281902637130902,
          1.330342997473303,
          0.04844036034240129,
          0.2461418963813573,
          0.2678252340567387,
          1.558778150730312,
          0,
          0
        ],
        [
          1.165678846636839,
          0.4817021327134323,
          -0.6839767139234065,
          0.8414798039018551,
          0.08207741746669509,
          0.3810352918383119,
          0,
          0
        ],
        [
          1.433713160309605,
          0.9332094249058406,
          -0.5005037354037644,
          0.5787789323131018,
          0.09480553798431338,
          0.4463128514082947,
          0,
          0
        ],
        [
          1.385742328565877,
          1.537482592853283,
          0.1517402642874055,
          0.1938593604795654,
          0.2995061441410318,
          1.822002545076348,
          0,
          0
        ],
        [
          1.370535563133884,
          0.2592574440979875,
          -1.111278119035896,
          0.9742032568695989,
          0.01185164188529265,
          0.05110977162796316,
          0,
          0
        ],
        [
          1.520746375657761,
          0.5527100641180894,
          -0.9680363115396718,
          0.8367923171886841,
          0.07939184897580928,
          0.3674926642393141,
          0,
          0
        ],
        [
          1.131553547248288,
          0.9801012556403111,
          -0.1514522916079769,
          0.3713010131491672,
          0.2513622589805098,
          1.430790101441472,
          0,
          0
        ],
        [
          1.331279789873229,
          0.03658378956961174,
          -1.294696000303617,
          0.9995260114009505,
          0.0002364876094554061,
          0.001007995706478107,
          0,
          0
        ],
        [
          1.497941005803657,
          0.06016684695952538,
          -1.437774158844132,
          0.9983620928576107,
          0.0004736991512370914,
          0.002019556249678729,
          0,
          0
        ],
        [
          1.889088521151588,
          0.9105220923312101,
          -0.9785664288203779,
          0.7199086902178808,
          0.05119413442280775,
          0.2299272352600635,
          0,
          0
        ],
        [
          1.048633909020083,
          0.4096188438188861,
          -0.6390150652011972,
          0.8855071684098941,
          0.06621776480506973,
          0.3021874912389281,
          0,
          0
        ],
        [
          1.186506642650299,
          0.07442004848172053,
          -1.112086594168579,
          0.993550035693852,
          0.002914018365023455,
          0.01245395372570038,
          0,
          0
        ],
        [
          0.8893052798504436,
          0.05420083525732743,
          -0.8351044445931162,
          0.9239814219019012,
          0.04250903134614265,
          0.1891882222002033,
          0,
          0
        ],
        [
          1.137647262959417,
          0.09093069007927788,
          -1.04671657288014,
          0.9848833957744093,
          0.008669858356953896,
          0.03726844433049468,
          0,
          0
        ],
        [
          2.657761616463121,
          1.081484166376129,
          -1.576277450086992,
          0.6533553169502928,
          0.05364711298116613,
          0.2415687864838219,
          0,
          0
        ],
        [
          1.498628599150945,
          1.032309687055557,
          -0.4663189120953877,
          0.4722424848391234,
          0.1315763022784427,
          0.6456446916573682,
          0,
          0
        ],
        [
          1.392820782207556,
          0.04050296834915636,
          -1.3523178138584,
          0.9988797601603299,
          0.000605521820547689,
          0.002581905995601262,
          0,
          0
        ],
        [
          0.7863139491668447,
          2.673191772181374,
          1.88687782301453,
          0.0140830390653232,
          0.8958346980924959,
          36.64817701936169,
          0,
          0
        ],
        [
          1.588184077397561,
          0.04993146476341412,
          -1.538252612634147,
          0.9991543252333422,
          0.0003506157734271593,
          0.001494621829375615,
          0,
          0
        ],
        [
          3.041406888445151,
          1.202207479826375,
          -1.839199408618776,
          0.847075685163325,
          0.01544633364472149,
          0.06685495353740292,
          0,
          0
        ],
        [
          3.055379304703182,
          0.4219620446234387,
          -2.633417260079743,
          0.9615522452970048,
          0.01050709290540114,
          0.04524988299473956,
          0,
          0
        ],
        [
          3.155428275358001,
          2.917925286692431,
          -0.2375029886655704,
          0.1516006457611482,
          0.4951879752839844,
          4.180112521457873,
          0,
          0
        ],
        [
          2.040890664330148,
          1.253341085167538,
          -0.7875495791626108,
          0.5494381549378143,
          0.0781242286445472,
          0.361127794016799,
          0,
          0
        ],
        [
          1.046939356462098,
          0.8246261927781119,
          -0.2223131636839865,
          0.4947560186528746,
          0.2794525543275658,
          1.652696374148641,
          0,
          0
        ],
        [
          3.4716505954322,
          2.851240552366241,
          -0.6204100430659594,
          0.1335316389976556,
          0.7151766746064974,
          10.70003904713535,
          0,
          0
        ],
        [
          0.7804854916170548,
          9.816218729702527,
          9.035733238085472,
          0.03189819184130614,
          0.9018681171453155,
          39.16340789391037,
          0,
          0
        ],
        [
          1.741891865632895,
          1.986109206555634,
          0.2442173409227395,
          0.2447747650151068,
          0.383508636352976,
          2.650914526767767,
          0,
          0
        ],
        [
          2.501861594483857,
          22.69815357589137,
          20.19629198140751,
          0.02317916775006021,
          0.9471351321194222,
          76.34706895269875,
          0,
          0
        ],
        [
          1.405469884296676,
          0.04742338820286202,
          -1.358046496093814,
          0.9991366496991998,
          0.0003662695485008581,
          0.001561375946751227,
          0,
          0
        ],
        [
          1.20346731446854,
          0.03462042913141581,
          -1.168846885337124,
          0.9990233731477087,
          0.0005164313862066561,
          0.002201833847401926,
          0,
          0
        ],
        [
          1.298364419624225,
          0.04953277510013394,
          -1.248831644524091,
          0.9968169490862052,
          0.001846304335907951,
          0.007882308785604334,
          0,
          0
        ],
        [
          1.54045611200695,
          1.116267840297083,
          -0.4241882717098664,
          0.3995084117040621,
          0.1502622745177586,
          0.7535509682301715,
          0,
          0
        ],
        [
          0.9284115169721112,
          0.2804427535939105,
          -0.6479687633782008,
          0.8410331006974445,
          0.1260604506224895,
          0.614674271883514,
          0,
          0
        ],
        [
          2.123521409673726,
          0.4544614895762463,
          -1.669059920097479,
          0.9529669461779605,
          0.008959895294305634,
          0.03852647533165718,
          0,
          0
        ],
        [
          5.024367091902406,
          0.7115251562405542,
          -4.312841935661853,
          0.9375705332236964,
          0.008110531110570831,
          0.03484444799661234,
          0,
          0
        ],
        [
          1.964792743508683,
          0.9598690559327172,
          -1.004923687575966,
          0.6498818248182419,
          0.08050471406580506,
          0.3730949566088285,
          0,
          0
        ],
        [
          1.227577210720538,
          0.05186105128179181,
          -1.175716159438746,
          0.997838698590128,
          0.001094577426437624,
          0.00466949258741167,
          0,
          0
        ],
        [
          1.45703655099287,
          1.639827072999404,
          0.1827905220065347,
          0.2150211786668459,
          0.3338902903456229,
          2.136021398693003,
          0,
          0
        ],
        [
          1.508332918611117,
          0.03470456491681407,
          -1.473628353694303,
          0.9996375538715223,
          0.0001841840846522401,
          0.0007850181016520553,
          0,
          0
        ],
        [
          1.249673410028925,
          0.07149756827627325,
          -1.178175841752652,
          0.99491375567138,
          0.001984656808756996,
          0.00847414271922068,
          0,
          0
        ],
        [
          1.331555319832851,
          0.04316785720042993,
          -1.288387462632421,
          0.9981026979262935,
          0.001068358550065637,
          0.004557522631056814,
          0,
          0
        ],
        [
          1.886308977935613,
          0.08322435134048306,
          -1.803084626595129,
          0.9963786126479492,
          0.0007116037917601765,
          0.003034554786727059,
          0,
          0
        ],
        [
          0.5997857572684705,
          0.4839105249851203,
          -0.1158752322833502,
          0.5171859213036166,
          0.4159740448315916,
          3.03516047773646,
          0,
          0
        ],
        [
          0.9683228691169344,
          0.8430403502345399,
          -0.1252825188823945,
          0.4638482955585512,
          0.2761485779228622,
          1.625702047683489,
          0,
          0
        ],
        [
          2.712447913730232,
          0.05609386700223093,
          -2.656354046728001,
          0.9997279873950857,
          0.00007879419142083882,
          0.0003357963707651407,
          0,
          0
        ],
        [
          1.156052152515517,
          1.346478535424187,
          0.1904263829086705,
          0.1587089434581267,
          0.3185155095827905,
          1.99169201250666,
          0,
          0
        ],
        [
          1.673872176184764,
          0.03463007222702224,
          -1.639242103957741,
          0.9999091649690559,
          0.00003824019023340963,
          0.0001629612043187998,
          0,
          0
        ],
        [
          2.522072834864192,
          1.093383386995074,
          -1.428689447869118,
          0.6721024092009938,
          0.04652158512540387,
          0.2079175800598509,
          0,
          0
        ],
        [
          1.16901491146743,
          0.0349487219177045,
          -1.134066189549725,
          0.9987200412665475,
          0.0006775798760225353,
          0.002889365225652681,
          0,
          0
        ],
        [
          9.079381621348556,
          0.8155492166139371,
          -8.26383240473462,
          0.9736735967241985,
          0.001709304306553762,
          0.007296421880568777,
          0,
          0
        ],
        [
          1.112399700044929,
          0.9173589276187883,
          -0.1950407724261403,
          0.455462476951852,
          0.2053363943096458,
          1.10110866867233,
          0,
          0
        ],
        [
          1.222535452463909,
          1.899373366853434,
          0.6768379143895251,
          0.1327801511531947,
          0.4960194315918151,
          4.194039070815696,
          0,
          0
        ],
        [
          1.402523425283391,
          0.3771965764560758,
          -1.025326848827315,
          0.9299806292980841,
          0.01859936426191134,
          0.08076056315043083,
          0,
          0
        ],
        [
          1.781227179257633,
          0.03548167447487796,
          -1.745745504782755,
          0.9999280711755388,
          0.00002896449694487137,
          0.0001234315387147783,
          0,
          0
        ],
        [
          0.9800864844424861,
          0.8846360320049053,
          -0.09545045243758088,
          0.4094460191159853,
          0.3112359094693169,
          1.925603097245183,
          0,
          0
        ],
        [
          1.681944783679193,
          1.050246893536268,
          -0.6316978901429258,
          0.5458125579042729,
          0.07457774499677426,
          0.3434131187769269,
          0,
          0
        ],
        [
          1.076862409493285,
          0.5833686482219024,
          -0.4934937612713829,
          0.7134536616519974,
          0.1813566820830732,
          0.9440313440003114,
          0,
          0
        ],
        [
          2.113850848567707,
          0.2251158938239246,
          -1.888734954743782,
          0.9891020406088193,
          0.005133225912784299,
          0.02198735683797011,
          0,
          0
        ],
        [
          1.273347479463638,
          0.03549929661899065,
          -1.237848182844648,
          0.9992629205965005,
          0.0003881185043899784,
          0.001654552351698395,
          0,
          0
        ],
        [
          1.229775607258706,
          0.03317192327875682,
          -1.19660368397995,
          0.9992772851219717,
          0.0003762735697903361,
          0.001604038291726448,
          0,
          0
        ],
        [
          1.136455345605699,
          0.05767866213262384,
          -1.078776683473075,
          0.994880032592524,
          0.002997016425948127,
          0.01280973775673817,
          0,
          0
        ],
        [
          1.589058622491009,
          1.107340325510087,
          -0.4817182969809222,
          0.428451973985391,
          0.1220080080851134,
          0.59216857367787,
          0,
          0
        ],
        [
          1.253004268358382,
          0.04654599311946698,
          -1.206458275238915,
          0.9980541523084522,
          0.001068277375858087,
          0.004557175978780459,
          0,
          0
        ],
        [
          1.528214805464276,
          0.07049337645978117,
          -1.457721429004494,
          0.9971645855512461,
          0.0006629632643311445,
          0.002826995092837137,
          0,
          0
        ],
        [
          0.9329431979567051,
          0.5224828705320416,
          -0.4104603274246635,
          0.7320561879249047,
          0.1868720428957485,
          0.9793389188199788,
          0,
          0
        ],
        [
          1.103739516891828,
          0.8279847777526023,
          -0.275754739139226,
          0.5343481576635067,
          0.2223606828211146,
          1.218505131179272,
          0,
          0
        ],
        [
          1.188122876319747,
          0.06685096460431827,
          -1.121271911715429,
          0.9945137735501716,
          0.002887393918866019,
          0.01233983646488043,
          0,
          0
        ],
        [
          1.375546485679777,
          0.2727579968032946,
          -1.102788488876483,
          0.9616083287165927,
          0.02043143661377821,
          0.08888155398289758,
          0,
          0
        ],
        [
          1.182328467247595,
          0.2579909580980219,
          -0.9243375091495728,
          0.9708490226335079,
          0.0141825199279878,
          0.06130620900760025,
          0,
          0
        ],
        [
          1.659665267896771,
          0.3653533047541236,
          -1.294311963142648,
          0.9631593709985475,
          0.01279991494167891,
          0.05525218702295984,
          0,
          0
        ],
        [
          0.5939646922623487,
          0.4850969522121237,
          -0.108867740050225,
          0.5113740861480627,
          0.4214105294300114,
          3.103719254677889,
          0,
          0
        ],
        [
          1.765869778078795,
          0.212368638878527,
          -1.553501139200268,
          0.9912812028569625,
          0.004088525816523168,
          0.01749417964793632,
          0,
          0
        ],
        [
          1.859829108626815,
          1.114564487352934,
          -0.7452646212738814,
          0.4673349656283609,
          0.1231375573684315,
          0.5984207430447139,
          0,
          0
        ],
        [
          1.503796303745707,
          0.2433709802267661,
          -1.260425323518941,
          0.9823165694241803,
          0.007611678998801474,
          0.03268484229807162,
          0,
          0
        ],
        [
          0.8019252020705164,
          2.597517660538678,
          1.795592458468162,
          0.01101290790713214,
          0.8885908828568887,
          33.98824137993854,
          0,
          0
        ],
        [
          1.184550078214403,
          1.444741846303791,
          0.2601917680893879,
          0.1619093047426438,
          0.3571022381191757,
          2.366999858046676,
          0,
          0
        ],
        [
          1.765010409173926,
          0.4408577648820698,
          -1.324152644291856,
          0.9473981529221251,
          0.01209409930385628,
          0.05216816062850022,
          0,
          0
        ],
        [
          0.970924331618498,
          0.7122742368739506,
          -0.2586500947445474,
          0.6170225145348884,
          0.2162975191299547,
          1.176109858284532,
          0,
          0
        ],
        [
          0.8479550451442137,
          0.9766104967351918,
          0.1286554515909781,
          0.2196303119121923,
          0.4770840996175227,
          3.887860453481768,
          0,
          0
        ],
        [
          1.113027945511864,
          0.2049090410077389,
          -0.9081189045041252,
          0.9599521853158569,
          0.02647963729714374,
          0.11590830790835,
          0,
          0
        ],
        [
          1.739555220420741,
          0.8801133245055766,
          -0.8594418959151642,
          0.7144674653274518,
          0.05024034705294,
          0.2254169079048463,
          0,
          0
        ],
        [
          1.621097504774233,
          0.04800413559340307,
          -1.57309336918083,
          0.9989607664219056,
          0.0005225867069745522,
          0.002228091120464834,
          0,
          0
        ],
        [
          3.850560014285865,
          0.378185821650354,
          -3.472374192635511,
          0.9718215361621465,
          0.0107307490978364,
          0.04622352949029069,
          0,
          0
        ],
        [
          1.546514338720576,
          0.03499729654763136,
          -1.511517042172944,
          0.9996500729075922,
          0.0001773787339689208,
          0.0007560076077905722,
          0,
          0
        ],
        [
          1.240526647184306,
          0.07274040883299195,
          -1.167786238351314,
          0.9948832244324711,
          0.001873510310396232,
          0.00799867552334486,
          0,
          0
        ],
        [
          0.4520168735161932,
          0.5208304811046487,
          0.06881360758845545,
          0.3610153158017448,
          0.5727265103770661,
          5.712009383005906,
          0,
          0
        ],
        [
          1.932280652734722,
          1.299377582131506,
          -0.6329030706032155,
          0.3609930892973089,
          0.1473953834900363,
          0.7366883045073918,
          0,
          0
        ],
        [
          1.344792156411456,
          0.07834625592067383,
          -1.266445900490782,
          0.9942308396247188,
          0.001867636298706807,
          0.007973550373478721,
          0,
          0
        ],
        [
          1.599797469532224,
          3.892006559411187,
          2.292209089878963,
          0.02663831402439054,
          0.8624583284832492,
          26.72091934008324,
          0,
          0
        ],
        [
          1.411156896007816,
          0.9315879097650944,
          -0.479568986242722,
          0.5502133774071739,
          0.1308386549878363,
          0.6414801783341566,
          0,
          0
        ],
        [
          1.22456911038652,
          0.06511138260870537,
          -1.159457727777815,
          0.9952780188021199,
          0.002350945136241899,
          0.01004181629954265,
          0,
          0
        ],
        [
          1.116926482943621,
          0.5153577136369402,
          -0.6015687693066804,
          0.8443314232803234,
          0.07989881513853381,
          0.3700431102896848,
          0,
          0
        ],
        [
          1.278379799890878,
          0.07269050921235293,
          -1.205689290678525,
          0.9951458955705175,
          0.001588102627564563,
          0.00677823139015674,
          0,
          0
        ],
        [
          1.353150847933281,
          0.1946283348881708,
          -1.15852251304511,
          0.9852747569218601,
          0.008769148641317791,
          0.0376990316204692,
          0,
          0
        ],
        [
          1.730259967629687,
          1.124651709908437,
          -0.60560825772125,
          0.4461757633673106,
          0.1217518637175565,
          0.5907530257040252,
          0,
          0
        ],
        [
          2.094670894295957,
          0.2378689761052432,
          -1.856801918190714,
          0.9896307946913889,
          0.003984195502298588,
          0.01704598040022424,
          0,
          0
        ],
        [
          1.133120416935429,
          0.04311097472702309,
          -1.090009442208406,
          0.9926396239810108,
          0.004177832495994914,
          0.01787791250749576,
          0,
          0
        ],
        [
          0.460057178951066,
          0.7689269839262661,
          0.3088698049752002,
          0.1828710660114562,
          0.724748575084525,
          11.22032322571512,
          0,
          0
        ],
        [
          1.468708310084579,
          0.03240380545454739,
          -1.436304504630032,
          0.9998548385078648,
          0.0000668560321944612,
          0.0002849162424296574,
          0,
          0
        ],
        [
          2.280409667869365,
          1.044280676597742,
          -1.236128991271623,
          0.7479472419155189,
          0.03072344088952839,
          0.1350733642302249,
          0,
          0
        ],
        [
          1.285998016395067,
          0.8457875932704765,
          -0.4402104231245904,
          0.621120720115573,
          0.1084814022757919,
          0.5185282912245209,
          0,
          0
        ],
        [
          3.202290049850908,
          0.8978681131495397,
          -2.304421936701368,
          0.769409871939075,
          0.04731420660287999,
          0.211635952221467,
          0,
          0
        ],
        [
          1.380963489158846,
          0.05653767511251989,
          -1.324425814046326,
          0.9981957025098139,
          0.0005933395462922932,
          0.002529930724769402,
          0,
          0
        ],
        [
          1.709098467965802,
          1.275504066503013,
          -0.433594401462789,
          0.3893680084422628,
          0.1440910683744579,
          0.71739290422341,
          0,
          0
        ],
        [
          1.083974187680017,
          0.4719837596975852,
          -0.6119904279824321,
          0.8736840871768755,
          0.06851226703817145,
          0.313428707708346,
          0,
          0
        ],
        [
          2.06537186272402,
          0.03903211191419517,
          -2.026339750809825,
          0.9999482018833271,
          0.00001792976842135791,
          0.00007640645331685028,
          0,
          0
        ],
        [
          1.130540408279956,
          0.672324015818554,
          -0.4582163924614017,
          0.7152484180599299,
          0.1152826497852525,
          0.5552735408344555,
          0,
          0
        ],
        [
          1.352735332505702,
          0.04588033536038918,
          -1.306854997145313,
          0.997968367605856,
          0.001142203961236247,
          0.00487290081878802,
          0,
          0
        ],
        [
          1.149867970102015,
          0.04822266013094296,
          -1.101645309971072,
          0.9914150521519656,
          0.00508790956296302,
          0.02179225881929368,
          0,
          0
        ],
        [
          1.632151544189261,
          0.695715191084795,
          -0.9364363531044662,
          0.7997075638154291,
          0.06352099834168808,
          0.2890459209837639,
          0,
          0
        ],
        [
          1.157577302432104,
          0.06584961452651943,
          -1.091727687905585,
          0.9937738392551785,
          0.003520974533368099,
          0.01505713331712478,
          0,
          0
        ],
        [
          1.141383866449708,
          0.7559065256856022,
          -0.3854773407641056,
          0.6430098702315357,
          0.1462138150710825,
          0.7297714340009518,
          0,
          0
        ],
        [
          1.617517477215878,
          0.2237498050821068,
          -1.393767672133771,
          0.9836478007546121,
          0.008793838549518195,
          0.03780611652285188,
          0,
          0
        ],
        [
          2.012442435882454,
          0.08702625032359966,
          -1.925416185558855,
          0.9979856578207971,
          0.0002341331740470993,
          0.0009979579012103035,
          0,
          0
        ],
        [
          0.8731612820037418,
          1.459160936086912,
          0.5859996540831705,
          0.0990849336894292,
          0.5515530172520263,
          5.241115518482667,
          0,
          0
        ],
        [
          1.912605428272223,
          1.83623852078925,
          -0.07636690748297381,
          0.3471980815127795,
          0.2969501862890189,
          1.799886328522713,
          0,
          0
        ],
        [
          1.202490592513217,
          0.08218407312468926,
          -1.120306519388528,
          0.990937453035735,
          0.004248956783744098,
          0.01818356852075179,
          0,
          0
        ],
        [
          1.301805693403485,
          1.194696340272475,
          -0.1071093531310094,
          0.263224994544475,
          0.2197788542502825,
          1.200371739209563,
          0,
          0
        ],
        [
          1.175828361304588,
          1.612420559972133,
          0.4365921986675452,
          0.1529395292804089,
          0.3992512894671212,
          2.832050894739778,
          0,
          0
        ],
        [
          1.265200357176896,
          0.3320205536193774,
          -0.9331798035575185,
          0.9421808741232996,
          0.03429274577749817,
          0.1513227899394479,
          0,
          0
        ],
        [
          2.646456386826238,
          0.34792631872874,
          -2.298530068097498,
          0.9790181234198365,
          0.006665013420315019,
          0.02859254871207382,
          0,
          0
        ],
        [
          2.807834946449181,
          0.2765419905221847,
          -2.531292955926996,
          0.9183126300762384,
          0.06253478899418273,
          0.2842589203586247,
          0,
          0
        ],
        [
          1.068572146326138,
          0.04034259995443804,
          -1.0282295463717,
          0.9947575169642252,
          0.00282166983118861,
          0.01205815705588876,
          0,
          0
        ],
        [
          1.071284936272722,
          0.2739114255588417,
          -0.7973735107138804,
          0.9382102204170044,
          0.0386528708272621,
          0.1713361860569243,
          0,
          0
        ],
        [
          1.234433385375119,
          0.9954613966040605,
          -0.2389719887710581,
          0.405871542368643,
          0.2087526882757041,
          1.124261666793401,
          0,
          0
        ],
        [
          3.367480435408417,
          0.6082817989381161,
          -2.759198636470301,
          0.9322360902457282,
          0.01192139877652614,
          0.05141422517913064,
          0,
          0
        ],
        [
          0.9559325864734547,
          0.3931542509417634,
          -0.5627783355316913,
          0.8324996273144691,
          0.1186482243650862,
          0.5736665574975027,
          0,
          0
        ],
        [
          6.314369026842601,
          0.2636277125306056,
          -6.050741314311995,
          0.9975062231383109,
          0.0003311310313542383,
          0.001411533818087429,
          0,
          0
        ],
        [
          1.544359690917709,
          0.2515869686620598,
          -1.292772722255649,
          0.9678321772947297,
          0.01908378144766835,
          0.08290487954322484,
          0,
          0
        ],
        [
          0.9555453089660507,
          0.335984148989692,
          -0.6195611599763586,
          0.8692381143799004,
          0.0941914088639803,
          0.443121100865956,
          0,
          0
        ],
        [
          1.184220712000236,
          0.04928954304326721,
          -1.134931168956969,
          0.9963433578909433,
          0.002126477354124379,
          0.009080982450508406,
          0,
          0
        ],
        [
          1.140761721635152,
          0.05577508847958946,
          -1.084986633155562,
          0.9886888538529249,
          0.006965656479108066,
          0.02989133816810734,
          0,
          0
        ],
        [
          1.239284775956578,
          0.03347904797152288,
          -1.205805727985055,
          0.9993653913267824,
          0.0003304190013755136,
          0.001408497598288927,
          0,
          0
        ],
        [
          2.094400044782716,
          0.2221544831077727,
          -1.872245561674943,
          0.9880248871567558,
          0.005829592929976471,
          0.02498762454924808,
          0,
          0
        ],
        [
          1.310461346772761,
          0.5267335773601708,
          -0.7837277694125905,
          0.8229413176393354,
          0.08082182262431727,
          0.3746938014685524,
          0,
          0
        ],
        [
          0.6859542750574869,
          0.5023917829887353,
          -0.1835624920687515,
          0.6041051680767332,
          0.3167839525989776,
          1.975844163415853,
          0,
          0
        ],
        [
          1.128072705087513,
          0.9518285201206035,
          -0.1762441849669091,
          0.4135776734257983,
          0.222751360941175,
          1.221259540519009,
          0,
          0
        ],
        [
          1.887291428207749,
          0.3813061107128781,
          -1.505985317494871,
          0.9562554789872445,
          0.007275573603383032,
          0.03123101538179609,
          0,
          0
        ],
        [
          1.797423998588357,
          1.563818272279735,
          -0.233605726308622,
          0.3087161606376496,
          0.2829000880191688,
          1.681128795111614,
          0,
          0
        ],
        [
          1.259190355492242,
          3.657535873460983,
          2.398345517968741,
          0.01568869033871371,
          0.8369222673572785,
          21.86945861014501,
          0,
          0
        ],
        [
          1.689205685089559,
          0.4104943471622939,
          -1.278711337927265,
          0.9316278678031438,
          0.01120279314268298,
          0.04827993309027415,
          0,
          0
        ],
        [
          1.151660772869118,
          0.7254193846495902,
          -0.4262413882195282,
          0.6536992119938855,
          0.1703271205643327,
          0.8748316449521731,
          0,
          0
        ],
        [
          2.355847856412774,
          0.06583803733168525,
          -2.290009819081089,
          0.9997320045721317,
          0.00003476051043811392,
          0.0001481319757413735,
          0,
          0
        ],
        [
          1.225478780954866,
          0.2147899081461618,
          -1.010688872808704,
          0.9755159887466723,
          0.01484806902799664,
          0.06422651222268952,
          0,
          0
        ],
        [
          0.7965480540426901,
          0.7159365240844711,
          -0.08061152995821907,
          0.4758347331840251,
          0.3868622425989934,
          2.688721732919547,
          0,
          0
        ],
        [
          1.270702590781943,
          0.04290080702784196,
          -1.227801783754101,
          0.9977157915212448,
          0.001301990893617821,
          0.005555476773277756,
          0,
          0
        ],
        [
          2.156113386977875,
          1.019175394055732,
          -1.136937992922143,
          0.7272249521585483,
          0.03011884262626326,
          0.1323327479266275,
          0,
          0
        ],
        [
          1.84935813892291,
          0.03348901803958476,
          -1.815869120883325,
          0.9904749232184645,
          0.004807883652029971,
          0.02058707260094488,
          0,
          0
        ],
        [
          0.7702271876589498,
          0.7780002921718778,
          0.007773104512928009,
          0.3861625312982638,
          0.4449635213108263,
          3.416256372533953,
          0,
          0
        ],
        [
          1.582881973387031,
          0.8589991602004359,
          -0.7238828131865949,
          0.6876938605941373,
          0.07167275098999078,
          0.3290035237117848,
          0,
          0
        ],
        [
          0.8717266961973924,
          0.8136565143576344,
          -0.05807018183975798,
          0.4127590126856367,
          0.3701454985327043,
          2.504262257821946,
          0,
          0
        ],
        [
          1.681829869120747,
          1.18360945364323,
          -0.4982204154775167,
          0.3945771959604257,
          0.145836347652752,
          0.7275657828013442,
          0,
          0
        ],
        [
          14.93907526743964,
          0.7302131358430071,
          -14.20886213159663,
          0.9970174185001517,
          0.0001062934498269141,
          0.0004530021271678387,
          0,
          0
        ],
        [
          1.490407618081142,
          0.9154775200926598,
          -0.574930097988482,
          0.5835836080583027,
          0.1318922662320116,
          0.647430684942361,
          0,
          0
        ],
        [
          1.113252834756878,
          0.8233752967209249,
          -0.2898775380359535,
          0.5657708295297037,
          0.1613624118775344,
          0.8199278280791795,
          0,
          0
        ],
        [
          1.112396694002275,
          0.08524613377117843,
          -1.027150560231096,
          0.9877889545923262,
          0.006992626817694371,
          0.03000788949723282,
          0,
          0
        ],
        [
          1.606748859133571,
          1.235487895347383,
          -0.3712609637861872,
          0.3189748943090949,
          0.2002964442065142,
          1.06731296761228,
          0,
          0
        ],
        [
          0.8961460303967582,
          0.6050445974098254,
          -0.2911014329869328,
          0.6522028035149361,
          0.2415753872268525,
          1.357337474038504,
          0,
          0
        ],
        [
          2.532839886290564,
          0.09129174689225407,
          -2.441548139398309,
          0.9990815591286478,
          0.00008646558735284107,
          0.0003684923046043491,
          0,
          0
        ],
        [
          2.34873420960443,
          0.69678435410093,
          -1.6519498555035,
          0.896153260211789,
          0.01693408561810176,
          0.07340517640198971,
          0,
          0
        ],
        [
          1.364075835762393,
          0.7847960337485458,
          -0.5792798020138477,
          0.6476339514359934,
          0.1453320702705993,
          0.7246221843310573,
          0,
          0
        ],
        [
          1.110639749380635,
          0.06443484371176703,
          -1.046204905668868,
          0.9923484811759743,
          0.004610946657572009,
          0.01973989377633793,
          0,
          0
        ],
        [
          1.690660627601366,
          1.437646055305767,
          -0.2530145722955994,
          0.3438214812311676,
          0.2029606264887294,
          1.085124558297066,
          0,
          0
        ],
        [
          1.593629158520601,
          0.05596789234576073,
          -1.53766126617484,
          0.9983019634827821,
          0.0007987353805276307,
          0.003406414720224721,
          0,
          0
        ],
        [
          0.9560971669513657,
          0.4601692461984735,
          -0.4959279207528922,
          0.8125073694770869,
          0.1169547961444612,
          0.5643943712480263,
          0,
          0
        ],
        [
          1.285554780319397,
          0.03403601960217709,
          -1.25151876071722,
          0.9987814912452201,
          0.000649094820011828,
          0.002767819130754443,
          0,
          0
        ],
        [
          1.730416922055317,
          0.7366402664708684,
          -0.9937766555844485,
          0.796039824710053,
          0.05878517157024303,
          0.2661500812000345,
          0,
          0
        ],
        [
          2.127344030026013,
          0.04526669399971529,
          -2.082077336026297,
          0.9998600271702495,
          0.00004489918857523612,
          0.000191339910272822,
          0,
          0
        ],
        [
          17.81475563821474,
          1.088527634326842,
          -16.7262280038879,
          0.8648644723362642,
          0.02132615362886102,
          0.09285859846422535,
          0,
          0
        ],
        [
          1.508431581504685,
          1.043451279552917,
          -0.4649803019517675,
          0.456568871247819,
          0.1338355343483023,
          0.6584437019685792,
          0,
          0
        ],
        [
          1.045251456874631,
          0.1980266954680023,
          -0.8472247614066284,
          0.9709569161808077,
          0.01814729428162879,
          0.07876134325048634,
          0,
          0
        ],
        [
          2.358069228584054,
          0.325646580039081,
          -2.032422648544973,
          0.9809693959101704,
          0.003586977600280244,
          0.01534040563293041,
          0,
          0
        ],
        [
          1.017250026093329,
          0.1875132158248853,
          -0.8297368102684441,
          0.9555047473410829,
          0.02875142160320781,
          0.1261468762285894,
          0,
          0
        ],
        [
          1.608422797533441,
          0.1935068745312948,
          -1.414915923002146,
          0.9932659205888787,
          0.003485387473662644,
          0.01490441615423437,
          0,
          0
        ],
        [
          0.894093373149637,
          0.4960357127336816,
          -0.3980576604159554,
          0.7721233127893427,
          0.1546622432639503,
          0.7796534618525424,
          0,
          0
        ],
        [
          1.537340843315539,
          0.03631667586329491,
          -1.501024167452244,
          0.9996278596227584,
          0.0001882141087055144,
          0.0008021978563089644,
          0,
          0
        ],
        [
          1.638074472788631,
          1.220189454162936,
          -0.4178850186256955,
          0.3724605790541691,
          0.1513133627358498,
          0.7597618673822222,
          0,
          0
        ],
        [
          2.1566770192278,
          0.04214152035102783,
          -2.114535498876772,
          0.9998110409101132,
          0.00007955770927953579,
          0.0003390505056257037,
          0,
          0
        ],
        [
          2.112225901823899,
          1.024322609696552,
          -1.087903292127347,
          0.66572701269838,
          0.05425394086437747,
          0.2444580386662488,
          0,
          0
        ],
        [
          1.641486754135175,
          1.11811122972308,
          -0.5233755244120943,
          0.4781482113904981,
          0.1311879557827881,
          0.6434513339491739,
          0,
          0
        ],
        [
          1.186060426751974,
          0.0709840915549664,
          -1.115076335197008,
          0.9942647807444681,
          0.002675534957412949,
          0.011431987227633,
          0,
          0
        ],
        [
          1.349145096568933,
          0.5177896531303555,
          -0.8313554434385778,
          0.8264042321123157,
          0.09021916039441773,
          0.4225806128143888,
          0,
          0
        ],
        [
          1.520305086869872,
          0.03865044033727157,
          -1.4816546465326,
          0.9994694630344219,
          0.0002699468032371125,
          0.001150649398278198,
          0,
          0
        ],
        [
          2.917962762710609,
          0.4528235733866245,
          -2.465139189323985,
          0.8252344109834358,
          0.1234041700254884,
          0.5998988214342421,
          0,
          0
        ],
        [
          1.524952492093731,
          0.03689162161424156,
          -1.48806087047949,
          0.9998129468482683,
          0.0000780940670989268,
          0.0003328124253317292,
          0,
          0
        ],
        [
          3.849547775506416,
          2.990528446396064,
          -0.8590193291103523,
          0.369500674468339,
          0.279628388168712,
          1.654139920934979,
          0,
          0
        ],
        [
          2.844965822668121,
          1.491803764362079,
          -1.353162058306042,
          0.5243818468037096,
          0.1540532809422472,
          0.7760246477673364,
          0,
          0
        ],
        [
          1.009162580127215,
          0.2200219884490487,
          -0.7891405916781665,
          0.9376775484967312,
          0.04220218764321352,
          0.1877624299110177,
          0,
          0
        ],
        [
          2.33687412984298,
          1.717059762747498,
          -0.6198143670954819,
          0.4933965275516746,
          0.1721549398150672,
          0.8861719533427338,
          0,
          0
        ],
        [
          4.111834242531185,
          1.193740240309334,
          -2.918094002221852,
          0.8136361804776554,
          0.02869065732835877,
          0.1258723979818985,
          0,
          0
        ],
        [
          1.29780520883976,
          0.2448737144148422,
          -1.052931494424918,
          0.9791187689940137,
          0.009440580387344674,
          0.040613062180827,
          0,
          0
        ],
        [
          1.43093667732279,
          0.04851640001586904,
          -1.382420277306921,
          0.9986547489065423,
          0.0006835598846758715,
          0.002914882878380883,
          0,
          0
        ],
        [
          1.324543105412703,
          0.8928155388339415,
          -0.4317275665787613,
          0.5534038329237297,
          0.1502598920385297,
          0.753536907571062,
          0,
          0
        ],
        [
          2.793672523965669,
          0.8830294502749892,
          -1.91064307369068,
          0.8003204258393901,
          0.02740909347824578,
          0.1200914368246103,
          0,
          0
        ],
        [
          1.90829453366028,
          0.8538725141478167,
          -1.054422019512463,
          0.7042831259611381,
          0.07441515267413813,
          0.3426042251140788,
          0,
          0
        ],
        [
          1.163166007299351,
          0.2882670913227771,
          -0.8748989159765744,
          0.9456050469784577,
          0.03011091344801085,
          0.1322968280232173,
          0,
          0
        ],
        [
          1.781314630371257,
          0.4533948104684581,
          -1.327919819902798,
          0.9151331444950086,
          0.0322067862454971,
          0.1418118073610275,
          0,
          0
        ],
        [
          1.570333077420418,
          0.6649457030559442,
          -0.9053873743644736,
          0.8160799733542934,
          0.0618909973505426,
          0.2811394242731841,
          0,
          0
        ],
        [
          0.8491432907833146,
          0.7862163714509124,
          -0.06292691933240224,
          0.4464292991269792,
          0.3527720842192982,
          2.322654133898639,
          0,
          0
        ],
        [
          1.980987810314483,
          1.590800170307824,
          -0.3901876400066591,
          0.4388708749202921,
          0.2057840742702639,
          1.104131356613241,
          0,
          0
        ],
        [
          1.287065950317432,
          0.03696917098079946,
          -1.250096779336633,
          0.9985284356226963,
          0.0008014325112483666,
          0.003417926561464487,
          0,
          0
        ],
        [
          1.25047834784509,
          0.9554695928267535,
          -0.2950087550183361,
          0.4734183141117605,
          0.1615007976555145,
          0.8207664419774497,
          0,
          0
        ],
        [
          1.915607213212542,
          0.8282935261614026,
          -1.08731368705114,
          0.7530894481142523,
          0.06123599119473493,
          0.2779699792673556,
          0,
          0
        ],
        [
          1.367879473876946,
          0.9553571001220865,
          -0.4125223737548592,
          0.5132140050691514,
          0.143430352520646,
          0.7135525431238443,
          0,
          0
        ],
        [
          1.171618186902366,
          1.177747597538,
          0.006129410635633326,
          0.2275710933041245,
          0.2673031362301521,
          1.554630899264746,
          0,
          0
        ],
        [
          4.660519210824413,
          1.096784127651902,
          -3.563735083172511,
          0.7645219734370962,
          0.02865401882887412,
          0.125706914847255,
          0,
          0
        ],
        [
          0.7603529929977207,
          2.537081816272253,
          1.776728823274532,
          0.01457436040054251,
          0.8591774611773517,
          25.99909790986237,
          0,
          0
        ],
        [
          1.242328852474399,
          1.104361147369633,
          -0.1379677051047663,
          0.3143387581511678,
          0.2571355476994528,
          1.475027497600381,
          0,
          0
        ],
        [
          1.283093895937386,
          0.04567543614755773,
          -1.237418459789828,
          0.9975054276229082,
          0.001429304017742948,
          0.006099487856543684,
          0,
          0
        ],
        [
          0.6126887308493117,
          0.8273254778795548,
          0.214636747030243,
          0.2348409575748025,
          0.611569535299808,
          6.709345128934766,
          0,
          0
        ],
        [
          1.250524010116143,
          0.03924437836534573,
          -1.211279631750797,
          0.9980327013347494,
          0.001100603482726187,
          0.004695228207461845,
          0,
          0
        ],
        [
          1.372426676101642,
          0.04967148803777531,
          -1.322755188063866,
          0.9970123345421709,
          0.001722582359969179,
          0.00735319904703293,
          0,
          0
        ],
        [
          2.539221535536238,
          0.5762992222242063,
          -1.962922313312031,
          0.8711126556487329,
          0.06105848654542651,
          0.2771118309907626,
          0,
          0
        ],
        [
          1.679528427308987,
          0.3259082519327679,
          -1.353620175376219,
          0.9800544260321277,
          0.006389435370327046,
          0.02740273145497366,
          0,
          0
        ],
        [
          2.870182775196098,
          1.255162187178781,
          -1.615020588017317,
          0.5516671414780301,
          0.09502673331788165,
          0.4474635084401935,
          0,
          0
        ],
        [
          1.236754118544394,
          0.04687174358240953,
          -1.189882374961984,
          0.9980062281784794,
          0.001093916279592495,
          0.004666669030962592,
          0,
          0
        ],
        [
          1.305120486075,
          0.03854415709577289,
          -1.266576328979227,
          0.9983606902685551,
          0.00090379468864643,
          0.003854872771590648,
          0,
          0
        ],
        [
          1.532309099645481,
          1.033364840598878,
          -0.4989442590466033,
          0.4893298785927688,
          0.1334028327935433,
          0.6559871927322062,
          0,
          0
        ],
        [
          1.998999159519193,
          1.048610031015203,
          -0.9503891285039903,
          0.6643773808234452,
          0.04531511765817804,
          0.2022696114041504,
          0,
          0
        ],
        [
          1.44259539781201,
          0.03509805926788314,
          -1.407497338544127,
          0.9993950579218892,
          0.0003171877845721349,
          0.001352078173125813,
          0,
          0
        ],
        [
          1.579290656669778,
          0.7057583723761817,
          -0.8735322842935968,
          0.7884214503336844,
          0.05282823610075834,
          0.2376757871522462,
          0,
          0
        ],
        [
          1.084546128964043,
          0.467424154288555,
          -0.6171219746754879,
          0.8762210221068328,
          0.06804554872073768,
          0.3111376786752815,
          0,
          0
        ],
        [
          1.481755606083332,
          1.112230672927324,
          -0.3695249331560082,
          0.3948666322205771,
          0.1392940414929866,
          0.6896445418206348,
          0,
          0
        ],
        [
          1.257881836706969,
          0.05756134771416523,
          -1.200320488992803,
          0.9953119333324394,
          0.002711504149947075,
          0.01158609373582914,
          0,
          0
        ],
        [
          1.197063056912647,
          1.13536945287589,
          -0.06169360403675639,
          0.3020418830007678,
          0.2172812425018124,
          1.182943679302524,
          0,
          0
        ],
        [
          1.318810135069679,
          0.04608152425014255,
          -1.272728610819537,
          0.9977670918876702,
          0.001267873037755992,
          0.005409714175654085,
          0,
          0
        ],
        [
          1.045123270058093,
          1.059081693896895,
          0.01395842383880197,
          0.2565766084899876,
          0.3427647227686121,
          2.222403055544175,
          0,
          0
        ],
        [
          1.273466224379826,
          0.8940158399919956,
          -0.3794503843878309,
          0.5510097762255737,
          0.1412817033608748,
          0.7011045401349109,
          0,
          0
        ],
        [
          1.755155610123823,
          0.03912663597654052,
          -1.716028974147283,
          0.9998916520352711,
          0.00003879939772823721,
          0.0001653443687894098,
          0,
          0
        ],
        [
          2.139622265407175,
          0.7787665501602637,
          -1.360855715246911,
          0.8582705892283348,
          0.02208709828538526,
          0.09624674735423507,
          0,
          0
        ],
        [
          1.403675446297469,
          1.209978108953769,
          -0.1936973373437003,
          0.3069046003764148,
          0.1800168971745075,
          0.9355261733706113,
          0,
          0
        ],
        [
          1.608267102057219,
          0.9891008664298955,
          -0.6191662356273238,
          0.5787375481034095,
          0.07663457765780002,
          0.3536704171037441,
          0,
          0
        ],
        [
          1.331710201936022,
          0.232065838724363,
          -1.099644363211659,
          0.9835752273498904,
          0.007521272170683295,
          0.03229368993853643,
          0,
          0
        ],
        [
          7.994514071882054,
          0.6332714015843003,
          -7.361242670297753,
          0.9596915293739592,
          0.005883478897626461,
          0.02521996516539592,
          0,
          0
        ],
        [
          2.188029887400828,
          0.3937881521597295,
          -1.794241735241098,
          0.9619153799837963,
          0.00455073587090407,
          0.01948094737205977,
          0,
          0
        ],
        [
          1.227679048021977,
          0.6394531171850073,
          -0.58822593083697,
          0.7683518309437701,
          0.09127270336929406,
          0.4280109834131745,
          0,
          0
        ],
        [
          0.9520072518914268,
          0.352360003310613,
          -0.5996472485808138,
          0.8886883498181719,
          0.07489037004338585,
          0.344969221282209,
          0,
          0
        ],
        [
          0.9159980366231287,
          0.6797136276217118,
          -0.2362844090014169,
          0.6007078969598193,
          0.2365476753339499,
          1.320335608870356,
          0,
          0
        ],
        [
          1.670794278220064,
          1.171269097154223,
          -0.4995251810658405,
          0.4349623441774667,
          0.1103626105500007,
          0.5286357276774524,
          0,
          0
        ],
        [
          1.735778844188096,
          0.03523268695411028,
          -1.700546157233986,
          0.99992526424385,
          0.00003025785107764544,
          0.0001289433044307749,
          0,
          0
        ],
        [
          1.250382993157251,
          0.5924350264295948,
          -0.6579479667276564,
          0.797486372341948,
          0.06596371081394571,
          0.3009462270144651,
          0,
          0
        ],
        [
          1.351583368100871,
          0.2828847603166237,
          -1.068698607784247,
          0.9561411246989032,
          0.0219638132746925,
          0.09569745601533403,
          0,
          0
        ],
        [
          0.9645570067658867,
          0.4577211705169287,
          -0.506835836248958,
          0.7816924352192621,
          0.1492679429890141,
          0.7476895719262865,
          0,
          0
        ],
        [
          1.522246781215228,
          0.2443849362977806,
          -1.277861844917447,
          0.9857525062930447,
          0.005040871037155414,
          0.02158976520768116,
          0,
          0
        ],
        [
          1.236105805664521,
          0.2446930547753307,
          -0.9914127508891902,
          0.9654968917981128,
          0.02040361224691917,
          0.08875799029829756,
          0,
          0
        ],
        [
          1.166132785108468,
          0.05281371443217755,
          -1.11331907067629,
          0.9963758535202263,
          0.002073895348452688,
          0.00885596777772884,
          0,
          0
        ],
        [
          9.83233154929272,
          0.08201201344800169,
          -9.750319535844717,
          0.9997287129803426,
          0.00006683075289757543,
          0.0002848085040039236,
          0,
          0
        ],
        [
          1.930357876434745,
          0.06542001124959523,
          -1.864937865185149,
          0.9806697055709894,
          0.01247938019975834,
          0.05385107995037183,
          0,
          0
        ],
        [
          1.983463786714354,
          0.2195846739648386,
          -1.763879112749516,
          0.9894882880086983,
          0.005053238422551569,
          0.02164300304248949,
          0,
          0
        ],
        [
          3.347232094568548,
          0.6329775637813666,
          -2.714254530787181,
          0.8303905092866134,
          0.08157801786856514,
          0.3785109542283297,
          0,
          0
        ],
        [
          1.527414395622407,
          0.2215792259385559,
          -1.305835169683851,
          0.9867602543328341,
          0.006457443259203464,
          0.02769629639854397,
          0,
          0
        ],
        [
          1.868246180032842,
          0.0571577736657983,
          -1.811088406367044,
          0.9986387797080809,
          0.0006015442296595678,
          0.002564935596104286,
          0,
          0
        ],
        [
          0.3761246020047211,
          0.5468628948505336,
          0.1707382928458125,
          0.2690027999525929,
          0.6723692647243747,
          8.745221019180512,
          0,
          0
        ],
        [
          1.092833562781792,
          0.06698839306321329,
          -1.025845169718579,
          0.9827832419657367,
          0.01099432169565807,
          0.04737151005456423,
          0,
          0
        ],
        [
          1.905207881010063,
          0.05779904652079689,
          -1.847408834489267,
          0.9984143354639742,
          0.0007433836283839131,
          0.003170177165321106,
          0,
          0
        ],
        [
          1.080637255166758,
          0.05599437426956846,
          -1.024642880897189,
          0.9912693605922014,
          0.005286908293685569,
          0.02264912960772224,
          0,
          0
        ],
        [
          2.365304034010479,
          0.0478746519019911,
          -2.317429382108487,
          0.999715263625839,
          0.0001160752075471552,
          0.0004946949263865189,
          0,
          0
        ],
        [
          1.364175110979896,
          0.03578671625812965,
          -1.328388394721767,
          0.9996793813222163,
          0.0001512565780153476,
          0.0006446552729270965,
          0,
          0
        ],
        [
          1.264942055472772,
          0.3801079355211784,
          -0.8848341199515933,
          0.9410621453233011,
          0.0254530022799372,
          0.1112970881583902,
          0,
          0
        ],
        [
          1.930357876434745,
          0.06542001124959523,
          -1.864937865185149,
          0.9806697055709894,
          0.01247938019975834,
          0.05385107995037183,
          0,
          0
        ],
        [
          1.269333847976953,
          0.04881931047615731,
          -1.220514537500796,
          0.9968715120809197,
          0.001818201294283754,
          0.00776211172846478,
          0,
          0
        ],
        [
          5.207711902656787,
          0.435673940701217,
          -4.77203796195557,
          0.9923340193938395,
          0.00113145716690824,
          0.004827000625830448,
          0,
          0
        ],
        [
          1.997928477782561,
          0.4660408577097313,
          -1.53188762007283,
          0.9314802073396754,
          0.02796483991745871,
          0.1225964619334673,
          0,
          0
        ],
        [
          0.6143831506026921,
          0.2903722794917309,
          -0.3240108711109612,
          0.6661115712586797,
          0.2750207850961396,
          1.616544020800264,
          0,
          0
        ],
        [
          1.930357876434745,
          0.06542001124959523,
          -1.864937865185149,
          0.9806697055709894,
          0.01247938019975834,
          0.05385107995037183,
          0,
          0
        ],
        [
          0.9747659531735842,
          0.2036441144838252,
          -0.7711218386897589,
          0.9607211183756752,
          0.02495192560024639,
          0.1090499853229578,
          0,
          0
        ],
        [
          2.66159752377783,
          0.2085323900538207,
          -2.45306513372401,
          0.9985993635353818,
          0.0002824145521461595,
          0.00120380824392442,
          0,
          0
        ],
        [
          1.39090829271095,
          0.294253503764825,
          -1.096654788946124,
          0.9596622485116254,
          0.01549338238463144,
          0.06706179496973119,
          0,
          0
        ],
        [
          3.561465000468406,
          0.3903743440726339,
          -3.171090656395772,
          0.98746411281682,
          0.001662450534075882,
          0.007096086475543709,
          0,
          0
        ],
        [
          1.053785674539127,
          0.4728937085203496,
          -0.5808919660187779,
          0.8172199874523152,
          0.1228820489153547,
          0.597005068647217,
          0,
          0
        ],
        [
          1.239623882302111,
          0.6639307944310947,
          -0.5756930878710164,
          0.7436693543553045,
          0.119496184801098,
          0.5783228755480855,
          0,
          0
        ],
        [
          1.478063531861442,
          0.03651035451430033,
          -1.441553177347142,
          0.9995320284410634,
          0.0002404703619021606,
          0.001024975720777488,
          0,
          0
        ],
        [
          1.682867547026664,
          0.03673848400246922,
          -1.646129063024195,
          0.9996834328544885,
          0.0001583176269939341,
          0.0006747542166095216,
          0,
          0
        ],
        [
          2.178721379595495,
          0.3615162797874967,
          -1.817205099807998,
          0.9524275178517161,
          0.02357534928121856,
          0.1028885328362766,
          0,
          0
        ],
        [
          1.201511159384418,
          0.2106774975735465,
          -0.9908336618108712,
          0.9760373352897264,
          0.01466285975367042,
          0.06341345289250996,
          0,
          0
        ],
        [
          1.223902840813956,
          0.7028934715664059,
          -0.5210093692475504,
          0.7045685252746221,
          0.1329179245894011,
          0.6532372121192589,
          0,
          0
        ],
        [
          4.18330767434621,
          0.06973683408248456,
          -4.113570840263725,
          0.9996534675940161,
          0.00008210357677915101,
          0.0003499011013330302,
          0,
          0
        ],
        [
          1.305266100207764,
          0.1987697619458993,
          -1.106496338261865,
          0.9820652505498657,
          0.01084269699358513,
          0.04671103961121722,
          0,
          0
        ],
        [
          1.489718466998111,
          0.03197591754972067,
          -1.45774254944839,
          0.9998905954263037,
          0.00004859428111838299,
          0.0002070874784767469,
          0,
          0
        ],
        [
          4.602206607041791,
          0.06032499815288892,
          -4.541881608888902,
          0.999902991421953,
          0.00002417113186348406,
          0.0001030042297234302,
          0,
          0
        ],
        [
          1.507500961181727,
          0.6364349350018392,
          -0.8710660261798879,
          0.8290505139256452,
          0.04608763531545339,
          0.205884437965448,
          0,
          0
        ],
        [
          1.060234916969275,
          0.04945245104802045,
          -1.010782465921255,
          0.9920954945685394,
          0.004577306001058981,
          0.01959521273090095,
          0,
          0
        ],
        [
          1.719950675959946,
          0.05653250488892447,
          -1.663418171071022,
          0.9987601615691013,
          0.0005237587147020372,
          0.002233090689731847,
          0,
          0
        ],
        [
          2.902963736199401,
          0.04648724898226643,
          -2.856476487217134,
          0.9998746511833744,
          0.00004574333888625092,
          0.0001949374593305631,
          0,
          0
        ],
        [
          1.540476974135233,
          0.3866041070305349,
          -1.153872867104698,
          0.9562319036241048,
          0.0132566601108582,
          0.05725026369070114,
          0,
          0
        ],
        [
          0.9144008264882356,
          0.6369707548740352,
          -0.2774300716142004,
          0.6584817437889295,
          0.2149133820406742,
          1.166523406695373,
          0,
          0
        ],
        [
          1.261101758630436,
          0.2016246490883214,
          -1.059477109542115,
          0.9803837928442632,
          0.01192004904131989,
          0.05140833385973262,
          0,
          0
        ],
        [
          1.355433067385738,
          0.195939272240866,
          -1.159493795144872,
          0.9851189877659107,
          0.00884155070675106,
          0.03801306848389185,
          0,
          0
        ],
        [
          1.568781726142543,
          0.9548208649818803,
          -0.6139608611606628,
          0.5614860633029082,
          0.1249633701354906,
          0.6085609334707436,
          0,
          0
        ],
        [
          1.930357876434745,
          0.06542001124959523,
          -1.864937865185149,
          0.9806697055709894,
          0.01247938019975834,
          0.05385107995037183,
          0,
          0
        ],
        [
          1.191512188917192,
          0.237713916590281,
          -0.9537982723269105,
          0.9775040429346851,
          0.01149976810343389,
          0.04957467558061263,
          0,
          0
        ],
        [
          5.17754684943355,
          0.3121558974781374,
          -4.865390951955412,
          0.9463505683583763,
          0.03867046377962539,
          0.1714173071475218,
          0,
          0
        ],
        [
          3.29933597115137,
          0.7814410043434366,
          -2.517894966807933,
          0.8178459909198228,
          0.04679744174542629,
          0.209210986202584,
          0,
          0
        ],
        [
          0.8997300862568173,
          0.7288054182403546,
          -0.1709246680164627,
          0.5243267739900709,
          0.3036645454907426,
          1.858331352229749,
          0,
          0
        ],
        [
          1.736410946849968,
          0.07775496364411612,
          -1.658655983205852,
          0.9968340613267438,
          0.0006927316309778132,
          0.002954020779211558,
          0,
          0
        ],
        [
          1.372715451054957,
          0.5951868943600886,
          -0.7775285566948682,
          0.820631379275292,
          0.04454711118093044,
          0.1986816882472831,
          0,
          0
        ],
        [
          1.316901668398023,
          0.03261651202656943,
          -1.284285156371454,
          0.999702923415081,
          0.0001464096305439352,
          0.0006239945662915847,
          0,
          0
        ],
        [
          1.310296608395712,
          0.03902174547197969,
          -1.271274862923732,
          0.9982232704600772,
          0.0009841829434465684,
          0.004198083219649843,
          0,
          0
        ],
        [
          2.058258926721046,
          0.06960729999943098,
          -1.988651626721615,
          0.9991295845820422,
          0.0001455001040788656,
          0.0006201176207718363,
          0,
          0
        ],
        [
          1.273487362019717,
          0.03761688228648543,
          -1.235870479733232,
          0.9983966505814551,
          0.0008856549603929363,
          0.003777434465170708,
          0,
          0
        ],
        [
          1.023133256848555,
          0.2247083692888348,
          -0.7984248875597206,
          0.9572911497862878,
          0.027440986715982,
          0.1202351180476094,
          0,
          0
        ],
        [
          1.021051676448014,
          0.6179699819693368,
          -0.4030816944786771,
          0.6804634879642202,
          0.1956193838673157,
          1.036329507039781,
          0,
          0
        ],
        [
          1.563340901694902,
          0.03830941104741654,
          -1.525031490647486,
          0.9997964699144237,
          0.00008347316299409366,
          0.0003557383589666862,
          0,
          0
        ],
        [
          1.461789307457466,
          0.06190074883833189,
          -1.399888558619134,
          0.9977105322790117,
          0.0008973038331341079,
          0.003827163055572607,
          0,
          0
        ],
        [
          1.773451125948478,
          0.05695559790526494,
          -1.716495528043213,
          0.998918869669984,
          0.0004137773510403551,
          0.001763981503678657,
          0,
          0
        ],
        [
          1.522769095710884,
          0.046752054550167,
          -1.476017041160717,
          0.9989817586828397,
          0.0005119038646995084,
          0.002182520621923778,
          0,
          0
        ],
        [
          1.476931129147567,
          0.2663952635596453,
          -1.210535865587921,
          0.972319805118358,
          0.0124415016244401,
          0.0536855669138435,
          0,
          0
        ],
        [
          1.120854842936009,
          0.4274979326422154,
          -0.6933569102937932,
          0.8920828191139638,
          0.05354111422725745,
          0.241064481257235,
          0,
          0
        ],
        [
          0.8531938651526072,
          0.05486299757030326,
          -0.798330867582304,
          0.9141605853166109,
          0.04754004156821542,
          0.2126965295544148,
          0,
          0
        ],
        [
          1.084243595276475,
          0.07049964158705181,
          -1.013743953689423,
          0.9898830628139877,
          0.006209067421177238,
          0.02662434421060323,
          0,
          0
        ],
        [
          1.702874675932799,
          0.0362814521360381,
          -1.666593223796761,
          0.9997613624736942,
          0.0001154994855030733,
          0.00049224100294265,
          0,
          0
        ],
        [
          1.11524667519461,
          0.03950928259555348,
          -1.075737392599057,
          0.992851316467185,
          0.003893153229449106,
          0.01665494280820331,
          0,
          0
        ],
        [
          1.33350953397349,
          0.03485842611769629,
          -1.298651107855794,
          0.9995774751701414,
          0.0002136078804211803,
          0.000910453192071952,
          0,
          0
        ],
        [
          1.136821931784612,
          0.0379047632801545,
          -1.098917168504457,
          0.9940752892647775,
          0.003206165893295793,
          0.01370655207951631,
          0,
          0
        ],
        [
          1.198838275805944,
          0.0529581055951651,
          -1.145880170210779,
          0.9918597572736226,
          0.004954725948026989,
          0.02121897349769071,
          0,
          0
        ],
        [
          3.768492496909313,
          0.2020590450834319,
          -3.566433451825882,
          0.9969413456003092,
          0.001259026314731762,
          0.005371919718109403,
          0,
          0
        ],
        [
          0.9226221298924733,
          0.4688449045809068,
          -0.4537772253115665,
          0.8056581552392676,
          0.1198788554783033,
          0.5804271339098325,
          0,
          0
        ],
        [
          1.272872167812191,
          0.03234849153757777,
          -1.240523676274613,
          0.9996162461883201,
          0.0001935598687300688,
          0.0008249867294497648,
          0,
          0
        ],
        [
          1.837860279818164,
          0.03659337353547473,
          -1.80126690628269,
          0.9999539095474501,
          0.00001532995490689214,
          0.00006532736013031312,
          0,
          0
        ],
        [
          1.40686144670391,
          0.6616494448788519,
          -0.7452120018250576,
          0.7877663494025235,
          0.0851618423644259,
          0.3966873498449499,
          0,
          0
        ],
        [
          1.398891810006728,
          0.04710003244461828,
          -1.35179177756211,
          0.9986299079610393,
          0.000700107599494113,
          0.002985496214222208,
          0,
          0
        ],
        [
          1.041032863146722,
          0.4385170217589804,
          -0.6025158413877421,
          0.8566385097363367,
          0.08542187655092383,
          0.3980117308467397,
          0,
          0
        ],
        [
          1.116358101548428,
          0.03810883190213834,
          -1.078249269646289,
          0.9932763434914325,
          0.003605887322986695,
          0.01542156939823558,
          0,
          0
        ],
        [
          1.107428729321894,
          0.04444792858164371,
          -1.062980800740251,
          0.9911448330320461,
          0.005063383026053059,
          0.02168667346499062,
          0,
          0
        ],
        [
          1.544421379851847,
          0.04893940276835178,
          -1.495481977083496,
          0.9991892806827598,
          0.0003393800817055328,
          0.001446709520317111,
          0,
          0
        ],
        [
          1.19582714976165,
          0.04882167620859078,
          -1.147005473553059,
          0.9971549206102372,
          0.001617730452132496,
          0.006904891753877403,
          0,
          0
        ],
        [
          1.036686296756094,
          0.2186413151754005,
          -0.8180449815806938,
          0.9623731098812948,
          0.02395269090621147,
          0.1045757566073321,
          0,
          0
        ],
        [
          1.282935279202549,
          0.03256172327636854,
          -1.25037355592618,
          0.9994554013546038,
          0.0002803889701577235,
          0.001195171662793745,
          0,
          0
        ],
        [
          1.955030516684898,
          0.05030373762961225,
          -1.904726779055286,
          0.9997728279973578,
          0.00006197650489533095,
          0.000264120172040056,
          0,
          0
        ],
        [
          15.94102235253984,
          0.1010533813986453,
          -15.83996897114119,
          0.9999452866261648,
          0.000007595948577068451,
          0.00003236926875625365,
          0,
          0
        ],
        [
          1.034992856898622,
          0.7820482916014974,
          -0.2529445652971251,
          0.5666391657977516,
          0.2278379528035773,
          1.257376072704382,
          0,
          0
        ],
        [
          1.179388128218071,
          0.03251865608188058,
          -1.14686947213619,
          0.9962828151043138,
          0.001889517063321506,
          0.008067143361659347,
          0,
          0
        ],
        [
          1.539880509850478,
          0.0350448264021542,
          -1.504835683448323,
          0.999803800708368,
          0.00009233109400714375,
          0.0003934917721752052,
          0,
          0
        ],
        [
          1.547968302836061,
          0.04244930618920902,
          -1.505518996646852,
          0.9993035510087382,
          0.0003493392543297657,
          0.001489178320568652,
          0,
          0
        ],
        [
          1.988211636706134,
          0.1988366492285908,
          -1.789374987477544,
          0.9975519663910144,
          0.0007691132685698637,
          0.003279986283547591,
          0,
          0
        ],
        [
          1.128826638899368,
          0.5226198595260989,
          -0.6062067793732695,
          0.8097094171993889,
          0.09943307576803734,
          0.4705030629644683,
          0,
          0
        ],
        [
          1.15066180821357,
          0.0430573889501777,
          -1.107604419263393,
          0.9928330299907846,
          0.004057213865895963,
          0.01735965478108885,
          0,
          0
        ],
        [
          0.9252315430351551,
          0.06883334844660632,
          -0.8563981945885488,
          0.9670410881673108,
          0.0204767032071661,
          0.08908259088206981,
          0,
          0
        ],
        [
          0.8827467332013477,
          0.4092344477905902,
          -0.4735122854107575,
          0.8231798407716386,
          0.1219747030187116,
          0.5919844709200965,
          0,
          0
        ],
        [
          1.140010134736789,
          0.03365805642277333,
          -1.106352078314016,
          0.9951777561707629,
          0.002474514357667181,
          0.01057093862741578,
          0,
          0
        ],
        [
          1.172693354145191,
          0.3896097282941235,
          -0.7830836258510676,
          0.9153004671498901,
          0.04446030291727752,
          0.1982765057926481,
          0,
          0
        ],
        [
          2.339801386250119,
          0.2071929900645108,
          -2.132608396185608,
          0.9936113836443861,
          0.003006897604691411,
          0.0128520989043766,
          0,
          0
        ],
        [
          1.249059675769743,
          0.04432719937902092,
          -1.204732476390722,
          0.9973654687177483,
          0.001514488580051975,
          0.006463560364409934,
          0,
          0
        ],
        [
          1.27645329388583,
          0.3197853072247211,
          -0.9566679866611091,
          0.9506155074911111,
          0.01801730505421219,
          0.07818682376820152,
          0,
          0
        ],
        [
          2.169990054619357,
          1.317632729847776,
          -0.852357324771581,
          0.517336439228389,
          0.1273602003486894,
          0.6219368513640287,
          0,
          0
        ],
        [
          1.75301470607491,
          0.03279243504248443,
          -1.720222271032426,
          0.999725300170152,
          0.0001381699450533157,
          0.0005888723584384668,
          0,
          0
        ],
        [
          1.90174601298957,
          0.03848330595515047,
          -1.86326270703442,
          0.9998426222931354,
          0.00006962022070350033,
          0.0002966970348515549,
          0,
          0
        ],
        [
          1.930357876434745,
          0.06542001124959523,
          -1.864937865185149,
          0.9806697055709894,
          0.01247938019975834,
          0.05385107995037183,
          0,
          0
        ],
        [
          1.142127372742695,
          0.04197013482569593,
          -1.100157237916999,
          0.9933581412751123,
          0.003739923409767128,
          0.01599696353716752,
          0,
          0
        ],
        [
          1.495149536377461,
          0.04346452472164201,
          -1.451685011655819,
          0.9994758913996971,
          0.0002345261672159465,
          0.0009996333692003179,
          0,
          0
        ],
        [
          1.08437878593936,
          0.09014624093583228,
          -0.9942325450035279,
          0.9850445474862966,
          0.008921933095562464,
          0.03836177296584409,
          0,
          0
        ],
        [
          1.192159179116089,
          0.04032074891844441,
          -1.151838430197645,
          0.9947358025646323,
          0.002949547924832535,
          0.01260624943058501,
          0,
          0
        ],
        [
          1.121486919239073,
          0.05516001750434799,
          -1.066326901734725,
          0.9927707438507133,
          0.004377563783333926,
          0.01873636686677584,
          0,
          0
        ],
        [
          3.76877543936821,
          0.05887336912111642,
          -3.709902070247094,
          0.9997104017920333,
          0.000101709892656125,
          0.0004334659058889568,
          0,
          0
        ],
        [
          1.227974089634659,
          0.07074932537701265,
          -1.157224764257646,
          0.9948389400631241,
          0.002236058822523091,
          0.0095499916759318,
          0,
          0
        ],
        [
          1.063577355846953,
          0.04028674028670001,
          -1.023290615560253,
          0.9946964839165118,
          0.002845517639866934,
          0.01216035938060178,
          0,
          0
        ],
        [
          1.11581087722635,
          0.03398790894966709,
          -1.081822968276683,
          0.9943843543282932,
          0.002864837353679961,
          0.01224315965676655,
          0,
          0
        ],
        [
          1.118236249751169,
          0.06556236355120482,
          -1.052673886199964,
          0.9846854636577641,
          0.009736672993958813,
          0.04189936703574001,
          0,
          0
        ],
        [
          1.984739386531467,
          0.04962285697704284,
          -1.935116529554424,
          0.9998379501485444,
          0.00002916901783261855,
          0.0001243031252054992,
          0,
          0
        ],
        [
          1.169693207900885,
          0.05278304519585283,
          -1.116910162705032,
          0.9963626601954809,
          0.002084364827633268,
          0.00890076802805331,
          0,
          0
        ],
        [
          7.302612214632259,
          0.06616494344113641,
          -7.236447271191123,
          0.9999268681953732,
          0.00001818092855602965,
          0.00007747677411279486,
          0,
          0
        ],
        [
          2.120119978576369,
          0.3352583185790409,
          -1.784861659997328,
          0.9724330468357627,
          0.01188007725474164,
          0.05123387244471046,
          0,
          0
        ],
        [
          1.125023968271466,
          0.04256428734304431,
          -1.082459680928421,
          0.9924660051448249,
          0.004265373093874323,
          0.01825412367432176,
          0,
          0
        ],
        [
          1.320282988402568,
          0.4106124294126827,
          -0.9096705589898852,
          0.8679135994215137,
          0.09007715403100466,
          0.4218496184578668,
          0,
          0
        ],
        [
          1.188584332143508,
          0.2493317619423448,
          -0.9392525702011628,
          0.9733640627452522,
          0.01337812085828097,
          0.05778191706800991,
          0,
          0
        ],
        [
          8.33146929691769,
          0.05201529393474749,
          -8.279454002982943,
          0.999981651645578,
          0.000005719738524834273,
          0.00002437396781676917,
          0,
          0
        ],
        [
          1.127390940479509,
          0.05252465161630152,
          -1.074866288863207,
          0.9939481135294247,
          0.003618482741464811,
          0.01547563279882345,
          0,
          0
        ],
        [
          1.335318795578199,
          0.04816182082520497,
          -1.287156974752994,
          0.9988057621883213,
          0.0005514351996061114,
          0.002351156888514661,
          0,
          0
        ],
        [
          1.060455259831765,
          0.09550623239053516,
          -0.9649490274412302,
          0.9793474003515179,
          0.01304320570510031,
          0.05631625621577489,
          0,
          0
        ],
        [
          1.672353565947935,
          0.05868548334384383,
          -1.613668082604092,
          0.998915520615316,
          0.0003209331398724078,
          0.001368048645917902,
          0,
          0
        ],
        [
          1.198897070614723,
          0.04822692423913678,
          -1.150670146375586,
          0.9973963259915929,
          0.001469171665796253,
          0.006269871497501749,
          0,
          0
        ],
        [
          1.608612646873645,
          0.238736069603723,
          -1.369876577269922,
          0.9827099297687115,
          0.008262799070484671,
          0.03550407164779448,
          0,
          0
        ],
        [
          1.011780406694813,
          0.1020214518347524,
          -0.9097589548600606,
          0.9730411746187035,
          0.01767742924259497,
          0.0766853772266456,
          0,
          0
        ],
        [
          1.098900050770546,
          0.04393592884069853,
          -1.054964121929847,
          0.9910395608995473,
          0.005067408504272342,
          0.02170400256398269,
          0,
          0
        ],
        [
          1.242109716600985,
          0.9367955426638366,
          -0.3053141739371488,
          0.4938564964568814,
          0.1541729191152803,
          0.7767371606971176,
          0,
          0
        ],
        [
          0.8084924351093384,
          0.2739869645252933,
          -0.5345054705840451,
          0.8485340485479566,
          0.1104942636500903,
          0.5293446797614805,
          0,
          0
        ],
        [
          1.656437540170997,
          0.7177912507451444,
          -0.9386462894258524,
          0.8117203795667348,
          0.04677265033784044,
          0.2090947163651184,
          0,
          0
        ],
        [
          1.618678027266568,
          0.1979282256903887,
          -1.42074980157618,
          0.9911803962066554,
          0.004675774425148266,
          0.02001873129221901,
          0,
          0
        ],
        [
          1.287543089469258,
          0.2068798566431503,
          -1.080663232826108,
          0.9886606589022,
          0.005683355859915713,
          0.02435721975120319,
          0,
          0
        ],
        [
          1.250033796094755,
          0.4139923693867145,
          -0.83604142670804,
          0.8968836130274798,
          0.05643446090961671,
          0.2548706832683265,
          0,
          0
        ],
        [
          1.318841980314954,
          0.06854476472738133,
          -1.250297215587573,
          0.9960332586196833,
          0.001311478548152092,
          0.005596012894864455,
          0,
          0
        ],
        [
          1.806284815868216,
          0.04805817667399626,
          -1.758226639194219,
          0.9997273813252461,
          0.00008982852321877284,
          0.000382825490237599,
          0,
          0
        ],
        [
          1.266148463057042,
          0.5533345717496472,
          -0.7128138913073949,
          0.8576228830914424,
          0.05304929139954118,
          0.238726036418989,
          0,
          0
        ],
        [
          1.118655924967855,
          0.06556133625167686,
          -1.053094588716178,
          0.9847286499639379,
          0.00970778746757113,
          0.0417738467844318,
          0,
          0
        ],
        [
          1.275534184040999,
          0.03506652025972819,
          -1.240467663781271,
          0.9985696583853965,
          0.0007693004748513332,
          0.003280785264401102,
          0,
          0
        ],
        [
          1.275847153054243,
          0.03378020668877701,
          -1.242066946365466,
          0.9995915160713931,
          0.000205189952172278,
          0.0008745663954103557,
          0,
          0
        ],
        [
          1.84935813892291,
          0.03348901803958476,
          -1.815869120883325,
          0.9904749232184645,
          0.004807883652029971,
          0.02058707260094488,
          0,
          0
        ],
        [
          1.241752646141066,
          0.03546539885440406,
          -1.206287247286662,
          0.9991104894266185,
          0.0004750451797503237,
          0.002025297598921683,
          0,
          0
        ],
        [
          2.418622234085289,
          0.241435747761326,
          -2.177186486323963,
          0.983563587068356,
          0.008104701543949641,
          0.03481919838324211,
          0,
          0
        ],
        [
          1.067176469158384,
          0.4015058519274113,
          -0.6656706172309725,
          0.8978047193257661,
          0.05656623509818677,
          0.2555014872671066,
          0,
          0
        ],
        [
          1.84935813892291,
          0.03348901803958476,
          -1.815869120883325,
          0.9904749232184645,
          0.004807883652029971,
          0.02058707260094488,
          0,
          0
        ],
        [
          1.885927243079981,
          0.08478219412943666,
          -1.801145048950544,
          0.9960426925801716,
          0.0009149794008284903,
          0.003902621590038513,
          0,
          0
        ],
        [
          1.238473172564238,
          0.3678132988238881,
          -0.8706598737403494,
          0.9206074791613705,
          0.04607573572235331,
          0.205828712037271,
          0,
          0
        ],
        [
          0.8220515253744218,
          0.06984869097039294,
          -0.7522028344040289,
          0.8944394200506861,
          0.06386279551987546,
          0.2907073373994912,
          0,
          0
        ],
        [
          1.522070395631744,
          0.03685144520245274,
          -1.485218950429291,
          0.9998133427406612,
          0.00007777799325467755,
          0.0003314653129458978,
          0,
          0
        ],
        [
          1.119794574466959,
          0.0658559020967283,
          -1.053938672370231,
          0.9843644532474677,
          0.009949681788325958,
          0.04282520960290345,
          0,
          0
        ],
        [
          1.697085743509885,
          0.380759677364031,
          -1.316326066145853,
          0.9408270187100861,
          0.01066002496344099,
          0.04591559726058982,
          0,
          0
        ],
        [
          1.086201514150897,
          0.06003655944093338,
          -1.026164954709963,
          0.9848012303582224,
          0.009532288531155675,
          0.04101138448206082,
          0,
          0
        ],
        [
          1.930357876434745,
          0.06542001124959523,
          -1.864937865185149,
          0.9806697055709894,
          0.01247938019975834,
          0.05385107995037183,
          0,
          0
        ],
        [
          1.404900776683311,
          0.03299071220585931,
          -1.371910064477451,
          0.9997697916229701,
          0.0001111852380564644,
          0.0004738523008151853,
          0,
          0
        ],
        [
          1.127481226907021,
          0.1933872900873075,
          -0.9340939368197132,
          0.9843069721515633,
          0.009220716072461227,
          0.039658410655402,
          0,
          0
        ],
        [
          1.721555624586099,
          0.7861181501584351,
          -0.9354374744276637,
          0.7623052280538154,
          0.03801294736397316,
          0.1683875162204427,
          0,
          0
        ],
        [
          1.012084147867214,
          0.5789300455195415,
          -0.4331541023476729,
          0.7181304459294177,
          0.1885475266298334,
          0.9901598792255285,
          0,
          0
        ],
        [
          1.134212921481485,
          0.0413408278799394,
          -1.092872093601546,
          0.9931641443456971,
          0.00381084814820085,
          0.01630149402715185,
          0,
          0
        ],
        [
          1.682166722536783,
          0.2034142633103526,
          -1.478752459226431,
          0.9953154502043898,
          0.001683633141425433,
          0.007186655855038408,
          0,
          0
        ],
        [
          0.9225377242702056,
          0.6930408444502953,
          -0.2294968798199103,
          0.582573871236957,
          0.2717964641889278,
          1.590518016688133,
          0,
          0
        ],
        [
          2.27326679732692,
          0.04029417315198983,
          -2.232972624174931,
          0.999978698419574,
          0.000005665416986609057,
          0.00002414248189832332,
          0,
          0
        ],
        [
          1.481218768178397,
          1.21441332060797,
          -0.2668054475704278,
          0.3180732286683811,
          0.1631198575811058,
          0.8305985033374352,
          0,
          0
        ],
        [
          0.6453363214410461,
          0.709234182349886,
          0.06389786090883987,
          0.3583623186129604,
          0.5185507175363906,
          4.589741956200944,
          0,
          0
        ],
        [
          1.511886330117406,
          0.03215758197966175,
          -1.479728748137744,
          0.9998879330604143,
          0.00005006705812286273,
          0.0002133641213264246,
          0,
          0
        ],
        [
          2.727558172335035,
          0.6090430158007119,
          -2.118515156534323,
          0.9139244559753129,
          0.01856148066375917,
          0.08059295722792097,
          0,
          0
        ],
        [
          2.348802726957937,
          1.107752642399776,
          -1.241050084558161,
          0.5570785607091446,
          0.08702238118707921,
          0.4061798783171027,
          0,
          0
        ],
        [
          0.8455069491451656,
          0.1205088192638501,
          -0.7249981298813155,
          0.9362870917311191,
          0.04435010570434945,
          0.1977622601340144,
          0,
          0
        ],
        [
          1.991593680281758,
          0.04626397923537125,
          -1.945329701046387,
          0.9994396863297967,
          0.000274033024457699,
          0.001168071707918985,
          0,
          0
        ],
        [
          1.930357876434745,
          0.06542001124959523,
          -1.864937865185149,
          0.9806697055709894,
          0.01247938019975834,
          0.05385107995037183,
          0,
          0
        ],
        [
          1.271340561861177,
          0.8292590690211591,
          -0.4420814928400177,
          0.5640663334158752,
          0.2048941616424533,
          1.098126102224857,
          0,
          0
        ],
        [
          0.6317982262887657,
          0.286556278048975,
          -0.3452419482397907,
          0.6804528927065493,
          0.2622514272768665,
          1.514806137689158,
          0,
          0
        ],
        [
          1.276491196729065,
          0.06806326625010037,
          -1.208427930478964,
          0.9953087344760819,
          0.001870471330748713,
          0.007985676734783452,
          0,
          0
        ],
        [
          1.461565622789934,
          0.2365649882348642,
          -1.22500063455507,
          0.9812040365973423,
          0.00931666076791901,
          0.04007495070611517,
          0,
          0
        ],
        [
          1.13793943179275,
          0.03963395706631982,
          -1.09830547472643,
          0.9967769502030466,
          0.001795934410094222,
          0.00766688079461363,
          0,
          0
        ],
        [
          1.849043245310386,
          0.03520741579397848,
          -1.813835829516407,
          0.9999443893238108,
          0.00002255087564811994,
          0.00009609942245025612,
          0,
          0
        ],
        [
          1.116458463959213,
          0.7880321193141486,
          -0.3284263446450641,
          0.5776244471376297,
          0.1894549685777167,
          0.9960391869063413,
          0,
          0
        ],
        [
          1.233479274367431,
          0.6197471481696847,
          -0.6137321261977465,
          0.8059517495659917,
          0.08040564727207919,
          0.3725956930382139,
          0,
          0
        ],
        [
          1.494948732278436,
          0.4878965878859727,
          -1.007052144392464,
          0.9086962764002521,
          0.03725243956771736,
          0.1648883095754103,
          0,
          0
        ],
        [
          1.337994069079985,
          0.4638943035741114,
          -0.874099765505874,
          0.9058895456142626,
          0.04617341496680355,
          0.2062861861743576,
          0,
          0
        ],
        [
          1.151405331486578,
          0.3066588183342068,
          -0.8447465131523715,
          0.9446252123405722,
          0.03494765850276146,
          0.1543173611162847,
          0,
          0
        ],
        [
          0.8522678314565634,
          0.7413782966417792,
          -0.1108895348147841,
          0.4876508703460709,
          0.3425958308140291,
          2.220737330884361,
          0,
          0
        ],
        [
          1.725440377458547,
          1.156056815117763,
          -0.5693835623407848,
          0.4718470070021119,
          0.08710824613833447,
          0.406618898095358,
          0,
          0
        ],
        [
          1.80633054140236,
          1.07252512080871,
          -0.7338054205936506,
          0.5205273701256243,
          0.09628203180716137,
          0.4540042337788228,
          0,
          0
        ],
        [
          1.118161720391379,
          0.9817183888146039,
          -0.1364433315767746,
          0.3663576344278758,
          0.2710431193956609,
          1.584470365397356,
          0,
          0
        ],
        [
          6.786154896635354,
          0.475409112845759,
          -6.310745783789595,
          0.980561036313611,
          0.004577386413701214,
          0.01959555855628336,
          0,
          0
        ],
        [
          2.489575372494811,
          0.4001355087254945,
          -2.089439863769317,
          0.8460948124470657,
          0.112682710641742,
          0.5411602832476233,
          0,
          0
        ],
        [
          0.4257886146653073,
          0.6304779367592924,
          0.2046893220939851,
          0.2596031437187366,
          0.6623433856888041,
          8.359022916255713,
          0,
          0
        ],
        [
          1.778174345377349,
          1.187554553388988,
          -0.5906197919883613,
          0.4363407830532602,
          0.1220097045212184,
          0.5921779515608712,
          0,
          0
        ],
        [
          6.296761975974555,
          5.712495562022698,
          -0.5842664139518563,
          0.4220223810117328,
          0.2851764341558146,
          1.700052551278208,
          0,
          0
        ],
        [
          1.193536780072272,
          1.430471823371987,
          0.2369350432997153,
          0.1644894404043044,
          0.3905930387300544,
          2.731270170734138,
          0,
          0
        ],
        [
          9.536498866670678,
          1.539508490569688,
          -7.996990376100991,
          0.6763392048541439,
          0.1194511277900447,
          0.5780752330108786,
          0,
          0
        ],
        [
          3.358078517855081,
          0.9756774509028067,
          -2.382401066952275,
          0.7072820958095367,
          0.05814684573245946,
          0.2630816383404696,
          0,
          0
        ],
        [
          2.269465868402551,
          1.349578210386053,
          -0.9198876580164985,
          0.4679225862492181,
          0.1549160721531973,
          0.7811675756384754,
          0,
          0
        ],
        [
          1.176895478621341,
          1.39554003612812,
          0.2186445575067797,
          0.1634043525214013,
          0.3374126565809089,
          2.170030345505185,
          0,
          0
        ],
        [
          2.490390744228957,
          0.9089033886787438,
          -1.581487355550213,
          0.7611121547214429,
          0.03811122124567311,
          0.168840092302932,
          0,
          0
        ],
        [
          1.412473915221414,
          1.369762740799168,
          -0.04271117442224637,
          0.2539422673250961,
          0.2736019630467976,
          1.605063137955928,
          0,
          0
        ],
        [
          1.435178198677119,
          1.092880152896003,
          -0.342298045781116,
          0.3746279763405151,
          0.1999593858855597,
          1.06506799232293,
          0,
          0
        ],
        [
          1.134488242111258,
          0.9096155268211811,
          -0.2248727152900766,
          0.4456655324790642,
          0.2561805058086336,
          1.467662156545092,
          0,
          0
        ],
        [
          3.427687892036611,
          1.038790668055526,
          -2.388897223981085,
          0.4347525382285782,
          0.2818411149171217,
          1.672366209065802,
          0,
          0
        ],
        [
          2.708797055119873,
          2.194555834030341,
          -0.5142412210895313,
          0.4687209423740918,
          0.2481894821790099,
          1.40676822214279,
          0,
          0
        ],
        [
          2.822737452931398,
          4.894704493892903,
          2.071967040961504,
          0.3587491132317986,
          0.3815005671890894,
          2.628472610479477,
          0,
          0
        ],
        [
          1.193430261362148,
          0.8952328990539539,
          -0.2981973623081943,
          0.4176893074370248,
          0.3742227871122425,
          2.548344029638336,
          0,
          0
        ],
        [
          1.713948688646293,
          1.059332544415774,
          -0.6546161442305194,
          0.4879778913248491,
          0.1947032448189029,
          1.030302642610876,
          0,
          0
        ],
        [
          4.272652781365783,
          2.266918764583655,
          -2.005734016782128,
          0.421139129803081,
          0.2697762524361422,
          1.574328431135771,
          0,
          0
        ],
        [
          0.7320366284813676,
          1.271588744389389,
          0.5395521159080215,
          0.1210596378726463,
          0.6255604713084676,
          7.11926537572584,
          0,
          0
        ],
        [
          0.8887265696957449,
          0.2855615285424428,
          -0.6031650411533022,
          0.8709995699233162,
          0.09288388533137464,
          0.4363400380097973,
          0,
          0
        ],
        [
          1.050479374161539,
          0.9996005656264602,
          -0.05087880853507865,
          0.3026525661729367,
          0.3915158465293693,
          2.741874962534548,
          0,
          0
        ],
        [
          1.659684143561854,
          1.035153230960772,
          -0.6245309126010818,
          0.478232899284251,
          0.2115779618273761,
          1.143560767605966,
          0,
          0
        ],
        [
          1.17585082680979,
          1.114655623130912,
          -0.06119520367887832,
          0.2895363145881309,
          0.2559785759873959,
          1.466107283134163,
          0,
          0
        ],
        [
          1.436783404359549,
          1.412559011496051,
          -0.0242243928634982,
          0.2697442948804529,
          0.2713586426828892,
          1.587001780308636,
          0,
          0
        ],
        [
          3.339077170612072,
          3.087416939064984,
          -0.2516602315470879,
          0.3364011689483212,
          0.3650077727533789,
          2.449521620756915,
          0,
          0
        ],
        [
          2.221350587060264,
          1.152534631939317,
          -1.068815955120947,
          0.4133678984605624,
          0.232203579116706,
          1.288755108679557,
          0,
          0
        ],
        [
          1.009435842357967,
          1.175617109792191,
          0.166181267434224,
          0.2527618014447682,
          0.4874002863891123,
          4.051865255036751,
          0,
          0
        ],
        [
          4.267882577280554,
          0.9829452262460829,
          -3.284937351034471,
          0.6692099161511621,
          0.1310360737945452,
          0.6425940468925091,
          0,
          0
        ],
        [
          1.569742750064142,
          0.2068358621271729,
          -1.362906887936969,
          0.9363703178979764,
          0.03102306575693185,
          0.1364328174868335,
          0,
          0
        ],
        [
          1.775299977401622,
          0.8389800697920997,
          -0.9363199076095228,
          0.6575582371550415,
          0.1096544560626482,
          0.5248259119648047,
          0,
          0
        ],
        [
          0.9882529614069993,
          1.856938376988004,
          0.8686854155810046,
          0.06871193283156998,
          0.5842080256650554,
          5.987409887900076,
          0,
          0
        ],
        [
          1.292510541845078,
          0.9440039939774644,
          -0.3485065478676138,
          0.4877539160371397,
          0.2229135242416632,
          1.22240365854361,
          0,
          0
        ],
        [
          2.761845308247427,
          1.479360463462195,
          -1.282484844785232,
          0.5413431600393284,
          0.1391008824588771,
          0.6885336915465886,
          0,
          0
        ],
        [
          1.20548044567507,
          1.988022992076891,
          0.7825425464018214,
          0.1192755733412778,
          0.5448203210445495,
          5.100561709047321,
          0,
          0
        ],
        [
          1.350283823531487,
          2.028438351746079,
          0.6781545282145924,
          0.1552913405601047,
          0.492561774814347,
          4.136424479809982,
          0,
          0
        ],
        [
          1.123843870679693,
          0.6914325625380029,
          -0.4324113081416905,
          0.6111335036543699,
          0.2457159821489323,
          1.388180927188299,
          0,
          0
        ],
        [
          1.310584893725273,
          0.939770319919316,
          -0.3708145738059566,
          0.514461067593397,
          0.1377046439701276,
          0.6805187774973002,
          0,
          0
        ],
        [
          2.007131341454816,
          1.061736538023124,
          -0.9453948034316921,
          0.5869454015831881,
          0.08076207546874148,
          0.3743924750779798,
          0,
          0
        ],
        [
          1.00452188037461,
          0.8757954828603173,
          -0.1287263975142926,
          0.4371993470975729,
          0.2722066952690806,
          1.593816507622611,
          0,
          0
        ],
        [
          2.674506474591869,
          1.401725124035294,
          -1.272781350556576,
          0.4113068682401765,
          0.2683145210279071,
          1.562670143563639,
          0,
          0
        ],
        [
          2.17259832296589,
          1.254080323673471,
          -0.9185179992924191,
          0.6304338621240466,
          0.2210154356805552,
          1.209041831598963,
          0,
          0
        ],
        [
          2.316272439585134,
          4.479152312016794,
          2.16287987243166,
          0.2863060306969491,
          0.4793480254582739,
          3.92329528749655,
          0,
          0
        ],
        [
          2.210691585620033,
          0.7362450198671138,
          -1.474446565752919,
          0.7910756876373551,
          0.122213353038466,
          0.5933039820252187,
          0,
          0
        ]
      ]
    },
    "headers": [
      [
        "alpha",
        "Mean posterior synonymous substitution rate at a site"
      ],
      [
        "beta",
        "Mean posterior non-synonymous substitution rate at a site"
      ],
      [
        "beta-alpha",
        "Mean posterior beta-alpha"
      ],
      [
        "Prob[alpha>beta]",
        "Posterior probability of negative selection at a site"
      ],
      [
        "Prob[alpha<beta]",
        "Posterior probability of positive selection at a site"
      ],
      [
        "BayesFactor[alpha<beta]",
        "Empiricial Bayes Factor for positive selection at a site"
      ]
    ]
  },
  "analysis": {
    "authors": "Sergei L Kosakovsky Pond",
    "citation": "FUBAR: a fast, unconstrained bayesian approximation for inferring selection (2013), Mol Biol Evol. 30(5):1196-205",
    "contact": "spond@temple.edu",
    "info": "Perform a Fast Unbiased AppRoximate Bayesian (FUBAR)\n    analysis of a coding sequence alignment to determine whether some\n    sites have been subject to pervasive purifying or diversifying\n    selection.\n\n    v2.1 introduces two more methods for estimating the posterior distribution of grid weights:\n    collapsed Gibbs MCMC (faster) and 0-th order Variation Bayes approximation (fastest).\n\n    Please note that a FUBAR analysis generates a cache and a results JSON file in the same directory as\n    directory as the original alignment. HyPhy needs to have write\n    privileges to this directory. For example if the original file is in\n    /home/sergei/FUBAR/data/pol.nex then at the end of a FUBAR run, there\n    will also exist FUBAR-generated files /home/sergei/FUBAR/data/pol.nex.FUBAR.json,\n    /home/sergei/FUBAR/data/pol.nex.fubrar.cache. They also\n    provide checkpointing so that a partially completed analysis can be\n    restarted.",
    "requirements": "in-frame codon alignment (possibly partitioned) and a phylogenetic tree (one per partition)",
    "version": "2.2"
  },
  "branch attributes": {
    "0": {
      "CBTLR21_3196_BP": {
        "Nucleotide GTR": 0.08297803667745726,
        "original name": "CBTLR21_3196_BP"
      },
      "CCTLR21_3196_BP": {
        "Nucleotide GTR": 0.08513584695460366,
        "original name": "CCTLR21_3196_BP"
      },
      "CITLR21_3196_BP": {
        "Nucleotide GTR": 0.07104557444483654,
        "original name": "CITLR21_3196_BP"
      },
      "DRTLR21_3196_BP": {
        "Nucleotide GTR": 0.1001430668471242,
        "original name": "DRTLR21_3196_BP"
      },
      "ECTLR21_3196_BP": {
        "Nucleotide GTR": 0.1253613294796164,
        "original name": "ECTLR21_3196_BP"
      },
      "GMTLR21_3196_BP": {
        "Nucleotide GTR": 0.3019468729283318,
        "original name": "GMTLR21_3196_BP"
      },
      "IPTLR21_3196_BP": {
        "Nucleotide GTR": 0.05514645039706974,
        "original name": "IPTLR21_3196_BP"
      },
      "LMTLR21_3196_BP": {
        "Nucleotide GTR": 0.06933848363646915,
        "original name": "LMTLR21_3196_BP"
      },
      "MMTLR21_3196_BP": {
        "Nucleotide GTR": 0.1252781715958808,
        "original name": "MMTLR21_3196_BP"
      },
      "Node11": {
        "Nucleotide GTR": 0.01341979173378639
      },
      "Node13": {
        "Nucleotide GTR": 0.0203927319929427
      },
      "Node15": {
        "Nucleotide GTR": 0.05094323965849194
      },
      "Node17": {
        "Nucleotide GTR": 0.101892722555009
      },
      "Node19": {
        "Nucleotide GTR": 0.2151095503202679
      },
      "Node2": {
        "Nucleotide GTR": 0.01076888253394061
      },
      "Node20": {
        "Nucleotide GTR": 0.1648709534976318
      },
      "Node22": {
        "Nucleotide GTR": 0.02298393230917208
      },
      "Node25": {
        "Nucleotide GTR": 0.166984796271485
      },
      "Node26": {
        "Nucleotide GTR": 0.03441601986581081
      },
      "Node5": {
        "Nucleotide GTR": 0.007497458071132107
      },
      "Node6": {
        "Nucleotide GTR": 0.02340917957756515
      },
      "Node7": {
        "Nucleotide GTR": 0.0220926289001028
      },
      "OFTLR21_3196_BP": {
        "Nucleotide GTR": 0.05457571850983666,
        "original name": "OFTLR21_3196_BP"
      },
      "ONTLR21_3196_BP": {
        "Nucleotide GTR": 0.1715724557383271,
        "original name": "ONTLR21_3196_BP"
      },
      "SLTLR21_13_3196_BP": {
        "Nucleotide GTR": 0.0564177708005632,
        "original name": "SLTLR21_13_3196_BP"
      },
      "SMTLR21_3196_BP": {
        "Nucleotide GTR": 0.1152555996651146,
        "original name": "SMTLR21_3196_BP"
      },
      "TFTLR21_3196_BP": {
        "Nucleotide GTR": 0.09488340942497472,
        "original name": "TFTLR21_3196_BP"
      },
      "TOTLR21_3196_BP": {
        "Nucleotide GTR": 0.06714781999435399,
        "original name": "TOTLR21_3196_BP"
      },
      "TRTLR21_3196_BP": {
        "Nucleotide GTR": 0.2346643419911043,
        "original name": "TRTLR21_3196_BP"
      }
    },
    "attributes": {
      "Nucleotide GTR": {
        "attribute type": "branch length",
        "display order": 0
      },
      "original name": {
        "attribute type": "node label",
        "display order": -1
      }
    }
  },
  "data partitions": {
    "0": {
      "coverage": [
        [
          0,
          1,
          2,
          3,
          4,
          5,
          6,
          7,
          8,
          9,
          10,
          11,
          12,
          13,
          14,
          15,
          16,
          17,
          18,
          19,
          20,
          21,
          22,
          23,
          24,
          25,
          26,
          27,
          28,
          29,
          30,
          31,
          32,
          33,
          34,
          35,
          36,
          37,
          38,
          39,
          40,
          41,
          42,
          43,
          44,
          45,
          46,
          47,
          48,
          49,
          50,
          51,
          52,
          53,
          54,
          55,
          56,
          57,
          58,
          59,
          60,
          61,
          62,
          63,
          64,
          65,
          66,
          67,
          68,
          69,
          70,
          71,
          72,
          73,
          74,
          75,
          76,
          77,
          78,
          79,
          80,
          81,
          82,
          83,
          84,
          85,
          86,
          87,
          88,
          89,
          90,
          91,
          92,
          93,
          94,
          95,
          96,
          97,
          98,
          99,
          100,
          101,
          102,
          103,
          104,
          105,
          106,
          107,
          108,
          109,
          110,
          111,
          112,
          113,
          114,
          115,
          116,
          117,
          118,
          119,
          120,
          121,
          122,
          123,
          124,
          125,
          126,
          127,
          128,
          129,
          130,
          131,
          132,
          133,
          134,
          135,
          136,
          137,
          138,
          139,
          140,
          141,
          142,
          143,
          144,
          145,
          146,
          147,
          148,
          149,
          150,
          151,
          152,
          153,
          154,
          155,
          156,
          157,
          158,
          159,
          160,
          161,
          162,
          163,
          164,
          165,
          166,
          167,
          168,
          169,
          170,
          171,
          172,
          173,
          174,
          175,
          176,
          177,
          178,
          179,
          180,
          181,
          182,
          183,
          184,
          185,
          186,
          187,
          188,
          189,
          190,
          191,
          192,
          193,
          194,
          195,
          196,
          197,
          198,
          199,
          200,
          201,
          202,
          203,
          204,
          205,
          206,
          207,
          208,
          209,
          210,
          211,
          212,
          213,
          214,
          215,
          216,
          217,
          218,
          219,
          220,
          221,
          222,
          223,
          224,
          225,
          226,
          227,
          228,
          229,
          230,
          231,
          232,
          233,
          234,
          235,
          236,
          237,
          238,
          239,
          240,
          241,
          242,
          243,
          244,
          245,
          246,
          247,
          248,
          249,
          250,
          251,
          252,
          253,
          254,
          255,
          256,
          257,
          258,
          259,
          260,
          261,
          262,
          263,
          264,
          265,
          266,
          267,
          268,
          269,
          270,
          271,
          272,
          273,
          274,
          275,
          276,
          277,
          278,
          279,
          280,
          281,
          282,
          283,
          284,
          285,
          286,
          287,
          288,
          289,
          290,
          291,
          292,
          293,
          294,
          295,
          296,
          297,
          298,
          299,
          300,
          301,
          302,
          303,
          304,
          305,
          306,
          307,
          308,
          309,
          310,
          311,
          312,
          313,
          314,
          315,
          316,
          317,
          318,
          319,
          320,
          321,
          322,
          323,
          324,
          325,
          326,
          327,
          328,
          329,
          330,
          331,
          332,
          333,
          334,
          335,
          336,
          337,
          338,
          339,
          340,
          341,
          342,
          343,
          344,
          345,
          346,
          347,
          348,
          349,
          350,
          351,
          352,
          353,
          354,
          355,
          356,
          357,
          358,
          359,
          360,
          361,
          362,
          363,
          364,
          365,
          366,
          367,
          368,
          369,
          370,
          371,
          372,
          373,
          374,
          375,
          376,
          377,
          378,
          379,
          380,
          381,
          382,
          383,
          384,
          385,
          386,
          387,
          388,
          389,
          390,
          391,
          392,
          393,
          394,
          395,
          396,
          397,
          398,
          399,
          400,
          401,
          402,
          403,
          404,
          405,
          406,
          407,
          408,
          409,
          410,
          411,
          412,
          413,
          414,
          415,
          416,
          417,
          418,
          419,
          420,
          421,
          422,
          423,
          424,
          425,
          426,
          427,
          428,
          429,
          430,
          431,
          432,
          433,
          434,
          435,
          436,
          437,
          438,
          439,
          440,
          441,
          442,
          443,
          444,
          445,
          446,
          447,
          448,
          449,
          450,
          451,
          452,
          453,
          454,
          455,
          456,
          457,
          458,
          459,
          460,
          461,
          462,
          463,
          464,
          465,
          466,
          467,
          468,
          469,
          470,
          471,
          472,
          473,
          474,
          475,
          476,
          477,
          478,
          479,
          480,
          481,
          482,
          483,
          484,
          485,
          486,
          487,
          488,
          489,
          490,
          491,
          492,
          493,
          494,
          495,
          496,
          497,
          498,
          499,
          500,
          501,
          502,
          503,
          504,
          505,
          506,
          507,
          508,
          509,
          510,
          511,
          512,
          513,
          514,
          515,
          516,
          517,
          518,
          519,
          520,
          521,
          522,
          523,
          524,
          525,
          526,
          527,
          528,
          529,
          530,
          531,
          532,
          533,
          534,
          535,
          536,
          537,
          538,
          539,
          540,
          541,
          542,
          543,
          544,
          545,
          546,
          547,
          548,
          549,
          550,
          551,
          552,
          553,
          554,
          555,
          556,
          557,
          558,
          559,
          560,
          561,
          562,
          563,
          564,
          565,
          566,
          567,
          568,
          569,
          570,
          571,
          572,
          573,
          574,
          575,
          576,
          577,
          578,
          579,
          580,
          581,
          582,
          583,
          584,
          585,
          586,
          587,
          588,
          589,
          590,
          591,
          592,
          593,
          594,
          595,
          596,
          597,
          598,
          599,
          600,
          601,
          602,
          603,
          604,
          605,
          606,
          607,
          608,
          609,
          610,
          611,
          612,
          613,
          614,
          615,
          616,
          617,
          618,
          619,
          620,
          621,
          622,
          623,
          624,
          625,
          626,
          627,
          628,
          629,
          630,
          631,
          632,
          633,
          634,
          635,
          636,
          637,
          638,
          639,
          640,
          641,
          642,
          643,
          644,
          645,
          646,
          647,
          648,
          649,
          650,
          651,
          652,
          653,
          654,
          655,
          656,
          657,
          658,
          659,
          660,
          661,
          662,
          663,
          664,
          665,
          666,
          667,
          668,
          669,
          670,
          671,
          672,
          673,
          674,
          675,
          676,
          677,
          678,
          679,
          680,
          681,
          682,
          683,
          684,
          685,
          686,
          687,
          688,
          689,
          690,
          691,
          692,
          693,
          694,
          695,
          696,
          697,
          698,
          699,
          700,
          701,
          702,
          703,
          704,
          705,
          706,
          707,
          708,
          709,
          710,
          711,
          712,
          713,
          714,
          715,
          716,
          717,
          718,
          719,
          720,
          721,
          722,
          723,
          724,
          725,
          726,
          727,
          728,
          729,
          730,
          731,
          732,
          733,
          734,
          735,
          736,
          737,
          738,
          739,
          740,
          741,
          742,
          743,
          744,
          745,
          746,
          747,
          748,
          749,
          750,
          751,
          752,
          753,
          754,
          755,
          756,
          757,
          758,
          759,
          760,
          761,
          762,
          763,
          764,
          765,
          766,
          767,
          768,
          769,
          770,
          771,
          772,
          773,
          774,
          775,
          776,
          777,
          778,
          779,
          780,
          781,
          782,
          783,
          784,
          785,
          786,
          787,
          788,
          789,
          790,
          791,
          792,
          793,
          794,
          795,
          796,
          797,
          798,
          799,
          800,
          801,
          802,
          803,
          804,
          805,
          806,
          807,
          808,
          809,
          810,
          811,
          812,
          813,
          814,
          815,
          816,
          817,
          818,
          819,
          820,
          821,
          822,
          823,
          824,
          825,
          826,
          827,
          828,
          829,
          830,
          831,
          832,
          833,
          834,
          835,
          836,
          837,
          838,
          839,
          840,
          841,
          842,
          843,
          844,
          845,
          846,
          847,
          848,
          849,
          850,
          851,
          852,
          853,
          854,
          855,
          856,
          857,
          858,
          859,
          860,
          861,
          862,
          863,
          864,
          865,
          866,
          867,
          868,
          869,
          870,
          871,
          872,
          873,
          874,
          875,
          876,
          877,
          878,
          879,
          880,
          881,
          882,
          883,
          884,
          885,
          886,
          887,
          888,
          889,
          890,
          891,
          892,
          893,
          894,
          895,
          896,
          897,
          898,
          899,
          900,
          901,
          902,
          903,
          904,
          905,
          906,
          907,
          908,
          909,
          910,
          911,
          912,
          913,
          914,
          915,
          916,
          917,
          918,
          919,
          920,
          921,
          922,
          923,
          924,
          925,
          926,
          927,
          928,
          929,
          930,
          931,
          932,
          933,
          934,
          935,
          936,
          937,
          938,
          939,
          940,
          941,
          942,
          943,
          944,
          945,
          946,
          947,
          948,
          949,
          950,
          951,
          952,
          953,
          954,
          955,
          956,
          957,
          958,
          959,
          960,
          961,
          962,
          963,
          964,
          965,
          966,
          967,
          968,
          969,
          970,
          971,
          972,
          973,
          974,
          975,
          976,
          977,
          978,
          979,
          980,
          981,
          982,
          983,
          984,
          985,
          986,
          987,
          988,
          989,
          990,
          991,
          992,
          993,
          994,
          995,
          996,
          997,
          998,
          999,
          1000,
          1001,
          1002,
          1003,
          1004,
          1005,
          1006,
          1007,
          1008,
          1009,
          1010,
          1011,
          1012,
          1013,
          1014,
          1015,
          1016,
          1017,
          1018,
          1019,
          1020,
          1021,
          1022,
          1023,
          1024,
          1025,
          1026,
          1027,
          1028,
          1029,
          1030,
          1031,
          1032,
          1033,
          1034,
          1035,
          1036,
          1037,
          1038,
          1039,
          1040,
          1041,
          1042,
          1043,
          1044,
          1045,
          1046,
          1047,
          1048,
          1049,
          1050,
          1051,
          1052,
          1053,
          1054,
          1055,
          1056,
          1057,
          1058,
          1059,
          1060,
          1061,
          1062,
          1063,
          1064
        ]
      ],
      "name": "fubar.filter.default"
    }
  },
  "fits": {
    "Nucleotide GTR": {
      "AIC-c": 62179.2293354427,
      "Equilibrium frequencies": [
        [
          0.3008479993181915
        ],
        [
          0.2300464482038607
        ],
        [
          0.1872310052414028
        ],
        [
          0.2818745472365449
        ]
      ],
      "Log Likelihood": -31052.58714334877,
      "Rate Distributions": {},
      "display order": 0,
      "estimated parameters": 37
    }
  },
  "grid": [
    [
      0,
      0,
      0.0005027116897567338
    ],
    [
      0,
      0.07142857142857142,
      0.0005028255299979949
    ],
    [
      0,
      0.1428571428571428,
      0.0005077374340749394
    ],
    [
      0,
      0.2142857142857143,
      0.000517125984621305
    ],
    [
      0,
      0.2857142857142857,
      0.0005267821595981845
    ],
    [
      0,
      0.3571428571428571,
      0.0005341353022513483
    ],
    [
      0,
      0.4285714285714285,
      0.0005386938001523996
    ],
    [
      0,
      0.5,
      0.0005411801753817249
    ],
    [
      0,
      0.5714285714285714,
      0.0005426433624191257
    ],
    [
      0,
      0.6428571428571428,
      0.0005439598904433795
    ],
    [
      0,
      0.7142857142857142,
      0.0005456870716833564
    ],
    [
      0,
      0.7857142857142857,
      0.0005481019430117245
    ],
    [
      0,
      0.8571428571428571,
      0.0005512969271956214
    ],
    [
      0,
      1,
      0.0005599830068525605
    ],
    [
      0,
      1.226851851851852,
      0.0005796565274936008
    ],
    [
      0,
      2.814814814814814,
      0.0008384639366161658
    ],
    [
      0,
      7.124999999999997,
      0.0004929797314225519
    ],
    [
      0,
      15.51851851851851,
      0.0005006861588663282
    ],
    [
      0,
      29.35648148148148,
      0.000461636205242336
    ],
    [
      0,
      49.99999999999997,
      0.000442077342859004
    ],
    [
      0.07142857142857142,
      0,
      0.0005569518592409403
    ],
    [
      0.07142857142857142,
      0.07142857142857142,
      0.0005503501942755971
    ],
    [
      0.07142857142857142,
      0.1428571428571428,
      0.0005534304037889721
    ],
    [
      0.07142857142857142,
      0.2142857142857143,
      0.0005625314893259274
    ],
    [
      0.07142857142857142,
      0.2857142857142857,
      0.000572859825328603
    ],
    [
      0.07142857142857142,
      0.3571428571428571,
      0.0005817510881083586
    ],
    [
      0.07142857142857142,
      0.4285714285714285,
      0.0005884869837727512
    ],
    [
      0.07142857142857142,
      0.5,
      0.0005934358142751215
    ],
    [
      0.07142857142857142,
      0.5714285714285714,
      0.000597317921287981
    ],
    [
      0.07142857142857142,
      0.6428571428571428,
      0.0006007999390858941
    ],
    [
      0.07142857142857142,
      0.7142857142857142,
      0.0006043573725714999
    ],
    [
      0.07142857142857142,
      0.7857142857142857,
      0.0006082809403681452
    ],
    [
      0.07142857142857142,
      0.8571428571428571,
      0.0006127327642305826
    ],
    [
      0.07142857142857142,
      1,
      0.0006235572650096278
    ],
    [
      0.07142857142857142,
      1.226851851851852,
      0.0006470524255444043
    ],
    [
      0.07142857142857142,
      2.814814814814814,
      0.000924002314771407
    ],
    [
      0.07142857142857142,
      7.124999999999997,
      0.000504053515762741
    ],
    [
      0.07142857142857142,
      15.51851851851851,
      0.000500159586576735
    ],
    [
      0.07142857142857142,
      29.35648148148148,
      0.0004607461296833485
    ],
    [
      0.07142857142857142,
      49.99999999999997,
      0.0004418543418437097
    ],
    [
      0.1428571428571428,
      0,
      0.0006247888840348916
    ],
    [
      0.1428571428571428,
      0.07142857142857142,
      0.0006074187441917451
    ],
    [
      0.1428571428571428,
      0.1428571428571428,
      0.0006067422395362
    ],
    [
      0.1428571428571428,
      0.2142857142857143,
      0.0006147213585926358
    ],
    [
      0.1428571428571428,
      0.2857142857142857,
      0.0006255022802279128
    ],
    [
      0.1428571428571428,
      0.3571428571428571,
      0.0006360055479249726
    ],
    [
      0.1428571428571428,
      0.4285714285714285,
      0.0006450837912196577
    ],
    [
      0.1428571428571428,
      0.5,
      0.0006526543225140285
    ],
    [
      0.1428571428571428,
      0.5714285714285714,
      0.0006590841221689097
    ],
    [
      0.1428571428571428,
      0.6428571428571428,
      0.0006648457400924849
    ],
    [
      0.1428571428571428,
      0.7142857142857142,
      0.0006703687190332752
    ],
    [
      0.1428571428571428,
      0.7857142857142857,
      0.0006759998258675713
    ],
    [
      0.1428571428571428,
      0.8571428571428571,
      0.0006820100433215575
    ],
    [
      0.1428571428571428,
      1,
      0.0006959900003050948
    ],
    [
      0.1428571428571428,
      1.226851851851852,
      0.000726143030908223
    ],
    [
      0.1428571428571428,
      2.814814814814814,
      0.001028633086346997
    ],
    [
      0.1428571428571428,
      7.124999999999997,
      0.0005145537169171493
    ],
    [
      0.1428571428571428,
      15.51851851851851,
      0.0004994681296813438
    ],
    [
      0.1428571428571428,
      29.35648148148148,
      0.00045989548086137
    ],
    [
      0.1428571428571428,
      49.99999999999997,
      0.0004416397707262566
    ],
    [
      0.2142857142857143,
      0,
      0.0007085489466922477
    ],
    [
      0.2142857142857143,
      0.07142857142857142,
      0.000676346466241646
    ],
    [
      0.2142857142857143,
      0.1428571428571428,
      0.0006702048020156506
    ],
    [
      0.2142857142857143,
      0.2142857142857143,
      0.0006763625431631131
    ],
    [
      0.2142857142857143,
      0.2857142857142857,
      0.0006874097443045153
    ],
    [
      0.2142857142857143,
      0.3571428571428571,
      0.0006995531961200945
    ],
    [
      0.2142857142857143,
      0.4285714285714285,
      0.0007110442703448982
    ],
    [
      0.2142857142857143,
      0.5,
      0.0007212768882825829
    ],
    [
      0.2142857142857143,
      0.5714285714285714,
      0.000730258760643412
    ],
    [
      0.2142857142857143,
      0.6428571428571428,
      0.0007383010168976384
    ],
    [
      0.2142857142857143,
      0.7142857142857142,
      0.0007458384092831563
    ],
    [
      0.2142857142857143,
      0.7857142857142857,
      0.0007533283819254937
    ],
    [
      0.2142857142857143,
      0.8571428571428571,
      0.0007611980792790143
    ],
    [
      0.2142857142857143,
      1,
      0.0007795058039499502
    ],
    [
      0.2142857142857143,
      1.226851851851852,
      0.0008198463022615838
    ],
    [
      0.2142857142857143,
      2.814814814814814,
      0.001154893910814699
    ],
    [
      0.2142857142857143,
      7.124999999999997,
      0.0005244318551788078
    ],
    [
      0.2142857142857143,
      15.51851851851851,
      0.0004986494505507043
    ],
    [
      0.2142857142857143,
      29.35648148148148,
      0.0004590823024894491
    ],
    [
      0.2142857142857143,
      49.99999999999997,
      0.000441433221269464
    ],
    [
      0.2857142857142857,
      0,
      0.0008113676780477603
    ],
    [
      0.2857142857142857,
      0.07142857142857142,
      0.0007599391186146599
    ],
    [
      0.2857142857142857,
      0.1428571428571428,
      0.0007465986869848004
    ],
    [
      0.2857142857142857,
      0.2142857142857143,
      0.0007502163361311426
    ],
    [
      0.2857142857142857,
      0.2857142857142857,
      0.0007613014479791666
    ],
    [
      0.2857142857142857,
      0.3571428571428571,
      0.0007750514867858664
    ],
    [
      0.2857142857142857,
      0.4285714285714285,
      0.0007889480812989732
    ],
    [
      0.2857142857142857,
      0.5,
      0.0008017920912865697
    ],
    [
      0.2857142857142857,
      0.5714285714285714,
      0.0008132336928973062
    ],
    [
      0.2857142857142857,
      0.6428571428571428,
      0.0008234696617226188
    ],
    [
      0.2857142857142857,
      0.7142857142857142,
      0.0008330087574962338
    ],
    [
      0.2857142857142857,
      0.7857142857142857,
      0.000842489980031468
    ],
    [
      0.2857142857142857,
      0.8571428571428571,
      0.0008525564394959642
    ],
    [
      0.2857142857142857,
      1,
      0.0008766358812540836
    ],
    [
      0.2857142857142857,
      1.226851851851852,
      0.000931777766095684
    ],
    [
      0.2857142857142857,
      2.814814814814814,
      0.001306278869689209
    ],
    [
      0.2857142857142857,
      7.124999999999997,
      0.0005336517870942276
    ],
    [
      0.2857142857142857,
      15.51851851851851,
      0.00049773369109527
    ],
    [
      0.2857142857142857,
      29.35648148148148,
      0.0004583047148131938
    ],
    [
      0.2857142857142857,
      49.99999999999997,
      0.0004412343092078818
    ],
    [
      0.3571428571428571,
      0,
      0.0009374895496004485
    ],
    [
      0.3571428571428571,
      0.07142857142857142,
      0.0008618301213544113
    ],
    [
      0.3571428571428571,
      0.1428571428571428,
      0.0008393202428582028
    ],
    [
      0.3571428571428571,
      0.2142857142857143,
      0.0008395267815394011
    ],
    [
      0.3571428571428571,
      0.2857142857142857,
      0.0008503119986757108
    ],
    [
      0.3571428571428571,
      0.3571428571428571,
      0.0008655476500508621
    ],
    [
      0.3571428571428571,
      0.4285714285714285,
      0.0008817578698235639
    ],
    [
      0.3571428571428571,
      0.5,
      0.0008970692552063794
    ],
    [
      0.3571428571428571,
      0.5714285714285714,
      0.0009107792432524641
    ],
    [
      0.3571428571428571,
      0.6428571428571428,
      0.0009230335775996078
    ],
    [
      0.3571428571428571,
      0.7142857142857142,
      0.0009345059697936438
    ],
    [
      0.3571428571428571,
      0.7857142857142857,
      0.0009461090565782692
    ],
    [
      0.3571428571428571,
      0.8571428571428571,
      0.0009587791433911853
    ],
    [
      0.3571428571428571,
      1,
      0.000990483851822537
    ],
    [
      0.3571428571428571,
      1.226851851851852,
      0.001066667836772718
    ],
    [
      0.3571428571428571,
      2.814814814814814,
      0.001487374996517944
    ],
    [
      0.3571428571428571,
      7.124999999999997,
      0.0005421891740488073
    ],
    [
      0.3571428571428571,
      15.51851851851851,
      0.0004967449907772275
    ],
    [
      0.3571428571428571,
      29.35648148148148,
      0.000457560918851863
    ],
    [
      0.3571428571428571,
      49.99999999999997,
      0.0004410426726302725
    ],
    [
      0.4285714285714285,
      0,
      0.001092745532829202
    ],
    [
      0.4285714285714285,
      0.07142857142857142,
      0.000986913894889518
    ],
    [
      0.4285714285714285,
      0.1428571428571428,
      0.0009527929894966501
    ],
    [
      0.4285714285714285,
      0.2142857142857143,
      0.0009484179755442753
    ],
    [
      0.4285714285714285,
      0.2857142857142857,
      0.0009583743236548108
    ],
    [
      0.4285714285714285,
      0.3571428571428571,
      0.0009748420451239773
    ],
    [
      0.4285714285714285,
      0.4285714285714285,
      0.0009931576367155281
    ],
    [
      0.4285714285714285,
      0.5,
      0.001010669182176717
    ],
    [
      0.4285714285714285,
      0.5714285714285714,
      0.001026328322968285
    ],
    [
      0.4285714285714285,
      0.6428571428571428,
      0.00104031460154211
    ],
    [
      0.4285714285714285,
      0.7142857142857142,
      0.001053586845600951
    ],
    [
      0.4285714285714285,
      0.7857142857142857,
      0.001067451355539228
    ],
    [
      0.4285714285714285,
      0.8571428571428571,
      0.001083238787156463
    ],
    [
      0.4285714285714285,
      1,
      0.00112501796127114
    ],
    [
      0.4285714285714285,
      1.226851851851852,
      0.001230925568185988
    ],
    [
      0.4285714285714285,
      2.814814814814814,
      0.001704094369463783
    ],
    [
      0.4285714285714285,
      7.124999999999997,
      0.0005500307820094785
    ],
    [
      0.4285714285714285,
      15.51851851851851,
      0.0004957027061931083
    ],
    [
      0.4285714285714285,
      29.35648148148148,
      0.0004568491983175482
    ],
    [
      0.4285714285714285,
      49.99999999999997,
      0.0004408579704832608
    ],
    [
      0.5,
      0,
      0.001285315939607512
    ],
    [
      0.5,
      0.07142857142857142,
      0.001141977138738629
    ],
    [
      0.5,
      0.1428571428571428,
      0.001093017133143992
    ],
    [
      0.5,
      0.2142857142857143,
      0.001082388176082949
    ],
    [
      0.5,
      0.2857142857142857,
      0.001090673683581796
    ],
    [
      0.5,
      0.3571428571428571,
      0.001107907811681202
    ],
    [
      0.5,
      0.4285714285714285,
      0.001127938494761041
    ],
    [
      0.5,
      0.5,
      0.001147195696438316
    ],
    [
      0.5,
      0.5714285714285714,
      0.001164295937280855
    ],
    [
      0.5,
      0.6428571428571428,
      0.001179567994059358
    ],
    [
      0.5,
      0.7142857142857142,
      0.001194415847448691
    ],
    [
      0.5,
      0.7857142857142857,
      0.001210697065120618
    ],
    [
      0.5,
      0.8571428571428571,
      0.001230271039425091
    ],
    [
      0.5,
      1,
      0.001285441403141169
    ],
    [
      0.5,
      1.226851851851852,
      0.001433484578016183
    ],
    [
      0.5,
      2.814814814814814,
      0.001964010472393237
    ],
    [
      0.5,
      7.124999999999997,
      0.0005571736035158802
    ],
    [
      0.5,
      15.51851851851851,
      0.0004946223845121956
    ],
    [
      0.5,
      29.35648148148148,
      0.0004561679198244043
    ],
    [
      0.5,
      49.99999999999997,
      0.0004406798811861837
    ],
    [
      0.5714285714285714,
      0,
      0.001526986592145396
    ],
    [
      0.5714285714285714,
      0.07142857142857142,
      0.001336697146437203
    ],
    [
      0.5714285714285714,
      0.1428571428571428,
      0.001268396437933817
    ],
    [
      0.5714285714285714,
      0.2142857142857143,
      0.001249019717425175
    ],
    [
      0.5714285714285714,
      0.2857142857142857,
      0.001254278009011286
    ],
    [
      0.5714285714285714,
      0.3571428571428571,
      0.001271460252827235
    ],
    [
      0.5714285714285714,
      0.4285714285714285,
      0.001292513280130854
    ],
    [
      0.5714285714285714,
      0.5,
      0.001312757599470419
    ],
    [
      0.5714285714285714,
      0.5714285714285714,
      0.001330493126674271
    ],
    [
      0.5714285714285714,
      0.6428571428571428,
      0.001346358407016975
    ],
    [
      0.5714285714285714,
      0.7142857142857142,
      0.001362418372806047
    ],
    [
      0.5714285714285714,
      0.7857142857142857,
      0.001381290983352002
    ],
    [
      0.5714285714285714,
      0.8571428571428571,
      0.001405545774094897
    ],
    [
      0.5714285714285714,
      1,
      0.001478708265164047
    ],
    [
      0.5714285714285714,
      1.226851851851852,
      0.001687162831351335
    ],
    [
      0.5714285714285714,
      2.814814814814814,
      0.002276820149601769
    ],
    [
      0.5714285714285714,
      7.124999999999997,
      0.0005636238231846834
    ],
    [
      0.5714285714285714,
      15.51851851851851,
      0.0004935165367631833
    ],
    [
      0.5714285714285714,
      29.35648148148148,
      0.0004555155318577149
    ],
    [
      0.5714285714285714,
      49.99999999999997,
      0.0004405081013481981
    ],
    [
      0.6428571428571428,
      0,
      0.001835308114480411
    ],
    [
      0.6428571428571428,
      0.07142857142857142,
      0.001585319158482219
    ],
    [
      0.6428571428571428,
      0.1428571428571428,
      0.001491081017556734
    ],
    [
      0.6428571428571428,
      0.2142857142857143,
      0.001459093736395403
    ],
    [
      0.6428571428571428,
      0.2857142857142857,
      0.001459100945622601
    ],
    [
      0.6428571428571428,
      0.3571428571428571,
      0.001474807833629102
    ],
    [
      0.6428571428571428,
      0.4285714285714285,
      0.001495670623923286
    ],
    [
      0.6428571428571428,
      0.5,
      0.001515632507566012
    ],
    [
      0.6428571428571428,
      0.5714285714285714,
      0.001532710771576396
    ],
    [
      0.6428571428571428,
      0.6428571428571428,
      0.001548082040067761
    ],
    [
      0.6428571428571428,
      0.7142857142857142,
      0.001564767252197691
    ],
    [
      0.6428571428571428,
      0.7857142857142857,
      0.001586425496324842
    ],
    [
      0.6428571428571428,
      0.8571428571428571,
      0.001616585679857371
    ],
    [
      0.6428571428571428,
      1,
      0.001714286327895968
    ],
    [
      0.6428571428571428,
      1.226851851851852,
      0.002010975123532944
    ],
    [
      0.6428571428571428,
      2.814814814814814,
      0.002654962443725644
    ],
    [
      0.6428571428571428,
      7.124999999999997,
      0.0005693956664650828
    ],
    [
      0.6428571428571428,
      15.51851851851851,
      0.0004923952501017293
    ],
    [
      0.6428571428571428,
      29.35648148148148,
      0.0004548905628622349
    ],
    [
      0.6428571428571428,
      49.99999999999997,
      0.0004403423445793634
    ],
    [
      0.7142857142857142,
      0,
      0.00223751216856917
    ],
    [
      0.7142857142857142,
      0.07142857142857142,
      0.001909640634541844
    ],
    [
      0.7142857142857142,
      0.1428571428571428,
      0.00177928306128602
    ],
    [
      0.7142857142857142,
      0.2142857142857143,
      0.001728453226776013
    ],
    [
      0.7142857142857142,
      0.2857142857142857,
      0.001719468561709867
    ],
    [
      0.7142857142857142,
      0.3571428571428571,
      0.00173120410307338
    ],
    [
      0.7142857142857142,
      0.4285714285714285,
      0.001749745664481467
    ],
    [
      0.7142857142857142,
      0.5,
      0.001767273797876908
    ],
    [
      0.7142857142857142,
      0.5714285714285714,
      0.001781585604489954
    ],
    [
      0.7142857142857142,
      0.6428571428571428,
      0.001794727072184074
    ],
    [
      0.7142857142857142,
      0.7142857142857142,
      0.001811083627288196
    ],
    [
      0.7142857142857142,
      0.7857142857142857,
      0.001835736298541628
    ],
    [
      0.7142857142857142,
      0.8571428571428571,
      0.001873522276277678
    ],
    [
      0.7142857142857142,
      1,
      0.00200533398748084
    ],
    [
      0.7142857142857142,
      1.226851851851852,
      0.002434299890577774
    ],
    [
      0.7142857142857142,
      2.814814814814814,
      0.003114432326408662
    ],
    [
      0.7142857142857142,
      7.124999999999997,
      0.0005745101801807415
    ],
    [
      0.7142857142857142,
      15.51851851851851,
      0.0004912666715969028
    ],
    [
      0.7142857142857142,
      29.35648148148148,
      0.000454291618723367
    ],
    [
      0.7142857142857142,
      49.99999999999997,
      0.0004401823403881915
    ],
    [
      0.7857142857142857,
      0,
      0.002778105626643719
    ],
    [
      0.7857142857142857,
      0.07142857142857142,
      0.002344675170894678
    ],
    [
      0.7857142857142857,
      0.1428571428571428,
      0.002161521505610785
    ],
    [
      0.7857142857142857,
      0.2142857142857143,
      0.002081300615488452
    ],
    [
      0.7857142857142857,
      0.2857142857142857,
      0.002056808757281981
    ],
    [
      0.7857142857142857,
      0.3571428571428571,
      0.002060104816440259
    ],
    [
      0.7857142857142857,
      0.4285714285714285,
      0.002072521791381018
    ],
    [
      0.7857142857142857,
      0.5,
      0.00208390146824792
    ],
    [
      0.7857142857142857,
      0.5714285714285714,
      0.00209193246159537
    ],
    [
      0.7857142857142857,
      0.6428571428571428,
      0.002100018056745828
    ],
    [
      0.7857142857142857,
      0.7142857142857142,
      0.002114477970496337
    ],
    [
      0.7857142857142857,
      0.7857142857142857,
      0.002142334931604976
    ],
    [
      0.7857142857142857,
      0.8571428571428571,
      0.002190232647686403
    ],
    [
      0.7857142857142857,
      1,
      0.00237058692500097
    ],
    [
      0.7857142857142857,
      1.226851851851852,
      0.003004912246747836
    ],
    [
      0.7857142857142857,
      2.814814814814814,
      0.003675825627311742
    ],
    [
      0.7857142857142857,
      7.124999999999997,
      0.0005789939946662971
    ],
    [
      0.7857142857142857,
      15.51851851851851,
      0.0004901373901442019
    ],
    [
      0.7857142857142857,
      29.35648148148148,
      0.0004537173798482873
    ],
    [
      0.7857142857142857,
      49.99999999999997,
      0.0004400278331588019
    ],
    [
      0.8571428571428571,
      0,
      0.003534908317452242
    ],
    [
      0.8571428571428571,
      0.07142857142857142,
      0.002950293687817625
    ],
    [
      0.8571428571428571,
      0.1428571428571428,
      0.002684979841649004
    ],
    [
      0.8571428571428571,
      0.2142857142857143,
      0.002556419798474509
    ],
    [
      0.8571428571428571,
      0.2857142857142857,
      0.002504540214288964
    ],
    [
      0.8571428571428571,
      0.3571428571428571,
      0.002491134272741395
    ],
    [
      0.8571428571428571,
      0.4285714285714285,
      0.002490462467658849
    ],
    [
      0.8571428571428571,
      0.5,
      0.002489115545585201
    ],
    [
      0.8571428571428571,
      0.5714285714285714,
      0.002484863139083338
    ],
    [
      0.8571428571428571,
      0.6428571428571428,
      0.002483188046305452
    ],
    [
      0.8571428571428571,
      0.7142857142857142,
      0.002493136606249373
    ],
    [
      0.8571428571428571,
      0.7857142857142857,
      0.002524380743964992
    ],
    [
      0.8571428571428571,
      0.8571428571428571,
      0.002586097191801096
    ],
    [
      0.8571428571428571,
      1,
      0.002837507660652857
    ],
    [
      0.8571428571428571,
      1.226851851851852,
      0.003805834204715186
    ],
    [
      0.8571428571428571,
      2.814814814814814,
      0.00436562753294082
    ],
    [
      0.8571428571428571,
      7.124999999999997,
      0.0005828781132063675
    ],
    [
      0.8571428571428571,
      15.51851851851851,
      0.0004890127379937512
    ],
    [
      0.8571428571428571,
      29.35648148148148,
      0.0004531665980026591
    ],
    [
      0.8571428571428571,
      49.99999999999997,
      0.0004398785812013969
    ],
    [
      1,
      0,
      0.00646928957665492
    ],
    [
      1,
      0.07142857142857142,
      0.005239349201765693
    ],
    [
      1,
      0.1428571428571428,
      0.004571423048971978
    ],
    [
      1,
      0.2142857142857143,
      0.004193651485230537
    ],
    [
      1,
      0.2857142857142857,
      0.003992573408911991
    ],
    [
      1,
      0.3571428571428571,
      0.003880764523752223
    ],
    [
      1,
      0.4285714285714285,
      0.003801003068873142
    ],
    [
      1,
      0.5,
      0.003727104825742248
    ],
    [
      1,
      0.5714285714285714,
      0.003657856971513369
    ],
    [
      1,
      0.6428571428571428,
      0.003606419003007019
    ],
    [
      1,
      0.7142857142857142,
      0.00359075845633962
    ],
    [
      1,
      0.7857142857142857,
      0.003628905968923157
    ],
    [
      1,
      0.8571428571428571,
      0.003738927015581811
    ],
    [
      1,
      1,
      0.004267590038880649
    ],
    [
      1,
      1.226851851851852,
      0.00691202606930221
    ],
    [
      1,
      2.814814814814814,
      0.006274557930950225
    ],
    [
      1,
      7.124999999999997,
      0.0005889863647675212
    ],
    [
      1,
      15.51851851851851,
      0.0004867937478166349
    ],
    [
      1,
      29.35648148148148,
      0.0004521307494617923
    ],
    [
      1,
      49.99999999999997,
      0.0004395949407443655
    ],
    [
      1.226851851851852,
      0,
      0.122103084578546
    ],
    [
      1.226851851851852,
      0.07142857142857142,
      0.04743349899969762
    ],
    [
      1.226851851851852,
      0.1428571428571428,
      0.02401694860882778
    ],
    [
      1.226851851851852,
      0.2142857142857143,
      0.01615995664863527
    ],
    [
      1.226851851851852,
      0.2857142857142857,
      0.01277615179961233
    ],
    [
      1.226851851851852,
      0.3571428571428571,
      0.01092809864853591
    ],
    [
      1.226851851851852,
      0.4285714285714285,
      0.009683877176533982
    ],
    [
      1.226851851851852,
      0.5,
      0.008742673833962555
    ],
    [
      1.226851851851852,
      0.5714285714285714,
      0.008032129324900493
    ],
    [
      1.226851851851852,
      0.6428571428571428,
      0.007551598259302548
    ],
    [
      1.226851851851852,
      0.7142857142857142,
      0.007317689238260169
    ],
    [
      1.226851851851852,
      0.7857142857142857,
      0.007359922857745624
    ],
    [
      1.226851851851852,
      0.8571428571428571,
      0.007740037702967954
    ],
    [
      1.226851851851852,
      1,
      0.01024680951682326
    ],
    [
      1.226851851851852,
      1.226851851851852,
      0.1031953967887481
    ],
    [
      1.226851851851852,
      2.814814814814814,
      0.01161735205713949
    ],
    [
      1.226851851851852,
      7.124999999999997,
      0.0005947700669482582
    ],
    [
      1.226851851851852,
      15.51851851851851,
      0.0004834009642530873
    ],
    [
      1.226851851851852,
      29.35648148148148,
      0.0004506480883538093
    ],
    [
      1.226851851851852,
      49.99999999999997,
      0.000439181787188645
    ],
    [
      2.814814814814814,
      0,
      0.02091228169958338
    ],
    [
      2.814814814814814,
      0.07142857142857142,
      0.01390292699900198
    ],
    [
      2.814814814814814,
      0.1428571428571428,
      0.01072590306715102
    ],
    [
      2.814814814814814,
      0.2142857142857143,
      0.008563864829751494
    ],
    [
      2.814814814814814,
      0.2857142857142857,
      0.006993896581744855
    ],
    [
      2.814814814814814,
      0.3571428571428571,
      0.005879789124823626
    ],
    [
      2.814814814814814,
      0.4285714285714285,
      0.005120617536192616
    ],
    [
      2.814814814814814,
      0.5,
      0.004633619991664267
    ],
    [
      2.814814814814814,
      0.5714285714285714,
      0.004360091351650077
    ],
    [
      2.814814814814814,
      0.6428571428571428,
      0.004266135224711725
    ],
    [
      2.814814814814814,
      0.7142857142857142,
      0.004341559954011307
    ],
    [
      2.814814814814814,
      0.7857142857142857,
      0.004601720654178353
    ],
    [
      2.814814814814814,
      0.8571428571428571,
      0.005097046825746509
    ],
    [
      2.814814814814814,
      1,
      0.007381383722940536
    ],
    [
      2.814814814814814,
      1.226851851851852,
      0.05246046736220848
    ],
    [
      2.814814814814814,
      2.814814814814814,
      0.00500918419702471
    ],
    [
      2.814814814814814,
      7.124999999999997,
      0.000576447540861706
    ],
    [
      2.814814814814814,
      15.51851851851851,
      0.00046588257729054
    ],
    [
      2.814814814814814,
      29.35648148148148,
      0.0004439618831827685
    ],
    [
      2.814814814814814,
      49.99999999999997,
      0.0004371936286028
    ],
    [
      7.124999999999997,
      0,
      0.0008340151291405426
    ],
    [
      7.124999999999997,
      0.07142857142857142,
      0.000767909495854576
    ],
    [
      7.124999999999997,
      0.1428571428571428,
      0.0007472586814656068
    ],
    [
      7.124999999999997,
      0.2142857142857143,
      0.0007378206180176885
    ],
    [
      7.124999999999997,
      0.2857142857142857,
      0.0007303397130433066
    ],
    [
      7.124999999999997,
      0.3571428571428571,
      0.0007235158925982251
    ],
    [
      7.124999999999997,
      0.4285714285714285,
      0.0007186232156724559
    ],
    [
      7.124999999999997,
      0.5,
      0.0007173977063544159
    ],
    [
      7.124999999999997,
      0.5714285714285714,
      0.000721273035377361
    ],
    [
      7.124999999999997,
      0.6428571428571428,
      0.0007312020411769993
    ],
    [
      7.124999999999997,
      0.7142857142857142,
      0.0007476900551534509
    ],
    [
      7.124999999999997,
      0.7857142857142857,
      0.0007708664117108319
    ],
    [
      7.124999999999997,
      0.8571428571428571,
      0.0008005285228241052
    ],
    [
      7.124999999999997,
      1,
      0.0008768378784208131
    ],
    [
      7.124999999999997,
      1.226851851851852,
      0.001023047592089935
    ],
    [
      7.124999999999997,
      2.814814814814814,
      0.0009863297059268007
    ],
    [
      7.124999999999997,
      7.124999999999997,
      0.0005231652218088998
    ],
    [
      7.124999999999997,
      15.51851851851851,
      0.0004488326154810346
    ],
    [
      7.124999999999997,
      29.35648148148148,
      0.0004378272379996815
    ],
    [
      7.124999999999997,
      49.99999999999997,
      0.000435198029226772
    ],
    [
      15.51851851851851,
      0,
      0.0006735227150018237
    ],
    [
      15.51851851851851,
      0.07142857142857142,
      0.0006106253936663971
    ],
    [
      15.51851851851851,
      0.1428571428571428,
      0.0005853408127173535
    ],
    [
      15.51851851851851,
      0.2142857142857143,
      0.0005706311992174588
    ],
    [
      15.51851851851851,
      0.2857142857142857,
      0.0005601366040841429
    ],
    [
      15.51851851851851,
      0.3571428571428571,
      0.0005526591381125687
    ],
    [
      15.51851851851851,
      0.4285714285714285,
      0.0005482842852265534
    ],
    [
      15.51851851851851,
      0.5,
      0.0005473009041734849
    ],
    [
      15.51851851851851,
      0.5714285714285714,
      0.0005499101016370673
    ],
    [
      15.51851851851851,
      0.6428571428571428,
      0.0005561557160831861
    ],
    [
      15.51851851851851,
      0.7142857142857142,
      0.0005659147760450414
    ],
    [
      15.51851851851851,
      0.7857142857142857,
      0.0005789032349428834
    ],
    [
      15.51851851851851,
      0.8571428571428571,
      0.0005946858278483765
    ],
    [
      15.51851851851851,
      1,
      0.0006322253412411944
    ],
    [
      15.51851851851851,
      1.226851851851852,
      0.0006954157459069662
    ],
    [
      15.51851851851851,
      2.814814814814814,
      0.0007278162399256102
    ],
    [
      15.51851851851851,
      7.124999999999997,
      0.0004980259064162186
    ],
    [
      15.51851851851851,
      15.51851851851851,
      0.0004414841592904467
    ],
    [
      15.51851851851851,
      29.35648148148148,
      0.0004353873485852216
    ],
    [
      15.51851851851851,
      49.99999999999997,
      0.0004344370428280182
    ],
    [
      29.35648148148148,
      0,
      0.0006583649984674981
    ],
    [
      29.35648148148148,
      0.07142857142857142,
      0.0005963593469048668
    ],
    [
      29.35648148148148,
      0.1428571428571428,
      0.0005697069980333602
    ],
    [
      29.35648148148148,
      0.2142857142857143,
      0.0005527738329243098
    ],
    [
      29.35648148148148,
      0.2857142857142857,
      0.0005401322096705796
    ],
    [
      29.35648148148148,
      0.3571428571428571,
      0.0005310327473127791
    ],
    [
      29.35648148148148,
      0.4285714285714285,
      0.0005256754452168628
    ],
    [
      29.35648148148148,
      0.5,
      0.0005242874009712125
    ],
    [
      29.35648148148148,
      0.5714285714285714,
      0.0005269358467456236
    ],
    [
      29.35648148148148,
      0.6428571428571428,
      0.0005335139054722216
    ],
    [
      29.35648148148148,
      0.7142857142857142,
      0.0005437558068581414
    ],
    [
      29.35648148148148,
      0.7857142857142857,
      0.0005572515040112763
    ],
    [
      29.35648148148148,
      0.8571428571428571,
      0.0005734588321479414
    ],
    [
      29.35648148148148,
      1,
      0.0006112748472002312
    ],
    [
      29.35648148148148,
      1.226851851851852,
      0.0006726952663271966
    ],
    [
      29.35648148148148,
      2.814814814814814,
      0.0006891654590186418
    ],
    [
      29.35648148148148,
      7.124999999999997,
      0.0004883435633908801
    ],
    [
      29.35648148148148,
      15.51851851851851,
      0.0004391256922554694
    ],
    [
      29.35648148148148,
      29.35648148148148,
      0.0004347117316595313
    ],
    [
      29.35648148148148,
      49.99999999999997,
      0.0004342616855225581
    ],
    [
      49.99999999999997,
      0,
      0.000656999946489234
    ],
    [
      49.99999999999997,
      0.07142857142857142,
      0.000594777363963005
    ],
    [
      49.99999999999997,
      0.1428571428571428,
      0.0005676118953975769
    ],
    [
      49.99999999999997,
      0.2142857142857143,
      0.0005500712981221908
    ],
    [
      49.99999999999997,
      0.2857142857142857,
      0.0005369636505822701
    ],
    [
      49.99999999999997,
      0.3571428571428571,
      0.0005276830812709101
    ],
    [
      49.99999999999997,
      0.4285714285714285,
      0.0005225097051457677
    ],
    [
      49.99999999999997,
      0.5,
      0.0005217148882429309
    ],
    [
      49.99999999999997,
      0.5714285714285714,
      0.0005253850545313098
    ],
    [
      49.99999999999997,
      0.6428571428571428,
      0.0005334102867153354
    ],
    [
      49.99999999999997,
      0.7142857142857142,
      0.0005454994324101785
    ],
    [
      49.99999999999997,
      0.7857142857142857,
      0.0005611928749156992
    ],
    [
      49.99999999999997,
      0.8571428571428571,
      0.0005798720814275672
    ],
    [
      49.99999999999997,
      1,
      0.0006230095118878698
    ],
    [
      49.99999999999997,
      1.226851851851852,
      0.0006914815164501126
    ],
    [
      49.99999999999997,
      2.814814814814814,
      0.0006862505366752241
    ],
    [
      49.99999999999997,
      7.124999999999997,
      0.0004858250012653623
    ],
    [
      49.99999999999997,
      15.51851851851851,
      0.0004383004838255482
    ],
    [
      49.99999999999997,
      29.35648148148148,
      0.0004345143840367185
    ],
    [
      49.99999999999997,
      49.99999999999997,
      0.0004342218618090511
    ]
  ],
  "input": {
    "file name": "/home/datamonkey/datamonkey-js-server/production/app/fubar/output/5df8a369c27e2160748f7d80",
    "number of sequences": 16,
    "number of sites": 1065,
    "partition count": 1,
    "trees": {
      "0": "(ECTLR21_3196_BP:0.1108315254326252,(LMTLR21_3196_BP:0.06664564806167962,OFTLR21_3196_BP:0.05730232467577699)Node2:0.006004416506035299,(((TOTLR21_3196_BP:0.06414323957422029,SLTLR21_13_3196_BP:0.0569160551170024)Node7:0.01859509358407496,SMTLR21_3196_BP:0.1065122717608649)Node6:0.01737810389859326,(MMTLR21_3196_BP:0.1182973640824635,(ONTLR21_3196_BP:0.1644021268598806,(TRTLR21_3196_BP:0.2210296061828884,(GMTLR21_3196_BP:0.2950533058384316,((CBTLR21_3196_BP:0.09067599886129948,(IPTLR21_3196_BP:0.06780196320349388,TFTLR21_3196_BP:0.08121105728554825)Node22:0.008295183108865567)Node20:0.1457429295446792,((CITLR21_3196_BP:0.07861731068805573,CCTLR21_3196_BP:0.07605475069799343)Node26:0.021885303091755,DRTLR21_3196_BP:0.1059835469260128)Node25:0.1344095001940847)Node19:0.1488006150626318)Node17:0.05626242654595751)Node15:0.04015491280446068)Node13:0.007762305960435728)Node11:0.006534966548769838)Node5:0.004082160140422859)"
    }
  },
  "posterior": {
    "0": {
      "0": [
        [
          0.002116220615892004,
          0.001047255756857862,
          0.0005257741292796232,
          0.0002675965101547836,
          0.0001369336512406406,
          0.00007012474028713947,
          0.00003591921354222156,
          0.00001843305064260405,
          0.00000949797533099549,
          0.000004922931516407922,
          0.00000256987406388721,
          0.000001352092520359161,
          7.172500773703343e-7,
          2.070280963633774e-7,
          3.09375009849669e-8,
          7.171446315705148e-13,
          1.104059791792356e-19,
          6.412883069600254e-24,
          1.886248967869583e-26,
          9.36691134159826e-28,
          0.002344550625340361,
          0.00114622430081993,
          0.0005730633966893429,
          0.0002910607967681112,
          0.0001488815938995796,
          0.00007635154774487824,
          0.00003922064042871155,
          0.00002019938754032479,
          0.00001044551043239918,
          0.000005430922209943944,
          0.00000284188840319013,
          0.000001497716948338152,
          7.95330006041766e-7,
          2.297532299267172e-7,
          3.433967769950837e-8,
          7.582475669972834e-13,
          1.009703088049518e-19,
          5.773492202587827e-24,
          1.792137452130267e-26,
          9.215615433321454e-28,
          0.002630118105299312,
          0.00126506781031758,
          0.0006282374760599334,
          0.00031803048685295,
          0.0001625311243729125,
          0.0000834458376535319,
          0.00004297251113544219,
          0.00002220047738914651,
          0.00001151543313406102,
          0.000006002910028410266,
          0.000003147645094183519,
          0.000001661385607162374,
          8.832445701406162e-7,
          2.555961625075534e-7,
          3.832529309523407e-8,
          8.108217579350541e-13,
          9.241876295396895e-20,
          5.207727209010385e-24,
          1.704193510453772e-26,
          9.069450965277944e-28,
          0.00298271537923515,
          0.001408607655777375,
          0.0006939168263545289,
          0.0003498842069671144,
          0.0001785828594024785,
          0.00009175506785271914,
          0.00004734473865635629,
          0.00002451890795181927,
          0.00001274791009297291,
          0.000006658582138602943,
          0.000003496945891533944,
          0.000001848092614968421,
          9.836117315633075e-7,
          2.853451836276338e-7,
          4.303917156350125e-8,
          8.754430577416616e-13,
          8.466049346194306e-20,
          4.706450822241493e-24,
          1.621931512513259e-26,
          8.928194716346127e-28,
          0.003415542232932724,
          0.001582686497095469,
          0.0007729789927731263,
          0.0003880488441300956,
          0.0001977418526048769,
          0.0001016266832104375,
          0.00005250825376378565,
          0.00002723868215685897,
          0.00001418429038425627,
          0.000007418447519919088,
          0.000003900127092064328,
          0.000002063176101893558,
          0.000001099274199340096,
          3.198915757632537e-7,
          4.865987138001843e-8,
          9.532781856381757e-13,
          7.761610650473178e-20,
          4.261658893310228e-24,
          1.544910065332756e-26,
          8.791635280436782e-28,
          0.00394646623993928,
          0.001794870477487025,
          0.0008689385364024556,
          0.0004342004265177863,
          0.0002208205448449287,
          0.0001134588402570378,
          0.00005865918868967759,
          0.00003045654001081068,
          0.00001587239383837158,
          0.000008306336472741401,
          0.000004369268568428974,
          0.000002312921750292646,
          0.000001233612227726467,
          3.603251591972626e-7,
          5.542063942646667e-8,
          1.046074752534923e-12,
          7.121567880207661e-20,
          3.866360213040527e-24,
          1.472727491885096e-26,
          8.659572326268332e-28,
          0.0046000335214327,
          0.002055351614113212,
          0.000986372833015729,
          0.0004904694823724614,
          0.0002488381153679922,
          0.000127747964142348,
          0.00006604133443022986,
          0.00003429247140546169,
          0.00001787143742693419,
          0.000009351741027138054,
          0.000004919336161542973,
          0.000002605142620200983,
          0.000001390852492574939,
          4.08037758188666e-7,
          6.363735330113968e-8,
          1.156215793850985e-12,
          6.5397212738234e-20,
          3.514459913612439e-24,
          1.405017812096778e-26,
          8.531815910964631e-28,
          0.005410680007557123,
          0.002378262363047514,
          0.001131490725526756,
          0.0005596963415110781,
          0.0002831381794049275,
          0.0001451436015291114,
          0.00007497169233454752,
          0.00003890157657140331,
          0.0000202575546786298,
          0.00001059242484465387,
          0.000005569457057906607,
          0.000002949833699815,
          0.000001576425179896686,
          4.648532323372768e-7,
          7.375023616031412e-8,
          1.286829555876696e-12,
          6.010542034991012e-20,
          3.200650499892164e-24,
          1.341447167901889e-26,
          8.408185843005434e-28,
          0.006428019424120577,
          0.002783754484776869,
          0.001312988149905908,
          0.0006457978782713999,
          0.0003255521339028806,
          0.0001665227964190021,
          0.0000858745267995908,
          0.00004448962964031215,
          0.00002313093276271732,
          0.00001207775825830492,
          0.000006344540919491221,
          0.000003360008036071462,
          0.000001797428007663694,
          5.332079941856473e-7,
          8.639080023614998e-8,
          1.441955290720241e-12,
          5.529075749416909e-20,
          2.920312499476469e-24,
          1.281710640636574e-26,
          8.28851109049471e-28,
          0.007725933069622445,
          0.003301491916680826,
          0.001543437598922551,
          0.000754343344476822,
          0.0003786486856758786,
          0.0001931012237008242,
          0.00009933124357671507,
          0.00005133543081694482,
          0.00002662587024887339,
          0.00001387334518052778,
          0.000007277509443550061,
          0.00000385284826185063,
          0.000002063273615873782,
          6.164175494464695e-7,
          1.024956395176521e-7,
          1.626771449341743e-12,
          5.090865017367685e-20,
          2.669425415118794e-24,
          1.225529415084793e-26,
          8.172629231072976e-28,
          0.009419055645446877,
          0.003976865135573101,
          0.001841684324120558,
          0.0008935167448917611,
          0.0004461397699611109,
          0.0002266097230009071,
          0.0001161578153930932,
          0.00005982470377303758,
          0.0000309256918949128,
          0.00001606775845333694,
          0.00000841250664595662,
          0.000004451364328979853,
          0.000002386632734028778,
          7.190875588546566e-7,
          1.235114462142631e-7,
          1.847894847375206e-12,
          4.691886917413058e-20,
          2.444488869950877e-24,
          1.172648249879005e-26,
          8.060385940122686e-28,
          0.01169474376669846,
          0.004882785535358664,
          0.002237238509820351,
          0.001075820213200581,
          0.000533577337007521,
          0.0002695890229820719,
          0.000137530546923539,
          0.00007050364425967862,
          0.00003628568961828723,
          0.00001878267381671349,
          0.000009809665759761199,
          0.000005186853010826102,
          0.000002784851874905955,
          8.477726671304589e-7,
          1.517902416449792e-7,
          2.113756154191642e-12,
          4.328501933788043e-20,
          2.24245338228091e-24,
          1.122833218764459e-26,
          7.951634514237551e-28,
          0.01488058863381613,
          0.006143926697070358,
          0.002778923507185387,
          0.001321288018474892,
          0.0006496199969106656,
          0.0003259076376599706,
          0.0001651997924445672,
          0.00008416688246754548,
          0.00004306960473894531,
          0.00002218856005989082,
          0.00001155237241490916,
          0.000006102641353745252,
          0.000003282145007151503,
          0.000001012076191043955,
          1.914184049365017e-7,
          2.435042337087886e-12,
          3.997411740337039e-20,
          2.060659973413601e-24,
          1.075869691492329e-26,
          7.846235427182549e-28,
          0.02723319200895709,
          0.01091063233694214,
          0.004731005003058821,
          0.002167106829965828,
          0.001035245742029347,
          0.0005074452787079093,
          0.0002519387173848072,
          0.000125893510529435,
          0.00006331009633728697,
          0.00003216532254140021,
          0.00001659923329048451,
          0.0000087471797919976,
          0.000004728331047216981,
          0.000001514374935373474,
          3.447506060604543e-7,
          3.300553908514587e-12,
          3.420421375912805e-20,
          1.748808335257942e-24,
          9.897244537624726e-27,
          7.644969593685033e-28,
          0.514006477498394,
          0.09877457962493773,
          0.02485240905651969,
          0.008348530429480683,
          0.00331112582347039,
          0.001427817793964416,
          0.0006411197370507541,
          0.0002948285201548237,
          0.0001387176085173008,
          0.00006716215670512216,
          0.0000337073524959084,
          0.00001766207785837219,
          0.000009735472893431586,
          0.000003608133853434564,
          0.000005082766831703486,
          5.601356967737645e-12,
          2.695849637667865e-20,
          1.365243949591426e-24,
          8.714267400676372e-27,
          7.34944811241036e-28,
          0.08803256928323025,
          0.02894622758742835,
          0.01109127996946863,
          0.004417179561176689,
          0.001807323615870303,
          0.00076468783145595,
          0.0003367181816466026,
          0.0001547946734414101,
          0.00007436134872158096,
          0.00003733222168605812,
          0.00001959442190644389,
          0.00001076822745141143,
          0.00000621786552163685,
          0.000002488831297162993,
          0.00000241034058110541,
          1.528666503476732e-12,
          7.163932706012703e-21,
          3.41771650916726e-25,
          4.161082130102076e-27,
          5.880192877942483e-28,
          0.003510879190231536,
          0.001598336396677183,
          0.0007717951431321948,
          0.0003795323077768634,
          0.0001878115342435195,
          0.00009337209993199852,
          0.00004672567044820736,
          0.00002359694109653494,
          0.00001205139002867283,
          0.00000623250304490576,
          0.000003265333345721432,
          0.000001732638067204436,
          9.302953343414187e-7,
          2.763006485661908e-7,
          4.228890293716628e-8,
          1.627818551531278e-13,
          1.209871180773948e-21,
          4.096102040990396e-26,
          1.321707510924125e-27,
          4.247402774774366e-28,
          0.002835268572028113,
          0.001270613661750406,
          0.0006038910966023827,
          0.0002927947539659008,
          0.0001433970258547535,
          0.00007082025089449243,
          0.00003528676513461768,
          0.0000177512223253987,
          0.000009020272887805103,
          0.000004630432535141065,
          0.000002400424017922844,
          0.000001255782762885327,
          6.62330661236138e-7,
          1.879048409239077e-7,
          2.628805933779357e-8,
          7.654350723044244e-14,
          3.348506984485222e-22,
          7.921449719048607e-27,
          5.936144789766846e-28,
          3.424369110995447e-28,
          0.002771460483070982,
          0.001240691162810163,
          0.0005873111985124005,
          0.0002831414312758662,
          0.0001378496306942261,
          0.000067720557198914,
          0.00003359619302790743,
          0.00001684346816475968,
          0.000008536209593908478,
          0.0000043721465430937,
          0.000002261694455376126,
          0.000001180448352155488,
          6.208632802970514e-7,
          1.747939132718136e-7,
          2.39904136400388e-8,
          5.566250192897428e-14,
          1.560985753986023e-22,
          3.476140754321634e-27,
          4.208882654093937e-28,
          3.137143557042653e-28,
          0.002765714145364842,
          0.001237252861452988,
          0.0005848728956568991,
          0.0002814552538415194,
          0.0001367798267364176,
          0.0000670929958245479,
          0.00003325069115024186,
          0.00001666305138124918,
          0.000008446288541560501,
          0.000004329220791708893,
          0.000002242020965351678,
          0.000001171756691258265,
          6.171190679676585e-7,
          1.740434076529816e-7,
          2.381503341824774e-8,
          4.774659847621443e-14,
          1.025906531692858e-22,
          2.532521892074581e-27,
          3.758018234048103e-28,
          3.056332454279249e-28
        ]
      ],
      "1": [
        [
          0,
          0.000002549967446439455,
          0.00004585847282672863,
          0.0001979542338581025,
          0.0004756405134444231,
          0.0008262761337837672,
          0.00116768667334689,
          0.00143229139953855,
          0.001586872742474719,
          0.001629986351185782,
          0.001580032946253828,
          0.001463524416607617,
          0.001307071624606962,
          0.0009585418292527652,
          0.0004996433797288094,
          0.000001202699977250996,
          3.809139374981952e-12,
          4.094683632129236e-15,
          1.443445684603852e-15,
          1.267928554017874e-15,
          0,
          0.000002791057913055494,
          0.00004998826027336102,
          0.0002153534723462061,
          0.0005173025015455324,
          0.0009000595180358649,
          0.001275830071213795,
          0.001570891875733377,
          0.001747139163346778,
          0.001800746408958481,
          0.001750382967138618,
          0.001624691018583425,
          0.001453195435923065,
          0.001067761173117566,
          0.0005579906680426927,
          0.000001327061919689336,
          3.898687611013197e-12,
          4.085641667731472e-15,
          1.439760232662991e-15,
          1.267123184495006e-15,
          0,
          0.000003080561894396399,
          0.00005480662780371036,
          0.0002353524974996302,
          0.0005649005886998405,
          0.0009841315133377242,
          0.001398754400709995,
          0.001727969836464612,
          0.001928209134984114,
          0.001993176505188335,
          0.00194207496967096,
          0.001806079759694814,
          0.001617998939093864,
          0.001192221520838095,
          0.0006264709260695658,
          0.000001479108346912684,
          3.983741068970416e-12,
          4.07544981186159e-15,
          1.436234937609892e-15,
          1.266347665762745e-15,
          0,
          0.00000343022521685902,
          0.00006054238170045052,
          0.0002589729701012543,
          0.0006208751627279571,
          0.001082603402019948,
          0.001542017069950908,
          0.001909997659376083,
          0.002136872050111711,
          0.002213896369076106,
          0.002161256868179678,
          0.002013234977993254,
          0.001806405869741971,
          0.001335747466328467,
          0.0007076133558095836,
          0.000001662572275904169,
          4.063914821020349e-12,
          4.064409136013184e-15,
          1.432861615425019e-15,
          1.2656005691749e-15,
          0,
          0.000003854282316877165,
          0.00006744684034438767,
          0.0002872729594253535,
          0.0006876846819837581,
          0.001199592888044401,
          0.001711221020026172,
          0.002123577248301188,
          0.002380141719415028,
          0.002469831282548848,
          0.002414444137282341,
          0.002252116677202173,
          0.002023796460917944,
          0.001502693513727996,
          0.0008045529228074926,
          0.000001882574527707825,
          4.138919528850354e-12,
          4.052758452116534e-15,
          1.429632460295587e-15,
          1.264880548344606e-15,
          0,
          0.000004371166694723204,
          0.00007582699435944994,
          0.0003214956762597563,
          0.0007681636906227659,
          0.001339822762228821,
          0.001912802798650132,
          0.002376322881657859,
          0.002666144393678559,
          0.002769045520213588,
          0.002709270359787136,
          0.002529762379524679,
          0.002276587541522475,
          0.00169840036471961,
          0.0009213917588430099,
          0.000002145826969476739,
          4.208557709884287e-12,
          4.040687082053827e-15,
          1.426540047337891e-15,
          1.264186333700718e-15,
          0,
          0.000005005709271915316,
          0.00008608268775877018,
          0.000363221676765178,
          0.0008658689163432177,
          0.001509183650174057,
          0.002154767069949673,
          0.00267768502004358,
          0.003004951313329051,
          0.003121529067482578,
          0.003055203499904045,
          0.002854930616400926,
          0.002572813381454194,
          0.001929697323368971,
          0.001063687846648834,
          0.000002460974205031098,
          4.272718611512933e-12,
          4.028345083683577e-15,
          1.423577328876918e-15,
          1.263516727447351e-15,
          0,
          0.000005792341019308371,
          0.000098756285996362,
          0.0004145582043661346,
          0.0009854897673109394,
          0.001715384295815128,
          0.002447524521028477,
          0.003039882987503508,
          0.003409515726500345,
          0.003540079952369759,
          0.003464351133825569,
          0.003238833268468883,
          0.002922803273864715,
          0.002205539532032607,
          0.001239188577778729,
          0.000002839087169771805,
          4.331371631233306e-12,
          4.015851388092073e-15,
          1.42073762615042e-15,
          1.262870598892099e-15,
          0,
          0.000006780157700856322,
          0.0001146074170147823,
          0.0004784112605251106,
          0.001133418360892304,
          0.001968834091609675,
          0.002805010003177258,
          0.003479131031891505,
          0.003896887357318978,
          0.004041435056027338,
          0.003952487647770179,
          0.003696074908880517,
          0.003340065885214176,
          0.002537896105033095,
          0.001459010054309633,
          0.000003294340304104529,
          4.384558453801713e-12,
          4.003300244642572e-15,
          1.41801461785342e-15,
          1.262246880114932e-15,
          0,
          0.000008041429597800072,
          0.0001347343485825695,
          0.0005589128359366602,
          0.001318620491547766,
          0.002283962235341167,
          0.003246321168976135,
          0.00401740045173372,
          0.004489925529177652,
          0.00464784091880365,
          0.00454046910321104,
          0.004245948690876551,
          0.003842525252299339,
          0.002943063350050824,
          0.001739642706525425,
          0.00000384491850594946,
          4.432384220271496e-12,
          3.990766309081464e-15,
          1.415402326595647e-15,
          1.261644561949742e-15,
          0,
          0.000009686741640764845,
          0.0001607833120606533,
          0.0006621349570423817,
          0.001554052578949621,
          0.002681313453973034,
          0.003798262603751486,
          0.004685092635231251,
          0.005219840568157567,
          0.005389341524090767,
          0.005256271742109684,
          0.004914303197371257,
          0.004454322716377598,
          0.003443691022746688,
          0.002106565199320139,
          0.000004514209981435004,
          4.475008112941389e-12,
          3.978308652045696e-15,
          1.412895104076034e-15,
          1.261062690253424e-15,
          0,
          0.00001189372820990558,
          0.0001953321886555756,
          0.0007973535429708831,
          0.001859094021023363,
          0.003191046996172441,
          0.004499478669163484,
          0.00552526225526606,
          0.006130103552970266,
          0.006307221375925754,
          0.006138019917884024,
          0.00573631319726866,
          0.005208526375599243,
          0.004072030574703703,
          0.002601211561474848,
          0.000005332338853304493,
          4.512633750936541e-12,
          3.965973913807893e-15,
          1.410487615572306e-15,
          1.260500362440401e-15,
          0,
          0.00001496613247368945,
          0.0002426459926460948,
          0.0009794331203955094,
          0.002263968870282859,
          0.003859085287380055,
          0.005407476918158805,
          0.006600555079808666,
          0.007282664630977694,
          0.007459337331779419,
          0.007238600826751114,
          0.00676069803801029,
          0.006151320862205893,
          0.004875357751558885,
          0.003295585555976299,
          0.000006338056799753476,
          4.545499759786385e-12,
          3.953798786995598e-15,
          1.408174824186322e-15,
          1.259956724261644e-15,
          0,
          0.00002657902210679191,
          0.0004131595450290201,
          0.001606888953181367,
          0.003609629201153564,
          0.006012952994593039,
          0.008254902464105138,
          0.009886022644604475,
          0.01072369553732645,
          0.01083707009049249,
          0.01042929115992863,
          0.009722709332369402,
          0.008897340194907956,
          0.00733620017691543,
          0.005988993897242283,
          0.000009123226159061063,
          4.598029430923279e-12,
          3.930035721211023e-15,
          1.403814580515541e-15,
          1.258922323726801e-15,
          0,
          0.0002406426207012372,
          0.002170876566878763,
          0.006193117635193993,
          0.01155339335438126,
          0.0169370864528274,
          0.02103826574572256,
          0.02319872916993052,
          0.02355814154076322,
          0.02270332759407708,
          0.02126569628221422,
          0.01973075884795985,
          0.0184304928996455,
          0.01762791460168438,
          0.08949546450203279,
          0.00001692863606439253,
          4.650190670161056e-12,
          3.894200912950964e-15,
          1.397546032507741e-15,
          1.257412319765853e-15,
          0,
          0.00007055530816270216,
          0.0009701080666717828,
          0.00328501798551917,
          0.006332198569900818,
          0.009126536647803642,
          0.01114435609004521,
          0.01232059842333268,
          0.0128178367885487,
          0.01285906680633342,
          0.01265287617282409,
          0.01237486952213934,
          0.0121779172114168,
          0.01274760595215835,
          0.04570800500609625,
          0.000007376065555354276,
          4.537099628367265e-12,
          3.712393332863803e-15,
          1.368640413087475e-15,
          1.250059223409763e-15,
          0,
          0.000003898703881251713,
          0.00006764341404527737,
          0.0002833763253100568,
          0.0006623336024712697,
          0.001125319920879724,
          0.001567762609604882,
          0.001912829870081479,
          0.002127053417880726,
          0.002211681536126122,
          0.002187372112543849,
          0.002081617871526419,
          0.00192120391106368,
          0.001522037276510095,
          0.000896776383653912,
          0.000001469337374262091,
          4.141295530075842e-12,
          3.521985791162235e-15,
          1.339450987508461e-15,
          1.242179016410107e-15,
          0,
          0.000003101142808695299,
          0.00005301910604602066,
          0.0002193640599027917,
          0.0005085891189179372,
          0.0008608482717275128,
          0.001198236159802492,
          0.001462219586951065,
          0.001625359202750944,
          0.001686420738378671,
          0.001660115868759781,
          0.001567880023034901,
          0.001431741663172029,
          0.00110138704492923,
          0.0006121521232898774,
          0.000001091399183584524,
          3.943087345523888e-12,
          3.405148416094126e-15,
          1.32286245294812e-15,
          1.238239805788831e-15,
          0,
          0.00000302922426513272,
          0.00005162091581922494,
          0.0002126080351126358,
          0.00049075502287532,
          0.0008278452251511059,
          0.001149946534573889,
          0.001402302450297107,
          0.001559414386076319,
          0.001620016814275714,
          0.001597539057774124,
          0.001511722710654067,
          0.001383072910332508,
          0.001067007578691609,
          0.0005935172257785718,
          0.000001036504513359937,
          3.854503868136191e-12,
          3.32661199655218e-15,
          1.313090172486402e-15,
          1.236588349618926e-15,
          0,
          0.000003021461300822111,
          0.00005144024171961518,
          0.0002116243488856227,
          0.0004880451922087617,
          0.0008229746043494973,
          0.001143598557946362,
          0.001396231882375258,
          0.001555841045162629,
          0.001620874700949073,
          0.001603930699847732,
          0.001523719650993774,
          0.001399826560593264,
          0.00108861848038275,
          0.0006108244362608933,
          0.000001033461721173379,
          3.819847204267714e-12,
          3.26585763767532e-15,
          1.30629610756687e-15,
          1.235800614620184e-15
        ]
      ],
      "2": [
        [
          0.000502711689756734,
          0.0005028255299979951,
          0.0005077374340749396,
          0.000517125984621305,
          0.0005267821595981855,
          0.0005341353022513481,
          0.0005386938001523993,
          0.0005411801753817251,
          0.0005426433624191263,
          0.0005439598904433791,
          0.0005456870716833562,
          0.0005481019430117241,
          0.0005512969271956218,
          0.0005599830068525611,
          0.0005796565274936013,
          0.0008384639366161635,
          0.0004929797314225541,
          0.0005006861588663233,
          0.0004616362052423274,
          0.0004420773428589985,
          0.0005569518592409404,
          0.0005503501942755964,
          0.0005534304037889722,
          0.0005625314893259277,
          0.0005728598253286028,
          0.0005817510881083593,
          0.0005884869837727516,
          0.0005934358142751222,
          0.0005973179212879815,
          0.0006007999390858936,
          0.0006043573725714996,
          0.0006082809403681455,
          0.0006127327642305832,
          0.000623557265009628,
          0.0006470524255444051,
          0.0009240023147714104,
          0.0005040535157627399,
          0.0005001595865767306,
          0.0004607461296833392,
          0.0004418543418437077,
          0.0006247888840348912,
          0.0006074187441917459,
          0.0006067422395361998,
          0.0006147213585926358,
          0.0006255022802279124,
          0.0006360055479249729,
          0.000645083791219658,
          0.0006526543225140292,
          0.0006590841221689086,
          0.000664845740092484,
          0.0006703687190332765,
          0.000675999825867571,
          0.000682010043321557,
          0.0006959900003050949,
          0.0007261430309082243,
          0.001028633086346996,
          0.0005145537169171462,
          0.0004994681296813392,
          0.0004598954808613615,
          0.0004416397707262433,
          0.0007085489466922478,
          0.0006763464662416463,
          0.0006702048020156509,
          0.0006763625431631135,
          0.0006874097443045156,
          0.0006995531961200948,
          0.0007110442703448979,
          0.0007212768882825832,
          0.0007302587606434123,
          0.0007383010168976374,
          0.0007458384092831561,
          0.0007533283819254933,
          0.0007611980792790137,
          0.0007795058039499503,
          0.0008198463022615822,
          0.001154893910814697,
          0.0005244318551788071,
          0.0004986494505507052,
          0.0004590823024894431,
          0.000441433221269445,
          0.0008113676780477606,
          0.0007599391186146596,
          0.0007465986869848008,
          0.0007502163361311429,
          0.0007613014479791669,
          0.0007750514867858651,
          0.000788948081298974,
          0.0008017920912865701,
          0.0008132336928973046,
          0.0008234696617226191,
          0.0008330087574962335,
          0.0008424899800314699,
          0.0008525564394959646,
          0.0008766358812540846,
          0.0009317777660956846,
          0.00130627886968921,
          0.0005336517870942239,
          0.0004977336910952614,
          0.0004583047148131812,
          0.0004412343092078789,
          0.0009374895496004481,
          0.0008618301213544108,
          0.0008393202428582028,
          0.0008395267815393994,
          0.0008503119986757101,
          0.0008655476500508626,
          0.0008817578698235633,
          0.0008970692552063798,
          0.0009107792432524651,
          0.0009230335775996079,
          0.0009345059697936421,
          0.0009461090565782709,
          0.0009587791433911862,
          0.0009904838518225354,
          0.001066667836772718,
          0.001487374996517942,
          0.0005421891740488001,
          0.0004967449907772236,
          0.0004575609188518615,
          0.0004410426726302469,
          0.001092745532829203,
          0.000986913894889518,
          0.000952792989496651,
          0.0009484179755442758,
          0.0009583743236548112,
          0.0009748420451239783,
          0.000993157636715529,
          0.001010669182176719,
          0.001026328322968286,
          0.001040314601542112,
          0.001053586845600952,
          0.00106745135553923,
          0.001083238787156463,
          0.001125017961271142,
          0.001230925568185989,
          0.001704094369463784,
          0.0005500307820094783,
          0.0004957027061931006,
          0.0004568491983175435,
          0.0004408579704832387,
          0.001285315939607512,
          0.001141977138738629,
          0.001093017133143992,
          0.001082388176082947,
          0.001090673683581797,
          0.0011079078116812,
          0.00112793849476104,
          0.001147195696438316,
          0.001164295937280857,
          0.00117956799405936,
          0.001194415847448691,
          0.001210697065120618,
          0.00123027103942509,
          0.001285441403141168,
          0.001433484578016184,
          0.00196401047239323,
          0.0005571736035158782,
          0.0004946223845121913,
          0.0004561679198244034,
          0.0004406798811861695,
          0.001526986592145398,
          0.001336697146437203,
          0.001268396437933815,
          0.001249019717425175,
          0.001254278009011287,
          0.001271460252827234,
          0.001292513280130856,
          0.001312757599470419,
          0.001330493126674269,
          0.001346358407016976,
          0.001362418372806044,
          0.001381290983352003,
          0.001405545774094898,
          0.00147870826516405,
          0.001687162831351338,
          0.002276820149601775,
          0.0005636238231846851,
          0.000493516536763185,
          0.0004555155318577084,
          0.0004405081013481809,
          0.00183530811448041,
          0.001585319158482216,
          0.001491081017556736,
          0.0014590937363954,
          0.0014591009456226,
          0.001474807833629102,
          0.001495670623923286,
          0.001515632507566013,
          0.001532710771576391,
          0.001548082040067762,
          0.001564767252197691,
          0.001586425496324844,
          0.001616585679857372,
          0.001714286327895966,
          0.002010975123532948,
          0.002654962443725635,
          0.0005693956664650846,
          0.0004923952501017267,
          0.0004548905628622274,
          0.0004403423445793513,
          0.002237512168569169,
          0.001909640634541844,
          0.001779283061286019,
          0.001728453226776012,
          0.001719468561709867,
          0.001731204103073381,
          0.001749745664481467,
          0.001767273797876909,
          0.001781585604489952,
          0.001794727072184074,
          0.001811083627288195,
          0.001835736298541629,
          0.001873522276277677,
          0.002005333987480843,
          0.002434299890577771,
          0.003114432326408653,
          0.0005745101801807362,
          0.0004912666715968976,
          0.0004542916187233648,
          0.000440182340388187,
          0.002778105626643716,
          0.002344675170894679,
          0.002161521505610787,
          0.002081300615488449,
          0.002056808757281982,
          0.002060104816440258,
          0.002072521791381019,
          0.002083901468247921,
          0.002091932461595369,
          0.002100018056745832,
          0.002114477970496336,
          0.002142334931604973,
          0.002190232647686403,
          0.002370586925000973,
          0.003004912246747834,
          0.003675825627311746,
          0.0005789939946662948,
          0.0004901373901442045,
          0.0004537173798482839,
          0.0004400278331587961,
          0.003534908317452244,
          0.002950293687817623,
          0.002684979841649008,
          0.00255641979847451,
          0.002504540214288968,
          0.002491134272741398,
          0.002490462467658849,
          0.002489115545585202,
          0.00248486313908334,
          0.002483188046305453,
          0.002493136606249374,
          0.002524380743964992,
          0.002586097191801097,
          0.002837507660652861,
          0.003805834204715183,
          0.004365627532940828,
          0.000582878113206363,
          0.0004890127379937474,
          0.0004531665980026529,
          0.0004398785812013904,
          0.006469289576654917,
          0.005239349201765688,
          0.004571423048971978,
          0.004193651485230541,
          0.003992573408911984,
          0.00388076452375223,
          0.003801003068873131,
          0.003727104825742249,
          0.003657856971513373,
          0.003606419003007014,
          0.003590758456339618,
          0.003628905968923153,
          0.00373892701558181,
          0.004267590038880654,
          0.006912026069302207,
          0.006274557930950241,
          0.0005889863647675202,
          0.0004867937478166347,
          0.0004521307494617888,
          0.0004395949407443675,
          0.122103084578546,
          0.04743349899969767,
          0.02401694860882779,
          0.01615995664863528,
          0.01277615179961229,
          0.0109280986485359,
          0.009683877176533975,
          0.008742673833962556,
          0.008032129324900496,
          0.007551598259302549,
          0.007317689238260173,
          0.007359922857745628,
          0.007740037702967975,
          0.01024680951682327,
          0.1031953967887482,
          0.0116173520571395,
          0.0005947700669482556,
          0.0004834009642530841,
          0.0004506480883538156,
          0.0004391817871886333,
          0.0209122816995834,
          0.01390292699900196,
          0.01072590306715101,
          0.008563864829751487,
          0.006993896581744868,
          0.005879789124823624,
          0.005120617536192618,
          0.004633619991664261,
          0.004360091351650075,
          0.004266135224711739,
          0.004341559954011299,
          0.004601720654178351,
          0.005097046825746518,
          0.007381383722940544,
          0.05246046736220849,
          0.005009184197024714,
          0.000576447540861703,
          0.0004658825772905332,
          0.0004439618831827606,
          0.0004371936286028026,
          0.0008340151291405408,
          0.0007679094958545757,
          0.0007472586814656069,
          0.0007378206180176885,
          0.0007303397130433023,
          0.0007235158925982235,
          0.0007186232156724578,
          0.0007173977063544137,
          0.0007212730353773607,
          0.0007312020411769997,
          0.0007476900551534528,
          0.000770866411710835,
          0.0008005285228241081,
          0.0008768378784208138,
          0.001023047592089939,
          0.0009863297059268055,
          0.0005231652218089043,
          0.0004488326154810338,
          0.0004378272379996858,
          0.0004351980292267672,
          0.0006735227150018371,
          0.0006106253936663756,
          0.0005853408127173509,
          0.0005706311992174613,
          0.0005601366040841461,
          0.0005526591381125708,
          0.0005482842852265554,
          0.0005473009041734829,
          0.0005499101016370712,
          0.0005561557160831834,
          0.0005659147760450352,
          0.0005789032349428845,
          0.0005946858278483684,
          0.0006322253412411921,
          0.0006954157459069622,
          0.0007278162399256106,
          0.0004980259064162198,
          0.0004414841592904477,
          0.0004353873485852246,
          0.0004344370428280175,
          0.0006583649984675016,
          0.0005963593469048533,
          0.0005697069980333346,
          0.000552773832924302,
          0.0005401322096705737,
          0.0005310327473127797,
          0.0005256754452168612,
          0.0005242874009712194,
          0.0005269358467456165,
          0.0005335139054722218,
          0.0005437558068581405,
          0.0005572515040112765,
          0.0005734588321479489,
          0.0006112748472002347,
          0.0006726952663271933,
          0.0006891654590186386,
          0.0004883435633908849,
          0.0004391256922554715,
          0.0004347117316595325,
          0.0004342616855225601,
          0.0006569999464892597,
          0.0005947773639629554,
          0.0005676118953975294,
          0.0005500712981221709,
          0.0005369636505822602,
          0.0005276830812708923,
          0.0005225097051457499,
          0.0005217148882429311,
          0.0005253850545312921,
          0.0005334102867153225,
          0.0005454994324101734,
          0.0005611928749156896,
          0.0005798720814275503,
          0.0006230095118878626,
          0.0006914815164501037,
          0.0006862505366752119,
          0.000485825001265358,
          0.0004383004838255496,
          0.0004345143840367242,
          0.0004342218618090419
        ]
      ],
      "3": [
        [
          0.0005027116897567338,
          0.0005028255299979943,
          0.0005077374340749395,
          0.000517125984621305,
          0.0005267821595981844,
          0.0005341353022513478,
          0.0005386938001523994,
          0.0005411801753817249,
          0.0005426433624191256,
          0.0005439598904433788,
          0.0005456870716833559,
          0.000548101943011723,
          0.0005512969271956206,
          0.0005599830068525604,
          0.0005796565274936014,
          0.0008384639366161651,
          0.000492979731422549,
          0.0005006861588663232,
          0.000461636205242324,
          0.0004420773428589987,
          0.0005569518592409398,
          0.000550350194275597,
          0.0005534304037889718,
          0.0005625314893259269,
          0.0005728598253286027,
          0.0005817510881083589,
          0.0005884869837727508,
          0.0005934358142751214,
          0.0005973179212879807,
          0.0006007999390858935,
          0.0006043573725714998,
          0.0006082809403681446,
          0.0006127327642305813,
          0.000623557265009626,
          0.0006470524255444022,
          0.0009240023147714057,
          0.0005040535157627422,
          0.0005001595865767287,
          0.0004607461296833388,
          0.0004418543418437076,
          0.0006247888840348914,
          0.0006074187441917447,
          0.0006067422395362001,
          0.0006147213585926357,
          0.0006255022802279127,
          0.0006360055479249727,
          0.000645083791219657,
          0.0006526543225140284,
          0.0006590841221689096,
          0.000664845740092485,
          0.0006703687190332757,
          0.0006759998258675707,
          0.0006820100433215569,
          0.0006959900003050949,
          0.0007261430309082216,
          0.001028633086346996,
          0.0005145537169171477,
          0.0004994681296813419,
          0.0004598954808613627,
          0.00044163977072625,
          0.0007085489466922476,
          0.0006763464662416453,
          0.0006702048020156502,
          0.0006763625431631127,
          0.0006874097443045155,
          0.000699553196120093,
          0.0007110442703448981,
          0.0007212768882825828,
          0.0007302587606434109,
          0.0007383010168976389,
          0.0007458384092831539,
          0.0007533283819254932,
          0.0007611980792790137,
          0.0007795058039499496,
          0.0008198463022615832,
          0.001154893910814704,
          0.0005244318551788016,
          0.0004986494505507035,
          0.0004590823024894444,
          0.000441433221269448,
          0.0008113676780477598,
          0.00075993911861466,
          0.0007465986869848,
          0.0007502163361311432,
          0.0007613014479791661,
          0.000775051486785866,
          0.0007889480812989727,
          0.0008017920912865704,
          0.000813233692897305,
          0.0008234696617226171,
          0.0008330087574962346,
          0.0008424899800314685,
          0.0008525564394959634,
          0.000876635881254083,
          0.000931777766095683,
          0.001306278869689204,
          0.0005336517870942237,
          0.0004977336910952657,
          0.0004583047148131833,
          0.0004412343092078798,
          0.0009374895496004487,
          0.00086183012135441,
          0.0008393202428582019,
          0.0008395267815394003,
          0.0008503119986757109,
          0.0008655476500508612,
          0.000881757869823563,
          0.0008970692552063788,
          0.0009107792432524651,
          0.0009230335775996078,
          0.0009345059697936433,
          0.0009461090565782693,
          0.0009587791433911851,
          0.0009904838518225369,
          0.001066667836772718,
          0.00148737499651794,
          0.0005421891740488051,
          0.0004967449907772235,
          0.0004575609188518644,
          0.0004410426726302503,
          0.001092745532829202,
          0.0009869138948895178,
          0.0009527929894966505,
          0.000948417975544276,
          0.0009583743236548087,
          0.0009748420451239781,
          0.000993157636715528,
          0.001010669182176717,
          0.001026328322968285,
          0.001040314601542107,
          0.00105358684560095,
          0.001067451355539227,
          0.001083238787156463,
          0.001125017961271139,
          0.001230925568185987,
          0.001704094369463785,
          0.0005500307820094794,
          0.0004957027061930996,
          0.0004568491983175457,
          0.0004408579704832467,
          0.001285315939607512,
          0.001141977138738628,
          0.001093017133143991,
          0.00108238817608295,
          0.001090673683581795,
          0.001107907811681201,
          0.001127938494761041,
          0.001147195696438315,
          0.001164295937280853,
          0.001179567994059357,
          0.001194415847448691,
          0.001210697065120618,
          0.001230271039425091,
          0.00128544140314117,
          0.001433484578016183,
          0.001964010472393236,
          0.0005571736035158785,
          0.0004946223845121886,
          0.0004561679198244003,
          0.00044067988118617,
          0.001526986592145395,
          0.001336697146437205,
          0.001268396437933817,
          0.001249019717425174,
          0.001254278009011285,
          0.001271460252827235,
          0.001292513280130855,
          0.001312757599470417,
          0.001330493126674269,
          0.001346358407016975,
          0.001362418372806045,
          0.001381290983352002,
          0.001405545774094896,
          0.001478708265164048,
          0.001687162831351336,
          0.002276820149601774,
          0.0005636238231846838,
          0.0004935165367631851,
          0.0004555155318577051,
          0.0004405081013481861,
          0.001835308114480407,
          0.001585319158482221,
          0.001491081017556734,
          0.001459093736395403,
          0.0014591009456226,
          0.001474807833629099,
          0.001495670623923287,
          0.001515632507566014,
          0.001532710771576398,
          0.001548082040067761,
          0.001564767252197687,
          0.001586425496324842,
          0.001616585679857371,
          0.001714286327895966,
          0.002010975123532941,
          0.002654962443725638,
          0.000569395666465084,
          0.0004923952501017311,
          0.0004548905628622318,
          0.0004403423445793543,
          0.002237512168569172,
          0.001909640634541844,
          0.001779283061286016,
          0.001728453226776012,
          0.001719468561709867,
          0.001731204103073379,
          0.001749745664481464,
          0.001767273797876906,
          0.001781585604489955,
          0.00179472707218407,
          0.001811083627288193,
          0.001835736298541626,
          0.001873522276277676,
          0.00200533398748084,
          0.002434299890577774,
          0.003114432326408666,
          0.0005745101801807375,
          0.0004912666715968985,
          0.0004542916187233638,
          0.0004401823403881854,
          0.002778105626643717,
          0.002344675170894673,
          0.002161521505610781,
          0.002081300615488451,
          0.002056808757281977,
          0.002060104816440258,
          0.002072521791381017,
          0.002083901468247924,
          0.00209193246159537,
          0.002100018056745825,
          0.002114477970496331,
          0.002142334931604971,
          0.002190232647686401,
          0.00237058692500097,
          0.003004912246747832,
          0.00367582562731175,
          0.0005789939946662947,
          0.000490137390144203,
          0.0004537173798482848,
          0.0004400278331587947,
          0.003534908317452246,
          0.002950293687817625,
          0.002684979841649004,
          0.002556419798474506,
          0.002504540214288965,
          0.002491134272741401,
          0.002490462467658851,
          0.002489115545585205,
          0.002484863139083329,
          0.002483188046305448,
          0.002493136606249377,
          0.00252438074396499,
          0.002586097191801096,
          0.002837507660652857,
          0.003805834204715191,
          0.004365627532940835,
          0.0005828781132063628,
          0.0004890127379937463,
          0.0004531665980026577,
          0.0004398785812013899,
          0.00646928957665492,
          0.005239349201765697,
          0.004571423048971976,
          0.00419365148523053,
          0.003992573408911983,
          0.003880764523752214,
          0.003801003068873146,
          0.003727104825742244,
          0.003657856971513361,
          0.003606419003007015,
          0.003590758456339617,
          0.003628905968923157,
          0.003738927015581812,
          0.00426759003888065,
          0.006912026069302211,
          0.006274557930950241,
          0.0005889863647675176,
          0.0004867937478166361,
          0.0004521307494617851,
          0.0004395949407443665,
          0.1221030845785459,
          0.04743349899969763,
          0.02401694860882773,
          0.01615995664863526,
          0.01277615179961231,
          0.0109280986485359,
          0.009683877176533998,
          0.00874267383396255,
          0.008032129324900487,
          0.007551598259302557,
          0.007317689238260168,
          0.007359922857745616,
          0.007740037702967966,
          0.01024680951682325,
          0.1031953967887481,
          0.01161735205713945,
          0.0005947700669482563,
          0.000483400964253083,
          0.0004506480883538109,
          0.0004391817871886325,
          0.02091228169958333,
          0.01390292699900197,
          0.01072590306715102,
          0.008563864829751494,
          0.006993896581744857,
          0.005879789124823614,
          0.005120617536192599,
          0.004633619991664254,
          0.004360091351650067,
          0.004266135224711722,
          0.004341559954011296,
          0.004601720654178336,
          0.00509704682574651,
          0.007381383722940542,
          0.05246046736220854,
          0.005009184197024722,
          0.0005764475408617024,
          0.0004658825772905342,
          0.0004439618831827603,
          0.0004371936286027956,
          0.0008340151291405409,
          0.0007679094958545817,
          0.0007472586814656093,
          0.0007378206180176949,
          0.0007303397130433088,
          0.000723515892598228,
          0.0007186232156724605,
          0.0007173977063544148,
          0.0007212730353773574,
          0.0007312020411769976,
          0.0007476900551534521,
          0.0007708664117108304,
          0.0008005285228241053,
          0.0008768378784208158,
          0.001023047592089938,
          0.0009863297059268029,
          0.000523165221808904,
          0.0004488326154810337,
          0.000437827237999684,
          0.000435198029226768,
          0.0006735227150018086,
          0.000610625393666397,
          0.000585340812717353,
          0.000570631199217466,
          0.0005601366040841457,
          0.0005526591381125768,
          0.0005482842852265553,
          0.0005473009041734849,
          0.0005499101016370635,
          0.0005561557160831887,
          0.0005659147760450432,
          0.0005789032349428892,
          0.0005946858278483699,
          0.0006322253412411883,
          0.000695415745906955,
          0.0007278162399256098,
          0.0004980259064162178,
          0.0004414841592904484,
          0.0004353873485852239,
          0.0004344370428280189,
          0.0006583649984674802,
          0.0005963593469048456,
          0.0005697069980333494,
          0.0005527738329242997,
          0.0005401322096705699,
          0.0005310327473127851,
          0.0005256754452168464,
          0.0005242874009712104,
          0.0005269358467456282,
          0.0005335139054722243,
          0.0005437558068581543,
          0.0005572515040112802,
          0.0005734588321479537,
          0.0006112748472002321,
          0.0006726952663271952,
          0.0006891654590186419,
          0.0004883435633908852,
          0.0004391256922554722,
          0.0004347117316595307,
          0.000434261685522559,
          0.0006569999464892596,
          0.0005947773639629618,
          0.0005676118953975665,
          0.0005500712981222083,
          0.0005369636505822775,
          0.0005276830812708971,
          0.0005225097051457688,
          0.0005217148882429168,
          0.000525385054531304,
          0.000533410286715314,
          0.0005454994324101724,
          0.0005611928749157006,
          0.00057987208142758,
          0.0006230095118878718,
          0.0006914815164500888,
          0.0006862505366752155,
          0.0004858250012653558,
          0.0004383004838255489,
          0.0004345143840367252,
          0.0004342218618090415
        ]
      ],
      "4": [
        [
          0.0005027116897567339,
          0.0005028255299979947,
          0.0005077374340749395,
          0.0005171259846213041,
          0.0005267821595981844,
          0.0005341353022513481,
          0.0005386938001523993,
          0.000541180175381725,
          0.0005426433624191253,
          0.0005439598904433785,
          0.0005456870716833565,
          0.0005481019430117254,
          0.0005512969271956216,
          0.0005599830068525606,
          0.0005796565274936016,
          0.0008384639366161663,
          0.0004929797314225522,
          0.0005006861588663237,
          0.000461636205242326,
          0.000442077342859,
          0.0005569518592409402,
          0.0005503501942755973,
          0.0005534304037889716,
          0.0005625314893259276,
          0.0005728598253286031,
          0.0005817510881083579,
          0.000588486983772751,
          0.0005934358142751216,
          0.0005973179212879811,
          0.0006007999390858942,
          0.0006043573725715003,
          0.0006082809403681447,
          0.0006127327642305822,
          0.0006235572650096273,
          0.0006470524255444045,
          0.0009240023147714076,
          0.0005040535157627376,
          0.000500159586576731,
          0.0004607461296833397,
          0.000441854341843709,
          0.0006247888840348917,
          0.0006074187441917452,
          0.0006067422395361994,
          0.000614721358592636,
          0.0006255022802279126,
          0.000636005547924972,
          0.0006450837912196579,
          0.0006526543225140283,
          0.0006590841221689105,
          0.000664845740092485,
          0.0006703687190332744,
          0.0006759998258675723,
          0.0006820100433215569,
          0.0006959900003050951,
          0.0007261430309082217,
          0.001028633086346993,
          0.0005145537169171469,
          0.0004994681296813398,
          0.0004598954808613611,
          0.0004416397707262439,
          0.0007085489466922482,
          0.0006763464662416457,
          0.0006702048020156504,
          0.0006763625431631132,
          0.0006874097443045156,
          0.0006995531961200942,
          0.000711044270344898,
          0.0007212768882825839,
          0.0007302587606434127,
          0.0007383010168976381,
          0.0007458384092831564,
          0.0007533283819254928,
          0.0007611980792790147,
          0.0007795058039499499,
          0.0008198463022615842,
          0.001154893910814695,
          0.0005244318551788064,
          0.0004986494505507053,
          0.0004590823024894422,
          0.0004414332212694464,
          0.00081136767804776,
          0.0007599391186146591,
          0.0007465986869848013,
          0.000750216336131142,
          0.000761301447979166,
          0.0007750514867858662,
          0.0007889480812989738,
          0.0008017920912865698,
          0.0008132336928973063,
          0.000823469661722619,
          0.0008330087574962328,
          0.0008424899800314682,
          0.000852556439495964,
          0.0008766358812540837,
          0.0009317777660956846,
          0.001306278869689206,
          0.0005336517870942257,
          0.0004977336910952628,
          0.0004583047148131805,
          0.0004412343092078793,
          0.0009374895496004495,
          0.0008618301213544121,
          0.000839320242858203,
          0.0008395267815394013,
          0.0008503119986757112,
          0.0008655476500508627,
          0.0008817578698235633,
          0.0008970692552063792,
          0.0009107792432524654,
          0.0009230335775996087,
          0.0009345059697936443,
          0.0009461090565782709,
          0.000958779143391185,
          0.0009904838518225354,
          0.001066667836772717,
          0.00148737499651795,
          0.0005421891740488002,
          0.0004967449907772247,
          0.000457560918851861,
          0.0004410426726302476,
          0.001092745532829203,
          0.0009869138948895167,
          0.0009527929894966515,
          0.0009484179755442774,
          0.0009583743236548104,
          0.0009748420451239793,
          0.000993157636715528,
          0.001010669182176718,
          0.001026328322968286,
          0.001040314601542112,
          0.00105358684560095,
          0.001067451355539228,
          0.001083238787156464,
          0.001125017961271142,
          0.001230925568185988,
          0.001704094369463784,
          0.0005500307820094784,
          0.0004957027061931053,
          0.0004568491983175443,
          0.0004408579704832391,
          0.001285315939607511,
          0.00114197713873863,
          0.001093017133143993,
          0.001082388176082949,
          0.001090673683581795,
          0.001107907811681202,
          0.001127938494761042,
          0.001147195696438316,
          0.001164295937280855,
          0.001179567994059359,
          0.001194415847448695,
          0.001210697065120618,
          0.001230271039425089,
          0.00128544140314117,
          0.001433484578016187,
          0.001964010472393232,
          0.0005571736035158775,
          0.0004946223845121931,
          0.0004561679198244027,
          0.0004406798811861713,
          0.001526986592145394,
          0.001336697146437204,
          0.001268396437933816,
          0.001249019717425175,
          0.001254278009011285,
          0.001271460252827235,
          0.001292513280130853,
          0.001312757599470419,
          0.001330493126674271,
          0.001346358407016977,
          0.001362418372806047,
          0.001381290983352003,
          0.001405545774094899,
          0.001478708265164048,
          0.001687162831351336,
          0.002276820149601769,
          0.0005636238231846833,
          0.0004935165367631839,
          0.0004555155318577072,
          0.0004405081013481811,
          0.001835308114480411,
          0.00158531915848222,
          0.001491081017556735,
          0.001459093736395403,
          0.001459100945622599,
          0.001474807833629103,
          0.001495670623923287,
          0.001515632507566014,
          0.0015327107715764,
          0.001548082040067763,
          0.001564767252197688,
          0.001586425496324842,
          0.001616585679857371,
          0.00171428632789597,
          0.002010975123532944,
          0.002654962443725637,
          0.0005693956664650839,
          0.0004923952501017297,
          0.0004548905628622279,
          0.0004403423445793556,
          0.002237512168569176,
          0.001909640634541845,
          0.001779283061286021,
          0.001728453226776014,
          0.001719468561709868,
          0.001731204103073382,
          0.001749745664481468,
          0.001767273797876912,
          0.001781585604489954,
          0.001794727072184073,
          0.001811083627288198,
          0.001835736298541629,
          0.001873522276277676,
          0.002005333987480839,
          0.002434299890577769,
          0.003114432326408656,
          0.0005745101801807363,
          0.0004912666715968999,
          0.0004542916187233674,
          0.0004401823403881893,
          0.002778105626643718,
          0.002344675170894676,
          0.002161521505610783,
          0.002081300615488452,
          0.002056808757281978,
          0.002060104816440257,
          0.002072521791381017,
          0.002083901468247921,
          0.002091932461595372,
          0.002100018056745825,
          0.002114477970496338,
          0.002142334931604974,
          0.002190232647686407,
          0.002370586925000966,
          0.00300491224674783,
          0.003675825627311734,
          0.0005789939946662967,
          0.0004901373901442036,
          0.0004537173798482839,
          0.0004400278331587955,
          0.00353490831745225,
          0.002950293687817629,
          0.002684979841649002,
          0.002556419798474507,
          0.002504540214288967,
          0.0024911342727414,
          0.002490462467658859,
          0.002489115545585206,
          0.002484863139083335,
          0.002483188046305452,
          0.002493136606249378,
          0.002524380743964993,
          0.002586097191801098,
          0.00283750766065286,
          0.003805834204715182,
          0.004365627532940819,
          0.0005828781132063668,
          0.0004890127379937504,
          0.0004531665980026549,
          0.0004398785812013906,
          0.00646928957665492,
          0.005239349201765687,
          0.004571423048971987,
          0.004193651485230538,
          0.003992573408911996,
          0.003880764523752216,
          0.003801003068873143,
          0.00372710482574225,
          0.003657856971513363,
          0.00360641900300702,
          0.003590758456339622,
          0.003628905968923159,
          0.003738927015581817,
          0.004267590038880646,
          0.006912026069302226,
          0.006274557930950229,
          0.0005889863647675176,
          0.0004867937478166358,
          0.000452130749461788,
          0.00043959494074437,
          0.1221030845785461,
          0.04743349899969776,
          0.02401694860882781,
          0.01615995664863527,
          0.01277615179961233,
          0.01092809864853593,
          0.00968387717653398,
          0.008742673833962567,
          0.008032129324900479,
          0.007551598259302552,
          0.007317689238260171,
          0.007359922857745629,
          0.007740037702967955,
          0.01024680951682327,
          0.1031953967887483,
          0.0116173520571395,
          0.0005947700669482556,
          0.0004834009642530855,
          0.0004506480883538155,
          0.0004391817871886326,
          0.0209122816995834,
          0.01390292699900202,
          0.010725903067151,
          0.00856386482975148,
          0.006993896581744862,
          0.005879789124823619,
          0.005120617536192617,
          0.004633619991664255,
          0.00436009135165007,
          0.004266135224711723,
          0.004341559954011306,
          0.004601720654178354,
          0.005097046825746508,
          0.007381383722940538,
          0.05246046736220829,
          0.005009184197024721,
          0.000576447540861705,
          0.0004658825772905324,
          0.0004439618831827619,
          0.0004371936286027993,
          0.0008340151291405408,
          0.0007679094958545693,
          0.0007472586814656115,
          0.0007378206180176883,
          0.0007303397130433018,
          0.0007235158925982288,
          0.0007186232156724603,
          0.0007173977063544153,
          0.0007212730353773573,
          0.0007312020411769933,
          0.000747690055153453,
          0.0007708664117108279,
          0.000800528522824105,
          0.0008768378784208106,
          0.001023047592089936,
          0.0009863297059267994,
          0.0005231652218089042,
          0.0004488326154810336,
          0.0004378272379996856,
          0.0004351980292267682,
          0.0006735227150018075,
          0.000610625393666393,
          0.0005853408127173547,
          0.0005706311992174733,
          0.0005601366040841455,
          0.0005526591381125877,
          0.0005482842852265619,
          0.0005473009041734864,
          0.0005499101016370737,
          0.0005561557160831886,
          0.0005659147760450332,
          0.000578903234942888,
          0.0005946858278483691,
          0.0006322253412411855,
          0.0006954157459069623,
          0.0007278162399256119,
          0.0004980259064162176,
          0.0004414841592904465,
          0.0004353873485852256,
          0.0004344370428280192,
          0.0006583649984674803,
          0.0005963593469048502,
          0.0005697069980333619,
          0.0005527738329243101,
          0.0005401322096705672,
          0.0005310327473127704,
          0.0005256754452168391,
          0.0005242874009712088,
          0.000526935846745614,
          0.0005335139054722174,
          0.0005437558068581343,
          0.0005572515040112819,
          0.0005734588321479371,
          0.0006112748472002318,
          0.0006726952663272018,
          0.0006891654590186419,
          0.0004883435633908831,
          0.00043912569225547,
          0.0004347117316595315,
          0.0004342616855225588,
          0.0006569999464892631,
          0.0005947773639629718,
          0.0005676118953975833,
          0.0005500712981222112,
          0.0005369636505822554,
          0.0005276830812708945,
          0.0005225097051457489,
          0.0005217148882429321,
          0.0005253850545313021,
          0.0005334102867152976,
          0.0005454994324101822,
          0.0005611928749156825,
          0.0005798720814275794,
          0.0006230095118878527,
          0.0006914815164501018,
          0.000686250536675201,
          0.0004858250012653537,
          0.0004383004838255484,
          0.0004345143840367271,
          0.0004342218618090437
        ]
      ],
      "5": [
        [
          0.0005027116897567341,
          0.0005028255299979942,
          0.0005077374340749393,
          0.0005171259846213053,
          0.0005267821595981844,
          0.0005341353022513482,
          0.0005386938001524004,
          0.0005411801753817257,
          0.0005426433624191251,
          0.0005439598904433789,
          0.0005456870716833552,
          0.0005481019430117249,
          0.0005512969271956222,
          0.000559983006852561,
          0.0005796565274936012,
          0.0008384639366161633,
          0.0004929797314225504,
          0.0005006861588663235,
          0.0004616362052423252,
          0.0004420773428590004,
          0.0005569518592409402,
          0.000550350194275598,
          0.0005534304037889725,
          0.0005625314893259279,
          0.0005728598253286022,
          0.0005817510881083595,
          0.0005884869837727505,
          0.0005934358142751214,
          0.0005973179212879808,
          0.0006007999390858944,
          0.0006043573725714981,
          0.0006082809403681461,
          0.0006127327642305819,
          0.0006235572650096288,
          0.000647052425544404,
          0.0009240023147714077,
          0.0005040535157627403,
          0.0005001595865767322,
          0.0004607461296833386,
          0.000441854341843708,
          0.000624788884034892,
          0.0006074187441917461,
          0.0006067422395362003,
          0.0006147213585926357,
          0.0006255022802279127,
          0.0006360055479249734,
          0.0006450837912196581,
          0.0006526543225140284,
          0.0006590841221689096,
          0.0006648457400924846,
          0.0006703687190332761,
          0.0006759998258675717,
          0.000682010043321558,
          0.0006959900003050952,
          0.0007261430309082234,
          0.001028633086346996,
          0.0005145537169171478,
          0.0004994681296813401,
          0.0004598954808613642,
          0.0004416397707262482,
          0.0007085489466922482,
          0.0006763464662416464,
          0.000670204802015651,
          0.0006763625431631142,
          0.0006874097443045157,
          0.0006995531961200955,
          0.0007110442703448987,
          0.000721276888282582,
          0.0007302587606434131,
          0.0007383010168976389,
          0.0007458384092831568,
          0.0007533283819254954,
          0.0007611980792790148,
          0.000779505803949952,
          0.0008198463022615856,
          0.001154893910814703,
          0.0005244318551788016,
          0.0004986494505507042,
          0.0004590823024894448,
          0.0004414332212694486,
          0.0008113676780477607,
          0.0007599391186146605,
          0.000746598686984801,
          0.0007502163361311416,
          0.0007613014479791665,
          0.000775051486785867,
          0.0007889480812989738,
          0.0008017920912865703,
          0.0008132336928973061,
          0.0008234696617226194,
          0.0008330087574962358,
          0.0008424899800314676,
          0.0008525564394959648,
          0.0008766358812540833,
          0.0009317777660956846,
          0.001306278869689207,
          0.0005336517870942245,
          0.0004977336910952659,
          0.0004583047148131836,
          0.0004412343092078805,
          0.0009374895496004499,
          0.0008618301213544119,
          0.0008393202428582033,
          0.0008395267815394015,
          0.0008503119986757106,
          0.0008655476500508627,
          0.0008817578698235644,
          0.0008970692552063815,
          0.0009107792432524647,
          0.0009230335775996074,
          0.0009345059697936443,
          0.0009461090565782706,
          0.0009587791433911867,
          0.0009904838518225369,
          0.001066667836772717,
          0.001487374996517945,
          0.0005421891740488047,
          0.0004967449907772252,
          0.0004575609188518661,
          0.0004410426726302493,
          0.001092745532829204,
          0.0009869138948895187,
          0.0009527929894966507,
          0.000948417975544275,
          0.0009583743236548095,
          0.000974842045123978,
          0.0009931576367155303,
          0.001010669182176717,
          0.001026328322968286,
          0.001040314601542108,
          0.001053586845600953,
          0.001067451355539228,
          0.001083238787156465,
          0.00112501796127114,
          0.00123092556818599,
          0.00170409436946378,
          0.0005500307820094794,
          0.0004957027061931007,
          0.0004568491983175472,
          0.0004408579704832443,
          0.001285315939607514,
          0.001141977138738629,
          0.001093017133143993,
          0.00108238817608295,
          0.001090673683581797,
          0.001107907811681203,
          0.001127938494761041,
          0.001147195696438318,
          0.001164295937280855,
          0.001179567994059358,
          0.001194415847448693,
          0.001210697065120617,
          0.001230271039425089,
          0.001285441403141165,
          0.001433484578016183,
          0.001964010472393235,
          0.0005571736035158794,
          0.0004946223845121898,
          0.0004561679198244033,
          0.0004406798811861667,
          0.001526986592145397,
          0.001336697146437205,
          0.001268396437933818,
          0.001249019717425173,
          0.001254278009011289,
          0.001271460252827236,
          0.001292513280130853,
          0.001312757599470419,
          0.001330493126674271,
          0.001346358407016977,
          0.001362418372806048,
          0.001381290983352002,
          0.001405545774094898,
          0.001478708265164044,
          0.001687162831351336,
          0.002276820149601773,
          0.0005636238231846837,
          0.0004935165367631854,
          0.0004555155318577086,
          0.0004405081013481839,
          0.001835308114480409,
          0.001585319158482218,
          0.001491081017556736,
          0.001459093736395404,
          0.001459100945622602,
          0.001474807833629104,
          0.001495670623923287,
          0.001515632507566013,
          0.001532710771576396,
          0.001548082040067758,
          0.00156476725219769,
          0.001586425496324842,
          0.001616585679857371,
          0.001714286327895969,
          0.002010975123532949,
          0.002654962443725641,
          0.0005693956664650831,
          0.0004923952501017318,
          0.0004548905628622312,
          0.0004403423445793511,
          0.002237512168569175,
          0.001909640634541843,
          0.001779283061286023,
          0.001728453226776015,
          0.001719468561709867,
          0.001731204103073381,
          0.001749745664481468,
          0.001767273797876906,
          0.001781585604489954,
          0.001794727072184077,
          0.001811083627288197,
          0.00183573629854163,
          0.001873522276277678,
          0.002005333987480842,
          0.002434299890577774,
          0.003114432326408664,
          0.0005745101801807418,
          0.0004912666715969001,
          0.0004542916187233652,
          0.0004401823403881855,
          0.00277810562664372,
          0.002344675170894678,
          0.002161521505610788,
          0.002081300615488451,
          0.002056808757281984,
          0.002060104816440262,
          0.002072521791381015,
          0.002083901468247922,
          0.002091932461595371,
          0.002100018056745824,
          0.002114477970496341,
          0.002142334931604979,
          0.002190232647686405,
          0.00237058692500097,
          0.003004912246747843,
          0.003675825627311737,
          0.0005789939946662969,
          0.0004901373901442038,
          0.0004537173798482855,
          0.0004400278331587943,
          0.003534908317452247,
          0.002950293687817618,
          0.002684979841649006,
          0.002556419798474513,
          0.002504540214288968,
          0.002491134272741399,
          0.002490462467658851,
          0.002489115545585205,
          0.002484863139083335,
          0.002483188046305446,
          0.002493136606249372,
          0.002524380743964996,
          0.002586097191801104,
          0.002837507660652859,
          0.003805834204715195,
          0.004365627532940834,
          0.0005828781132063637,
          0.0004890127379937501,
          0.0004531665980026577,
          0.0004398785812013913,
          0.006469289576654924,
          0.005239349201765706,
          0.004571423048971977,
          0.004193651485230543,
          0.003992573408911994,
          0.003880764523752225,
          0.003801003068873147,
          0.003727104825742251,
          0.003657856971513369,
          0.003606419003007027,
          0.003590758456339622,
          0.003628905968923159,
          0.003738927015581814,
          0.00426759003888066,
          0.006912026069302219,
          0.00627455793095024,
          0.0005889863647675216,
          0.0004867937478166377,
          0.000452130749461785,
          0.0004395949407443696,
          0.1221030845785459,
          0.04743349899969761,
          0.02401694860882773,
          0.01615995664863532,
          0.01277615179961232,
          0.0109280986485359,
          0.009683877176534005,
          0.00874267383396256,
          0.008032129324900491,
          0.007551598259302553,
          0.007317689238260193,
          0.007359922857745622,
          0.007740037702967965,
          0.01024680951682327,
          0.1031953967887481,
          0.01161735205713953,
          0.0005947700669482564,
          0.0004834009642530833,
          0.0004506480883538124,
          0.0004391817871886316,
          0.02091228169958335,
          0.01390292699900201,
          0.01072590306715099,
          0.0085638648297515,
          0.006993896581744865,
          0.005879789124823609,
          0.005120617536192615,
          0.004633619991664254,
          0.004360091351650091,
          0.004266135224711732,
          0.004341559954011313,
          0.004601720654178335,
          0.005097046825746508,
          0.007381383722940521,
          0.05246046736220847,
          0.005009184197024717,
          0.0005764475408617037,
          0.0004658825772905353,
          0.0004439618831827633,
          0.0004371936286027944,
          0.0008340151291405415,
          0.0007679094958545793,
          0.0007472586814656014,
          0.0007378206180176915,
          0.000730339713043305,
          0.0007235158925982198,
          0.0007186232156724576,
          0.0007173977063544158,
          0.00072127303537736,
          0.0007312020411769913,
          0.0007476900551534552,
          0.0007708664117108331,
          0.0008005285228240977,
          0.0008768378784208074,
          0.001023047592089926,
          0.0009863297059267994,
          0.0005231652218089034,
          0.000448832615481034,
          0.0004378272379996852,
          0.0004351980292267703,
          0.0006735227150018091,
          0.0006106253936663887,
          0.0005853408127173523,
          0.0005706311992174616,
          0.0005601366040841358,
          0.0005526591381125661,
          0.000548284285226544,
          0.0005473009041734818,
          0.0005499101016370622,
          0.0005561557160831869,
          0.0005659147760450361,
          0.0005789032349428832,
          0.0005946858278483647,
          0.0006322253412411892,
          0.0006954157459069628,
          0.000727816239925612,
          0.0004980259064162214,
          0.0004414841592904492,
          0.0004353873485852238,
          0.0004344370428280182,
          0.0006583649984674809,
          0.0005963593469048333,
          0.000569706998033317,
          0.0005527738329243042,
          0.0005401322096705838,
          0.0005310327473127748,
          0.0005256754452168589,
          0.0005242874009712165,
          0.0005269358467456211,
          0.0005335139054722219,
          0.0005437558068581278,
          0.0005572515040112707,
          0.0005734588321479377,
          0.0006112748472002408,
          0.0006726952663272035,
          0.0006891654590186404,
          0.000488343563390882,
          0.0004391256922554697,
          0.0004347117316595331,
          0.0004342616855225599,
          0.00065699994648926,
          0.000594777363962997,
          0.0005676118953975213,
          0.0005500712981221477,
          0.0005369636505822714,
          0.0005276830812708794,
          0.0005225097051457374,
          0.0005217148882429159,
          0.0005253850545312937,
          0.0005334102867152917,
          0.000545499432410173,
          0.0005611928749156765,
          0.0005798720814275747,
          0.0006230095118878513,
          0.0006914815164501075,
          0.0006862505366752081,
          0.0004858250012653596,
          0.0004383004838255469,
          0.0004345143840367246,
          0.0004342218618090433
        ]
      ],
      "6": [
        [
          0.000502711689756734,
          0.0005028255299979953,
          0.000507737434074939,
          0.000517125984621305,
          0.0005267821595981845,
          0.0005341353022513486,
          0.0005386938001523996,
          0.0005411801753817245,
          0.0005426433624191257,
          0.0005439598904433795,
          0.0005456870716833564,
          0.0005481019430117255,
          0.0005512969271956211,
          0.0005599830068525598,
          0.0005796565274936013,
          0.0008384639366161644,
          0.0004929797314225515,
          0.0005006861588663196,
          0.0004616362052423268,
          0.0004420773428590001,
          0.00055695185924094,
          0.0005503501942755967,
          0.0005534304037889726,
          0.0005625314893259274,
          0.000572859825328603,
          0.0005817510881083576,
          0.0005884869837727505,
          0.0005934358142751215,
          0.000597317921287981,
          0.0006007999390858927,
          0.0006043573725715013,
          0.0006082809403681434,
          0.0006127327642305832,
          0.0006235572650096267,
          0.0006470524255444062,
          0.0009240023147714066,
          0.0005040535157627386,
          0.0005001595865767295,
          0.0004607461296833399,
          0.0004418543418437067,
          0.0006247888840348918,
          0.0006074187441917453,
          0.0006067422395362005,
          0.0006147213585926358,
          0.000625502280227913,
          0.0006360055479249731,
          0.0006450837912196577,
          0.000652654322514028,
          0.0006590841221689088,
          0.0006648457400924849,
          0.0006703687190332746,
          0.0006759998258675719,
          0.0006820100433215556,
          0.0006959900003050941,
          0.0007261430309082225,
          0.001028633086346992,
          0.000514553716917145,
          0.0004994681296813412,
          0.0004598954808613618,
          0.0004416397707262437,
          0.0007085489466922471,
          0.000676346466241646,
          0.0006702048020156514,
          0.0006763625431631131,
          0.0006874097443045153,
          0.0006995531961200945,
          0.0007110442703448985,
          0.0007212768882825835,
          0.0007302587606434122,
          0.0007383010168976379,
          0.0007458384092831556,
          0.0007533283819254932,
          0.0007611980792790151,
          0.0007795058039499488,
          0.0008198463022615815,
          0.001154893910814698,
          0.0005244318551788031,
          0.0004986494505507032,
          0.0004590823024894462,
          0.000441433221269449,
          0.0008113676780477599,
          0.0007599391186146595,
          0.0007465986869848013,
          0.0007502163361311433,
          0.0007613014479791666,
          0.0007750514867858673,
          0.0007889480812989733,
          0.0008017920912865691,
          0.0008132336928973065,
          0.0008234696617226196,
          0.0008330087574962348,
          0.000842489980031469,
          0.0008525564394959649,
          0.0008766358812540824,
          0.0009317777660956827,
          0.001306278869689204,
          0.0005336517870942264,
          0.000497733691095266,
          0.0004583047148131826,
          0.0004412343092078809,
          0.0009374895496004488,
          0.000861830121354412,
          0.000839320242858202,
          0.0008395267815394014,
          0.00085031199867571,
          0.0008655476500508625,
          0.000881757869823563,
          0.0008970692552063801,
          0.0009107792432524645,
          0.0009230335775996078,
          0.000934505969793647,
          0.0009461090565782696,
          0.0009587791433911853,
          0.0009904838518225365,
          0.001066667836772719,
          0.001487374996517946,
          0.0005421891740488029,
          0.0004967449907772248,
          0.0004575609188518607,
          0.0004410426726302504,
          0.001092745532829202,
          0.000986913894889518,
          0.0009527929894966526,
          0.0009484179755442735,
          0.0009583743236548095,
          0.0009748420451239773,
          0.0009931576367155281,
          0.00101066918217672,
          0.001026328322968285,
          0.00104031460154211,
          0.00105358684560095,
          0.001067451355539227,
          0.001083238787156465,
          0.00112501796127114,
          0.001230925568185988,
          0.001704094369463786,
          0.0005500307820094792,
          0.0004957027061931026,
          0.0004568491983175439,
          0.0004408579704832407,
          0.001285315939607512,
          0.00114197713873863,
          0.001093017133143993,
          0.001082388176082948,
          0.001090673683581796,
          0.001107907811681202,
          0.001127938494761042,
          0.001147195696438316,
          0.001164295937280856,
          0.001179567994059361,
          0.00119441584744869,
          0.001210697065120617,
          0.00123027103942509,
          0.00128544140314117,
          0.001433484578016186,
          0.001964010472393237,
          0.0005571736035158777,
          0.0004946223845121918,
          0.000456167919824402,
          0.0004406798811861713,
          0.001526986592145395,
          0.001336697146437204,
          0.001268396437933819,
          0.001249019717425174,
          0.001254278009011287,
          0.001271460252827233,
          0.001292513280130854,
          0.00131275759947042,
          0.001330493126674272,
          0.001346358407016977,
          0.001362418372806048,
          0.001381290983352001,
          0.001405545774094898,
          0.001478708265164046,
          0.001687162831351338,
          0.002276820149601779,
          0.0005636238231846794,
          0.0004935165367631838,
          0.0004555155318577073,
          0.0004405081013481783,
          0.001835308114480414,
          0.001585319158482219,
          0.001491081017556733,
          0.001459093736395403,
          0.001459100945622602,
          0.001474807833629102,
          0.001495670623923288,
          0.00151563250756601,
          0.001532710771576394,
          0.00154808204006776,
          0.00156476725219769,
          0.001586425496324842,
          0.001616585679857369,
          0.001714286327895966,
          0.002010975123532945,
          0.002654962443725644,
          0.0005693956664650832,
          0.0004923952501017298,
          0.000454890562862228,
          0.0004403423445793526,
          0.00223751216856917,
          0.001909640634541845,
          0.001779283061286021,
          0.001728453226776013,
          0.001719468561709867,
          0.001731204103073378,
          0.001749745664481467,
          0.001767273797876906,
          0.001781585604489954,
          0.001794727072184075,
          0.001811083627288194,
          0.001835736298541627,
          0.00187352227627768,
          0.002005333987480844,
          0.002434299890577771,
          0.003114432326408665,
          0.0005745101801807381,
          0.0004912666715968983,
          0.0004542916187233656,
          0.0004401823403881876,
          0.002778105626643719,
          0.002344675170894678,
          0.002161521505610787,
          0.002081300615488454,
          0.002056808757281977,
          0.002060104816440259,
          0.002072521791381019,
          0.00208390146824792,
          0.002091932461595371,
          0.002100018056745831,
          0.002114477970496335,
          0.002142334931604974,
          0.002190232647686404,
          0.002370586925000974,
          0.003004912246747836,
          0.003675825627311745,
          0.0005789939946662932,
          0.0004901373901442014,
          0.0004537173798482865,
          0.0004400278331587954,
          0.003534908317452243,
          0.002950293687817625,
          0.002684979841649001,
          0.002556419798474507,
          0.00250454021428897,
          0.002491134272741394,
          0.002490462467658845,
          0.002489115545585204,
          0.002484863139083336,
          0.002483188046305452,
          0.002493136606249376,
          0.002524380743965,
          0.002586097191801099,
          0.002837507660652867,
          0.003805834204715186,
          0.004365627532940827,
          0.0005828781132063658,
          0.0004890127379937484,
          0.0004531665980026545,
          0.0004398785812013908,
          0.006469289576654925,
          0.005239349201765693,
          0.004571423048971975,
          0.004193651485230532,
          0.003992573408911989,
          0.003880764523752227,
          0.003801003068873145,
          0.003727104825742246,
          0.003657856971513365,
          0.003606419003007013,
          0.00359075845633962,
          0.003628905968923154,
          0.003738927015581812,
          0.004267590038880649,
          0.006912026069302173,
          0.006274557930950236,
          0.0005889863647675203,
          0.0004867937478166349,
          0.0004521307494617871,
          0.0004395949407443672,
          0.122103084578546,
          0.04743349899969781,
          0.02401694860882779,
          0.01615995664863526,
          0.01277615179961233,
          0.01092809864853591,
          0.009683877176533982,
          0.00874267383396254,
          0.0080321293249005,
          0.007551598259302541,
          0.007317689238260168,
          0.007359922857745643,
          0.007740037702967962,
          0.01024680951682328,
          0.1031953967887481,
          0.01161735205713959,
          0.0005947700669482595,
          0.0004834009642530844,
          0.0004506480883538133,
          0.0004391817871886311,
          0.02091228169958344,
          0.01390292699900193,
          0.01072590306715097,
          0.008563864829751452,
          0.006993896581744849,
          0.005879789124823623,
          0.00512061753619262,
          0.004633619991664261,
          0.004360091351650065,
          0.004266135224711725,
          0.00434155995401132,
          0.004601720654178355,
          0.00509704682574651,
          0.007381383722940569,
          0.0524604673622085,
          0.005009184197024705,
          0.0005764475408617034,
          0.0004658825772905307,
          0.0004439618831827609,
          0.0004371936286027988,
          0.0008340151291405422,
          0.0007679094958545722,
          0.0007472586814655998,
          0.0007378206180176901,
          0.0007303397130433108,
          0.0007235158925982344,
          0.0007186232156724575,
          0.0007173977063544165,
          0.0007212730353773617,
          0.0007312020411769906,
          0.0007476900551534512,
          0.0007708664117108374,
          0.0008005285228241112,
          0.0008768378784208146,
          0.001023047592089934,
          0.000986329705926806,
          0.0005231652218089035,
          0.0004488326154810336,
          0.000437827237999685,
          0.000435198029226768,
          0.0006735227150018275,
          0.0006106253936663909,
          0.0005853408127173619,
          0.0005706311992174565,
          0.0005601366040841391,
          0.0005526591381125645,
          0.0005482842852265522,
          0.0005473009041734749,
          0.0005499101016370638,
          0.0005561557160831844,
          0.0005659147760450391,
          0.0005789032349428815,
          0.000594685827848368,
          0.000632225341241186,
          0.0006954157459069671,
          0.0007278162399256119,
          0.0004980259064162223,
          0.000441484159290446,
          0.0004353873485852238,
          0.0004344370428280176,
          0.0006583649984674746,
          0.0005963593469048604,
          0.0005697069980333453,
          0.0005527738329243032,
          0.0005401322096705667,
          0.0005310327473127669,
          0.0005256754452168609,
          0.0005242874009712024,
          0.0005269358467456158,
          0.0005335139054722178,
          0.000543755806858146,
          0.000557251504011264,
          0.0005734588321479442,
          0.0006112748472002247,
          0.0006726952663271851,
          0.0006891654590186381,
          0.0004883435633908817,
          0.0004391256922554697,
          0.0004347117316595336,
          0.0004342616855225602,
          0.0006569999464892644,
          0.0005947773639630203,
          0.0005676118953975172,
          0.000550071298122111,
          0.0005369636505822191,
          0.0005276830812708967,
          0.0005225097051457431,
          0.0005217148882429194,
          0.0005253850545313142,
          0.000533410286715329,
          0.0005454994324101473,
          0.000561192874915695,
          0.0005798720814275586,
          0.0006230095118878296,
          0.0006914815164500997,
          0.0006862505366752156,
          0.0004858250012653618,
          0.0004383004838255466,
          0.0004345143840367232,
          0.0004342218618090429
        ]
      ],
      "7": [
        [
          0.0005027116897567343,
          0.0005028255299979954,
          0.0005077374340749403,
          0.0005171259846213059,
          0.0005267821595981856,
          0.0005341353022513494,
          0.0005386938001524002,
          0.0005411801753817264,
          0.0005426433624191254,
          0.0005439598904433792,
          0.0005456870716833566,
          0.0005481019430117252,
          0.0005512969271956225,
          0.0005599830068525616,
          0.0005796565274936014,
          0.000838463936616166,
          0.0004929797314225525,
          0.0005006861588663235,
          0.0004616362052423238,
          0.0004420773428590007,
          0.000556951859240941,
          0.0005503501942755983,
          0.0005534304037889728,
          0.0005625314893259281,
          0.0005728598253286042,
          0.0005817510881083598,
          0.0005884869837727519,
          0.0005934358142751227,
          0.0005973179212879807,
          0.0006007999390858948,
          0.0006043573725715007,
          0.0006082809403681475,
          0.0006127327642305828,
          0.0006235572650096296,
          0.0006470524255444045,
          0.0009240023147714072,
          0.0005040535157627416,
          0.0005001595865767312,
          0.0004607461296833392,
          0.000441854341843709,
          0.0006247888840348918,
          0.0006074187441917463,
          0.0006067422395362002,
          0.0006147213585926364,
          0.0006255022802279135,
          0.0006360055479249739,
          0.0006450837912196584,
          0.0006526543225140286,
          0.000659084122168911,
          0.0006648457400924856,
          0.0006703687190332765,
          0.0006759998258675715,
          0.0006820100433215589,
          0.0006959900003050962,
          0.0007261430309082237,
          0.001028633086346996,
          0.0005145537169171477,
          0.0004994681296813404,
          0.0004598954808613644,
          0.0004416397707262489,
          0.0007085489466922485,
          0.0006763464662416462,
          0.0006702048020156514,
          0.0006763625431631145,
          0.0006874097443045162,
          0.0006995531961200959,
          0.0007110442703448985,
          0.0007212768882825837,
          0.0007302587606434135,
          0.0007383010168976392,
          0.0007458384092831571,
          0.0007533283819254958,
          0.0007611980792790151,
          0.0007795058039499532,
          0.0008198463022615854,
          0.0011548939108147,
          0.0005244318551788029,
          0.0004986494505507057,
          0.0004590823024894447,
          0.0004414332212694488,
          0.0008113676780477612,
          0.0007599391186146608,
          0.0007465986869848013,
          0.0007502163361311435,
          0.0007613014479791668,
          0.0007750514867858667,
          0.0007889480812989742,
          0.0008017920912865706,
          0.0008132336928973065,
          0.000823469661722619,
          0.0008330087574962348,
          0.000842489980031469,
          0.0008525564394959652,
          0.0008766358812540845,
          0.000931777766095685,
          0.001306278869689208,
          0.000533651787094226,
          0.0004977336910952662,
          0.0004583047148131842,
          0.0004412343092078816,
          0.0009374895496004497,
          0.0008618301213544115,
          0.0008393202428582044,
          0.0008395267815394028,
          0.0008503119986757102,
          0.0008655476500508639,
          0.0008817578698235641,
          0.0008970692552063812,
          0.0009107792432524644,
          0.0009230335775996072,
          0.0009345059697936456,
          0.0009461090565782702,
          0.0009587791433911873,
          0.000990483851822539,
          0.001066667836772719,
          0.001487374996517946,
          0.0005421891740488061,
          0.0004967449907772254,
          0.000457560918851866,
          0.0004410426726302499,
          0.001092745532829204,
          0.0009869138948895191,
          0.000952792989496652,
          0.0009484179755442756,
          0.0009583743236548111,
          0.0009748420451239784,
          0.000993157636715531,
          0.001010669182176718,
          0.001026328322968286,
          0.001040314601542112,
          0.001053586845600953,
          0.001067451355539227,
          0.001083238787156465,
          0.001125017961271142,
          0.001230925568185991,
          0.001704094369463784,
          0.0005500307820094797,
          0.0004957027061931011,
          0.0004568491983175471,
          0.0004408579704832445,
          0.001285315939607513,
          0.001141977138738629,
          0.001093017133143994,
          0.00108238817608295,
          0.001090673683581796,
          0.001107907811681202,
          0.001127938494761043,
          0.001147195696438316,
          0.001164295937280855,
          0.001179567994059359,
          0.001194415847448694,
          0.00121069706512062,
          0.001230271039425093,
          0.001285441403141169,
          0.001433484578016185,
          0.001964010472393236,
          0.0005571736035158794,
          0.0004946223845121905,
          0.0004561679198244028,
          0.0004406798811861682,
          0.001526986592145398,
          0.001336697146437205,
          0.001268396437933818,
          0.001249019717425177,
          0.001254278009011287,
          0.001271460252827238,
          0.001292513280130857,
          0.001312757599470421,
          0.001330493126674272,
          0.001346358407016975,
          0.001362418372806047,
          0.001381290983352004,
          0.001405545774094899,
          0.001478708265164047,
          0.001687162831351337,
          0.002276820149601778,
          0.000563623823184685,
          0.0004935165367631861,
          0.0004555155318577081,
          0.0004405081013481846,
          0.001835308114480411,
          0.001585319158482218,
          0.001491081017556737,
          0.001459093736395403,
          0.001459100945622602,
          0.001474807833629105,
          0.001495670623923289,
          0.001515632507566014,
          0.001532710771576398,
          0.001548082040067761,
          0.001564767252197691,
          0.001586425496324846,
          0.001616585679857373,
          0.001714286327895967,
          0.002010975123532948,
          0.002654962443725638,
          0.000569395666465084,
          0.0004923952501017317,
          0.0004548905628622297,
          0.000440342344579351,
          0.002237512168569172,
          0.001909640634541843,
          0.001779283061286022,
          0.001728453226776016,
          0.00171946856170987,
          0.001731204103073382,
          0.001749745664481471,
          0.001767273797876911,
          0.001781585604489956,
          0.001794727072184075,
          0.001811083627288201,
          0.001835736298541631,
          0.001873522276277679,
          0.002005333987480843,
          0.002434299890577773,
          0.003114432326408665,
          0.0005745101801807417,
          0.0004912666715968999,
          0.0004542916187233651,
          0.0004401823403881861,
          0.002778105626643722,
          0.002344675170894681,
          0.002161521505610785,
          0.002081300615488454,
          0.002056808757281983,
          0.002060104816440262,
          0.002072521791381019,
          0.002083901468247923,
          0.002091932461595372,
          0.002100018056745831,
          0.002114477970496343,
          0.002142334931604982,
          0.002190232647686408,
          0.002370586925000975,
          0.003004912246747845,
          0.00367582562731174,
          0.0005789939946662964,
          0.000490137390144205,
          0.0004537173798482859,
          0.0004400278331587946,
          0.003534908317452246,
          0.00295029368781763,
          0.002684979841649005,
          0.002556419798474514,
          0.002504540214288971,
          0.002491134272741398,
          0.00249046246765885,
          0.002489115545585202,
          0.002484863139083336,
          0.002483188046305452,
          0.002493136606249375,
          0.002524380743964997,
          0.002586097191801101,
          0.002837507660652858,
          0.003805834204715191,
          0.004365627532940826,
          0.0005828781132063625,
          0.0004890127379937497,
          0.0004531665980026576,
          0.0004398785812013912,
          0.006469289576654916,
          0.005239349201765704,
          0.004571423048971971,
          0.004193651485230542,
          0.003992573408911989,
          0.00388076452375223,
          0.003801003068873146,
          0.003727104825742256,
          0.003657856971513368,
          0.00360641900300703,
          0.00359075845633962,
          0.003628905968923158,
          0.003738927015581815,
          0.004267590038880655,
          0.006912026069302224,
          0.006274557930950238,
          0.0005889863647675214,
          0.0004867937478166372,
          0.0004521307494617861,
          0.0004395949407443698,
          0.1221030845785464,
          0.04743349899969763,
          0.02401694860882775,
          0.01615995664863526,
          0.01277615179961235,
          0.0109280986485359,
          0.009683877176533986,
          0.008742673833962565,
          0.008032129324900487,
          0.007551598259302557,
          0.007317689238260178,
          0.007359922857745633,
          0.007740037702967969,
          0.01024680951682328,
          0.1031953967887483,
          0.01161735205713954,
          0.0005947700669482579,
          0.0004834009642530844,
          0.0004506480883538122,
          0.0004391817871886318,
          0.02091228169958338,
          0.01390292699900194,
          0.01072590306715106,
          0.008563864829751489,
          0.006993896581744869,
          0.005879789124823623,
          0.005120617536192617,
          0.004633619991664273,
          0.004360091351650082,
          0.004266135224711733,
          0.00434155995401132,
          0.00460172065417835,
          0.005097046825746502,
[truncated: 13,628,943 more chars]
