# Supplementary material for: Variation in selection constraints on teleost TLRs with emphasis on their repertoire in the Walking catfish, Clarias batrachus
Source: Sci Rep. 2020 Dec 7;10:21394. doi: 10.1038/s41598-020-78347-6 (PMC7721727; doi:10.1038/s41598-020-78347-6)
Supplement: Supplementary file 33 — Supplementary Information 33. [file 41598_2020_78347_MOESM33_ESM.zip › T21/fubar/tree.new]

(ECTLR21_3196_BP:0.1253613294796164,(LMTLR21_3196_BP:0.06933848363646915,OFTLR21_3196_BP:0.05457571850983666):0.01076888253394061,(((TOTLR21_3196_BP:0.06714781999435399,SLTLR21_13_3196_BP:0.0564177708005632):0.0220926289001028,SMTLR21_3196_BP:0.1152555996651146):0.02340917957756515,(MMTLR21_3196_BP:0.1252781715958808,(ONTLR21_3196_BP:0.1715724557383271,(TRTLR21_3196_BP:0.2346643419911043,(GMTLR21_3196_BP:0.3019468729283318,((CBTLR21_3196_BP:0.08297803667745726,(IPTLR21_3196_BP:0.05514645039706974,TFTLR21_3196_BP:0.09488340942497472):0.02298393230917208):0.1648709534976318,((CITLR21_3196_BP:0.07104557444483654,CCTLR21_3196_BP:0.08513584695460366):0.03441601986581081,DRTLR21_3196_BP:0.1001430668471242):0.166984796271485):0.2151095503202679):0.101892722555009):0.05094323965849194):0.0203927319929427):0.01341979173378639):0.007497458071132107):0
