# Supplementary material for: Variation in selection constraints on teleost TLRs with emphasis on their repertoire in the Walking catfish, Clarias batrachus
Source: Sci Rep. 2020 Dec 7;10:21394. doi: 10.1038/s41598-020-78347-6 (PMC7721727; doi:10.1038/s41598-020-78347-6)
Supplement: Supplementary file 33 — Supplementary Information 33. [file 41598_2020_78347_MOESM33_ESM.zip › T21/meme/datamonkey-table.csv]

Site	Partition	&alpha;	&beta;<sup>-</sup>	p<sup>-</sup>	&beta;<sup>+</sup>	p<sup>+</sup>	LRT	p-value	# branches under selection	Total branch length
1	1	0.00	0.00	1.00	0.00	0.00	0.00	1.00	0.00	0.00
2	1	0.00	0.00	1.00	0.00	0.00	0.00	1.00	0.00	0.00
3	1	0.00	0.00	1.00	0.00	0.00	0.00	1.00	0.00	0.00
4	1	0.00	0.00	1.00	0.00	0.00	0.00	1.00	0.00	0.00
5	1	0.00	0.00	1.00	0.00	0.00	0.00	1.00	0.00	0.00
6	1	0.00	0.00	1.00	0.00	0.00	0.00	1.00	0.00	0.00
7	1	0.00	0.00	1.00	0.00	0.00	0.00	1.00	0.00	0.00
8	1	0.00	0.00	1.00	0.00	0.00	0.00	1.00	0.00	0.00
9	1	0.00	0.00	1.00	0.00	0.00	0.00	1.00	0.00	0.00
10	1	0.00	0.00	1.00	0.00	0.00	0.00	1.00	0.00	0.00
11	1	0.00	0.00	1.00	0.00	0.00	0.00	1.00	0.00	0.00
12	1	0.00	0.00	1.00	0.00	0.00	0.00	1.00	0.00	0.00
13	1	0.00	0.00	1.00	0.00	0.00	0.00	1.00	0.00	0.00
14	1	0.00	0.00	1.00	0.00	0.00	0.00	1.00	0.00	0.00
15	1	0.00	0.00	1.00	0.00	0.00	0.00	1.00	0.00	0.00
16	1	0.00	0.00	1.00	0.00	0.00	0.00	1.00	0.00	0.00
17	1	0.00	0.00	1.00	0.00	0.00	0.00	1.00	0.00	0.00
18	1	0.00	0.00	1.00	0.00	0.00	0.00	1.00	0.00	0.00
19	1	0.00	0.00	1.00	0.00	0.00	0.00	1.00	0.00	0.00
20	1	0.00	0.00	1.00	0.00	0.00	0.00	1.00	0.00	0.00
21	1	0.00	0.00	1.00	0.00	0.00	0.00	1.00	0.00	0.00
22	1	0.00	0.00	1.00	0.00	0.00	0.00	1.00	0.00	0.00
23	1	0.00	0.00	1.00	0.00	0.00	0.00	1.00	0.00	0.00
24	1	0.00	0.00	1.00	0.00	0.00	0.00	1.00	0.00	0.00
25	1	0.00	0.00	1.00	0.00	0.00	0.00	1.00	0.00	0.00
26	1	0.00	0.00	1.00	0.00	0.00	0.00	1.00	0.00	0.00
27	1	0.00	0.00	1.00	0.00	0.00	0.00	1.00	0.00	0.00
28	1	0.00	0.00	1.00	0.00	0.00	0.00	1.00	0.00	0.00
29	1	0.00	0.00	1.00	0.00	0.00	0.00	1.00	0.00	0.00
30	1	0.00	0.00	1.00	0.00	0.00	0.00	1.00	0.00	0.00
31	1	0.00	0.00	1.00	0.00	0.00	0.00	1.00	0.00	0.00
32	1	0.00	0.00	1.00	0.00	0.00	0.00	1.00	0.00	0.00
33	1	0.00	0.00	1.00	0.00	0.00	0.00	1.00	0.00	0.00
34	1	0.00	0.00	1.00	0.00	0.00	0.00	1.00	0.00	0.00
35	1	0.00	0.00	1.00	0.00	0.00	0.00	1.00	0.00	0.00
36	1	0.00	0.00	1.00	0.00	0.00	0.00	1.00	0.00	0.00
37	1	0.00	0.00	1.00	0.00	0.00	0.00	1.00	0.00	0.00
38	1	0.00	0.00	1.00	0.00	0.00	0.00	1.00	0.00	0.00
39	1	0.00	0.00	1.00	0.00	0.00	0.00	1.00	0.00	0.00
40	1	0.00	0.00	1.00	0.00	0.00	0.00	1.00	0.00	0.00
41	1	0.00	0.00	1.00	0.00	0.00	0.00	1.00	0.00	0.00
42	1	0.00	0.00	1.00	0.00	0.00	0.00	1.00	0.00	0.00
43	1	0.00	0.00	1.00	0.00	0.00	0.00	1.00	0.00	0.00
44	1	0.00	0.00	1.00	0.00	0.00	0.00	1.00	0.00	0.00
45	1	0.00	0.00	1.00	0.00	0.00	0.00	1.00	0.00	0.00
46	1	0.00	0.00	1.00	0.00	0.00	0.00	1.00	0.00	0.00
47	1	0.00	0.00	1.00	0.00	0.00	0.00	1.00	0.00	0.00
48	1	0.00	0.00	1.00	0.00	0.00	0.00	1.00	0.00	0.00
49	1	0.00	0.00	1.00	0.00	0.00	0.00	1.00	0.00	0.00
50	1	0.00	0.00	1.00	0.00	0.00	0.00	1.00	0.00	0.00
51	1	0.00	0.00	1.00	0.00	0.00	0.00	1.00	0.00	0.00
52	1	0.00	0.00	1.00	0.00	0.00	0.00	1.00	0.00	0.00
53	1	0.00	0.00	1.00	0.00	0.00	0.00	1.00	0.00	0.00
54	1	0.00	0.00	1.00	0.00	0.00	0.00	1.00	0.00	0.00
55	1	0.00	0.00	1.00	0.00	0.00	0.00	1.00	0.00	0.00
56	1	0.00	0.00	1.00	0.00	0.00	0.00	1.00	0.00	0.00
57	1	0.00	0.00	1.00	0.00	0.00	0.00	1.00	0.00	0.00
58	1	0.00	0.00	1.00	0.00	0.00	0.00	1.00	0.00	0.00
59	1	0.00	0.00	1.00	0.00	0.00	0.00	1.00	0.00	0.00
60	1	0.00	0.00	1.00	0.00	0.00	0.00	1.00	0.00	0.00
61	1	0.00	0.00	1.00	0.00	0.00	0.00	1.00	0.00	0.00
62	1	0.00	0.00	1.00	0.00	0.00	0.00	1.00	0.00	0.00
63	1	0.00	0.00	1.00	0.00	0.00	0.00	1.00	0.00	0.00
64	1	0.00	0.00	1.00	0.00	0.00	0.00	1.00	0.00	0.00
65	1	0.00	0.00	1.00	0.00	0.00	0.00	1.00	0.00	0.00
66	1	0.00	0.00	1.00	0.00	0.00	0.00	1.00	0.00	0.00
67	1	3.24	3.24	0.39	0.00	0.61	0.00	0.67	0.00	3.23
68	1	1.06	1.06	0.47	0.00	0.53	0.00	0.67	0.00	1.17
69	1	0.56	0.01	0.22	0.99	0.78	0.15	0.55	0.00	1.30
70	1	2.24	2.24	0.56	0.00	0.44	0.00	0.67	0.00	2.76
71	1	2.14	0.43	0.09	0.43	0.91	0.00	0.67	0.00	1.60
72	1	0.90	0.64	0.00	0.64	1.00	0.00	0.67	0.00	1.29
73	1	0.73	0.26	0.00	0.27	1.00	0.00	0.67	0.00	0.70
74	1	1.55	0.26	0.11	0.26	0.89	0.00	0.67	0.00	1.09
75	1	0.18	0.00	0.69	2.19	0.31	2.71	0.12	1.00	0.99
76	1	1.47	1.39	0.45	0.00	0.55	0.00	0.67	0.00	1.55
77	1	0.54	0.34	0.00	0.35	1.00	0.00	0.67	0.00	0.73
78	1	0.25	0.25	0.00	0.67	1.00	0.00	0.67	0.00	1.02
79	1	1.31	0.86	0.00	0.86	1.00	0.00	0.67	0.00	1.78
80	1	1.16	1.16	0.52	0.00	0.48	0.00	0.67	0.00	1.36
81	1	1.96	0.78	0.59	0.77	0.41	0.00	0.67	0.00	1.97
82	1	0.33	0.00	0.54	1.46	0.46	0.52	0.42	0.00	1.05
83	1	0.00	0.00	0.73	11.55	0.27	3.12	0.10	2.00	4.19
84	1	2.13	0.39	0.00	0.39	1.00	0.00	0.67	0.00	1.54
85	1	0.21	0.00	0.39	0.68	0.61	0.56	0.41	1.00	0.66
86	1	0.19	0.19	0.00	0.63	1.00	0.00	0.67	0.00	0.93
87	1	2.69	0.86	0.41	0.83	0.59	0.00	0.67	0.00	2.42
88	1	0.52	0.14	0.04	0.14	0.96	0.00	0.67	0.00	0.44
89	1	0.00	0.00	0.88	1.18	0.12	0.63	0.40	1.00	0.20
90	1	0.87	0.06	0.11	0.06	0.89	0.00	0.67	0.00	0.50
91	1	3.31	0.00	0.03	0.00	0.97	0.00	0.67	0.00	1.58
92	1	0.95	0.95	0.01	0.91	0.99	0.00	0.67	0.00	1.67
93	1	0.53	0.08	0.04	0.08	0.96	0.00	0.67	0.00	0.35
94	1	0.38	0.00	0.21	0.00	0.79	0.00	0.67	0.00	0.18
95	1	1.67	1.67	0.18	0.00	0.82	0.00	0.67	0.00	1.20
96	1	0.32	0.19	0.92	9.18	0.08	2.89	0.11	1.00	1.31
97	1	1.57	1.48	0.73	0.00	0.27	0.00	0.67	0.00	2.18
98	1	1.34	1.34	0.39	0.36	0.61	0.00	0.67	0.00	1.64
99	1	1.81	1.81	0.27	0.70	0.73	0.00	0.67	0.00	2.21
100	1	13.76	0.11	0.02	0.11	0.98	0.00	0.67	0.00	6.71
101	1	2.11	0.57	0.06	0.57	0.94	0.00	0.67	0.00	1.77
102	1	0.87	0.87	0.04	0.60	0.96	0.00	0.67	0.00	1.23
103	1	0.72	0.00	0.61	4.84	0.39	1.99	0.18	0.00	2.89
104	1	1.78	1.78	0.55	0.00	0.45	0.00	0.67	0.00	2.16
105	1	0.93	0.93	0.12	0.00	0.88	0.00	0.67	0.00	0.60
106	1	1.15	0.77	0.05	0.77	0.95	0.00	0.67	0.00	1.58
107	1	0.42	0.00	0.21	0.00	0.79	0.00	0.67	0.00	0.20
108	1	1.08	1.08	0.67	0.00	0.33	0.00	0.67	0.00	1.49
109	1	0.45	0.21	0.69	4.80	0.31	2.13	0.17	0.00	2.37
110	1	1.14	0.33	0.01	0.31	0.99	0.00	0.67	0.00	0.95
111	1	0.50	0.50	0.00	0.82	1.00	0.00	0.67	0.00	1.34
112	1	1.65	1.65	0.57	0.04	0.43	0.00	0.67	0.00	2.06
113	1	0.84	0.00	0.24	1.77	0.76	0.48	0.44	2.00	2.19
114	1	0.44	0.00	0.25	1.30	0.75	0.60	0.40	1.00	1.51
115	1	1.77	0.70	0.10	0.69	0.90	0.00	0.67	0.00	1.77
116	1	0.51	0.00	0.08	0.98	0.92	0.50	0.43	1.00	1.46
117	1	2.72	0.67	0.00	0.66	1.00	0.00	0.67	0.00	2.18
118	1	0.27	0.00	0.72	1.61	0.28	0.41	0.46	3.00	0.74
119	1	0.44	0.44	0.00	0.42	1.00	0.00	0.67	0.00	0.77
120	1	1.01	0.54	0.53	2.22	0.47	0.15	0.55	0.00	2.26
121	1	1.86	0.00	0.21	0.00	0.79	0.00	0.67	0.00	0.89
122	1	0.23	0.00	0.26	0.58	0.74	0.27	0.50	1.00	0.68
123	1	2.18	2.18	0.07	0.00	0.93	0.00	0.67	0.00	1.25
124	1	0.50	0.00	0.00	1.05	1.00	0.76	0.37	4.00	1.63
125	1	0.48	0.18	0.04	0.18	0.96	0.00	0.67	0.00	0.47
126	1	0.61	0.30	0.23	0.30	0.77	0.00	0.67	0.00	0.69
127	1	0.41	0.41	0.93	5.78	0.07	0.76	0.37	0.00	1.27
128	1	2.43	2.43	0.04	0.30	0.96	0.00	0.67	0.00	1.68
129	1	0.61	0.61	0.01	0.27	0.99	0.00	0.67	0.00	0.66
130	1	0.42	0.42	0.64	0.00	0.36	0.00	0.67	0.00	0.56
131	1	1.42	1.42	0.10	0.00	0.90	0.00	0.67	0.00	0.87
132	1	0.94	0.94	0.58	0.00	0.42	0.00	0.67	0.00	1.18
133	1	0.00	0.00	0.33	16.44	0.67	5.37	0.03	0.00	14.77
134	1	2.03	0.55	0.01	0.55	0.99	0.00	0.67	0.00	1.71
135	1	1.49	1.00	0.34	1.00	0.66	0.00	0.67	0.00	2.06
136	1	0.38	0.00	0.01	0.60	0.99	0.23	0.52	1.00	0.98
137	1	0.00	0.00	0.53	11.93	0.47	4.61	0.05	1.00	7.49
138	1	1.03	0.34	0.02	0.33	0.98	0.00	0.67	0.00	0.93
139	1	1.13	0.32	0.04	0.32	0.96	0.00	0.67	0.00	0.97
140	1	1.35	1.35	0.35	0.00	0.65	0.00	0.67	0.00	1.27
141	1	0.93	0.72	0.83	3.72	0.17	0.18	0.54	0.00	2.08
142	1	0.27	0.27	0.00	1.41	1.00	0.00	0.67	0.00	2.02
143	1	0.00	0.00	0.90	4.51	0.10	7.26	0.01	2.00	0.58
144	1	1.50	0.00	0.21	0.00	0.79	0.00	0.67	0.00	0.72
145	1	0.05	0.05	0.00	1.45	1.00	0.00	0.67	0.00	1.97
146	1	1.57	1.57	0.18	0.32	0.82	0.00	0.67	0.00	1.48
147	1	0.32	0.32	0.00	0.42	1.00	0.00	0.67	0.00	0.72
148	1	0.56	0.56	0.00	0.61	1.00	0.00	0.67	0.00	1.08
149	1	0.58	0.58	0.89	7.43	0.11	2.65	0.13	1.00	2.09
150	1	2.30	2.30	0.08	0.00	0.92	0.00	0.67	0.00	1.36
151	1	10000.00	9557.23	0.00	0.81	1.00	0.00	0.67	0.00	4776.08
152	1	1.36	1.36	0.00	2.21	1.00	0.00	0.67	0.00	3.60
153	1	0.69	0.00	0.21	0.00	0.79	0.00	0.67	0.00	0.33
154	1	0.54	0.00	0.67	3.44	0.33	2.11	0.17	0.00	1.79
155	1	1.82	0.67	0.82	0.67	0.18	0.00	0.67	0.00	1.77
156	1	1.66	1.66	0.15	0.01	0.85	0.00	0.67	0.00	1.13
157	1	0.81	0.00	0.38	2.23	0.62	0.61	0.40	1.00	2.24
158	1	2.41	0.00	0.21	0.00	0.79	0.00	0.67	0.00	1.15
159	1	0.58	0.58	0.00	2.05	1.00	0.00	0.67	0.00	3.03
160	1	1.40	0.48	0.10	0.48	0.90	0.00	0.67	0.00	1.32
161	1	0.26	0.26	0.00	1.52	1.00	0.00	0.67	0.00	2.16
162	1	0.00	0.00	0.04	1.97	0.96	9.65	0.00	1.00	2.53
163	1	0.76	0.00	0.21	0.00	0.79	0.00	0.67	0.00	0.36
164	1	2.24	2.24	0.26	0.00	0.74	0.00	0.67	0.00	1.86
165	1	4.16	0.81	0.00	0.81	1.00	0.00	0.67	0.00	3.06
166	1	0.33	0.00	0.47	1.74	0.53	1.05	0.31	2.00	1.40
167	1	0.79	0.00	0.21	0.00	0.79	0.00	0.67	0.00	0.38
168	1	0.93	0.00	0.00	0.00	1.00	0.00	0.67	0.00	0.44
169	1	0.67	0.00	0.37	1.16	0.63	0.15	0.55	1.00	1.30
170	1	1.55	1.55	0.28	0.00	0.72	0.00	0.67	0.00	1.32
171	1	1.06	0.13	0.09	0.14	0.91	0.00	0.67	0.00	0.69
172	1	0.00	0.00	0.48	1.72	0.52	4.52	0.05	3.00	1.19
173	1	1.27	1.27	0.45	0.00	0.55	0.00	0.67	0.00	1.37
174	1	1.02	0.00	0.21	0.00	0.79	0.00	0.67	0.00	0.49
175	1	0.81	0.72	0.11	0.72	0.89	0.00	0.67	0.00	1.35
176	1	0.23	0.00	0.73	2.53	0.27	2.78	0.12	2.00	1.03
177	1	1.09	0.00	0.21	0.00	0.79	0.00	0.67	0.00	0.52
178	1	1.97	0.08	0.00	0.08	1.00	0.00	0.67	0.00	1.05
179	1	1.25	0.43	0.02	0.43	0.98	0.00	0.67	0.00	1.17
180	1	0.90	0.09	0.00	0.09	1.00	0.00	0.67	0.00	0.55
181	1	3.25	1.21	0.10	1.20	0.90	0.00	0.67	0.00	3.16
182	1	0.95	0.00	0.21	0.00	0.79	0.00	0.67	0.00	0.45
183	1	0.36	0.36	0.00	0.89	1.00	0.00	0.67	0.00	1.36
184	1	0.63	0.27	0.10	0.27	0.90	0.00	0.67	0.00	0.66
185	1	0.17	0.13	0.96	70.61	0.04	5.71	0.03	1.00	3.93
186	1	0.81	0.00	0.29	1.82	0.71	0.46	0.44	2.00	2.12
187	1	0.55	0.00	0.21	0.00	0.79	0.00	0.67	0.00	0.26
188	1	0.42	0.42	0.00	0.51	1.00	0.00	0.67	0.00	0.88
189	1	1.69	0.98	0.48	0.30	0.52	0.00	0.67	0.00	1.64
190	1	1.30	1.30	0.49	0.00	0.51	0.00	0.67	0.00	1.48
191	1	0.42	0.42	0.00	0.56	1.00	0.00	0.67	0.00	0.94
192	1	0.92	0.00	0.00	0.00	1.00	0.00	0.67	0.00	0.44
193	1	2.03	2.03	0.60	0.00	0.40	0.00	0.67	0.00	2.59
194	1	0.40	0.40	0.38	0.00	0.62	0.00	0.67	0.00	0.40
195	1	0.72	0.00	0.21	0.00	0.79	0.00	0.67	0.00	0.34
196	1	0.36	0.25	0.00	0.25	1.00	0.00	0.67	0.00	0.51
197	1	0.83	0.83	0.06	0.20	0.94	0.00	0.67	0.00	0.72
198	1	0.79	0.00	0.21	0.00	0.79	0.00	0.67	0.00	0.38
199	1	0.67	0.67	0.05	0.33	0.95	0.00	0.67	0.00	0.78
200	1	2.94	1.23	0.12	1.23	0.88	0.00	0.67	0.00	3.05
201	1	1.34	0.00	0.21	0.00	0.79	0.00	0.67	0.00	0.64
202	1	0.87	0.00	0.42	2.45	0.58	0.74	0.37	2.00	2.30
203	1	0.12	0.12	0.00	0.13	1.00	0.01	0.65	0.00	0.24
204	1	1.02	1.02	0.00	0.79	1.00	0.00	0.67	0.00	1.55
205	1	0.36	0.36	0.00	0.72	1.00	0.00	0.67	0.00	1.13
206	1	3.44	0.00	0.00	0.00	1.00	0.00	0.67	0.00	1.64
207	1	0.00	0.00	0.35	2.70	0.65	1.78	0.21	3.00	2.35
208	1	1.66	0.00	0.12	0.00	0.88	0.00	0.67	0.00	0.79
209	1	0.71	0.48	0.04	0.48	0.96	0.00	0.67	0.00	0.98
210	1	0.42	0.42	0.00	0.50	1.00	0.00	0.67	0.00	0.87
211	1	1.31	1.31	0.23	0.23	0.77	0.00	0.67	0.00	1.27
212	1	3.99	3.99	0.08	0.06	0.92	0.00	0.67	0.00	2.39
213	1	1.00	1.00	0.00	1.21	1.00	0.00	0.67	0.00	2.10
214	1	1.26	0.53	0.02	0.54	0.98	0.00	0.67	0.00	1.32
215	1	2.22	1.72	0.21	0.00	0.79	0.00	0.67	0.00	1.55
216	1	1.54	0.00	0.21	0.00	0.79	0.00	0.67	0.00	0.74
217	1	2.03	2.03	0.33	0.00	0.67	0.00	0.67	0.00	1.87
218	1	0.62	0.62	0.00	1.32	1.00	0.00	0.67	0.00	2.07
219	1	0.00	0.00	0.73	41.98	0.27	3.25	0.09	1.00	15.39
220	1	1.13	0.55	0.18	0.55	0.82	0.00	0.67	0.00	1.28
221	1	0.46	0.45	0.00	0.45	1.00	0.00	0.67	0.00	0.83
222	1	2.23	0.00	0.00	0.00	1.00	0.00	0.67	0.00	1.06
223	1	0.30	0.30	0.00	0.95	1.00	0.00	0.67	0.00	1.42
224	1	0.52	0.18	0.03	0.18	0.97	0.00	0.67	0.00	0.49
225	1	1.33	1.09	0.01	0.13	0.99	0.00	0.67	0.00	0.82
226	1	0.26	0.00	0.58	1.79	0.42	1.57	0.23	1.00	1.12
227	1	1.25	0.43	0.17	0.43	0.83	0.00	0.67	0.00	1.17
228	1	1.80	0.28	0.09	0.25	0.91	0.00	0.67	0.00	1.20
229	1	0.83	0.39	0.00	0.39	1.00	0.00	0.67	0.00	0.92
230	1	1.84	0.00	0.21	0.00	0.79	0.00	0.67	0.00	0.88
231	1	0.60	0.60	0.00	1.40	1.00	0.00	0.67	0.00	2.17
232	1	0.81	0.00	0.21	0.00	0.79	0.00	0.67	0.00	0.38
233	1	0.45	0.00	0.53	2.34	0.47	1.80	0.20	2.00	1.69
234	1	0.62	0.15	0.03	0.15	0.97	0.00	0.67	0.00	0.50
235	1	1.58	0.00	0.21	0.00	0.79	0.00	0.67	0.00	0.75
236	1	1.51	0.00	0.21	0.00	0.79	0.00	0.67	0.00	0.72
237	1	1.89	0.50	0.19	0.50	0.81	0.00	0.67	0.00	1.57
238	1	1.38	1.38	0.22	0.00	0.78	0.00	0.67	0.00	1.06
239	1	2.10	0.20	0.02	0.18	0.98	0.00	0.67	0.00	1.24
240	1	1.08	1.08	0.24	1.08	0.76	0.00	0.67	0.00	1.97
241	1	0.56	0.56	0.69	0.00	0.31	0.00	0.67	0.00	0.78
242	1	0.42	0.42	0.06	0.20	0.94	0.00	0.67	0.00	0.48
243	1	0.39	0.38	0.00	0.38	1.00	0.00	0.67	0.00	0.69
244	1	3.28	3.28	0.28	0.00	0.72	0.00	0.67	0.00	2.79
245	1	0.90	0.00	0.21	0.00	0.79	0.00	0.67	0.00	0.43
246	1	5.32	1.00	0.00	1.00	1.00	0.00	0.67	0.00	3.88
247	1	4.23	1.78	0.71	0.00	0.29	0.00	0.67	0.00	3.71
248	1	0.38	0.00	0.12	0.00	0.88	0.00	0.67	0.00	0.18
249	1	1.34	0.52	0.01	0.50	0.99	0.00	0.67	0.00	1.32
250	1	0.16	0.00	0.24	3.03	0.76	4.30	0.05	0.00	3.16
251	1	0.90	0.00	0.12	0.00	0.88	0.00	0.67	0.00	0.43
252	1	1.95	0.00	0.21	0.00	0.79	0.00	0.67	0.00	0.93
253	1	0.23	0.10	0.02	0.10	0.98	0.00	0.67	0.00	0.25
254	1	0.57	0.17	0.00	0.17	1.00	0.00	0.67	0.00	0.51
255	1	0.36	0.00	0.65	1.74	0.35	0.34	0.48	2.00	0.98
256	1	0.37	0.00	0.21	0.00	0.79	0.00	0.67	0.00	0.18
257	1	0.37	0.00	0.55	1.92	0.45	1.14	0.29	1.00	1.33
258	1	2.01	0.16	0.01	0.13	0.99	0.00	0.67	0.00	1.14
259	1	0.40	0.16	0.00	0.17	1.00	0.00	0.67	0.00	0.41
260	1	1.66	1.66	0.18	0.00	0.82	0.00	0.67	0.00	1.18
261	1	0.54	0.00	0.21	0.00	0.79	0.00	0.67	0.00	0.26
262	1	2.04	2.04	0.73	0.00	0.27	0.00	0.67	0.00	2.97
263	1	0.39	0.00	0.21	0.00	0.79	0.00	0.67	0.00	0.18
264	1	0.59	0.12	0.08	0.12	0.92	0.00	0.67	0.00	0.44
265	1	0.37	0.22	0.93	8.68	0.07	2.32	0.15	1.00	1.31
266	1	1.11	0.71	0.03	0.71	0.97	0.00	0.67	0.00	1.48
267	1	1.79	0.00	0.21	0.00	0.79	0.00	0.67	0.00	0.85
268	1	1.13	0.00	0.21	0.00	0.79	0.00	0.67	0.00	0.54
269	1	0.59	0.00	0.21	0.00	0.79	0.00	0.67	0.00	0.28
270	1	0.44	0.44	0.00	0.90	1.00	0.00	0.67	0.00	1.41
271	1	1.47	1.47	0.21	0.00	0.79	0.00	0.67	0.00	1.12
272	1	0.65	0.00	0.21	0.00	0.79	0.00	0.67	0.00	0.31
273	1	1.02	0.26	0.00	0.26	1.00	0.00	0.67	0.00	0.83
274	1	5.87	5.87	0.52	0.93	0.48	0.00	0.67	0.00	7.47
275	1	2.04	0.24	0.10	0.12	0.90	0.00	0.67	0.00	1.15
276	1	0.97	0.49	0.00	0.49	1.00	0.00	0.67	0.00	1.11
277	1	2.09	0.54	0.10	0.53	0.90	0.00	0.67	0.00	1.71
278	1	1.87	0.18	0.09	0.18	0.91	0.00	0.67	0.00	1.13
279	1	0.32	0.32	0.00	0.55	1.00	0.00	0.67	0.00	0.88
280	1	4934.55	4742.44	0.00	0.00	1.00	0.00	0.67	0.00	2356.24
281	1	2.44	2.44	0.35	0.03	0.65	0.00	0.67	0.00	2.33
282	1	0.59	0.00	0.12	0.00	0.88	0.00	0.67	0.00	0.28
283	1	1.42	0.00	0.17	2.01	0.83	0.08	0.59	1.00	2.91
284	1	0.56	0.18	0.00	0.18	1.00	0.00	0.67	0.00	0.50
285	1	1.03	0.00	0.12	0.00	0.88	0.00	0.67	0.00	0.49
286	1	0.70	0.34	0.05	0.34	0.95	0.00	0.67	0.00	0.79
287	1	0.96	0.00	0.21	0.00	0.79	0.00	0.67	0.00	0.46
288	1	1.76	1.70	0.40	1.69	0.60	0.00	0.67	0.00	3.11
289	1	1.05	0.93	0.00	0.93	1.00	0.00	0.67	0.00	1.75
290	1	2.86	2.86	0.22	0.00	0.78	0.00	0.67	0.00	2.19
291	1	0.54	0.54	0.00	0.10	1.00	0.00	0.67	0.00	0.39
292	1	1.40	0.11	0.02	0.11	0.98	0.00	0.67	0.00	0.81
293	1	0.89	0.89	0.00	1.24	1.00	0.00	0.67	0.00	2.08
294	1	5.84	0.41	0.65	2.78	0.35	0.00	0.67	0.00	4.44
295	1	1.89	0.20	0.36	0.20	0.64	0.00	0.67	0.00	1.16
296	1	0.80	0.63	0.03	1.13	0.97	0.10	0.57	0.00	1.88
297	1	3.87	3.87	0.32	0.65	0.68	0.00	0.67	0.00	4.10
298	1	0.89	0.00	0.21	0.00	0.79	0.00	0.67	0.00	0.43
299	1	0.00	0.00	1.00	0.00	0.00	0.00	1.00	0.00	0.00
300	1	0.09	0.09	0.00	0.59	1.00	0.00	0.67	0.00	0.83
301	1	0.40	0.00	0.21	0.00	0.79	0.00	0.67	0.00	0.19
302	1	2.10	1.99	0.47	0.00	0.53	0.00	0.67	0.00	2.27
303	1	0.95	0.00	0.09	0.00	0.91	0.00	0.67	0.00	0.45
304	1	0.17	0.00	0.30	1.82	0.70	1.41	0.25	1.00	1.79
305	1	3.95	3.95	0.40	0.00	0.60	0.00	0.67	0.00	3.98
306	1	0.93	0.00	0.21	0.00	0.79	0.00	0.67	0.00	0.44
307	1	0.84	0.84	0.02	0.31	0.98	0.00	0.67	0.00	0.83
308	1	1.08	1.08	0.43	0.00	0.57	0.00	0.67	0.00	1.14
309	1	4.73	1.45	0.24	0.40	0.76	0.00	0.67	0.00	3.13
310	1	0.50	0.15	0.00	0.15	1.00	0.00	0.67	0.00	0.44
311	1	1.02	0.10	0.00	0.10	1.00	0.00	0.67	0.00	0.62
312	1	0.00	0.00	0.00	1.19	1.00	1.76	0.21	1.00	1.60
313	1	1.44	1.44	0.17	0.00	0.83	0.00	0.67	0.00	1.01
314	1	0.46	0.46	0.56	0.00	0.44	0.00	0.67	0.00	0.56
315	1	1.44	0.24	0.15	0.24	0.85	0.00	0.67	0.00	1.01
316	1	0.67	0.00	0.21	0.00	0.79	0.00	0.67	0.00	0.32
317	1	0.97	0.79	0.00	0.79	1.00	0.00	0.67	0.00	1.52
318	1	0.63	0.63	0.00	1.20	1.00	0.00	0.67	0.00	1.90
319	1	0.85	0.85	0.28	0.00	0.72	0.00	0.67	0.00	0.73
320	1	1.92	1.92	0.40	0.00	0.60	0.00	0.67	0.00	1.95
321	1	1.00	1.00	0.14	0.00	0.86	0.00	0.67	0.00	0.66
322	1	0.52	0.00	0.27	0.00	0.73	0.00	0.67	0.00	0.25
323	1	1.92	0.35	0.00	0.35	1.00	0.00	0.67	0.00	1.38
324	1	0.83	0.14	0.00	0.14	1.00	0.00	0.67	0.00	0.58
325	1	0.51	0.34	0.38	0.34	0.62	0.00	0.67	0.00	0.69
326	1	0.66	0.36	0.02	0.36	0.98	0.00	0.67	0.00	0.80
327	1	0.38	0.00	0.21	0.00	0.79	0.00	0.67	0.00	0.18
328	1	0.79	0.30	0.80	7.65	0.20	1.88	0.19	0.00	2.72
329	1	0.94	0.20	0.00	0.20	1.00	0.00	0.67	0.00	0.71
330	1	2.41	2.41	0.23	0.29	0.77	0.00	0.67	0.00	2.19
331	1	1.70	1.70	0.27	0.00	0.73	0.00	0.67	0.00	1.42
332	1	0.00	0.00	0.71	11.22	0.29	8.07	0.01	1.00	4.31
333	1	1.42	1.13	0.00	0.56	1.00	0.00	0.67	0.00	1.44
334	1	0.70	0.32	0.00	0.32	1.00	0.00	0.67	0.00	0.76
335	1	0.31	0.31	0.00	0.40	1.00	0.00	0.67	0.00	0.68
336	1	0.97	0.43	0.03	0.43	0.97	0.00	0.67	0.00	1.03
337	1	1.01	0.84	0.00	0.84	1.00	0.00	0.67	0.00	1.61
338	1	1.08	0.42	0.00	0.15	1.00	0.00	0.67	0.00	0.72
339	1	28.89	0.16	0.05	0.16	0.95	0.00	0.67	0.00	14.01
340	1	0.00	0.00	1.00	0.00	0.00	0.00	1.00	0.00	0.00
341	1	0.00	0.00	1.00	0.00	0.00	0.00	1.00	0.00	0.00
342	1	1.12	1.12	0.00	1.38	1.00	0.00	0.67	0.00	2.39
343	1	1.97	0.29	0.05	0.23	0.95	0.00	0.67	0.00	1.26
344	1	2.49	0.97	0.78	0.00	0.22	0.00	0.67	0.00	2.19
345	1	4.20	4.20	0.36	0.05	0.64	0.00	0.67	0.00	4.09
346	1	0.65	0.31	0.00	0.30	1.00	0.00	0.67	0.00	0.70
347	1	1.09	0.38	0.13	0.03	0.87	0.00	0.67	0.00	0.62
348	1	0.87	0.00	0.00	0.00	1.00	0.00	0.67	0.00	0.42
349	1	0.54	0.09	0.00	0.09	1.00	0.00	0.67	0.00	0.38
350	1	1.98	1.98	0.07	0.18	0.93	0.00	0.67	0.00	1.35
351	1	1.96	1.96	0.46	0.00	0.54	0.00	0.67	0.00	2.14
352	1	1.86	1.86	0.31	0.00	0.69	0.00	0.67	0.00	1.66
353	1	1.82	0.00	0.12	0.00	0.88	0.00	0.67	0.00	0.87
354	1	0.50	0.46	0.00	0.46	1.00	0.00	0.67	0.00	0.86
355	1	2.38	0.35	0.55	0.36	0.45	0.00	0.67	0.00	1.61
356	1	2.60	2.60	0.16	0.15	0.84	0.00	0.67	0.00	1.98
357	1	1.49	1.35	0.28	1.16	0.72	0.00	0.67	0.00	2.34
358	1	0.86	0.86	0.00	0.95	1.00	0.00	0.67	0.00	1.68
359	1	0.34	0.24	0.00	0.24	1.00	0.00	0.67	0.00	0.48
360	1	0.81	0.81	0.00	1.50	1.00	0.00	0.67	0.00	2.39
361	1	1.61	1.61	0.37	0.19	0.63	0.00	0.67	0.00	1.72
362	1	1.60	0.00	0.21	0.00	0.79	0.00	0.67	0.00	0.77
363	1	0.92	0.00	0.21	0.00	0.79	0.00	0.67	0.00	0.44
364	1	1.12	1.12	0.00	1.52	1.00	0.00	0.67	0.00	2.57
365	1	1.54	0.57	0.26	0.57	0.74	0.00	0.67	0.00	1.50
366	1	1.03	0.28	0.00	0.28	1.00	0.00	0.67	0.00	0.87
367	1	1.93	1.93	0.36	0.00	0.64	0.00	0.67	0.00	1.85
368	1	0.19	0.19	0.00	1.07	1.00	0.00	0.67	0.00	1.52
369	1	1.78	0.38	0.13	0.38	0.87	0.00	0.67	0.00	1.36
370	1	0.57	0.00	0.56	2.37	0.44	0.68	0.38	0.00	1.68
371	1	1.04	0.40	0.08	0.40	0.92	0.00	0.67	0.00	1.03
372	1	0.69	0.69	0.00	1.05	1.00	0.00	0.67	0.00	1.73
373	1	379.47	379.47	0.23	0.00	0.77	0.00	0.67	0.00	297.15
374	1	0.00	0.00	0.00	10.33	1.00	0.00	0.67	0.00	13.83
375	1	0.00	0.00	0.00	0.81	1.00	0.00	0.67	0.00	1.09
376	1	1.36	0.14	0.00	0.14	1.00	0.00	0.67	0.00	0.84
377	1	0.00	0.00	0.66	4.48	0.34	2.45	0.14	2.00	2.07
378	1	2.38	2.38	0.16	0.58	0.84	0.00	0.67	0.00	2.31
379	1	1.14	0.89	0.54	0.00	0.46	0.00	0.67	0.00	1.19
380	1	1.20	1.20	0.00	2.75	1.00	0.00	0.67	0.00	4.25
381	1	0.64	0.00	0.21	0.00	0.79	0.00	0.67	0.00	0.30
382	1	0.26	0.26	0.85	22.85	0.15	7.28	0.01	1.00	4.88
383	1	0.16	0.00	0.20	3.09	0.80	4.18	0.06	0.00	3.37
384	1	432.62	0.00	0.00	0.00	1.00	0.00	0.67	0.00	206.58
385	1	0.64	0.64	0.91	16.77	0.09	1.56	0.23	0.00	3.09
386	1	0.91	0.22	0.08	0.22	0.92	0.00	0.67	0.00	0.73
387	1	0.08	0.08	0.00	1.82	1.00	0.00	0.67	0.00	2.48
388	1	0.69	0.69	0.00	1.02	1.00	0.00	0.67	0.00	1.69
389	1	0.82	0.13	0.00	0.13	1.00	0.00	0.67	0.00	0.57
390	1	0.23	0.23	0.00	0.45	1.00	0.00	0.67	0.00	0.71
391	1	4.02	3.84	0.29	0.00	0.71	0.00	0.67	0.00	3.39
392	1	1.99	0.71	0.10	0.70	0.90	0.00	0.67	0.00	1.89
393	1	0.34	0.34	0.00	0.35	1.00	0.00	0.66	0.00	0.63
394	1	0.67	0.13	0.00	0.13	1.00	0.00	0.67	0.00	0.50
395	1	0.62	0.62	0.00	2.77	1.00	0.00	0.67	0.00	4.00
396	1	5.85	0.70	0.00	0.70	1.00	0.00	0.67	0.00	3.74
397	1	1.43	0.00	0.21	0.00	0.79	0.00	0.67	0.00	0.68
398	1	1.03	1.03	0.11	0.00	0.89	0.00	0.67	0.00	0.63
399	1	10000.00	9151.30	0.00	1.31	1.00	0.00	0.67	0.00	4776.75
400	1	0.22	0.00	0.21	0.00	0.79	0.00	0.67	0.00	0.11
401	1	0.99	0.08	0.00	0.08	1.00	0.00	0.67	0.00	0.58
402	1	0.65	0.00	0.47	1.57	0.53	0.68	0.38	2.00	1.43
403	1	0.56	0.00	0.33	6.85	0.67	5.49	0.03	0.00	6.40
404	1	0.48	0.24	0.00	0.24	1.00	0.00	0.67	0.00	0.55
405	1	0.52	0.00	0.21	0.00	0.79	0.00	0.67	0.00	0.25
406	1	0.80	0.11	0.15	0.11	0.85	0.00	0.67	0.00	0.53
407	1	0.38	0.00	0.21	0.00	0.79	0.00	0.67	0.00	0.18
408	1	0.89	0.00	0.33	3.42	0.67	1.41	0.25	0.00	3.49
409	1	7.10	3.06	0.06	0.00	0.94	0.00	0.67	0.00	3.65
410	1	0.17	0.17	0.00	1.49	1.00	0.00	0.67	0.00	2.07
411	1	0.13	0.13	0.00	0.27	1.00	0.00	0.67	0.00	0.42
412	1	1.90	0.08	0.00	0.08	1.00	0.00	0.67	0.00	1.01
413	1	0.83	0.00	0.63	7.42	0.37	3.76	0.07	2.00	4.04
414	1	2.30	2.30	0.46	0.00	0.54	0.00	0.67	0.00	2.52
415	1	0.67	0.67	0.00	1.36	1.00	0.00	0.67	0.00	2.14
416	1	1.77	0.00	0.21	0.00	0.79	0.00	0.67	0.00	0.84
417	1	1.46	0.00	0.00	0.24	1.00	0.00	0.67	0.00	1.01
418	1	0.91	0.91	0.00	1.04	1.00	0.00	0.67	0.00	1.83
419	1	1.03	0.00	0.21	0.00	0.79	0.00	0.67	0.00	0.49
420	1	1.47	0.00	0.21	0.00	0.79	0.00	0.67	0.00	0.70
421	1	93.32	93.32	0.09	0.44	0.91	0.00	0.67	0.00	55.78
422	1	0.11	0.11	0.27	2.75	0.73	4.26	0.06	0.00	2.77
423	1	0.40	0.18	0.03	0.18	0.97	0.00	0.67	0.00	0.43
424	1	1.11	1.11	0.00	1.75	1.00	0.00	0.67	0.00	2.88
425	1	2.91	0.77	0.00	0.77	1.00	0.00	0.67	0.00	2.42
426	1	0.79	0.10	0.73	0.10	0.27	0.00	0.67	0.00	0.51
427	1	0.88	0.65	0.00	0.65	1.00	0.00	0.67	0.00	1.29
428	1	0.52	0.52	0.00	1.00	1.00	0.00	0.67	0.00	1.59
429	1	0.90	0.41	0.05	0.41	0.95	0.00	0.67	0.00	0.98
430	1	2.51	1.12	0.58	1.12	0.42	0.00	0.67	0.00	2.70
431	1	1.06	0.60	0.03	0.59	0.97	0.00	0.67	0.00	1.30
432	1	1.30	0.00	0.21	0.00	0.79	0.00	0.67	0.00	0.62
433	1	1.78	0.00	0.21	0.00	0.79	0.00	0.67	0.00	0.85
434	1	0.89	0.00	0.21	0.00	0.79	0.00	0.67	0.00	0.43
435	1	1.37	0.00	0.21	0.00	0.79	0.00	0.67	0.00	0.65
436	1	0.62	0.62	0.00	0.76	1.00	0.00	0.67	0.00	1.32
437	1	0.63	0.39	0.12	0.39	0.88	0.00	0.67	0.00	0.82
438	1	0.00	0.00	0.36	3.63	0.64	7.57	0.01	2.00	3.10
439	1	0.90	0.90	0.16	0.00	0.84	0.00	0.67	0.00	0.62
440	1	0.82	0.00	0.17	2.97	0.83	1.74	0.21	1.00	3.71
441	1	0.22	0.22	0.89	1294.79	0.11	9.55	0.00	1.00	189.90
442	1	1.19	0.00	0.21	0.00	0.79	0.00	0.67	0.00	0.57
443	1	0.40	0.34	0.01	0.34	0.99	0.00	0.67	0.00	0.64
444	1	0.00	0.00	0.23	1.04	0.77	2.28	0.16	1.00	1.08
445	1	0.00	0.00	0.51	4.27	0.49	5.25	0.03	0.00	2.79
446	1	0.00	0.00	0.00	0.86	1.00	0.00	0.67	0.00	1.15
447	1	6.73	1.72	0.57	1.72	0.43	0.00	0.67	0.00	5.52
448	1	2.20	2.20	0.44	0.00	0.56	0.00	0.67	0.00	2.35
449	1	0.68	0.68	0.00	1.24	1.00	0.00	0.67	0.00	1.99
450	1	0.00	0.00	0.72	61.46	0.28	5.90	0.02	2.00	22.79
451	1	0.00	0.00	0.00	1.30	1.00	0.00	0.67	0.00	1.74
452	1	1.52	1.52	0.04	0.68	0.96	0.00	0.67	0.00	1.68
453	1	0.46	0.46	0.00	0.96	1.00	0.00	0.67	0.00	1.50
454	1	0.48	0.13	0.00	0.13	1.00	0.00	0.67	0.00	0.40
455	1	0.32	0.32	0.00	0.38	1.00	0.00	0.67	0.00	0.66
456	1	0.38	0.00	0.81	2.83	0.19	2.78	0.12	2.00	0.89
457	1	0.37	0.00	0.80	4.78	0.20	4.14	0.06	3.00	1.46
458	1	0.39	0.13	0.00	0.13	1.00	0.00	0.67	0.00	0.36
459	1	1.03	0.22	0.10	0.22	0.90	0.00	0.67	0.00	0.79
460	1	0.41	0.00	0.21	0.00	0.79	0.00	0.67	0.00	0.20
461	1	0.38	0.00	0.21	0.00	0.79	0.00	0.67	0.00	0.18
462	1	2.94	0.00	0.21	0.00	0.79	0.00	0.67	0.00	1.40
463	1	0.62	0.00	0.21	0.00	0.79	0.00	0.67	0.00	0.30
464	1	0.54	0.00	0.21	0.00	0.79	0.00	0.67	0.00	0.26
465	1	1.04	0.00	0.21	0.00	0.79	0.00	0.67	0.00	0.50
466	1	1.58	1.58	0.45	0.00	0.55	0.00	0.67	0.00	1.71
467	1	2.81	0.55	0.20	0.00	0.80	0.00	0.67	0.00	1.49
468	1	1.56	1.56	0.04	0.89	0.96	0.00	0.67	0.00	1.97
469	1	1.12	1.12	0.65	0.00	0.35	0.00	0.67	0.00	1.52
470	1	0.84	0.84	0.00	1.16	1.00	0.00	0.67	0.00	1.96
471	1	0.22	0.00	0.09	0.00	0.91	0.00	0.67	0.00	0.11
472	1	0.88	0.00	0.21	0.00	0.79	0.00	0.67	0.00	0.42
473	1	0.99	0.00	0.69	5.84	0.31	2.54	0.14	2.00	2.93
474	1	0.90	0.16	0.04	0.16	0.96	0.00	0.67	0.00	0.64
475	1	0.16	0.16	0.31	0.16	0.69	0.00	0.67	0.00	0.30
476	1	0.35	0.29	0.00	0.08	1.00	0.00	0.67	0.00	0.27
477	1	0.55	0.25	0.02	0.25	0.98	0.00	0.67	0.00	0.60
478	1	0.79	0.28	0.11	0.28	0.89	0.00	0.67	0.00	0.76
479	1	1.72	1.72	0.34	0.00	0.66	0.00	0.67	0.00	1.60
480	1	2.31	2.31	0.00	0.36	1.00	0.00	0.67	0.00	1.59
481	1	1.34	0.00	0.21	0.00	0.79	0.00	0.67	0.00	0.64
482	1	3.22	0.99	0.00	0.99	1.00	0.00	0.67	0.00	2.87
483	1	1.49	0.00	0.21	0.00	0.79	0.00	0.67	0.00	0.71
484	1	0.42	0.00	0.21	0.00	0.79	0.00	0.67	0.00	0.20
485	1	0.32	0.00	0.21	0.00	0.79	0.00	0.67	0.00	0.15
486	1	0.38	0.00	0.21	0.00	0.79	0.00	0.67	0.00	0.18
487	1	0.65	0.65	0.03	0.31	0.97	0.00	0.67	0.00	0.74
488	1	0.59	0.00	0.00	0.00	1.00	0.00	0.67	0.00	0.28
489	1	2.43	0.91	0.00	0.07	1.00	0.00	0.67	0.00	1.26
490	1	0.45	0.00	0.60	1.18	0.40	0.33	0.48	1.00	0.85
491	1	1.21	0.22	0.02	0.22	0.98	0.00	0.67	0.00	0.88
492	1	1.71	0.43	0.00	0.43	1.00	0.00	0.67	0.00	1.39
493	1	2.10	0.85	1.00	0.78	0.00	0.00	0.67	0.00	2.14
494	1	0.00	0.00	0.53	1.10	0.47	3.63	0.08	3.00	0.68
495	1	0.62	0.62	0.15	0.00	0.85	0.00	0.67	0.00	0.41
496	1	1.35	0.11	0.01	0.11	0.99	0.00	0.67	0.00	0.80
497	1	0.78	0.78	0.11	0.70	0.89	0.00	0.67	0.00	1.32
498	1	0.99	0.00	0.12	0.00	0.88	0.00	0.67	0.00	0.47
499	1	1.36	0.00	0.21	0.00	0.79	0.00	0.67	0.00	0.65
500	1	0.93	0.00	0.02	0.31	0.98	0.00	0.67	0.00	0.86
501	1	1.42	1.42	0.74	0.00	0.26	0.00	0.67	0.00	2.08
502	1	1.64	0.00	0.12	0.00	0.88	0.00	0.67	0.00	0.78
503	1	0.65	0.47	0.65	6.65	0.35	2.28	0.16	0.00	3.86
504	1	0.85	0.85	0.18	0.28	0.82	0.00	0.67	0.00	0.92
505	1	1.22	0.00	0.21	0.00	0.79	0.00	0.67	0.00	0.58
506	1	0.78	0.00	0.21	0.00	0.79	0.00	0.67	0.00	0.37
507	1	1.14	0.00	0.21	0.00	0.79	0.00	0.67	0.00	0.54
508	1	0.38	0.00	0.21	0.00	0.79	0.00	0.67	0.00	0.18
509	1	1.10	0.00	0.21	0.00	0.79	0.00	0.67	0.00	0.53
510	1	0.84	0.00	0.21	0.00	0.79	0.00	0.67	0.00	0.40
511	1	0.41	0.00	0.21	0.00	0.79	0.00	0.67	0.00	0.20
512	1	0.91	0.00	0.21	0.00	0.79	0.00	0.67	0.00	0.44
513	1	1.13	0.26	0.01	0.26	0.99	0.00	0.67	0.00	0.89
514	1	0.00	0.00	0.00	0.07	1.00	0.00	0.67	0.00	0.10
515	1	0.17	0.00	0.71	2.20	0.29	2.04	0.18	1.00	0.95
516	1	0.61	0.61	0.44	0.00	0.56	0.00	0.67	0.00	0.65
517	1	2.13	0.90	0.18	0.49	0.82	0.00	0.67	0.00	1.77
518	1	0.37	0.00	0.59	2.14	0.41	2.21	0.16	2.00	1.36
519	1	1.24	0.15	0.00	0.15	1.00	0.00	0.67	0.00	0.79
520	1	0.00	0.00	1.00	0.00	0.00	0.00	1.00	0.00	0.00
521	1	0.82	0.82	0.24	0.00	0.76	0.00	0.67	0.00	0.65
522	1	3.19	0.15	0.00	0.14	1.00	0.00	0.67	0.00	1.72
523	1	2.48	2.48	0.15	0.00	0.85	0.00	0.67	0.00	1.67
524	1	0.44	0.00	0.21	3.03	0.79	3.41	0.09	0.00	3.42
525	1	0.98	0.98	0.11	0.22	0.89	0.00	0.67	0.00	0.88
526	1	1.62	0.00	0.12	0.00	0.88	0.00	0.67	0.00	0.77
527	1	0.92	0.49	0.03	0.49	0.97	0.00	0.67	0.00	1.09
528	1	0.69	0.63	0.01	0.62	0.99	0.00	0.67	0.00	1.16
529	1	2.13	0.00	0.03	0.00	0.97	0.00	0.67	0.00	1.02
530	1	2.29	0.00	0.21	0.00	0.79	0.00	0.67	0.00	1.09
531	1	1.51	0.00	0.21	0.00	0.79	0.00	0.67	0.00	0.72
532	1	0.35	0.00	0.21	0.00	0.79	0.00	0.67	0.00	0.17
533	1	0.42	0.00	0.21	0.00	0.79	0.00	0.67	0.00	0.20
534	1	2.63	0.00	0.21	0.00	0.79	0.00	0.67	0.00	1.25
535	1	2.18	0.31	0.18	0.26	0.82	0.00	0.67	0.00	1.40
536	1	1.14	0.00	0.21	0.00	0.79	0.00	0.67	0.00	0.54
537	1	0.49	0.49	0.00	0.50	1.00	0.00	0.66	0.00	0.90
538	1	1.35	0.00	0.21	0.00	0.79	0.00	0.67	0.00	0.64
539	1	1.09	0.00	0.21	0.00	0.79	0.00	0.67	0.00	0.52
540	1	1.02	0.00	0.00	0.00	1.00	0.00	0.67	0.00	0.49
541	1	1.00	0.16	0.07	0.16	0.93	0.00	0.67	0.00	0.69
542	1	0.58	0.58	0.00	0.66	1.00	0.00	0.67	0.00	1.15
543	1	0.75	0.75	0.15	0.00	0.85	0.00	0.67	0.00	0.50
544	1	1.64	0.00	0.21	0.00	0.79	0.00	0.67	0.00	0.78
545	1	0.62	0.62	0.00	1.12	1.00	0.00	0.67	0.00	1.79
546	1	1.18	0.29	0.49	3.33	0.51	0.26	0.51	0.00	3.04
547	1	1.14	0.00	0.12	0.00	0.88	0.00	0.67	0.00	0.54
548	1	2.76	0.89	0.00	0.89	1.00	0.00	0.67	0.00	2.50
549	1	0.00	0.00	0.63	3.40	0.37	4.57	0.05	4.00	1.69
550	1	0.71	0.00	0.21	0.00	0.79	0.00	0.67	0.00	0.34
551	1	0.62	0.62	0.00	0.76	1.00	0.00	0.67	0.00	1.32
552	1	1.03	0.40	0.00	0.40	1.00	0.00	0.67	0.00	1.03
553	1	0.56	0.00	0.21	0.00	0.79	0.00	0.67	0.00	0.27
554	1	1.59	0.00	0.21	0.00	0.79	0.00	0.67	0.00	0.76
555	1	1.87	0.00	0.21	0.00	0.79	0.00	0.67	0.00	0.90
556	1	1.85	0.00	0.21	0.00	0.79	0.00	0.67	0.00	0.88
557	1	0.44	0.00	0.21	0.00	0.79	0.00	0.67	0.00	0.21
558	1	0.92	0.00	0.21	0.00	0.79	0.00	0.67	0.00	0.44
559	1	0.66	0.00	0.21	0.00	0.79	0.00	0.67	0.00	0.32
560	1	1.22	0.00	0.21	0.00	0.79	0.00	0.67	0.00	0.58
561	1	0.99	0.26	0.12	0.26	0.88	0.00	0.67	0.00	0.82
562	1	0.00	0.00	0.00	0.33	1.00	0.00	0.67	0.00	0.45
563	1	0.64	0.37	0.03	0.37	0.97	0.00	0.67	0.00	0.80
564	1	2.01	0.73	0.05	0.73	0.95	0.00	0.67	0.00	1.94
565	1	0.72	0.72	0.44	0.00	0.56	0.00	0.67	0.00	0.77
566	1	1.03	1.03	0.49	0.00	0.51	0.00	0.67	0.00	1.16
567	1	2.52	0.07	0.03	0.07	0.97	0.00	0.67	0.00	1.30
568	1	0.92	0.32	0.00	0.32	1.00	0.00	0.67	0.00	0.87
569	1	0.00	0.00	0.50	1.34	0.50	2.67	0.13	4.00	0.90
570	1	0.17	0.00	0.21	0.00	0.79	0.00	0.67	0.00	0.08
571	1	1.37	0.00	0.32	0.00	0.68	0.00	0.67	0.00	0.65
572	1	0.15	0.13	0.17	1.08	0.83	0.94	0.33	0.00	1.30
573	1	1.54	0.36	0.21	0.36	0.79	0.00	0.67	0.00	1.22
574	1	0.44	0.00	0.21	0.00	0.79	0.00	0.67	0.00	0.21
575	1	0.60	0.60	0.15	0.59	0.85	0.00	0.67	0.00	1.07
576	1	0.87	0.18	0.02	0.18	0.98	0.00	0.67	0.00	0.65
577	1	1.43	1.43	0.21	0.00	0.79	0.00	0.67	0.00	1.09
578	1	2.13	0.00	0.21	0.00	0.79	0.00	0.67	0.00	1.01
579	1	1.22	0.00	0.32	0.00	0.68	0.00	0.67	0.00	0.58
580	1	1.03	0.00	0.21	0.00	0.79	0.00	0.67	0.00	0.49
581	1	0.58	0.09	0.00	0.09	1.00	0.00	0.67	0.00	0.39
582	1	0.93	0.00	0.21	0.00	0.79	0.00	0.67	0.00	0.44
583	1	1.41	1.41	0.37	0.00	0.63	0.00	0.67	0.00	1.37
584	1	2.73	0.00	0.00	0.00	1.00	0.00	0.67	0.00	1.30
585	1	0.03	0.03	0.84	8.73	0.16	9.04	0.00	1.00	1.97
586	1	1.49	0.00	0.11	1.90	0.89	0.07	0.59	2.00	2.96
587	1	1.72	0.00	0.21	0.00	0.79	0.00	0.67	0.00	0.82
588	1	2.12	0.00	0.21	0.00	0.79	0.00	0.67	0.00	1.01
589	1	1.26	0.53	0.07	0.53	0.93	0.00	0.67	0.00	1.31
590	1	0.10	0.00	0.63	7.52	0.37	6.07	0.02	1.00	3.80
591	1	0.61	0.00	0.64	3.06	0.36	2.02	0.18	3.00	1.78
592	1	0.85	0.22	0.00	0.23	1.00	0.00	0.67	0.00	0.71
593	1	1.07	0.53	0.20	0.53	0.80	0.00	0.67	0.00	1.21
594	1	0.83	0.83	0.00	1.23	1.00	0.00	0.67	0.00	2.05
595	1	1.15	0.10	0.00	0.10	1.00	0.00	0.67	0.00	0.69
596	1	1.36	1.36	0.17	0.03	0.83	0.00	0.67	0.00	0.99
597	1	0.59	0.59	0.00	0.61	1.00	0.00	0.67	0.00	1.10
598	1	0.91	0.00	0.21	0.00	0.79	0.00	0.67	0.00	0.43
599	1	1.30	0.00	0.21	0.00	0.79	0.00	0.67	0.00	0.62
600	1	1.47	1.28	0.43	0.00	0.57	0.00	0.67	0.00	1.44
601	1	0.71	0.71	0.17	0.00	0.83	0.00	0.67	0.00	0.50
602	1	0.75	0.00	0.21	0.00	0.79	0.00	0.67	0.00	0.36
603	1	0.00	0.00	1.00	0.00	0.00	0.00	1.00	0.00	0.00
604	1	0.62	0.00	0.21	0.00	0.79	0.00	0.67	0.00	0.29
605	1	2.01	0.64	1.00	0.53	0.00	0.00	0.67	0.00	1.82
606	1	1.20	1.20	0.52	0.00	0.48	0.00	0.67	0.00	1.40
607	1	1.37	0.00	0.21	0.00	0.79	0.00	0.67	0.00	0.66
608	1	0.00	0.00	0.39	3.95	0.61	5.88	0.02	1.00	3.25
609	1	1.56	0.00	0.21	0.00	0.79	0.00	0.67	0.00	0.75
610	1	3.26	2.71	0.34	0.30	0.66	0.00	0.67	0.00	3.05
611	1	2.73	0.20	0.11	0.20	0.89	0.00	0.67	0.00	1.57
612	1	2.42	2.42	0.45	2.45	0.55	0.00	0.66	0.00	4.42
613	1	2.11	2.11	0.47	0.00	0.53	0.00	0.67	0.00	2.33
614	1	0.40	0.40	0.00	0.46	1.00	0.00	0.67	0.00	0.81
615	1	74.21	1.96	0.00	1.94	1.00	0.00	0.67	0.00	38.04
616	1	0.00	0.00	0.14	8.27	0.86	5.22	0.03	1.00	9.48
617	1	1.48	1.48	0.00	1.60	1.00	0.00	0.67	0.00	2.85
618	1	1.41	1.41	0.00	7.16	1.00	0.00	0.67	0.00	10.26
619	1	1.11	0.00	0.21	0.00	0.79	0.00	0.67	0.00	0.53
620	1	0.61	0.00	0.21	0.00	0.79	0.00	0.67	0.00	0.29
621	1	0.91	0.00	0.18	0.00	0.82	0.00	0.67	0.00	0.43
622	1	1.09	1.09	0.66	0.16	0.34	0.00	0.67	0.00	1.55
623	1	0.46	0.46	0.20	0.00	0.80	0.00	0.67	0.00	0.34
624	1	1.71	0.21	0.02	0.21	0.98	0.00	0.67	0.00	1.10
625	1	3.07	0.54	0.08	0.33	0.92	0.00	0.67	0.00	1.93
626	1	1.65	1.64	0.29	0.10	0.71	0.00	0.67	0.00	1.52
627	1	0.80	0.00	0.21	0.00	0.79	0.00	0.67	0.00	0.38
628	1	1.14	1.14	0.00	1.28	1.00	0.00	0.67	0.00	2.25
629	1	1.60	0.00	0.21	0.00	0.79	0.00	0.67	0.00	0.76
630	1	0.88	0.00	0.21	0.00	0.79	0.00	0.67	0.00	0.42
631	1	0.90	0.00	0.21	0.00	0.79	0.00	0.67	0.00	0.43
632	1	1.80	0.00	0.10	0.00	0.90	0.00	0.67	0.00	0.86
633	1	0.00	0.00	0.89	3.66	0.11	4.32	0.05	2.00	0.55
634	1	0.44	0.28	0.91	4.71	0.09	1.06	0.31	0.00	1.12
635	1	2.53	0.00	0.10	0.00	0.90	0.00	0.67	0.00	1.21
636	1	0.48	0.48	0.00	1.10	1.00	0.00	0.67	0.00	1.70
637	1	1.52	0.00	0.21	0.00	0.79	0.00	0.67	0.00	0.73
638	1	2.61	0.72	0.00	0.71	1.00	0.00	0.67	0.00	2.20
639	1	0.58	0.00	0.21	0.00	0.79	0.00	0.67	0.00	0.28
640	1	4.90	4.90	0.22	0.00	0.78	0.00	0.67	0.00	3.81
641	1	0.99	0.99	0.47	0.00	0.53	0.00	0.67	0.00	1.10
642	1	0.75	0.00	0.11	1.71	0.89	0.63	0.40	1.00	2.39
643	1	1.15	0.14	0.00	0.14	1.00	0.00	0.67	0.00	0.74
644	1	1.71	0.00	0.32	0.00	0.68	0.00	0.67	0.00	0.82
645	1	0.46	0.28	0.00	0.55	1.00	0.03	0.62	0.00	0.95
646	1	1.33	0.65	0.16	0.65	0.84	0.00	0.67	0.00	1.50
647	1	0.52	0.31	0.93	0.31	0.07	0.00	0.67	0.00	0.66
648	1	1.87	0.09	0.00	0.09	1.00	0.00	0.67	0.00	1.01
649	1	0.83	0.00	0.12	0.00	0.88	0.00	0.67	0.00	0.40
650	1	0.76	0.00	0.21	0.00	0.79	0.00	0.67	0.00	0.36
651	1	0.56	0.00	0.21	0.00	0.79	0.00	0.67	0.00	0.27
652	1	1.22	0.78	0.02	0.77	0.98	0.00	0.67	0.00	1.61
653	1	0.83	0.00	0.21	0.00	0.79	0.00	0.67	0.00	0.40
654	1	1.28	0.00	0.21	0.00	0.79	0.00	0.67	0.00	0.61
655	1	0.34	0.25	0.00	0.25	1.00	0.00	0.67	0.00	0.50
656	1	0.83	0.83	0.58	0.00	0.42	0.00	0.67	0.00	1.04
657	1	0.70	0.00	0.21	0.00	0.79	0.00	0.67	0.00	0.34
658	1	1.20	0.11	0.03	0.11	0.97	0.00	0.67	0.00	0.71
659	1	0.79	0.10	0.00	0.10	1.00	0.00	0.67	0.00	0.52
660	1	1.28	1.28	0.19	0.00	0.81	0.00	0.67	0.00	0.94
661	1	0.00	0.00	0.89	3.48	0.11	5.67	0.03	2.00	0.53
662	1	1.85	0.08	0.19	0.08	0.81	0.00	0.67	0.00	0.99
663	1	1.59	0.73	0.00	0.73	1.00	0.00	0.67	0.00	1.74
664	1	1.14	0.65	0.00	0.09	1.00	0.00	0.67	0.00	0.67
665	1	0.29	0.29	0.00	1.81	1.00	0.00	0.67	0.00	2.56
666	1	0.40	0.26	0.69	4.54	0.31	2.51	0.14	0.00	2.30
667	1	1.51	0.22	0.02	0.22	0.98	0.00	0.67	0.00	1.01
668	1	0.53	0.40	0.00	0.40	1.00	0.00	0.67	0.00	0.79
669	1	0.23	0.23	0.00	0.71	1.00	0.00	0.67	0.00	1.06
670	1	0.58	0.07	0.03	0.07	0.97	0.00	0.67	0.00	0.38
671	1	1.31	0.48	0.00	0.48	1.00	0.00	0.67	0.00	1.26
672	1	1.80	0.00	0.21	0.00	0.79	0.00	0.67	0.00	0.86
673	1	2.77	2.77	0.06	0.00	0.94	0.00	0.67	0.00	1.55
674	1	1.66	0.00	0.21	0.00	0.79	0.00	0.67	0.00	0.79
675	1	0.86	0.00	0.21	0.00	0.79	0.00	0.67	0.00	0.41
676	1	0.00	0.00	0.00	0.26	1.00	0.00	0.67	0.00	0.35
677	1	1.44	1.03	0.00	1.03	1.00	0.00	0.67	0.00	2.06
678	1	1.12	0.00	0.21	0.00	0.79	0.00	0.67	0.00	0.54
679	1	0.42	0.42	0.68	127.64	0.32	3.90	0.07	0.00	55.85
680	1	1.53	1.53	0.40	0.00	0.60	0.00	0.67	0.00	1.54
681	1	0.82	0.00	0.21	0.00	0.79	0.00	0.67	0.00	0.39
682	1	0.66	0.26	0.01	0.26	0.99	0.00	0.67	0.00	0.67
683	1	0.96	0.00	0.21	0.00	0.79	0.00	0.67	0.00	0.46
684	1	1.10	0.11	0.04	0.07	0.96	0.00	0.67	0.00	0.62
685	1	1.70	1.70	0.53	0.00	0.47	0.00	0.67	0.00	2.02
686	1	1.75	1.75	0.09	0.00	0.91	0.00	0.67	0.00	1.04
687	1	0.42	0.00	0.21	0.00	0.79	0.00	0.67	0.00	0.20
688	1	0.00	0.00	0.43	0.90	0.57	3.90	0.07	2.00	0.69
689	1	1.21	0.00	0.21	0.00	0.79	0.00	0.67	0.00	0.58
690	1	1.78	1.65	0.41	0.00	0.59	0.00	0.67	0.00	1.76
691	1	0.86	0.48	0.05	0.48	0.95	0.00	0.67	0.00	1.05
692	1	2.38	0.46	0.16	0.46	0.84	0.00	0.67	0.00	1.75
693	1	1.12	0.00	0.21	0.00	0.79	0.00	0.67	0.00	0.54
694	1	1.26	1.18	0.00	0.95	1.00	0.00	0.67	0.00	1.88
695	1	0.64	0.25	0.12	0.25	0.88	0.00	0.67	0.00	0.64
696	1	2.06	0.00	0.00	0.00	1.00	0.00	0.67	0.00	0.98
697	1	0.78	0.36	0.00	0.36	1.00	0.00	0.67	0.00	0.85
698	1	1.14	0.00	0.00	0.00	1.00	0.00	0.67	0.00	0.54
699	1	0.36	0.00	0.21	0.00	0.79	0.00	0.67	0.00	0.17
700	1	1.54	0.00	0.12	0.38	0.88	0.00	0.67	0.00	1.18
701	1	0.65	0.00	0.21	0.00	0.79	0.00	0.67	0.00	0.31
702	1	0.69	0.40	0.02	0.39	0.98	0.00	0.67	0.00	0.86
703	1	1.50	0.08	0.04	0.08	0.96	0.00	0.67	0.00	0.82
704	1	1.89	0.00	0.18	0.00	0.82	0.00	0.67	0.00	0.90
705	1	0.00	0.00	0.34	1.99	0.66	4.52	0.05	2.00	1.74
706	1	1.68	1.47	0.04	1.47	0.96	0.00	0.67	0.00	2.77
707	1	0.80	0.00	0.21	0.00	0.79	0.00	0.67	0.00	0.38
708	1	0.73	0.73	0.00	0.92	1.00	0.00	0.67	0.00	1.58
709	1	0.47	0.00	0.05	1.43	0.95	1.06	0.31	1.00	2.05
710	1	0.82	0.15	0.00	0.15	1.00	0.00	0.67	0.00	0.60
711	1	2.60	2.60	0.13	0.00	0.87	0.00	0.67	0.00	1.69
712	1	14.84	0.81	0.21	0.00	0.79	0.00	0.67	0.00	7.32
713	1	0.36	0.00	0.21	0.00	0.79	0.00	0.67	0.00	0.17
714	1	0.59	0.10	0.02	0.10	0.98	0.00	0.67	0.00	0.41
715	1	0.66	0.66	0.10	0.60	0.90	0.00	0.67	0.00	1.13
716	1	2.48	2.48	0.15	0.00	0.85	0.00	0.67	0.00	1.67
717	1	0.43	0.19	0.17	0.19	0.83	0.00	0.67	0.00	0.46
718	1	3.06	0.25	0.06	0.10	0.94	0.00	0.67	0.00	1.61
719	1	1.08	1.08	0.11	0.00	0.89	0.00	0.67	0.00	0.68
720	1	0.34	0.34	0.01	0.15	0.99	0.00	0.67	0.00	0.36
721	1	0.63	0.00	0.21	0.00	0.79	0.00	0.67	0.00	0.30
722	1	0.43	0.00	0.21	0.00	0.79	0.00	0.67	0.00	0.20
723	1	0.75	0.00	0.21	0.00	0.79	0.00	0.67	0.00	0.36
724	1	1.72	0.08	0.00	0.08	1.00	0.00	0.67	0.00	0.93
725	1	1.13	1.13	0.00	0.23	1.00	0.00	0.67	0.00	0.84
726	1	0.17	0.17	0.00	0.26	1.00	0.00	0.67	0.00	0.43
727	1	0.59	0.57	0.20	0.57	0.80	0.00	0.67	0.00	1.04
728	1	1.68	1.37	0.14	0.00	0.86	0.00	0.67	0.00	1.06
729	1	2.12	2.12	0.53	0.09	0.47	0.00	0.67	0.00	2.56
730	1	1.05	1.05	0.00	2.86	1.00	0.00	0.67	0.00	4.33
731	1	1.31	0.74	0.23	0.00	0.77	0.00	0.67	0.00	0.85
732	1	0.77	0.38	0.09	0.38	0.91	0.00	0.67	0.00	0.87
733	1	2.23	0.00	0.00	0.00	1.00	0.00	0.67	0.00	1.07
734	1	0.87	0.08	0.00	0.08	1.00	0.00	0.67	0.00	0.52
735	1	0.21	0.21	0.95	23.06	0.05	6.86	0.01	1.00	1.77
736	1	0.90	0.00	0.21	0.00	0.79	0.00	0.67	0.00	0.43
737	1	1.66	0.58	0.00	0.59	1.00	0.00	0.67	0.00	1.58
738	1	0.00	0.00	1.00	0.00	0.00	0.00	1.00	0.00	0.00
739	1	0.00	0.00	0.83	3.94	0.17	7.30	0.01	3.00	0.92
740	1	1.44	1.44	0.36	0.00	0.64	0.00	0.67	0.00	1.37
741	1	0.27	0.00	0.17	0.60	0.83	0.30	0.49	0.00	0.80
742	1	2.54	2.54	0.41	0.00	0.59	0.00	0.67	0.00	2.62
743	1	6.41	6.41	0.10	0.12	0.90	0.00	0.67	0.00	4.05
744	1	1.32	0.80	0.59	0.00	0.41	0.00	0.67	0.00	1.26
745	1	0.86	0.86	0.48	0.00	0.52	0.00	0.67	0.00	0.97
746	1	0.57	0.00	0.21	0.00	0.79	0.00	0.67	0.00	0.27
747	1	0.96	0.96	0.10	0.89	0.90	0.00	0.67	0.00	1.67
748	1	0.39	0.31	0.00	0.31	1.00	0.00	0.67	0.00	0.60
749	1	2.64	0.00	0.03	0.00	0.97	0.00	0.67	0.00	1.26
750	1	1.90	0.37	0.00	0.37	1.00	0.00	0.67	0.00	1.40
751	1	1.09	0.40	0.02	0.39	0.98	0.00	0.67	0.00	1.04
752	1	0.50	0.00	0.21	0.00	0.79	0.00	0.67	0.00	0.24
753	1	1.42	1.13	0.00	1.13	1.00	0.00	0.67	0.00	2.19
754	1	1.77	0.00	0.21	0.00	0.79	0.00	0.67	0.00	0.84
755	1	0.49	0.22	0.00	0.22	1.00	0.00	0.67	0.00	0.53
756	1	0.94	0.00	0.21	0.00	0.79	0.00	0.67	0.00	0.45
757	1	1.45	0.37	0.03	0.37	0.97	0.00	0.67	0.00	1.19
758	1	2.15	0.00	0.09	0.00	0.91	0.00	0.67	0.00	1.03
759	1	10000.00	8967.68	0.00	0.72	1.00	0.00	0.67	0.00	4775.96
760	1	1.06	0.68	0.02	0.67	0.98	0.00	0.67	0.00	1.41
761	1	0.53	0.53	0.17	0.00	0.83	0.00	0.67	0.00	0.37
762	1	2.34	0.26	0.15	0.10	0.85	0.00	0.67	0.00	1.28
763	1	0.42	0.42	0.01	0.06	0.99	0.00	0.67	0.00	0.29
764	1	1.58	1.58	0.08	0.00	0.92	0.00	0.67	0.00	0.92
765	1	0.52	0.52	0.41	0.00	0.59	0.00	0.67	0.00	0.54
766	1	1.71	0.00	0.21	0.00	0.79	0.00	0.67	0.00	0.81
767	1	1.16	0.92	0.00	0.92	1.00	0.00	0.67	0.00	1.79
768	1	2.78	0.00	0.21	0.00	0.79	0.00	0.67	0.00	1.33
769	1	2.69	2.69	0.24	0.00	0.76	0.00	0.67	0.00	2.15
770	1	1.68	1.68	0.41	0.00	0.59	0.00	0.67	0.00	1.72
771	1	0.73	0.00	0.12	0.00	0.88	0.00	0.67	0.00	0.35
772	1	0.90	0.90	0.27	0.00	0.73	0.00	0.67	0.00	0.76
773	1	1.67	0.00	0.21	0.00	0.79	0.00	0.67	0.00	0.80
774	1	53.10	3.22	0.07	0.00	0.93	0.00	0.67	0.00	25.64
775	1	1.24	0.00	0.21	0.00	0.79	0.00	0.67	0.00	0.59
776	1	3.25	3.25	0.71	0.00	0.29	0.00	0.67	0.00	4.64
777	1	2.62	2.62	0.58	0.00	0.42	0.00	0.67	0.00	3.28
778	1	0.42	0.42	0.03	0.07	0.97	0.00	0.67	0.00	0.30
779	1	2.28	2.28	0.66	0.14	0.34	0.00	0.67	0.00	3.17
780	1	3.64	2.01	0.54	0.00	0.46	0.00	0.67	0.00	3.19
781	1	0.93	0.10	0.00	0.10	1.00	0.00	0.67	0.00	0.57
782	1	1.16	0.00	0.21	0.00	0.79	0.00	0.67	0.00	0.55
783	1	0.90	0.53	0.22	0.53	0.78	0.00	0.67	0.00	1.14
784	1	2.13	2.13	0.24	0.00	0.76	0.00	0.67	0.00	1.71
785	1	2.56	2.56	0.23	0.00	0.77	0.00	0.67	0.00	2.02
786	1	0.84	0.84	0.16	0.00	0.84	0.00	0.67	0.00	0.58
787	1	1.55	0.22	0.00	0.22	1.00	0.00	0.67	0.00	1.03
788	1	1.53	0.32	0.68	0.32	0.32	0.00	0.67	0.00	1.16
789	1	0.32	0.00	0.52	1.08	0.48	0.35	0.47	3.00	0.85
790	1	2.05	2.05	0.65	0.00	0.35	0.00	0.67	0.00	2.77
791	1	0.94	0.00	0.21	0.00	0.79	0.00	0.67	0.00	0.45
792	1	0.74	0.74	0.00	0.57	1.00	0.00	0.67	0.00	1.12
793	1	1.96	0.42	0.76	0.42	0.24	0.00	0.67	0.00	1.50
794	1	1.09	0.55	0.52	0.55	0.48	0.00	0.67	0.00	1.25
795	1	0.24	0.00	0.78	9.20	0.22	8.62	0.01	5.00	2.79
796	1	2.84	2.84	0.31	0.00	0.69	0.00	0.67	0.00	2.54
797	1	0.00	0.00	0.69	16.64	0.31	9.05	0.00	1.00	6.86
798	1	0.53	0.33	0.90	16.36	0.10	1.81	0.20	0.00	2.84
799	1	0.94	0.00	0.00	0.00	1.00	0.00	0.67	0.00	0.45
800	1	0.00	0.00	0.00	0.55	1.00	0.00	0.67	0.00	0.74
801	1	0.84	0.00	0.21	0.00	0.79	0.00	0.67	0.00	0.40
802	1	0.97	0.00	0.21	0.00	0.79	0.00	0.67	0.00	0.46
803	1	4.69	4.69	0.10	0.00	0.90	0.00	0.67	0.00	2.87
804	1	1.38	0.43	0.22	0.10	0.78	0.00	0.67	0.00	0.89
805	1	2.79	0.94	0.72	0.92	0.28	0.00	0.67	0.00	2.58
806	1	0.75	0.00	0.21	0.00	0.79	0.00	0.67	0.00	0.36
807	1	0.92	0.00	0.21	0.00	0.79	0.00	0.67	0.00	0.44
808	1	1.34	0.68	0.96	0.68	0.04	0.00	0.67	0.00	1.55
809	1	1.56	1.56	0.41	0.10	0.59	0.00	0.67	0.00	1.68
810	1	1.43	0.00	0.21	0.00	0.79	0.00	0.67	0.00	0.68
811	1	1.28	0.35	0.10	0.35	0.90	0.00	0.67	0.00	1.08
812	1	0.63	0.24	1.00	0.24	0.00	0.00	0.67	0.00	0.62
813	1	0.99	0.76	0.07	0.76	0.93	0.00	0.67	0.00	1.49
814	1	0.90	0.00	0.21	0.00	0.79	0.00	0.67	0.00	0.43
815	1	0.49	0.24	0.84	8.13	0.16	1.74	0.21	1.00	2.20
816	1	1.08	0.00	0.04	0.00	0.96	0.00	0.67	0.00	0.51
817	1	0.38	0.38	0.00	0.79	1.00	0.00	0.67	0.00	1.24
818	1	1.12	1.12	0.46	0.00	0.54	0.00	0.67	0.00	1.23
819	1	1.57	0.00	0.21	0.00	0.79	0.00	0.67	0.00	0.75
820	1	1.84	1.31	0.41	0.00	0.59	0.00	0.67	0.00	1.59
821	1	0.88	0.88	0.00	0.95	1.00	0.00	0.67	0.00	1.69
822	1	1.28	1.28	0.46	0.00	0.54	0.00	0.67	0.00	1.41
823	1	0.96	0.09	0.00	0.09	1.00	0.00	0.67	0.00	0.58
824	1	6.19	0.32	0.00	0.31	1.00	0.00	0.67	0.00	3.38
825	1	1.76	0.14	0.00	0.14	1.00	0.00	0.67	0.00	1.03
826	1	0.93	0.33	0.20	0.33	0.80	0.00	0.67	0.00	0.88
827	1	0.42	0.17	0.00	0.17	1.00	0.00	0.67	0.00	0.42
828	1	0.42	0.37	0.03	0.37	0.97	0.00	0.67	0.00	0.69
829	1	1.34	1.34	0.56	0.26	0.44	0.00	0.67	0.00	1.80
830	1	1.59	0.00	0.12	0.00	0.88	0.00	0.67	0.00	0.76
831	1	0.93	0.00	0.00	0.27	1.00	0.00	0.67	0.00	0.81
832	1	1.11	0.10	0.03	0.10	0.97	0.00	0.67	0.00	0.67
833	1	0.42	0.22	0.00	0.22	1.00	0.00	0.67	0.00	0.49
834	1	1.19	0.10	0.00	0.10	1.00	0.00	0.67	0.00	0.70
835	1	0.84	0.84	0.13	0.00	0.87	0.00	0.67	0.00	0.55
836	1	0.62	0.00	0.21	0.00	0.79	0.00	0.67	0.00	0.30
837	1	567.45	0.00	0.00	0.00	1.00	0.00	0.67	0.00	270.96
838	1	0.00	0.00	1.00	0.00	0.00	0.00	1.00	0.00	0.00
839	1	1.70	1.70	0.08	0.00	0.92	0.00	0.67	0.00	1.00
840	1	3.57	0.86	0.39	0.00	0.61	0.00	0.67	0.00	2.15
841	1	1.22	0.08	0.00	0.08	1.00	0.00	0.67	0.00	0.69
842	1	2.06	0.00	0.21	0.00	0.79	0.00	0.67	0.00	0.98
843	1	0.00	0.00	0.00	0.29	1.00	0.00	0.67	0.00	0.38
844	1	0.39	0.00	0.21	0.00	0.79	0.00	0.67	0.00	0.18
845	1	2.48	0.00	0.27	0.00	0.73	0.00	0.67	0.00	1.18
846	1	0.37	0.00	0.21	0.00	0.79	0.00	0.67	0.00	0.18
847	1	3.01	0.00	0.21	0.00	0.79	0.00	0.67	0.00	1.44
848	1	1.07	0.00	0.21	0.00	0.79	0.00	0.67	0.00	0.51
849	1	0.92	0.20	0.00	0.20	1.00	0.00	0.67	0.00	0.70
850	1	0.00	0.00	1.00	0.00	0.00	0.00	1.00	0.00	0.00
851	1	0.90	0.00	0.18	0.00	0.82	0.00	0.67	0.00	0.43
852	1	3.35	0.21	0.00	0.22	1.00	0.00	0.67	0.00	1.89
853	1	1.47	1.47	0.24	0.00	0.76	0.00	0.67	0.00	1.18
854	1	0.00	0.00	0.64	0.26	0.36	0.53	0.42	1.00	0.13
855	1	0.00	0.00	1.00	0.00	0.00	0.00	1.00	0.00	0.00
856	1	0.42	0.07	0.00	0.07	1.00	0.00	0.67	0.00	0.30
857	1	2.36	0.08	0.00	0.08	1.00	0.00	0.67	0.00	1.23
858	1	1.08	1.08	0.14	0.00	0.86	0.00	0.67	0.00	0.72
859	1	2.28	2.28	0.14	0.00	0.86	0.00	0.67	0.00	1.52
860	1	0.55	0.23	0.06	0.23	0.94	0.00	0.67	0.00	0.57
861	1	0.85	0.33	0.12	0.33	0.88	0.00	0.67	0.00	0.85
862	1	1.27	0.00	0.21	0.00	0.79	0.00	0.67	0.00	0.61
863	1	1.69	0.00	0.21	0.00	0.79	0.00	0.67	0.00	0.81
864	1	1.81	0.16	0.02	0.16	0.98	0.00	0.67	0.00	1.08
865	1	0.84	0.08	0.00	0.08	1.00	0.00	0.67	0.00	0.51
866	1	0.78	0.35	0.00	0.35	1.00	0.00	0.67	0.00	0.84
867	1	4.33	0.00	0.21	0.00	0.79	0.00	0.67	0.00	2.07
868	1	0.99	0.99	0.11	0.00	0.89	0.00	0.67	0.00	0.61
869	1	1.23	0.00	0.21	0.00	0.79	0.00	0.67	0.00	0.59
870	1	4.49	0.00	0.00	0.00	1.00	0.00	0.67	0.00	2.14
871	1	1.30	0.00	0.00	0.31	1.00	0.00	0.67	0.00	1.03
872	1	0.36	0.00	0.21	0.00	0.79	0.00	0.67	0.00	0.17
873	1	2.04	0.00	0.21	0.00	0.79	0.00	0.67	0.00	0.98
874	1	3.40	0.00	0.10	0.00	0.90	0.00	0.67	0.00	1.62
875	1	1.17	0.20	0.09	0.20	0.91	0.00	0.67	0.00	0.83
876	1	0.43	0.43	0.10	0.35	0.90	0.00	0.67	0.00	0.69
877	1	0.92	0.07	0.63	0.07	0.37	0.00	0.67	0.00	0.54
878	1	0.95	0.95	0.11	0.00	0.89	0.00	0.67	0.00	0.59
879	1	1.19	0.52	0.00	0.52	1.00	0.00	0.67	0.00	1.26
880	1	0.00	0.00	1.00	0.00	0.00	0.00	1.00	0.00	0.00
881	1	0.80	0.09	0.00	0.09	1.00	0.00	0.67	0.00	0.51
882	1	10000.00	9566.95	0.00	0.14	1.00	0.00	0.67	0.00	4775.18
883	1	2.28	0.39	0.13	0.39	0.87	0.00	0.67	0.00	1.61
884	1	0.30	0.30	0.00	0.38	1.00	0.00	0.67	0.00	0.66
885	1	1.80	0.00	0.21	0.00	0.79	0.00	0.67	0.00	0.86
886	1	1.06	1.06	0.30	0.00	0.70	0.00	0.67	0.00	0.93
887	1	0.95	0.00	0.21	0.00	0.79	0.00	0.67	0.00	0.45
888	1	0.90	0.00	0.21	0.00	0.79	0.00	0.67	0.00	0.43
889	1	1.93	0.00	0.06	0.00	0.94	0.00	0.67	0.00	0.92
890	1	0.76	0.00	0.21	0.00	0.79	0.00	0.67	0.00	0.36
891	1	0.45	0.45	0.21	0.00	0.79	0.00	0.67	0.00	0.34
892	1	0.72	0.72	0.37	0.00	0.63	0.00	0.67	0.00	0.70
893	1	1.29	0.00	0.21	0.00	0.79	0.00	0.67	0.00	0.61
894	1	1.15	0.00	0.21	0.00	0.79	0.00	0.67	0.00	0.55
895	1	1.60	0.00	0.21	0.00	0.79	0.00	0.67	0.00	0.77
896	1	1.59	0.00	0.21	0.00	0.79	0.00	0.67	0.00	0.76
897	1	0.96	0.96	0.13	0.00	0.87	0.00	0.67	0.00	0.62
898	1	0.76	0.21	0.21	0.21	0.79	0.00	0.67	0.00	0.64
899	1	0.00	0.00	1.00	0.00	0.00	0.00	1.00	0.00	0.00
900	1	0.47	0.00	0.21	0.00	0.79	0.00	0.67	0.00	0.22
901	1	2.06	0.00	0.21	0.00	0.79	0.00	0.67	0.00	0.98
902	1	0.38	0.00	0.21	0.00	0.79	0.00	0.67	0.00	0.18
903	1	0.93	0.00	0.21	0.00	0.79	0.00	0.67	0.00	0.45
904	1	0.42	0.00	0.21	0.00	0.79	0.00	0.67	0.00	0.20
905	1	0.56	0.00	0.21	0.00	0.79	0.00	0.67	0.00	0.27
906	1	3.33	0.07	0.00	0.07	1.00	0.00	0.67	0.00	1.69
907	1	0.47	0.22	0.02	0.22	0.98	0.00	0.67	0.00	0.52
908	1	0.85	0.00	0.21	0.00	0.79	0.00	0.67	0.00	0.41
909	1	1.79	0.00	0.00	0.00	1.00	0.00	0.67	0.00	0.85
910	1	1.37	0.33	0.16	0.33	0.84	0.00	0.67	0.00	1.09
911	1	1.16	0.00	0.21	0.00	0.79	0.00	0.67	0.00	0.55
912	1	0.57	0.57	0.39	0.00	0.61	0.00	0.67	0.00	0.58
913	1	0.38	0.00	0.00	0.00	1.00	0.00	0.67	0.00	0.18
914	1	0.37	0.00	0.21	0.00	0.79	0.00	0.67	0.00	0.18
915	1	1.48	0.00	0.21	0.00	0.79	0.00	0.67	0.00	0.71
916	1	0.65	0.00	0.21	0.00	0.79	0.00	0.67	0.00	0.31
917	1	0.51	0.08	0.19	0.08	0.81	0.00	0.67	0.00	0.36
918	1	0.89	0.00	0.21	0.00	0.79	0.00	0.67	0.00	0.43
919	1	1.84	0.00	0.27	0.00	0.73	0.00	0.67	0.00	0.88
920	1	16.12	0.00	0.21	0.00	0.79	0.00	0.67	0.00	7.70
921	1	0.59	0.43	0.00	0.43	1.00	0.00	0.67	0.00	0.86
922	1	0.49	0.00	0.21	0.00	0.79	0.00	0.67	0.00	0.24
923	1	1.50	0.00	0.21	0.00	0.79	0.00	0.67	0.00	0.72
924	1	1.37	0.00	0.21	0.00	0.79	0.00	0.67	0.00	0.65
925	1	1.80	1.80	0.08	0.00	0.92	0.00	0.67	0.00	1.05
926	1	0.79	0.25	0.04	0.25	0.96	0.00	0.67	0.00	0.71
927	1	0.42	0.00	0.21	0.00	0.79	0.00	0.67	0.00	0.20
928	1	0.18	0.00	0.31	0.00	0.69	0.00	0.67	0.00	0.09
929	1	0.37	0.37	0.04	0.19	0.96	0.00	0.67	0.00	0.43
930	1	0.42	0.00	0.00	0.00	1.00	0.00	0.67	0.00	0.20
931	1	0.74	0.18	0.00	0.18	1.00	0.00	0.67	0.00	0.59
932	1	2.38	0.08	0.00	0.08	1.00	0.00	0.67	0.00	1.24
933	1	0.84	0.00	0.21	0.00	0.79	0.00	0.67	0.00	0.40
934	1	1.04	1.04	0.14	0.00	0.86	0.00	0.67	0.00	0.70
935	1	1.88	1.88	0.55	0.16	0.45	0.00	0.67	0.00	2.38
936	1	1.82	0.00	0.21	0.00	0.79	0.00	0.67	0.00	0.87
937	1	1.94	0.00	0.21	0.00	0.79	0.00	0.67	0.00	0.93
938	1	0.00	0.00	1.00	0.00	0.00	0.00	1.00	0.00	0.00
939	1	0.44	0.00	0.21	0.00	0.79	0.00	0.67	0.00	0.21
940	1	1.28	0.00	0.12	0.00	0.88	0.00	0.67	0.00	0.61
941	1	0.51	0.00	0.12	0.00	0.88	0.00	0.67	0.00	0.24
942	1	0.49	0.00	0.21	0.00	0.79	0.00	0.67	0.00	0.24
943	1	0.47	0.00	0.21	0.00	0.79	0.00	0.67	0.00	0.23
944	1	3.80	0.00	0.18	0.00	0.82	0.00	0.67	0.00	1.81
945	1	0.81	0.00	0.21	0.00	0.79	0.00	0.67	0.00	0.38
946	1	0.36	0.00	0.21	0.00	0.79	0.00	0.67	0.00	0.17
947	1	0.37	0.00	0.21	0.00	0.79	0.00	0.67	0.00	0.18
948	1	0.42	0.00	0.21	0.00	0.79	0.00	0.67	0.00	0.20
949	1	1.63	0.00	0.18	0.00	0.82	0.00	0.67	0.00	0.78
950	1	0.63	0.00	0.21	0.00	0.79	0.00	0.67	0.00	0.30
951	1	6.68	0.00	0.21	0.00	0.79	0.00	0.67	0.00	3.19
952	1	2.44	2.44	0.07	0.00	0.93	0.00	0.67	0.00	1.38
953	1	0.33	0.00	0.21	0.00	0.79	0.00	0.67	0.00	0.16
954	1	1.85	1.85	0.07	0.00	0.93	0.00	0.67	0.00	1.06
955	1	0.72	0.09	0.00	0.09	1.00	0.00	0.67	0.00	0.47
956	1	10.88	0.00	0.03	0.00	0.97	0.00	0.67	0.00	5.20
957	1	0.47	0.00	0.21	0.00	0.79	0.00	0.67	0.00	0.22
958	1	1.03	0.00	0.12	0.00	0.88	0.00	0.67	0.00	0.49
959	1	0.46	0.00	0.21	0.00	0.79	0.00	0.67	0.00	0.22
960	1	1.65	0.00	0.21	0.00	0.79	0.00	0.67	0.00	0.79
961	1	0.63	0.00	0.21	0.00	0.79	0.00	0.67	0.00	0.30
962	1	1.47	0.10	0.02	0.10	0.98	0.00	0.67	0.00	0.83
963	1	0.39	0.00	0.21	0.00	0.79	0.00	0.67	0.00	0.19
964	1	0.30	0.00	0.21	0.00	0.79	0.00	0.67	0.00	0.14
965	1	0.97	0.97	0.59	0.00	0.41	0.00	0.67	0.00	1.23
966	1	0.23	0.23	0.01	0.09	0.99	0.00	0.67	0.00	0.23
967	1	1.38	0.38	0.04	0.38	0.96	0.00	0.67	0.00	1.18
968	1	1.19	1.19	0.10	0.00	0.90	0.00	0.67	0.00	0.72
969	1	0.86	0.86	0.12	0.00	0.88	0.00	0.67	0.00	0.56
970	1	0.81	0.18	0.00	0.18	1.00	0.00	0.67	0.00	0.63
971	1	1.01	0.00	0.21	0.00	0.79	0.00	0.67	0.00	0.48
972	1	1.72	0.00	0.12	0.00	0.88	0.00	0.67	0.00	0.82
973	1	0.95	0.30	0.02	0.29	0.98	0.00	0.67	0.00	0.85
974	1	0.42	0.00	0.21	0.00	0.79	0.00	0.67	0.00	0.20
975	1	0.86	0.00	0.21	0.00	0.79	0.00	0.67	0.00	0.41
976	1	0.90	0.00	0.12	0.00	0.88	0.00	0.67	0.00	0.43
977	1	0.00	0.00	1.00	0.00	0.00	0.00	1.00	0.00	0.00
978	1	0.72	0.00	0.21	0.00	0.79	0.00	0.67	0.00	0.34
979	1	1.81	1.81	0.08	0.00	0.92	0.00	0.67	0.00	1.05
980	1	0.67	0.67	0.33	0.00	0.67	0.00	0.67	0.00	0.62
981	1	0.00	0.00	1.00	0.00	0.00	0.00	1.00	0.00	0.00
982	1	1.85	0.00	0.06	0.00	0.94	0.00	0.67	0.00	0.88
983	1	0.78	0.16	0.00	0.16	1.00	0.00	0.67	0.00	0.59
984	1	0.00	0.00	1.00	0.00	0.00	0.00	1.00	0.00	0.00
985	1	1.40	0.00	0.21	0.00	0.79	0.00	0.67	0.00	0.67
986	1	0.41	0.00	0.21	0.00	0.79	0.00	0.67	0.00	0.20
987	1	1.33	1.33	0.14	0.00	0.86	0.00	0.67	0.00	0.89
988	1	0.30	0.00	0.21	0.00	0.79	0.00	0.67	0.00	0.14
989	1	0.00	0.00	1.00	0.00	0.00	0.00	1.00	0.00	0.00
990	1	1.18	0.00	0.21	0.00	0.79	0.00	0.67	0.00	0.56
991	1	0.68	0.68	0.13	0.00	0.87	0.00	0.67	0.00	0.45
992	1	1.31	1.31	0.39	0.00	0.61	0.00	0.67	0.00	1.30
993	1	0.51	0.29	0.29	0.29	0.71	0.00	0.67	0.00	0.63
994	1	0.42	0.00	0.21	0.00	0.79	0.00	0.67	0.00	0.20
995	1	1.44	0.08	0.00	0.08	1.00	0.00	0.67	0.00	0.80
996	1	0.42	0.37	0.00	0.37	1.00	0.00	0.67	0.00	0.69
997	1	2.05	0.00	0.18	0.00	0.82	0.00	0.67	0.00	0.98
998	1	0.98	0.91	0.00	0.91	1.00	0.00	0.67	0.00	1.68
999	1	0.00	0.00	0.61	1.01	0.39	2.56	0.13	1.00	0.53
1000	1	1.23	0.00	0.21	0.00	0.79	0.00	0.67	0.00	0.59
1001	1	2.12	0.29	0.00	0.27	1.00	0.00	0.67	0.00	1.38
1002	1	2.01	0.70	0.00	0.70	1.00	0.00	0.67	0.00	1.90
1003	1	0.25	0.00	0.21	0.00	0.79	0.00	0.67	0.00	0.12
1004	1	2.95	0.00	0.21	0.00	0.79	0.00	0.67	0.00	1.41
1005	1	0.00	0.00	1.00	0.00	0.00	0.00	1.00	0.00	0.00
1006	1	0.79	0.44	0.31	0.44	0.69	0.00	0.67	0.00	0.97
1007	1	0.00	0.00	0.28	0.13	0.72	0.52	0.43	1.00	0.12
1008	1	0.93	0.00	0.21	0.00	0.79	0.00	0.67	0.00	0.44
1009	1	1.11	1.11	0.11	0.00	0.89	0.00	0.67	0.00	0.69
1010	1	0.45	0.00	0.21	0.00	0.79	0.00	0.67	0.00	0.21
1011	1	1.71	0.00	0.21	0.00	0.79	0.00	0.67	0.00	0.82
1012	1	0.77	0.77	0.53	0.00	0.47	0.00	0.67	0.00	0.91
1013	1	0.84	0.31	0.00	0.31	1.00	0.00	0.67	0.00	0.82
1014	1	1.07	1.07	0.30	0.00	0.70	0.00	0.67	0.00	0.94
1015	1	1.04	1.04	0.21	0.00	0.79	0.00	0.67	0.00	0.79
1016	1	0.80	0.14	0.00	0.14	1.00	0.00	0.67	0.00	0.57
1017	1	0.27	0.27	0.00	0.42	1.00	0.00	0.67	0.00	0.69
1018	1	1.35	0.86	0.11	0.86	0.89	0.00	0.67	0.00	1.80
1019	1	1.69	1.69	0.44	0.00	0.56	0.00	0.67	0.00	1.81
1020	1	0.32	0.00	0.79	5.08	0.21	4.60	0.05	2.00	1.61
1021	1	4.36	0.23	0.03	0.23	0.97	0.00	0.67	0.00	2.39
1022	1	0.00	0.00	1.00	0.00	0.00	0.00	1.00	0.00	0.00
1023	1	0.00	0.00	0.89	3.25	0.11	6.03	0.02	1.00	0.48
1024	1	1.44	0.87	0.77	0.87	0.23	0.00	0.67	0.00	1.84
1025	1	7.52	7.52	0.44	0.30	0.56	0.00	0.67	0.00	8.29
1026	1	0.24	0.24	0.87	146.35	0.13	10.72	0.00	2.00	25.56
1027	1	10000.00	9562.13	0.00	1.00	1.00	0.00	0.67	0.00	4776.34
1028	1	2.60	0.54	0.79	0.54	0.21	0.00	0.67	0.00	1.96
1029	1	1.99	1.99	0.55	0.16	0.45	0.00	0.67	0.00	2.51
1030	1	0.49	0.00	0.58	4.52	0.42	1.73	0.21	0.00	2.77
1031	1	1.75	0.48	0.00	0.48	1.00	0.00	0.67	0.00	1.47
1032	1	0.52	0.35	0.54	2.50	0.46	0.44	0.45	0.00	2.03
1033	1	0.77	0.77	0.15	0.74	0.85	0.00	0.67	0.00	1.36
1034	1	0.43	0.00	0.30	0.80	0.70	0.13	0.56	0.00	0.96
1035	1	0.00	0.00	0.00	0.78	1.00	0.00	0.67	0.00	1.04
1036	1	3.37	0.83	0.23	0.83	0.77	0.00	0.67	0.00	2.72
1037	1	1.21	1.21	0.00	3.09	1.00	0.00	0.67	0.00	4.71
1038	1	0.00	0.00	0.81	3.21	0.19	2.50	0.14	0.00	0.83
1039	1	0.99	0.71	0.13	0.71	0.87	0.00	0.67	0.00	1.42
1040	1	10000.00	9988.40	0.00	1.45	1.00	0.00	0.67	0.00	4776.94
1041	1	0.00	0.00	0.00	0.97	1.00	0.00	0.67	0.00	1.30
1042	1	0.25	0.10	0.00	0.10	1.00	0.00	0.67	0.00	0.25
1043	1	0.00	0.00	0.47	1.35	0.53	2.04	0.18	1.00	0.95
1044	1	1.19	1.19	0.51	0.00	0.49	0.00	0.67	0.00	1.37
1045	1	0.53	0.53	0.00	0.81	1.00	0.00	0.67	0.00	1.34
1046	1	1.02	1.02	0.00	1.20	1.00	0.00	0.67	0.00	2.09
1047	1	3.35	1.86	0.08	1.86	0.92	0.00	0.67	0.00	4.09
1048	1	0.79	0.79	0.00	0.84	1.00	0.00	0.67	0.00	1.50
1049	1	0.00	0.00	0.57	2.40	0.43	3.70	0.07	0.00	1.40
1050	1	10000.00	9581.53	0.00	0.48	1.00	0.00	0.67	0.00	4775.64
1051	1	0.88	0.00	0.00	0.00	1.00	0.00	0.67	0.00	0.42
1052	1	1.50	0.42	0.06	0.42	0.94	0.00	0.67	0.00	1.28
1053	1	0.00	0.00	0.73	18.80	0.27	6.45	0.02	3.00	6.68
1054	1	2.19	2.19	0.23	0.00	0.77	0.00	0.67	0.00	1.71
1055	1	2.58	1.17	0.00	1.17	1.00	0.00	0.67	0.00	2.80
1056	1	0.54	0.00	0.47	3.44	0.53	2.00	0.18	0.00	2.69
1057	1	0.77	0.00	0.58	7.76	0.42	3.18	0.10	0.00	4.73
1058	1	1.05	1.05	0.24	0.00	0.76	0.00	0.67	0.00	0.85
1059	1	1.05	1.05	0.55	0.00	0.45	0.00	0.67	0.00	1.28
1060	1	2.45	2.45	0.33	0.00	0.67	0.00	0.67	0.00	2.26
1061	1	0.48	0.48	0.00	0.55	1.00	0.00	0.67	0.00	0.97
1062	1	5.01	5.01	0.26	0.14	0.74	0.00	0.67	0.00	4.27
1063	1	0.00	0.00	0.00	0.25	1.00	0.00	0.67	0.00	0.34
1064	1	0.00	0.00	0.00	1.79	1.00	0.00	0.67	0.00	2.40
1065	1	0.00	0.00	1.00	0.00	0.00	0.00	1.00	0.00	0.00
