# Supplementary material for: Variation in selection constraints on teleost TLRs with emphasis on their repertoire in the Walking catfish, Clarias batrachus
Source: Sci Rep. 2020 Dec 7;10:21394. doi: 10.1038/s41598-020-78347-6 (PMC7721727; doi:10.1038/s41598-020-78347-6)
Supplement: Supplementary file 33 — Supplementary Information 33. [file 41598_2020_78347_MOESM33_ESM.zip › T21/meme/log.txt]

Analysis Description
--------------------
MEME (Mixed Effects Model of Evolution) estimates a site-wise synonymous
(&alpha;) and a two-category mixture of non-synonymous (&beta;-, with
proportion p-, and &beta;+ with proportion [1-p-]) rates, and uses a
likelihood ratio test to determine if &beta;+ > &alpha; at a site. The
estimates aggregate information over a proportion of branches at a site,
so the signal is derived from episodic diversification, which is a
combination of strength of selection [effect size] and the proportion of
the tree affected. A subset of branches can be selected for testing as
well, in which case an additional (nuisance) parameter will be inferred
-- the non-synonymous rate on branches NOT selected for testing.
Multiple partitions within a NEXUS file are also supported for
recombination - aware analysis. 

- __Requirements__: in-frame codon alignment and a phylogenetic tree

- __Citation__: Detecting Individual Sites Subject to Episodic Diversifying Selection.
_PLoS Genet_ 8(7): e1002764.

- __Written by__: Sergei L. Kosakovsky Pond, Steven Weaver

- __Contact Information__: spond@temple.edu

- __Analysis Version__: 2.1.1


####Choose Genetic Code

1. [**Universal**] Universal code. (Genebank transl_table=1).
2. [**Vertebrate-mtDNA**] Vertebrate mitochondrial DNA code. (Genebank transl_table=2).
3. [**Yeast-mtDNA**] Yeast mitochondrial DNA code. (Genebank transl_table=3).
4. [**Mold-Protozoan-mtDNA**] Mold, Protozoan and Coelenterate mitochondrial DNA and the Mycloplasma/Spiroplasma code. (Genebank transl_table=4).
5. [**Invertebrate-mtDNA**] Invertebrate mitochondrial DNA code. (Genebank transl_table=5).
6. [**Ciliate-Nuclear**] Ciliate, Dasycladacean and Hexamita Nuclear code. (Genebank transl_table=6).
7. [**Echinoderm-mtDNA**] Echinoderm mitochondrial DNA code. (Genebank transl_table=9).
8. [**Euplotid-Nuclear**] Euplotid Nuclear code. (Genebank transl_table=10).
9. [**Alt-Yeast-Nuclear**] Alternative Yeast Nuclear code. (Genebank transl_table=12).
10. [**Ascidian-mtDNA**] Ascidian mitochondrial DNA code. (Genebank transl_table=13).
11. [**Flatworm-mtDNA**] Flatworm mitochondrial DNA code. (Genebank transl_table=14).
12. [**Blepharisma-Nuclear**] Blepharisma Nuclear code. (Genebank transl_table=15).
13. [**Chlorophycean-mtDNA**] Chlorophycean Mitochondrial Code (transl_table=16).
14. [**Trematode-mtDNA**] Trematode Mitochondrial Code (transl_table=21).
15. [**Scenedesmus-obliquus-mtDNA**] Scenedesmus obliquus mitochondrial Code (transl_table=22).
16. [**Thraustochytrium-mtDNA**] Thraustochytrium Mitochondrial Code (transl_table=23).
17. [**Pterobranchia-mtDNA**] Pterobranchia Mitochondrial Code (transl_table=24).
18. [**SR1-and-Gracilibacteria**] Candidate Division SR1 and Gracilibacteria Code (transl_table=25).
19. [**Pachysolen-Nuclear**] Pachysolen tannophilus Nuclear Code (transl_table=26).

>Please choose an option (or press q to cancel selection):

>Select a coding sequence alignment file (`/home/datamonkey/`) 

>Please select a tree file for the data: (`/home/datamonkey/`) 
>Loaded a multiple sequence alignment with **16** sequences, **1065** codons, and **1** partitions from `/home/datamonkey/datamonkey-js-server/production/app/meme/output/5df8a39bc27e2160748f7d94`


####Choose the set of branches to test for selection

1. [**All**] Include all branches in the analysis
2. [**Internal**] Include all internal branches in the analysis
3. [**Leaves**] Include all leaf branches in the analysis
4. [**Unlabeled branches**] Set of 29 unlabeled branches

>Please choose an option (or press q to cancel selection):
>Select the p-value threshold to use when testing for selection (permissible range = [0,1], default value = 0.1): 

>Save the resulting JSON file to (`/home/datamonkey/`) 

### Branches to include in the MEME analysis
Selected 29 branches to include in the MEME analysis: `ECTLR21_3196_BP, LMTLR21_3196_BP, OFTLR21_3196_BP, Node2, TOTLR21_3196_BP, SLTLR21_13_3196_BP, Node7, SMTLR21_3196_BP, Node6, MMTLR21_3196_BP, ONTLR21_3196_BP, TRTLR21_3196_BP, GMTLR21_3196_BP, CBTLR21_3196_BP, IPTLR21_3196_BP, TFTLR21_3196_BP, Node22, Node20, CITLR21_3196_BP, CCTLR21_3196_BP, Node26, DRTLR21_3196_BP, Node25, Node19, Node17, Node15, Node13, Node11, Node5`


### Obtaining branch lengths and nucleotide substitution biases under the nucleotide GTR model
* Log(L) = -31052.59, AIC-c = 62179.23 (37 estimated parameters)

### Obtaining the global omega estimate based on relative GTR branch lengths and nucleotide substitution biases
* Log(L) = -30087.67, AIC-c = 60263.57 (44 estimated parameters)
* non-synonymous/synonymous rate ratio for *test* =   0.3825

### Improving branch lengths, nucleotide substitution biases, and global dN/dS ratios under a full codon model
* Log(L) = -30034.12
* non-synonymous/synonymous rate ratio for *test* =   0.3476

### For partition 1 these sites are significant at p <=0.1

|   Codon    | Partition  |   alpha    |   beta+    |     p+     |    LRT     |Episodic selection detected?| # branches |
|:----------:|:----------:|:----------:|:----------:|:----------:|:----------:|:--------------------------:|:----------:|
|    133     |     1      |    0.000   |   16.444   |    0.671   |    5.374   |      Yes, p =  0.0311      |     0      |
|    137     |     1      |    0.000   |   11.932   |    0.469   |    4.609   |      Yes, p =  0.0461      |     1      |
|    143     |     1      |    0.000   |    4.510   |    0.096   |    7.265   |      Yes, p =  0.0118      |     2      |
|    162     |     1      |    0.000   |    1.966   |    0.963   |    9.650   |      Yes, p =  0.0035      |     1      |
|    172     |     1      |    0.000   |    1.717   |    0.519   |    4.517   |      Yes, p =  0.0484      |     3      |
|    185     |     1      |    0.173   |   70.610   |    0.039   |    5.710   |      Yes, p =  0.0262      |     1      |
|    219     |     1      |    0.000   |   41.981   |    0.274   |    3.246   |      Yes, p =  0.0938      |     1      |
|    250     |     1      |    0.162   |    3.033   |    0.759   |    4.301   |      Yes, p =  0.0541      |     0      |
|    332     |     1      |    0.000   |   11.221   |    0.287   |    8.071   |      Yes, p =  0.0078      |     1      |
|    382     |     1      |    0.257   |   22.855   |    0.146   |    7.280   |      Yes, p =  0.0117      |     1      |
|    383     |     1      |    0.163   |    3.092   |    0.795   |    4.182   |      Yes, p =  0.0576      |     0      |
|    403     |     1      |    0.557   |    6.845   |    0.669   |    5.486   |      Yes, p =  0.0294      |     0      |
|    413     |     1      |    0.829   |    7.415   |    0.367   |    3.764   |      Yes, p =  0.0715      |     2      |
|    422     |     1      |    0.112   |    2.751   |    0.725   |    4.257   |      Yes, p =  0.0554      |     0      |
|    438     |     1      |    0.000   |    3.630   |    0.639   |    7.570   |      Yes, p =  0.0101      |     2      |
|    441     |     1      |    0.220   |  1294.787  |    0.109   |    9.546   |      Yes, p =  0.0037      |     1      |
|    445     |     1      |    0.000   |    4.267   |    0.488   |    5.249   |      Yes, p =  0.0332      |     0      |
|    450     |     1      |    0.000   |   61.459   |    0.277   |    5.898   |      Yes, p =  0.0238      |     2      |
|    457     |     1      |    0.373   |    4.785   |    0.201   |    4.144   |      Yes, p =  0.0587      |     3      |
|    494     |     1      |    0.000   |    1.098   |    0.465   |    3.626   |      Yes, p =  0.0769      |     3      |
|    524     |     1      |    0.437   |    3.035   |    0.790   |    3.413   |      Yes, p =  0.0859      |     0      |
|    549     |     1      |    0.000   |    3.403   |    0.372   |    4.570   |      Yes, p =  0.0471      |     4      |
|    585     |     1      |    0.034   |    8.730   |    0.164   |    9.038   |      Yes, p =  0.0048      |     1      |
|    590     |     1      |    0.104   |    7.517   |    0.373   |    6.070   |      Yes, p =  0.0217      |     1      |
|    608     |     1      |    0.000   |    3.947   |    0.614   |    5.876   |      Yes, p =  0.0240      |     1      |
|    616     |     1      |    0.000   |    8.270   |    0.856   |    5.225   |      Yes, p =  0.0336      |     1      |
|    633     |     1      |    0.000   |    3.662   |    0.112   |    4.324   |      Yes, p =  0.0535      |     2      |
|    661     |     1      |    0.000   |    3.476   |    0.113   |    5.674   |      Yes, p =  0.0267      |     2      |
|    679     |     1      |    0.417   |  127.637   |    0.324   |    3.897   |      Yes, p =  0.0668      |     0      |
|    688     |     1      |    0.000   |    0.896   |    0.573   |    3.902   |      Yes, p =  0.0666      |     2      |
|    705     |     1      |    0.000   |    1.985   |    0.655   |    4.515   |      Yes, p =  0.0484      |     2      |
|    735     |     1      |    0.207   |   23.062   |    0.046   |    6.861   |      Yes, p =  0.0145      |     1      |
|    739     |     1      |    0.000   |    3.936   |    0.174   |    7.298   |      Yes, p =  0.0116      |     3      |
|    795     |     1      |    0.241   |    9.198   |    0.217   |    8.618   |      Yes, p =  0.0059      |     5      |
|    797     |     1      |    0.000   |   16.640   |    0.308   |    9.048   |      Yes, p =  0.0048      |     1      |
|    1020    |     1      |    0.316   |    5.084   |    0.215   |    4.601   |      Yes, p =  0.0463      |     2      |
|    1023    |     1      |    0.000   |    3.253   |    0.109   |    6.034   |      Yes, p =  0.0222      |     1      |
|    1026    |     1      |    0.244   |  146.351   |    0.128   |   10.716   |      Yes, p =  0.0020      |     2      |
|    1049    |     1      |    0.000   |    2.402   |    0.435   |    3.696   |      Yes, p =  0.0741      |     0      |
|    1053    |     1      |    0.000   |   18.799   |    0.265   |    6.451   |      Yes, p =  0.0179      |     3      |
|    1057    |     1      |    0.768   |    7.756   |    0.420   |    3.183   |      Yes, p =  0.0970      |     0      |
