# Supplementary material for: Variation in selection constraints on teleost TLRs with emphasis on their repertoire in the Walking catfish, Clarias batrachus
Source: Sci Rep. 2020 Dec 7;10:21394. doi: 10.1038/s41598-020-78347-6 (PMC7721727; doi:10.1038/s41598-020-78347-6)
Supplement: Supplementary file 33 — Supplementary Information 33. [file 41598_2020_78347_MOESM33_ESM.zip › T21/meme/tree.new]

(ECTLR21:0.1278913986003851,(LMTLR21:0.06912977553292976,OFTLR21:0.05558560822473389):0.01086360356823967,(((TOTLR21:0.06711667005431272,SLTLR21_13:0.05733473836770919):0.02309105182336324,SMTLR21:0.1181099942453945):0.02210113663400051,(MMTLR21:0.1273150623249831,(ONTLR21:0.1808053976747713,(TRTLR21:0.2657897311391108,(GMTLR21:0.3385125591481641,((CBTLR21:0.08335938045012418,(IPTLR21:0.05611749070483402,TFTLR21:0.09787832087902):0.02452078172919741):0.1736626926994389,((CITLR21:0.07234279580205182,CCTLR21:0.0873194830146904):0.03634661969644028,DRTLR21:0.1023402511559722):0.1870025224527869):0.2498555348247136):0.1171243474923876):0.03904455523835815):0.01653837757329901):0.01352603020613694):0.007603091978530142):0
