# Supplementary material for: Variation in selection constraints on teleost TLRs with emphasis on their repertoire in the Walking catfish, Clarias batrachus
Source: Sci Rep. 2020 Dec 7;10:21394. doi: 10.1038/s41598-020-78347-6 (PMC7721727; doi:10.1038/s41598-020-78347-6)
Supplement: Supplementary file 33 — Supplementary Information 33. [file 41598_2020_78347_MOESM33_ESM.zip › T21/slac/datamonkey-table.csv]

Partition	Site	ES	EN	S	N	P[S]	dS	dN	dN-dS	P [dN/dS > 1]	P [dN/dS < 1]	Total branch length
1	1	0	3.000000000000001	0	0	0		0		1	1	2.813570469875579
1	2	0.9861762787747781	2.012800817734436	2.25	5	0.3288375492839474	2.281539364134161	2.484100739599207	0.0719944204823857	0.6194909685324735	0.6717366354623884	2.813570469875579
1	3	0.4200457746636998	0.8400915493273996	0	0	0.3333333333333334	0	0	0	1	1	2.224312923399057
1	4	0.2541457272801206	1.005991596710979	0	0	0.2016809774947319	0	0	0	1	1	2.224312923399057
1	5	0.2221654626394427	0.8400915493273996	0	0	0.2091447362894673	0	0	0	1	1	2.224312923399057
1	6	0.2541457272801206	1.005991596710979	0	0	0.2016809774947319	0	0	0	1	1	2.224312923399057
1	7	0.2743801873440054	0.7635916740076518	0	0	0.2643426065391646	0	0	0	1	1	2.224312923399057
1	8	0.4200457746636998	0.8400915493273996	0	0	0.3333333333333334	0	0	0	1	1	2.224312923399057
1	9	0.4639309718122229	0.6303063047952977	0	0	0.4239765741216153	0	0	0	1	1	2.224312923399057
1	10	0.2541457272801206	1.005991596710979	0	0	0.2016809774947319	0	0	0	1	1	2.224312923399057
1	11	0.2541457272801206	0.8400915493273996	0	0	0.2322583343788583	0	0	0	1	1	2.224312923399057
1	12	0.4200457746636998	0.8400915493273996	0	0	0.3333333333333334	0	0	0	1	1	2.224312923399057
1	13	0	0.7113769493030889	0	0	0		0		1	1	2.224312923399057
1	14	0.2221654626394427	1.037971861351658	0	0	0.1763025810042682	0	0	0	1	1	2.224312923399057
1	15	0.2743801873440054	0.8961965845412008	0	0	0.2343974303386508	0	0	0	1	1	2.224312923399057
1	16	0.2743801873440054	0.8961965845412008	0	0	0.2343974303386508	0	0	0	1	1	2.224312923399057
1	17	0.4200457746636998	0.8400915493273996	0	0	0.3333333333333334	0	0	0	1	1	2.224312923399057
1	18	0.4200457746636998	0.8400915493273996	0	0	0.3333333333333334	0	0	0	1	1	2.224312923399057
1	19	0.4200457746636998	0.7793163645822387	0	0	0.3502243075038123	0	0	0	1	1	2.224312923399057
1	20	0.4200457746636998	0.8400915493273996	0	0	0.3333333333333334	0	0	0	1	1	2.224312923399057
1	21	0.2097852445321022	0.9607915273531038	0	0	0.1792152805101749	0	0	0	1	1	2.224312923399057
1	22	0.2541457272801206	0.8967633213192482	0	0	0.2208217300831985	0	0	0	1	1	2.224312923399057
1	23	0.2221654626394427	1.037971861351658	0	0	0.1763025810042682	0	0	0	1	1	2.224312923399057
1	24	0.2743801873440054	0.8961965845412008	0	0	0.2343974303386508	0	0	0	1	1	2.224312923399057
1	25	0.2097852445321022	0.9607915273531038	0	0	0.1792152805101749	0	0	0	1	1	2.224312923399057
1	26	0.2221654626394427	0.8400915493273996	0	0	0.2091447362894673	0	0	0	1	1	2.224312923399057
1	27	0.4200457746636998	0.8400915493273996	0	0	0.3333333333333334	0	0	0	1	1	2.224312923399057
1	28	0.4200457746636998	0.8400915493273996	0	0	0.3333333333333334	0	0	0	1	1	2.224312923399057
1	29	0.2221654626394427	1.037971861351658	0	0	0.1763025810042682	0	0	0	1	1	2.224312923399057
1	30	0.4200457746636998	0.8400915493273996	0	0	0.3333333333333334	0	0	0	1	1	2.224312923399057
1	31	0.4200457746636998	0.8400915493273996	0	0	0.3333333333333334	0	0	0	1	1	2.224312923399057
1	32	0.2221654626394427	0.8400915493273996	0	0	0.2091447362894673	0	0	0	1	1	2.224312923399057
1	33	0.2541457272801206	1.005991596710979	0	0	0.2016809774947319	0	0	0	1	1	2.224312923399057
1	34	0.4200457746636998	0.8400915493273996	0	0	0.3333333333333334	0	0	0	1	1	2.224312923399057
1	35	0.2102605301315977	1.049876793859502	0	0	0.16685525150994	0	0	0	1	1	2.224312923399057
1	36	0.6422112373031428	0.6179260866879573	0	0	0.5096359143376016	0	0	0	1	1	2.224312923399057
1	37	0.2221654626394427	1.037971861351658	0	0	0.1763025810042682	0	0	0	1	1	2.224312923399057
1	38	0.3633740026718519	0.8967633213192482	0	0	0.2883606379668017	0	0	0	1	1	2.224312923399057
1	39	0.4200457746636998	0.8400915493273996	0	0	0.3333333333333334	0	0	0	1	1	2.224312923399057
1	40	0.4200457746636998	0.7793163645822387	0	0	0.3502243075038123	0	0	0	1	1	2.224312923399057
1	41	0.2541457272801206	1.005991596710979	0	0	0.2016809774947319	0	0	0	1	1	2.224312923399057
1	42	0.4200457746636998	0.8400915493273996	0	0	0.3333333333333334	0	0	0	1	1	2.224312923399057
1	43	0.2541457272801206	1.005991596710979	0	0	0.2016809774947319	0	0	0	1	1	2.224312923399057
1	44	0.4200457746636998	0.8400915493273996	0	0	0.3333333333333334	0	0	0	1	1	2.224312923399057
1	45	0.3508478881231435	0.9092894358679565	0	0	0.278420360577798	0	0	0	1	1	2.224312923399057
1	46	0.2541457272801206	1.005991596710979	0	0	0.2016809774947319	0	0	0	1	1	2.224312923399057
1	47	0.2097852445321022	0.9607915273531038	0	0	0.1792152805101749	0	0	0	1	1	2.224312923399057
1	48	0.2097852445321022	0.8281866168195552	0	0	0.2021107241374711	0	0	0	1	1	2.224312923399057
1	49	0.4200457746636998	0.8400915493273996	0	0	0.3333333333333334	0	0	0	1	1	2.224312923399057
1	50	0.4200457746636998	0.8400915493273996	0	0	0.3333333333333334	0	0	0	1	1	2.224312923399057
1	51	0.2097852445321022	0.9607915273531038	0	0	0.1792152805101749	0	0	0	1	1	2.224312923399057
1	52	0.4200457746636998	0.8400915493273996	0	0	0.3333333333333334	0	0	0	1	1	2.224312923399057
1	53	0.5285259146241261	0.6223831339752426	0	0	0.4592247452284181	0	0	0	1	1	2.224312923399057
1	54	0.2221654626394427	1.037971861351658	0	0	0.1763025810042682	0	0	0	1	1	2.224312923399057
1	55	0.2541457272801206	1.005991596710979	0	0	0.2016809774947319	0	0	0	1	1	2.224312923399057
1	56	0.4200457746636998	0.8400915493273996	0	0	0.3333333333333334	0	0	0	1	1	2.224312923399057
1	57	0.4200457746636998	0.8400915493273996	0	0	0.3333333333333334	0	0	0	1	1	2.224312923399057
1	58	0.2541457272801206	0.8967633213192482	0	0	0.2208217300831985	0	0	0	1	1	2.224312923399057
1	59	0.4200457746636998	0.7793163645822387	0	0	0.3502243075038123	0	0	0	1	1	2.224312923399057
1	60	0.5487282001474008	0.4892436612042564	0	0	0.5286542155707781	0	0	0	1	1	2.224312923399057
1	61	0.4200457746636998	0.8400915493273996	0	0	0.3333333333333334	0	0	0	1	1	2.224312923399057
1	62	0.5487282001474008	0.711409123843699	0	0	0.4354511129068631	0	0	0	1	1	2.224312923399057
1	63	0.2221654626394427	1.037971861351658	0	0	0.1763025810042682	0	0	0	1	1	2.224312923399057
1	64	0.2097852445321022	0.9607915273531038	0	0	0.1792152805101749	0	0	0	1	1	2.224312923399057
1	65	0	1.2601373239911	0	0	0		0		1	1	2.224312923399057
1	66	0.9101836327272268	1.615402107975047	5.885416666666667	6.114583333333333	0.3603851645417264	6.466186003622051	3.785177265243352	-0.9528848724721147	0.8865969789534691	0.2602885757861279	2.813570469875579
1	67	0.7004939330845306	2.254671876291422	3.75	9.25	0.2370404837732118	5.353365422434682	4.102592531208925	-0.4445500493474643	0.7759673654506348	0.4359913337572674	2.813570469875579
1	68	1.130695721555424	1.721946157896824	4.5	3.5	0.3963679176485117	3.979850559449933	2.032583878391925	-0.692098066107482	0.892153389431812	0.2827948475097882	2.813570469875579
1	69	0.9649288361314711	2.03287327264658	2	7	0.3218787635468007	2.072691710632535	3.443402052744173	0.4871782515446479	0.4058048273402653	0.8401404944107516	2.813570469875579
1	70	0.6037521073247267	2.30067333509721	3	10	0.2078731643464985	4.968926755872102	4.346553614304168	-0.2212040353108544	0.7228085173796913	0.5270582971341122	2.813570469875579
1	71	0.5690743321833047	2.007041089707318	2	4.5	0.2209040508618432	3.514479369200893	2.242106563277299	-0.4522270970450797	0.8448705987723852	0.4387989177285109	2.813570469875579
1	72	0.920396245165378	2.054002032768059	3.807291666666667	3.692708333333333	0.3094394762105814	4.136578877483977	1.797811430769075	-0.8312453772726462	0.9280103241855842	0.2220395883764795	2.813570469875579
1	73	1.462211751509444	1.533224570850815	5	2	0.4881464982561512	3.419477373806147	1.304440352720256	-0.7517270470852724	0.9449173176387752	0.2075797677930582	2.813570469875579
1	74	0.9852863646848794	1.837736158793746	5	2	0.3490182442720208	5.074666796590789	1.088295504460641	-1.41683719487802	0.9911323890621762	0.05495664186772975	2.813570469875579
1	75	1.036515463866279	1.589584394452409	1.5	4.5	0.3946976580433194	1.447156412317178	2.830928647579099	0.4918207132459398	0.3984655738605624	0.8545987743625332	2.813570469875579
1	76	0.9357266440585125	2.020327878265587	4	5	0.3165458001508134	4.274752701975935	2.474845817745388	-0.6397234060784488	0.8796379673790514	0.309015091467912	2.813570469875579
1	77	1	1.987604273267708	3	4	0.3347163508058063	2.999999999999999	2.01247303288588	-0.3509871096840838	0.8245718432149571	0.4325424545620524	2.813570469875579
1	78	0.8268614748658181	2.173138525134183	1	6	0.2756204916219393	1.20939241988784	2.760983678953242	0.5514669974248119	0.3834003613899885	0.8953442501133223	2.813570469875579
1	79	0.9128263372364609	2.087173662763541	4	7	0.3042754457454868	4.381994511803651	3.353817712864193	-0.3654348842326758	0.780188895179669	0.442984740049422	2.813570469875579
1	80	0.9516898334675051	2.048310166532496	3	6	0.3172299444891682	3.152287535813456	2.929243870403262	-0.07927424167913488	0.6893527783236384	0.5823215530206979	2.813570469875579
1	81	0.7673225639281158	2.03278794351764	4	7	0.2740329575878285	5.212931546705731	3.443546594381528	-0.6288752925397486	0.84312406399548	0.354638218827132	2.813570469875579
1	82	0.8592841481232723	2.140715851876729	1	6	0.2864280493744239	1.163759394589158	2.802800752252991	0.5825485358240607	0.3588945550974722	0.9057970741057386	2.813570469875579
1	83	0.9153753042859178	2.084624695714084	1.833333333333333	7.166666666666666	0.3051251014286391	2.002821492724793	3.437869023331194	0.5100449929977627	0.4055273481953144	0.8378369765340152	2.813570469875579
1	84	0.623355331290542	1.948862210453049	5	4	0.2423416064832516	8.021107302713565	2.052479635833324	-2.12137130766239	0.9915009009623013	0.04320507110205474	2.813570469875579
1	85	0.9415412280867732	2.051429613527577	1	4	0.3145841633321507	1.06208838250452	1.949859733730625	0.3155319409026084	0.498431202512631	0.8487237767726	2.813570469875579
1	86	0.9063395760844357	2.093660423915565	1	6	0.3021131920281451	1.103339218971542	2.865794247941505	0.6264122572511581	0.3249601662507111	0.9193703224316088	2.813570469875579
1	87	0.609914287466803	2.38433122487445	3	8	0.2036954835376543	4.918723928340976	3.35523853252446	-0.5556944148214832	0.830583182080501	0.3948727022976103	2.813570469875579
1	88	0.7404791312846862	2.259520868715315	3	2	0.2468263770948953	4.05143085504001	0.8851434070343993	-1.125362766600841	0.9851063079250573	0.1001968109540575	2.813570469875579
1	89	0.5289077430128049	2.002074871882043	0	1	0.208973281720775	0	0.4994818196084513	0.1775259674340196	0.791026718279225	1	2.813570469875579
1	90	0.5862043246452749	2.413795675354726	2	1	0.1954014415484249	3.411779674621547	0.4142852728630572	-1.06537029509378	0.9925392362148088	0.09962364250722477	2.813570469875579
1	91	0.5684801093175608	2.43151989068244	5	0	0.1894933697725202	8.795382491046722	0	-3.126057294536387	1	0.0002443262305070748	2.813570469875579
1	92	0.7284473044398422	2.169799071114677	3	9	0.2513407109153958	4.118348687290325	4.147849503583982	0.0104851883432519	0.644622473080281	0.6134663254828521	2.813570469875579
1	93	0.5702243174118936	2.429775682588107	1	1	0.1900747724706311	1.753695816654666	0.4115606256026223	-0.4770220633966901	0.9638715808702378	0.3440211258115	2.813570469875579
1	94	0.5302627416937553	2.164208188803244	1	0	0.196796608822923	1.885857559604921	0	-0.6702720190578049	1	0.1967966088229229	2.813570469875579
1	95	0.7466198597733703	2.253380140226631	4	2	0.2488732865911233	5.357478705715334	0.8875555279362906	-1.588701340747549	0.9954595405735108	0.03700661061549515	2.813570469875579
1	96	0.6181813332983208	2.24749804171447	1	5	0.2157189456324163	1.617648327658936	2.224696042976672	0.2157570680447825	0.616777385356683	0.7672818026795738	2.813570469875579
1	97	0.6540116352322631	2.628408060454181	3	9	0.1992468044509133	4.58707435523619	3.424125856030447	-0.453234598930813	0.7965667943775601	0.4389841770215475	2.565886412796277
1	98	1.059365875539624	2.183747922832628	4	7	0.3266508489684602	3.775843731007916	3.205498183563246	-0.2222801230016699	0.7275608551551085	0.5082323702449211	2.565886412796277
1	99	0.6094887926708837	2.159304940036674	4	8	0.2201279154423954	6.562877034163858	3.70489589111213	-1.015784453828915	0.8976554490911999	0.2613795400094447	2.813570469875579
1	100	1.049314452330135	1.712729895524594	6	1	0.3799049979574493	5.71801902344549	0.5838632247927854	-1.914771262252795	0.9988578449886812	0.01419202886185755	2.681341578425505
1	101	0.5680548619178246	2.390588723471371	3	6	0.1919984092450594	5.281180042842381	2.509842007155211	-0.984989736478761	0.9245594054345203	0.240882480551236	2.813570469875579
1	102	0.7686224282523345	2.167089799746488	2.5	6.5	0.2618180422868895	3.252572274900185	2.999414237822719	-0.08997750004415618	0.6895451093291736	0.5797902421995926	2.813570469875579
1	103	0.6779809898859579	2.186908777881907	2.833333333333333	8.166666666666666	0.2366516846524941	4.1790748938402	3.734342625199186	-0.1613706936545305	0.7073232776243511	0.5479495294396983	2.755966765521354
1	104	0.9291655934221256	2.070834406577876	4	8	0.3097218644740417	4.304937707893339	3.863177072289557	-0.1570106881393726	0.697577650822979	0.5372155940724951	2.813570469875579
1	105	0.5311172309659408	2.462949404361306	2	1	0.1773899166769515	3.765646986000827	0.4060172727175127	-1.194080528372863	0.9944180391114094	0.08323762583878624	2.813570469875579
1	106	0.75215431530228	2.209427223101573	4	7	0.2539704902765076	5.318057636074928	3.168241943798206	-0.7640880920859932	0.8788959925879972	0.2976829922613766	2.813570469875579
1	107	0.5395963364646543	2.160552381743324	1	0	0.1998394876645058	1.853237193105932	0	-0.6586780793117598	1	0.1998394876645058	2.813570469875579
1	108	0.847361145173523	2.152638854826478	3	6	0.2824537150578409	3.540403070270184	2.787276642594865	-0.2676764046747417	0.7687119270457734	0.4896453397529348	2.813570469875579
1	109	0.5523583833365495	2.277262600037506	1	9	0.1952057843018659	1.810418797229886	3.952113383784448	0.761201686428445	0.3904604747380039	0.8860148006367234	2.813570469875579
1	110	1.134148135768588	1.538671268501398	6	3	0.4243265122801487	5.290314210968506	1.949734203409072	-1.18730987665902	0.9645588480208784	0.1289836532582014	2.813570469875579
1	111	0.6286313125329496	2.245760453824576	2	7	0.2187006377803402	3.18151507907136	3.116984266099644	-0.02293555951863905	0.6877797226566025	0.6182227165836682	2.813570469875579
1	112	0.5963291736818175	2.274074766085723	2.5	9.5	0.2077509598632	4.192315436396747	4.17752315872709	-0.00525747544909053	0.6523079379347989	0.6077137074584009	2.813570469875579
1	113	0.6817290296479648	2.062993490857685	2	10	0.2483781236736355	2.933716935939741	4.847325037289634	0.6801351243335009	0.3957145772648645	0.8385813498753683	2.813570469875579
1	114	0.6267113330856909	2.362857153839631	1.5	8.5	0.2096327064680308	2.393446425509116	3.597339765625503	0.4278881062359264	0.4979931653659531	0.7787254031189752	2.813570469875579
1	115	0.6849156056944307	2.30569466679298	3	6	0.2290220200189304	4.38010168706599	2.602252625385769	-0.6318836086443713	0.8712087829323322	0.3407067811195107	2.813570469875579
1	116	0.9814947532020519	2.007491139810651	2	8	0.328370486958963	2.037708294899338	3.985073628147904	0.6921331290965255	0.3108890114161659	0.8900105194234278	2.813570469875579
1	117	0.9680630921683663	2.030042693706975	6.5	7.5	0.3228915726486702	6.714438400332605	3.694503580269322	-1.073346074817465	0.9108600557657128	0.2053002363190571	2.813570469875579
1	118	0.8636949265581817	2.136305073441819	1	3	0.2878983088527272	1.157816225672406	1.40429381425691	0.08760313318024095	0.6729780113129554	0.7428609301169746	2.813570469875579
1	119	0.9189018461829248	2.076918609161948	2	4	0.3067279431060372	2.176511025968558	1.925930068879314	-0.08906155355700937	0.7317508347380668	0.5942455072930052	2.813570469875579
1	120	0.682900804252136	2.303774974794093	2.5	12.5	0.2286491252392366	3.660853793748011	5.425877152397327	0.6273250937010897	0.4193823932573599	0.7951872956415493	2.813570469875579
1	121	0.541342780611976	2.458657219388024	3	0	0.1804475935373253	5.541775206845035	0	-1.96965928743562	1	0.005875614365085213	2.813570469875579
1	122	1.269661745198513	1.730338254801488	2	3	0.4232205817328375	1.575222698142566	1.733765055286357	0.05634916873107579	0.6417143149533366	0.7019724622188526	2.813570469875579
1	123	0.9540438088080794	2.041435222850775	4.833333333333334	2.166666666666667	0.3184945708933049	5.066154498053699	1.061344804093765	-1.423390576791572	0.9893607110923568	0.05627547761458296	2.813570469875579
1	124	0.9444460501717136	1.986275649451276	2.5	9.5	0.3222571594884658	2.64705432305579	4.782820552940096	0.759094628249618	0.3142029182243803	0.8669399004809626	2.813570469875579
1	125	1	2.000000000000001	2	2	0.3333333333333333	1.999999999999999	0.9999999999999996	-0.3554202785062005	0.8888888888888891	0.4074074074074072	2.813570469875579
1	126	1	2.000000000000001	3	4	0.3333333333333333	2.999999999999999	1.999999999999999	-0.3554202785062005	0.8267032464563331	0.4293552812071328	2.813570469875579
1	127	0.9052715866313918	2.086832905357305	2	6	0.3025534666503925	2.209281755370457	2.875170304530293	0.236670293596479	0.5452890649278125	0.749714876165635	2.813570469875579
1	128	0.5642486193292752	2.434645202204725	2.5	4.5	0.1881522497654317	4.430671009832087	1.84831859522076	-0.9178204144023174	0.9223682792806455	0.2593618138610211	2.813570469875579
1	129	0.9909212774990315	2.001448144130232	2	3	0.3311493795974903	2.018323801712851	1.498914677753846	-0.1846085354961712	0.7933483099669545	0.534773647849959	2.813570469875579
1	130	0.9829967141045368	1.988458266974254	2	3	0.3308132616391377	2.034594797015069	1.508706544072943	-0.1869113493238298	0.7938427303884512	0.5341073937415537	2.813570469875579
1	131	0.8490772091672212	2.15092279083278	4	1	0.2830257363890736	4.71099678193367	0.464916734464851	-1.509142953030989	0.998183942290317	0.02481867675922367	2.813570469875579
1	132	0.9938528680398349	1.983018769049167	3.5	5.5	0.3338581535251199	3.521648035189567	2.77354913924349	-0.2658895179473359	0.7516816949449373	0.4875470135939501	2.813570469875579
1	133	0.6805331946097235	2.294894069979706	3	16	0.2287178055766147	4.408308108644809	6.971999365592283	0.9111878605481826	0.337752869301929	0.8440650115422926	2.813570469875579
1	134	0.6283034736563914	2.335876274856462	3	6	0.2119653755719824	4.774762715446405	2.568629196924694	-0.7841045895748507	0.8977252084968056	0.2938528906257505	2.813570469875579
1	135	0.6098370541108747	2.350003446186478	2	9	0.2060371341123311	3.279564576337434	3.829781617812074	0.1955582941197744	0.5973543876213374	0.695367641199093	2.813570469875579
1	136	1.011289852373839	1.988710147626162	2	5	0.3370966174579462	1.977672370888844	2.514192430690961	0.1906901090790316	0.5619726809953871	0.7435048412963033	2.813570469875579
1	137	0.7843310501397581	1.866919796002363	2	12	0.2958343422241812	2.549943674477282	6.427699800331868	1.378233162230363	0.1690843575183375	0.9492842821362932	2.813570469875579
1	138	0.5547651114276436	2.386365734217721	2	4	0.1886230638970137	3.605129376022151	1.676189002651451	-0.6855845247252689	0.9145984936030593	0.3166992962513737	2.813570469875579
1	139	0.8640597412450803	2.135940258754921	3	3	0.28801991374836	3.471982152156636	1.404533665070181	-0.7348131170774908	0.9386361541945315	0.2338288899986183	2.813570469875579
1	140	0.9250482314059801	2.002978704185916	4.5	4.5	0.3159288666922673	4.864611214012542	2.246653941250446	-0.9304751030024376	0.923907876088487	0.2135288638415461	2.813570469875579
1	141	0.7434639758213477	2.256536024178653	3	9	0.2478213252737825	4.035165250186771	3.988414057460426	-0.01661632193929448	0.6555163791864396	0.6025478760276421	2.813570469875579
1	142	0.5741830779599983	2.13567373777351	1	11	0.2118868696774953	1.741604791894733	5.150599459760065	1.21162583427885	0.2426704841378073	0.9425800569645448	2.813570469875579
1	143	0.5436676379764177	2.453196295708462	0	3	0.1814121862075785	0	1.222894395058438	0.4346414664753417	0.5485242410697088	1	2.813570469875579
1	144	0.5718802791549822	2.428119720845018	3	0	0.1906267597183273	5.245853213250927	0	-1.864482610056292	1	0.006927102235517735	2.813570469875579
1	145	0.7753370238087879	2.219399773715683	1	9	0.2588998887814455	1.289761702707774	4.055150454004214	0.9828752401636952	0.2245686098729582	0.9500231609326412	2.813570469875579
1	146	0.6113767002397626	2.381140307242636	3	6	0.204301829767749	4.90695834306982	2.519801114512235	-0.8484440870120271	0.9085678255654586	0.2732289646557672	2.813570469875579
1	147	1.450908675357528	1.534769007718869	2	3	0.4859562315053825	1.378446510085941	1.954691543099966	0.2048091701216594	0.5263182201230241	0.7944524174763399	2.813570469875579
1	148	1.00612276069933	1.977942161129653	2.833333333333333	6.166666666666666	0.337165171353799	2.816091081533587	3.11771839837052	0.1072044649552609	0.5953538202540194	0.6705282755138376	2.813570469875579
1	149	0.5514846133547602	2.382162576354927	1	10	0.1879860043461242	1.813287217420004	4.197866299831445	0.8475277615907346	0.358927330685058	0.8987957707872978	2.813570469875579
1	150	1.212289439426614	1.772982954805958	6.5	1.5	0.4060900579018213	5.361755855164716	0.8460318222090101	-1.604979893450261	0.9949339269686959	0.0315389884689079	2.813570469875579
1	151	0.6562620371699239	2.006668781074774	5.5	8.5	0.2464435172981726	8.380798657375182	4.23587593536358	-1.473189588244043	0.9294667968160583	0.1768037855805329	2.813570469875579
1	152	0.7086425072405079	2.228318353442869	3	14	0.2412842870080399	4.233446299576583	6.282764748748429	0.7283693339525527	0.3845165912897661	0.8155631567724215	2.813570469875579
1	153	1.197049499031096	1.798903206821796	4	0	0.3995555392755503	3.341549370546197	0	-1.187654407921749	1	0.02548640755761988	2.813570469875579
1	154	0.8737381797549088	2.019401511203808	3	6	0.3020034540625215	3.433522844156274	2.971177334824946	-0.1643269696926317	0.7250639994723014	0.5425042992873694	2.813570469875579
1	155	1.319434336046709	1.666890554084828	6.5	4.5	0.4418254492024117	4.92635353076782	2.699637351098095	-0.7914200847324766	0.8928320517087054	0.2529119526357819	2.813570469875579
1	156	0.5700999300389257	2.428793891495075	2.5	2.5	0.1901034061110263	4.385196117861834	1.0293174767749	-1.192747321248128	0.9719309375124342	0.1465937846190817	2.813570469875579
1	157	0.6445914346065639	2.348529690314754	2	10	0.215357617585058	3.102740577402693	4.257983214450988	0.4105966598019428	0.5045785766179244	0.7661798863389249	2.813570469875579
1	158	0.5789048240235353	2.421095175976467	4	0	0.1929682746745116	6.909598666321324	0	-2.455811482349997	1	0.001386575925228062	2.813570469875579
1	159	0.5860563552587356	2.360526987988688	2	12	0.1988935275161245	3.41264109168653	5.083610592490929	0.5938964453512665	0.4522111331266004	0.7993048452472953	2.813570469875579
1	160	0.9473956468668217	1.911521926390271	4	4	0.3313826378657982	4.222100885969442	2.092573433124894	-0.7568772403766093	0.9140394598086585	0.2546654189327895	2.813570469875579
1	161	0.9064176444390095	2.075424718248585	1.5	12.5	0.3039790619991183	1.65486628509793	6.022863604779911	1.552474823875708	0.09889574942036569	0.9745940563953678	2.813570469875579
1	162	0.7502258896507972	2.236258244824283	0.5	12.5	0.2512070568165469	0.6664659363231676	5.589694315909478	1.749815201822197	0.07399746012763068	0.976735021420349	2.813570469875579
1	163	0.8377860169781179	2.162213983021883	3	0	0.2792620056593726	3.580866640411303	0	-1.272712618628548	0.9999999999999997	0.0217788808230901	2.813570469875579
1	164	0.5664480231081893	2.432070849931715	3	5	0.1889092739089293	5.296161126202769	2.055861160516925	-1.151668316247695	0.9533342181395563	0.1791899363621621	2.813570469875579
1	165	0.5847867825561717	2.068742308255207	6	8	0.2203807693615145	10.26014981695259	3.867083864469936	-2.272225281339895	0.9802617599165615	0.06669064555504378	2.813570469875579
1	166	0.6795322701515316	2.302445369464088	1	7	0.2278797336116592	1.471600458028294	3.040245858962249	0.5575283852774172	0.4245789801160024	0.873677819176717	2.813570469875579
1	167	1	2.000000000000001	3	0	0.3333333333333333	2.999999999999999	0	-1.066260835518601	1	0.03703703703703698	2.813570469875579
1	168	0.5588635488526692	2.441136451147331	2	0	0.1862878496175564	3.578691084981195	0	-1.271939382111674	1	0.03470316291513331	2.813570469875579
1	169	0.6440188370214062	2.051793586830269	2	7	0.2388960119492499	3.105499226156211	3.411649224819934	0.1088119177897333	0.6317760774612463	0.6721922147350801	2.813570469875579
1	170	0.6123986324545379	2.375525625261714	2.5	5.5	0.2049578836789558	4.082308267051185	2.315277066057353	-0.6280387215863739	0.8624786762844485	0.3626235739933977	2.813570469875579
1	171	1.293418884513706	1.563989723512815	6	1	0.4526545069124748	4.638868406700165	0.639390390464932	-1.421495590409753	0.9961062510951346	0.03685173600590996	2.813570469875579
1	172	0.592886314370698	2.216905277214802	0	8	0.2110072206587202	0	3.608634109099492	1.282581740083117	0.1501703626001948	1	2.813570469875579
1	173	0.5361590810782688	1.975253862999978	2	5	0.213489017145706	3.730236175386235	2.531320198207888	-0.426119050514262	0.8280025513617615	0.4600649912838309	2.813570469875579
1	174	1.017021218637467	1.982978781362534	4	0	0.3390070728791557	3.933054617443395	0	-1.39788736751183	0.9999999999999999	0.01320793846259494	2.813570469875579
1	175	0.6663601905493438	2.052353617334663	2	7	0.2451012639200801	3.001379776830922	3.410718280162028	0.1454872048572532	0.6144070806990216	0.6877372780109846	2.813570469875579
1	176	0.9866760534060672	2.007568367691225	1	5	0.3295242186823489	1.013503871456024	2.490575205540909	0.524981104933975	0.3587329819891291	0.9091555143664329	2.813570469875579
1	177	1.427391687327637	1.505932256624259	6	0	0.4866123601079652	4.203471305926687	0	-1.493998942245286	0.9999999999999998	0.01327696516261478	2.813570469875579
1	178	0.6101437961432303	2.389856203856771	3	1	0.2033812653810767	4.916873725445132	0.4184352173098078	-1.598836267404475	0.998289024541469	0.02851767473213696	2.813570469875579
1	179	1.313129972292771	1.557970692529225	6	3	0.4573611745425105	4.569235434877625	1.925581793281214	-0.9396081135701276	0.9453989022763071	0.1774489717861247	2.813570469875579
1	180	1	1.977507223626041	4	1	0.335851410221665	3.999999999999998	0.5056871540354516	-1.241949644900514	0.99572697059848	0.04652276194288307	2.813570469875579
1	181	0.6149257638303015	2.281954723326405	3	10	0.2122717062566334	4.878637677031691	4.382207892987027	-0.1764412121039275	0.7088435004190683	0.5428122239188308	2.813570469875579
1	182	0.5556431949317566	2.444356805068244	2	0	0.1852143983105855	3.599432186415308	0	-1.279311190159911	1	0.03430437334155223	2.813570469875579
1	183	0.5467366652605844	2.357274035766711	1	8	0.1882695077766676	1.829034091802463	3.393750526505067	0.5561319510052289	0.4723925003689164	0.8469946055520509	2.813570469875579
1	184	0.5870951894921366	2.412904810507865	2	3	0.1956983964973787	3.406602601752007	1.243314691460441	-0.7688763915649252	0.9453303754957971	0.2539347687748674	2.813570469875579
1	185	0.9985028265124916	1.623720615727939	1.833333333333333	3.166666666666667	0.3807847990480055	1.836082267024407	1.950253409357004	0.04057873920522272	0.6578250604185794	0.6757080131656594	2.813570469875579
1	186	0.6382222311442696	2.187655887688931	2	9	0.225849171233114	3.133704691568323	4.113992539067797	0.3484141797745071	0.5321010474312252	0.7480743131225531	2.813570469875579
1	187	1.036122048676066	1.963877951323935	3	0	0.3453740162253552	2.895411794231513	0	-1.029088066295902	1	0.04119732168021062	2.813570469875579
1	188	0.5382719673233104	2.459545389401455	1	6	0.1795546236717349	1.857796914397652	2.439475207839175	0.2067402610559975	0.6335823234097446	0.7497652020683239	2.813570469875579
1	189	0.9816323782640154	2.001785430817397	4	7	0.32902946924697	4.074845215551945	3.496878282874534	-0.2054211681795799	0.7217073365841946	0.51509023873998	2.813570469875579
1	190	0.9259488033194115	2.028926128792943	3	6	0.3133631116689862	3.239919949402572	2.957229400741931	-0.1004739535360357	0.698545548904648	0.5723399068273182	2.813570469875579
1	191	1.137130252329509	1.862869747670493	2	4	0.3790434174431694	1.75881346565429	2.147224734849002	0.1380492414721314	0.5877087738314317	0.732707169772479	2.813570469875579
1	192	0.5735262063667554	2.426473793633245	2	0	0.1911754021222518	3.487198976782328	0	-1.239421231534513	1	0.0365480343766047	2.813570469875579
1	193	0.6277431067605649	2.22853564977298	2	11	0.2197765555356405	3.186016665831497	4.935976680974596	0.6219712759568755	0.4308358146969253	0.8148987704175521	2.813570469875579
1	194	0.5303849025866606	2.468083979113061	1	2	0.1768852449407462	1.88542319949729	0.8103451977021975	-0.3821045228139014	0.9172037393814105	0.4423250196963222	2.813570469875579
1	195	1.19623803808379	1.803761961916211	4	0	0.3987460126945965	3.343816090656551	0	-1.188460046214666	0.9999999999999996	0.02528048568208519	2.813570469875579
1	196	0.5593785117234268	2.329770585863789	1	3	0.1936135840793314	1.787698274141838	1.287680434375351	-0.1777164798678736	0.8289297614729785	0.5771631655763785	2.813570469875579
1	197	0.5321635962552421	2.467836403744758	2	3	0.177387865418414	3.75824279239262	1.215639738293723	-0.9036926856185464	0.9579805636135809	0.2171787159557564	2.813570469875579
1	198	1.012146060903524	1.976264327260811	3	1	0.3386904505860877	2.963999086576453	0.5060051867586174	-0.8736208764397975	0.9868413357036854	0.1159303880532319	2.813570469875579
1	199	0.9341651383920571	2.063629393088267	3	4	0.3116174669685458	3.211423630262831	1.938332538486434	-0.4524823904029299	0.8584041074972578	0.3794183111468701	2.813570469875579
1	200	0.6442504614009568	2.239972082381851	3	9	0.2233705796349504	4.656574080639913	4.017907218928347	-0.2269951538622062	0.7291994402889437	0.5228148344280772	2.813570469875579
1	201	1.187787815542074	1.777098381484127	6	0	0.400618349781328	5.051407264404177	0	-1.795372576762778	0.9999999999999998	0.004134138538424148	2.813570469875579
1	202	0.9637019218824773	1.92617536057745	4	8	0.3334750329128692	4.150661017865851	4.153308241676226	0.0009408770239514792	0.6311152189756389	0.6073306881174132	2.813570469875579
1	203	1.467791780322705	1.520762352121189	1	1	0.4911377593560323	0.6812955443722012	0.6575649368260467	-0.008434339143175588	0.758783701334736	0.7410592200468007	2.813570469875579
1	204	0.9591069517242966	2.003519511584829	3.833333333333333	8.166666666666666	0.3237353623895656	3.996773588640673	4.076160286658078	0.02821564231903363	0.6191240957450317	0.6158861683345085	2.813570469875579
1	205	0.5298666588872707	2.47013334111273	1	8	0.1766222196290902	1.887267264749244	3.238691558406402	0.4803235988316727	0.5097373564821405	0.8260628752465088	2.813570469875579
1	206	0.5874867770312733	2.412513222968728	5	0	0.195828925677091	8.51082985265869	0	-3.024921516550838	0.9999999999999999	0.000287994508611944	2.813570469875579
1	207	0.7836639846355815	2.079935288841517	2	10	0.2736639836076034	2.552114221416003	4.807841885104898	0.8017313544624481	0.3210410784378708	0.8809606207003726	2.813570469875579
1	208	1.210658273051842	1.521778027522524	6	0	0.4430691660762075	4.955981496640772	0	-1.76145632380764	1	0.007565352473527631	2.813570469875579
1	209	0.7486403745389401	2.122593884246995	2	5	0.2607381728774346	2.671509670089228	2.355608407763685	-0.1122777146362049	0.7338063115819201	0.5814181685744918	2.813570469875579
1	210	0.6345240335090312	2.1885474673359	1	5	0.2247637133239882	1.575984434300812	2.28462031307297	0.2518635613926865	0.5946862215975464	0.782927626015443	2.813570469875579
1	211	0.9348698517817843	2.065130148218217	5	4	0.3116232839272613	5.348338049911884	1.936923928717605	-1.212485757054856	0.9694610801104182	0.1136817365710914	2.813570469875579
1	212	0.9435375327003023	2.048078310233098	7	3	0.3153939483670891	7.418888764251654	1.464787740298154	-2.116208244187607	0.997713849124469	0.01423915143063592	2.813570469875579
1	213	0.6759009168201552	2.092472609794421	2	10	0.2441509103891445	2.959013592420031	4.779035077062477	0.6468725429588869	0.4089995710142986	0.8304486279508381	2.813570469875579
1	214	0.786420997790485	2.167443467015619	4	6	0.2662346248991173	5.086334178815585	2.768238291475015	-0.8238982858826638	0.901465415065636	0.2632069517572542	2.813570469875579
1	215	1.070229339714499	1.886272444392163	8	2	0.3619917787527668	7.475033343913119	1.060292221277974	-2.279929076352161	0.9992804153669427	0.006120342691500191	2.813570469875579
1	216	0.5613125309644876	2.438687469035513	3	0	0.1871041769881625	5.344616117593498	0	-1.89958494902381	1	0.006550137984873694	2.813570469875579
1	217	0.9783855217705535	1.997171774156012	3.5	6.5	0.3288074886374828	3.577321947350734	3.254602375274828	-0.1147010801866204	0.6838358713909128	0.5592658555080074	2.813570469875579
1	218	0.8350972512570438	2.162061427555968	2	11	0.2786296425212208	2.394930646687517	5.087737036423889	0.9570779970033777	0.2529298520931083	0.9137528199583413	2.813570469875579
1	219	1.087849915889626	1.823488012764535	4.5	8.5	0.3736597889179124	4.136600034867836	4.661396148754171	0.1865231809564528	0.5398151844254797	0.6745967127024786	2.813570469875579
1	220	0.9814985275517223	1.963565642247439	5	5	0.3332689785223443	5.094251147245367	2.54638800578989	-0.9055622273317889	0.923502363323327	0.2129962703749403	2.813570469875579
1	221	0.5779071556308891	2.361983665879363	1	5	0.1965743596335364	1.730381758136081	2.116864765929068	0.1373638982676975	0.6637783358919584	0.7310484041034891	2.813570469875579
1	222	1.355468180945644	1.578509917190387	9	0	0.4619898770910317	6.63977223996593	0	-2.359909698746431	0.9999999999999999	0.0009587207705487044	2.813570469875579
1	223	0.5935821639840615	2.336506699566119	1	9	0.2025816252087523	1.684686738712134	3.851904213102093	0.7702730383311838	0.3680638134021729	0.8960409293976711	2.813570469875579
1	224	0.9395535208193784	2.060446479180623	2	2	0.3131845069397927	2.128670645878495	0.9706634072802217	-0.4115792552547946	0.9059875008317855	0.3716204857399754	2.813570469875579
1	225	1.211646869328547	1.562811773470098	5	1	0.4367146983695303	4.126614879771718	0.6398723230626681	-1.239259010584952	0.9930627578448714	0.06062419001043751	2.813570469875579
1	226	0.7278161490033007	2.272183850996701	1	6	0.2426053830011001	1.373973360400753	2.64063138965101	0.4501959495282415	0.4635500388037775	0.8570265163947324	2.813570469875579
1	227	0.9249337340043178	2.045278615139887	3	4	0.3114032349474324	3.243475602313793	1.95572376809231	-0.4576931155658702	0.8586999919223626	0.3789278458480214	2.813570469875579
1	228	0.9694678820759831	1.88830101105275	4.5	3.5	0.3392394270953776	4.641721590986454	1.853518045858964	-0.9909840805411885	0.942165359662923	0.1824904377031724	2.813570469875579
1	229	0.5930009631876563	2.089618387399929	2	4	0.2210529656612552	3.37267580350809	1.91422511599217	-0.518362949544468	0.8735808310898561	0.3962649692049334	2.813570469875579
1	230	0.5320975034314771	2.467902496568523	3	0	0.177365834477159	5.638064416113797	0	-2.003882425011065	1	0.005579687800279287	2.813570469875579
1	231	0.6746679404371687	2.170390987380943	2	10	0.23713671932784	2.964421280643701	4.607464764709152	0.5839709727043407	0.431502925659301	0.8162442217991448	2.813570469875579
1	232	1.471524451008813	1.474839011459075	5	0	0.4994375167061897	3.39783684638894	0	-1.207660118262188	0.9999999999999992	0.03107461901034836	2.813570469875579
1	233	0.6919459953106798	2.206971338156334	1.5	8.5	0.2386911787108928	2.167799236017702	3.851431984205447	0.5983972202630484	0.4151240464986385	0.8320646015639952	2.813570469875579
1	234	0.5548414299397306	2.44515857006027	1	2	0.1849471433132435	1.802316744999782	0.8179428624748465	-0.3498664394812426	0.9100360615210416	0.458551291970657	2.813570469875579
1	235	0.5445934277607608	2.45540657223924	3	0	0.1815311425869202	5.508696666309929	0	-1.957902503346054	0.9999999999999998	0.005982096623771471	2.813570469875579
1	236	1	1.595880682186762	5	0	0.3852257181395577	4.999999999999998	0	-1.777101392531003	0.9999999999999998	0.00848352545428721	2.813570469875579
1	237	0.9684047093913324	2.016291095682599	6	6	0.3244567529277393	6.195756734569327	2.975760798055179	-1.144451852544693	0.9420331494406241	0.1604215346815387	2.813570469875579
1	238	0.9528240384018187	2.030261653699338	5	2	0.3194088728073683	5.247558624136467	0.985094702624069	-1.514966114106568	0.9946018036159943	0.03773720793294133	2.813570469875579
1	239	1	2.000000000000001	5	2	0.3333333333333333	4.999999999999998	0.9999999999999996	-1.421681114024802	0.993141289437586	0.04526748971193395	2.813570469875579
1	240	0.6347045609188091	2.185933509899322	3	10	0.2250216245343069	4.726608543126189	4.574704562015966	-0.05398975527239616	0.6674896867435773	0.5871550148033694	2.813570469875579
1	241	0.9413863535070143	2.020318060848377	2	4	0.3178529055580669	2.124526229373579	1.979886275094878	-0.05140797283286001	0.7105803131165179	0.6175571113917264	2.813570469875579
1	242	0.8199404671492654	2.180059532850736	1.5	2.5	0.2733134890497549	1.829401109101417	1.146757674425017	-0.2426253196731153	0.8167323892993795	0.5113739282470527	2.813570469875579
1	243	1	1.650098431823103	2	3	0.3773444744511103	1.999999999999999	1.818073359833126	-0.06466041711580754	0.7209192961704558	0.6228123588571501	2.813570469875579
1	244	0.6340420940583069	2.288248477405241	4	7	0.2169675049599071	6.308729400594273	3.059108339465673	-1.154981222585942	0.9313745492324229	0.2006185467124182	2.813570469875579
1	245	1.490506359891254	1.509493640108747	6	0	0.4968354532970845	4.025477623884647	0	-1.43073637820156	1	0.01504095709968301	2.813570469875579
1	246	0.840398072860824	2.08737535400289	5	9	0.2870434116075281	5.949561477430989	4.311634696050712	-0.5821523928109429	0.8120704617315422	0.3736115226355421	2.813570469875579
1	247	0.6345823391848772	2.318070555069312	4.5	10.5	0.2149193833178845	7.091278345029682	4.529629168119104	-0.9104620638927372	0.856460170465976	0.3064674785101962	2.813570469875579
1	248	1.491713268594268	1.472550471006407	3	0	0.5032323030727426	2.011110354221815	0	-0.7147894022042213	1	0.1274399327496896	2.813570469875579
1	249	0.7332940537318632	2.154116593288887	3.5	4.5	0.2539625094506322	4.772982928455345	2.089023414062021	-0.9539336381050423	0.9257284924963052	0.2253640877235833	2.813570469875579
1	250	0.6256880566257904	2.275216860383367	1	13	0.2156871991760685	1.598240512041733	5.713741061944109	1.462732351638724	0.1616567592011313	0.9666688540677543	2.813570469875579
1	251	1.491399625971217	1.50026828697948	6	0	0.4985177731509116	4.023066584915314	0	-1.42987944605959	1.000000000000001	0.01534913402691174	2.813570469875579
1	252	0.570521133362118	2.429478866637883	3	0	0.1901737111207059	5.258350347726482	0	-1.868924345072123	1	0.006877830119679573	2.813570469875579
1	253	0.9828711296725429	2.017128870327459	1	1	0.3276237098908474	1.017427381688547	0.4957541457614758	-0.1854132468024307	0.8926627047173579	0.5479101244990527	2.813570469875579
1	254	0.7298651433810955	2.094464987283187	2	2	0.2584206199752687	2.74023224445959	0.9548977959255737	-0.6345440669246742	0.944348618941252	0.2760053460896712	2.813570469875579
1	255	0.6535710842401979	2.342249371104674	1	4	0.2181609659130792	1.530055450911723	1.707760091366139	0.06315983280215272	0.6997204853166402	0.7078628782603564	2.813570469875579
1	256	0.530696799269247	2.469303200730754	1	0	0.1768989330897489	1.884315114349604	0	-0.6697238027355796	1	0.1768989330897489	2.813570469875579
1	257	0.6136672890975086	2.290614013764153	1	7	0.2112974691855251	1.629547505246129	3.055949172552621	0.5069720778557825	0.470634307776595	0.8502710168264836	2.813570469875579
1	258	1.311557424393044	1.531908932329172	7	1	0.4612530129967606	5.33716623444027	0.6527803180046494	-1.664925747050072	0.9979511331837982	0.02119360157820183	2.813570469875579
1	259	0.981649176312681	2.018350823687321	2	2	0.3272163921042268	2.037387743259255	0.9909080109008027	-0.3719401179259356	0.8942513402415161	0.3965337649320441	2.813570469875579
1	260	0.9907129745264394	1.985455768477875	5	3	0.3328819902618685	5.046870414097483	1.51098808023304	-1.256724283867255	0.9804766722249231	0.08748241223470365	2.813570469875579
1	261	1.161303852669814	1.805682234062292	3	0	0.3914085940149777	2.58330323549953	0	-0.918158355427212	1	0.0599640656842837	2.813570469875579
1	262	0.6626367025726596	2.308645891638446	2.5	11.5	0.2230136924248345	3.77280641155833	4.981274972333869	0.4295142324368297	0.4915636013048639	0.7437724702140145	2.813570469875579
1	263	0.5332197467341565	2.466780253265844	1	0	0.1777399155780521	1.875399412952654	0	-0.6665549816619974	1	0.1777399155780521	2.813570469875579
1	264	1.005917184724482	1.606817125032935	3	1	0.3850055403520451	2.98235286717136	0.6223483583917512	-0.8387934597863377	0.9780280846709304	0.1623606087787884	2.813570469875579
1	265	0.715508033643112	2.284491966356889	1	5	0.2385026778810373	1.397608346769157	2.188670423723822	0.2811595037069207	0.5614151866432252	0.8050109234034298	2.813570469875579
1	266	0.9529727836376566	2.032856454229963	5.25	8.75	0.3191651992523987	5.509076534127105	4.304288176271877	-0.4282062136899332	0.7664917095955078	0.4264526113991581	2.813570469875579
1	267	0.992625935181606	1.73404758576118	6	3	0.3640428263807658	6.044573073644574	1.730056328692454	-1.533466743110549	0.9857846554672659	0.06450489607063714	2.813570469875579
1	268	1.47404778121787	1.506596628514223	7	0	0.494539964715335	4.748828422791387	0	-1.687829920606676	1	0.007234520549815326	2.813570469875579
1	269	1	2.000000000000001	3	0	0.3333333333333333	2.999999999999999	0	-1.066260835518601	1	0.03703703703703698	2.813570469875579
1	270	0.6216250999737256	2.011768573357011	1	8	0.2360547556064755	1.608686650590955	3.976600542402603	0.8416046149063975	0.3350895702216947	0.9113742169152644	2.813570469875579
1	271	0.9622492288400613	1.864716178270336	4	4	0.3403823854440551	4.156927207748226	2.145098565997481	-0.7150446961578013	0.9046445888589791	0.2732387729902342	2.813570469875579
1	272	1.02995529625601	1.970044703743992	3	0	0.3433184320853364	2.912747777408689	0	-1.035249626264913	0.9999999999999999	0.04046610102107584	2.813570469875579
1	273	0.9803814728569447	2.019618527143057	4	3	0.326793824285648	4.080044463043083	1.485429035078117	-0.9221789380237931	0.9583903505084252	0.1633985419895254	2.813570469875579
1	274	0.8847353415721878	2.076903760089491	5.833333333333334	16.16666666666666	0.2987316520354528	6.593308822689749	7.784023014128524	0.4232039695424549	0.4691871487882909	0.7070336291329493	2.813570469875579
1	275	1.215922171195809	1.58439807258296	8	1	0.4342082566796132	6.579368473997258	0.6311545168505241	-2.114115861263562	0.9994513660260197	0.006982673654867821	2.813570469875579
1	276	0.6029244661197034	2.04811904036116	2	4	0.227429110327977	3.31716510506131	1.953011480863266	-0.4848478610377117	0.8646002207277574	0.4117989424904418	2.813570469875579
1	277	0.7982869048154481	2.184328677431053	5.5	5.5	0.2676465950111411	6.889753504439005	2.517936085730672	-1.553832564535575	0.97084116230922	0.0959969412354521	2.813570469875579
1	278	0.7168007706197325	2.114829146480006	4	2	0.2531406969149085	5.580351143514641	0.9457028731275376	-1.647247979039265	0.9950788646272977	0.03927825403160923	2.813570469875579
1	279	0.7177264495381821	2.146552900138905	1	6	0.2505783696059873	1.39328848845329	2.795179191536224	0.4982603841249899	0.4435062787279017	0.8672350099662411	2.813570469875579
1	280	0.5893559796302561	2.410644020369745	6	0	0.1964519932100853	10.18060426529347	0	-3.618393203332021	1	0.00005748289565354892	2.813570469875579
1	281	0.5638196129857126	2.412230364542721	2	7	0.1894523335437924	3.547233820776435	2.901878735502515	-0.2293722841434495	0.7656738059780843	0.5313233819930491	2.813570469875579
1	282	1.473277573902144	1.511994820330427	4	0	0.4935152908486536	2.715034879276375	0	-0.9649784529464582	1	0.05932017898893627	2.813570469875579
1	283	0.9187955155078913	1.97431796305121	3.5	11.5	0.3175801856087208	3.809335092439227	5.824796317117695	0.7163357897936693	0.352019677961365	0.8260827582519015	2.813570469875579
1	284	0.9674405612203845	1.992009883614947	3	2	0.3268987196284053	3.100965702963322	1.004011082701333	-0.7453001951483802	0.9578340176176141	0.2004366710480086	2.813570469875579
1	285	1.32916601395804	1.491340971781565	5	0	0.4712507434579179	3.761757333164736	0	-1.337004839026153	1	0.02324129064693314	2.813570469875579
1	286	0.9407224134809586	1.923592638287255	3	4	0.3284284013730357	3.189038505948943	2.079442351974041	-0.3943729740751687	0.8341553800622146	0.4180529624959273	2.813570469875579
1	287	0.5910649912631883	2.140393003047805	2	0	0.2163917557927827	3.38372265243746	0	-1.202643647517062	0.9999999999999999	0.0468253919750834	2.813570469875579
1	288	0.5851455455923895	2.280560657385374	3.5	13.5	0.2041889517440284	5.981417830766652	5.919596988697302	-0.0219723809057763	0.6376077776643122	0.5868930560261809	2.813570469875579
1	289	0.6409261100327326	2.316703800489484	2	9	0.2167026062836803	3.120484512478137	3.88482981643939	0.2716638208088152	0.5620734030762646	0.7246288410088249	2.813570469875579
1	290	0.9309225425781215	1.816587668785257	6.75	5.25	0.3388240519463533	7.250871787148232	2.890033930215242	-1.549930205631507	0.9663699447059642	0.1013046180932721	2.813570469875579
1	291	0.6062378817543705	2.39376211824563	1	1	0.2020792939181235	1.649517508054982	0.4177524543386509	-0.4377942784460634	0.9591639589695526	0.3633225468057997	2.813570469875579
1	292	1.168054148169707	1.825798667977279	6	1	0.3901508256751793	5.136748163089659	0.5477055151474371	-1.631038816008457	0.9986239706019508	0.01643223935367877	2.813570469875579
1	293	0.7562023883519541	2.230839914865109	2	12	0.2531609236124709	2.644794608965389	5.379139901540445	0.971841765419145	0.2721122094716812	0.9035017898917173	2.813570469875579
1	294	0.6115285874479777	2.355376487019999	4	8	0.2061166677392388	6.540986115943888	3.396484614704432	-1.117619599333694	0.9190366185510492	0.2219283247892311	2.813570469875579
1	295	0.9010058801309359	2.098994119869065	5	2	0.3003352933769785	5.549353350805425	0.9528373524575474	-1.633694996291009	0.9961851846987962	0.02893547740950142	2.813570469875579
1	296	0.5724343270649457	2.195646119306808	2	9	0.2067982987327051	3.493850570168706	4.099021204219106	0.2150899152979672	0.5948290885578998	0.6975251171766916	2.813570469875579
1	297	1.211690734001877	1.778216220008916	7.5	8.5	0.4052603484454463	6.189698236966448	4.780071120910921	-0.501010062178348	0.7742876939149865	0.3946051150923682	2.813570469875579
1	298	1.501860803079942	1.472843089697009	6	0	0.504877412076777	3.995044006538754	0	-1.419919653448531	0.9999999999999998	0.01656210929538615	2.813570469875579
1	299	0.6050429324841957	2.394957067515805	0	0	0.2016809774947319	0	0	0	1	1	2.813570469875579
1	300	1.129861126984982	1.695848166583672	2	3	0.3998504480119588	1.770129047042242	1.769026295581387	-0.0003919402313403735	0.6828183936138712	0.6627815258625742	2.813570469875579
1	301	1	1.609452045945647	2	0	0.383222217688851	1.999999999999999	0	-0.710840557012401	1	0.146859268130361	2.813570469875579
1	302	0.5408007750163087	2.086525682544277	3	6	0.2058369158731916	5.547329328271636	2.875593648425019	-0.949589039426038	0.9064498964428049	0.2773339162615676	2.813570469875579
1	303	0.5900423353109946	2.409957664689007	2	0	0.1966807784369981	3.389587289437217	0	-1.204728058432853	0.9999999999999998	0.03868332860658374	2.813570469875579
1	304	0.8215647163671997	2.10327997975573	1.833333333333333	9.166666666666666	0.2808917401516178	2.231514203092824	4.358272200989266	0.7558929199276431	0.3268009445830314	0.878196527301589	2.813570469875579
1	305	0.9240785564720552	2.098812221519282	6	10	0.3056936635620327	6.492954476626733	4.764599661403357	-0.631112782340328	0.8110034635609193	0.3591159874671166	2.738583124262185
1	306	1.382047935305277	1.610439488056702	5	0	0.4618391791777636	3.617819521502748	0	-1.285846421917676	0.9999999999999996	0.02101134545067818	2.813570469875579
1	307	1	1.766456526235016	3	3	0.3614732386056834	2.999999999999999	1.698315217750719	-0.4626451678343222	0.8697128770672041	0.3762082029389914	2.813570469875579
1	308	0.9926678341682893	2.007332165831713	5	4	0.3308892780560962	5.03693161790547	1.992694616310625	-1.081983562945721	0.9590603913623865	0.1411184433186934	2.813570469875579
1	309	0.5430474769987891	2.266046327497214	4	7	0.1933176728130731	7.36583847531423	3.089080710777572	-1.520046435775175	0.9557967785830315	0.1466546387909633	2.813570469875579
1	310	1	2.000000000000001	2	2	0.3333333333333333	1.999999999999999	0.9999999999999996	-0.3554202785062005	0.8888888888888891	0.4074074074074072	2.813570469875579
1	311	0.6130480731669204	2.36956750907958	2	1	0.2055404245910811	3.262386895155351	0.4220179404757426	-1.009524724932592	0.9913165611957193	0.1093737208146848	2.813570469875579
1	312	0.624881720499165	2.079964583666273	1	9	0.2310230047218776	1.600302852836189	4.326996753058194	0.9691223054180633	0.2895069674052134	0.9277008025654493	2.813570469875579
1	313	0.9817593892248988	1.92630740567018	4.5	3.5	0.3375986380190144	4.583607805933753	1.816947798517297	-0.9833270703679239	0.9433056064678177	0.1799123751993289	2.813570469875579
1	314	1.182043011300206	1.817956988699795	2.5	2.5	0.3940143371000685	2.114982260459446	1.375170048323312	-0.2629442624797132	0.805163887105316	0.4798846080788092	2.813570469875579
1	315	0.5941339137480294	2.401861070882804	2	3	0.1983093819568722	3.366244467317506	1.249031443312144	-0.7525004426489409	0.9433701650781917	0.2592613192082045	2.813570469875579
1	316	1.394750074935636	1.477218380703462	4	0	0.4856425467337742	2.867897318582034	0	-1.019308863697612	0.9999999999999999	0.05562460136626179	2.813570469875579
1	317	0.8096818757451624	2.13958104138838	2	9	0.2745370278930951	2.470105926675671	4.206430990882157	0.6171251378975658	0.3819620411357166	0.8487667560815914	2.813570469875579
1	318	0.6357980981517672	2.324514501774981	1	10	0.2147739729133673	1.57282634677101	4.301973591631318	0.9699942738526808	0.2805082755708923	0.9300252188092835	2.813570469875579
1	319	0.6555427206592863	2.341767484367697	2.5	2.5	0.218710335540123	3.813633987859286	1.067569695406813	-0.9760069356193908	0.9586309434139615	0.1873623064938931	2.813570469875579
1	320	0.7149683377042915	2.272016066609384	4.5	7.5	0.2393612556770516	6.293985009810581	3.30103299453887	-1.063755838823566	0.909368805756849	0.2275049649960161	2.813570469875579
1	321	0.5780623524297845	2.007522835838125	2	1	0.2235711880825826	3.459834378754036	0.498126338663793	-1.052651096462928	0.988825000712023	0.1276022298460184	2.813570469875579
1	322	1.499062806986565	1.472746896867037	4	0	0.5044275900447805	2.668333829214835	0	-0.9483799527270533	1	0.0647433743300938	2.813570469875579
1	323	0.9969496542406872	1.983080148255308	5.5	4.5	0.3345435181237678	5.516828233607241	2.269197240443888	-1.154273912075488	0.9510560010153144	0.1467118208757754	2.813570469875579
1	324	1.224462088643687	1.566496245771162	4	1	0.4387246034973171	3.26674058519094	0.6383673134867396	-0.9341771602473606	0.9837460114033119	0.1202254073595289	2.813570469875579
1	325	0.9558349842262183	2.044165015773783	2	4	0.3186116614087393	2.092411381677005	1.956789187337633	-0.04820287808372192	0.7091193110349322	0.6191221071224569	2.813570469875579
1	326	0.9353730691174283	1.783283603688741	3	3	0.3440570773329558	3.207276432312351	1.682289902623715	-0.5420111371001394	0.8889299341090231	0.3409598301040236	2.813570469875579
1	327	1	2.000000000000001	2	0	0.3333333333333333	1.999999999999999	0	-0.710840557012401	1	0.1111111111111109	2.813570469875579
1	328	0.5933384094343795	2.381796099454372	1	8	0.1994324652084381	1.685378839629285	3.358809766223339	0.5947712859909483	0.4379233354673071	0.8649228873883203	2.813570469875579
1	329	0.9794693011983239	2.020530698801678	4	2	0.3264897670661077	4.083844174703824	0.9898389572532333	-1.099672196085927	0.9837973566848731	0.09351660937105932	2.813570469875579
1	330	0.7593336615006212	2.042788917864729	4	6	0.2709851692757145	5.267776476674381	2.937161028987583	-0.8283479915076953	0.8949439164991652	0.2750445937696551	2.813570469875579
1	331	0.7384493335270523	2.261550666472949	4	4	0.2461497778423507	5.416756192188322	1.768697937790749	-1.296593880784829	0.974437905359065	0.1085540699053031	2.813570469875579
1	332	0.879592593998526	2.114728038630346	3.5	8.5	0.2937536429511509	3.979114903741294	4.019429375658738	0.01432858083672842	0.625912514417528	0.61003845145486	2.813570469875579
1	333	0.679873999981155	2.177209187611114	4	6	0.2379608696497566	5.88344310873908	2.755821550883378	-1.111620125155071	0.935150172252962	0.1967074138170036	2.813570469875579
1	334	0.7469729475313137	2.253027052468687	2	3	0.2489909825104378	2.67747313555309	1.331541934533294	-0.478371242316641	0.8975457084051042	0.3650591114480531	2.813570469875579
1	335	0.9137470839335525	1.951719948989767	1	3	0.3188824276932467	1.094394737431217	1.537105772553503	0.1573484794009315	0.6182708896262159	0.7847771690831704	2.813570469875579
1	336	0.560340557858715	2.408935136813568	2	5	0.188712876633222	3.569257966338897	2.075605907186766	-0.5308742308552107	0.8708249443556794	0.3920173680007165	2.813570469875579
1	337	0.7112517929252168	2.225068301591712	2.5	7.5	0.2422255646628434	3.51492962811112	3.370683045834972	-0.05126816044615613	0.6713995453533124	0.5944765478913736	2.813570469875579
1	338	0.7882501220699601	2.21174987793004	3	2	0.2627500406899867	3.805898554283686	0.9042613814324179	-1.031300692098742	0.9811783244097676	0.1174173564449477	2.813570469875579
1	339	0.5591689518752117	2.437512512726787	4	2	0.1865960591675623	7.153473000576524	0.8205086084922895	-2.25086396800443	0.9988537880549605	0.01317754288656769	2.813570469875579
1	340	0.9783801465344799	2.021619853465521	0	4	0.3261267155114932	0	1.978611356206797	0.703238599278551	0.2062115358887602	1	2.813570469875579
1	341	0.5766670082902472	2.420440431370265	2	5	0.1924078532051448	3.46820603788272	2.065739745212151	-0.4984649603365324	0.8647771570409257	0.4022929732289338	2.813570469875579
1	342	0.5487057263944384	2.353564079395169	2	11	0.1890608947865047	3.644941001695134	4.673762697307497	0.3656640935877678	0.5424650899343786	0.7356142343721881	2.813570469875579
1	343	1	2.000000000000001	7	3	0.3333333333333333	6.999999999999997	1.499999999999999	-1.954811531784103	0.9965960473505063	0.01966163694558676	2.813570469875579
1	344	0.6241057204818006	1.926046140244855	3	8	0.2447327667396107	4.806877907935283	4.153586891216934	-0.2321928751076345	0.7277003593784372	0.5283736212353125	2.813570469875579
1	345	0.5952762114606676	2.366567629183217	5	10	0.2009816328909692	8.39946213830917	4.225528937641787	-1.483500500647479	0.937673926649217	0.1667751992770559	2.813570469875579
1	346	0.9870617334495134	2.012938266550488	2	3	0.3290205778165043	2.02621571906201	1.490358671128554	-0.1904544612160195	0.7964711255498064	0.5305484310216417	2.813570469875579
1	347	0.5619361142783496	2.438063885721651	2	1	0.1873120380927831	3.559123446921441	0.410161524419614	-1.11920492350102	0.9934280073660983	0.09211341357561309	2.813570469875579
1	348	0.531296769001426	2.468703230998575	2	0	0.1770989230004753	3.764374482756608	0	-1.337935027062989	1	0.03136402852792819	2.813570469875579
1	349	1	1.935696465959038	2	1	0.3406346710552444	1.999999999999999	0.5166099218477166	-0.527226914710219	0.9604754849588959	0.269046907292535	2.813570469875579
1	350	0.9378236732613245	2.062176326738677	6	4	0.312607891087108	6.397791153143668	1.939698341085111	-1.584496588868344	0.9864850285278343	0.05727091804521312	2.813570469875579
1	351	0.8993477228832896	2.007237717637524	4.333333333333334	7.666666666666666	0.3094172668539002	4.81830689406847	3.819511062043099	-0.3549922927892895	0.7544898545224116	0.4580590768830375	2.813570469875579
1	352	0.9146903019891438	2.023486754410587	5	6	0.3113121790930978	5.466331051205727	2.965178787022857	-0.8889602343222901	0.9082723999462915	0.235858450500249	2.813570469875579
1	353	1.452019644639171	1.488004660220945	8	0	0.4938801499834054	5.509567332326285	0	-1.958211955704073	1.000000000000001	0.003539749840743123	2.813570469875579
1	354	0.6135209574073244	2.230474398403948	1.5	5.5	0.2157250208421359	2.444904256146104	2.465843142577926	0.007442104847207826	0.6789002358726437	0.6417906068147133	2.813570469875579
1	355	0.5933555246435563	2.388275361033058	4	4	0.1990036820097225	6.741320900994224	1.674848748709522	-1.800726943408938	0.989820287478312	0.05537202519613094	2.813570469875579
1	356	0.78421879083433	2.20941266848519	4	5	0.2619623696139906	5.100617387329373	2.263044867678831	-1.008530815215737	0.9411547670579274	0.1887780083011796	2.813570469875579
1	357	0.6138950435438472	2.317379362897458	2.5	12.25	0.2094294011488138	4.072357361884188	5.286143562046578	0.4314042293086998	0.5006719875449669	0.7355873070443331	2.813570469875579
1	358	0.6244607686724236	2.336537222136577	3.5	7.5	0.2108953706185424	5.604835684779442	3.209878245869265	-0.851216439947952	0.8761198775725934	0.3024070972581647	2.813570469875579
1	359	1.221584442173167	1.889140390164757	2	2	0.3927009002770142	1.637217969510198	1.05868256822648	-0.2132124120612993	0.8291059687326869	0.5121500492509687	2.713422711607367
1	360	0.6779043686181329	2.315233944958714	2	12	0.2264861485161461	2.950268640511757	5.183061532995096	0.7935798716930936	0.3541389324966389	0.8600227778934915	2.813570469875579
1	361	0.7848717102384795	1.970085436118794	5	6	0.2848943444642221	6.370467854524626	3.045553197845277	-1.181742093286323	0.9376642245667499	0.1782888829214482	2.813570469875579
1	362	1.456424037117552	1.4969144210381	8	0	0.4931449807574994	5.492905772025717	0	-1.952290099301697	0.9999999999999992	0.003497815820926675	2.813570469875579
1	363	0.5413865802714116	2.159851174319136	2	0	0.2004216694185347	3.694217908019342	0	-1.312999957730829	1	0.04016884557251221	2.813570469875579
1	364	0.6092063183322143	2.233687923156321	3.5	10.5	0.2142908833686457	5.745180072297558	4.700746192495385	-0.3712129804406	0.7429319775563786	0.4778715217801808	2.813570469875579
1	365	1.120576198956268	1.678120242198027	6	4	0.4003921906207512	5.35438822062127	2.383619420954449	-1.055871474155113	0.9449460789059858	0.1668951695784154	2.813570469875579
1	366	1.22268946418821	1.567334289524682	5	2	0.4382362202332816	4.089345779485956	1.276051965025617	-0.9999016710552651	0.9690408552196149	0.1380785392447605	2.813570469875579
1	367	0.8650056059093891	1.87441680027255	5.5	5.5	0.3157620394566999	6.358340295630564	2.934246000782895	-1.216992547906251	0.9369155835877676	0.171838956172933	2.813570469875579
1	368	0.6498728061766996	2.16220060415319	1	9	0.2311009391822605	1.538762647852819	4.162425994476487	0.9325031573634945	0.2893088916890632	0.9277740431163659	2.813570469875579
1	369	0.613984467028143	2.238363412775472	3	4	0.2152558148238272	4.886117094331134	1.787019916949132	-1.101481981902891	0.9571417687917775	0.1752451718404655	2.813570469875579
1	370	0.8690629170065592	2.000378899980613	2.5	8.5	0.302868283253448	2.876661690515016	4.249194990050325	0.4878261675798741	0.4332843531756636	0.792676558315411	2.813570469875579
1	371	0.5636816192513477	2.460269726275077	2	4	0.1864056510318023	3.548102211770352	1.625837995436428	-0.7057518774911531	0.9171075638059657	0.3112635137628701	2.72371109116606
1	372	0.6401327382386695	2.128647651595772	2	8	0.231196645493775	3.124351998466782	3.758254680619727	0.2327349197236491	0.5826263495406545	0.7109342240776293	2.72371109116606
1	373	0.6340061336169015	2.458256506071843	1.057692307692308	6.480769230769231	0.2050298462619327	1.668268257372126	2.636327500715188	0.3554192096521592	0.5388926816474277	0.8027719396083424	2.72371109116606
1	374	0.6685596810808125	2.496427010767858	1	1.666666666666667	0.2112361744846094	1.495752777647871	0.6676208274777593	-0.4921478988633818	0.9104184126079984	0.4688808518151519	1.68268919177078
1	375	0.727416615079011	2.891041191868641	0	6.666666666666667	0.2010294589264875	0	2.305974292382057	1.184636522165198	0.2239778705326355	1	1.946566942041729
1	376	0.922151160052573	2.456202205120608	2.75	2.75	0.2729587643373421	2.982157502077229	1.119614661312042	-0.7465487877627216	0.9322589558144894	0.2425265332910939	2.494870892961875
1	377	0.7671903401972165	2.136595012991919	3	6	0.2642035298355079	3.910372488825667	2.808206498431386	-0.3917321432659979	0.8067523600142176	0.4390812921996031	2.813570469875579
1	378	0.5481788642118274	2.305216727561883	1.666666666666667	8.333333333333334	0.1921145689690618	3.040370170168825	3.614989095687805	0.2042312185428899	0.6010166927307304	0.6937941409841619	2.813570469875579
1	379	0.2492062797176418	2.720840829371562	1	5	0.0839065073934344	4.012739972415743	1.837667218907054	-0.7730649638233072	0.9158921616782947	0.4089301742702852	2.813570469875579
1	380	0.8078097976924317	2.178925548264896	3.5	13.5	0.2704658110353956	4.332703081836849	6.19571421829911	0.6621519369815703	0.3904057589366946	0.7965445256614572	2.813570469875579
1	381	1.324112427774156	1.667115111151727	4	0	0.4426652304256432	3.02089151653386	0	-1.073686104143483	0.9999999999999999	0.03839738469695131	2.813570469875579
1	382	0.6720222468873355	2.087651676827588	1	10	0.2435150910810128	1.488045975608379	4.790071117225877	1.173606695468168	0.2108378156913338	0.9535695432482987	2.813570469875579
1	383	0.6271196700456289	2.34741153123302	1	15	0.2108297501724143	1.594591985812278	6.390017174415506	1.704391356089009	0.1193738528895177	0.9773675652270177	2.813570469875579
1	384	0.5981632308796586	2.401836769120342	4	0	0.1993877436265528	6.687137880604265	0	-2.376744407933732	1	0.001580497578470674	2.813570469875579
1	385	0.8370440951016118	2.043464969079217	2.5	10.5	0.2905889467630103	2.986700479257925	5.138331294581127	0.7647332236246962	0.3370264132079283	0.8516758595399693	2.813570469875579
1	386	0.8507039741692992	2.149296025830702	3	2	0.2835679913897663	3.52649110747303	0.9305372438061438	-0.9226546452137323	0.9750045980710267	0.1420319712069618	2.813570469875579
1	387	0.651860350542341	2.161418025149117	1	12	0.2317084424260448	1.534070908236727	5.551910764310441	1.428021760639033	0.1599050295757744	0.9675033350893031	2.813570469875579
1	388	0.8366765190687486	2.163323480931252	2.5	8.5	0.2788921730229161	2.988012622587509	3.929139620090926	0.3344956195623687	0.5004458216242421	0.7431749740196382	2.813570469875579
1	389	1.442836708887723	1.5347944448964	5	1	0.4845585750451644	3.465395612130273	0.6515530488954181	-1.000096707497534	0.9870557258888837	0.0955598599632641	2.813570469875579
1	390	0.828698461976309	2.122898275644252	1	5	0.2807627652564649	1.206711543322	2.355270649264912	0.4082211973150625	0.4626596681254604	0.8615691212473975	2.813570469875579
1	391	0.6167880790455985	2.379807088385805	3	7	0.2058296314928292	4.863907234786574	2.941414887854636	-0.6832927653725889	0.8686337904180077	0.3398636310242784	2.813570469875579
1	392	0.5728299324180058	2.384334314636644	4	7	0.193709204008045	6.982875324121711	2.935829911530989	-1.438402007670236	0.9554477943201575	0.1474857392332957	2.813570469875579
1	393	1	1.973319150062771	2	4	0.3363244742761263	1.999999999999999	2.027041596324021	0.009611131696736084	0.6744626048984053	0.6547158581237811	2.813570469875579
1	394	1.206164280539475	1.635810264784539	3	1	0.4244106557970455	2.487223381095489	0.6113178413950807	-0.6667348693716436	0.9675551988119889	0.2084524634228903	2.813570469875579
1	395	0.8401708293176622	2.04417795458951	2	14	0.2912861419552587	2.380468269321232	6.848718805800512	1.588106850110946	0.1128022342618627	0.969311129279818	2.813570469875579
1	396	0.5841276997722552	2.245484974603174	6	6	0.206433801015253	10.27172654599214	2.672028567485886	-2.701086772083703	0.9952895581843887	0.02256938658136631	2.813570469875579
1	397	0.5888573533322987	2.14125769650532	3	0	0.2156895744621908	5.094612443953072	0	-1.810728573710956	0.9999999999999998	0.01003430877229172	2.813570469875579
1	398	1	2.000000000000001	4	1	0.3333333333333333	3.999999999999998	0.4999999999999998	-1.243970974771702	0.9958847736625519	0.04526748971193373	2.813570469875579
1	399	0.6463433191379031	2.31162349034496	2	11	0.21850932101936	3.094330738449672	4.758560399625671	0.5915009696734534	0.4352364296589332	0.8120477682790894	2.813570469875579
1	400	0.8300518226004807	2.16994817739952	1	0	0.2766839408668268	1.204744056662735	0	-0.4281904681477592	1	0.2766839408668269	2.813570469875579
1	401	0.9906465671075309	2.00434319086115	4	1	0.3307679315001819	4.037766982506301	0.498916555088731	-1.25777920450454	0.9960407129743845	0.04401277458590303	2.813570469875579
1	402	0.9271790607915649	2.056246964459276	3	8	0.3107766215566244	3.235620957012118	3.890583251075453	0.2327868809670506	0.5379606384146134	0.7142183916654404	2.813570469875579
1	403	0.8794491368020083	2.094834216143055	2.5	15.5	0.2956843825694008	2.842688559671449	7.399153537093798	1.619460051279201	0.119522843737638	0.9599118443151472	2.813570469875579
1	404	1.074343124716096	1.749556979278796	2	2	0.3804465757114613	1.861602642571493	1.143146535772983	-0.2553538695728073	0.8425859166443636	0.4907607623185716	2.813570469875579
1	405	0.563726358085107	2.436273641914894	1	0	0.1879087860283689	1.773910312437489	0	-0.6304836972915537	1	0.1879087860283689	2.813570469875579
1	406	1.164514085201531	1.83548591479847	4	1	0.3881713617338435	3.434909075666319	0.5448148590722346	-1.027198091371029	0.9911871281371418	0.07826631334012457	2.813570469875579
1	407	1	1.828817876664266	2	0	0.3535045533504608	1.999999999999999	0	-0.710840557012401	1	0.1249654692395087	2.813570469875579
1	408	0.9202927107877358	1.941513374920486	5	13	0.3215775923406032	5.433054007045421	6.695807594182766	0.4488082316250593	0.4544433609627642	0.7355816403205785	2.813570469875579
1	409	0.6068349229017637	2.393165077098237	5	2	0.2022783076339212	8.239473061456312	0.8357133484602917	-2.631446339186034	0.9996036315499026	0.004921890193088974	2.813570469875579
1	410	0.5860251849638631	2.239067961157779	1	12	0.2074357037637407	1.706411303912927	5.359372831986319	1.298336603680281	0.2143598548258546	0.951309015688902	2.813570469875579
1	411	1.390915048075134	1.585804565488365	1	2	0.4672643811454039	0.7189511691486008	1.261189457721153	0.1927224835411822	0.5490332679455739	0.8488057745782028	2.813570469875579
1	412	0.5229441791526863	2.270701335348257	3	1	0.1871905996799687	5.736749962225082	0.4403925714196272	-1.882432818908449	0.99877217593165	0.02255340230571967	2.813570469875579
1	413	0.6053652225448746	2.365388642090894	2.333333333333333	13.66666666666667	0.2037749507797395	3.854422498081921	5.777767942009718	0.6835959733444498	0.4197186260074567	0.798676077821763	2.813570469875579
1	414	0.9623195901852106	2.030768549202179	5.833333333333334	9.166666666666666	0.3215139499307138	6.061742266112066	4.513890403841413	-0.550137939974577	0.7963493332303986	0.3795735373426122	2.813570469875579
1	415	0.6520597573544901	2.323154059481647	2	12	0.2191639987904785	3.067203546058903	5.165391400119843	0.7457385114486665	0.3789397048818329	0.8456023890551279	2.813570469875579
1	416	0.5929187477906501	2.139666918793365	3	0	0.2169808453002147	5.059715199053295	0	-1.798325385209579	1	0.01021560731187188	2.813570469875579
1	417	1.076213241680887	1.833914983899024	4	3	0.3698164335925186	3.716735536307457	1.635844641839287	-0.7395908212528941	0.9300816066104034	0.2337561865999732	2.813570469875579
1	418	0.6138963249768601	2.022734878716802	2	9	0.2328335961877609	3.257879089071574	4.449421471245647	0.4234983253242507	0.5094778496300283	0.764970208911728	2.813570469875579
1	419	0.5937310677727666	2.406268932227234	2	0	0.1979103559242555	3.368528461046344	0	-1.197243323781155	1	0.03916850898206536	2.813570469875579
1	420	1.057683337742802	1.9423166622572	6	0	0.3525611125809338	5.672775381717348	0	-2.016219406073099	0.9999999999999996	0.001920465227325363	2.813570469875579
1	421	0.5396450737144005	2.321728571983467	4	8	0.1885965066204366	7.412279282877217	3.445708553763264	-1.409799673256225	0.9416313924599765	0.1760302104052359	2.813570469875579
1	422	0.8678987867487309	1.987549699170329	2	13	0.3039448237390938	2.304416172180949	6.540716946814787	1.505667201156392	0.1202574300759365	0.9670691554498583	2.813570469875579
1	423	0.6292181177675594	1.871332101205992	1	2	0.2516318660562021	1.589274008110192	1.068757383422797	-0.1850021637135015	0.8419101648978105	0.5808727865951215	2.813570469875579
1	424	0.6784553502047583	2.188649838722827	2.5	12.5	0.236634272375102	3.684840865718721	5.711283631964763	0.7202388523560437	0.3921798334194035	0.8137236232609388	2.813570469875579
1	425	0.5826423000098674	2.272760900351058	3	8	0.2040490463610256	5.148956744042088	3.51994791830689	-0.5789827705318626	0.8297815148411539	0.3960466533289178	2.813570469875579
1	426	0.8184342904928663	2.181565709507135	3	1	0.2728114301642886	3.665535565712161	0.4583863761893849	-1.139885858151121	0.9944607591474914	0.06459941485014098	2.813570469875579
1	427	0.5883422418826572	2.249233872355703	2	7	0.2073397217189979	3.399381954285875	3.112170808929108	-0.1020806652727869	0.7186342338035381	0.5856484171854006	2.813570469875579
1	428	0.6132128956410363	2.359717700499525	1.5	10.5	0.2062654595560035	2.446132510686913	4.449684806694152	0.7121031150486307	0.3968867976666319	0.8399675770141641	2.813570469875579
1	429	0.7580251022792835	2.229305853941732	3	4	0.2537466097289027	3.957652577704073	1.79428049001326	-0.7689063099196094	0.925933894889352	0.2514091081257107	2.813570469875579
1	430	0.589967055421939	2.272104199496775	3.5	8.5	0.2061329026690129	5.93253465228975	3.741025610481498	-0.7789067539883456	0.8485204077258744	0.3426331680246558	2.813570469875579
1	431	0.8451387341201971	2.154861265879805	4	6	0.2817129113733989	4.732950743482446	2.784401991443412	-0.692553740132623	0.8792999583506638	0.3023497320665867	2.813570469875579
1	432	0.5956000924419043	2.259712855786609	3	0	0.2085936299246726	5.036936760201434	0	-1.790229466128914	1	0.009076180519784316	2.813570469875579
1	433	0.5974932308278545	2.402506769172146	3	0	0.1991644102759515	5.020977385540186	0	-1.784557180742028	1	0.007900147575808925	2.813570469875579
1	434	0.5385817580442167	2.461418241955784	2	0	0.1795272526814055	3.71345662961686	0	-1.319837789519122	0.9999999999999999	0.03223003445533335	2.813570469875579
1	435	0.587713827178855	2.412286172821146	3	0	0.1959046090596183	5.104525129858873	0	-1.814251743296341	1	0.007518547734500558	2.813570469875579
1	436	0.9865596423631108	1.999616636411669	3	6	0.3303755539736233	3.040870385508661	3.00057515562936	-0.01432174182617266	0.6575615621138389	0.6155190072807886	2.813570469875579
1	437	0.9570456959767557	2.026519652100811	2.5	4.5	0.3207724934174542	2.612205467836636	2.220555816142731	-0.1392002282819041	0.7225099961486797	0.5566216163673511	2.813570469875579
1	438	0.9943379911290425	1.944204745697279	4	11	0.3383779240872792	4.02277699905453	5.657840319721526	0.5811346608067369	0.3879744681642913	0.8023307084750945	2.813570469875579
1	439	1.214064512621351	1.785935487378651	5	1	0.4046881708737833	4.11839729109966	0.5599306397499126	-1.264751208277754	0.9956073858088225	0.04316283843296609	2.813570469875579
1	440	0.6979804213957297	2.093413134201839	4	13	0.2500472998499523	5.730819772854552	6.209954350437638	0.1702941450065311	0.5737053269481295	0.6471490365052713	2.813570469875579
1	441	0.9196114769243918	2.056797336336484	1.5	8.5	0.3089667900549217	1.631123618657628	4.132638568630192	0.8890891402066731	0.2475366064403361	0.9196591778756884	2.813570469875579
1	442	0.5649113400638028	2.15063693424948	2	0	0.2080284653406354	3.540378565907552	0	-1.258322335912246	1	0.0432758423919799	2.813570469875579
1	443	0.5070268596795626	2.311558169893502	1	4	0.1798870193234379	1.972282100857522	1.730434497430055	-0.08595754256624766	0.7778736612994599	0.6290046812985328	2.813570469875579
1	444	0.8127283566355537	2.127203283353267	1.666666666666667	8.333333333333332	0.2764446443518817	2.050705691586985	3.91750680273344	0.6634989708393579	0.3618242707605618	0.8604947807497618	2.813570469875579
1	445	0.8323269501564097	2.261424536833526	1.5	9.5	0.2690348444781587	1.802176416032332	4.200891891489785	0.9348486602894305	0.279289042249262	0.9037306422270933	2.565886412796277
1	446	0.5790093804295018	2.498721085279347	1.28125	7.21875	0.1881286834180741	2.212831161819149	2.888977902546883	0.263513902001171	0.586931266430356	0.735709636324445	2.565886412796277
1	447	0.636882043601096	2.255151897824432	3	12.41666666666667	0.2202194222129935	4.710448394866376	5.505911454853729	0.2902742062802825	0.549039416147568	0.6928255957822493	2.740384928377934
1	448	0.4788860691379223	2.448146218658729	2.5	7	0.1636080582829539	5.220448371990507	2.859306338260754	-0.8616096261802685	0.8758092192010518	0.3348929256204461	2.740384928377934
1	449	0.9581983430041242	2.203695177142266	2	8	0.3030457341143358	2.087250530750909	3.630266147051397	0.5780142030564873	0.3746974858031345	0.8553741651061582	2.669511593558012
1	450	0.6501844779471126	2.049825436917935	3	11	0.2408081816172184	4.614075084462454	5.366310614497651	0.2673597615873694	0.5538924316113698	0.6915681784574494	2.813570469875579
1	451	0.4915946456070746	0.8406490897703773	0	4	0.3689975284198246	0	4.758227955843736	1.758383172718004	0.1585346657707631	1	2.706024505733157
1	452	0.2768851910448229	1.111062318050135	1.5	3.5	0.199492552297869	5.417407822858883	3.150138334402651	-0.8378599246431989	0.8403939501568607	0.4664802529092517	2.706024505733157
1	453	0.608119205420564	2.648692948655614	1	8	0.1867222230362445	1.64441443566713	3.020357646234731	0.5515087832597627	0.4772753378167236	0.844349633642386	2.494870892961875
1	454	1.392107970279407	1.574878116452698	3	1	0.4691993590750878	2.15500526112057	0.6349697729322884	-0.5402514365511878	0.9515348411197376	0.2677777977285525	2.813570469875579
1	455	0.5437530017535546	2.290451744451412	1	4	0.1918538180707114	1.839070307244447	1.746380385306062	-0.03294387787005871	0.7538732012527294	0.655293377393819	2.813570469875579
1	456	0.5989126154851072	2.279918587866463	1	5	0.2080401986708515	1.669692663244403	2.193060763927968	0.186015636106214	0.6356069609446692	0.7532717785390478	2.813570469875579
1	457	1.473476834831113	1.500349691845352	3	4	0.4954817712510836	2.036000790160949	2.666045137170793	0.2239305372854962	0.5098828183550221	0.7659580034859886	2.813570469875579
1	458	0.5596616850748203	2.44033831492518	1	2	0.1865538950249401	1.786793748202205	0.8195584963641892	-0.3437750225892826	0.908577962795101	0.4617471328489064	2.813570469875579
1	459	0.5920258309002067	2.030753003282481	2	2	0.2257246486757982	3.378230975089202	0.9848563546463935	-0.850653874167455	0.9617840584257565	0.2214896171395884	2.813570469875579
1	460	1.043008841416644	1.882737979759609	2	0	0.3564931982041146	1.917529286984321	0	-0.6815287932237636	1	0.1270874003657981	2.813570469875579
1	461	0.5300927249915007	2.000000000000001	1	0	0.2095151374316849	1.886462410922605	0	-0.6704869954815911	1	0.2095151374316849	2.813570469875579
1	462	0.5722032928343378	2.427796707165663	4	0	0.1907344309447792	6.990522512001806	0	-2.484573458119547	1	0.001323476980377825	2.813570469875579
1	463	0.9913263414940745	1.994656918854491	2	1	0.3319932682336448	2.01749909821392	0.5013393484099957	-0.5388739205352022	0.9634078579615091	0.2574743063803887	2.813570469875579
1	464	0.8466086157594498	2.153391384240551	2	0	0.2822028719198165	2.362366697870067	0	-0.8396330296907528	1	0.07963846091979221	2.813570469875579
1	465	1.07711489265156	1.914411480095032	4	1	0.3600552889870181	3.713624263566816	0.5223537418143563	-1.134242257629887	0.9939487377602054	0.05982735418672513	2.813570469875579
1	466	0.8316524717371828	1.781161490064911	3.75	6.25	0.318297622370167	4.509094997537707	3.508946288622168	-0.3554731326703777	0.7625172842543162	0.4659209645456559	2.813570469875579
1	467	0.9969055729046742	2.003094427095327	6	1	0.3323018576348912	6.018624193781822	0.4992275883119962	-1.961705478702264	0.9995525655868661	0.006740682065262571	2.813570469875579
1	468	0.5766408306535722	2.409050919110491	2.5	9.5	0.1931347503301839	4.335454354084617	3.943461686358936	-0.1393221431354501	0.697627689423283	0.5611970930485387	2.813570469875579
1	469	0.9958764741272077	2.001408604287648	3	7	0.3322595108817233	3.012421799228884	3.497536677419989	0.1724196651141843	0.5621972384958547	0.698338608852373	2.813570469875579
1	470	0.5973797646785108	2.143168657768355	2	8	0.217978182682555	3.347954045742294	3.732790684019365	0.1367787451558265	0.6230673658772048	0.6760141163064635	2.813570469875579
1	471	1	2.000000000000001	1	0	0.3333333333333333	0.9999999999999996	0	-0.3554202785062005	1	0.3333333333333333	2.813570469875579
1	472	0.5340072750070124	2.465992724992988	2	0	0.1780024250023374	3.745267328003606	0	-1.331143956799215	0.9999999999999999	0.03168486330671283	2.813570469875579
1	473	0.6241047139468459	2.228380925053661	2	10	0.2187932887071531	3.204590440203496	4.48756309460834	0.4559944981444088	0.4927687084585354	0.7746991400740668	2.813570469875579
1	474	0.5973797646785108	2.40262023532149	2	2	0.1991265882261702	3.347954045742294	0.8324245216108336	-0.894070204057374	0.9731341096040926	0.1794599079167173	2.813570469875579
1	475	0.9657866079492992	2.034213392050702	1	2	0.3219288693164329	1.035425415686129	0.9831810211335735	-0.01856871726225721	0.7558136643935369	0.6882361447970317	2.813570469875579
1	476	0.9913948654963896	1.997170952060689	2	1	0.3317293063021039	2.017359651140218	0.5007082638410076	-0.5390486584707009	0.9634950698643281	0.2571231377076812	2.813570469875579
1	477	0.5873196887871175	2.382269750872978	1	3	0.1977780769769787	1.702650224556774	1.259303233355776	-0.1575745110875446	0.8226033333325259	0.5858305086650898	2.813570469875579
1	478	1.093472966786087	1.851079144334653	4	2	0.3713545984315744	3.658069400432199	1.08045083113876	-0.9161379097810286	0.9707394315184781	0.1419953609407161	2.813570469875579
1	479	0.8213680560110206	2.080861330809909	4	5	0.2830127969005021	4.869923989284446	2.402851129947188	-0.8768477227607371	0.9206651824748907	0.2324971107908461	2.813570469875579
1	480	0.9276472849090835	2.071017709967862	5.5	4.5	0.3093534244385144	5.928977629184828	2.172844770154008	-1.335005786863025	0.9663555636656063	0.1106778244011322	2.813570469875579
1	481	1.285885815472014	1.682464473345842	6	0	0.4331988109072253	4.666044160225504	0	-1.65840671494958	0.9999999999999997	0.00660881409085301	2.813570469875579
1	482	0.5505854999693289	2.029643024996624	5	9	0.2133863317306726	9.081241696845506	4.434277303524826	-1.651625378882434	0.9418648167345	0.1602645073465321	2.813570469875579
1	483	1.196855516867106	1.803144483132895	6	0	0.3989518389557019	5.013136435804401	0	-1.781770348203182	1	0.004032021392708196	2.813570469875579
1	484	0.5385736805124607	2.46142631948754	1	0	0.1795245601708202	1.856756162032436	0	-0.6599287922276726	1	0.1795245601708202	2.813570469875579
1	485	0.5068526131548218	2.493147386845179	1	0	0.1689508710516072	1.972960134851949	0	-0.7012300406107109	1	0.1689508710516072	2.813570469875579
1	486	0.5322589070971381	2.467741092902862	1	0	0.177419635699046	1.878784904613158	0	-0.667758254050854	1	0.1774196356990461	2.813570469875579
1	487	0.7826652366056405	2.211022287158727	2	4	0.2614385203508113	2.555370938249216	1.809117901357837	-0.2652334622080321	0.8120648993117199	0.4929893116664653	2.813570469875579
1	488	0.86339373039459	2.136606269605411	2	0	0.2877979101315299	2.316440263106793	0	-0.8233098434563931	0.9999999999999998	0.08282763707607632	2.813570469875579
1	489	1	2.000000000000001	6	1	0.3333333333333333	5.999999999999997	0.4999999999999998	-1.954811531784103	0.9995427526291726	0.00685871056241405	2.813570469875579
1	490	0.5953769949845399	2.196259266834158	1	4	0.2132716941413647	1.67960806081526	1.821278598753908	0.05035258205027739	0.709896215727376	0.6986134409907239	2.813570469875579
1	491	0.9734155813761063	1.989417962961824	5	2	0.3285421090348914	5.13655225544218	1.005319162305351	-1.468324016536724	0.993675793231752	0.04256619894906721	2.813570469875579
1	492	0.5909181680138156	2.409081831986186	3	5	0.1969727226712718	5.076845090215369	2.075479518218653	-1.066746187497995	0.9464539789542028	0.1964544285022797	2.813570469875579
1	493	0.8861320411191508	2.062749050545377	5	9	0.3004977188208575	5.642499952586289	4.363109510398494	-0.4547213072805573	0.7792579345348293	0.4174274941474152	2.813570469875579
1	494	0.5247076243583888	2.272524425897221	0	6	0.187581013992186	0	2.640235647909978	0.9383932893021634	0.2875281600128621	1	2.813570469875579
1	495	1	2.000000000000001	2	1	0.3333333333333333	1.999999999999999	0.4999999999999998	-0.5331304177593007	0.962962962962963	0.2592592592592592	2.813570469875579
1	496	1.127030377900286	1.817521733220455	6	1	0.3827510383137084	5.323725178711067	0.5501997482187497	-1.696607737962011	0.9987965871555012	0.01478831995313412	2.813570469875579
1	497	0.6327627520988814	2.254359233329037	2	7	0.2191673075445393	3.160742305652437	3.105095184702672	-0.01977811522603382	0.6864998616266961	0.6195272929470534	2.813570469875579
1	498	1	1.938167204616741	5	0	0.3403482274353551	4.999999999999998	0	-1.777101392531003	1	0.00456685755269437	2.813570469875579
1	499	1.299989016248222	1.690730118785511	6	0	0.4346743901892877	4.615423611282537	0	-1.640415145346134	1	0.006745036763288192	2.813570469875579
1	500	0.570440864723792	2.236362238759071	2	4	0.2032350840769529	3.506060178504922	1.788619003967599	-0.6104134205720715	0.8971046501122864	0.3525901118720974	2.813570469875579
1	501	0.6328094823659691	2.238354332481653	3	9	0.2204017336431754	4.740763347577379	4.020811124225243	-0.2558856197349745	0.7378287978588471	0.5127275913504061	2.813570469875579
1	502	1	2.000000000000001	6	0	0.3333333333333333	5.999999999999997	0	-2.132521671037203	1	0.001371742112482699	2.813570469875579
1	503	0.7995179664600027	2.097739227166294	2.5	12.5	0.2759568491947729	3.126884078752052	5.958795944758815	1.006518904121138	0.2723344838688606	0.8869904498992885	2.813570469875579
1	504	0.9390529822926243	2.058690705350823	3.5	4.5	0.3132532598311706	3.727159240211371	2.1858553051723	-0.5478106738542898	0.8561338400320297	0.3502977810283668	2.813570469875579
1	505	1.011434182442923	1.988565817557078	5	0	0.3371447274809742	4.943475400370066	0	-1.757011403588081	1	0.004355939721264912	2.813570469875579
1	506	1.009660272039619	1.98210771135657	3	0	0.337479469545454	2.971296467810592	0	-1.056059018113731	1	0.03843634416049513	2.813570469875579
1	507	1.351123980494353	1.549948750396957	5	0	0.4657325430373616	3.700622646169439	0	-1.315276331547895	1	0.02191204577422945	2.813570469875579
1	508	0.5300927249915007	2.4699072750085	1	0	0.1766975749971668	1.886462410922605	0	-0.6704869954815911	1	0.1766975749971669	2.813570469875579
1	509	0.5620804308733337	2.437919569126667	2	0	0.1873601436244445	3.558209626498641	0	-1.264659856433591	0.9999999999999999	0.03510382341897256	2.813570469875579
1	510	0.5319137837752598	2.468086216224741	2	0	0.1773045945917532	3.760007845265813	0	-1.336383035549874	1	0.03143691926334602	2.813570469875579
1	511	1	2.000000000000001	2	0	0.3333333333333333	1.999999999999999	0	-0.710840557012401	1	0.1111111111111109	2.813570469875579
1	512	1.253026253136139	1.485700694401847	4	0	0.4575214240552761	3.19227150268288	0	-1.134598026550957	1	0.04381731293076285	2.813570469875579
1	513	0.9729626682170258	2.027037331782976	4	3	0.3243208894056751	4.111154652346613	1.479992476192438	-0.9351683934436976	0.95971715529604	0.1597336854827145	2.813570469875579
1	514	0.6077712109420303	2.384034272041572	0	1	0.2031452961761155	0	0.419457057193917	0.1490835440892533	0.7968547038238845	1	2.813570469875579
1	515	1.091850008971834	1.753918067754527	1	4	0.383674979665893	0.9158767154672401	2.280608241365028	0.4850532590207839	0.3657343451747834	0.9110698564090465	2.813570469875579
1	516	0.5086183842564517	2.21721337755751	1	3	0.1865919941874846	1.966110606603216	1.353049747203316	-0.2178942613891631	0.8394359343539048	0.5622423238954857	2.813570469875579
1	517	0.6170111240708182	2.373147589221621	2.5	6.5	0.2063472822790173	4.051790806470224	2.73897840552427	-0.4666001491706052	0.8135190123940051	0.430715719048281	2.813570469875579
1	518	0.571122585556108	2.408330438575685	1	8	0.1916870583057882	1.750937583787358	3.321803300684642	0.5583175305954753	0.4616964771199486	0.8526955760415349	2.813570469875579
1	519	0.8332462854070629	2.166753714592939	4	2	0.2777487618023541	4.800501448435373	0.9230398390597584	-1.378128485101382	0.9923778075657477	0.05418899033619384	2.813570469875579
1	520	0.6050429324841957	2.394957067515805	0	0	0.2016809774947319	0	0	0	1	1	2.813570469875579
1	521	0.5276674175200027	2.325484594757702	2	2	0.184941922214218	3.790266242702364	0.8600357983486815	-1.041463320619534	0.9782069862906742	0.1581254189036931	2.813570469875579
1	522	0.6113722811230163	2.388627718876985	5	2	0.2037907603743387	8.178323019184988	0.8373008418994239	-2.609148146771031	0.9995861637705974	0.005093300865028461	2.813570469875579
1	523	0.9406208838665132	2.04446655198957	4	4	0.3151066439689583	4.252510303149568	1.9565005825639	-0.8160484143435021	0.9294640405772137	0.2223878118514502	2.813570469875579
1	524	0.7241804182435628	2.253674802787456	2	13	0.2431885919533827	2.761742722691712	5.768356634205147	1.068611553790722	0.2549976742079073	0.9109286928612488	2.813570469875579
1	525	0.538009595048276	2.440184783196077	2	4	0.1806495905634719	3.717405820281957	1.639220122814194	-0.7386293393815954	0.9234389228547306	0.2971805906149081	2.813570469875579
1	526	1.39396218078522	1.592047641134603	7	0	0.4668310768947795	5.021657040980047	0	-1.784798744067752	0.9999999999999996	0.004831904197479142	2.813570469875579
1	527	0.5551657003618942	2.014025203855744	2	5	0.2160858110818167	3.602528035677035	2.482590580509006	-0.3980484822253464	0.8232207718873747	0.4670574287613043	2.813570469875579
1	528	0.9363569167253618	2.063643083274639	3	6	0.3121189722417873	3.203906487380511	2.907479519413335	-0.1053561555116423	0.7014862796861361	0.5691087277218418	2.813570469875579
1	529	1.054908383685873	1.935273212469176	6	1	0.3527907418874947	5.687697711753764	0.5167229069037339	-1.837869305288344	0.9993198256387538	0.009414831029440629	2.813570469875579
1	530	0.5430570718354222	2.456942928164579	4	0	0.1810190239451407	7.365708334265523	0	-2.617922107560096	0.9999999999999999	0.001073734420414363	2.813570469875579
1	531	1.387723390495142	1.546274534174582	7	0	0.4729803585840492	5.044232912657318	0	-1.792822666666807	0.999999999999999	0.005295436241864571	2.813570469875579
1	532	1	2.000000000000001	2	0	0.3333333333333333	1.999999999999999	0	-0.710840557012401	1	0.1111111111111109	2.813570469875579
1	533	0.5385736805124607	2.46142631948754	1	0	0.1795245601708202	1.856756162032436	0	-0.6599287922276726	1	0.1795245601708202	2.813570469875579
1	534	0.5496426613126665	2.450357338687335	3	0	0.1832142204375554	5.458091613258961	0	-1.939916441296858	1	0.00615003428835792	2.813570469875579
1	535	0.8909602125594811	1.800496417850476	5	3	0.3310327212754575	5.611922877719072	1.666207147238623	-1.402387383833658	0.9810355735652481	0.08560784623153539	2.813570469875579
1	536	0.8084872115045754	2.191512788495426	3	0	0.2694957371681916	3.710633832311425	0	-1.318834510114657	1	0.01957292355807183	2.813570469875579
1	537	1	1.990409401279776	2	5	0.3344023729901465	1.999999999999999	2.51204601263697	0.1819915364194218	0.5681811009678158	0.7385916781178014	2.813570469875579
1	538	1	2.000000000000001	5	0	0.3333333333333333	4.999999999999998	0	-1.777101392531003	1	0.004115226337448097	2.813570469875579
1	539	0.8233684115870566	2.176631588412945	3	0	0.2744561371956854	3.64356946147284	0	-1.294998472753364	0.9999999999999998	0.02067372998947259	2.813570469875579
1	540	0.5343897418465731	2.465610258153428	2	0	0.1781299139488576	3.742586811432869	0	-1.330191246853104	0.9999999999999999	0.03173026624342756	2.813570469875579
1	541	0.5701275256413763	2.400641941719593	2	2	0.1919124091940527	3.507987090695297	0.8331104965063589	-0.9507053840763499	0.9757966067780511	0.168506021289746	2.813570469875579
1	542	0.7866307127134395	2.148785123192182	2	7	0.2679793108327194	2.542489083729149	3.257654720543193	0.254184369814512	0.5503915575743457	0.7407931230088878	2.813570469875579
1	543	0.9830558884984246	2.008893616645744	3.5	1.5	0.3285670051610899	3.560326570390722	0.7466796586792657	-1.000027168978597	0.9766075603940113	0.1229108674512049	2.813570469875579
1	544	0.5432314881054838	2.456768511894516	3	0	0.1810771627018279	5.522507560197734	0	-1.962811175098077	1	0.005937328015349963	2.813570469875579
1	545	0.6829975010725863	2.15227340467569	1.5	9.5	0.2408932069552386	2.19620130036257	4.413937364724109	0.7882283696486235	0.3501639741036265	0.8675870252880276	2.813570469875579
1	546	0.6742422488850356	2.241686730854966	3	10	0.2312272533280815	4.449439359460144	4.46092661492717	0.004082803537362257	0.6469996029556777	0.6079550159473579	2.813570469875579
1	547	1.100687512462344	1.899312487537657	5	0	0.3668958374874479	4.542615359389803	0	-1.614537616180868	1	0.006648350741549902	2.813570469875579
1	548	0.835535031472897	2.007071657668553	4.5	8.5	0.2939326902538363	5.385770590692427	4.235025674107589	-0.408998078742178	0.7596410913277043	0.4439481343446516	2.813570469875579
1	549	0.6374734497726815	2.32413222497895	0.6666666666666666	8.333333333333334	0.2152458901626536	1.045795188653575	3.585567655647823	0.9026866375614762	0.298637359991449	0.887123797655184	2.813570469875579
1	550	1.510120740499743	1.472309083337753	5	0	0.5063390690469521	3.310993529130229	0	-1.176794242255694	1	0.03328182968937932	2.813570469875579
1	551	0.834517989956425	2.161687343822637	2	8	0.2785249664127197	2.396593032229816	3.700812711357756	0.46354612158892	0.4420128096373386	0.8142651344753187	2.813570469875579
1	552	0.9019557171402319	2.09804428285977	3	4	0.3006519057134104	3.326105642427647	1.906537451415344	-0.5045433218081359	0.8731172042765398	0.3544100942919788	2.813570469875579
1	553	1.297463931062317	1.484913737444673	3	0	0.466314816190474	2.312203004783114	0	-0.8218038359228882	1	0.1013999272598856	2.813570469875579
1	554	0.5603028525470262	2.439697147452975	3	0	0.1867676175156753	5.35424723676239	0	-1.903008044081144	0.9999999999999998	0.006514854733076447	2.813570469875579
1	555	1.372972411709727	1.564550541025362	7	0	0.4673912115074268	5.098427281057369	0	-1.812084444177021	0.9999999999999992	0.004872634027982436	2.813570469875579
1	556	1	1.949886341324602	5	0	0.3389961118132319	4.999999999999998	0	-1.777101392531003	1	0.004476860738358512	2.813570469875579
1	557	1	2.000000000000001	2	0	0.3333333333333333	1.999999999999999	0	-0.710840557012401	1	0.1111111111111109	2.813570469875579
1	558	0.5735262063667554	2.426473793633245	2	0	0.1911754021222518	3.487198976782328	0	-1.239421231534513	1	0.0365480343766047	2.813570469875579
1	559	0.6377366133025533	2.149047214775236	2	0	0.2288432302775484	3.136090916346943	0	-1.114630306908796	0.9999999999999999	0.05236922404386313	2.813570469875579
1	560	0.7957420053548125	2.204257994645189	4	0	0.2652473351182708	5.026754869144359	0	-1.786610615573688	1	0.004949987672186573	2.813570469875579
1	561	1	1.991151085245927	3	3	0.3343194547853414	2.999999999999999	1.506666180296143	-0.5307611221018729	0.8988859966827916	0.3215652399750888	2.813570469875579
1	562	0.6099262417214812	2.292152150689087	0	4	0.2101687684648846	0	1.745084853462928	0.620238544634746	0.3891680789008511	1	2.813570469875579
1	563	0.8413081570369575	2.069437347731997	2	3	0.289035285173012	2.377250218331287	1.44966940085809	-0.3296810324833327	0.8511200110591921	0.449104309236716	2.813570469875579
1	564	0.5533756875167363	2.11754471859528	3	7	0.2071853905681411	5.421271782760186	3.305715311950344	-0.7519116700508288	0.8661304192768774	0.3439860730982786	2.813570469875579
1	565	0.9437704536678642	2.011323474249513	3	4	0.3193707126368713	3.178739054969158	1.988740275351543	-0.4229496976737314	0.8474719543738936	0.3972065615076452	2.813570469875579
1	566	0.9987925357095112	1.938260637917187	3	5	0.340066208088495	3.00362677206923	2.579632430328303	-0.1506961870266134	0.7274218748090586	0.5482422805440781	2.813570469875579
1	567	1	1.998054051856437	7	1	0.3335496901334338	6.999999999999997	0.5004869608361583	-2.310058734534294	0.9998467909808393	0.002602168231283897	2.813570469875579
1	568	0.8606737046469125	2.139326295353089	3	3	0.286891234882304	3.485641519896017	1.402310627657133	-0.7404580459401156	0.9394528459212038	0.2318044801856609	2.813570469875579
1	569	0.624205656578244	2.343196503084829	0.1666666666666667	7.833333333333334	0.210354250281033	0.2670060178247921	3.343011703466062	1.093274797477277	0.2048603063739064	0.8488325048239276	2.813570469875579
1	570	1	1.90883868528061	1	0	0.3437798063743546	0.9999999999999996	0	-0.3554202785062005	1	0.3437798063743547	2.813570469875579
1	571	1.480297170904954	1.493529355771511	7	0	0.497775225833138	4.728780232499312	0	-1.680704387229522	0.9999999999999998	0.00757238953229844	2.813570469875579
1	572	0.5311101597157188	2.332648750204816	1	8	0.1854591033748914	1.882848561088077	3.429577641853523	0.5497388806592944	0.4812796963087441	0.8421603718906727	2.813570469875579
1	573	0.6286060889331859	2.366784501123877	3	5	0.2098578031926083	4.772464111970872	2.11257087310895	-0.9453799957530642	0.9342255357483593	0.2251749613799926	2.813570469875579
1	574	1.426389677945063	1.475311235723187	3	0	0.4915701929258659	2.1032120789895	0	-0.7475242228720534	1	0.1187836381293828	2.813570469875579
1	575	0.9304845694587622	2.058146400287406	2.5	5.5	0.3113414064426264	2.686772120739394	2.672307470076941	-0.005141030166943808	0.6539348420798796	0.6217021059265804	2.813570469875579
1	576	0.5496608283298904	2.355086147425632	2	2	0.1892284708160937	3.638607477409066	0.8492258349811194	-0.9914028002118241	0.976743383820966	0.1644847399182492	2.813570469875579
1	577	0.979045644291743	2.017489073217346	5	2	0.3267259473321198	5.107014191985991	0.9913312674405438	-1.462797171285157	0.9938694189081788	0.04157282247331517	2.813570469875579
1	578	0.5867549113043892	2.000000000000001	4	0	0.226830500539579	6.817156401993764	0	-2.422955627016953	1	0.002647316122140531	2.813570469875579
1	579	1.289198788949973	1.508792830270189	6	0	0.4607586313318872	4.65405339457919	0	-1.654144953684064	1	0.009568434257915426	2.813570469875579
1	580	0.5939468848703847	2.406053115129617	2	0	0.1979822949567948	3.367304469382737	0	-1.196808292323186	0.9999999999999998	0.03919698911635949	2.813570469875579
1	581	0.9515802122418838	1.906201157504448	2	2	0.3329786604096834	2.101767117758872	1.049207210963166	-0.3741011352177906	0.8892039021241931	0.4067768779438719	2.813570469875579
1	582	0.5588635488526692	2.441136451147331	2	0	0.1862878496175564	3.578691084981195	0	-1.271939382111674	1	0.03470316291513331	2.813570469875579
1	583	0.6960208456650901	2.290344446435548	3	6	0.2330662117947072	4.310215733744753	2.619693299554908	-0.6008459543807351	0.8644503277318114	0.3519532653523219	2.813570469875579
1	584	1.080175479934107	1.919824520065894	8	0	0.360058493311369	7.406204036855211	0	-2.632315101452827	0.9999999999999999	0.0002824779017076562	2.813570469875579
1	585	0.5188902372526727	2.259743735223837	0.5	6.5	0.1867429256219027	0.9635949264478566	2.876432357652337	0.6798612125357819	0.4243800597331887	0.7647146164141962	2.813570469875579
1	586	0.5762853564796913	2.09902661666312	2	12	0.2154086559866521	3.470502898455102	5.716935604693154	0.7984277380965664	0.3920182596490882	0.8377498991121068	2.813570469875579
1	587	0.8273505178268782	2.172649482173123	4	0	0.2757835059422926	4.83471021509289	0	-1.718354051145088	0.9999999999999997	0.005784597603788022	2.813570469875579
1	588	0.5680247570127601	2.431975242987241	3	0	0.18934158567092	5.281459941600059	0	-1.877137963362835	1	0.006787940543106052	2.813570469875579
1	589	0.8665587311456863	2.133441268854315	4	6	0.2888529103818953	4.615959491529857	2.812357709393179	-0.6410366477212978	0.8681868968094615	0.3209093494005859	2.813570469875579
1	590	0.9281755653824826	2.002906503494215	3.5	10.5	0.3166665223189042	3.770838331170375	5.242381499926229	0.5230162828731028	0.4178872397299502	0.781502288625785	2.813570469875579
1	591	1.033626814573765	1.948809750288626	3.5	7.5	0.3465712655053423	3.38613506407851	3.848502912554303	0.1643349094775792	0.5561694973806426	0.6790365850190841	2.813570469875579
1	592	0.6312946723686056	2.185630952534198	2	2	0.2241076820728584	3.168092631759489	0.9150675678714365	-0.800770795688542	0.9625448629759056	0.2188678181185617	2.813570469875579
1	593	0.9575598455059033	2.009226983613697	4	6	0.3227599085000863	4.177284603957779	2.986223084267311	-0.4233274170464047	0.8080054628115878	0.4118785164017846	2.813570469875579
1	594	0.8189276697395438	2.109308033071922	3	10	0.2796658988049605	3.66332719097663	4.740891251163706	0.382988118379963	0.4856064176836189	0.7496948816428598	2.813570469875579
1	595	0.8051517423542568	2.194848257645744	3	1	0.2683839141180855	3.726005723129935	0.4556123625022844	-1.162364119059109	0.9948116898530157	0.06176176276319612	2.813570469875579
1	596	0.5512466294741534	2.113037587526588	2	3	0.2069023364536937	3.628140097487481	1.419757044412846	-0.7849041197721602	0.936641684724748	0.2769138351490699	2.813570469875579
1	597	0.7195090128428177	2.280490987157183	2	7	0.2398363376142725	2.779673310967844	3.069514433260737	0.1030154124078898	0.6291466725144721	0.6745794924193667	2.813570469875579
1	598	1	2.000000000000001	4	0	0.3333333333333333	3.999999999999998	0	-1.421681114024802	1	0.01234567901234551	2.813570469875579
1	599	1.287207008801764	1.68246887290336	6	0	0.4334503360220839	4.661254917797007	0	-1.656704521071809	0.9999999999999997	0.006631870906084636	2.813570469875579
1	600	0.7493691255252709	2.035637892884206	4	5	0.2690726165398452	5.337823328651546	2.456232524201894	-1.024175806258402	0.9346751466163553	0.2031154929433443	2.813570469875579
1	601	0.9916742469213788	2.008325753078623	2.833333333333333	2.166666666666667	0.3305580823071261	2.85712101744028	1.078842246256773	-0.6320363361157063	0.9291102832267986	0.2604187652919112	2.813570469875579
1	602	1.490298792539611	1.49497360169296	5	0	0.4992170213407694	3.355031907044307	0	-1.192446374798877	0.9999999999999997	0.03100608428938245	2.813570469875579
1	603	0.6050429324841957	2.394957067515805	0	0	0.2016809774947319	0	0	0	1	1	2.813570469875579
1	604	1.140579424216093	1.497905004467163	3	0	0.4322858273547982	2.630242082494048	0	-0.9348413734987638	0.9999999999999998	0.08078170063580781	2.813570469875579
1	605	0.6052724727812107	1.93513485066395	3.5	6.5	0.2382580412185135	5.782519703758531	3.358939041261043	-0.8613897140470995	0.8687373175571893	0.3181337736127147	2.813570469875579
1	606	0.7742679867723229	2.199032955327876	2.333333333333333	7.666666666666666	0.2604068682753037	3.013599132595238	3.486380978553168	0.1680362553630432	0.5800775304555125	0.6875475152334959	2.813570469875579
1	607	0.5866911712266613	2.41330882877334	3	0	0.1955637237422203	5.113422780383012	0	-1.817414148723681	1	0.007479367868944098	2.813570469875579
1	608	0.6789241997382413	1.959943795697525	1.5	12.5	0.2572785758562083	2.209377719306992	6.377733906166105	1.48151831684651	0.1757915398462688	0.946764861758862	2.813570469875579
1	609	0.8544752194407024	2.145524780559299	4	0	0.2848250731469007	4.681235814677229	0	-1.663806137005782	1	0.006581317917165208	2.813570469875579
1	610	0.818623773688602	2.165116906214098	5.666666666666667	9.333333333333334	0.2743615687524485	6.922186783231906	4.310775693703075	-0.928148456734518	0.8723533910570116	0.2700183061432743	2.813570469875579
1	611	0.5418155229771721	2.27822011254567	4	2	0.192130736275862	7.382586563819304	0.8778783002513358	-2.311905222638912	0.9986806548023728	0.01465949841596981	2.813570469875579
1	612	0.7832233889345143	2.207918954412521	5.5	12.5	0.2618475816360184	7.022262202207878	5.661439689631169	-0.4836639164175219	0.7540313654566546	0.4261118983267635	2.813570469875579
1	613	0.930891375579418	2.057724213962596	4.5	9.5	0.3114791272711226	4.834076368146659	4.616750843255949	-0.07724189858316215	0.6486457183550673	0.5662042315010233	2.813570469875579
1	614	0.5264386208873897	2.339791005787417	1	6	0.1836693808437553	1.899556682057925	2.564331594214673	0.2362744844226862	0.6220604568744066	0.7584190943136322	2.813570469875579
1	615	0.6424246835374366	2.29086637351609	3.291666666666667	14.95833333333333	0.2190115713176954	5.123817236506991	6.52955297011708	0.4996269859458161	0.4740987061411283	0.7365969044916094	2.813570469875579
1	616	0.9571795907283882	2.034221323774383	2.5	5.5	0.3199770335322941	2.61184006033556	2.703737265812876	0.03266213036468934	0.6347479192464767	0.6403896703714038	2.813570469875579
1	617	0.7952733272223469	2.201885351590664	5	11	0.2653424167509562	6.287146605888962	4.995718778933468	-0.4589996379271791	0.7678234356224451	0.4254849329383492	2.813570469875579
1	618	0.6440794553733967	2.224671630361953	3.25	17.75	0.2245156293189861	5.04596129077872	7.978705602099166	1.042356799916988	0.3237004827874095	0.8428707295138445	2.813570469875579
1	619	1	1.677848192293706	5	0	0.3734341636235369	4.999999999999998	0	-1.777101392531003	0.9999999999999998	0.007262233931161655	2.813570469875579
1	620	1	2.000000000000001	3	0	0.3333333333333333	2.999999999999999	0	-1.066260835518601	1	0.03703703703703698	2.813570469875579
1	621	0.6009468356102888	2.399053164389712	2	0	0.2003156118700962	3.328081423324093	0	-1.182867626369162	1	0.04012634435889084	2.813570469875579
1	622	0.6322952003870078	2.354540525967565	2.666666666666667	7.333333333333334	0.2116939993746234	4.217439362238531	3.114549633975744	-0.3919893743807879	0.7858491160406302	0.4579720842388929	2.813570469875579
1	623	0.609294389305221	2.389970454521554	0.5	1.5	0.2031479115821661	0.8206213757690277	0.6276228215131988	-0.06859559990490079	0.7968520884178338	0.3650267491841367	2.813570469875579
1	624	0.9774467972846855	2.015524044329664	6	2	0.3265807951398116	6.138441515863369	0.992297762771256	-1.829043845956944	0.9977360347978211	0.01766936165334887	2.813570469875579
1	625	0.7254083116601212	2.212440624139565	5.5	4.5	0.246918179767696	7.581936836942309	2.033952889357238	-1.971865999798616	0.9890990454952848	0.04656690757414161	2.813570469875579
1	626	0.6000785357217533	2.211793130332814	2.5	6.5	0.2134089343286935	4.166121351087967	2.938792019406411	-0.4362177328850876	0.7989177952516177	0.4505078825314698	2.813570469875579
1	627	1.096606795824444	1.903393204175557	4	0	0.3655355986081479	3.64761554937542	0	-1.29643653444256	1	0.01785330863750911	2.813570469875579
1	628	0.7957144280033733	2.193637872443854	2.166666666666667	11.83333333333333	0.2661828878062746	2.722919920031262	5.394387780217452	0.9494938508877392	0.2750182306106226	0.8939978659273675	2.813570469875579
1	629	0.574742003322453	2.425257996677548	3	0	0.1915806677741509	5.21973334584506	0	-1.855199079508354	0.9999999999999999	0.007031614420304866	2.813570469875579
1	630	1.464006657081783	1.50319523972477	5	0	0.4933963740915028	3.415285016508425	0	-1.213861551745478	1.000000000000001	0.02924016156384224	2.813570469875579
1	631	0.5257266774385194	2.26105715063927	2	0	0.1886499670845099	3.804258155101684	0	-1.352110492995725	1	0.03558881008098658	2.813570469875579
1	632	1.191837400050467	1.563299294162344	6	1	0.4325873930516523	5.034243764917878	0.6396727765017164	-1.561919644618141	0.9971652353387215	0.02886272716467075	2.813570469875579
1	633	0.6050429324841957	2.394957067515805	0	3	0.2016809774947319	0	1.25263205787308	0.4452108348750454	0.508779300105012	1	2.813570469875579
1	634	0.9875036448429584	1.930183068195631	2	6	0.3384543105433463	2.025308980320835	3.108513435261301	0.3849928290540977	0.4556829359382341	0.8131714925717254	2.813570469875579
1	635	0.6207781659021289	1.850314091085067	5	0	0.2512161025744112	8.054406992123969	0	-2.862699576342991	0.9999999999999996	0.001000546709186367	2.813570469875579
1	636	0.9589705469480735	1.925198426053183	3.5	8.5	0.332494578481708	3.649747128458491	4.415129310813798	0.2720323484164067	0.5146984123301103	0.7108973377841065	2.813570469875579
1	637	1	2.000000000000001	5	0	0.3333333333333333	4.999999999999998	0	-1.777101392531003	1	0.004115226337448097	2.813570469875579
1	638	0.5950615927301132	2.124764368485016	4	6	0.2187866434160586	6.721993233756186	2.82384253472684	-1.385481807108151	0.9531368909402332	0.1562387160206627	2.813570469875579
1	639	1	1.995343706015374	3	0	0.3338515035826301	2.999999999999999	0	-1.066260835518601	0.9999999999999999	0.03721002909300564	2.813570469875579
1	640	0.7725905950221518	2.226317682438022	7	4	0.2576239496315879	9.060426110674173	1.796688779662224	-2.581679545184154	0.9985277029712455	0.00902171359324444	2.813570469875579
1	641	0.9124137479887069	2.080201405824416	3	6	0.3048884340594646	3.287982021986292	2.884336095149453	-0.1434639477342428	0.7184022832848123	0.5501502317211473	2.813570469875579
1	642	1.142651992185864	1.744019940860836	4	8	0.3958371504239025	3.500628386730507	4.587103514453657	0.386155292485422	0.4500314369233674	0.7656950834328959	2.813570469875579
1	643	1.144060086356428	1.518720947841365	5	1	0.4296485785588057	4.370399823949689	0.6584488094546603	-1.319302663373197	0.9937095708395476	0.05639307665678861	2.813570469875579
1	644	1	2.000000000000001	5	0	0.3333333333333333	4.999999999999998	0	-1.777101392531003	1	0.004115226337448097	2.813570469875579
1	645	0.8952830415608418	2.092280215090272	1.5	6.5	0.2996699867585072	1.675447797363492	3.106658445231036	0.5086812870661224	0.4042818385873615	0.8430915203866707	2.813570469875579
1	646	0.9724145791342182	2.027585420865783	5	7	0.3241381930447392	5.141839815330321	3.452382290759906	-0.6004674639072133	0.8401813931800308	0.3423684864940161	2.813570469875579
1	647	0.6574042050767086	2.315057468181647	1	3	0.2211649055027427	1.521134170237496	1.295864159413865	-0.0800655299860299	0.78588312594061	0.6320557242643172	2.813570469875579
1	648	0.5751007590159997	2.420662427357296	3	1	0.1919713686422	5.216477205025804	0.4131100597499369	-1.707214088541482	0.9986418559208767	0.0242244560547632	2.813570469875579
1	649	1.034917579471469	1.935127124272523	3	0	0.3484518526495134	2.898781564356164	0	-1.030285750932108	1	0.04230856873638789	2.813570469875579
1	650	1	1.998071898665213	3	0	0.3335477045914794	2.999999999999999	0	-1.066260835518601	0.9999999999999999	0.0371085400879736	2.813570469875579
1	651	1.097533565260252	1.90246643473975	3	0	0.365844521753417	2.733401596960388	0	-0.9715063568609547	1	0.04896544080673026	2.813570469875579
1	652	0.6981731462244414	2.065928377317482	3	7	0.2525859272092877	4.296928371168821	3.388307202154412	-0.3229423889477311	0.7698034954387215	0.4821599811503053	2.813570469875579
1	653	1	1.843094751311014	3	0	0.3517293961233188	2.999999999999999	0	-1.066260835518601	0.9999999999999999	0.04351369859911558	2.813570469875579
1	654	1.486450976797854	1.500380891102124	7	0	0.4976681120798969	4.709203404124069	0	-1.673746385436125	0.9999999999999999	0.00756099064145932	2.813570469875579
1	655	0.5368118529241261	2.259633418561529	1	3	0.1919622237552092	1.862850074104719	1.327648978527581	-0.1902213224468502	0.8314190605549714	0.5736888819049273	2.813570469875579
1	656	0.8307207982852027	2.151294173990946	1.5	5.5	0.2785770044779889	1.80566082262096	2.556600611155259	0.266899228782248	0.5358392131087892	0.7608452365272044	2.813570469875579
1	657	1.328107909644857	1.657413056448309	4	0	0.4448496341939311	3.011803461866003	0	-1.070456025222354	0.9999999999999998	0.03916092586690367	2.813570469875579
1	658	0.5651564681992622	2.004341910800112	2	1	0.2199481707473768	3.538842979843313	0.4989168737188211	-1.080451383277037	0.9893595238346813	0.1238506411147133	2.813570469875579
1	659	1.023122891263763	1.976877108736239	4	1	0.3410409637545874	3.909598772694055	0.5058483380584399	-1.209761927443792	0.9953864765267229	0.04918475251533683	2.813570469875579
1	660	0.9536802811452545	2.040063108015478	4.5	2.5	0.3185577910913098	4.718562487835069	1.225452286342229	-1.241522200667436	0.9786870396468607	0.09433479464570627	2.813570469875579
1	661	0.5302556232118013	2.457180285943341	0	3	0.1774952298011841	0	1.220911634836865	0.4339367532851793	0.5564360718890858	1	2.813570469875579
1	662	0.5924275300956704	2.407572469904331	3	1	0.1974758433652234	5.063910516642489	0.4153561367312597	-1.652190492359268	0.9984792567095685	0.02624140189482316	2.813570469875579
1	663	0.5892961655728278	2.392223221960909	3	7	0.1976496171840371	5.090818802602995	2.926148335882339	-0.769367780156003	0.8832299716079144	0.3151133708935377	2.813570469875579
1	664	0.8295301021318691	2.170469897868132	4	1	0.2765100340439563	4.822007049195818	0.4607297253844502	-1.550086401071814	0.9983835790209012	0.02276329116740727	2.813570469875579
1	665	0.752222989958302	2.065122012741257	1	11	0.2669971158085104	1.329393030190998	5.326561787697245	1.420674833029154	0.1292184220712431	0.97594151908793	2.813570469875579
1	666	0.6713610043935057	2.240677111478913	1.5	9.5	0.2305467777822587	2.234267391438784	4.239789816806636	0.7128033389746729	0.3786613336274374	0.8517784247100636	2.813570469875579
1	667	0.9521551429648124	2.047844857035189	5	2	0.3173850476549374	5.251245069612336	0.9766364835349602	-1.519282574168617	0.9947913910589192	0.03672258516245352	2.813570469875579
1	668	0.9358393638052008	2.064160636194801	2	5	0.3119464546017335	2.137118908813403	2.422292098941149	0.1013563346577051	0.619828376669418	0.6953022317690574	2.813570469875579
1	669	0.9864340115070662	2.013565988492935	1	7	0.3288113371690219	1.013752555502631	3.476419466758668	0.8752817594666253	0.2026036101920258	0.9588133094177955	2.813570469875579
1	670	0.5595885837520492	2.420098850076256	1	1	0.1878011020213249	1.787027164305222	0.413206262202261	-0.4882838076430744	0.964730746079576	0.3403329501222256	2.813570469875579
1	671	1	2.000000000000001	5	5	0.3333333333333333	4.999999999999998	2.499999999999999	-0.8885506962655013	0.9234364680180874	0.2131280800690944	2.813570469875579
1	672	0.5984714144789499	2.401528585521052	3	0	0.1994904714929832	5.012770747976166	0	-1.781640375333425	0.9999999999999999	0.007939012218454389	2.813570469875579
1	673	0.6123990303463913	2.384975393497046	3.166666666666667	2.833333333333333	0.2043118221984198	5.170920445245488	1.187992690012147	-1.415613292035111	0.9844374275630926	0.08992801627206892	2.813570469875579
1	674	0.5757821994699056	2.424217800530095	3	0	0.1919273998233018	5.210303484133328	0	-1.851847515432495	1	0.007069862036848451	2.813570469875579
1	675	1.515372996631688	1.471822633590389	6	0	0.5072895063518256	3.959421220608105	0	-1.407258592951893	1	0.01704257729200498	2.813570469875579
1	676	0.8016957998398022	2.113836451314759	0	3	0.2749740804692961	0	1.419220488006093	0.5044197411088316	0.381118998321209	1	2.813570469875579
1	677	0.7386821621476992	2.259051226954896	3.5	11.5	0.246413561937485	4.738167752452341	5.090632679233885	0.1252731824403641	0.5862713482325782	0.6399057108213543	2.813570469875579
1	678	1.158269055698843	1.495246912916354	5	0	0.4365035181240361	4.316786307463982	0	-1.534273391650602	0.9999999999999999	0.01584669655806892	2.813570469875579
1	679	0.8361724540045469	2.128831315234206	3.5	15.5	0.2820139598740642	4.185739416836815	7.280990226458947	1.100114904802441	0.2578582734148211	0.8814853678717729	2.813570469875579
1	680	0.5597471220107398	2.408551189188296	3	5	0.1885750902794644	5.359563063447853	2.075936779938253	-1.167067368195263	0.953606730219526	0.1784871444051221	2.813570469875579
1	681	1.161262746792184	1.700045069449783	4	0	0.4058503388556716	3.444526237537032	0	-1.224254474667327	0.9999999999999999	0.02713086570290646	2.813570469875579
1	682	1	1.957117227659139	3	3	0.3381671820943002	2.999999999999999	1.532866788765754	-0.5214488945425717	0.8950193421972419	0.3291980343544454	2.813570469875579
1	683	1.466728427008648	1.475027040179547	6	0	0.4985895134277034	4.090736832746082	0	-1.453930824390186	0.9999999999999996	0.01536239189755784	2.813570469875579
1	684	0.5885198909478113	2.408077935889553	2	1	0.1963960214070303	3.398355825797153	0.4152689516797539	-1.060249567606998	0.992424731044996	0.1005636537635239	2.813570469875579
1	685	0.5558441858520606	2.433891558503972	3	8	0.1859174968561596	5.397195970308229	3.286917189078597	-0.7500358721503617	0.8686294574139154	0.335917064938889	2.813570469875579
1	686	0.7821465989820068	1.894384390562464	3.5	1.5	0.2922240026502079	4.474864436609942	0.7918139568045286	-1.309030827284836	0.984965761795821	0.09044171334648743	2.813570469875579
1	687	0.6007309287628442	2.136607023109811	1	0	0.2194580790990294	1.664638779393992	0	-0.5916463785844345	1	0.2194580790990294	2.813570469875579
1	688	0.9750840736346398	2.024915926365362	0	5	0.3250280245448797	0	2.469238319921157	0.8776173713645607	0.1400969586806177	1	2.813570469875579
1	689	1	1.986457856171499	5	0	0.3348448389899445	4.999999999999998	0	-1.777101392531003	1	0.004209379167847138	2.813570469875579
1	690	0.9824771138302159	2.002795280402356	6	5	0.3291080290456317	6.107012484605187	2.496510776176542	-1.283245522756822	0.9639493619824283	0.1158383136359475	2.813570469875579
1	691	1	2.000000000000001	4	5	0.3333333333333333	3.999999999999998	2.499999999999999	-0.5331304177593006	0.8551541939744964	0.3496926281562764	2.813570469875579
1	692	0.5335911408935751	2.014382649027856	3	5	0.2094178295727401	5.622282249619191	2.48215005347321	-1.116066659700492	0.9346684281188868	0.2241731042691057	2.813570469875579
1	693	1.21405521970033	1.759808955130985	6	0	0.4082416507032284	4.942114578182863	0	-1.756527739787308	1	0.004629177869510337	2.813570469875579
1	694	0.5600183745979304	2.246778674138705	3	9	0.1995222186976431	5.356967085506567	4.005735012350568	-0.4802552797676161	0.7958371392088677	0.4399608045836396	2.813570469875579
1	695	1.017350672478567	1.972664228769432	3	3	0.340249365330566	2.948835717276438	1.520785928110751	-0.5075578537859893	0.8928902280313238	0.3333456174978942	2.813570469875579
1	696	1	1.88635699200459	6	0	0.3464574904525219	5.999999999999997	0	-2.132521671037203	0.9999999999999999	0.001729417031401614	2.813570469875579
1	697	0.8816506622821948	2.118349337717806	3	3	0.2938835540940648	3.402708270228433	1.416197010844319	-0.7060463850660054	0.9342795971530012	0.2444452052506927	2.813570469875579
1	698	0.5650813567660574	2.434918643233944	2	0	0.1883604522553524	3.539313367982862	0	-1.257943742969188	1	0.03547965997384084	2.813570469875579
1	699	0.5030502473268301	2.28373358075096	1	0	0.1805128342781484	1.987872991443543	0	-0.7065303722538183	1	0.1805128342781483	2.813570469875579
1	700	0.6063233730427331	2.393676626957268	3	4	0.2021077910142443	4.947854780766571	1.671069498257422	-1.164635937714421	0.9654329359767027	0.1516770983236982	2.813570469875579
1	701	1.321808665676364	1.678191334323637	4	0	0.440602888558788	3.02615658670479	0	-1.07555741684999	0.9999999999999998	0.03768680843388861	2.813570469875579
1	702	0.8821854246031087	1.814742589485131	3	4	0.3271075164018986	3.400645619768301	2.20416935337086	-0.4252519278290376	0.8361334869443937	0.4150102335944279	2.813570469875579
1	703	0.5719408144834399	2.349181686709084	2	1	0.1957948748297786	3.496865321294374	0.425680144561691	-1.091561490858445	0.9924940795333635	0.09999505809555242	2.813570469875579
1	704	1.28741149135858	1.482413181523308	8	0	0.4647989109069064	6.214019413138653	0	-2.208588510460678	0.9999999999999993	0.002178315662436092	2.813570469875579
1	705	0.7949831692948358	2.104424658863729	1	9	0.2741881157849172	1.257888265593117	4.276703355519268	1.072948100020274	0.1938462131564179	0.9594266610359306	2.813570469875579
1	706	0.7215854504957933	2.168661175343768	4.5	11.5	0.2496622412927085	6.236267647730564	5.302810845118331	-0.3317694767579475	0.7213198999868584	0.4811960777622939	2.813570469875579
1	707	1.234265483417441	1.487220419193307	4	0	0.4535263189250395	3.240793859781916	0	-1.151843856224873	1	0.04230678076599614	2.813570469875579
1	708	0.9440554893518316	2.05594451064817	2.5	8.5	0.314685163117277	2.648149423628103	4.134352827119947	0.5282268275859345	0.4014478844799905	0.8144389235103591	2.813570469875579
1	709	0.9927102766802711	2.00728972331973	3	9	0.3309034255600902	3.022029760820367	4.483657687997059	0.5194922049495807	0.4000525943608417	0.8141998216532802	2.813570469875579
1	710	0.5594684204475122	2.276394244887351	2	2	0.1972833266174578	3.57482196832526	0.8785824355741032	-0.9582982056498446	0.9738308358941794	0.1766414723306744	2.813570469875579
1	711	0.5709213632805162	2.429078636719485	4	2	0.1903071210935054	7.00621881972674	0.8233574532198088	-2.197514308849122	0.998739814451785	0.01415906714729753	2.813570469875579
1	712	0.02545222622923633	2.974547773770765	0	2	0.00848407540974544	0	0.6723711139003314	0.2389743285619801	0.9831038287160673	1	2.813570469875579
1	713	1	2.000000000000001	2	0	0.3333333333333333	1.999999999999999	0	-0.710840557012401	1	0.1111111111111109	2.813570469875579
1	714	0.871102100391656	2.128897899608345	2	1	0.2903673667972185	2.295942116430187	0.4697266130912011	-0.6490740228090838	0.9755181958937063	0.2039760148896634	2.813570469875579
1	715	0.6768617156238175	1.935416646612555	2	6	0.2591078062003913	2.954813300611538	3.100107674748713	0.05164056692121911	0.655723599686084	0.6551967445064146	2.813570469875579
1	716	0.7231768333402492	2.12530350736304	4.75	3.25	0.2538816304983509	6.568241377507126	1.529193354615229	-1.790979851702358	0.9892693619334637	0.05166281355011637	2.813570469875579
1	717	0.6016395004590347	2.383632893773536	1	2	0.2015358804849362	1.662124909080981	0.839055378546062	-0.2925356017726888	0.8945213159085715	0.4909432327248368	2.813570469875579
1	718	1	1.628937043774885	7	1	0.3803818742513904	6.999999999999997	0.6138972674368118	-2.269750411776816	0.9995617130780107	0.006149821346227102	2.813570469875579
1	719	0.5634429088254372	2.235854140930891	1.5	1.5	0.2012801424109255	2.662204060970304	0.6708845503559905	-0.7077553350573705	0.9433067576295155	0.297842912393429	2.813570469875579
1	720	0.6429938431382508	2.216859201848397	1	2	0.2248345747224409	1.555224844952347	0.9021772778047509	-0.2321063481933954	0.8710792810344801	0.5342174856986317	2.813570469875579
1	721	1	2.000000000000001	2	0	0.3333333333333333	1.999999999999999	0	-0.710840557012401	1	0.1111111111111109	2.813570469875579
1	722	0.6036128223700405	2.396387177629961	1	0	0.2012042741233468	1.656691115463013	0	-0.5888216176566123	1	0.2012042741233467	2.813570469875579
1	723	1	1.939851238678672	4	0	0.3401532658671036	3.999999999999998	0	-1.421681114024802	1	0.01338747214441893	2.813570469875579
1	724	0.5995573918799313	2.40044260812007	3	1	0.1998524639599771	5.003691123869567	0.4165898391476894	-1.630348816152001	0.9984047159317975	0.02714338272385508	2.813570469875579
1	725	0.9966126316080224	2.001077180064704	3	3	0.3324602257803009	3.010196644968804	1.499192549836082	-0.537041496316082	0.9007228960176156	0.3178923896011261	2.813570469875579
1	726	0.9947148490230284	1.984549569139139	1	3	0.3338793438269714	1.005313232211384	1.511678038508932	0.1799723204800126	0.5916219079214257	0.8031154647779198	2.813570469875579
1	727	0.7720741616216303	1.877689628375294	2	6	0.2913747121672783	2.590424727851647	3.195416276113542	0.2150262645771403	0.5737287167800871	0.7272679073889117	2.813570469875579
1	728	1.369241916329203	1.490465761174898	6	1	0.4788048537619243	4.381986797545157	0.6709312122753657	-1.318984409668581	0.9942308768438561	0.04972831183991477	2.813570469875579
1	729	0.5656325731601335	2.27056266948054	2.333333333333333	10.66666666666667	0.1994335808255198	4.125174970559474	4.697807644792729	0.2035252645577338	0.5855145925623672	0.6753076674126839	2.813570469875579
1	730	0.9286573682764921	2.011297274401238	4.666666666666667	14.33333333333333	0.3158747263633513	5.025175943338065	7.126412149889856	0.7468219577399501	0.3541711838173913	0.8090344597586582	2.813570469875579
1	731	1.429490836734482	1.523198633934159	6.5	1.5	0.4841317893177476	4.547073568410238	0.9847697907434168	-1.266115000782032	0.9841190224063717	0.07671595541267606	2.813570469875579
1	732	0.6044661121097801	2.138403864741522	2	4	0.2203772388816189	3.308704921470883	1.870554045450856	-0.5111479848889744	0.8745155372523082	0.3946148730425665	2.813570469875579
1	733	1.103669838029201	1.891445635118238	8	0	0.3684899123002431	7.248544559562692	0	-2.576279726124378	0.9999999999999999	0.0003399420003589171	2.813570469875579
1	734	0.5696283504862171	2.430371649513783	2	1	0.189876116828739	3.511061200329763	0.4114597041979397	-1.101661227013409	0.9931544078015359	0.09446763482895482	2.813570469875579
1	735	0.9357699027268844	2.059273734806513	1.5	5.5	0.3124394886939105	1.602958158441427	2.670844534671237	0.3795484732525764	0.4612008941878734	0.8118286298373296	2.813570469875579
1	736	0.5973797646785108	2.40262023532149	2	0	0.1991265882261702	3.347954045742294	0	-1.189930759363687	1	0.03965139813859464	2.813570469875579
1	737	0.9855958326023426	2.014404167397659	6.5	6.5	0.3285319442007807	6.594995417987475	3.226760600082124	-1.197138957054202	0.9357416151585097	0.1631376088756474	2.813570469875579
1	738	0	3.000000000000001	0	0	0		0		1	1	2.813570469875579
1	739	0.6046464188378888	1.953408091125903	0.5	4.5	0.2363696381303647	0.8269295648206832	2.303666100515789	0.5248621107970364	0.4606056065644494	0.7403334918344916	2.813570469875579
1	740	0.8542996177961673	2.145700382203833	4	5	0.284766539265389	4.682198044661171	2.330241464031682	-0.8359330629218245	0.9187779505332613	0.2363055137193484	2.813570469875579
1	741	0.9823652485741053	1.924932912489945	1	4	0.3378962851937301	1.017951318464788	2.077994497390513	0.3767608418823793	0.4519233754119812	0.8727581066575973	2.813570469875579
1	742	0.6199716856794324	2.354069970306925	3	8	0.2084609959754633	4.838930662958057	3.398369675034321	-0.5120045875330217	0.8196384827639279	0.4106843165139112	2.813570469875579
1	743	0.9620121223316607	2.031498153384841	9	4	0.3213658994711155	9.355391466571545	1.968990221987296	-2.625276787508681	0.9988030753365215	0.006741226664098154	2.813570469875579
1	744	0.6182957652629826	2.370107544557982	2	6	0.2068983671752206	3.234697878206122	2.531530695211125	-0.2499198760165024	0.7815363054711815	0.5167581780467838	2.813570469875579
1	745	1.050344927333899	1.820672954595606	3	4	0.3658440910260026	2.856204587587175	2.196989849222235	-0.2342982859050592	0.7732360006937271	0.5039302537748931	2.813570469875579
1	746	1.508587245542019	1.478702313577867	4	0	0.5050020145976334	2.651487351374792	0	-0.9423923728812967	0.9999999999999998	0.06503878845218858	2.813570469875579
1	747	0.5122244856302487	2.217847128386858	1.666666666666667	9.333333333333334	0.1876230949401897	3.25378171763104	4.20828523926349	0.3392499074937547	0.5589928925116531	0.7260454637038419	2.813570469875579
1	748	0.6175267322642716	2.38247326773573	1	4	0.2058422440880904	1.619363094344632	1.678927547338882	0.02117041447228577	0.7252732968970064	0.6841114325424107	2.813570469875579
1	749	1.441967378417265	1.504919820557208	9	0	0.4893188239166651	6.241472681496163	0	-2.218345958746209	0.9999999999999999	0.001608152792051953	2.813570469875579
1	750	0.9776311537841227	2.022368846215879	5	4	0.3258770512613741	5.114403300924352	1.977878569225654	-1.114784493681937	0.9619829209310738	0.133647459126682	2.813570469875579
1	751	0.5413097584743832	2.374824185757341	2.5	4.5	0.185625821319053	4.618427731740788	1.894877114267274	-0.9680051189881711	0.9250139033955957	0.2538126359439802	2.813570469875579
1	752	1.195664894893519	1.804335105106483	3	0	0.398554964964506	2.5090642142397	0	-0.8917723018150155	1	0.06330888591705164	2.813570469875579
1	753	0.6390447441577176	2.208124930044808	3	11	0.2244491257222702	4.694506961252143	4.981602195749308	0.1020394682027853	0.6122298366010337	0.6390561946368274	2.813570469875579
1	754	0.5415785337246003	2.000000000000001	3	0	0.2130874677049363	5.539362831403393	0	-1.96880188028429	1	0.009675506856317795	2.813570469875579
1	755	1.049802076627186	1.950197923372816	2	2	0.3499340255423951	1.905121017121264	1.025536934497937	-0.312622019615604	0.8735817799106893	0.4369016774773086	2.813570469875579
1	756	0.540363924319218	2.459636075680783	2	0	0.1801213081064059	3.701209333172485	0	-1.315484852005914	1	0.03244368563396272	2.813570469875579
1	757	0.5537169295795249	2.43284350255274	3	4	0.1854028880923052	5.417930786906055	1.644166587699896	-1.341272322698582	0.9743537655613302	0.1238637611023752	2.813570469875579
1	758	1.073935384457981	1.691690102979219	6	0	0.3883155507990187	5.586928307635774	0	-1.985707615094083	1	0.003428535874102523	2.813570469875579
1	759	0.6081425884234094	2.37523151119874	3.666666666666667	9.333333333333332	0.2038438922227125	6.029287763207614	3.929441525732771	-0.7463279345435061	0.8412138223041178	0.3471894558574712	2.813570469875579
1	760	0.8545328951499351	2.111058056283006	3	6	0.288149279231188	3.510689895060885	2.842176690566414	-0.2376031493264977	0.756281853764621	0.5052144012029234	2.813570469875579
1	761	1	2.000000000000001	2	1	0.3333333333333333	1.999999999999999	0.4999999999999998	-0.5331304177593007	0.962962962962963	0.2592592592592592	2.813570469875579
1	762	1.058021645636955	1.829560735916272	5	2	0.3664039690766663	4.725801235370641	1.093158571201174	-1.291114867412618	0.9883816396765167	0.06729141339542066	2.813570469875579
1	763	0.5672576044535107	2.43274239554649	1	1	0.1890858681511702	1.762867508780932	0.411058730192993	-0.4804602525728524	0.9642465344655182	0.3424182707678587	2.813570469875579
1	764	0.5446958684588618	2.156480111696446	3	1	0.2016513816428738	5.507660648295473	0.4637186286004402	-1.792719277409137	0.9983464976825369	0.02783871919705827	2.813570469875579
1	765	0.8869415210905468	2.113058478909454	2	3	0.2956471736968488	2.254940097449584	1.419743007561388	-0.2968459822956311	0.8426308302475041	0.4628037804015687	2.813570469875579
1	766	0.5431406415524915	2.159164138962201	3	0	0.2009916296151623	5.523431263447566	0	-1.96313947796439	1	0.008119586526494027	2.813570469875579
1	767	0.6847958878714132	2.01389376813787	2.5	8.5	0.2537512552977517	3.650722856661538	4.220679429312429	0.2025741237880191	0.573284040967021	0.6834456188765903	2.813570469875579
1	768	0.5573058363210344	2.442694163678966	4	0	0.1857686121070114	7.177387601761651	0	-2.550989100365078	0.9999999999999998	0.001190938529393004	2.813570469875579
1	769	0.6253774280534942	2.367617398856547	3.833333333333333	7.166666666666666	0.2089470460926697	6.129631741370483	3.026953033090501	-1.10275493061213	0.9201108487806302	0.2199612730253976	2.813570469875579
1	770	0.8996368468964727	1.932713435496079	3	6	0.3176290914612894	3.334678887763731	3.104443674786144	-0.08183026351842858	0.6883994495166534	0.5833465272390976	2.813570469875579
1	771	1.43761596613316	1.539187617925306	5	0	0.4829394770390482	3.477980293616795	0	-1.236144724596359	0.9999999999999998	0.02627020957481863	2.813570469875579
1	772	0.5874171430519395	1.904988835571701	2	3	0.2356827692157614	3.404735499561612	1.574812378939574	-0.6503917851764204	0.9110047146386447	0.3370095248288636	2.813570469875579
1	773	0.5428129064310364	2.457187093568964	3	0	0.1809376354770121	5.52676615544171	0	-1.964324766205737	1	0.005923613739252653	2.813570469875579
1	774	0.02596185106613402	1.709613305271213	0	2	0.01495864409635959	0	1.169855191132079	0.4157902578440881	0.9703064728404823	1	2.813570469875579
1	775	1	2.000000000000001	5	0	0.3333333333333333	4.999999999999998	0	-1.777101392531003	1	0.004115226337448097	2.813570469875579
1	776	0.7500055352704578	2.190739590329753	7	10	0.2550392853639026	9.333264450476017	4.564668500145554	-1.694855700749994	0.9550884175187189	0.1167667877804512	2.813570469875579
1	777	0.7422893613789703	2.349782226562748	4.5	8.5	0.2400621525949487	6.062325872002575	3.617356495386283	-0.896911071878407	0.8753558717765714	0.2820749620882714	2.725988621698889
1	778	0.5395963364646543	2.460403663535346	1	1	0.1798654454882181	1.853237193105932	0.4064373723794181	-0.5142219952253387	0.9676484215193251	0.3273793124957609	2.813570469875579
1	779	0.7147971619862887	2.011228908279227	5	11	0.2622121518876991	6.994991398826945	5.46929290580425	-0.5422641833066169	0.7768085705222156	0.4140858253279265	2.813570469875579
1	780	0.6481740050496592	2.157878659321478	5.5	8.5	0.2309913898907243	8.485375774331807	3.939053738393582	-1.615855044192041	0.9467392916710013	0.143071919884003	2.813570469875579
1	781	1	2.000000000000001	4	1	0.3333333333333333	3.999999999999998	0.4999999999999998	-1.243970974771702	0.9958847736625519	0.04526748971193373	2.813570469875579
1	782	0.6253719096329673	1.845720347354229	3	0	0.2530750957859553	4.797145432644567	0	-1.70500276570528	1	0.0162087016992003	2.813570469875579
1	783	0.9025254386741395	2.05255740955957	2	5	0.305414597500571	2.216004019718394	2.435985457319258	0.07818586381829339	0.6347541658995675	0.6819305731680192	2.813570469875579
1	784	0.7983702151931075	2.201629784806894	5	4	0.266123405064369	6.262758686194993	1.816835885671324	-1.58017111997919	0.986200668570166	0.06258340390687567	2.813570469875579
1	785	0.6041463185954232	2.018374255246001	3	4	0.2303685716030359	4.96568448347858	1.981793014652021	-1.060535536882612	0.9461522813488099	0.2039782110983377	2.813570469875579
1	786	1.174051143377107	1.811221250855465	3	1	0.393281077346686	2.555254953690204	0.5521136633791625	-0.7119570352896205	0.9760771893061468	0.1715467139737878	2.813570469875579
1	787	0.535210412293156	2.089942663120773	3	2	0.2038777918536293	5.605272115589524	0.9569640523121014	-1.65210294643268	0.9927702696754584	0.06094147277495454	2.813570469875579
1	788	0.5886148216010547	2.411385178398946	3	4	0.1962049405336848	5.096711618371902	1.658797622143396	-1.221904350019901	0.9687860297419024	0.1415657116791904	2.813570469875579
1	789	1.373214505612355	1.626785494387645	2.5	3.5	0.4577381685374517	1.820545872318162	2.151482178858172	0.1176214742382637	0.578864331548173	0.7099332004306276	2.813570469875579
1	790	0.9346694284528055	1.925825955962978	4.333333333333333	10.66666666666667	0.3267508955074572	4.636220252230211	5.538749040970824	0.3207770334540528	0.4967565230029431	0.7081850585978329	2.813570469875579
1	791	0.5403627367689028	2.160252196047269	2	0	0.2000887761534438	3.70121746728687	0	-1.315487743035114	1	0.0400355183425829	2.813570469875579
1	792	0.8624288140308782	2.001583274632489	3	6	0.3011261081769293	3.478547969632875	2.997626966633033	-0.1709290768256854	0.727079455839071	0.5401703630610086	2.813570469875579
1	793	0.5998725499572566	2.391932933026346	3	5	0.2005051977373304	5.001062309341814	2.09035961291517	-1.034522763012707	0.9432537078386029	0.2041957419603138	2.813570469875579
1	794	0.6568337290300452	2.343166270969956	3	6	0.2189445763433484	4.567365936627734	2.560637746597596	-0.7132318921867556	0.8872688296643045	0.3128891806196696	2.813570469875579
1	795	0.923478250240742	2.048590152678359	2.5	8.5	0.3107190431195062	2.707156340009387	4.149194990948759	0.5125297789335775	0.4120254870710224	0.8073252241486579	2.813570469875579
1	796	0.7732741751960663	2.079720809040095	4.5	7.5	0.2710394443273431	5.81941068814177	3.606253285248254	-0.7866010205144732	0.8593373336884903	0.3105154072396965	2.813570469875579
1	797	0.8993083521278126	1.928277742986426	2	11	0.3180480883258407	2.223931308174655	5.704572404058201	1.237090427679057	0.1657785614074377	0.9512714457017235	2.813570469875579
1	798	0.5502354600161402	2.194365346240608	1	6	0.2004792313555371	1.817403771052245	2.734275771479537	0.3258749017464054	0.5753981066121479	0.7911626145748689	2.813570469875579
1	799	0.5595234747080455	2.440476525291955	2	0	0.1865078249026818	3.574470224048388	0	-1.270439202543399	1	0.03478516874992943	2.813570469875579
1	800	0.5289077430128049	2.133698752883856	0	5	0.198642850089904	0	2.343348606846267	0.8328736144824174	0.3304688893294658	1	2.813570469875579
1	801	0.53566991639629	2.464330083603711	2	0	0.1785566387987633	3.733642563791831	0	-1.327012279865498	1	0.03188247325911209	2.813570469875579
1	802	0.6030214519481945	2.396978548051807	2	0	0.2010071506493981	3.316631595009691	0	-1.178798125200809	1	0.04040387461218975	2.813570469875579
1	803	0.5502925014027898	2.44321648136565	2	4	0.1838285786247655	3.634430770729489	1.637186074385098	-0.7098612662197555	0.9199747450453102	0.3049529082451294	2.813570469875579
1	804	0.9889300787772906	2.011069921222711	5	2	0.32964335959243	5.055969180532947	0.9944955065431138	-1.443530104355068	0.9935560109847125	0.04317668331402469	2.813570469875579
1	805	0.5590880209726958	2.315991427337788	3	9	0.1944600248529616	5.36588137728408	3.886024746795121	-0.5259710557576335	0.8090829320363452	0.4219625960226778	2.813570469875579
1	806	1	2.000000000000001	3	0	0.3333333333333333	2.999999999999999	0	-1.066260835518601	1	0.03703703703703698	2.813570469875579
1	807	0.6007015683803236	2.136618523062009	2	0	0.2194487850574339	3.329440283288449	0	-1.183350592756144	1	0.0481577692631836	2.813570469875579
1	808	0.5782289670052905	2.060426776267986	5	5	0.2191377061897404	8.647093600127876	2.426681723218726	-2.210860521714328	0.9898121256606085	0.04715863265496389	2.813570469875579
1	809	0.8025911379813196	2.098194435230104	4.5	7.75	0.2766806155522833	5.606839880288757	3.693651965648301	-0.6799857814562082	0.8375064951583886	0.3422957698920862	2.813570469875579
1	810	0.5888573533322987	2.411142646667703	3	0	0.1962857844440994	5.094612443953072	0	-1.810728573710956	0.9999999999999998	0.00756252013253067	2.813570469875579
1	811	1.019287298480626	1.980712701519375	4	3	0.3397624328268752	3.924310649178593	1.514606332204941	-0.8564577794563696	0.9509203152691914	0.1833160458094898	2.813570469875579
1	812	0.9122577141878092	1.954862185469873	3	3	0.3181791296194929	3.288544402905845	1.534635035808888	-0.6233749557282345	0.9141525105202173	0.2900475828747833	2.813570469875579
1	813	0.7751585612153307	2.115326720673481	3	7	0.2681759239779961	3.870175922841459	3.309181476122671	-0.1993888024932236	0.7319758133292462	0.5282123015261949	2.813570469875579
1	814	0.5428856842338123	2.000000000000001	2	0	0.2134919739411672	3.684016834635543	0	-1.309374289387696	1	0.04557882293729598	2.813570469875579
1	815	1.247644199634334	1.617947175814555	3.5	5.5	0.4353880355460286	2.80528695683096	3.399369325658624	0.2111489209843516	0.5256221725338543	0.7165740239363303	2.813570469875579
1	816	0.5726744870740272	2.427325512925974	2	0	0.1908914956913424	3.492385369249859	0	-1.241264580589765	1	0.03643956312727759	2.813570469875579
1	817	0.775471852012148	2.203511075128304	1	7	0.2603142988659318	1.289537456975724	3.176748271888042	0.67075299343605	0.3419151667376449	0.9103856028677384	2.813570469875579
1	818	0.7795635504788375	2.119563305999385	3	5	0.2688959776757852	3.848307169001534	2.358976486263746	-0.5293383260464946	0.8583996641845133	0.3690246065691354	2.813570469875579
1	819	1	2.000000000000001	6	0	0.3333333333333333	5.999999999999997	0	-2.132521671037203	1	0.001371742112482699	2.813570469875579
1	820	0.9241671240561681	2.012296681715201	5	4	0.3147211017005543	5.410276853449415	1.987778460475599	-1.216425332017778	0.9679371698981273	0.1178592754339608	2.813570469875579
1	821	0.9922616056318159	2.007738394368185	3	8	0.3307538685439385	3.023396232377419	3.9845828632059	0.3416252200254954	0.4799513937879474	0.7603109432650145	2.813570469875579
1	822	0.9632611335683468	1.974995248234274	4	5	0.3278342691720407	4.152560360431262	2.531651660666123	-0.5761038215036494	0.8634629516782035	0.3362332374096071	2.813570469875579
1	823	0.8943988107561999	2.105601189243802	4	1	0.2981329369187332	4.472277860720839	0.4749237439209163	-1.420740713480936	0.9976446806945557	0.03007988172073117	2.813570469875579
1	824	0.7909861128232808	2.206324092203702	5	3	0.2638986486939746	6.321223494244938	1.359727707547972	-1.763416214315177	0.9943270070270267	0.03426118588115157	2.813570469875579
1	825	1.375665195976779	1.550322518615813	8	2	0.4701541257729865	5.815368465667746	1.290054150658713	-1.608388474168607	0.9935250911599621	0.03663506876701716	2.813570469875579
1	826	0.8261571933704477	2.084181640709378	3	3	0.2838697624126152	3.631270203871244	1.439413888598938	-0.7790301820196576	0.941604614658279	0.2264163343142354	2.813570469875579
1	827	0.9779543268827912	2.02204567311721	2	2	0.3259847756275969	2.045085281615306	0.9890973416623056	-0.3753195277172844	0.8953129463305893	0.3943449008945401	2.813570469875579
1	828	1.035804550963727	1.820238957126572	2	3	0.362671138597717	1.93086620264332	1.648135256228006	-0.1004883117172527	0.7448351042740744	0.5956646080291257	2.813570469875579
1	829	0.8553256857034572	2.11210713579409	3	7	0.2882375902521048	3.507435881026616	3.314225818080107	-0.06867077438264894	0.6807009461592725	0.5852358524568719	2.813570469875579
1	830	1	2.000000000000001	5	0	0.3333333333333333	4.999999999999998	0	-1.777101392531003	1	0.004115226337448097	2.813570469875579
1	831	1.251001356903637	1.584606079421733	4	2	0.4411757921346104	3.197438578244575	1.262143333900281	-0.6878431747365744	0.9365882772293219	0.2408667789020191	2.813570469875579
1	832	0.9921297191748275	1.992957716681255	3	2	0.3323620297541797	3.023798140524563	1.003533583908881	-0.7180429913685517	0.955210421320584	0.208439674507073	2.813570469875579
1	833	0.6038579505054998	2.02939800460153	1	2	0.2293198841283759	1.656018603651542	0.985513928497578	-0.2383109583829316	0.8663559411526921	0.5422562090764962	2.813570469875579
1	834	0.9733191500627709	2.026680849937231	5	1	0.3244397166875901	5.137061157871539	0.4934175995352063	-1.650445086787424	0.9988337166357818	0.0157371514687431	2.813570469875579
1	835	0.5463581510721784	2.240425677005611	2	1	0.1960532946859513	3.660602474906215	0.4463437507717403	-1.14241273092286	0.9924643202237718	0.1002393235191932	2.813570469875579
1	836	1.036834171334692	1.963165828665309	3	0	0.3456113904448973	2.893423155737788	0	-1.028381263848615	0.9999999999999999	0.04128232435286427	2.813570469875579
1	837	0.5371576008467364	2.000000000000001	5	0	0.2117162925422797	9.308255141728166	0	-3.308342634879799	0.9999999999999997	0.000425374450728655	2.813570469875579
1	838	0	1.693570063578515	0	0	0		0		1	1	2.813570469875579
1	839	0.518172919167663	2.271296347448713	3	1	0.1857603972802347	5.7895731116533	0.44027720166207	-1.901248242141163	0.9988092721133998	0.02206789687478294	2.813570469875579
1	840	0.2860955568427759	2.710407085467332	1	4	0.09547649076064718	3.495335653008939	1.475793072356994	-0.7177863864704453	0.925034492166627	0.3945207073426504	2.813570469875579
1	841	0.632179947643369	2.161465566857574	3	1	0.2262921134273909	4.745484274190213	0.4626490541109293	-1.522206486716744	0.997377728384674	0.03848516049438444	2.813570469875579
1	842	0.5699891168304366	2.000000000000001	3	0	0.2217865877710031	5.263258387602611	0	-1.870668761971817	0.9999999999999999	0.01090952489822183	2.813570469875579
1	843	0.9097982562922562	2.090201743707746	0	4	0.3032660854307519	0	1.913690873161612	0.6801645431138745	0.2356501952530754	1	2.813570469875579
1	844	0.5332197467341565	2.000000000000001	1	0	0.2104909167163988	1.875399412952654	0	-0.6665549816619974	1	0.2104909167163989	2.813570469875579
1	845	0.5998896617065689	2.000000000000001	3	0	0.2307365849183003	5.000919654900513	0	-1.777428256531873	0.9999999999999998	0.0122842707907399	2.813570469875579
1	846	1	2.000000000000001	2	0	0.3333333333333333	1.999999999999999	0	-0.710840557012401	1	0.1111111111111109	2.813570469875579
1	847	0.5454826771453185	2.454517322854682	4	0	0.1818275590484395	7.332955137884949	0	-2.606280957380543	0.9999999999999998	0.001093046994086411	2.813570469875579
1	848	1.052867852231985	1.872878968944267	5	0	0.3598629398181131	4.748934056064537	0	-1.687867464814039	1	0.006035115937500279	2.813570469875579
1	849	1	1.94937522729584	4	2	0.3390548583799081	3.999999999999998	1.025969742507904	-1.057030662403708	0.9807116382230724	0.1058851880393774	2.813570469875579
1	850	0	1.693570063578515	0	0	0		0		1	1	2.813570469875579
1	851	0.5973797646785108	2.40262023532149	2	0	0.1991265882261702	3.347954045742294	0	-1.189930759363687	1	0.03965139813859464	2.813570469875579
1	852	0.7435424686459357	2.23845546152833	6	3	0.24934372392488	8.06947854764314	1.340209823943388	-2.391718563920431	0.9986797798553894	0.00985895039925222	2.813570469875579
1	853	0.6166139967758558	2.249407572517483	3	3	0.215146321082256	4.865280411548174	1.333684493932094	-1.255200804610468	0.9779328493622838	0.1183608481711085	2.813570469875579
1	854	0.6532149682107427	1.824702061276438	0	1	0.263614544166529	0	0.5480346743843034	0.1947826366007241	0.736385455833471	1	2.813570469875579
1	855	0	1.693570063578515	0	0	0		0		1	1	2.813570469875579
1	856	0.9848393894577518	2.015160610542249	2	1	0.3282797964859172	2.030787985745768	0.4962383617308374	-0.5454100547489722	0.9646220660691764	0.2525470064808593	2.813570469875579
1	857	0.8638873530846267	1.999756238051251	6	2	0.3016741873041407	6.945349967882025	1.000121895831157	-2.113054617151202	0.9986610771159994	0.01163100235283954	2.813570469875579
1	858	1.041734469351139	1.906941167642394	4	2	0.3532889329303411	3.839750068452149	1.048800054210722	-0.9919602313585727	0.9767000276463138	0.1210308901243382	2.813570469875579
1	859	0.9381712332725258	1.984105101544632	6.5	3.5	0.3210412451741069	6.928372742070465	1.764019455055702	-1.8355158835752	0.9908005154379665	0.04023069371403953	2.813570469875579
1	860	0.5686423590814147	2.317401127015977	1	3	0.1970318055915203	1.75857458388327	1.294553612245359	-0.1649224629722641	0.8237420843949188	0.5842872230090879	2.813570469875579
1	861	0.629387938837956	2.168127967990229	2	4	0.22498100450537	3.177690382330199	1.844909552874707	-0.4736973335927959	0.8680824840581659	0.4058429448578715	2.813570469875579
1	862	0.6235980304788764	2.231714917749637	3	0	0.2183991883852058	4.81079133251307	0	-1.709852795237012	1	0.01041724936586075	2.813570469875579
1	863	0.5263625274502943	2.328950420778219	3	0	0.1843449516722357	5.699493872658511	0	-2.025715699564672	0.9999999999999998	0.006264605775886389	2.813570469875579
1	864	0.5516167838251593	2.371711185887043	3	2	0.188694799057892	5.438558230945492	0.843272997109039	-1.633257557625583	0.994618045723584	0.0496049653962094	2.813570469875579
1	865	0.53566991639629	2.13896265141513	2	1	0.200277945779526	3.733642563791831	0.4675163445880665	-1.160847490465806	0.9919666001326707	0.1042669669623417	2.813570469875579
1	866	0.5994462329137229	2.223774735200234	2	4	0.2123270688635402	3.336412659194834	1.798743342427546	-0.5465188568158688	0.8853953180749905	0.3749115768111461	2.813570469875579
1	867	0.5742498562563703	2.000000000000001	5	0	0.2230746385634372	8.707011321858792	0	-3.094648388971694	0.9999999999999999	0.0005523965912656026	2.813570469875579
1	868	0.6049178492882762	2.395082150711725	2	1	0.201639283096092	3.306234065258821	0.4175222130492848	-1.026706771036476	0.9918016692738654	0.1055785400102489	2.813570469875579
1	869	1	2.000000000000001	5	0	0.3333333333333333	4.999999999999998	0	-1.777101392531003	1	0.004115226337448097	2.813570469875579
1	870	0.5860639726476657	2.413936027352335	6	0	0.1953546575492218	10.23779020725972	0	-3.638718246752303	1	0.00005558308141306867	2.813570469875579
1	871	0.8776953462302943	2.122304653769707	4	3	0.292565115410098	4.557390006885668	1.413557659910561	-1.117381768338695	0.9741840351440497	0.1166017017340923	2.813570469875579
1	872	1	2.000000000000001	2	0	0.3333333333333333	1.999999999999999	0	-0.710840557012401	1	0.1111111111111109	2.813570469875579
1	873	0.5692857928978644	2.000000000000001	4	0	0.2215735573175665	7.026347837768086	0	-2.497306505380974	1	0.002410303442503814	2.813570469875579
1	874	0.5715159467992382	2.428484053200763	5	0	0.190505315599746	8.748662269184935	0	-3.109451980270399	0.9999999999999997	0.0002509201223905855	2.813570469875579
1	875	0.9671922123705936	1.864776760859563	5	2	0.3415264155480524	5.169603245403487	1.072514438177633	-1.45618844492885	0.9921435776278456	0.05016393665465957	2.813570469875579
1	876	0.9662181124407294	2.033781887559272	2	4	0.3220727041469096	2.069926007646318	1.966779242389838	-0.0366604520344718	0.702428904381187	0.6262195397578183	2.813570469875579
1	877	0.598941872506402	2.401058127493599	2	1	0.1996472908354673	3.339222204703383	0.416483044933141	-1.038800766166518	0.9920422505013693	0.1036616232165639	2.813570469875579
1	878	0.5260385741211058	2.330805492407686	2	1	0.1841327569412176	3.802002549606857	0.4290362294311463	-1.198820628908886	0.9937570024119826	0.08922862136028642	2.813570469875579
1	879	0.5890547924530656	2.147314887214386	2.5	5.5	0.2152687178307913	4.244087361701915	2.561338363901952	-0.5980831174540929	0.8455110252537119	0.389110055046897	2.813570469875579
1	880	0	1.693570063578515	0	0	0		0		1	1	2.813570469875579
1	881	0.9961288965792212	2.00387110342078	4	1	0.3320429655264069	4.015544588392416	0.4990340937063836	-1.249839139391287	0.9959638116941028	0.04463334968695598	2.813570469875579
1	882	0.1163830279156265	2.883616972084374	0.5	2.5	0.03879434263854215	4.296159061632957	0.8669667380244738	-1.218804490708252	0.9418376788048218	0.1119264103786274	2.813570469875579
1	883	0.5797866125968606	2.33516542419306	3	5	0.1989009099564287	5.174317472704344	2.14117593049229	-1.078040011681735	0.9447212816381078	0.2006670420222253	2.813570469875579
1	884	0.647659300796237	1.862873004794535	1	4	0.2579768837684132	1.544021677401363	2.147220980552659	0.2143892643207795	0.6159900272502838	0.7750493899461486	2.813570469875579
1	885	1.249247589053236	1.551027168829935	6	1	0.4461160768372556	4.802890998210533	0.6447340318057617	-1.477893307072082	0.9964833016278866	0.03408026589281399	2.813570469875579
1	886	1.358005203473462	1.630731659246461	5.5	2.5	0.4543742945096875	4.050058119020663	1.533054188176622	-0.8945942381017904	0.9440522054338266	0.1807122232534435	2.813570469875579
1	887	1	2.000000000000001	4	0	0.3333333333333333	3.999999999999998	0	-1.421681114024802	1	0.01234567901234551	2.813570469875579
1	888	0.5311073034119382	2.468892696588062	2	0	0.1770357678039794	3.765717374156983	0	-1.338412317898513	1	0.0313416630819443	2.813570469875579
1	889	1.272796001523493	1.691494654033892	7	0	0.4293762486270649	5.49970300945418	0	-1.954705975321595	1	0.00269070522044268	2.813570469875579
1	890	0.6269225362424032	2.22839041198611	2	0	0.2195635111140294	3.190186800409881	0	-1.133857081088485	1	0.0482081354127204	2.813570469875579
1	891	0.9936954192724119	1.905611857168451	5	1	0.3427354621384782	5.031722903242345	0.5247658363576201	-1.601863935927658	0.9983791073463805	0.02027122876282816	2.813570469875579
1	892	0.5795159395280557	2.271899231327933	1	3	0.203238008077963	1.725578076099817	1.320481101728482	-0.1536016959092545	0.8142064787629171	0.5969912878383979	2.637320974702384
1	893	0.9905054770010623	1.927845157887553	5	2.25	0.339405918246992	5.04792766531531	1.167106181113347	-1.379322652747909	0.9897807408581955	0.05873899784722436	2.813570469875579
1	894	0.963563337050006	1.645106460253807	4	0	0.369369606703729	4.151257988132038	0	-1.572713033693632	0.9999999999999996	0.01861421080368575	2.639552098314149
1	895	0.963563337050006	1.716139946266929	4	0	0.3595783693847282	4.151257988132038	0	-1.572713033693632	1	0.0167176117359521	2.639552098314149
1	896	0.5918525195360442	2.408147480463957	3	0	0.1972841731786814	5.068830326770786	0	-1.801565086441549	0.9999999999999997	0.007678506179470634	2.813570469875579
1	897	0.7901536413552491	1.954095969460248	3.5	1.5	0.287930674469675	4.429518282035503	0.7676183889854313	-1.301513479849683	0.9857857447347699	0.08696667396566737	2.813570469875579
1	898	1.003121298689542	1.99687870131046	3	2	0.3343737662298471	2.990665240503957	1.001563088778248	-0.7069672407436345	0.9542167091334701	0.2114203270756193	2.813570469875579
1	899	0.5289077430128049	2.164738918266607	0	0	0.1963537945105197	0	0	0	1	1	2.813570469875579
1	900	1.241883355654392	1.758116644345609	3	0	0.4139611185514639	2.41568581005677	0	-0.8585837233938542	0.9999999999999999	0.07093795350329613	2.813570469875579
1	901	0.5694301094928486	2.430569890507152	4	0	0.1898100364976161	7.024567077358308	0	-2.496673587020177	1	0.001298005972396044	2.813570469875579
1	902	0.5302627416937553	2.469737258306246	1	0	0.1767542472312517	1.885857559604921	0	-0.6702720190578049	1	0.1767542472312518	2.813570469875579
1	903	0.9367070384640023	2.023974699148199	4	0	0.316382212435795	4.270278577770845	0	-1.517743601410376	1	0.01001955041529268	2.813570469875579
1	904	0.5395963364646543	2.460403663535346	1	0	0.1798654454882181	1.853237193105932	0	-0.6586780793117598	1	0.179865445488218	2.813570469875579
1	905	0.6000906979013553	2.399909302098646	1	0	0.200030232633785	1.666414766129874	0	-0.5922776002847251	1	0.2000302326337851	2.813570469875579
1	906	0.6490185150584027	2.21448895018651	4	1	0.2266515882831452	6.16315237114623	0.4515714562115009	-2.030011679496802	0.9994018724125704	0.01080235830221521	2.813570469875579
1	907	1.241976594210333	1.758023405789668	3	2	0.4139921980701108	2.415504457962386	1.137641281346673	-0.4541784861255749	0.9017711751554351	0.3418882785795476	2.813570469875579
1	908	1	1.989983162559411	4	0	0.3344500439072724	3.999999999999998	0	-1.421681114024802	1	0.01251195083589862	2.813570469875579
1	909	1	2.000000000000001	7	0	0.3333333333333333	6.999999999999997	0	-2.487941949543404	1	0.0004572473708274183	2.813570469875579
1	910	0.587713827178855	2.39266764567809	3	4	0.1971941620666035	5.104525129858873	1.671774183608516	-1.220069297358725	0.9682396851772884	0.1432391167805755	2.813570469875579
1	911	0.7968464502786253	2.203153549721376	3	0	0.2656154834262083	3.764840765684556	0	-1.338100753471102	0.9999999999999999	0.01873959336575304	2.813570469875579
1	912	0.9787898864389926	2.021210113561009	2.5	2.5	0.326263295479664	2.554174327541771	1.236882787804505	-0.468192125927281	0.8793087268053067	0.3622856697951774	2.813570469875579
1	913	0.5302627416937553	2.469737258306246	1	0	0.1767542472312517	1.885857559604921	0	-0.6702720190578049	1	0.1767542472312518	2.813570469875579
1	914	0.5313579126749385	2.468642087325062	1	0	0.1771193042249794	1.881970656964238	0	-0.6688905350387268	1	0.1771193042249795	2.813570469875579
1	915	0.8494598407034841	2.150540159296517	4	0	0.2831532802344946	4.708874755853533	0	-1.67362957717628	1	0.006428155715854866	2.813570469875579
1	916	1	2.000000000000001	3	0	0.3333333333333333	2.999999999999999	0	-1.066260835518601	1	0.03703703703703698	2.813570469875579
1	917	1	2.000000000000001	2	1	0.3333333333333333	1.999999999999999	0.4999999999999998	-0.5331304177593007	0.962962962962963	0.2592592592592592	2.813570469875579
1	918	1	2.000000000000001	3	0	0.3333333333333333	2.999999999999999	0	-1.066260835518601	1	0.03703703703703698	2.813570469875579
1	919	1	2.000000000000001	6	0	0.3333333333333333	5.999999999999997	0	-2.132521671037203	1	0.001371742112482699	2.813570469875579
1	920	0.5489620703369325	2.000000000000001	6	0	0.2153669043275988	10.92971686790205	0	-3.884643013183664	1	0.00009978696030821244	2.813570469875579
1	921	0.6400676256326338	2.358004273032579	2	6	0.2134930873130833	3.124669831602916	2.544524651044643	-0.2061953616480517	0.7664939148883841	0.5355992719759268	2.813570469875579
1	922	0.5338599775956453	2.466140022404355	1	0	0.1779533258652151	1.873150342724169	0	-0.6657556164950093	1	0.1779533258652151	2.813570469875579
1	923	1.017057828617273	1.982942171382729	5	0	0.3390192762057573	4.916141304175086	0	-1.747296311505745	1	0.004478390518929065	2.813570469875579
1	924	0.5249305401586168	2.261853287919173	3	0	0.1883642838995132	5.715041839808936	0	-2.031241762379481	0.9999999999999998	0.006683372643131236	2.813570469875579
1	925	1	2.000000000000001	6	1	0.3333333333333333	5.999999999999997	0.4999999999999998	-1.954811531784103	0.9995427526291726	0.00685871056241405	2.813570469875579
1	926	0.8732947333845739	2.126705266615427	2.5	2.5	0.2910982444615245	2.862721947618883	1.175527252997618	-0.599663208256474	0.9104768651889099	0.3024454994724873	2.813570469875579
1	927	0.6040283540637581	2.135315478855905	1	0	0.2205011093550711	1.655551421174585	0	-0.5884165471952072	1	0.2205011093550711	2.813570469875579
1	928	1	2.000000000000001	1	0	0.3333333333333333	0.9999999999999996	0	-0.3554202785062005	1	0.3333333333333333	2.813570469875579
1	929	0.9982959711970851	2.001704028802916	2	2	0.3327653237323616	2.003413874947069	0.9991487109091074	-0.3569362042964476	0.8893931410424738	0.4063976132945865	2.813570469875579
1	930	0.5395963364646543	2.460403663535346	1	0	0.1798654454882181	1.853237193105932	0	-0.6586780793117598	1	0.179865445488218	2.813570469875579
1	931	0.8826549919054077	1.916669871169755	3	2	0.315309953320594	3.398836496153305	1.043476516265886	-0.8371427000339456	0.9630445640122254	0.1839160879291255	2.813570469875579
1	932	0.5522718082939925	2.447728191706008	3	1	0.1840906027646641	5.432107804429157	0.4085420935986458	-1.78547712403758	0.9988515119547977	0.02150937935893915	2.813570469875579
1	933	0.53566991639629	2.464330083603711	2	0	0.1785566387987633	3.733642563791831	0	-1.327012279865498	1	0.03188247325911209	2.813570469875579
1	934	1.313358160269744	1.686641839730257	5	1	0.4377860534232479	3.807034631720775	0.5928941026151285	-1.142370722012796	0.9929600182607926	0.06128532674020071	2.813570469875579
1	935	0.9277803443667032	1.819273671256511	6.5	8.5	0.3377364766364891	7.005968642757632	4.672194257683802	-0.8294707419135777	0.8458838644567809	0.304810039687014	2.813570469875579
1	936	0.5996965936051841	2.400303406394817	3	0	0.1998988645350613	5.002529665818109	0	-1.778000487060603	0.9999999999999998	0.007987869880202503	2.813570469875579
1	937	0.6188474641592419	2.236465484069271	4	0	0.2167354245856609	6.46362832791817	0	-2.297304580469244	1	0.002206579624768223	2.813570469875579
1	938	0	1.693570063578515	0	0	0		0		1	1	2.813570469875579
1	939	0.5768773704510887	2.145950047852241	1	0	0.2118670344558808	1.733470666769354	0	-0.6161106271654929	1	0.2118670344558808	2.813570469875579
1	940	1	1.799174056379748	4	0	0.357248238179704	3.999999999999998	0	-1.421681114024802	1	0.0162884733916584	2.813570469875579
1	941	1.514224250031516	1.471667925165091	4	0	0.5071262326918458	2.641616656130521	0	-0.9388841276285282	1	0.06614001749911425	2.813570469875579
1	942	0.6008331307629127	2.2544798174656	1	0	0.2104263671467887	1.664355623549324	0	-0.591545739255262	1	0.2104263671467886	2.813570469875579
1	943	0.8371338238439419	2.162866176156059	2	0	0.2790446079479805	2.389104278234061	0	-0.8491361079503054	1	0.07786589322484194	2.813570469875579
1	944	0.6119711160610617	1.859121140926135	4	0	0.2476520713990617	6.536256197426294	0	-2.323117998077133	0.9999999999999998	0.003761558837513057	2.813570469875579
1	945	1.414981851405753	1.543883379605691	5	0	0.4782177425911563	3.53361422624086	0	-1.255918152423999	1	0.02501084848359947	2.813570469875579
1	946	1	2.000000000000001	2	0	0.3333333333333333	1.999999999999999	0	-0.710840557012401	1	0.1111111111111109	2.813570469875579
1	947	0.5313579126749385	2.468642087325062	1	0	0.1771193042249794	1.881970656964238	0	-0.6688905350387268	1	0.1771193042249795	2.813570469875579
1	948	0.5395963364646543	2.000000000000001	1	0	0.2124732693605239	1.853237193105932	0	-0.6586780793117598	1	0.2124732693605239	2.813570469875579
1	949	1.169543038460607	1.547770821697037	8	0	0.430404104438917	6.840278413806709	0	-2.431173658895132	1	0.001177636434607443	2.813570469875579
1	950	1.035708879926669	1.964291120073333	3	0	0.3452362933088894	2.896566842424301	0	-1.029498593846271	1	0.04114805723520132	2.813570469875579
1	951	0.5830387589144804	2.416961241085521	5	0	0.1943462529714934	8.575759198769486	0	-3.047998722828763	0.9999999999999996	0.0002772559397019592	2.813570469875579
1	952	0.6032478282541186	2.326510426294275	3	2	0.2059036192892666	4.973080481172072	0.8596565815463165	-1.461994268019048	0.9924931713334532	0.0625544268633047	2.813570469875579
1	953	0.6316257446530458	2.223687203575468	1	0	0.2212106890226928	1.583216023832758	0	-0.5627070801261184	1	0.2212106890226928	2.813570469875579
1	954	0.3618496619887644	2.633159792427231	1.166666666666667	2.833333333333333	0.1208175358028452	3.224175090435464	1.076020278557263	-0.7634977815121853	0.9371708298053322	0.347793705982798	2.813570469875579
1	955	1.046770746752864	1.693224756756217	4	1	0.38203374619129	3.82127606489597	0.5905890496874986	-1.148251678711761	0.9918621695771429	0.07395537443146138	2.813570469875579
1	956	0.562409143075614	2.437590856924387	6	0	0.1874697143585379	10.66838986149505	0	-3.791762095785299	0.9999999999999996	0.00004340969215599344	2.813570469875579
1	957	1	2.000000000000001	2	0	0.3333333333333333	1.999999999999999	0	-0.710840557012401	1	0.1111111111111109	2.813570469875579
1	958	1.036616841783436	1.963383158216566	4	0	0.3455389472611451	3.858706359736781	0	-1.371462489051294	0.9999999999999996	0.01425568278899536	2.813570469875579
1	959	1.402597979086452	1.484073953960247	3	0	0.4858875589669445	2.138888009773105	0	-0.7602041721271302	1	0.1147116000653209	2.813570469875579
1	960	1.267296566637522	1.728550890968304	6	0	0.4230177218870482	4.734487694478343	0	-1.682732934955672	1	0.005729957126347052	2.813570469875579
1	961	1	2.000000000000001	3	0	0.3333333333333333	2.999999999999999	0	-1.066260835518601	1	0.03703703703703698	2.813570469875579
1	962	0.616192608241263	2.383807391758738	3	1	0.2053975360804209	4.868607574768871	0.4194969792682011	-1.581304126957736	0.9982201601828508	0.02932184701114693	2.813570469875579
1	963	1.491682609486757	1.47255167300055	3	0	0.503226960938822	2.011151689320967	0	-0.7148040935366741	1	0.1274358742227053	2.813570469875579
1	964	0.6512781138173065	2.204034834411207	1	0	0.2280934264040553	1.535442353710838	0	-0.5457273489861222	1	0.2280934264040553	2.813570469875579
1	965	0.9204811478456444	2.031336864398095	3	6	0.3118353313204316	3.259165064946089	2.953719840937292	-0.1085614265855953	0.7021555199193857	0.5683707688983957	2.813570469875579
1	966	0.8199376786663686	2.180062321333633	1	1	0.2733125595554561	1.21960488707691	0.4587024830502366	-0.2704401443551978	0.9253002447892451	0.4719253639001576	2.813570469875579
1	967	0.9448827676063598	2.028234466702793	4	4	0.3178087822110106	4.233329400358382	1.97215857716027	-0.803665963731168	0.9270406279474415	0.2276222593649811	2.813570469875579
1	968	0.6433882689867451	2.211011459389566	3	1	0.2254023017836848	4.662814267230298	0.4522816902432918	-1.496508661172153	0.997418730280412	0.03806352642142663	2.813570469875579
1	969	1.056658627263923	1.877376324766594	4	1	0.3601383911710582	3.785517760222587	0.5326582565295351	-1.156132230744126	0.9939417512596945	0.05987701509082932	2.813570469875579
1	970	0.626311250699737	1.878970279017236	2	2	0.2499963550086496	3.193300452076391	1.064412791588203	-0.7566498451991258	0.9492208002827236	0.261712599092043	2.813570469875579
1	971	1.449967849083539	1.533759793049414	6	0	0.4859585133068688	4.138022787051684	0	-1.470737211438914	1	0.01317028486331051	2.813570469875579
1	972	1	1.852907757715641	5	0	0.3505195698302958	4.999999999999998	0	-1.777101392531003	0.9999999999999996	0.005291287388041743	2.813570469875579
1	973	1	1.986156615019532	4	3	0.3348786178763298	3.999999999999998	1.510454904368404	-0.884834811243127	0.9538360177063205	0.1756790949003857	2.813570469875579
1	974	0.6007309287628442	2.000000000000001	1	0	0.230985421105677	1.664638779393992	0	-0.5916463785844345	1	0.230985421105677	2.813570469875579
1	975	0.5327880227890938	2.467211977210907	2	0	0.1775960075963645	3.75383813909741	0	-1.334190196865199	1	0.03154034191416788	2.813570469875579
1	976	1.013484438837863	1.963235174725637	4	0	0.3404702391921277	3.94677988799384	0	-1.402765606993442	1	0.01343744263852242	2.813570469875579
1	977	0	3.000000000000001	0	0	0		0		1	1	2.813570469875579
1	978	0.9228625204363494	2.047226754517222	3	0	0.3107187814921071	3.250755051339104	0	-1.155384265702383	1	0.02999870555708561	2.813570469875579
1	979	0.577118634838002	2.211847836515022	2.5	1.5	0.2069292122246353	4.331864973831166	0.6781660000460944	-1.29859870684051	0.9841122335009611	0.1107378035052041	2.813570469875579
1	980	0.9920435339579086	2.007956466042093	3	2	0.3306811779859693	3.024060837361687	0.9960375306055435	-0.7208006085043346	0.9560292323775215	0.2059631170632235	2.813570469875579
1	981	0	3.000000000000001	0	0	0		0		1	1	2.813570469875579
1	982	1.179283953417455	1.564659227867181	5	1	0.4297771037902279	4.239860964367796	0.6391168007637806	-1.279777493457716	0.9936982720651522	0.05646805167491853	2.813570469875579
1	983	0.5280317691319505	2.262696728334729	2	2	0.1892092941363799	3.787650889430135	0.8839010438097616	-1.03205157884273	0.9767500639866358	0.1644561161777869	2.813570469875579
1	984	0.6532149682107427	2.133568859867047	0	0	0.234397430338651	0	0	0	1	1	2.813570469875579
1	985	1	2.000000000000001	5	0	0.3333333333333333	4.999999999999998	0	-1.777101392531003	1	0.004115226337448097	2.813570469875579
1	986	0.6025927628220621	2.000000000000001	1	0	0.2315355561692465	1.659495536117627	0	-0.5898183656267237	1	0.2315355561692465	2.813570469875579
1	987	1.460291505226376	1.505314776862553	7	1	0.4924090949111992	4.793563459725019	0.6643128835048353	-1.467619389822067	0.9965437231152633	0.03195899513736999	2.813570469875579
1	988	0.6464461607973896	1.824646096189806	1	0	0.2616034099777195	1.546919234181084	0	-0.5498064650392396	1	0.2616034099777195	2.813570469875579
1	989	0	1.693570063578515	0	0	0		0		1	1	2.813570469875579
1	990	1	2.000000000000001	4	0	0.3333333333333333	3.999999999999998	0	-1.421681114024802	1	0.01234567901234551	2.813570469875579
1	991	0.9762106491862363	2.02121431598871	3.5	1	0.3256830981686506	3.585291763532369	0.4947520864509776	-1.098440472762731	0.9875741143652204	0.08655937913472833	2.813570469875579
1	992	1.045921161771633	1.583266286010579	5.5	3.5	0.3978115606226155	5.258522535947001	2.210619925988	-1.083286394491404	0.9394175820025372	0.1794715833958865	2.813570469875579
1	993	0.541909558638458	2.440952348839608	1	4	0.1816743702683269	1.845326372379349	1.638704664555021	-0.07343754494034971	0.7743206990747291	0.6330298268051417	2.813570469875579
1	994	0.5395963364646543	2.160552381743324	1	0	0.1998394876645058	1.853237193105932	0	-0.6586780793117598	1	0.1998394876645058	2.813570469875579
1	995	1	2.000000000000001	5	1	0.3333333333333333	4.999999999999998	0.4999999999999998	-1.599391253277902	0.9986282578875173	0.01783264746227697	2.813570469875579
1	996	0.5570733050459119	2.442926694954089	1	5	0.1856911016819706	1.795095889431614	2.046725352147321	0.08943421371878243	0.6904870318119362	0.7084352054140493	2.813570469875579
1	997	1	2.000000000000001	7	0	0.3333333333333333	6.999999999999997	0	-2.487941949543404	1	0.0004572473708274183	2.813570469875579
1	998	0.8225573049626349	2.177442695037367	3	9	0.2741857683208782	3.647162309422657	4.133289027771889	0.1727792936249896	0.5730969787384979	0.6804081343783108	2.813570469875579
1	999	0.6124565903022219	2.074188377950472	0	4	0.2279633511459252	0	1.928465149319004	0.6854156204604623	0.355264381558524	1	2.813570469875579
1	1000	1	2.000000000000001	5	0	0.3333333333333333	4.999999999999998	0	-1.777101392531003	1	0.004115226337448097	2.813570469875579
1	1001	0.5428412304308763	1.986421324635174	4	3	0.2146243098975939	7.368637044804111	1.510253621824655	-2.082188267791468	0.9935428136776405	0.04243344972785112	2.813570469875579
1	1002	0.6413244440494582	2.268308724017959	3	8	0.2204141921008644	4.677819515278983	3.526856778926122	-0.4090754963047927	0.7909244417868947	0.4501293695593521	2.813570469875579
1	1003	1.498952446756796	1.501047553243205	2	0	0.4996508155855985	1.334265142518226	0	-0.4742248885549434	1	0.2496509375153537	2.813570469875579
1	1004	0.5454861941097501	2.454513805890251	3	0	0.1818287313699166	5.499680894575325	0	-1.954698115245193	1	0.00601156470445452	2.813570469875579
1	1005	0	1.693570063578515	0	0	0		0		1	1	2.813570469875579
1	1006	0.6068607941105102	2.35342647865424	1	5	0.2050006429084616	1.647824360553268	2.124561801845261	0.1694421541583335	0.6430720056539281	0.7475352990123574	2.813570469875579
1	1007	0.6505276347189124	1.831998804711206	0	1	0.2620425806495119	0	0.5458518845254589	0.1940068288211731	0.7379574193504881	1	2.813570469875579
1	1008	1.372217949706389	1.572334161414351	5	0	0.4660192443271458	3.643736041399138	0	-1.295057678637163	1	0.02197957327689626	2.813570469875579
1	1009	0.9197073601538237	1.99716929167498	3.5	1.5	0.315305537372378	3.805558323915789	0.7510630201719076	-1.085629571552532	0.9799650126213977	0.1104317268688818	2.813570469875579
1	1010	0.8787257430342793	2.035535071735091	2	0	0.3015261155010315	2.27602299790821	0	-0.8089447278030537	0.9999999999999999	0.09091799832914149	2.813570469875579
1	1011	1	2.000000000000001	5	0	0.3333333333333333	4.999999999999998	0	-1.777101392531003	1	0.004115226337448097	2.813570469875579
1	1012	0.9150209016817569	2.034836314722892	2.5	3.5	0.3101915904923034	2.732178025010293	1.720040071368904	-0.3597343533699187	0.8231775935107394	0.4381821123277092	2.813570469875579
1	1013	0.865620809444287	2.036695957885935	3	4	0.2982516654240167	3.465720748933873	1.96396520772396	-0.5337543727050574	0.8762194548569038	0.3489669871957894	2.813570469875579
1	1014	0.7969909599431909	2.200141419154665	3.5	3.5	0.2659178371637649	4.3915178162742	1.590806831564839	-0.9954294782007764	0.9484274191144803	0.1817436501935999	2.813570469875579
1	1015	0.8188115889563278	2.165975838676202	3	3	0.2743282759019767	3.663846531317241	1.38505700129764	-0.8099280094165807	0.9480734847516388	0.2097102824711026	2.813570469875579
1	1016	0.550169413532847	2.449830586467153	2	2	0.183389804510949	3.635243891799145	0.8163829821735371	-1.001880329569376	0.9787223661570037	0.1558423566754282	2.813570469875579
1	1017	0.7749926883753739	2.091050896040734	1	5	0.2704050603379995	1.29033475412047	2.391142180932644	0.3912492822192772	0.4862404168205052	0.8491689067645325	2.813570469875579
1	1018	0.8302136776706348	2.099435267256453	5	7	0.283383331340164	6.022545923392528	3.334229975638933	-0.9554820028632435	0.9067177786554927	0.2337591581621019	2.813570469875579
1	1019	0.5464226248841675	2.36076882500147	3.166666666666667	7.833333333333334	0.1879555007998055	5.795270039080002	3.31812808199399	-0.8804264842869051	0.880483942250305	0.3081245415535071	2.813570469875579
1	1020	0.7146985011505743	2.06340370187	1.5	6.5	0.2572614140593881	2.098787107549812	3.150134893190919	0.3736703227794393	0.5048101143590292	0.7790659059925223	2.813570469875579
1	1021	0.5661416964189856	2.336685695667876	4	3	0.1950311265362501	7.06536901503844	1.283869715795275	-2.05486209112041	0.9958394691715432	0.03057373107288985	2.813570469875579
1	1022	0.530595331687516	2.46317203142189	0.5	3	0.1772333208738122	0.9423377292253777	1.21794172787364	0.09795524995698791	0.6956533718084418	0.4947940779250748	2.813570469875579
1	1023	1.042208862529534	2.135988564084829	0	2	0.3279245190377513	0	0.9363346010501259	0.3556855263837886	0.4516854521106379	1	2.632478781382323
1	1024	0.6824746555779483	2.424178498030678	3	8	0.2196816386744684	4.39576763104774	3.300087021850467	-0.4162163117690647	0.7927334476345338	0.4477248855674166	2.632478781382323
1	1025	0.8396074102713545	2.889490863588951	4	8	0.2251502504390172	4.764131367905902	2.768653848610353	-0.9275887830095865	0.8892732121866045	0.2760123474060676	2.151252317671597
1	1026	0.8477782343575051	2.651929077753261	1.333333333333333	8.666666666666666	0.2422426102387938	1.572738340403148	3.268061253738032	0.7387236056955018	0.3576360349619916	0.8710710186070034	2.294935345593502
1	1027	1.014178069685872	2.716154193522652	4	9	0.2718733877109273	3.944080551099815	3.313508497221089	-0.288032912669295	0.7359390710167185	0.4887774363823011	2.189236112064449
1	1028	0.5501066864848919	2.398151152775954	3	6	0.186587034267942	5.45348761195687	2.501927367278233	-1.083653936076984	0.9310377126533462	0.2270107282097671	2.72371109116606
1	1029	0.7032667029408824	2.150944521378443	2.5	7.5	0.2463961661101652	3.554839137905486	3.486840281307484	-0.02666894659559081	0.6603367960772938	0.6056588584294316	2.549739126525694
1	1030	0.8641484541756664	1.8946433333707	2	9	0.3132343869068238	2.314417147118375	4.750234432772308	0.8657388580573383	0.2798366513024753	0.9035545221161252	2.813570469875579
1	1031	0.7927716046718791	2.208848372735913	6	5	0.2641145816721673	7.568384090249228	2.263623009037476	-1.935772243628453	0.9895674245125731	0.04427389101930435	2.740384928377934
1	1032	0.8638500692176448	2.038805446361136	2	9	0.297606817130484	2.315216576658171	4.41434959675197	0.7732689197392988	0.3189215980351897	0.8837864680695965	2.714622256900619
1	1033	0.9067379764621853	1.95911100360213	2.5	7.5	0.3163941934029743	2.757136091017426	3.828266997740346	0.3822458559610771	0.4728597408626464	0.7671400186061472	2.802204105077309
1	1034	0.6535105408152534	2.325378773426696	1.5	5.5	0.219380605278231	2.295295800628942	2.365206074318446	0.02709578877947301	0.670597802822942	0.6496245776033923	2.580115834917716
1	1035	0.8353106044175359	2.601603931072705	0	6	0.2430408425324395	0	2.306269577908446	1.033143434119324	0.1881198760328639	1	2.232284019570202
1	1036	0.7701778450805409	2.805652242233896	1	3	0.215384351681813	1.298401409995669	1.069270080889056	-0.1231809576996268	0.7951354358700342	0.6210099032992347	1.860119724554689
1	1037	1.029360078161535	2.09428154817199	1	2	0.3295384686526219	0.9714773490983124	0.9549814358750931	-0.008803309145967648	0.7457860500174005	0.6986150274836935	1.873830959438162
1	1038	0.6433650800955892	2.471369297543762	0	2	0.2065553598131196	0	0.809267964115179	0.4128354784265385	0.6295543970412881	1	1.960267482822902
1	1039	0.7655410915336207	2.83875503823446	1	3	0.2123968353240941	1.306265608808384	1.05680129479077	-0.130833333796477	0.7998739904797327	0.6152046545923174	1.906733603575968
1	1040	0.7979995845185427	2.964058505477223	1	5	0.2121178263144365	1.253133484528479	1.686876284918331	0.2274794966514425	0.6256014935879303	0.7607964357975032	1.906733603575968
1	1041	1.176347280779865	2.397756596888084	0.5	6.916666666666667	0.3291306915084445	0.4250445494875651	2.884640866234474	1.095888130414359	0.146007688097098	0.9482117460960854	2.244386309592501
1	1042	1.096114363806564	2.444326767370566	1	1	0.3095982458666461	0.9123135623615226	0.4091106039294941	-0.2242051452022054	0.9041489261562956	0.5233454178895881	2.244386309592501
1	1043	0.7858249014292081	2.844600046601546	0.5	5.5	0.2164553496293766	0.6362740593873164	1.933487980699034	0.5779815692902014	0.4231924145032673	0.768589799327345	2.244386309592501
1	1044	1.022185109596575	1.992244756141856	3	4	0.3390973268990536	2.934889162280997	2.007785432823187	-0.4051807340828718	0.8177335587902814	0.4426365813441184	2.288123919702928
1	1045	0.9036764761076278	2.487623761214834	2	6	0.2664690274728105	2.21318143481451	2.411940299633532	0.08177267087116219	0.6371286247963299	0.6725863771102507	2.430627038368089
1	1046	0.808357837195282	2.9300934706397	2	7	0.2162279967378843	2.474151802547369	2.389002286152924	-0.0379412896582522	0.6945461125909677	0.6112659230871922	2.244244124578021
1	1047	0.9604187988731252	3.565612871178856	1	6	0.2121988684321546	1.041212438962374	1.682740167475414	0.4102205689569349	0.54342041766936	0.8116714329595733	1.563860462053985
1	1048	0.6969945623927597	2.880920589961249	1.375	7.625	0.1948046649273356	1.972755705983802	2.64672342117648	0.3003094484292797	0.5644676297120412	0.7415635860629319	2.244244124578021
1	1049	1.655619441580535	2.683107868855831	0	3	0.3815910342182859	0	1.118106370162189	0.6933410425864494	0.2364979236971285	1	1.612635487423605
1	1050	0.8400167978588741	3.241089702928967	1.25	3.25	0.2058306485500224	1.488065480578645	1.002749167066552	-0.2743255096879479	0.8148204722775344	0.5421444399286812	1.76912571515552
1	1051	1.51595700598307	3.031914011966141	1	0	0.3333333333333333	0.6596493146265175	0	-0.4153873931863858	1	0.3333333333333333	1.588034026662264
1	1052	0.696720450866815	3.047956215839243	2	5.166666666666667	0.1860562373946356	2.870591781125023	1.695124962693746	-0.5237695870774741	0.8674044011419614	0.3966523131621029	2.244244124578021
1	1053	0.9667951807888405	2.435189034868819	1.5	8.5	0.2841856750361034	1.551517870389155	3.490488778608469	0.8006700404108853	0.3007907654728412	0.8945720658629368	2.42168535146423
1	1054	1.003261896274536	2.553765614398423	1.333333333333333	3.666666666666667	0.2820506429214341	1.328998278798854	1.435788251667882	0.0536205157770915	0.6635750263828784	0.6843512844088298	1.991587945796152
1	1055	1.636528156303848	3.126788307744117	3	5	0.3435690592165889	1.833149028596976	1.599084910102964	-0.1417863982776283	0.7200709507026071	0.5567349733519044	1.650822091098594
1	1056	0.9446571913336362	2.406597204543906	2	9	0.2818816716796199	2.117170142087698	3.739720125581075	0.6700085882389016	0.3612327721366332	0.8607199457119079	2.42168535146423
1	1057	1.453134335756132	2.412807339384721	3	8	0.3758810809537595	2.064502865413997	3.315639781682711	0.5754996188365596	0.3560593657505784	0.8456723241899637	2.174001294384929
1	1058	1.273313313349899	1.788872557644154	2	3	0.4158184274217664	1.570705323686828	1.67703394363142	0.04390686836351509	0.654883034463017	0.6898246964781561	2.42168535146423
1	1059	1.145439533602161	2.340030370455858	3	5	0.3286327425374016	2.619081943649741	2.136724404575124	-0.199182581165207	0.7509105711277757	0.5201843023880588	2.42168535146423
1	1060	0.9927014159612851	2.492768488096734	3	6	0.2848113578044427	3.022056735050531	2.406962390872123	-0.2539943282914529	0.7635968460694254	0.4961048895489584	2.42168535146423
1	1061	1.291828656901352	2.590740976993368	2	5	0.332725173973372	1.548192935119821	1.929949788265846	0.1756010238503709	0.5720462359718398	0.7355027645703103	2.174001294384929
1	1062	0.9724258993334202	2.697928055901154	3.4375	11.0625	0.2649406327546608	3.534973721243277	4.100368790710743	0.2600711742572483	0.5381980492745262	0.6853893789936765	2.174001294384929
1	1063	1.130775219119109	3.489252769123888	0	1	0.2447550581937371	0	0.2865943129282344	0.2029474942449082	0.755244941806263	1	1.412159898768619
1	1064	1.080301280560369	3.40795717235556	0	2	0.2406949804458163	0	0.5868618350674906	0.415577467947663	0.5765441127201794	1	1.412159898768619
1	1065	0.9777985194255693	3.870445135339097	0	0	0.2016809774947319	0	0	0	1	1	1.412159898768619
