# Supplementary material for: Variation in selection constraints on teleost TLRs with emphasis on their repertoire in the Walking catfish, Clarias batrachus
Source: Sci Rep. 2020 Dec 7;10:21394. doi: 10.1038/s41598-020-78347-6 (PMC7721727; doi:10.1038/s41598-020-78347-6)
Supplement: Supplementary file 33 — Supplementary Information 33. [file 41598_2020_78347_MOESM33_ESM.zip › T21/slac/log.txt]

Analysis Description
--------------------
SLAC (Single Likelihood Ancestor Counting) uses a maximum likelihood
ancestral state reconstruction and minimum path substitution counting to
estimate site - level dS and dN, and applies a simple binomial - based
test to test if dS differs drom dN. The estimates aggregate information
over all branches, so the signal is derived from pervasive
diversification or conservation. A subset of branches can be selected
for testing as well. Multiple partitions within a NEXUS file are also
supported for recombination - aware analysis. 

- __Requirements__: in-frame codon alignment and a phylogenetic tree

- __Citation__: Not So Different After All: A Comparison of Methods for Detecting Amino
Acid Sites Under Selection (2005). _Mol Biol Evol_ 22 (5): 1208-1222

- __Written by__: Sergei L Kosakovsky Pond and Simon DW Frost

- __Contact Information__: spond@temple.edu

- __Analysis Version__: 2.00


####Choose Genetic Code

1. [**Universal**] Universal code. (Genebank transl_table=1).
2. [**Vertebrate-mtDNA**] Vertebrate mitochondrial DNA code. (Genebank transl_table=2).
3. [**Yeast-mtDNA**] Yeast mitochondrial DNA code. (Genebank transl_table=3).
4. [**Mold-Protozoan-mtDNA**] Mold, Protozoan and Coelenterate mitochondrial DNA and the Mycloplasma/Spiroplasma code. (Genebank transl_table=4).
5. [**Invertebrate-mtDNA**] Invertebrate mitochondrial DNA code. (Genebank transl_table=5).
6. [**Ciliate-Nuclear**] Ciliate, Dasycladacean and Hexamita Nuclear code. (Genebank transl_table=6).
7. [**Echinoderm-mtDNA**] Echinoderm mitochondrial DNA code. (Genebank transl_table=9).
8. [**Euplotid-Nuclear**] Euplotid Nuclear code. (Genebank transl_table=10).
9. [**Alt-Yeast-Nuclear**] Alternative Yeast Nuclear code. (Genebank transl_table=12).
10. [**Ascidian-mtDNA**] Ascidian mitochondrial DNA code. (Genebank transl_table=13).
11. [**Flatworm-mtDNA**] Flatworm mitochondrial DNA code. (Genebank transl_table=14).
12. [**Blepharisma-Nuclear**] Blepharisma Nuclear code. (Genebank transl_table=15).
13. [**Chlorophycean-mtDNA**] Chlorophycean Mitochondrial Code (transl_table=16).
14. [**Trematode-mtDNA**] Trematode Mitochondrial Code (transl_table=21).
15. [**Scenedesmus-obliquus-mtDNA**] Scenedesmus obliquus mitochondrial Code (transl_table=22).
16. [**Thraustochytrium-mtDNA**] Thraustochytrium Mitochondrial Code (transl_table=23).
17. [**Pterobranchia-mtDNA**] Pterobranchia Mitochondrial Code (transl_table=24).
18. [**SR1-and-Gracilibacteria**] Candidate Division SR1 and Gracilibacteria Code (transl_table=25).
19. [**Pachysolen-Nuclear**] Pachysolen tannophilus Nuclear Code (transl_table=26).

>Please choose an option (or press q to cancel selection):

>Select a coding sequence alignment file (`/home/datamonkey/`) 

>Please select a tree file for the data: (`/home/datamonkey/`) 
>Loaded a multiple sequence alignment with **16** sequences, **1065** codons, and **1** partitions from `/home/datamonkey/datamonkey-js-server/production/app/slac/output/5df8a3b8c27e2160748f7dbc`


####Choose the set of branches to test for selection

1. [**All**] Include all branches in the analysis
2. [**Internal**] Include all internal branches in the analysis
3. [**Leaves**] Include all leaf branches in the analysis
4. [**Unlabeled branches**] Set of 29 unlabeled branches

>Please choose an option (or press q to cancel selection):
>Select the number of samples used to assess ancestral reconstruction uncertainty [select 0 to skip] (permissible range = [0,100000], default value = 100, integer): 
>Select the p-value threshold to use when testing for selection (permissible range = [0,1], default value = 0.1): 

>Save the resulting JSON file to (`/home/datamonkey/`) 

### Branches to include in the SLAC analysis
Selected 29 branches to include in SLAC calculations: `ECTLR21_3196_BP, LMTLR21_3196_BP, OFTLR21_3196_BP, Node2, TOTLR21_3196_BP, SLTLR21_13_3196_BP, Node7, SMTLR21_3196_BP, Node6, MMTLR21_3196_BP, ONTLR21_3196_BP, TRTLR21_3196_BP, GMTLR21_3196_BP, CBTLR21_3196_BP, IPTLR21_3196_BP, TFTLR21_3196_BP, Node22, Node20, CITLR21_3196_BP, CCTLR21_3196_BP, Node26, DRTLR21_3196_BP, Node25, Node19, Node17, Node15, Node13, Node11, Node5`


### Obtaining branch lengths and nucleotide substitution biases under the nucleotide GTR model
* Log(L) = -31052.59, AIC-c = 62179.23 (37 estimated parameters)

### Obtaining the global omega estimate based on relative GTR branch lengths and nucleotide substitution biases
* Log(L) = -30087.67, AIC-c = 60263.57 (44 estimated parameters)
* non-synonymous/synonymous rate ratio for *test* =   0.3825

### Performing joint maximum likelihood ancestral state reconstruction

### For partition 1 these sites are significant at p <=0.1

|     Codon      |   Partition    |       S        |       N        |       dS       |       dN       |Selection detected?|
|:--------------:|:--------------:|:--------------:|:--------------:|:--------------:|:--------------:|:-----------------:|
|       2        |       1        |     2.250      |     5.000      |     2.282      |     2.484      |  Neg. p = 0.672   |
|       66       |       1        |     5.885      |     6.115      |     6.466      |     3.785      |  Pos. p = 0.887   |
|       74       |       1        |     5.000      |     2.000      |     5.075      |     1.088      |  Neg. p = 0.055   |
|       84       |       1        |     5.000      |     4.000      |     8.021      |     2.052      |  Neg. p = 0.043   |
|       90       |       1        |     2.000      |     1.000      |     3.412      |     0.414      |  Neg. p = 0.100   |
|       91       |       1        |     5.000      |     0.000      |     8.795      |     0.000      |  Neg. p = 0.000   |
|       95       |       1        |     4.000      |     2.000      |     5.357      |     0.888      |  Neg. p = 0.037   |
|      100       |       1        |     6.000      |     1.000      |     5.718      |     0.584      |  Neg. p = 0.014   |
|      105       |       1        |     2.000      |     1.000      |     3.766      |     0.406      |  Neg. p = 0.083   |
|      121       |       1        |     3.000      |     0.000      |     5.542      |     0.000      |  Neg. p = 0.006   |
|      123       |       1        |     4.833      |     2.167      |     5.066      |     1.061      |  Neg. p = 0.056   |
|      131       |       1        |     4.000      |     1.000      |     4.711      |     0.465      |  Neg. p = 0.025   |
|      144       |       1        |     3.000      |     0.000      |     5.246      |     0.000      |  Neg. p = 0.007   |
|      150       |       1        |     6.500      |     1.500      |     5.362      |     0.846      |  Neg. p = 0.032   |
|      153       |       1        |     4.000      |     0.000      |     3.342      |     0.000      |  Neg. p = 0.025   |
|      158       |       1        |     4.000      |     0.000      |     6.910      |     0.000      |  Neg. p = 0.001   |
|      161       |       1        |     1.500      |     12.500     |     1.655      |     6.023      |  Pos. p = 0.099   |
|      162       |       1        |     0.500      |     12.500     |     0.666      |     5.590      |  Pos. p = 0.074   |
|      163       |       1        |     3.000      |     0.000      |     3.581      |     0.000      |  Neg. p = 0.022   |
|      165       |       1        |     6.000      |     8.000      |     10.260     |     3.867      |  Neg. p = 0.067   |
|      167       |       1        |     3.000      |     0.000      |     3.000      |     0.000      |  Neg. p = 0.037   |
|      168       |       1        |     2.000      |     0.000      |     3.579      |     0.000      |  Neg. p = 0.035   |
|      171       |       1        |     6.000      |     1.000      |     4.639      |     0.639      |  Neg. p = 0.037   |
|      174       |       1        |     4.000      |     0.000      |     3.933      |     0.000      |  Neg. p = 0.013   |
|      177       |       1        |     6.000      |     0.000      |     4.203      |     0.000      |  Neg. p = 0.013   |
|      178       |       1        |     3.000      |     1.000      |     4.917      |     0.418      |  Neg. p = 0.029   |
|      180       |       1        |     4.000      |     1.000      |     4.000      |     0.506      |  Neg. p = 0.047   |
|      182       |       1        |     2.000      |     0.000      |     3.599      |     0.000      |  Neg. p = 0.034   |
|      187       |       1        |     3.000      |     0.000      |     2.895      |     0.000      |  Neg. p = 0.041   |
|      192       |       1        |     2.000      |     0.000      |     3.487      |     0.000      |  Neg. p = 0.037   |
|      195       |       1        |     4.000      |     0.000      |     3.344      |     0.000      |  Neg. p = 0.025   |
|      201       |       1        |     6.000      |     0.000      |     5.051      |     0.000      |  Neg. p = 0.004   |
|      206       |       1        |     5.000      |     0.000      |     8.511      |     0.000      |  Neg. p = 0.000   |
|      208       |       1        |     6.000      |     0.000      |     4.956      |     0.000      |  Neg. p = 0.008   |
|      212       |       1        |     7.000      |     3.000      |     7.419      |     1.465      |  Neg. p = 0.014   |
|      215       |       1        |     8.000      |     2.000      |     7.475      |     1.060      |  Neg. p = 0.006   |
|      216       |       1        |     3.000      |     0.000      |     5.345      |     0.000      |  Neg. p = 0.007   |
|      222       |       1        |     9.000      |     0.000      |     6.640      |     0.000      |  Neg. p = 0.001   |
|      225       |       1        |     5.000      |     1.000      |     4.127      |     0.640      |  Neg. p = 0.061   |
|      230       |       1        |     3.000      |     0.000      |     5.638      |     0.000      |  Neg. p = 0.006   |
|      232       |       1        |     5.000      |     0.000      |     3.398      |     0.000      |  Neg. p = 0.031   |
|      235       |       1        |     3.000      |     0.000      |     5.509      |     0.000      |  Neg. p = 0.006   |
|      236       |       1        |     5.000      |     0.000      |     5.000      |     0.000      |  Neg. p = 0.008   |
|      238       |       1        |     5.000      |     2.000      |     5.248      |     0.985      |  Neg. p = 0.038   |
|      239       |       1        |     5.000      |     2.000      |     5.000      |     1.000      |  Neg. p = 0.045   |
|      245       |       1        |     6.000      |     0.000      |     4.025      |     0.000      |  Neg. p = 0.015   |
|      251       |       1        |     6.000      |     0.000      |     4.023      |     0.000      |  Neg. p = 0.015   |
|      252       |       1        |     3.000      |     0.000      |     5.258      |     0.000      |  Neg. p = 0.007   |
|      258       |       1        |     7.000      |     1.000      |     5.337      |     0.653      |  Neg. p = 0.021   |
|      260       |       1        |     5.000      |     3.000      |     5.047      |     1.511      |  Neg. p = 0.087   |
|      261       |       1        |     3.000      |     0.000      |     2.583      |     0.000      |  Neg. p = 0.060   |
|      267       |       1        |     6.000      |     3.000      |     6.045      |     1.730      |  Neg. p = 0.065   |
|      268       |       1        |     7.000      |     0.000      |     4.749      |     0.000      |  Neg. p = 0.007   |
|      269       |       1        |     3.000      |     0.000      |     3.000      |     0.000      |  Neg. p = 0.037   |
|      272       |       1        |     3.000      |     0.000      |     2.913      |     0.000      |  Neg. p = 0.040   |
|      275       |       1        |     8.000      |     1.000      |     6.579      |     0.631      |  Neg. p = 0.007   |
|      277       |       1        |     5.500      |     5.500      |     6.890      |     2.518      |  Neg. p = 0.096   |
|      278       |       1        |     4.000      |     2.000      |     5.580      |     0.946      |  Neg. p = 0.039   |
|      280       |       1        |     6.000      |     0.000      |     10.181     |     0.000      |  Neg. p = 0.000   |
|      282       |       1        |     4.000      |     0.000      |     2.715      |     0.000      |  Neg. p = 0.059   |
|      285       |       1        |     5.000      |     0.000      |     3.762      |     0.000      |  Neg. p = 0.023   |
|      287       |       1        |     2.000      |     0.000      |     3.384      |     0.000      |  Neg. p = 0.047   |
|      292       |       1        |     6.000      |     1.000      |     5.137      |     0.548      |  Neg. p = 0.016   |
|      295       |       1        |     5.000      |     2.000      |     5.549      |     0.953      |  Neg. p = 0.029   |
|      298       |       1        |     6.000      |     0.000      |     3.995      |     0.000      |  Neg. p = 0.017   |
|      303       |       1        |     2.000      |     0.000      |     3.390      |     0.000      |  Neg. p = 0.039   |
|      306       |       1        |     5.000      |     0.000      |     3.618      |     0.000      |  Neg. p = 0.021   |
|      316       |       1        |     4.000      |     0.000      |     2.868      |     0.000      |  Neg. p = 0.056   |
|      322       |       1        |     4.000      |     0.000      |     2.668      |     0.000      |  Neg. p = 0.065   |
|      329       |       1        |     4.000      |     2.000      |     4.084      |     0.990      |  Neg. p = 0.094   |
|      339       |       1        |     4.000      |     2.000      |     7.153      |     0.821      |  Neg. p = 0.013   |
|      343       |       1        |     7.000      |     3.000      |     7.000      |     1.500      |  Neg. p = 0.020   |
|      347       |       1        |     2.000      |     1.000      |     3.559      |     0.410      |  Neg. p = 0.092   |
|      348       |       1        |     2.000      |     0.000      |     3.764      |     0.000      |  Neg. p = 0.031   |
|      350       |       1        |     6.000      |     4.000      |     6.398      |     1.940      |  Neg. p = 0.057   |
|      353       |       1        |     8.000      |     0.000      |     5.510      |     0.000      |  Neg. p = 0.004   |
|      355       |       1        |     4.000      |     4.000      |     6.741      |     1.675      |  Neg. p = 0.055   |
|      362       |       1        |     8.000      |     0.000      |     5.493      |     0.000      |  Neg. p = 0.003   |
|      363       |       1        |     2.000      |     0.000      |     3.694      |     0.000      |  Neg. p = 0.040   |
|      381       |       1        |     4.000      |     0.000      |     3.021      |     0.000      |  Neg. p = 0.038   |
|      384       |       1        |     4.000      |     0.000      |     6.687      |     0.000      |  Neg. p = 0.002   |
|      389       |       1        |     5.000      |     1.000      |     3.465      |     0.652      |  Neg. p = 0.096   |
|      396       |       1        |     6.000      |     6.000      |     10.272     |     2.672      |  Neg. p = 0.023   |
|      397       |       1        |     3.000      |     0.000      |     5.095      |     0.000      |  Neg. p = 0.010   |
|      398       |       1        |     4.000      |     1.000      |     4.000      |     0.500      |  Neg. p = 0.045   |
|      401       |       1        |     4.000      |     1.000      |     4.038      |     0.499      |  Neg. p = 0.044   |
|      406       |       1        |     4.000      |     1.000      |     3.435      |     0.545      |  Neg. p = 0.078   |
|      409       |       1        |     5.000      |     2.000      |     8.239      |     0.836      |  Neg. p = 0.005   |
|      412       |       1        |     3.000      |     1.000      |     5.737      |     0.440      |  Neg. p = 0.023   |
|      416       |       1        |     3.000      |     0.000      |     5.060      |     0.000      |  Neg. p = 0.010   |
|      419       |       1        |     2.000      |     0.000      |     3.369      |     0.000      |  Neg. p = 0.039   |
|      420       |       1        |     6.000      |     0.000      |     5.673      |     0.000      |  Neg. p = 0.002   |
|      426       |       1        |     3.000      |     1.000      |     3.666      |     0.458      |  Neg. p = 0.065   |
|      432       |       1        |     3.000      |     0.000      |     5.037      |     0.000      |  Neg. p = 0.009   |
|      433       |       1        |     3.000      |     0.000      |     5.021      |     0.000      |  Neg. p = 0.008   |
|      434       |       1        |     2.000      |     0.000      |     3.713      |     0.000      |  Neg. p = 0.032   |
|      435       |       1        |     3.000      |     0.000      |     5.105      |     0.000      |  Neg. p = 0.008   |
|      439       |       1        |     5.000      |     1.000      |     4.118      |     0.560      |  Neg. p = 0.043   |
|      442       |       1        |     2.000      |     0.000      |     3.540      |     0.000      |  Neg. p = 0.043   |
|      462       |       1        |     4.000      |     0.000      |     6.991      |     0.000      |  Neg. p = 0.001   |
|      464       |       1        |     2.000      |     0.000      |     2.362      |     0.000      |  Neg. p = 0.080   |
|      465       |       1        |     4.000      |     1.000      |     3.714      |     0.522      |  Neg. p = 0.060   |
|      467       |       1        |     6.000      |     1.000      |     6.019      |     0.499      |  Neg. p = 0.007   |
|      472       |       1        |     2.000      |     0.000      |     3.745      |     0.000      |  Neg. p = 0.032   |
|      481       |       1        |     6.000      |     0.000      |     4.666      |     0.000      |  Neg. p = 0.007   |
|      483       |       1        |     6.000      |     0.000      |     5.013      |     0.000      |  Neg. p = 0.004   |
|      488       |       1        |     2.000      |     0.000      |     2.316      |     0.000      |  Neg. p = 0.083   |
|      489       |       1        |     6.000      |     1.000      |     6.000      |     0.500      |  Neg. p = 0.007   |
|      491       |       1        |     5.000      |     2.000      |     5.137      |     1.005      |  Neg. p = 0.043   |
|      496       |       1        |     6.000      |     1.000      |     5.324      |     0.550      |  Neg. p = 0.015   |
|      498       |       1        |     5.000      |     0.000      |     5.000      |     0.000      |  Neg. p = 0.005   |
|      499       |       1        |     6.000      |     0.000      |     4.615      |     0.000      |  Neg. p = 0.007   |
|      502       |       1        |     6.000      |     0.000      |     6.000      |     0.000      |  Neg. p = 0.001   |
|      505       |       1        |     5.000      |     0.000      |     4.943      |     0.000      |  Neg. p = 0.004   |
|      506       |       1        |     3.000      |     0.000      |     2.971      |     0.000      |  Neg. p = 0.038   |
|      507       |       1        |     5.000      |     0.000      |     3.701      |     0.000      |  Neg. p = 0.022   |
|      509       |       1        |     2.000      |     0.000      |     3.558      |     0.000      |  Neg. p = 0.035   |
|      510       |       1        |     2.000      |     0.000      |     3.760      |     0.000      |  Neg. p = 0.031   |
|      512       |       1        |     4.000      |     0.000      |     3.192      |     0.000      |  Neg. p = 0.044   |
|      519       |       1        |     4.000      |     2.000      |     4.801      |     0.923      |  Neg. p = 0.054   |
|      522       |       1        |     5.000      |     2.000      |     8.178      |     0.837      |  Neg. p = 0.005   |
|      526       |       1        |     7.000      |     0.000      |     5.022      |     0.000      |  Neg. p = 0.005   |
|      529       |       1        |     6.000      |     1.000      |     5.688      |     0.517      |  Neg. p = 0.009   |
|      530       |       1        |     4.000      |     0.000      |     7.366      |     0.000      |  Neg. p = 0.001   |
|      531       |       1        |     7.000      |     0.000      |     5.044      |     0.000      |  Neg. p = 0.005   |
|      534       |       1        |     3.000      |     0.000      |     5.458      |     0.000      |  Neg. p = 0.006   |
|      535       |       1        |     5.000      |     3.000      |     5.612      |     1.666      |  Neg. p = 0.086   |
|      536       |       1        |     3.000      |     0.000      |     3.711      |     0.000      |  Neg. p = 0.020   |
|      538       |       1        |     5.000      |     0.000      |     5.000      |     0.000      |  Neg. p = 0.004   |
|      539       |       1        |     3.000      |     0.000      |     3.644      |     0.000      |  Neg. p = 0.021   |
|      540       |       1        |     2.000      |     0.000      |     3.743      |     0.000      |  Neg. p = 0.032   |
|      544       |       1        |     3.000      |     0.000      |     5.523      |     0.000      |  Neg. p = 0.006   |
|      547       |       1        |     5.000      |     0.000      |     4.543      |     0.000      |  Neg. p = 0.007   |
|      550       |       1        |     5.000      |     0.000      |     3.311      |     0.000      |  Neg. p = 0.033   |
|      554       |       1        |     3.000      |     0.000      |     5.354      |     0.000      |  Neg. p = 0.007   |
|      555       |       1        |     7.000      |     0.000      |     5.098      |     0.000      |  Neg. p = 0.005   |
|      556       |       1        |     5.000      |     0.000      |     5.000      |     0.000      |  Neg. p = 0.004   |
|      558       |       1        |     2.000      |     0.000      |     3.487      |     0.000      |  Neg. p = 0.037   |
|      559       |       1        |     2.000      |     0.000      |     3.136      |     0.000      |  Neg. p = 0.052   |
|      560       |       1        |     4.000      |     0.000      |     5.027      |     0.000      |  Neg. p = 0.005   |
|      567       |       1        |     7.000      |     1.000      |     7.000      |     0.500      |  Neg. p = 0.003   |
|      571       |       1        |     7.000      |     0.000      |     4.729      |     0.000      |  Neg. p = 0.008   |
|      577       |       1        |     5.000      |     2.000      |     5.107      |     0.991      |  Neg. p = 0.042   |
|      578       |       1        |     4.000      |     0.000      |     6.817      |     0.000      |  Neg. p = 0.003   |
|      579       |       1        |     6.000      |     0.000      |     4.654      |     0.000      |  Neg. p = 0.010   |
|      580       |       1        |     2.000      |     0.000      |     3.367      |     0.000      |  Neg. p = 0.039   |
|      582       |       1        |     2.000      |     0.000      |     3.579      |     0.000      |  Neg. p = 0.035   |
|      584       |       1        |     8.000      |     0.000      |     7.406      |     0.000      |  Neg. p = 0.000   |
|      587       |       1        |     4.000      |     0.000      |     4.835      |     0.000      |  Neg. p = 0.006   |
|      588       |       1        |     3.000      |     0.000      |     5.281      |     0.000      |  Neg. p = 0.007   |
|      595       |       1        |     3.000      |     1.000      |     3.726      |     0.456      |  Neg. p = 0.062   |
|      598       |       1        |     4.000      |     0.000      |     4.000      |     0.000      |  Neg. p = 0.012   |
|      599       |       1        |     6.000      |     0.000      |     4.661      |     0.000      |  Neg. p = 0.007   |
|      602       |       1        |     5.000      |     0.000      |     3.355      |     0.000      |  Neg. p = 0.031   |
|      604       |       1        |     3.000      |     0.000      |     2.630      |     0.000      |  Neg. p = 0.081   |
|      607       |       1        |     3.000      |     0.000      |     5.113      |     0.000      |  Neg. p = 0.007   |
|      609       |       1        |     4.000      |     0.000      |     4.681      |     0.000      |  Neg. p = 0.007   |
|      611       |       1        |     4.000      |     2.000      |     7.383      |     0.878      |  Neg. p = 0.015   |
|      616       |       1        |     2.500      |     5.500      |     2.612      |     2.704      |  Pos. p = 0.635   |
|      619       |       1        |     5.000      |     0.000      |     5.000      |     0.000      |  Neg. p = 0.007   |
|      620       |       1        |     3.000      |     0.000      |     3.000      |     0.000      |  Neg. p = 0.037   |
|      621       |       1        |     2.000      |     0.000      |     3.328      |     0.000      |  Neg. p = 0.040   |
|      624       |       1        |     6.000      |     2.000      |     6.138      |     0.992      |  Neg. p = 0.018   |
|      625       |       1        |     5.500      |     4.500      |     7.582      |     2.034      |  Neg. p = 0.047   |
|      627       |       1        |     4.000      |     0.000      |     3.648      |     0.000      |  Neg. p = 0.018   |
|      629       |       1        |     3.000      |     0.000      |     5.220      |     0.000      |  Neg. p = 0.007   |
|      630       |       1        |     5.000      |     0.000      |     3.415      |     0.000      |  Neg. p = 0.029   |
|      631       |       1        |     2.000      |     0.000      |     3.804      |     0.000      |  Neg. p = 0.036   |
|      632       |       1        |     6.000      |     1.000      |     5.034      |     0.640      |  Neg. p = 0.029   |
|      635       |       1        |     5.000      |     0.000      |     8.054      |     0.000      |  Neg. p = 0.001   |
|      637       |       1        |     5.000      |     0.000      |     5.000      |     0.000      |  Neg. p = 0.004   |
|      639       |       1        |     3.000      |     0.000      |     3.000      |     0.000      |  Neg. p = 0.037   |
|      640       |       1        |     7.000      |     4.000      |     9.060      |     1.797      |  Neg. p = 0.009   |
|      643       |       1        |     5.000      |     1.000      |     4.370      |     0.658      |  Neg. p = 0.056   |
|      644       |       1        |     5.000      |     0.000      |     5.000      |     0.000      |  Neg. p = 0.004   |
|      648       |       1        |     3.000      |     1.000      |     5.216      |     0.413      |  Neg. p = 0.024   |
|      649       |       1        |     3.000      |     0.000      |     2.899      |     0.000      |  Neg. p = 0.042   |
|      650       |       1        |     3.000      |     0.000      |     3.000      |     0.000      |  Neg. p = 0.037   |
|      651       |       1        |     3.000      |     0.000      |     2.733      |     0.000      |  Neg. p = 0.049   |
|      653       |       1        |     3.000      |     0.000      |     3.000      |     0.000      |  Neg. p = 0.044   |
|      654       |       1        |     7.000      |     0.000      |     4.709      |     0.000      |  Neg. p = 0.008   |
|      657       |       1        |     4.000      |     0.000      |     3.012      |     0.000      |  Neg. p = 0.039   |
|      659       |       1        |     4.000      |     1.000      |     3.910      |     0.506      |  Neg. p = 0.049   |
|      660       |       1        |     4.500      |     2.500      |     4.719      |     1.225      |  Neg. p = 0.094   |
|      662       |       1        |     3.000      |     1.000      |     5.064      |     0.415      |  Neg. p = 0.026   |
|      664       |       1        |     4.000      |     1.000      |     4.822      |     0.461      |  Neg. p = 0.023   |
|      667       |       1        |     5.000      |     2.000      |     5.251      |     0.977      |  Neg. p = 0.037   |
|      672       |       1        |     3.000      |     0.000      |     5.013      |     0.000      |  Neg. p = 0.008   |
|      673       |       1        |     3.167      |     2.833      |     5.171      |     1.188      |  Neg. p = 0.090   |
|      674       |       1        |     3.000      |     0.000      |     5.210      |     0.000      |  Neg. p = 0.007   |
|      675       |       1        |     6.000      |     0.000      |     3.959      |     0.000      |  Neg. p = 0.017   |
|      678       |       1        |     5.000      |     0.000      |     4.317      |     0.000      |  Neg. p = 0.016   |
|      681       |       1        |     4.000      |     0.000      |     3.445      |     0.000      |  Neg. p = 0.027   |
|      683       |       1        |     6.000      |     0.000      |     4.091      |     0.000      |  Neg. p = 0.015   |
|      686       |       1        |     3.500      |     1.500      |     4.475      |     0.792      |  Neg. p = 0.090   |
|      689       |       1        |     5.000      |     0.000      |     5.000      |     0.000      |  Neg. p = 0.004   |
|      693       |       1        |     6.000      |     0.000      |     4.942      |     0.000      |  Neg. p = 0.005   |
|      696       |       1        |     6.000      |     0.000      |     6.000      |     0.000      |  Neg. p = 0.002   |
|      698       |       1        |     2.000      |     0.000      |     3.539      |     0.000      |  Neg. p = 0.035   |
|      701       |       1        |     4.000      |     0.000      |     3.026      |     0.000      |  Neg. p = 0.038   |
|      703       |       1        |     2.000      |     1.000      |     3.497      |     0.426      |  Neg. p = 0.100   |
|      704       |       1        |     8.000      |     0.000      |     6.214      |     0.000      |  Neg. p = 0.002   |
|      707       |       1        |     4.000      |     0.000      |     3.241      |     0.000      |  Neg. p = 0.042   |
|      711       |       1        |     4.000      |     2.000      |     7.006      |     0.823      |  Neg. p = 0.014   |
|      716       |       1        |     4.750      |     3.250      |     6.568      |     1.529      |  Neg. p = 0.052   |
|      718       |       1        |     7.000      |     1.000      |     7.000      |     0.614      |  Neg. p = 0.006   |
|      723       |       1        |     4.000      |     0.000      |     4.000      |     0.000      |  Neg. p = 0.013   |
|      724       |       1        |     3.000      |     1.000      |     5.004      |     0.417      |  Neg. p = 0.027   |
|      728       |       1        |     6.000      |     1.000      |     4.382      |     0.671      |  Neg. p = 0.050   |
|      731       |       1        |     6.500      |     1.500      |     4.547      |     0.985      |  Neg. p = 0.077   |
|      733       |       1        |     8.000      |     0.000      |     7.249      |     0.000      |  Neg. p = 0.000   |
|      734       |       1        |     2.000      |     1.000      |     3.511      |     0.411      |  Neg. p = 0.094   |
|      736       |       1        |     2.000      |     0.000      |     3.348      |     0.000      |  Neg. p = 0.040   |
|      743       |       1        |     9.000      |     4.000      |     9.355      |     1.969      |  Neg. p = 0.007   |
|      746       |       1        |     4.000      |     0.000      |     2.651      |     0.000      |  Neg. p = 0.065   |
|      749       |       1        |     9.000      |     0.000      |     6.241      |     0.000      |  Neg. p = 0.002   |
|      752       |       1        |     3.000      |     0.000      |     2.509      |     0.000      |  Neg. p = 0.063   |
|      754       |       1        |     3.000      |     0.000      |     5.539      |     0.000      |  Neg. p = 0.010   |
|      756       |       1        |     2.000      |     0.000      |     3.701      |     0.000      |  Neg. p = 0.032   |
|      758       |       1        |     6.000      |     0.000      |     5.587      |     0.000      |  Neg. p = 0.003   |
|      762       |       1        |     5.000      |     2.000      |     4.726      |     1.093      |  Neg. p = 0.067   |
|      764       |       1        |     3.000      |     1.000      |     5.508      |     0.464      |  Neg. p = 0.028   |
|      766       |       1        |     3.000      |     0.000      |     5.523      |     0.000      |  Neg. p = 0.008   |
|      768       |       1        |     4.000      |     0.000      |     7.177      |     0.000      |  Neg. p = 0.001   |
|      771       |       1        |     5.000      |     0.000      |     3.478      |     0.000      |  Neg. p = 0.026   |
|      773       |       1        |     3.000      |     0.000      |     5.527      |     0.000      |  Neg. p = 0.006   |
|      775       |       1        |     5.000      |     0.000      |     5.000      |     0.000      |  Neg. p = 0.004   |
|      781       |       1        |     4.000      |     1.000      |     4.000      |     0.500      |  Neg. p = 0.045   |
|      782       |       1        |     3.000      |     0.000      |     4.797      |     0.000      |  Neg. p = 0.016   |
|      784       |       1        |     5.000      |     4.000      |     6.263      |     1.817      |  Neg. p = 0.063   |
|      787       |       1        |     3.000      |     2.000      |     5.605      |     0.957      |  Neg. p = 0.061   |
|      791       |       1        |     2.000      |     0.000      |     3.701      |     0.000      |  Neg. p = 0.040   |
|      799       |       1        |     2.000      |     0.000      |     3.574      |     0.000      |  Neg. p = 0.035   |
|      801       |       1        |     2.000      |     0.000      |     3.734      |     0.000      |  Neg. p = 0.032   |
|      802       |       1        |     2.000      |     0.000      |     3.317      |     0.000      |  Neg. p = 0.040   |
|      804       |       1        |     5.000      |     2.000      |     5.056      |     0.994      |  Neg. p = 0.043   |
|      806       |       1        |     3.000      |     0.000      |     3.000      |     0.000      |  Neg. p = 0.037   |
|      807       |       1        |     2.000      |     0.000      |     3.329      |     0.000      |  Neg. p = 0.048   |
|      808       |       1        |     5.000      |     5.000      |     8.647      |     2.427      |  Neg. p = 0.047   |
|      810       |       1        |     3.000      |     0.000      |     5.095      |     0.000      |  Neg. p = 0.008   |
|      814       |       1        |     2.000      |     0.000      |     3.684      |     0.000      |  Neg. p = 0.046   |
|      816       |       1        |     2.000      |     0.000      |     3.492      |     0.000      |  Neg. p = 0.036   |
|      819       |       1        |     6.000      |     0.000      |     6.000      |     0.000      |  Neg. p = 0.001   |
|      823       |       1        |     4.000      |     1.000      |     4.472      |     0.475      |  Neg. p = 0.030   |
|      824       |       1        |     5.000      |     3.000      |     6.321      |     1.360      |  Neg. p = 0.034   |
|      825       |       1        |     8.000      |     2.000      |     5.815      |     1.290      |  Neg. p = 0.037   |
|      830       |       1        |     5.000      |     0.000      |     5.000      |     0.000      |  Neg. p = 0.004   |
|      834       |       1        |     5.000      |     1.000      |     5.137      |     0.493      |  Neg. p = 0.016   |
|      836       |       1        |     3.000      |     0.000      |     2.893      |     0.000      |  Neg. p = 0.041   |
|      837       |       1        |     5.000      |     0.000      |     9.308      |     0.000      |  Neg. p = 0.000   |
|      839       |       1        |     3.000      |     1.000      |     5.790      |     0.440      |  Neg. p = 0.022   |
|      841       |       1        |     3.000      |     1.000      |     4.745      |     0.463      |  Neg. p = 0.038   |
|      842       |       1        |     3.000      |     0.000      |     5.263      |     0.000      |  Neg. p = 0.011   |
|      845       |       1        |     3.000      |     0.000      |     5.001      |     0.000      |  Neg. p = 0.012   |
|      847       |       1        |     4.000      |     0.000      |     7.333      |     0.000      |  Neg. p = 0.001   |
|      848       |       1        |     5.000      |     0.000      |     4.749      |     0.000      |  Neg. p = 0.006   |
|      851       |       1        |     2.000      |     0.000      |     3.348      |     0.000      |  Neg. p = 0.040   |
|      852       |       1        |     6.000      |     3.000      |     8.069      |     1.340      |  Neg. p = 0.010   |
|      857       |       1        |     6.000      |     2.000      |     6.945      |     1.000      |  Neg. p = 0.012   |
|      859       |       1        |     6.500      |     3.500      |     6.928      |     1.764      |  Neg. p = 0.040   |
|      862       |       1        |     3.000      |     0.000      |     4.811      |     0.000      |  Neg. p = 0.010   |
|      863       |       1        |     3.000      |     0.000      |     5.699      |     0.000      |  Neg. p = 0.006   |
|      864       |       1        |     3.000      |     2.000      |     5.439      |     0.843      |  Neg. p = 0.050   |
|      867       |       1        |     5.000      |     0.000      |     8.707      |     0.000      |  Neg. p = 0.001   |
|      869       |       1        |     5.000      |     0.000      |     5.000      |     0.000      |  Neg. p = 0.004   |
|      870       |       1        |     6.000      |     0.000      |     10.238     |     0.000      |  Neg. p = 0.000   |
|      873       |       1        |     4.000      |     0.000      |     7.026      |     0.000      |  Neg. p = 0.002   |
|      874       |       1        |     5.000      |     0.000      |     8.749      |     0.000      |  Neg. p = 0.000   |
|      875       |       1        |     5.000      |     2.000      |     5.170      |     1.073      |  Neg. p = 0.050   |
|      878       |       1        |     2.000      |     1.000      |     3.802      |     0.429      |  Neg. p = 0.089   |
|      881       |       1        |     4.000      |     1.000      |     4.016      |     0.499      |  Neg. p = 0.045   |
|      885       |       1        |     6.000      |     1.000      |     4.803      |     0.645      |  Neg. p = 0.034   |
|      887       |       1        |     4.000      |     0.000      |     4.000      |     0.000      |  Neg. p = 0.012   |
|      888       |       1        |     2.000      |     0.000      |     3.766      |     0.000      |  Neg. p = 0.031   |
|      889       |       1        |     7.000      |     0.000      |     5.500      |     0.000      |  Neg. p = 0.003   |
|      890       |       1        |     2.000      |     0.000      |     3.190      |     0.000      |  Neg. p = 0.048   |
|      891       |       1        |     5.000      |     1.000      |     5.032      |     0.525      |  Neg. p = 0.020   |
|      893       |       1        |     5.000      |     2.250      |     5.048      |     1.167      |  Neg. p = 0.059   |
|      894       |       1        |     4.000      |     0.000      |     4.151      |     0.000      |  Neg. p = 0.019   |
|      895       |       1        |     4.000      |     0.000      |     4.151      |     0.000      |  Neg. p = 0.017   |
|      896       |       1        |     3.000      |     0.000      |     5.069      |     0.000      |  Neg. p = 0.008   |
|      897       |       1        |     3.500      |     1.500      |     4.430      |     0.768      |  Neg. p = 0.087   |
|      900       |       1        |     3.000      |     0.000      |     2.416      |     0.000      |  Neg. p = 0.071   |
|      901       |       1        |     4.000      |     0.000      |     7.025      |     0.000      |  Neg. p = 0.001   |
|      903       |       1        |     4.000      |     0.000      |     4.270      |     0.000      |  Neg. p = 0.010   |
|      906       |       1        |     4.000      |     1.000      |     6.163      |     0.452      |  Neg. p = 0.011   |
|      908       |       1        |     4.000      |     0.000      |     4.000      |     0.000      |  Neg. p = 0.013   |
|      909       |       1        |     7.000      |     0.000      |     7.000      |     0.000      |  Neg. p = 0.000   |
|      911       |       1        |     3.000      |     0.000      |     3.765      |     0.000      |  Neg. p = 0.019   |
|      915       |       1        |     4.000      |     0.000      |     4.709      |     0.000      |  Neg. p = 0.006   |
|      916       |       1        |     3.000      |     0.000      |     3.000      |     0.000      |  Neg. p = 0.037   |
|      918       |       1        |     3.000      |     0.000      |     3.000      |     0.000      |  Neg. p = 0.037   |
|      919       |       1        |     6.000      |     0.000      |     6.000      |     0.000      |  Neg. p = 0.001   |
|      920       |       1        |     6.000      |     0.000      |     10.930     |     0.000      |  Neg. p = 0.000   |
|      923       |       1        |     5.000      |     0.000      |     4.916      |     0.000      |  Neg. p = 0.004   |
|      924       |       1        |     3.000      |     0.000      |     5.715      |     0.000      |  Neg. p = 0.007   |
|      925       |       1        |     6.000      |     1.000      |     6.000      |     0.500      |  Neg. p = 0.007   |
|      932       |       1        |     3.000      |     1.000      |     5.432      |     0.409      |  Neg. p = 0.022   |
|      933       |       1        |     2.000      |     0.000      |     3.734      |     0.000      |  Neg. p = 0.032   |
|      934       |       1        |     5.000      |     1.000      |     3.807      |     0.593      |  Neg. p = 0.061   |
|      936       |       1        |     3.000      |     0.000      |     5.003      |     0.000      |  Neg. p = 0.008   |
|      937       |       1        |     4.000      |     0.000      |     6.464      |     0.000      |  Neg. p = 0.002   |
|      940       |       1        |     4.000      |     0.000      |     4.000      |     0.000      |  Neg. p = 0.016   |
|      941       |       1        |     4.000      |     0.000      |     2.642      |     0.000      |  Neg. p = 0.066   |
|      943       |       1        |     2.000      |     0.000      |     2.389      |     0.000      |  Neg. p = 0.078   |
|      944       |       1        |     4.000      |     0.000      |     6.536      |     0.000      |  Neg. p = 0.004   |
|      945       |       1        |     5.000      |     0.000      |     3.534      |     0.000      |  Neg. p = 0.025   |
|      949       |       1        |     8.000      |     0.000      |     6.840      |     0.000      |  Neg. p = 0.001   |
|      950       |       1        |     3.000      |     0.000      |     2.897      |     0.000      |  Neg. p = 0.041   |
|      951       |       1        |     5.000      |     0.000      |     8.576      |     0.000      |  Neg. p = 0.000   |
|      952       |       1        |     3.000      |     2.000      |     4.973      |     0.860      |  Neg. p = 0.063   |
|      955       |       1        |     4.000      |     1.000      |     3.821      |     0.591      |  Neg. p = 0.074   |
|      956       |       1        |     6.000      |     0.000      |     10.668     |     0.000      |  Neg. p = 0.000   |
|      958       |       1        |     4.000      |     0.000      |     3.859      |     0.000      |  Neg. p = 0.014   |
|      960       |       1        |     6.000      |     0.000      |     4.734      |     0.000      |  Neg. p = 0.006   |
|      961       |       1        |     3.000      |     0.000      |     3.000      |     0.000      |  Neg. p = 0.037   |
|      962       |       1        |     3.000      |     1.000      |     4.869      |     0.419      |  Neg. p = 0.029   |
|      968       |       1        |     3.000      |     1.000      |     4.663      |     0.452      |  Neg. p = 0.038   |
|      969       |       1        |     4.000      |     1.000      |     3.786      |     0.533      |  Neg. p = 0.060   |
|      971       |       1        |     6.000      |     0.000      |     4.138      |     0.000      |  Neg. p = 0.013   |
|      972       |       1        |     5.000      |     0.000      |     5.000      |     0.000      |  Neg. p = 0.005   |
|      975       |       1        |     2.000      |     0.000      |     3.754      |     0.000      |  Neg. p = 0.032   |
|      976       |       1        |     4.000      |     0.000      |     3.947      |     0.000      |  Neg. p = 0.013   |
|      978       |       1        |     3.000      |     0.000      |     3.251      |     0.000      |  Neg. p = 0.030   |
|      982       |       1        |     5.000      |     1.000      |     4.240      |     0.639      |  Neg. p = 0.056   |
|      985       |       1        |     5.000      |     0.000      |     5.000      |     0.000      |  Neg. p = 0.004   |
|      987       |       1        |     7.000      |     1.000      |     4.794      |     0.664      |  Neg. p = 0.032   |
|      990       |       1        |     4.000      |     0.000      |     4.000      |     0.000      |  Neg. p = 0.012   |
|      991       |       1        |     3.500      |     1.000      |     3.585      |     0.495      |  Neg. p = 0.087   |
|      995       |       1        |     5.000      |     1.000      |     5.000      |     0.500      |  Neg. p = 0.018   |
|      997       |       1        |     7.000      |     0.000      |     7.000      |     0.000      |  Neg. p = 0.000   |
|      1000      |       1        |     5.000      |     0.000      |     5.000      |     0.000      |  Neg. p = 0.004   |
|      1001      |       1        |     4.000      |     3.000      |     7.369      |     1.510      |  Neg. p = 0.042   |
|      1004      |       1        |     3.000      |     0.000      |     5.500      |     0.000      |  Neg. p = 0.006   |
|      1008      |       1        |     5.000      |     0.000      |     3.644      |     0.000      |  Neg. p = 0.022   |
|      1010      |       1        |     2.000      |     0.000      |     2.276      |     0.000      |  Neg. p = 0.091   |
|      1011      |       1        |     5.000      |     0.000      |     5.000      |     0.000      |  Neg. p = 0.004   |
|      1021      |       1        |     4.000      |     3.000      |     7.065      |     1.284      |  Neg. p = 0.031   |
|      1023      |       1        |     0.000      |     2.000      |     0.000      |     0.936      |  Pos. p = 0.452   |
|      1031      |       1        |     6.000      |     5.000      |     7.568      |     2.264      |  Neg. p = 0.044   |
|      1041      |       1        |     0.500      |     6.917      |     0.425      |     2.885      |  Pos. p = 0.146   |

### Ancestor sampling analysis

>Generating 100 ancestral sequence samples to obtain confidence intervals

Resampling results for partition 1

|     Codon      |   Partition    |    S [median, IQR]    |    N [median, IQR]    |    dS [median, IQR]    |    dN [median, IQR]    |  p-value [median, IQR]  |
|:--------------:|:--------------:|:---------------------:|:---------------------:|:----------------------:|:----------------------:|:-----------------------:|
|       2        |       1        |   9.25 [2.25-13.25]   |   5.00 [5.00-5.33]    |   9.38 [2.28-13.44]    |    2.48 [2.48-2.67]    |    0.01 [0.00-0.67]     |
|       66       |       1        |   6.31 [4.20-13.15]   |  10.62 [3.00-20.47]   |   7.29 [4.65-14.58]    |   6.58 [1.92-11.48]    |    0.70 [0.09-1.00]     |
|       74       |       1        |   5.50 [4.95-8.00]    |   2.00 [2.00-4.03]    |    5.55 [4.96-7.95]    |    1.10 [1.08-2.18]    |    0.05 [0.01-0.16]     |
|       84       |       1        |   5.00 [4.00-6.00]    |   4.00 [4.00-5.58]    |    8.02 [6.03-9.61]    |    2.07 [2.04-2.92]    |    0.04 [0.02-0.21]     |
|       90       |       1        |   2.00 [2.00-3.00]    |   1.00 [1.00-2.00]    |    3.41 [3.13-5.19]    |    0.41 [0.41-0.85]    |    0.10 [0.02-0.20]     |
|       91       |       1        |   5.00 [4.00-6.00]    |   0.00 [0.00-0.00]    |   8.80 [7.26-10.81]    |    0.00 [0.00-0.00]    |    0.00 [0.00-0.00]     |
|       95       |       1        |   4.00 [4.00-6.16]    |   2.00 [2.00-3.32]    |    5.36 [5.24-8.25]    |    0.89 [0.87-1.46]    |    0.04 [0.00-0.09]     |
|      100       |       1        |   6.00 [6.00-9.00]    |   1.00 [1.00-1.00]    |    5.72 [5.72-8.58]    |    0.58 [0.54-0.60]    |    0.01 [0.00-0.01]     |
|      105       |       1        |   2.00 [2.00-5.00]    |   1.00 [1.00-1.00]    |    3.77 [3.77-9.26]    |    0.41 [0.41-0.41]    |    0.08 [0.00-0.08]     |
|      121       |       1        |   3.00 [3.00-5.16]    |   0.00 [0.00-0.00]    |    5.54 [5.54-9.35]    |    0.00 [0.00-0.00]    |    0.01 [0.00-0.01]     |
|      123       |       1        |   6.83 [4.83-8.00]    |   2.17 [2.00-3.58]    |    7.16 [5.07-8.47]    |    1.06 [0.97-1.79]    |    0.01 [0.00-0.08]     |
|      131       |       1        |   5.00 [4.00-7.00]    |   1.00 [1.00-2.16]    |    5.83 [4.66-8.47]    |    0.47 [0.46-1.01]    |    0.02 [0.00-0.06]     |
|      144       |       1        |   3.00 [3.00-5.00]    |   0.00 [0.00-0.00]    |    5.25 [5.25-8.64]    |    0.00 [0.00-0.00]    |    0.01 [0.00-0.01]     |
|      150       |       1        |   6.50 [6.50-9.66]    |   2.50 [1.50-2.50]    |    5.94 [5.35-8.30]    |    1.32 [0.82-1.41]    |    0.03 [0.00-0.06]     |
|      153       |       1        |   4.00 [4.00-6.00]    |   0.00 [0.00-0.16]    |    3.34 [3.18-4.81]    |    0.00 [0.00-0.09]    |    0.03 [0.01-0.03]     |
|      158       |       1        |   4.00 [3.00-6.16]    |   0.00 [0.00-0.47]    |   7.09 [5.39-10.84]    |    0.00 [0.00-0.20]    |    0.00 [0.00-0.01]     |
|      161       |       1        |   1.50 [1.42-4.58]    |  12.50 [12.00-14.50]  |    1.65 [1.57-5.21]    |    6.02 [5.85-6.98]    |    0.10 [0.05-0.51]     |
|      162       |       1        |   0.50 [0.00-3.08]    |  13.50 [12.50-15.50]  |    0.67 [0.00-3.76]    |    6.11 [5.55-7.03]    |    0.06 [0.01-0.33]     |
|      163       |       1        |   3.00 [3.00-5.16]    |   0.00 [0.00-0.00]    |    3.58 [3.58-6.14]    |    0.00 [0.00-0.00]    |    0.02 [0.00-0.02]     |
|      165       |       1        |   6.00 [5.00-8.00]    |   8.00 [8.00-9.00]    |   9.62 [7.65-12.53]    |    3.88 [3.78-4.49]    |    0.08 [0.03-0.22]     |
|      167       |       1        |   3.00 [3.00-5.00]    |   0.00 [0.00-0.00]    |    3.00 [3.00-5.00]    |    0.00 [0.00-0.00]    |    0.04 [0.00-0.04]     |
|      168       |       1        |   2.00 [2.00-4.00]    |   0.00 [0.00-0.00]    |    3.58 [3.58-6.98]    |    0.00 [0.00-0.00]    |    0.03 [0.00-0.03]     |
|      171       |       1        |   6.00 [5.00-8.16]    |   1.00 [1.00-1.66]    |    4.64 [3.72-6.48]    |    0.64 [0.64-1.04]    |    0.04 [0.01-0.11]     |
|      174       |       1        |   4.00 [4.00-6.00]    |   0.00 [0.00-0.00]    |    3.93 [3.93-5.90]    |    0.00 [0.00-0.00]    |    0.01 [0.00-0.01]     |
|      177       |       1        |   7.00 [6.00-9.00]    |   0.00 [0.00-0.00]    |    4.90 [4.20-6.60]    |    0.00 [0.00-0.00]    |    0.01 [0.00-0.01]     |
|      178       |       1        |   4.00 [3.00-6.00]    |   1.00 [1.00-2.16]    |    6.60 [4.92-9.98]    |    0.42 [0.41-0.91]    |    0.01 [0.00-0.03]     |
|      180       |       1        |   4.00 [4.00-7.00]    |   1.00 [1.00-1.00]    |    4.00 [4.00-7.00]    |    0.51 [0.51-0.52]    |    0.05 [0.00-0.05]     |
|      182       |       1        |   2.00 [2.00-3.00]    |   0.00 [0.00-0.00]    |    3.60 [3.60-5.55]    |    0.00 [0.00-0.00]    |    0.03 [0.01-0.03]     |
|      187       |       1        |   3.00 [3.00-6.00]    |   0.00 [0.00-0.00]    |    2.90 [2.90-5.79]    |    0.00 [0.00-0.00]    |    0.04 [0.00-0.04]     |
|      192       |       1        |   2.00 [2.00-3.00]    |   0.00 [0.00-0.00]    |    3.49 [3.49-5.40]    |    0.00 [0.00-0.00]    |    0.04 [0.01-0.04]     |
|      195       |       1        |   4.00 [4.00-7.16]    |   0.00 [0.00-0.00]    |    3.34 [3.18-5.93]    |    0.00 [0.00-0.00]    |    0.03 [0.00-0.03]     |
|      201       |       1        |   6.00 [6.00-9.00]    |   0.00 [0.00-1.00]    |    5.05 [4.66-7.42]    |    0.00 [0.00-0.56]    |    0.00 [0.00-0.02]     |
|      206       |       1        |   5.00 [4.00-8.00]    |   0.00 [0.00-0.00]    |   8.51 [7.08-13.68]    |    0.00 [0.00-0.00]    |    0.00 [0.00-0.00]     |
|      208       |       1        |   7.00 [6.00-11.00]   |   0.00 [0.00-1.16]    |    5.69 [4.79-9.00]    |    0.00 [0.00-0.75]    |    0.00 [0.00-0.03]     |
|      212       |       1        |   8.00 [7.00-10.00]   |   3.00 [3.00-4.16]    |   8.48 [7.42-10.67]    |    1.46 [1.46-2.05]    |    0.01 [0.00-0.03]     |
|      215       |       1        |   8.00 [6.50-9.08]    |   2.50 [2.00-5.50]    |    7.46 [6.00-8.61]    |    1.36 [1.06-2.67]    |    0.01 [0.00-0.08]     |
|      216       |       1        |   3.00 [3.00-5.00]    |   0.00 [0.00-0.47]    |    5.34 [5.16-8.70]    |    0.00 [0.00-0.20]    |    0.01 [0.00-0.01]     |
|      222       |       1        |   9.00 [8.00-12.00]   |   0.00 [0.00-1.16]    |    6.85 [6.32-8.49]    |    0.00 [0.00-0.71]    |    0.00 [0.00-0.01]     |
|      225       |       1        |   6.00 [4.00-8.00]    |   1.00 [1.00-4.00]    |    5.02 [3.68-6.45]    |    0.64 [0.64-2.33]    |    0.03 [0.01-0.38]     |
|      230       |       1        |   3.00 [3.00-6.00]    |   0.00 [0.00-0.00]    |   5.64 [5.64-11.09]    |    0.00 [0.00-0.00]    |    0.01 [0.00-0.01]     |
|      232       |       1        |   6.00 [5.00-8.00]    |   0.00 [0.00-0.00]    |    4.08 [3.40-5.44]    |    0.00 [0.00-0.00]    |    0.02 [0.00-0.03]     |
|      235       |       1        |   3.00 [3.00-5.00]    |   0.00 [0.00-0.00]    |    5.51 [5.51-8.92]    |    0.00 [0.00-0.00]    |    0.01 [0.00-0.01]     |
|      236       |       1        |   5.00 [5.00-8.00]    |   0.00 [0.00-0.00]    |    5.00 [5.00-8.00]    |    0.00 [0.00-0.00]    |    0.01 [0.00-0.01]     |
|      238       |       1        |   5.00 [3.50-7.00]    |   2.00 [2.00-5.05]    |    5.25 [3.80-7.52]    |    0.99 [0.98-2.52]    |    0.04 [0.01-0.26]     |
|      239       |       1        |   5.00 [5.00-8.00]    |   2.00 [2.00-3.16]    |    5.02 [5.00-8.00]    |    1.00 [1.00-1.58]    |    0.05 [0.00-0.09]     |
|      245       |       1        |   6.00 [5.00-8.00]    |   0.00 [0.00-0.00]    |    4.03 [3.35-5.67]    |    0.00 [0.00-0.00]    |    0.02 [0.00-0.03]     |
|      251       |       1        |   6.00 [6.00-9.00]    |   0.00 [0.00-0.00]    |    4.02 [4.02-6.16]    |    0.00 [0.00-0.00]    |    0.02 [0.00-0.02]     |
|      252       |       1        |   3.00 [3.00-6.00]    |   0.00 [0.00-0.00]    |   5.26 [5.15-10.50]    |    0.00 [0.00-0.00]    |    0.01 [0.00-0.01]     |
|      258       |       1        |   8.00 [7.00-10.16]   |   1.00 [1.00-2.00]    |    6.08 [5.13-8.09]    |    0.65 [0.64-1.27]    |    0.01 [0.00-0.04]     |
|      260       |       1        |   5.00 [5.00-8.00]    |   3.00 [3.00-4.00]    |    5.05 [5.05-8.07]    |    1.51 [1.51-2.01]    |    0.09 [0.01-0.10]     |
|      261       |       1        |   3.00 [3.00-6.00]    |   0.00 [0.00-1.00]    |    2.58 [2.58-4.95]    |    0.00 [0.00-0.55]    |    0.06 [0.00-0.16]     |
|      267       |       1        |   6.00 [4.50-8.00]    |   6.00 [3.00-13.16]   |    6.04 [4.68-8.38]    |    3.42 [1.65-7.47]    |    0.22 [0.01-0.75]     |
|      268       |       1        |   7.00 [6.00-9.16]    |   0.00 [0.00-1.00]    |    4.75 [4.07-6.64]    |    0.00 [0.00-0.64]    |    0.01 [0.00-0.02]     |
|      269       |       1        |   3.00 [3.00-5.16]    |   0.00 [0.00-0.00]    |    3.00 [3.00-5.16]    |    0.00 [0.00-0.00]    |    0.04 [0.00-0.04]     |
|      272       |       1        |   3.00 [3.00-5.00]    |   0.00 [0.00-0.00]    |    2.91 [2.75-4.49]    |    0.00 [0.00-0.00]    |    0.04 [0.01-0.05]     |
|      275       |       1        |   8.00 [6.00-10.16]   |   1.00 [1.00-2.00]    |    6.58 [5.16-8.51]    |    0.63 [0.60-1.26]    |    0.01 [0.00-0.06]     |
|      277       |       1        |   5.50 [5.50-7.50]    |   5.50 [4.50-5.74]    |    6.72 [5.93-8.47]    |    2.52 [2.17-2.83]    |    0.10 [0.03-0.16]     |
|      278       |       1        |   4.00 [4.00-7.00]    |   2.00 [2.00-4.32]    |    5.58 [5.46-9.79]    |    0.95 [0.94-2.05]    |    0.04 [0.00-0.13]     |
|      280       |       1        |   6.00 [6.00-8.00]    |   0.00 [0.00-0.47]    |  10.29 [10.07-13.97]   |    0.00 [0.00-0.20]    |    0.00 [0.00-0.00]     |
|      282       |       1        |   4.00 [4.00-7.00]    |   0.00 [0.00-0.16]    |    2.72 [2.72-4.92]    |    0.00 [0.00-0.10]    |    0.06 [0.01-0.06]     |
|      285       |       1        |   6.00 [4.00-8.16]    |   0.00 [0.00-0.00]    |    4.53 [2.87-6.35]    |    0.00 [0.00-0.00]    |    0.01 [0.00-0.05]     |
|      287       |       1        |   2.00 [2.00-4.00]    |   0.00 [0.00-0.00]    |    3.48 [3.38-7.08]    |    0.00 [0.00-0.00]    |    0.04 [0.00-0.05]     |
|      292       |       1        |   7.00 [6.00-8.00]    |   1.00 [1.00-1.16]    |    5.69 [5.14-7.51]    |    0.55 [0.52-0.64]    |    0.01 [0.00-0.02]     |
|      295       |       1        |   5.00 [5.00-8.00]    |   2.00 [2.00-3.08]    |    5.55 [5.43-8.88]    |    0.95 [0.95-1.47]    |    0.03 [0.00-0.06]     |
|      298       |       1        |   6.00 [6.00-9.16]    |   0.00 [0.00-0.00]    |    4.00 [4.00-6.32]    |    0.00 [0.00-0.00]    |    0.02 [0.00-0.02]     |
|      303       |       1        |   2.00 [2.00-4.00]    |   0.00 [0.00-0.00]    |    3.39 [3.39-6.92]    |    0.00 [0.00-0.00]    |    0.04 [0.00-0.04]     |
|      306       |       1        |   6.00 [5.00-9.00]    |   0.00 [0.00-0.00]    |    4.34 [3.58-6.65]    |    0.00 [0.00-0.00]    |    0.01 [0.00-0.02]     |
|      316       |       1        |   5.00 [4.00-7.00]    |   0.00 [0.00-0.00]    |    3.60 [2.87-5.22]    |    0.00 [0.00-0.00]    |    0.03 [0.01-0.06]     |
|      322       |       1        |   4.00 [4.00-7.00]    |   0.00 [0.00-0.00]    |    2.67 [2.67-4.76]    |    0.00 [0.00-0.00]    |    0.06 [0.01-0.06]     |
|      329       |       1        |   4.00 [4.00-6.00]    |   2.00 [2.00-3.00]    |    4.15 [4.08-6.13]    |    0.99 [0.98-1.47]    |    0.09 [0.02-0.15]     |
|      339       |       1        |   4.00 [4.00-5.16]    |   2.00 [2.00-3.00]    |    7.15 [7.15-9.40]    |    0.82 [0.82-1.23]    |    0.01 [0.00-0.03]     |
|      343       |       1        |   7.00 [6.00-10.00]   |   3.00 [3.00-5.00]    |   7.00 [6.00-10.00]    |    1.50 [1.50-2.50]    |    0.02 [0.00-0.07]     |
|      347       |       1        |   3.00 [2.00-4.00]    |   1.00 [1.00-1.00]    |    5.26 [3.56-6.91]    |    0.41 [0.41-0.41]    |    0.02 [0.01-0.09]     |
|      348       |       1        |   2.00 [2.00-4.00]    |   0.00 [0.00-0.00]    |    3.76 [3.76-7.43]    |    0.00 [0.00-0.00]    |    0.03 [0.00-0.03]     |
|      350       |       1        |   6.00 [6.00-8.00]    |   4.00 [4.00-4.08]    |    6.40 [6.40-8.53]    |    1.94 [1.94-1.98]    |    0.06 [0.01-0.06]     |
|      353       |       1        |   9.00 [8.00-13.00]   |   0.00 [0.00-0.00]    |    6.29 [5.51-9.16]    |    0.00 [0.00-0.00]    |    0.00 [0.00-0.00]     |
|      355       |       1        |   4.00 [3.00-6.00]    |   4.00 [4.00-6.00]    |   6.74 [5.08-10.01]    |    1.68 [1.67-2.53]    |    0.06 [0.01-0.21]     |
|      362       |       1        |   9.00 [8.00-12.00]   |   0.00 [0.00-0.16]    |    6.31 [5.41-8.58]    |    0.00 [0.00-0.10]    |    0.00 [0.00-0.00]     |
|      363       |       1        |   2.00 [2.00-5.00]    |   0.00 [0.00-0.00]    |    3.69 [3.69-8.91]    |    0.00 [0.00-0.00]    |    0.04 [0.00-0.04]     |
|      381       |       1        |   4.00 [4.00-7.00]    |   0.00 [0.00-0.00]    |    3.02 [2.90-5.34]    |    0.00 [0.00-0.00]    |    0.04 [0.00-0.05]     |
|      384       |       1        |   4.00 [4.00-7.00]    |   0.00 [0.00-0.00]    |   6.69 [6.69-11.77]    |    0.00 [0.00-0.00]    |    0.00 [0.00-0.00]     |
|      389       |       1        |   5.00 [5.00-8.00]    |   1.00 [1.00-1.00]    |    3.47 [3.47-5.86]    |    0.65 [0.65-0.65]    |    0.10 [0.01-0.10]     |
|      396       |       1        |   6.00 [5.00-8.00]    |   6.00 [6.00-8.00]    |   10.27 [8.90-14.10]   |    2.81 [2.61-3.60]    |    0.03 [0.00-0.08]     |
|      397       |       1        |   3.00 [2.00-4.32]    |   0.00 [0.00-0.00]    |    5.20 [3.52-7.68]    |    0.00 [0.00-0.00]    |    0.01 [0.00-0.04]     |
|      398       |       1        |   4.00 [4.00-6.16]    |   1.00 [1.00-1.00]    |    4.00 [4.00-6.16]    |    0.50 [0.50-0.50]    |    0.05 [0.01-0.05]     |
|      401       |       1        |   4.00 [4.00-7.00]    |   1.00 [1.00-1.00]    |    4.04 [4.04-7.07]    |    0.50 [0.50-0.50]    |    0.04 [0.00-0.04]     |
|      406       |       1        |   4.00 [4.00-6.08]    |   1.00 [1.00-1.50]    |    3.44 [3.33-5.05]    |    0.54 [0.54-0.84]    |    0.08 [0.02-0.09]     |
|      409       |       1        |   5.00 [5.00-8.00]    |   2.00 [2.00-5.00]    |   8.24 [8.24-13.74]    |    0.84 [0.83-2.09]    |    0.00 [0.00-0.02]     |
|      412       |       1        |   3.00 [3.00-6.00]    |   1.00 [1.00-1.00]    |   5.74 [5.74-10.65]    |    0.44 [0.44-0.44]    |    0.02 [0.00-0.02]     |
|      416       |       1        |   3.00 [3.00-5.16]    |   0.00 [0.00-0.00]    |    5.06 [5.00-9.05]    |    0.00 [0.00-0.00]    |    0.01 [0.00-0.01]     |
|      419       |       1        |   2.00 [2.00-4.00]    |   0.00 [0.00-0.00]    |    3.37 [3.37-6.93]    |    0.00 [0.00-0.00]    |    0.04 [0.00-0.04]     |
|      420       |       1        |   6.00 [5.00-8.00]    |   0.00 [0.00-0.00]    |    5.67 [4.60-7.59]    |    0.00 [0.00-0.00]    |    0.00 [0.00-0.01]     |
|      426       |       1        |   3.00 [2.50-4.00]    |   1.00 [1.00-2.58]    |    3.67 [3.08-5.16]    |    0.46 [0.45-1.14]    |    0.06 [0.02-0.18]     |
|      432       |       1        |   3.00 [3.00-5.00]    |   0.00 [0.00-0.00]    |    5.04 [4.84-8.53]    |    0.00 [0.00-0.00]    |    0.01 [0.00-0.01]     |
|      433       |       1        |   3.00 [3.00-5.16]    |   0.00 [0.00-0.00]    |    5.02 [5.02-8.93]    |    0.00 [0.00-0.00]    |    0.01 [0.00-0.01]     |
|      434       |       1        |   2.00 [2.00-4.16]    |   0.00 [0.00-0.00]    |    3.76 [3.71-7.48]    |    0.00 [0.00-0.00]    |    0.03 [0.00-0.03]     |
|      435       |       1        |   3.00 [2.00-4.00]    |   0.00 [0.00-0.00]    |    5.10 [3.54-7.04]    |    0.00 [0.00-0.00]    |    0.01 [0.00-0.04]     |
|      439       |       1        |   5.00 [5.00-8.00]    |   1.00 [1.00-1.16]    |    4.12 [3.92-6.49]    |    0.58 [0.54-0.68]    |    0.04 [0.01-0.05]     |
|      442       |       1        |   3.00 [2.00-4.00]    |   0.00 [0.00-0.00]    |    5.12 [3.54-7.00]    |    0.00 [0.00-0.00]    |    0.01 [0.00-0.04]     |
|      462       |       1        |   4.00 [4.00-7.00]    |   0.00 [0.00-0.00]    |   6.99 [6.88-12.43]    |    0.00 [0.00-0.00]    |    0.00 [0.00-0.00]     |
|      464       |       1        |   2.00 [2.00-3.00]    |   0.00 [0.00-0.00]    |    2.36 [2.36-3.56]    |    0.00 [0.00-0.00]    |    0.08 [0.02-0.08]     |
|      465       |       1        |   4.00 [4.00-6.00]    |   1.00 [0.00-1.00]    |    3.71 [3.54-5.57]    |    0.52 [0.00-0.54]    |    0.06 [0.01-0.07]     |
|      467       |       1        |   7.00 [6.00-9.00]    |   1.00 [1.00-1.16]    |    7.02 [6.02-9.03]    |    0.50 [0.50-0.58]    |    0.00 [0.00-0.01]     |
|      472       |       1        |   2.00 [2.00-5.00]    |   0.00 [0.00-0.00]    |    3.75 [3.75-9.12]    |    0.00 [0.00-0.00]    |    0.03 [0.00-0.03]     |
|      481       |       1        |   7.00 [6.00-9.16]    |   0.00 [0.00-1.00]    |    5.27 [4.67-7.20]    |    0.00 [0.00-0.62]    |    0.00 [0.00-0.02]     |
|      483       |       1        |   6.50 [5.00-8.16]    |   0.00 [0.00-0.00]    |    5.46 [4.18-7.10]    |    0.00 [0.00-0.00]    |    0.00 [0.00-0.01]     |
|      488       |       1        |   2.00 [2.00-5.00]    |   0.00 [0.00-0.00]    |    2.32 [2.32-5.81]    |    0.00 [0.00-0.00]    |    0.08 [0.00-0.08]     |
|      489       |       1        |   6.00 [6.00-9.00]    |   1.00 [1.00-1.00]    |    6.00 [6.00-9.00]    |    0.50 [0.50-0.50]    |    0.01 [0.00-0.01]     |
|      491       |       1        |   4.25 [2.50-6.58]    |   2.00 [2.00-3.74]    |    4.50 [2.99-6.73]    |    1.08 [1.01-1.86]    |    0.10 [0.02-0.39]     |
|      496       |       1        |   6.00 [5.00-9.00]    |   1.00 [1.00-2.00]    |    5.32 [4.66-7.83]    |    0.55 [0.55-1.10]    |    0.01 [0.00-0.07]     |
|      498       |       1        |   5.00 [4.00-7.00]    |   0.00 [0.00-0.00]    |    5.00 [4.00-7.00]    |    0.00 [0.00-0.00]    |    0.00 [0.00-0.01]     |
|      499       |       1        |   7.00 [6.00-10.16]   |   0.00 [0.00-0.00]    |    5.38 [4.43-8.35]    |    0.00 [0.00-0.00]    |    0.00 [0.00-0.01]     |
|      502       |       1        |   6.00 [5.00-8.16]    |   0.00 [0.00-0.00]    |    6.00 [5.00-8.16]    |    0.00 [0.00-0.00]    |    0.00 [0.00-0.00]     |
|      505       |       1        |   5.00 [5.00-7.00]    |   0.00 [0.00-0.00]    |    4.94 [4.94-6.92]    |    0.00 [0.00-0.00]    |    0.00 [0.00-0.00]     |
|      506       |       1        |   3.00 [3.00-5.00]    |   0.00 [0.00-0.00]    |    2.97 [2.93-4.95]    |    0.00 [0.00-0.00]    |    0.04 [0.00-0.04]     |
|      507       |       1        |   6.00 [5.00-9.00]    |   0.00 [0.00-1.00]    |    4.51 [3.70-6.95]    |    0.00 [0.00-0.62]    |    0.01 [0.00-0.02]     |
|      509       |       1        |   3.00 [2.00-4.00]    |   0.00 [0.00-0.00]    |    5.25 [3.56-6.91]    |    0.00 [0.00-0.00]    |    0.01 [0.00-0.04]     |
|      510       |       1        |   2.00 [2.00-5.00]    |   0.00 [0.00-0.47]    |    3.76 [3.76-9.28]    |    0.00 [0.00-0.19]    |    0.03 [0.00-0.06]     |
|      512       |       1        |   4.00 [4.00-8.00]    |   0.00 [0.00-0.00]    |    3.19 [3.16-6.45]    |    0.00 [0.00-0.00]    |    0.04 [0.00-0.04]     |
|      519       |       1        |   4.00 [4.00-7.58]    |   2.00 [2.00-3.00]    |    4.80 [4.80-9.05]    |    0.92 [0.92-1.40]    |    0.05 [0.00-0.09]     |
|      522       |       1        |   5.00 [4.00-7.00]    |   2.00 [2.00-3.00]    |   8.18 [6.77-11.63]    |    0.83 [0.83-1.25]    |    0.01 [0.00-0.02]     |
|      526       |       1        |   8.00 [7.00-11.00]   |   0.00 [0.00-1.00]    |    5.97 [5.02-8.13]    |    0.00 [0.00-0.57]    |    0.00 [0.00-0.00]     |
