# Supplementary material for: Variation in selection constraints on teleost TLRs with emphasis on their repertoire in the Walking catfish, Clarias batrachus
Source: Sci Rep. 2020 Dec 7;10:21394. doi: 10.1038/s41598-020-78347-6 (PMC7721727; doi:10.1038/s41598-020-78347-6)
Supplement: Supplementary file 33 — Supplementary Information 33. [file 41598_2020_78347_MOESM33_ESM.zip › T21/slac/result.json]

{
  "MLE": {
    "content": {
      "0": {
        "by-branch": {
          "AVERAGED": [
            [
              846.2920899554575,
              2190.013904245392,
              135.6246527777778,
              223.5205853174603,
              0.2787242430676689,
              0.1602574978396833,
              0.1020635462104421,
              -0.04120918012187245,
              0.9999803912879349,
              0.00003154262725546531,
              0.1323166631236352
            ],
            [
              780.7160662071442,
              2022.230728175283,
              82.40029761904762,
              117.316369047619,
              0.2785340298901961,
              0.1055445137940644,
              0.05801334507139896,
              -0.03365848921507534,
              0.9999824445556136,
              0.0000329478696079466,
              0.0731855414976448
            ],
            [
              778.8743095580102,
              2009.720235918992,
              64.60983287545787,
              108.8517055860806,
              0.2793071193592183,
              0.0829528360129405,
              0.05416261608984872,
              -0.02038736544508621,
              0.9969236844033678,
              0.00494485309073267,
              0.05760370435422487
            ],
            [
              859.0954419452099,
              2226.510942736978,
              8,
              23,
              0.2784202956702448,
              0.009312120178272593,
              0.01033006375963589,
              0.0007208415861765588,
              0.4911194213113005,
              0.6656109117040176,
              0.01136636479826983
            ],
            [
              782.84009898998,
              2027.643536468728,
              78.33173076923077,
              124.0186355311355,
              0.2785428419198784,
              0.1000609586431435,
              0.06116392418123059,
              -0.02754435563269467,
              0.9996743983565526,
              0.0005530866454105388,
              0.0708733348199221
            ],
            [
              782.7794799505696,
              2031.618020072327,
              63.85016025641025,
              115.173282967033,
              0.2781339451673764,
              0.08156851564433219,
              0.05669042203264801,
              -0.01761705146377368,
              0.9911760338678802,
              0.01340853012591348,
              0.05954795792444425
            ],
            [
              803.2785226300741,
              2075.184843557679,
              15.5,
              40.5,
              0.2790650497991014,
              0.01929592235237448,
              0.01951633375009002,
              0.0001560810485467921,
              0.5519927675890764,
              0.5650922759818924,
              0.02331837854484228
            ],
            [
              792.1789414966283,
              2041.895584014775,
              130.1554487179487,
              202.5410714285714,
              0.2795194460716171,
              0.1643005663241336,
              0.09919266832946237,
              -0.04610518826617599,
              0.999995746066699,
              0.000007217067215070649,
              0.1216502442763357
            ],
            [
              859.3124702563169,
              2227.129592103775,
              34,
              24,
              0.2784152279207961,
              0.03956651529781528,
              0.01077620273426895,
              -0.02038743104704434,
              0.9999997659903371,
              9.05066712020286e-7,
              0.02470797446886526
            ],
            [
              848.2739934778742,
              2194.124952222993,
              145.9692078754579,
              220.2089972527472,
              0.2788174754913545,
              0.1720779005342279,
              0.1003630158025599,
              -0.05078382752137504,
              0.9999997055895505,
              5.154926772110713e-7,
              0.1322288914500737
            ],
            [
              849.2009416942007,
              2189.410028070415,
              212.6150412087912,
              257.3012591575092,
              0.2794701099101158,
              0.2503707082385154,
              0.1175208187861803,
              -0.09407567058672187,
              0.9999999999999856,
              1.498801083243961e-14,
              0.1810916884932554
            ],
            [
              851.2716715511589,
              2195.102341415715,
              308.1395833333333,
              327.6389880952381,
              0.279437675061475,
              0.3619756108785478,
              0.149259094627875,
              -0.1506320328428518,
              0.9999999999999901,
              9.880984919163893e-15,
              0.2476840570793016
            ],
            [
              805.3774326657721,
              2065.59731662336,
              319.1413194444444,
              406.3920138888889,
              0.2805240390446442,
              0.3962630519557737,
              0.1967430973202558,
              -0.1412870842809629,
              1.000000000000022,
              -2.220446049250313e-14,
              0.3186995769137037
            ],
            [
              782.6066962649568,
              2025.70052504774,
              109.9790521978022,
              125.240728021978,
              0.278675598711433,
              0.1405291479394243,
              0.06182588515596423,
              -0.05573254335581124,
              0.9999999997504159,
              5.793261426134677e-10,
              0.08758184817668994
            ],
            [
              780.2456845911546,
              2042.81160540109,
              77.75320512820514,
              87.03525641025641,
              0.2763832272753126,
              0.09965220784136408,
              0.04260562069460523,
              -0.04039669105212702,
              0.9999999668526828,
              7.946325641938756e-8,
              0.05820610175356972
            ],
            [
              786.6249627264609,
              2037.57812577943,
              116.1535027472527,
              155.873054029304,
              0.2785298854490719,
              0.1476605857315562,
              0.07649917912702281,
              -0.05039189022899247,
              0.999999943113699,
              1.122697357303082e-7,
              0.1001477582682121
            ],
            [
              799.022585041823,
              2071.517094909583,
              23.5,
              30.5,
              0.2783527399472663,
              0.02941093335774726,
              0.01472350871491662,
              -0.01040068101044212,
              0.9952544124356236,
              0.01029334998061682,
              0.02425913350818161
            ],
            [
              813.0998113598081,
              2085.307910216956,
              206.5833333333333,
              194.4166666666667,
              0.2805332753245197,
              0.2540688491709873,
              0.09323163534465251,
              -0.1138944775068194,
              1.000000000000002,
              -2.442490654175344e-15,
              0.1740183715614296
            ],
            [
              787.6280946013665,
              2056.500820330248,
              86.03571428571428,
              118.7857142857143,
              0.2769312215301973,
              0.1092339327093945,
              0.05776108286046722,
              -0.0364497319983458,
              0.9999961292247775,
              0.000007550190112781685,
              0.07498734561339411
            ],
            [
              784.7144914941753,
              2050.60237560844,
              107.7336309523809,
              139.921130952381,
              0.2767643012317237,
              0.1372902273631334,
              0.06823416017494106,
              -0.04890102547764469,
              0.999999964193853,
              7.36036714910071e-8,
              0.08985937870951916
            ],
            [
              800.5433556864659,
              2091.800835628472,
              27.5,
              44.5,
              0.2767801142375512,
              0.03435166853195446,
              0.02127353581758666,
              -0.009261084899643255,
              0.9800916535902351,
              0.03518993511137503,
              0.03632549946258563
            ],
            [
              786.874845673246,
              2067.814975961382,
              142.7857142857143,
              134.952380952381,
              0.2756428525823771,
              0.1814592435770997,
              0.06526327670571108,
              -0.08228244334987113,
              0.9999999999999934,
              6.661338147750939e-15,
              0.1056992335290538
            ],
            [
              810.4855187240546,
              2089.225907011648,
              188.5,
              208.5,
              0.2795055782209161,
              0.232576641587323,
              0.09979772857509253,
              -0.09402540967776497,
              0.9999999999999788,
              2.131628207280301e-14,
              0.1762494951731949
            ],
            [
              817.1878015082326,
              2084.388271765073,
              221.5833333333333,
              243.4166666666667,
              0.2816358354466139,
              0.2711535009753826,
              0.1167808656208471,
              -0.1093166825436312,
              0.9999999999999989,
              1.110223024625157e-15,
              0.2270443207849951
            ],
            [
              865.1591522874344,
              2222.8910800107,
              84.5,
              110.5,
              0.2801635618613564,
              0.09766989088260412,
              0.04971003797427093,
              -0.03396205553645407,
              0.9999982152431443,
              0.000003604339279927871,
              0.1075459641424218
            ],
            [
              863.9052295900892,
              2225.237927652378,
              32,
              43,
              0.2796585284708064,
              0.03704110000026686,
              0.01932377633225267,
              -0.01254625887866057,
              0.9978541705330521,
              0.004434290335928903,
              0.05376968725762677
            ],
            [
              862.4908239128604,
              2226.029977002689,
              16,
              20,
              0.2792569257287135,
              0.01855092199985715,
              0.008984604972359651,
              -0.006774244924982771,
              0.9893840214875883,
              0.024920183946331,
              0.02152416746441347
            ],
            [
              860.8148095849957,
              2226.629596652393,
              5,
              20,
              0.2788114363600978,
              0.005808450254719167,
              0.008982185465453629,
              0.002247433320760566,
              0.2627918244199116,
              0.866887087876256,
              0.01416435251125412
            ],
            [
              860.2125966202636,
              2226.836444830939,
              6,
              12,
              0.2786520670937844,
              0.006975019923648792,
              0.005388810672582214,
              -0.00112325045658762,
              0.7867641755057108,
              0.3857332722294504,
              0.007913434214518855
            ]
          ],
          "NAMES": [
            [
              "ECTLR21_3196_BP"
            ],
            [
              "LMTLR21_3196_BP"
            ],
            [
              "OFTLR21_3196_BP"
            ],
            [
              "Node2"
            ],
            [
              "TOTLR21_3196_BP"
            ],
            [
              "SLTLR21_13_3196_BP"
            ],
            [
              "Node7"
            ],
            [
              "SMTLR21_3196_BP"
            ],
            [
              "Node6"
            ],
            [
              "MMTLR21_3196_BP"
            ],
            [
              "ONTLR21_3196_BP"
            ],
            [
              "TRTLR21_3196_BP"
            ],
            [
              "GMTLR21_3196_BP"
            ],
            [
              "CBTLR21_3196_BP"
            ],
            [
              "IPTLR21_3196_BP"
            ],
            [
              "TFTLR21_3196_BP"
            ],
            [
              "Node22"
            ],
            [
              "Node20"
            ],
            [
              "CITLR21_3196_BP"
            ],
            [
              "CCTLR21_3196_BP"
            ],
            [
              "Node26"
            ],
            [
              "DRTLR21_3196_BP"
            ],
            [
              "Node25"
            ],
            [
              "Node19"
            ],
            [
              "Node17"
            ],
            [
              "Node15"
            ],
            [
              "Node13"
            ],
            [
              "Node11"
            ],
            [
              "Node5"
            ]
          ],
          "RESOLVED": [
            [
              846.2679857159577,
              2190.022255854729,
              132.6458333333333,
              214.1041666666667,
              0.2787177504078725,
              0.1567421142855978,
              0.0977634661448248,
              -0.04176485126946425,
              0.9999885691995384,
              0.00001876968406122614,
              0.1323166631236352
            ],
            [
              780.7176104891964,
              2022.226141143854,
              79.73958333333333,
              105.7604166666667,
              0.2785348832042509,
              0.1021362683024002,
              0.05229900579113483,
              -0.03529151518515904,
              0.9999962709108009,
              0.000007500231929857826,
              0.0731855414976448
            ],
            [
              778.8708328713653,
              2009.724582536485,
              62.5,
              93.25,
              0.2793057854746026,
              0.08024437090497932,
              0.04639939263832293,
              -0.0239668172819301,
              0.9996046717682323,
              0.0007131040845288483,
              0.05760370435422487
            ],
            [
              859.0954419452099,
              2226.510942736978,
              8,
              23,
              0.2784202956702448,
              0.009312120178272593,
              0.01033006375963589,
              0.0007208415861765588,
              0.4911194213113005,
              0.6656109117040176,
              0.01136636479826983
            ],
            [
              782.8482592177387,
              2027.635403402954,
              74.91666666666667,
              106.5833333333333,
              0.278545742723783,
              0.09569755796803733,
              0.05256533455396168,
              -0.03054344161145369,
              0.9999628971143657,
              0.00006999138085983514,
              0.0708733348199221
            ],
            [
              782.7778947893062,
              2031.624674015965,
              60.33333333333333,
              99.41666666666666,
              0.2781328810119724,
              0.07707592886175299,
              0.04893456352356026,
              -0.01992788873464794,
              0.9975164230364709,
              0.00411098134686827,
              0.05954795792444425
            ],
            [
              803.2785226300741,
              2075.184843557679,
              15.5,
              40.5,
              0.2790650497991014,
              0.01929592235237448,
              0.01951633375009002,
              0.0001560810485467921,
              0.5519927675890764,
              0.5650922759818924,
              0.02331837854484228
            ],
            [
              792.1611962148316,
              2041.930953944688,
              127.2083333333333,
              190.0416666666666,
              0.2795114464327648,
              0.1605838987584477,
              0.0930695850902971,
              -0.04780925568487109,
              0.9999987782288411,
              0.00000215709491468985,
              0.1216502442763357
            ],
            [
              859.3124702563169,
              2227.129592103775,
              34,
              24,
              0.2784152279207961,
              0.03956651529781528,
              0.01077620273426895,
              -0.02038743104704434,
              0.9999997659903371,
              9.05066712020286e-7,
              0.02470797446886526
            ],
            [
              848.2694561986174,
              2194.126708642136,
              142.1666666666667,
              203.8333333333333,
              0.278816238990039,
              0.1675961165733394,
              0.09289952696463837,
              -0.05289527742137081,
              0.9999999511919615,
              8.980863863694566e-8,
              0.1322288914500737
            ],
            [
              849.1954946988194,
              2189.400357222897,
              210,
              244.25,
              0.2794697077473327,
              0.2472928805097816,
              0.1115602266137447,
              -0.09611705729244516,
              1.000000000000016,
              -1.554312234475219e-14,
              0.1810916884932554
            ],
            [
              851.2758110677122,
              2195.129883062911,
              307.1875,
              319.3125,
              0.2794361278630184,
              0.3608554313492242,
              0.1454640577141871,
              -0.1525261932610146,
              0.999999999999985,
              1.498801083243961e-14,
              0.2476840570793016
            ],
            [
              805.3453187109144,
              2065.581689672672,
              317.8489583333333,
              400.1510416666667,
              0.2805175179860622,
              0.3946741241907286,
              0.1937231742841783,
              -0.1423004222693027,
              1.000000000000018,
              -1.84297022087776e-14,
              0.3186995769137037
            ],
            [
              782.6038442955664,
              2025.690631338265,
              108.5785256410256,
              118.4599358974359,
              0.2786758479517832,
              0.138740087251627,
              0.05847878943843254,
              -0.05683584265718145,
              0.9999999999356773,
              1.552542538973967e-10,
              0.08758184817668994
            ],
            [
              780.2282747958958,
              2042.829775553725,
              75.57291666666667,
              80.92708333333333,
              0.2763769858360754,
              0.09686000765152507,
              0.0396151868852594,
              -0.0405370672373449,
              0.9999999854308391,
              3.647200874645762e-8,
              0.05820610175356972
            ],
            [
              786.5997378938664,
              2037.596841870611,
              113.9375,
              147.2291666666667,
              0.2785215956742872,
              0.1448481286112166,
              0.0722562793783599,
              -0.05140483687162879,
              0.9999999820988066,
              3.668389991773324e-8,
              0.1001477582682121
            ],
            [
              799.022585041823,
              2071.517094909583,
              23.5,
              30.5,
              0.2783527399472663,
              0.02941093335774726,
              0.01472350871491662,
              -0.01040068101044212,
              0.9952544124356236,
              0.01029334998061682,
              0.02425913350818161
            ],
            [
              813.0998113598081,
              2085.307910216956,
              206.5833333333333,
              194.4166666666667,
              0.2805332753245197,
              0.2540688491709873,
              0.09323163534465251,
              -0.1138944775068194,
              1.000000000000002,
              -2.442490654175344e-15,
              0.1740183715614296
            ],
            [
              787.6364370512873,
              2056.488796073049,
              84.625,
              112.125,
              0.2769345132478751,
              0.1074417028201675,
              0.05452254357724066,
              -0.03747391445478061,
              0.9999984761170874,
              0.000003085641720024235,
              0.07498734561339411
            ],
            [
              784.7247812213972,
              2050.582402655974,
              105.75,
              131.4166666666667,
              0.2767688755855587,
              0.1347606224890767,
              0.06408748387602076,
              -0.0500461305229541,
              0.9999999904149272,
              2.057821713030705e-8,
              0.08985937870951916
            ],
            [
              800.5433556864659,
              2091.800835628472,
              27.5,
              44.5,
              0.2767801142375512,
              0.03435166853195446,
              0.02127353581758666,
              -0.009261084899643255,
              0.9800916535902351,
              0.03518993511137503,
              0.03632549946258563
            ],
            [
              786.8688205001592,
              2067.812650191177,
              141.375,
              126.875,
              0.275641548305422,
              0.1796678128765319,
              0.06135710601648071,
              -0.08377996497649898,
              1.000000000000014,
              -1.354472090042691e-14,
              0.1056992335290538
            ],
            [
              810.4855187240546,
              2089.225907011648,
              188.5,
              208.5,
              0.2795055782209161,
              0.232576641587323,
              0.09979772857509253,
              -0.09402540967776497,
              0.9999999999999788,
              2.131628207280301e-14,
              0.1762494951731949
            ],
            [
              817.1878015082326,
              2084.388271765073,
              221.5833333333333,
              243.4166666666667,
              0.2816358354466139,
              0.2711535009753826,
              0.1167808656208471,
              -0.1093166825436312,
              0.9999999999999989,
              1.110223024625157e-15,
              0.2270443207849951
            ],
            [
              865.1591522874344,
              2222.8910800107,
              84.5,
              110.5,
              0.2801635618613564,
              0.09766989088260412,
              0.04971003797427093,
              -0.03396205553645407,
              0.9999982152431443,
              0.000003604339279927871,
              0.1075459641424218
            ],
            [
              863.9052295900892,
              2225.237927652378,
              32,
              43,
              0.2796585284708064,
              0.03704110000026686,
              0.01932377633225267,
              -0.01254625887866057,
              0.9978541705330521,
              0.004434290335928903,
              0.05376968725762677
            ],
            [
              862.4908239128604,
              2226.029977002689,
              16,
              20,
              0.2792569257287135,
              0.01855092199985715,
              0.008984604972359651,
              -0.006774244924982771,
              0.9893840214875883,
              0.024920183946331,
              0.02152416746441347
            ],
            [
              860.8148095849957,
              2226.629596652393,
              5,
              20,
              0.2788114363600978,
              0.005808450254719167,
              0.008982185465453629,
              0.002247433320760566,
              0.2627918244199116,
              0.866887087876256,
              0.01416435251125412
            ],
            [
              860.2125966202636,
              2226.836444830939,
              6,
              12,
              0.2786520670937844,
              0.006975019923648792,
              0.005388810672582214,
              -0.00112325045658762,
              0.7867641755057108,
              0.3857332722294504,
              0.007913434214518855
            ]
          ]
        },
        "by-site": {
          "AVERAGED": [
            [
              0,
              3.000000000000001,
              0,
              0,
              0,
              null,
              0,
              null,
              1,
              1,
              2.813570469875579
            ],
            [
              0.9861762787747781,
              2.012800817734436,
              11.25,
              5,
              0.3288375492839474,
              11.4076968206708,
              2.484100739599207,
              -3.171627004411308,
              0.9993161204516766,
              0.00344127302201902,
              2.813570469875579
            ],
            [
              0.4200457746636998,
              0.8400915493273996,
              0,
              0,
              0.3333333333333334,
              0,
              0,
              0,
              1,
              1,
              2.224312923399057
            ],
            [
              0.2541457272801206,
              1.005991596710979,
              0,
              0,
              0.2016809774947319,
              0,
              0,
              0,
              1,
              1,
              2.224312923399057
            ],
            [
              0.2221654626394427,
              0.8400915493273996,
              0,
              0,
              0.2091447362894673,
              0,
              0,
              0,
              1,
              1,
              2.224312923399057
            ],
            [
              0.2541457272801206,
              1.005991596710979,
              0,
              0,
              0.2016809774947319,
              0,
              0,
              0,
              1,
              1,
              2.224312923399057
            ],
            [
              0.2743801873440054,
              0.7635916740076518,
              0,
              0,
              0.2643426065391646,
              0,
              0,
              0,
              1,
              1,
              2.224312923399057
            ],
            [
              0.4200457746636998,
              0.8400915493273996,
              0,
              0,
              0.3333333333333334,
              0,
              0,
              0,
              1,
              1,
              2.224312923399057
            ],
            [
              0.4639309718122229,
              0.6303063047952977,
              0,
              0,
              0.4239765741216153,
              0,
              0,
              0,
              1,
              1,
              2.224312923399057
            ],
            [
              0.2541457272801206,
              1.005991596710979,
              0,
              0,
              0.2016809774947319,
              0,
              0,
              0,
              1,
              1,
              2.224312923399057
            ],
            [
              0.2541457272801206,
              0.8400915493273996,
              0,
              0,
              0.2322583343788583,
              0,
              0,
              0,
              1,
              1,
              2.224312923399057
            ],
            [
              0.4200457746636998,
              0.8400915493273996,
              0,
              0,
              0.3333333333333334,
              0,
              0,
              0,
              1,
              1,
              2.224312923399057
            ],
            [
              0,
              0.7113769493030889,
              0,
              0,
              0,
              null,
              0,
              null,
              1,
              1,
              2.224312923399057
            ],
            [
              0.2221654626394427,
              1.037971861351658,
              0,
              0,
              0.1763025810042682,
              0,
              0,
              0,
              1,
              1,
              2.224312923399057
            ],
            [
              0.2743801873440054,
              0.8961965845412008,
              0,
              0,
              0.2343974303386508,
              0,
              0,
              0,
              1,
              1,
              2.224312923399057
            ],
            [
              0.2743801873440054,
              0.8961965845412008,
              0,
              0,
              0.2343974303386508,
              0,
              0,
              0,
              1,
              1,
              2.224312923399057
            ],
            [
              0.4200457746636998,
              0.8400915493273996,
              0,
              0,
              0.3333333333333334,
              0,
              0,
              0,
              1,
              1,
              2.224312923399057
            ],
            [
              0.4200457746636998,
              0.8400915493273996,
              0,
              0,
              0.3333333333333334,
              0,
              0,
              0,
              1,
              1,
              2.224312923399057
            ],
            [
              0.4200457746636998,
              0.7793163645822387,
              0,
              0,
              0.3502243075038123,
              0,
              0,
              0,
              1,
              1,
              2.224312923399057
            ],
            [
              0.4200457746636998,
              0.8400915493273996,
              0,
              0,
              0.3333333333333334,
              0,
              0,
              0,
              1,
              1,
              2.224312923399057
            ],
            [
              0.2097852445321022,
              0.9607915273531038,
              0,
              0,
              0.1792152805101749,
              0,
              0,
              0,
              1,
              1,
              2.224312923399057
            ],
            [
              0.2541457272801206,
              0.8967633213192482,
              0,
              0,
              0.2208217300831985,
              0,
              0,
              0,
              1,
              1,
              2.224312923399057
            ],
            [
              0.2221654626394427,
              1.037971861351658,
              0,
              0,
              0.1763025810042682,
              0,
              0,
              0,
              1,
              1,
              2.224312923399057
            ],
            [
              0.2743801873440054,
              0.8961965845412008,
              0,
              0,
              0.2343974303386508,
              0,
              0,
              0,
              1,
              1,
              2.224312923399057
            ],
            [
              0.2097852445321022,
              0.9607915273531038,
              0,
              0,
              0.1792152805101749,
              0,
              0,
              0,
              1,
              1,
              2.224312923399057
            ],
            [
              0.2221654626394427,
              0.8400915493273996,
              0,
              0,
              0.2091447362894673,
              0,
              0,
              0,
              1,
              1,
              2.224312923399057
            ],
            [
              0.4200457746636998,
              0.8400915493273996,
              0,
              0,
              0.3333333333333334,
              0,
              0,
              0,
              1,
              1,
              2.224312923399057
            ],
            [
              0.4200457746636998,
              0.8400915493273996,
              0,
              0,
              0.3333333333333334,
              0,
              0,
              0,
              1,
              1,
              2.224312923399057
            ],
            [
              0.2221654626394427,
              1.037971861351658,
              0,
              0,
              0.1763025810042682,
              0,
              0,
              0,
              1,
              1,
              2.224312923399057
            ],
            [
              0.4200457746636998,
              0.8400915493273996,
              0,
              0,
              0.3333333333333334,
              0,
              0,
              0,
              1,
              1,
              2.224312923399057
            ],
            [
              0.4200457746636998,
              0.8400915493273996,
              0,
              0,
              0.3333333333333334,
              0,
              0,
              0,
              1,
              1,
              2.224312923399057
            ],
            [
              0.2221654626394427,
              0.8400915493273996,
              0,
              0,
              0.2091447362894673,
              0,
              0,
              0,
              1,
              1,
              2.224312923399057
            ],
            [
              0.2541457272801206,
              1.005991596710979,
              0,
              0,
              0.2016809774947319,
              0,
              0,
              0,
              1,
              1,
              2.224312923399057
            ],
            [
              0.4200457746636998,
              0.8400915493273996,
              0,
              0,
              0.3333333333333334,
              0,
              0,
              0,
              1,
              1,
              2.224312923399057
            ],
            [
              0.2102605301315977,
              1.049876793859502,
              0,
              0,
              0.16685525150994,
              0,
              0,
              0,
              1,
              1,
              2.224312923399057
            ],
            [
              0.6422112373031428,
              0.6179260866879573,
              0,
              0,
              0.5096359143376016,
              0,
              0,
              0,
              1,
              1,
              2.224312923399057
            ],
            [
              0.2221654626394427,
              1.037971861351658,
              0,
              0,
              0.1763025810042682,
              0,
              0,
              0,
              1,
              1,
              2.224312923399057
            ],
            [
              0.3633740026718519,
              0.8967633213192482,
              0,
              0,
              0.2883606379668017,
              0,
              0,
              0,
              1,
              1,
              2.224312923399057
            ],
            [
              0.4200457746636998,
              0.8400915493273996,
              0,
              0,
              0.3333333333333334,
              0,
              0,
              0,
              1,
              1,
              2.224312923399057
            ],
            [
              0.4200457746636998,
              0.7793163645822387,
              0,
              0,
              0.3502243075038123,
              0,
              0,
              0,
              1,
              1,
              2.224312923399057
            ],
            [
              0.2541457272801206,
              1.005991596710979,
              0,
              0,
              0.2016809774947319,
              0,
              0,
              0,
              1,
              1,
              2.224312923399057
            ],
            [
              0.4200457746636998,
              0.8400915493273996,
              0,
              0,
              0.3333333333333334,
              0,
              0,
              0,
              1,
              1,
              2.224312923399057
            ],
            [
              0.2541457272801206,
              1.005991596710979,
              0,
              0,
              0.2016809774947319,
              0,
              0,
              0,
              1,
              1,
              2.224312923399057
            ],
            [
              0.4200457746636998,
              0.8400915493273996,
              0,
              0,
              0.3333333333333334,
              0,
              0,
              0,
              1,
              1,
              2.224312923399057
            ],
            [
              0.3508478881231435,
              0.9092894358679565,
              0,
              0,
              0.278420360577798,
              0,
              0,
              0,
              1,
              1,
              2.224312923399057
            ],
            [
              0.2541457272801206,
              1.005991596710979,
              0,
              0,
              0.2016809774947319,
              0,
              0,
              0,
              1,
              1,
              2.224312923399057
            ],
            [
              0.2097852445321022,
              0.9607915273531038,
              0,
              0,
              0.1792152805101749,
              0,
              0,
              0,
              1,
              1,
              2.224312923399057
            ],
            [
              0.2097852445321022,
              0.8281866168195552,
              0,
              0,
              0.2021107241374711,
              0,
              0,
              0,
              1,
              1,
              2.224312923399057
            ],
            [
              0.4200457746636998,
              0.8400915493273996,
              0,
              0,
              0.3333333333333334,
              0,
              0,
              0,
              1,
              1,
              2.224312923399057
            ],
            [
              0.4200457746636998,
              0.8400915493273996,
              0,
              0,
              0.3333333333333334,
              0,
              0,
              0,
              1,
              1,
              2.224312923399057
            ],
            [
              0.2097852445321022,
              0.9607915273531038,
              0,
              0,
              0.1792152805101749,
              0,
              0,
              0,
              1,
              1,
              2.224312923399057
            ],
            [
              0.4200457746636998,
              0.8400915493273996,
              0,
              0,
              0.3333333333333334,
              0,
              0,
              0,
              1,
              1,
              2.224312923399057
            ],
            [
              0.5285259146241261,
              0.6223831339752426,
              0,
              0,
              0.4592247452284181,
              0,
              0,
              0,
              1,
              1,
              2.224312923399057
            ],
            [
              0.2221654626394427,
              1.037971861351658,
              0,
              0,
              0.1763025810042682,
              0,
              0,
              0,
              1,
              1,
              2.224312923399057
            ],
            [
              0.2541457272801206,
              1.005991596710979,
              0,
              0,
              0.2016809774947319,
              0,
              0,
              0,
              1,
              1,
              2.224312923399057
            ],
            [
              0.4200457746636998,
              0.8400915493273996,
              0,
              0,
              0.3333333333333334,
              0,
              0,
              0,
              1,
              1,
              2.224312923399057
            ],
            [
              0.4200457746636998,
              0.8400915493273996,
              0,
              0,
              0.3333333333333334,
              0,
              0,
              0,
              1,
              1,
              2.224312923399057
            ],
            [
              0.2541457272801206,
              0.8967633213192482,
              0,
              0,
              0.2208217300831985,
              0,
              0,
              0,
              1,
              1,
              2.224312923399057
            ],
            [
              0.4200457746636998,
              0.7793163645822387,
              0,
              0,
              0.3502243075038123,
              0,
              0,
              0,
              1,
              1,
              2.224312923399057
            ],
            [
              0.5487282001474008,
              0.4892436612042564,
              0,
              0,
              0.5286542155707781,
              0,
              0,
              0,
              1,
              1,
              2.224312923399057
            ],
            [
              0.4200457746636998,
              0.8400915493273996,
              0,
              0,
              0.3333333333333334,
              0,
              0,
              0,
              1,
              1,
              2.224312923399057
            ],
            [
              0.5487282001474008,
              0.711409123843699,
              0,
              0,
              0.4354511129068631,
              0,
              0,
              0,
              1,
              1,
              2.224312923399057
            ],
            [
              0.2221654626394427,
              1.037971861351658,
              0,
              0,
              0.1763025810042682,
              0,
              0,
              0,
              1,
              1,
              2.224312923399057
            ],
            [
              0.2097852445321022,
              0.9607915273531038,
              0,
              0,
              0.1792152805101749,
              0,
              0,
              0,
              1,
              1,
              2.224312923399057
            ],
            [
              0,
              1.2601373239911,
              0,
              0,
              0,
              null,
              0,
              null,
              1,
              1,
              2.224312923399057
            ],
            [
              0.9422725532686493,
              1.712096716653602,
              6.229067460317459,
              23.98045634920635,
              0.354989248838105,
              6.6106854526426,
              14.00648463135752,
              2.628617003874786,
              0.06307377805723768,
              0.9737528524439625,
              2.813570469875579
            ],
            [
              0.7004939330845306,
              2.254671876291422,
              3.75,
              9.25,
              0.2370404837732118,
              5.353365422434682,
              4.102592531208925,
              -0.4445500493474643,
              0.7759673654506348,
              0.4359913337572674,
              2.813570469875579
            ],
            [
              1.130695721555424,
              1.721946157896824,
              4.5,
              3.5,
              0.3963679176485117,
              3.979850559449933,
              2.032583878391925,
              -0.692098066107482,
              0.892153389431812,
              0.2827948475097882,
              2.813570469875579
            ],
            [
              0.9649288361314711,
              2.03287327264658,
              2,
              7,
              0.3218787635468007,
              2.072691710632535,
              3.443402052744173,
              0.4871782515446479,
              0.4058048273402653,
              0.8401404944107516,
              2.813570469875579
            ],
            [
              0.6037521073247267,
              2.30067333509721,
              3,
              10,
              0.2078731643464985,
              4.968926755872102,
              4.346553614304168,
              -0.2212040353108544,
              0.7228085173796913,
              0.5270582971341122,
              2.813570469875579
            ],
            [
              0.5830575993816751,
              2.044264523729507,
              4,
              8.5,
              0.2219208654518688,
              6.860385670715805,
              4.157974616950649,
              -0.9604916893674468,
              0.8774122579421509,
              0.2943011088347675,
              2.813570469875579
            ],
            [
              0.8986013428020418,
              2.047468717888412,
              3.614583333333333,
              17.11875,
              0.3050169630356455,
              4.022454854187338,
              8.36093360080971,
              1.541983324417756,
              0.1516761697505799,
              0.938683464675601,
              2.813570469875579
            ],
            [
              1.462211751509444,
              1.533224570850815,
              5,
              2,
              0.4881464982561512,
              3.419477373806147,
              1.304440352720256,
              -0.7517270470852724,
              0.9449173176387752,
              0.2075797677930582,
              2.813570469875579
            ],
            [
              0.9852863646848794,
              1.837736158793746,
              5,
              2,
              0.3490182442720208,
              5.074666796590789,
              1.088295504460641,
              -1.41683719487802,
              0.9911323890621762,
              0.05495664186772975,
              2.813570469875579
            ],
            [
              1.036515463866279,
              1.589584394452409,
              1.5,
              4.5,
              0.3946976580433194,
              1.447156412317178,
              2.830928647579099,
              0.4918207132459398,
              0.3984655738605624,
              0.8545987743625332,
              2.813570469875579
            ],
            [
              0.9357266440585125,
              2.020327878265587,
              4,
              5,
              0.3165458001508134,
              4.274752701975935,
              2.474845817745388,
              -0.6397234060784488,
              0.8796379673790514,
              0.309015091467912,
              2.813570469875579
            ],
            [
              1,
              1.987604273267708,
              3,
              4,
              0.3347163508058063,
              2.999999999999999,
              2.01247303288588,
              -0.3509871096840838,
              0.8245718432149571,
              0.4325424545620524,
              2.813570469875579
            ],
            [
              0.8268614748658181,
              2.173138525134183,
              1,
              6,
              0.2756204916219393,
              1.20939241988784,
              2.760983678953242,
              0.5514669974248119,
              0.3834003613899885,
              0.8953442501133223,
              2.813570469875579
            ],
            [
              0.9128263372364609,
              2.087173662763541,
              4,
              7,
              0.3042754457454868,
              4.381994511803651,
              3.353817712864193,
              -0.3654348842326758,
              0.780188895179669,
              0.442984740049422,
              2.813570469875579
            ],
            [
              0.9516898334675051,
              2.048310166532496,
              3,
              6,
              0.3172299444891682,
              3.152287535813456,
              2.929243870403262,
              -0.07927424167913488,
              0.6893527783236384,
              0.5823215530206979,
              2.813570469875579
            ],
            [
              0.7673225639281158,
              2.03278794351764,
              4,
              7,
              0.2740329575878285,
              5.212931546705731,
              3.443546594381528,
              -0.6288752925397486,
              0.84312406399548,
              0.354638218827132,
              2.813570469875579
            ],
            [
              0.8592841481232723,
              2.140715851876729,
              1,
              6,
              0.2864280493744239,
              1.163759394589158,
              2.802800752252991,
              0.5825485358240607,
              0.3588945550974722,
              0.9057970741057386,
              2.813570469875579
            ],
            [
              0.9153753042859178,
              2.084624695714084,
              1.833333333333333,
              7.166666666666666,
              0.3051251014286391,
              2.002821492724793,
              3.437869023331194,
              0.5100449929977627,
              0.4055273481953144,
              0.8378369765340152,
              2.813570469875579
            ],
            [
              0.623355331290542,
              1.948862210453049,
              5,
              4,
              0.2423416064832516,
              8.021107302713565,
              2.052479635833324,
              -2.12137130766239,
              0.9915009009623013,
              0.04320507110205474,
              2.813570469875579
            ],
            [
              0.9415412280867732,
              2.051429613527577,
              1,
              4,
              0.3145841633321507,
              1.06208838250452,
              1.949859733730625,
              0.3155319409026084,
              0.498431202512631,
              0.8487237767726,
              2.813570469875579
            ],
            [
              0.9022747584728694,
              2.095890594759807,
              1,
              6.5,
              0.3009422937597556,
              1.1083098475375,
              3.10130691757072,
              0.7083515736932492,
              0.2884413108465131,
              0.9317900537621062,
              2.813570469875579
            ],
            [
              0.609914287466803,
              2.38433122487445,
              3,
              8,
              0.2036954835376543,
              4.918723928340976,
              3.35523853252446,
              -0.5556944148214832,
              0.830583182080501,
              0.3948727022976103,
              2.813570469875579
            ],
            [
              0.7510370729154736,
              2.245943991513591,
              2.25,
              2.5,
              0.2505978705803231,
              2.995857436525279,
              1.113117695475209,
              -0.6691638831187081,
              0.929929194199134,
              0.2792065336800584,
              2.813570469875579
            ],
            [
              0.5289077430128049,
              2.002074871882043,
              0,
              1,
              0.208973281720775,
              0,
              0.4994818196084513,
              0.1775259674340196,
              0.791026718279225,
              1,
              2.813570469875579
            ],
            [
              0.5862043246452749,
              2.413795675354726,
              2,
              1,
              0.1954014415484249,
              3.411779674621547,
              0.4142852728630572,
              -1.06537029509378,
              0.9925392362148088,
              0.09962364250722477,
              2.813570469875579
            ],
            [
              0.5684801093175608,
              2.43151989068244,
              5,
              0,
              0.1894933697725202,
              8.795382491046722,
              0,
              -3.126057294536387,
              1,
              0.0002443262305070748,
              2.813570469875579
            ],
            [
              0.7284473044398422,
              2.169799071114677,
              3,
              9,
              0.2513407109153958,
              4.118348687290325,
              4.147849503583982,
              0.0104851883432519,
              0.644622473080281,
              0.6134663254828521,
              2.813570469875579
            ],
            [
              0.5702243174118936,
              2.429775682588107,
              1,
              1,
              0.1900747724706311,
              1.753695816654666,
              0.4115606256026223,
              -0.4770220633966901,
              0.9638715808702378,
              0.3440211258115,
              2.813570469875579
            ],
            [
              0.5302627416937553,
              2.164208188803244,
              1,
              0,
              0.196796608822923,
              1.885857559604921,
              0,
              -0.6702720190578049,
              1,
              0.1967966088229229,
              2.813570469875579
            ],
            [
              0.7466198597733703,
              2.253380140226631,
              4,
              2,
              0.2488732865911233,
              5.357478705715334,
              0.8875555279362906,
              -1.588701340747549,
              0.9954595405735108,
              0.03700661061549515,
              2.813570469875579
            ],
            [
              0.6181813332983208,
              2.24749804171447,
              1,
              5,
              0.2157189456324163,
              1.617648327658936,
              2.224696042976672,
              0.2157570680447825,
              0.616777385356683,
              0.7672818026795738,
              2.813570469875579
            ],
            [
              0.6540116352322631,
              2.628408060454181,
              3,
              9,
              0.1992468044509133,
              4.58707435523619,
              3.424125856030447,
              -0.453234598930813,
              0.7965667943775601,
              0.4389841770215475,
              2.565886412796277
            ],
            [
              1.059365875539624,
              2.183747922832628,
              4,
              7,
              0.3266508489684602,
              3.775843731007916,
              3.205498183563246,
              -0.2222801230016699,
              0.7275608551551085,
              0.5082323702449211,
              2.565886412796277
            ],
            [
              0.6094887926708837,
              2.159304940036674,
              4,
              8,
              0.2201279154423954,
              6.562877034163858,
              3.70489589111213,
              -1.015784453828915,
              0.8976554490911999,
              0.2613795400094447,
              2.813570469875579
            ],
            [
              1.049314452330135,
              1.712729895524594,
              6,
              1,
              0.3799049979574493,
              5.71801902344549,
              0.5838632247927854,
              -1.914771262252795,
              0.9988578449886812,
              0.01419202886185755,
              2.681341578425505
            ],
            [
              0.5680548619178246,
              2.390588723471371,
              3,
              6,
              0.1919984092450594,
              5.281180042842381,
              2.509842007155211,
              -0.984989736478761,
              0.9245594054345203,
              0.240882480551236,
              2.813570469875579
            ],
            [
              0.7686224282523345,
              2.167089799746488,
              2.5,
              6.5,
              0.2618180422868895,
              3.252572274900185,
              2.999414237822719,
              -0.08997750004415618,
              0.6895451093291736,
              0.5797902421995926,
              2.813570469875579
            ],
            [
              0.6779809898859579,
              2.186908777881907,
              2.833333333333333,
              8.166666666666666,
              0.2366516846524941,
              4.1790748938402,
              3.734342625199186,
              -0.1613706936545305,
              0.7073232776243511,
              0.5479495294396983,
              2.755966765521354
            ],
            [
              0.9291655934221256,
              2.070834406577876,
              4,
              8,
              0.3097218644740417,
              4.304937707893339,
              3.863177072289557,
              -0.1570106881393726,
              0.697577650822979,
              0.5372155940724951,
              2.813570469875579
            ],
            [
              0.5311172309659408,
              2.462949404361306,
              2,
              1,
              0.1773899166769515,
              3.765646986000827,
              0.4060172727175127,
              -1.194080528372863,
              0.9944180391114094,
              0.08323762583878624,
              2.813570469875579
            ],
            [
              0.75215431530228,
              2.209427223101573,
              4,
              7,
              0.2539704902765076,
              5.318057636074928,
              3.168241943798206,
              -0.7640880920859932,
              0.8788959925879972,
              0.2976829922613766,
              2.813570469875579
            ],
            [
              0.5395963364646543,
              2.160552381743324,
              1,
              0,
              0.1998394876645058,
              1.853237193105932,
              0,
              -0.6586780793117598,
              1,
              0.1998394876645058,
              2.813570469875579
            ],
            [
              0.847361145173523,
              2.152638854826478,
              3,
              6,
              0.2824537150578409,
              3.540403070270184,
              2.787276642594865,
              -0.2676764046747417,
              0.7687119270457734,
              0.4896453397529348,
              2.813570469875579
            ],
            [
              0.5523583833365495,
              2.277262600037506,
              1,
              9,
              0.1952057843018659,
              1.810418797229886,
              3.952113383784448,
              0.761201686428445,
              0.3904604747380039,
              0.8860148006367234,
              2.813570469875579
            ],
            [
              1.134148135768588,
              1.538671268501398,
              6,
              3,
              0.4243265122801487,
              5.290314210968506,
              1.949734203409072,
              -1.18730987665902,
              0.9645588480208784,
              0.1289836532582014,
              2.813570469875579
            ],
            [
              0.6286313125329496,
              2.245760453824576,
              2,
              7,
              0.2187006377803402,
              3.18151507907136,
              3.116984266099644,
              -0.02293555951863905,
              0.6877797226566025,
              0.6182227165836682,
              2.813570469875579
            ],
            [
              0.5963291736818175,
              2.274074766085723,
              2.5,
              9.5,
              0.2077509598632,
              4.192315436396747,
              4.17752315872709,
              -0.00525747544909053,
              0.6523079379347989,
              0.6077137074584009,
              2.813570469875579
            ],
            [
              0.6817290296479648,
              2.062993490857685,
              2,
              10,
              0.2483781236736355,
              2.933716935939741,
              4.847325037289634,
              0.6801351243335009,
              0.3957145772648645,
              0.8385813498753683,
              2.813570469875579
            ],
            [
              0.6267113330856909,
              2.362857153839631,
              1.5,
              8.5,
              0.2096327064680308,
              2.393446425509116,
              3.597339765625503,
              0.4278881062359264,
              0.4979931653659531,
              0.7787254031189752,
              2.813570469875579
            ],
            [
              0.6849156056944307,
              2.30569466679298,
              3,
              6,
              0.2290220200189304,
              4.38010168706599,
              2.602252625385769,
              -0.6318836086443713,
              0.8712087829323322,
              0.3407067811195107,
              2.813570469875579
            ],
            [
              0.9814947532020519,
              2.007491139810651,
              2,
              8,
              0.328370486958963,
              2.037708294899338,
              3.985073628147904,
              0.6921331290965255,
              0.3108890114161659,
              0.8900105194234278,
              2.813570469875579
            ],
            [
              0.9680630921683663,
              2.030042693706975,
              6.5,
              7.5,
              0.3228915726486702,
              6.714438400332605,
              3.694503580269322,
              -1.073346074817465,
              0.9108600557657128,
              0.2053002363190571,
              2.813570469875579
            ],
            [
              0.8636949265581817,
              2.136305073441819,
              1,
              3,
              0.2878983088527272,
              1.157816225672406,
              1.40429381425691,
              0.08760313318024095,
              0.6729780113129554,
              0.7428609301169746,
              2.813570469875579
            ],
            [
              0.9189018461829248,
              2.076918609161948,
              2,
              4,
              0.3067279431060372,
              2.176511025968558,
              1.925930068879314,
              -0.08906155355700937,
              0.7317508347380668,
              0.5942455072930052,
              2.813570469875579
            ],
            [
              0.682900804252136,
              2.303774974794093,
              2.5,
              12.5,
              0.2286491252392366,
              3.660853793748011,
              5.425877152397327,
              0.6273250937010897,
              0.4193823932573599,
              0.7951872956415493,
              2.813570469875579
            ],
            [
              0.541342780611976,
              2.458657219388024,
              3,
              0,
              0.1804475935373253,
              5.541775206845035,
              0,
              -1.96965928743562,
              1,
              0.005875614365085213,
              2.813570469875579
            ],
            [
              1.269661745198513,
              1.730338254801488,
              2,
              3,
              0.4232205817328375,
              1.575222698142566,
              1.733765055286357,
              0.05634916873107579,
              0.6417143149533366,
              0.7019724622188526,
              2.813570469875579
            ],
            [
              0.9540438088080794,
              2.041435222850775,
              4.833333333333334,
              2.166666666666667,
              0.3184945708933049,
              5.066154498053699,
              1.061344804093765,
              -1.423390576791572,
              0.9893607110923568,
              0.05627547761458296,
              2.813570469875579
            ],
            [
              0.9444460501717136,
              1.986275649451276,
              2.5,
              9.5,
              0.3222571594884658,
              2.64705432305579,
              4.782820552940096,
              0.759094628249618,
              0.3142029182243803,
              0.8669399004809626,
              2.813570469875579
            ],
            [
              1,
              2.000000000000001,
              2,
              2,
              0.3333333333333333,
              1.999999999999999,
              0.9999999999999996,
              -0.3554202785062005,
              0.8888888888888891,
              0.4074074074074072,
              2.813570469875579
            ],
            [
              1,
              2.000000000000001,
              3,
              4,
              0.3333333333333333,
              2.999999999999999,
              1.999999999999999,
              -0.3554202785062005,
              0.8267032464563331,
              0.4293552812071328,
              2.813570469875579
            ],
            [
              0.9052715866313918,
              2.086832905357305,
              2,
              6,
              0.3025534666503925,
              2.209281755370457,
              2.875170304530293,
              0.236670293596479,
              0.5452890649278125,
              0.749714876165635,
              2.813570469875579
            ],
            [
              0.5642486193292752,
              2.434645202204725,
              2.5,
              4.5,
              0.1881522497654317,
              4.430671009832087,
              1.84831859522076,
              -0.9178204144023174,
              0.9223682792806455,
              0.2593618138610211,
              2.813570469875579
            ],
            [
              0.9909212774990315,
              2.001448144130232,
              2,
              3,
              0.3311493795974903,
              2.018323801712851,
              1.498914677753846,
              -0.1846085354961712,
              0.7933483099669545,
              0.534773647849959,
              2.813570469875579
            ],
            [
              0.9829967141045368,
              1.988458266974254,
              2,
              3,
              0.3308132616391377,
              2.034594797015069,
              1.508706544072943,
              -0.1869113493238298,
              0.7938427303884512,
              0.5341073937415537,
              2.813570469875579
            ],
            [
              0.8490772091672212,
              2.15092279083278,
              4,
              1,
              0.2830257363890736,
              4.71099678193367,
              0.464916734464851,
              -1.509142953030989,
              0.998183942290317,
              0.02481867675922367,
              2.813570469875579
            ],
            [
              0.9938528680398349,
              1.983018769049167,
              3.5,
              5.5,
              0.3338581535251199,
              3.521648035189567,
              2.77354913924349,
              -0.2658895179473359,
              0.7516816949449373,
              0.4875470135939501,
              2.813570469875579
            ],
            [
              0.6805331946097235,
              2.294894069979706,
              3,
              16,
              0.2287178055766147,
              4.408308108644809,
              6.971999365592283,
              0.9111878605481826,
              0.337752869301929,
              0.8440650115422926,
              2.813570469875579
            ],
            [
              0.6283034736563914,
              2.335876274856462,
              3,
              6,
              0.2119653755719824,
              4.774762715446405,
              2.568629196924694,
              -0.7841045895748507,
              0.8977252084968056,
              0.2938528906257505,
              2.813570469875579
            ],
            [
              0.6098370541108747,
              2.350003446186478,
              2,
              9,
              0.2060371341123311,
              3.279564576337434,
              3.829781617812074,
              0.1955582941197744,
              0.5973543876213374,
              0.695367641199093,
              2.813570469875579
            ],
            [
              1.011289852373839,
              1.988710147626162,
              2,
              5,
              0.3370966174579462,
              1.977672370888844,
              2.514192430690961,
              0.1906901090790316,
              0.5619726809953871,
              0.7435048412963033,
              2.813570469875579
            ],
            [
              0.7843310501397581,
              1.866919796002363,
              2,
              12,
              0.2958343422241812,
              2.549943674477282,
              6.427699800331868,
              1.378233162230363,
              0.1690843575183375,
              0.9492842821362932,
              2.813570469875579
            ],
            [
              0.5547651114276436,
              2.386365734217721,
              2,
              4,
              0.1886230638970137,
              3.605129376022151,
              1.676189002651451,
              -0.6855845247252689,
              0.9145984936030593,
              0.3166992962513737,
              2.813570469875579
            ],
            [
              0.8640597412450803,
              2.135940258754921,
              3,
              3,
              0.28801991374836,
              3.471982152156636,
              1.404533665070181,
              -0.7348131170774908,
              0.9386361541945315,
              0.2338288899986183,
              2.813570469875579
            ],
            [
              0.9250482314059801,
              2.002978704185916,
              4.5,
              4.5,
              0.3159288666922673,
              4.864611214012542,
              2.246653941250446,
              -0.9304751030024376,
              0.923907876088487,
              0.2135288638415461,
              2.813570469875579
            ],
            [
              0.7434639758213477,
              2.256536024178653,
              3,
              9,
              0.2478213252737825,
              4.035165250186771,
              3.988414057460426,
              -0.01661632193929448,
              0.6555163791864396,
              0.6025478760276421,
              2.813570469875579
            ],
            [
              0.5741830779599983,
              2.13567373777351,
              1,
              11,
              0.2118868696774953,
              1.741604791894733,
              5.150599459760065,
              1.21162583427885,
              0.2426704841378073,
              0.9425800569645448,
              2.813570469875579
            ],
            [
              0.5436676379764177,
              2.453196295708462,
              0,
              3,
              0.1814121862075785,
              0,
              1.222894395058438,
              0.4346414664753417,
              0.5485242410697088,
              1,
              2.813570469875579
            ],
            [
              0.5718802791549822,
              2.428119720845018,
              3,
              0,
              0.1906267597183273,
              5.245853213250927,
              0,
              -1.864482610056292,
              1,
              0.006927102235517735,
              2.813570469875579
            ],
            [
              0.7753370238087879,
              2.219399773715683,
              1,
              9,
              0.2588998887814455,
              1.289761702707774,
              4.055150454004214,
              0.9828752401636952,
              0.2245686098729582,
              0.9500231609326412,
              2.813570469875579
            ],
            [
              0.6113767002397626,
              2.381140307242636,
              3,
              6,
              0.204301829767749,
              4.90695834306982,
              2.519801114512235,
              -0.8484440870120271,
              0.9085678255654586,
              0.2732289646557672,
              2.813570469875579
            ],
            [
              1.450908675357528,
              1.534769007718869,
              2,
              3,
              0.4859562315053825,
              1.378446510085941,
              1.954691543099966,
              0.2048091701216594,
              0.5263182201230241,
              0.7944524174763399,
              2.813570469875579
            ],
            [
              1.00612276069933,
              1.977942161129653,
              2.833333333333333,
              6.166666666666666,
              0.337165171353799,
              2.816091081533587,
              3.11771839837052,
              0.1072044649552609,
              0.5953538202540194,
              0.6705282755138376,
              2.813570469875579
            ],
            [
              0.5514846133547602,
              2.382162576354927,
              1,
              10,
              0.1879860043461242,
              1.813287217420004,
              4.197866299831445,
              0.8475277615907346,
              0.358927330685058,
              0.8987957707872978,
              2.813570469875579
            ],
            [
              1.212289439426614,
              1.772982954805958,
              6.5,
              1.5,
              0.4060900579018213,
              5.361755855164716,
              0.8460318222090101,
              -1.604979893450261,
              0.9949339269686959,
              0.0315389884689079,
              2.813570469875579
            ],
            [
              0.6562620371699239,
              2.006668781074774,
              5.5,
              8.5,
              0.2464435172981726,
              8.380798657375182,
              4.23587593536358,
              -1.473189588244043,
              0.9294667968160583,
              0.1768037855805329,
              2.813570469875579
            ],
            [
              0.7086425072405079,
              2.228318353442869,
              3,
              14,
              0.2412842870080399,
              4.233446299576583,
              6.282764748748429,
              0.7283693339525527,
              0.3845165912897661,
              0.8155631567724215,
              2.813570469875579
            ],
            [
              1.197049499031096,
              1.798903206821796,
              4,
              0,
              0.3995555392755503,
              3.341549370546197,
              0,
              -1.187654407921749,
              1,
              0.02548640755761988,
              2.813570469875579
            ],
            [
              0.8737381797549088,
              2.019401511203808,
              3,
              6,
              0.3020034540625215,
              3.433522844156274,
              2.971177334824946,
              -0.1643269696926317,
              0.7250639994723014,
              0.5425042992873694,
              2.813570469875579
            ],
            [
              1.319434336046709,
              1.666890554084828,
              6.5,
              4.5,
              0.4418254492024117,
              4.92635353076782,
              2.699637351098095,
              -0.7914200847324766,
              0.8928320517087054,
              0.2529119526357819,
              2.813570469875579
            ],
            [
              0.5700999300389257,
              2.428793891495075,
              2.5,
              2.5,
              0.1901034061110263,
              4.385196117861834,
              1.0293174767749,
              -1.192747321248128,
              0.9719309375124342,
              0.1465937846190817,
              2.813570469875579
            ],
            [
              0.6445914346065639,
              2.348529690314754,
              2,
              10,
              0.215357617585058,
              3.102740577402693,
              4.257983214450988,
              0.4105966598019428,
              0.5045785766179244,
              0.7661798863389249,
              2.813570469875579
            ],
            [
              0.5789048240235353,
              2.421095175976467,
              4,
              0,
              0.1929682746745116,
              6.909598666321324,
              0,
              -2.455811482349997,
              1,
              0.001386575925228062,
              2.813570469875579
            ],
            [
              0.5860563552587356,
              2.360526987988688,
              2,
              12,
              0.1988935275161245,
              3.41264109168653,
              5.083610592490929,
              0.5938964453512665,
              0.4522111331266004,
              0.7993048452472953,
              2.813570469875579
            ],
            [
              0.9473956468668217,
              1.911521926390271,
              4,
              4,
              0.3313826378657982,
              4.222100885969442,
              2.092573433124894,
              -0.7568772403766093,
              0.9140394598086585,
              0.2546654189327895,
              2.813570469875579
            ],
            [
              0.9064176444390095,
              2.075424718248585,
              1.5,
              12.5,
              0.3039790619991183,
              1.65486628509793,
              6.022863604779911,
              1.552474823875708,
              0.09889574942036569,
              0.9745940563953678,
              2.813570469875579
            ],
            [
              0.7502258896507972,
              2.236258244824283,
              0.5,
              12.5,
              0.2512070568165469,
              0.6664659363231676,
              5.589694315909478,
              1.749815201822197,
              0.07399746012763068,
              0.976735021420349,
              2.813570469875579
            ],
            [
              0.8377860169781179,
              2.162213983021883,
              3,
              0,
              0.2792620056593726,
              3.580866640411303,
              0,
              -1.272712618628548,
              0.9999999999999997,
              0.0217788808230901,
              2.813570469875579
            ],
            [
              0.5664480231081893,
              2.432070849931715,
              3,
              5,
              0.1889092739089293,
              5.296161126202769,
              2.055861160516925,
              -1.151668316247695,
              0.9533342181395563,
              0.1791899363621621,
              2.813570469875579
            ],
            [
              0.5847867825561717,
              2.068742308255207,
              6,
              8,
              0.2203807693615145,
              10.26014981695259,
              3.867083864469936,
              -2.272225281339895,
              0.9802617599165615,
              0.06669064555504378,
              2.813570469875579
            ],
            [
              0.6795322701515316,
              2.302445369464088,
              1,
              7,
              0.2278797336116592,
              1.471600458028294,
              3.040245858962249,
              0.5575283852774172,
              0.4245789801160024,
              0.873677819176717,
              2.813570469875579
            ],
            [
              1,
              2.000000000000001,
              3,
              0,
              0.3333333333333333,
              2.999999999999999,
              0,
              -1.066260835518601,
              1,
              0.03703703703703698,
              2.813570469875579
            ],
            [
              0.5588635488526692,
              2.441136451147331,
              2,
              0,
              0.1862878496175564,
              3.578691084981195,
              0,
              -1.271939382111674,
              1,
              0.03470316291513331,
              2.813570469875579
            ],
            [
              0.6440188370214062,
              2.051793586830269,
              2,
              7,
              0.2388960119492499,
              3.105499226156211,
              3.411649224819934,
              0.1088119177897333,
              0.6317760774612463,
              0.6721922147350801,
              2.813570469875579
            ],
            [
              0.6123986324545379,
              2.375525625261714,
              2.5,
              5.5,
              0.2049578836789558,
              4.082308267051185,
              2.315277066057353,
              -0.6280387215863739,
              0.8624786762844485,
              0.3626235739933977,
              2.813570469875579
            ],
            [
              1.293418884513706,
              1.563989723512815,
              6,
              1,
              0.4526545069124748,
              4.638868406700165,
              0.639390390464932,
              -1.421495590409753,
              0.9961062510951346,
              0.03685173600590996,
              2.813570469875579
            ],
            [
              0.592886314370698,
              2.216905277214802,
              0,
              8,
              0.2110072206587202,
              0,
              3.608634109099492,
              1.282581740083117,
              0.1501703626001948,
              1,
              2.813570469875579
            ],
            [
              0.5361590810782688,
              1.975253862999978,
              2,
              5,
              0.213489017145706,
              3.730236175386235,
              2.531320198207888,
              -0.426119050514262,
              0.8280025513617615,
              0.4600649912838309,
              2.813570469875579
            ],
            [
              1.017021218637467,
              1.982978781362534,
              4,
              0,
              0.3390070728791557,
              3.933054617443395,
              0,
              -1.39788736751183,
              0.9999999999999999,
              0.01320793846259494,
              2.813570469875579
            ],
            [
              0.6663601905493438,
              2.052353617334663,
              2,
              7,
              0.2451012639200801,
              3.001379776830922,
              3.410718280162028,
              0.1454872048572532,
              0.6144070806990216,
              0.6877372780109846,
              2.813570469875579
            ],
            [
              0.9866760534060672,
              2.007568367691225,
              1,
              5,
              0.3295242186823489,
              1.013503871456024,
              2.490575205540909,
              0.524981104933975,
              0.3587329819891291,
              0.9091555143664329,
              2.813570469875579
            ],
            [
              1.427391687327637,
              1.505932256624259,
              6,
              0,
              0.4866123601079652,
              4.203471305926687,
              0,
              -1.493998942245286,
              0.9999999999999998,
              0.01327696516261478,
              2.813570469875579
            ],
            [
              0.6101437961432303,
              2.389856203856771,
              3,
              1,
              0.2033812653810767,
              4.916873725445132,
              0.4184352173098078,
              -1.598836267404475,
              0.998289024541469,
              0.02851767473213696,
              2.813570469875579
            ],
            [
              1.313129972292771,
              1.557970692529225,
              6,
              3,
              0.4573611745425105,
              4.569235434877625,
              1.925581793281214,
              -0.9396081135701276,
              0.9453989022763071,
              0.1774489717861247,
              2.813570469875579
            ],
            [
              1,
              1.977507223626041,
              4,
              1,
              0.335851410221665,
              3.999999999999998,
              0.5056871540354516,
              -1.241949644900514,
              0.99572697059848,
              0.04652276194288307,
              2.813570469875579
            ],
            [
              0.6149257638303015,
              2.281954723326405,
              3,
              10,
              0.2122717062566334,
              4.878637677031691,
              4.382207892987027,
              -0.1764412121039275,
              0.7088435004190683,
              0.5428122239188308,
              2.813570469875579
            ],
            [
              0.5556431949317566,
              2.444356805068244,
              2,
              0,
              0.1852143983105855,
              3.599432186415308,
              0,
              -1.279311190159911,
              1,
              0.03430437334155223,
              2.813570469875579
            ],
            [
              0.5467366652605844,
              2.357274035766711,
              1,
              8,
              0.1882695077766676,
              1.829034091802463,
              3.393750526505067,
              0.5561319510052289,
              0.4723925003689164,
              0.8469946055520509,
              2.813570469875579
            ],
            [
              0.5870951894921366,
              2.412904810507865,
              2,
              3,
              0.1956983964973787,
              3.406602601752007,
              1.243314691460441,
              -0.7688763915649252,
              0.9453303754957971,
              0.2539347687748674,
              2.813570469875579
            ],
            [
              0.9985028265124916,
              1.623720615727939,
              1.833333333333333,
              3.166666666666667,
              0.3807847990480055,
              1.836082267024407,
              1.950253409357004,
              0.04057873920522272,
              0.6578250604185794,
              0.6757080131656594,
              2.813570469875579
            ],
            [
              0.6382222311442696,
              2.187655887688931,
              2,
              9,
              0.225849171233114,
              3.133704691568323,
              4.113992539067797,
              0.3484141797745071,
              0.5321010474312252,
              0.7480743131225531,
              2.813570469875579
            ],
            [
              1.036122048676066,
              1.963877951323935,
              3,
              0,
              0.3453740162253552,
              2.895411794231513,
              0,
              -1.029088066295902,
              1,
              0.04119732168021062,
              2.813570469875579
            ],
            [
              0.5382719673233104,
              2.459545389401455,
              1,
              6,
              0.1795546236717349,
              1.857796914397652,
              2.439475207839175,
              0.2067402610559975,
              0.6335823234097446,
              0.7497652020683239,
              2.813570469875579
            ],
            [
              0.9816323782640154,
              2.001785430817397,
              4,
              7,
              0.32902946924697,
              4.074845215551945,
              3.496878282874534,
              -0.2054211681795799,
              0.7217073365841946,
              0.51509023873998,
              2.813570469875579
            ],
            [
              0.9259488033194115,
              2.028926128792943,
              3,
              6,
              0.3133631116689862,
              3.239919949402572,
              2.957229400741931,
              -0.1004739535360357,
              0.698545548904648,
              0.5723399068273182,
              2.813570469875579
            ],
            [
              1.137130252329509,
              1.862869747670493,
              2,
              4,
              0.3790434174431694,
              1.75881346565429,
              2.147224734849002,
              0.1380492414721314,
              0.5877087738314317,
              0.732707169772479,
              2.813570469875579
            ],
            [
              0.5735262063667554,
              2.426473793633245,
              2,
              0,
              0.1911754021222518,
              3.487198976782328,
              0,
              -1.239421231534513,
              1,
              0.0365480343766047,
              2.813570469875579
            ],
            [
              0.6277431067605649,
              2.22853564977298,
              2,
              11,
              0.2197765555356405,
              3.186016665831497,
              4.935976680974596,
              0.6219712759568755,
              0.4308358146969253,
              0.8148987704175521,
              2.813570469875579
            ],
            [
              0.5303849025866606,
              2.468083979113061,
              1,
              2,
              0.1768852449407462,
              1.88542319949729,
              0.8103451977021975,
              -0.3821045228139014,
              0.9172037393814105,
              0.4423250196963222,
              2.813570469875579
            ],
            [
              1.19623803808379,
              1.803761961916211,
              4,
              0,
              0.3987460126945965,
              3.343816090656551,
              0,
              -1.188460046214666,
              0.9999999999999996,
              0.02528048568208519,
              2.813570469875579
            ],
            [
              0.5593785117234268,
              2.329770585863789,
              1,
              3,
              0.1936135840793314,
              1.787698274141838,
              1.287680434375351,
              -0.1777164798678736,
              0.8289297614729785,
              0.5771631655763785,
              2.813570469875579
            ],
            [
              0.5321635962552421,
              2.467836403744758,
              2,
              3,
              0.177387865418414,
              3.75824279239262,
              1.215639738293723,
              -0.9036926856185464,
              0.9579805636135809,
              0.2171787159557564,
              2.813570469875579
            ],
            [
              1.012146060903524,
              1.976264327260811,
              3,
              1,
              0.3386904505860877,
              2.963999086576453,
              0.5060051867586174,
              -0.8736208764397975,
              0.9868413357036854,
              0.1159303880532319,
              2.813570469875579
            ],
            [
              0.9341651383920571,
              2.063629393088267,
              3,
              4,
              0.3116174669685458,
              3.211423630262831,
              1.938332538486434,
              -0.4524823904029299,
              0.8584041074972578,
              0.3794183111468701,
              2.813570469875579
            ],
            [
              0.6442504614009568,
              2.239972082381851,
              3,
              9,
              0.2233705796349504,
              4.656574080639913,
              4.017907218928347,
              -0.2269951538622062,
              0.7291994402889437,
              0.5228148344280772,
              2.813570469875579
            ],
            [
              1.187787815542074,
              1.777098381484127,
              6,
              0,
              0.400618349781328,
              5.051407264404177,
              0,
              -1.795372576762778,
              0.9999999999999998,
              0.004134138538424148,
              2.813570469875579
            ],
            [
              0.9637019218824773,
              1.92617536057745,
              4,
              8,
              0.3334750329128692,
              4.150661017865851,
              4.153308241676226,
              0.0009408770239514792,
              0.6311152189756389,
              0.6073306881174132,
              2.813570469875579
            ],
            [
              1.467791780322705,
              1.520762352121189,
              1,
              1,
              0.4911377593560323,
              0.6812955443722012,
              0.6575649368260467,
              -0.008434339143175588,
              0.758783701334736,
              0.7410592200468007,
              2.813570469875579
            ],
            [
              0.9591069517242966,
              2.003519511584829,
              3.833333333333333,
              8.166666666666666,
              0.3237353623895656,
              3.996773588640673,
              4.076160286658078,
              0.02821564231903363,
              0.6191240957450317,
              0.6158861683345085,
              2.813570469875579
            ],
            [
              0.5298666588872707,
              2.47013334111273,
              1,
              8,
              0.1766222196290902,
              1.887267264749244,
              3.238691558406402,
              0.4803235988316727,
              0.5097373564821405,
              0.8260628752465088,
              2.813570469875579
            ],
            [
              0.5874867770312733,
              2.412513222968728,
              5,
              0,
              0.195828925677091,
              8.51082985265869,
              0,
              -3.024921516550838,
              0.9999999999999999,
              0.000287994508611944,
              2.813570469875579
            ],
            [
              0.7836639846355815,
              2.079935288841517,
              2,
              10,
              0.2736639836076034,
              2.552114221416003,
              4.807841885104898,
              0.8017313544624481,
              0.3210410784378708,
              0.8809606207003726,
              2.813570469875579
            ],
            [
              1.210658273051842,
              1.521778027522524,
              6,
              0,
              0.4430691660762075,
              4.955981496640772,
              0,
              -1.76145632380764,
              1,
              0.007565352473527631,
              2.813570469875579
            ],
            [
              0.7486403745389401,
              2.122593884246995,
              2,
              5,
              0.2607381728774346,
              2.671509670089228,
              2.355608407763685,
              -0.1122777146362049,
              0.7338063115819201,
              0.5814181685744918,
              2.813570469875579
            ],
            [
              0.6345240335090312,
              2.1885474673359,
              1,
              5,
              0.2247637133239882,
              1.575984434300812,
              2.28462031307297,
              0.2518635613926865,
              0.5946862215975464,
              0.782927626015443,
              2.813570469875579
            ],
            [
              0.9348698517817843,
              2.065130148218217,
              5,
              4,
              0.3116232839272613,
              5.348338049911884,
              1.936923928717605,
              -1.212485757054856,
              0.9694610801104182,
              0.1136817365710914,
              2.813570469875579
            ],
            [
              0.9435375327003023,
              2.048078310233098,
              7,
              3,
              0.3153939483670891,
              7.418888764251654,
              1.464787740298154,
              -2.116208244187607,
              0.997713849124469,
              0.01423915143063592,
              2.813570469875579
            ],
            [
              0.6759009168201552,
              2.092472609794421,
              2,
              10,
              0.2441509103891445,
              2.959013592420031,
              4.779035077062477,
              0.6468725429588869,
              0.4089995710142986,
              0.8304486279508381,
              2.813570469875579
            ],
            [
              0.786420997790485,
              2.167443467015619,
              4,
              6,
              0.2662346248991173,
              5.086334178815585,
              2.768238291475015,
              -0.8238982858826638,
              0.901465415065636,
              0.2632069517572542,
              2.813570469875579
            ],
            [
              1.070229339714499,
              1.886272444392163,
              8,
              2,
              0.3619917787527668,
              7.475033343913119,
              1.060292221277974,
              -2.279929076352161,
              0.9992804153669427,
              0.006120342691500191,
              2.813570469875579
            ],
            [
              0.5613125309644876,
              2.438687469035513,
              3,
              0,
              0.1871041769881625,
              5.344616117593498,
              0,
              -1.89958494902381,
              1,
              0.006550137984873694,
              2.813570469875579
            ],
            [
              0.9783855217705535,
              1.997171774156012,
              3.5,
              6.5,
              0.3288074886374828,
              3.577321947350734,
              3.254602375274828,
              -0.1147010801866204,
              0.6838358713909128,
              0.5592658555080074,
              2.813570469875579
            ],
            [
              0.8350972512570438,
              2.162061427555968,
              2,
              11,
              0.2786296425212208,
              2.394930646687517,
              5.087737036423889,
              0.9570779970033777,
              0.2529298520931083,
              0.9137528199583413,
              2.813570469875579
            ],
            [
              1.087849915889626,
              1.823488012764535,
              4.5,
              8.5,
              0.3736597889179124,
              4.136600034867836,
              4.661396148754171,
              0.1865231809564528,
              0.5398151844254797,
              0.6745967127024786,
              2.813570469875579
            ],
            [
              0.9814985275517223,
              1.963565642247439,
              5,
              5,
              0.3332689785223443,
              5.094251147245367,
              2.54638800578989,
              -0.9055622273317889,
              0.923502363323327,
              0.2129962703749403,
              2.813570469875579
            ],
            [
              0.5779071556308891,
              2.361983665879363,
              1,
              5,
              0.1965743596335364,
              1.730381758136081,
              2.116864765929068,
              0.1373638982676975,
              0.6637783358919584,
              0.7310484041034891,
              2.813570469875579
            ],
            [
              1.355468180945644,
              1.578509917190387,
              9,
              0,
              0.4619898770910317,
              6.63977223996593,
              0,
              -2.359909698746431,
              0.9999999999999999,
              0.0009587207705487044,
              2.813570469875579
            ],
            [
              0.5935821639840615,
              2.336506699566119,
              1,
              9,
              0.2025816252087523,
              1.684686738712134,
              3.851904213102093,
              0.7702730383311838,
              0.3680638134021729,
              0.8960409293976711,
              2.813570469875579
            ],
            [
              0.9395535208193784,
              2.060446479180623,
              2,
              2,
              0.3131845069397927,
              2.128670645878495,
              0.9706634072802217,
              -0.4115792552547946,
              0.9059875008317855,
              0.3716204857399754,
              2.813570469875579
            ],
            [
              1.211646869328547,
              1.562811773470098,
              5,
              1,
              0.4367146983695303,
              4.126614879771718,
              0.6398723230626681,
              -1.239259010584952,
              0.9930627578448714,
              0.06062419001043751,
              2.813570469875579
            ],
            [
              0.7278161490033007,
              2.272183850996701,
              1,
              6,
              0.2426053830011001,
              1.373973360400753,
              2.64063138965101,
              0.4501959495282415,
              0.4635500388037775,
              0.8570265163947324,
              2.813570469875579
            ],
            [
              0.9249337340043178,
              2.045278615139887,
              3,
              4,
              0.3114032349474324,
              3.243475602313793,
              1.95572376809231,
              -0.4576931155658702,
              0.8586999919223626,
              0.3789278458480214,
              2.813570469875579
            ],
            [
              0.9694678820759831,
              1.88830101105275,
              4.5,
              3.5,
              0.3392394270953776,
              4.641721590986454,
              1.853518045858964,
              -0.9909840805411885,
              0.942165359662923,
              0.1824904377031724,
              2.813570469875579
            ],
            [
              0.5930009631876563,
              2.089618387399929,
              2,
              4,
              0.2210529656612552,
              3.37267580350809,
              1.91422511599217,
              -0.518362949544468,
              0.8735808310898561,
              0.3962649692049334,
              2.813570469875579
            ],
            [
              0.5320975034314771,
              2.467902496568523,
              3,
              0,
              0.177365834477159,
              5.638064416113797,
              0,
              -2.003882425011065,
              1,
              0.005579687800279287,
              2.813570469875579
            ],
            [
              0.6746679404371687,
              2.170390987380943,
              2,
              10,
              0.23713671932784,
              2.964421280643701,
              4.607464764709152,
              0.5839709727043407,
              0.431502925659301,
              0.8162442217991448,
              2.813570469875579
            ],
            [
              1.471524451008813,
              1.474839011459075,
              5,
              0,
              0.4994375167061897,
              3.39783684638894,
              0,
              -1.207660118262188,
              0.9999999999999992,
              0.03107461901034836,
              2.813570469875579
            ],
            [
              0.6919459953106798,
              2.206971338156334,
              1.5,
              8.5,
              0.2386911787108928,
              2.167799236017702,
              3.851431984205447,
              0.5983972202630484,
              0.4151240464986385,
              0.8320646015639952,
              2.813570469875579
            ],
            [
              0.5548414299397306,
              2.44515857006027,
              1,
              2,
              0.1849471433132435,
              1.802316744999782,
              0.8179428624748465,
              -0.3498664394812426,
              0.9100360615210416,
              0.458551291970657,
              2.813570469875579
            ],
            [
              0.5445934277607608,
              2.45540657223924,
              3,
              0,
              0.1815311425869202,
              5.508696666309929,
              0,
              -1.957902503346054,
              0.9999999999999998,
              0.005982096623771471,
              2.813570469875579
            ],
            [
              1,
              1.595880682186762,
              5,
              0,
              0.3852257181395577,
              4.999999999999998,
              0,
              -1.777101392531003,
              0.9999999999999998,
              0.00848352545428721,
              2.813570469875579
            ],
            [
              0.9684047093913324,
              2.016291095682599,
              6,
              6,
              0.3244567529277393,
              6.195756734569327,
              2.975760798055179,
              -1.144451852544693,
              0.9420331494406241,
              0.1604215346815387,
              2.813570469875579
            ],
            [
              0.9528240384018187,
              2.030261653699338,
              5,
              2,
              0.3194088728073683,
              5.247558624136467,
              0.985094702624069,
              -1.514966114106568,
              0.9946018036159943,
              0.03773720793294133,
              2.813570469875579
            ],
            [
              1,
              2.000000000000001,
              5,
              2,
              0.3333333333333333,
              4.999999999999998,
              0.9999999999999996,
              -1.421681114024802,
              0.993141289437586,
              0.04526748971193395,
              2.813570469875579
            ],
            [
              0.6347045609188091,
              2.185933509899322,
              3,
              10,
              0.2250216245343069,
              4.726608543126189,
              4.574704562015966,
              -0.05398975527239616,
              0.6674896867435773,
              0.5871550148033694,
              2.813570469875579
            ],
            [
              0.9413863535070143,
              2.020318060848377,
              2,
              4,
              0.3178529055580669,
              2.124526229373579,
              1.979886275094878,
              -0.05140797283286001,
              0.7105803131165179,
              0.6175571113917264,
              2.813570469875579
            ],
            [
              0.8199404671492654,
              2.180059532850736,
              1.5,
              2.5,
              0.2733134890497549,
              1.829401109101417,
              1.146757674425017,
              -0.2426253196731153,
              0.8167323892993795,
              0.5113739282470527,
              2.813570469875579
            ],
            [
              1,
              1.650098431823103,
              2,
              3,
              0.3773444744511103,
              1.999999999999999,
              1.818073359833126,
              -0.06466041711580754,
              0.7209192961704558,
              0.6228123588571501,
              2.813570469875579
            ],
            [
              0.6340420940583069,
              2.288248477405241,
              4,
              7,
              0.2169675049599071,
              6.308729400594273,
              3.059108339465673,
              -1.154981222585942,
              0.9313745492324229,
              0.2006185467124182,
              2.813570469875579
            ],
            [
              1.490506359891254,
              1.509493640108747,
              6,
              0,
              0.4968354532970845,
              4.025477623884647,
              0,
              -1.43073637820156,
              1,
              0.01504095709968301,
              2.813570469875579
            ],
            [
              0.840398072860824,
              2.08737535400289,
              5,
              9,
              0.2870434116075281,
              5.949561477430989,
              4.311634696050712,
              -0.5821523928109429,
              0.8120704617315422,
              0.3736115226355421,
              2.813570469875579
            ],
            [
              0.6345823391848772,
              2.318070555069312,
              4.5,
              10.5,
              0.2149193833178845,
              7.091278345029682,
              4.529629168119104,
              -0.9104620638927372,
              0.856460170465976,
              0.3064674785101962,
              2.813570469875579
            ],
            [
              1.491713268594268,
              1.472550471006407,
              3,
              0,
              0.5032323030727426,
              2.011110354221815,
              0,
              -0.7147894022042213,
              1,
              0.1274399327496896,
              2.813570469875579
            ],
            [
              0.7332940537318632,
              2.154116593288887,
              3.5,
              4.5,
              0.2539625094506322,
              4.772982928455345,
              2.089023414062021,
              -0.9539336381050423,
              0.9257284924963052,
              0.2253640877235833,
              2.813570469875579
            ],
            [
              0.6256880566257904,
              2.275216860383367,
              1,
              13,
              0.2156871991760685,
              1.598240512041733,
              5.713741061944109,
              1.462732351638724,
              0.1616567592011313,
              0.9666688540677543,
              2.813570469875579
            ],
            [
              1.491399625971217,
              1.50026828697948,
              6,
              0,
              0.4985177731509116,
              4.023066584915314,
              0,
              -1.42987944605959,
              1.000000000000001,
              0.01534913402691174,
              2.813570469875579
            ],
            [
              0.570521133362118,
              2.429478866637883,
              3,
              0,
              0.1901737111207059,
              5.258350347726482,
              0,
              -1.868924345072123,
              1,
              0.006877830119679573,
              2.813570469875579
            ],
            [
              0.9828711296725429,
              2.017128870327459,
              1,
              1,
              0.3276237098908474,
              1.017427381688547,
              0.4957541457614758,
              -0.1854132468024307,
              0.8926627047173579,
              0.5479101244990527,
              2.813570469875579
            ],
            [
              0.7298651433810955,
              2.094464987283187,
              2,
              2,
              0.2584206199752687,
              2.74023224445959,
              0.9548977959255737,
              -0.6345440669246742,
              0.944348618941252,
              0.2760053460896712,
              2.813570469875579
            ],
            [
              0.6535710842401979,
              2.342249371104674,
              1,
              4,
              0.2181609659130792,
              1.530055450911723,
              1.707760091366139,
              0.06315983280215272,
              0.6997204853166402,
              0.7078628782603564,
              2.813570469875579
            ],
            [
              0.530696799269247,
              2.469303200730754,
              1,
              0,
              0.1768989330897489,
              1.884315114349604,
              0,
              -0.6697238027355796,
              1,
              0.1768989330897489,
              2.813570469875579
            ],
            [
              0.6136672890975086,
              2.290614013764153,
              1,
              7,
              0.2112974691855251,
              1.629547505246129,
              3.055949172552621,
              0.5069720778557825,
              0.470634307776595,
              0.8502710168264836,
              2.813570469875579
            ],
            [
              1.311557424393044,
              1.531908932329172,
              7,
              1,
              0.4612530129967606,
              5.33716623444027,
              0.6527803180046494,
              -1.664925747050072,
              0.9979511331837982,
              0.02119360157820183,
              2.813570469875579
            ],
            [
              0.981649176312681,
              2.018350823687321,
              2,
              2,
              0.3272163921042268,
              2.037387743259255,
              0.9909080109008027,
              -0.3719401179259356,
              0.8942513402415161,
              0.3965337649320441,
              2.813570469875579
            ],
            [
              0.9907129745264394,
              1.985455768477875,
              5,
              3,
              0.3328819902618685,
              5.046870414097483,
              1.51098808023304,
              -1.256724283867255,
              0.9804766722249231,
              0.08748241223470365,
              2.813570469875579
            ],
            [
              1.161303852669814,
              1.805682234062292,
              3,
              0,
              0.3914085940149777,
              2.58330323549953,
              0,
              -0.918158355427212,
              1,
              0.0599640656842837,
              2.813570469875579
            ],
            [
              0.666666755548815,
              2.303463486176556,
              2.75,
              12,
              0.2244570780712779,
              4.124999450041781,
              5.209546438228291,
              0.3854699925943108,
              0.5083026842571984,
              0.7260810692946587,
              2.813570469875579
            ],
            [
              0.5394365419757964,
              2.459014466677714,
              1,
              1.5,
              0.1799050711247194,
              1.853786167947199,
              0.610000477966523,
              -0.4420666563349588,
              0.9430858188468862,
              0.3909396664179603,
              2.813570469875579
            ],
            [
              1.005917184724482,
              1.606817125032935,
              3,
              1,
              0.3850055403520451,
              2.98235286717136,
              0.6223483583917512,
              -0.8387934597863377,
              0.9780280846709304,
              0.1623606087787884,
              2.813570469875579
            ],
            [
              0.715508033643112,
              2.284491966356889,
              1,
              5,
              0.2385026778810373,
              1.397608346769157,
              2.188670423723822,
              0.2811595037069207,
              0.5614151866432252,
              0.8050109234034298,
              2.813570469875579
            ],
            [
              0.9578024752260221,
              2.026645761662177,
              5.75,
              7.75,
              0.3209311736043698,
              6.003325475477724,
              3.824052602880016,
              -0.7745577713196854,
              0.8601244300555541,
              0.2937974026789087,
              2.813570469875579
            ],
            [
              0.9800553640738338,
              1.746314940069143,
              5.809523809523809,
              9.261904761904763,
              0.3594725788292761,
              5.927750637856966,
              5.303685234198392,
              -0.2218054995744149,
              0.6869316030763176,
              0.5119580976366804,
              2.813570469875579
            ],
            [
              1.47404778121787,
              1.506596628514223,
              7,
              0,
              0.494539964715335,
              4.748828422791387,
              0,
              -1.687829920606676,
              1,
              0.007234520549815326,
              2.813570469875579
            ],
            [
              1,
              2.000000000000001,
              3,
              0,
              0.3333333333333333,
              2.999999999999999,
              0,
              -1.066260835518601,
              1,
              0.03703703703703698,
              2.813570469875579
            ],
            [
              0.6216250999737256,
              2.011768573357011,
              1,
              8,
              0.2360547556064755,
              1.608686650590955,
              3.976600542402603,
              0.8416046149063975,
              0.3350895702216947,
              0.9113742169152644,
              2.813570469875579
            ],
            [
              0.9622492288400613,
              1.864716178270336,
              4,
              4,
              0.3403823854440551,
              4.156927207748226,
              2.145098565997481,
              -0.7150446961578013,
              0.9046445888589791,
              0.2732387729902342,
              2.813570469875579
            ],
            [
              1.02995529625601,
              1.970044703743992,
              3,
              0,
              0.3433184320853364,
              2.912747777408689,
              0,
              -1.035249626264913,
              0.9999999999999999,
              0.04046610102107584,
              2.813570469875579
            ],
            [
              0.9803814728569447,
              2.019618527143057,
              4,
              3,
              0.326793824285648,
              4.080044463043083,
              1.485429035078117,
              -0.9221789380237931,
              0.9583903505084252,
              0.1633985419895254,
              2.813570469875579
            ],
            [
              0.8847353415721878,
              2.076903760089491,
              5.833333333333334,
              16.16666666666666,
              0.2987316520354528,
              6.593308822689749,
              7.784023014128524,
              0.4232039695424549,
              0.4691871487882909,
              0.7070336291329493,
              2.813570469875579
            ],
            [
              1.215922171195809,
              1.58439807258296,
              8,
              1,
              0.4342082566796132,
              6.579368473997258,
              0.6311545168505241,
              -2.114115861263562,
              0.9994513660260197,
              0.006982673654867821,
              2.813570469875579
            ],
            [
              0.6029244661197034,
              2.04811904036116,
              2,
              4,
              0.227429110327977,
              3.31716510506131,
              1.953011480863266,
              -0.4848478610377117,
              0.8646002207277574,
              0.4117989424904418,
              2.813570469875579
            ],
            [
              0.7982869048154481,
              2.184328677431053,
              5.5,
              5.5,
              0.2676465950111411,
              6.889753504439005,
              2.517936085730672,
              -1.553832564535575,
              0.97084116230922,
              0.0959969412354521,
              2.813570469875579
            ],
            [
              0.7168007706197325,
              2.114829146480006,
              4,
              2,
              0.2531406969149085,
              5.580351143514641,
              0.9457028731275376,
              -1.647247979039265,
              0.9950788646272977,
              0.03927825403160923,
              2.813570469875579
            ],
            [
              0.7177264495381821,
              2.146552900138905,
              1,
              6,
              0.2505783696059873,
              1.39328848845329,
              2.795179191536224,
              0.4982603841249899,
              0.4435062787279017,
              0.8672350099662411,
              2.813570469875579
            ],
            [
              0.5893559796302561,
              2.410644020369745,
              6,
              0,
              0.1964519932100853,
              10.18060426529347,
              0,
              -3.618393203332021,
              1,
              0.00005748289565354892,
              2.813570469875579
            ],
            [
              0.5638196129857126,
              2.412230364542721,
              2,
              7,
              0.1894523335437924,
              3.547233820776435,
              2.901878735502515,
              -0.2293722841434495,
              0.7656738059780843,
              0.5313233819930491,
              2.813570469875579
            ],
            [
              1.473277573902144,
              1.511994820330427,
              4,
              0,
              0.4935152908486536,
              2.715034879276375,
              0,
              -0.9649784529464582,
              1,
              0.05932017898893627,
              2.813570469875579
            ],
            [
              0.9187955155078913,
              1.97431796305121,
              3.5,
              11.5,
              0.3175801856087208,
              3.809335092439227,
              5.824796317117695,
              0.7163357897936693,
              0.352019677961365,
              0.8260827582519015,
              2.813570469875579
            ],
            [
              0.9674405612203845,
              1.992009883614947,
              3,
              2,
              0.3268987196284053,
              3.100965702963322,
              1.004011082701333,
              -0.7453001951483802,
              0.9578340176176141,
              0.2004366710480086,
              2.813570469875579
            ],
            [
              1.32916601395804,
              1.491340971781565,
              5,
              0,
              0.4712507434579179,
              3.761757333164736,
              0,
              -1.337004839026153,
              1,
              0.02324129064693314,
              2.813570469875579
            ],
            [
              0.9407224134809586,
              1.923592638287255,
              3,
              4,
              0.3284284013730357,
              3.189038505948943,
              2.079442351974041,
              -0.3943729740751687,
              0.8341553800622146,
              0.4180529624959273,
              2.813570469875579
            ],
            [
              0.5910649912631883,
              2.140393003047805,
              2,
              0,
              0.2163917557927827,
              3.38372265243746,
              0,
              -1.202643647517062,
              0.9999999999999999,
              0.0468253919750834,
              2.813570469875579
            ],
            [
              0.5851455455923895,
              2.280560657385374,
              3.5,
              13.5,
              0.2041889517440284,
              5.981417830766652,
              5.919596988697302,
              -0.0219723809057763,
              0.6376077776643122,
              0.5868930560261809,
              2.813570469875579
            ],
            [
              0.6409261100327326,
              2.316703800489484,
              2,
              9,
              0.2167026062836803,
              3.120484512478137,
              3.88482981643939,
              0.2716638208088152,
              0.5620734030762646,
              0.7246288410088249,
              2.813570469875579
            ],
            [
              0.9309225425781215,
              1.816587668785257,
              6.75,
              5.25,
              0.3388240519463533,
              7.250871787148232,
              2.890033930215242,
              -1.549930205631507,
              0.9663699447059642,
              0.1013046180932721,
              2.813570469875579
            ],
            [
              0.6062378817543705,
              2.39376211824563,
              1,
              1,
              0.2020792939181235,
              1.649517508054982,
              0.4177524543386509,
              -0.4377942784460634,
              0.9591639589695526,
              0.3633225468057997,
              2.813570469875579
            ],
            [
              1.168054148169707,
              1.825798667977279,
              6,
              1,
              0.3901508256751793,
              5.136748163089659,
              0.5477055151474371,
              -1.631038816008457,
              0.9986239706019508,
              0.01643223935367877,
              2.813570469875579
            ],
            [
              0.7562023883519541,
              2.230839914865109,
              2,
              12,
              0.2531609236124709,
              2.644794608965389,
              5.379139901540445,
              0.971841765419145,
              0.2721122094716812,
              0.9035017898917173,
              2.813570469875579
            ],
            [
              0.6115285874479777,
              2.355376487019999,
              4,
              8,
              0.2061166677392388,
              6.540986115943888,
              3.396484614704432,
              -1.117619599333694,
              0.9190366185510492,
              0.2219283247892311,
              2.813570469875579
            ],
            [
              0.9010058801309359,
              2.098994119869065,
              5,
              2,
              0.3003352933769785,
              5.549353350805425,
              0.9528373524575474,
              -1.633694996291009,
              0.9961851846987962,
              0.02893547740950142,
              2.813570469875579
            ],
            [
              0.5724343270649457,
              2.195646119306808,
              2,
              9,
              0.2067982987327051,
              3.493850570168706,
              4.099021204219106,
              0.2150899152979672,
              0.5948290885578998,
              0.6975251171766916,
              2.813570469875579
            ],
            [
              1.211690734001877,
              1.778216220008916,
              7.5,
              8.5,
              0.4052603484454463,
              6.189698236966448,
              4.780071120910921,
              -0.501010062178348,
              0.7742876939149865,
              0.3946051150923682,
              2.813570469875579
            ],
            [
              1.501860803079942,
              1.472843089697009,
              6,
              0,
              0.504877412076777,
              3.995044006538754,
              0,
              -1.419919653448531,
              0.9999999999999998,
              0.01656210929538615,
              2.813570469875579
            ],
            [
              0.6050429324841957,
              2.394957067515805,
              0,
              0,
              0.2016809774947319,
              0,
              0,
              0,
              1,
              1,
              2.813570469875579
            ],
            [
              1.129861126984982,
              1.695848166583672,
              2,
              3,
              0.3998504480119588,
              1.770129047042242,
              1.769026295581387,
              -0.0003919402313403735,
              0.6828183936138712,
              0.6627815258625742,
              2.813570469875579
            ],
            [
              1,
              1.609452045945647,
              2,
              0,
              0.383222217688851,
              1.999999999999999,
              0,
              -0.710840557012401,
              1,
              0.146859268130361,
              2.813570469875579
            ],
            [
              0.5408007750163087,
              2.086525682544277,
              3,
              6,
              0.2058369158731916,
              5.547329328271636,
              2.875593648425019,
              -0.949589039426038,
              0.9064498964428049,
              0.2773339162615676,
              2.813570469875579
            ],
            [
              0.5900423353109946,
              2.409957664689007,
              2,
              0,
              0.1966807784369981,
              3.389587289437217,
              0,
              -1.204728058432853,
              0.9999999999999998,
              0.03868332860658374,
              2.813570469875579
            ],
            [
              0.8215647163671997,
              2.10327997975573,
              1.833333333333333,
              9.166666666666666,
              0.2808917401516178,
              2.231514203092824,
              4.358272200989266,
              0.7558929199276431,
              0.3268009445830314,
              0.878196527301589,
              2.813570469875579
            ],
            [
              0.9240785564720552,
              2.098812221519282,
              6,
              10,
              0.3056936635620327,
              6.492954476626733,
              4.764599661403357,
              -0.631112782340328,
              0.8110034635609193,
              0.3591159874671166,
              2.738583124262185
            ],
            [
              1.382047935305277,
              1.610439488056702,
              5,
              0,
              0.4618391791777636,
              3.617819521502748,
              0,
              -1.285846421917676,
              0.9999999999999996,
              0.02101134545067818,
              2.813570469875579
            ],
            [
              1,
              1.766456526235016,
              3,
              3,
              0.3614732386056834,
              2.999999999999999,
              1.698315217750719,
              -0.4626451678343222,
              0.8697128770672041,
              0.3762082029389914,
              2.813570469875579
            ],
            [
              0.9926678341682893,
              2.007332165831713,
              5,
              4,
              0.3308892780560962,
              5.03693161790547,
              1.992694616310625,
              -1.081983562945721,
              0.9590603913623865,
              0.1411184433186934,
              2.813570469875579
            ],
            [
              0.5430474769987891,
              2.266046327497214,
              4,
              7,
              0.1933176728130731,
              7.36583847531423,
              3.089080710777572,
              -1.520046435775175,
              0.9557967785830315,
              0.1466546387909633,
              2.813570469875579
            ],
            [
              1,
              2.000000000000001,
              2,
              2,
              0.3333333333333333,
              1.999999999999999,
              0.9999999999999996,
              -0.3554202785062005,
              0.8888888888888891,
              0.4074074074074072,
              2.813570469875579
            ],
            [
              0.6130480731669204,
              2.36956750907958,
              2,
              1,
              0.2055404245910811,
              3.262386895155351,
              0.4220179404757426,
              -1.009524724932592,
              0.9913165611957193,
              0.1093737208146848,
              2.813570469875579
            ],
            [
              0.624881720499165,
              2.079964583666273,
              1,
              9,
              0.2310230047218776,
              1.600302852836189,
              4.326996753058194,
              0.9691223054180633,
              0.2895069674052134,
              0.9277008025654493,
              2.813570469875579
            ],
            [
              0.9817593892248988,
              1.92630740567018,
              4.5,
              3.5,
              0.3375986380190144,
              4.583607805933753,
              1.816947798517297,
              -0.9833270703679239,
              0.9433056064678177,
              0.1799123751993289,
              2.813570469875579
            ],
            [
              1.182043011300206,
              1.817956988699795,
              2.5,
              2.5,
              0.3940143371000685,
              2.114982260459446,
              1.375170048323312,
              -0.2629442624797132,
              0.805163887105316,
              0.4798846080788092,
              2.813570469875579
            ],
            [
              0.5941339137480294,
              2.401861070882804,
              2,
              3,
              0.1983093819568722,
              3.366244467317506,
              1.249031443312144,
              -0.7525004426489409,
              0.9433701650781917,
              0.2592613192082045,
              2.813570469875579
            ],
            [
              1.394750074935636,
              1.477218380703462,
              4,
              0,
              0.4856425467337742,
              2.867897318582034,
              0,
              -1.019308863697612,
              0.9999999999999999,
              0.05562460136626179,
              2.813570469875579
            ],
            [
              0.8096818757451624,
              2.13958104138838,
              2,
              9,
              0.2745370278930951,
              2.470105926675671,
              4.206430990882157,
              0.6171251378975658,
              0.3819620411357166,
              0.8487667560815914,
              2.813570469875579
            ],
            [
              0.6357980981517672,
              2.324514501774981,
              1,
              10,
              0.2147739729133673,
              1.57282634677101,
              4.301973591631318,
              0.9699942738526808,
              0.2805082755708923,
              0.9300252188092835,
              2.813570469875579
            ],
            [
              0.6555427206592863,
              2.341767484367697,
              2.5,
              2.5,
              0.218710335540123,
              3.813633987859286,
              1.067569695406813,
              -0.9760069356193908,
              0.9586309434139615,
              0.1873623064938931,
              2.813570469875579
            ],
            [
              0.7149683377042915,
              2.272016066609384,
              4.5,
              7.5,
              0.2393612556770516,
              6.293985009810581,
              3.30103299453887,
              -1.063755838823566,
              0.909368805756849,
              0.2275049649960161,
              2.813570469875579
            ],
            [
              0.5780623524297845,
              2.007522835838125,
              2,
              1,
              0.2235711880825826,
              3.459834378754036,
              0.498126338663793,
              -1.052651096462928,
              0.988825000712023,
              0.1276022298460184,
              2.813570469875579
            ],
            [
              1.499062806986565,
              1.472746896867037,
              4,
              0,
              0.5044275900447805,
              2.668333829214835,
              0,
              -0.9483799527270533,
              1,
              0.0647433743300938,
              2.813570469875579
            ],
            [
              0.9969496542406872,
              1.983080148255308,
              5.5,
              4.5,
              0.3345435181237678,
              5.516828233607241,
              2.269197240443888,
              -1.154273912075488,
              0.9510560010153144,
              0.1467118208757754,
              2.813570469875579
            ],
            [
              1.224462088643687,
              1.566496245771162,
              4,
              1,
              0.4387246034973171,
              3.26674058519094,
              0.6383673134867396,
              -0.9341771602473606,
              0.9837460114033119,
              0.1202254073595289,
              2.813570469875579
            ],
            [
              0.9558349842262183,
              2.044165015773783,
              2,
              4,
              0.3186116614087393,
              2.092411381677005,
              1.956789187337633,
              -0.04820287808372192,
              0.7091193110349322,
              0.6191221071224569,
              2.813570469875579
            ],
            [
              0.9353730691174283,
              1.783283603688741,
              3,
              3,
              0.3440570773329558,
              3.207276432312351,
              1.682289902623715,
              -0.5420111371001394,
              0.8889299341090231,
              0.3409598301040236,
              2.813570469875579
            ],
            [
              1,
              2.000000000000001,
              2,
              0,
              0.3333333333333333,
              1.999999999999999,
              0,
              -0.710840557012401,
              1,
              0.1111111111111109,
              2.813570469875579
            ],
            [
              0.5933384094343795,
              2.381796099454372,
              1,
              8,
              0.1994324652084381,
              1.685378839629285,
              3.358809766223339,
              0.5947712859909483,
              0.4379233354673071,
              0.8649228873883203,
              2.813570469875579
            ],
            [
              0.9794693011983239,
              2.020530698801678,
              4,
              2,
              0.3264897670661077,
              4.083844174703824,
              0.9898389572532333,
              -1.099672196085927,
              0.9837973566848731,
              0.09351660937105932,
              2.813570469875579
            ],
            [
              0.7593336615006212,
              2.042788917864729,
              4,
              6,
              0.2709851692757145,
              5.267776476674381,
              2.937161028987583,
              -0.8283479915076953,
              0.8949439164991652,
              0.2750445937696551,
              2.813570469875579
            ],
            [
              0.7384493335270523,
              2.261550666472949,
              4,
              4,
              0.2461497778423507,
              5.416756192188322,
              1.768697937790749,
              -1.296593880784829,
              0.974437905359065,
              0.1085540699053031,
              2.813570469875579
            ],
            [
              0.879592593998526,
              2.114728038630346,
              3.5,
              8.5,
              0.2937536429511509,
              3.979114903741294,
              4.019429375658738,
              0.01432858083672842,
              0.625912514417528,
              0.61003845145486,
              2.813570469875579
            ],
            [
              0.679873999981155,
              2.177209187611114,
              4,
              6,
              0.2379608696497566,
              5.88344310873908,
              2.755821550883378,
              -1.111620125155071,
              0.935150172252962,
              0.1967074138170036,
              2.813570469875579
            ],
            [
              0.7469729475313137,
              2.253027052468687,
              2,
              3,
              0.2489909825104378,
              2.67747313555309,
              1.331541934533294,
              -0.478371242316641,
              0.8975457084051042,
              0.3650591114480531,
              2.813570469875579
            ],
            [
              0.9137470839335525,
              1.951719948989767,
              1,
              3,
              0.3188824276932467,
              1.094394737431217,
              1.537105772553503,
              0.1573484794009315,
              0.6182708896262159,
              0.7847771690831704,
              2.813570469875579
            ],
            [
              0.560340557858715,
              2.408935136813568,
              2,
              5,
              0.188712876633222,
              3.569257966338897,
              2.075605907186766,
              -0.5308742308552107,
              0.8708249443556794,
              0.3920173680007165,
              2.813570469875579
            ],
            [
              0.7112517929252168,
              2.225068301591712,
              2.5,
              7.5,
              0.2422255646628434,
              3.51492962811112,
              3.370683045834972,
              -0.05126816044615613,
              0.6713995453533124,
              0.5944765478913736,
              2.813570469875579
            ],
            [
              0.7882501220699601,
              2.21174987793004,
              3,
              2,
              0.2627500406899867,
              3.805898554283686,
              0.9042613814324179,
              -1.031300692098742,
              0.9811783244097676,
              0.1174173564449477,
              2.813570469875579
            ],
            [
              0.5591689518752117,
              2.437512512726787,
              4,
              2,
              0.1865960591675623,
              7.153473000576524,
              0.8205086084922895,
              -2.25086396800443,
              0.9988537880549605,
              0.01317754288656769,
              2.813570469875579
            ],
            [
              0.9124503715247415,
              2.070918870309626,
              7.875,
              18.625,
              0.3058456052740252,
              8.63060638228527,
              8.993592297131057,
              0.1290125549483176,
              0.5556728925859374,
              0.6095648561569111,
              2.813570469875579
            ],
            [
              0.6221415631511901,
              2.371915299927807,
              2,
              13.25,
              0.2077921668165643,
              3.214702438251933,
              5.586202846452101,
              0.8428793355600719,
              0.3575620554343683,
              0.8566932372837732,
              2.813570469875579
            ],
            [
              0.5487057263944384,
              2.353564079395169,
              2,
              11,
              0.1890608947865047,
              3.644941001695134,
              4.673762697307497,
              0.3656640935877678,
              0.5424650899343786,
              0.7356142343721881,
              2.813570469875579
            ],
            [
              1,
              2.000000000000001,
              7,
              3,
              0.3333333333333333,
              6.999999999999997,
              1.499999999999999,
              -1.954811531784103,
              0.9965960473505063,
              0.01966163694558676,
              2.813570469875579
            ],
            [
              0.6241057204818006,
              1.926046140244855,
              3,
              8,
              0.2447327667396107,
              4.806877907935283,
              4.153586891216934,
              -0.2321928751076345,
              0.7277003593784372,
              0.5283736212353125,
              2.813570469875579
            ],
            [
              0.5952762114606676,
              2.366567629183217,
              5,
              10,
              0.2009816328909692,
              8.39946213830917,
              4.225528937641787,
              -1.483500500647479,
              0.937673926649217,
              0.1667751992770559,
              2.813570469875579
            ],
            [
              0.9870617334495134,
              2.012938266550488,
              2,
              3,
              0.3290205778165043,
              2.02621571906201,
              1.490358671128554,
              -0.1904544612160195,
              0.7964711255498064,
              0.5305484310216417,
              2.813570469875579
            ],
            [
              0.5619361142783496,
              2.438063885721651,
              2,
              1,
              0.1873120380927831,
              3.559123446921441,
              0.410161524419614,
              -1.11920492350102,
              0.9934280073660983,
              0.09211341357561309,
              2.813570469875579
            ],
            [
              0.531296769001426,
              2.468703230998575,
              2,
              0,
              0.1770989230004753,
              3.764374482756608,
              0,
              -1.337935027062989,
              1,
              0.03136402852792819,
              2.813570469875579
            ],
            [
              1,
              1.935696465959038,
              2,
              1,
              0.3406346710552444,
              1.999999999999999,
              0.5166099218477166,
              -0.527226914710219,
              0.9604754849588959,
              0.269046907292535,
              2.813570469875579
            ],
            [
              0.9378236732613245,
              2.062176326738677,
              6,
              4,
              0.312607891087108,
              6.397791153143668,
              1.939698341085111,
              -1.584496588868344,
              0.9864850285278343,
              0.05727091804521312,
              2.813570469875579
            ],
            [
              0.8993477228832896,
              2.007237717637524,
              4.333333333333334,
              7.666666666666666,
              0.3094172668539002,
              4.81830689406847,
              3.819511062043099,
              -0.3549922927892895,
              0.7544898545224116,
              0.4580590768830375,
              2.813570469875579
            ],
            [
              0.9146903019891438,
              2.023486754410587,
              5,
              6,
              0.3113121790930978,
              5.466331051205727,
              2.965178787022857,
              -0.8889602343222901,
              0.9082723999462915,
              0.235858450500249,
              2.813570469875579
            ],
            [
              1.452019644639171,
              1.488004660220945,
              8,
              0,
              0.4938801499834054,
              5.509567332326285,
              0,
              -1.958211955704073,
              1.000000000000001,
              0.003539749840743123,
              2.813570469875579
            ],
            [
              0.6135209574073244,
              2.230474398403948,
              1.5,
              5.5,
              0.2157250208421359,
              2.444904256146104,
              2.465843142577926,
              0.007442104847207826,
              0.6789002358726437,
              0.6417906068147133,
              2.813570469875579
            ],
            [
              0.5933555246435563,
              2.388275361033058,
              4,
              4,
              0.1990036820097225,
              6.741320900994224,
              1.674848748709522,
              -1.800726943408938,
              0.989820287478312,
              0.05537202519613094,
              2.813570469875579
            ],
            [
              0.7823858087022154,
              2.208829223460783,
              4.697916666666667,
              5.802083333333333,
              0.2615612051589815,
              6.004603629581867,
              2.626768639108575,
              -1.200551053062007,
              0.943242076141404,
              0.1644846884984363,
              2.813570469875579
            ],
            [
              0.6138950435438472,
              2.317379362897458,
              2.5,
              12.25,
              0.2094294011488138,
              4.072357361884188,
              5.286143562046578,
              0.4314042293086998,
              0.5006719875449669,
              0.7355873070443331,
              2.813570469875579
            ],
            [
              0.6244607686724236,
              2.336537222136577,
              3.5,
              7.5,
              0.2108953706185424,
              5.604835684779442,
              3.209878245869265,
              -0.851216439947952,
              0.8761198775725934,
              0.3024070972581647,
              2.813570469875579
            ],
            [
              1.221584442173167,
              1.889140390164757,
              2,
              2,
              0.3927009002770142,
              1.637217969510198,
              1.05868256822648,
              -0.2132124120612993,
              0.8291059687326869,
              0.5121500492509687,
              2.713422711607367
            ],
            [
              0.6779043686181329,
              2.315233944958714,
              2,
              12,
              0.2264861485161461,
              2.950268640511757,
              5.183061532995096,
              0.7935798716930936,
              0.3541389324966389,
              0.8600227778934915,
              2.813570469875579
            ],
            [
              0.7848717102384795,
              1.970085436118794,
              5,
              6,
              0.2848943444642221,
              6.370467854524626,
              3.045553197845277,
              -1.181742093286323,
              0.9376642245667499,
              0.1782888829214482,
              2.813570469875579
            ],
            [
              1.456424037117552,
              1.4969144210381,
              8,
              0,
              0.4931449807574994,
              5.492905772025717,
              0,
              -1.952290099301697,
              0.9999999999999992,
              0.003497815820926675,
              2.813570469875579
            ],
            [
              0.5413865802714116,
              2.159851174319136,
              2,
              0,
              0.2004216694185347,
              3.694217908019342,
              0,
              -1.312999957730829,
              1,
              0.04016884557251221,
              2.813570469875579
            ],
            [
              0.6092063183322143,
              2.233687923156321,
              3.5,
              10.5,
              0.2142908833686457,
              5.745180072297558,
              4.700746192495385,
              -0.3712129804406,
              0.7429319775563786,
              0.4778715217801808,
              2.813570469875579
            ],
            [
              1.120576198956268,
              1.678120242198027,
              6,
              4,
              0.4003921906207512,
              5.35438822062127,
              2.383619420954449,
              -1.055871474155113,
              0.9449460789059858,
              0.1668951695784154,
              2.813570469875579
            ],
            [
              1.22268946418821,
              1.567334289524682,
              5,
              2,
              0.4382362202332816,
              4.089345779485956,
              1.276051965025617,
              -0.9999016710552651,
              0.9690408552196149,
              0.1380785392447605,
              2.813570469875579
            ],
            [
              0.8650056059093891,
              1.87441680027255,
              5.5,
              5.5,
              0.3157620394566999,
              6.358340295630564,
              2.934246000782895,
              -1.216992547906251,
              0.9369155835877676,
              0.171838956172933,
              2.813570469875579
            ],
            [
              0.6498728061766996,
              2.16220060415319,
              1,
              9,
              0.2311009391822605,
              1.538762647852819,
              4.162425994476487,
              0.9325031573634945,
              0.2893088916890632,
              0.9277740431163659,
              2.813570469875579
            ],
            [
              0.613984467028143,
              2.238363412775472,
              3,
              4,
              0.2152558148238272,
              4.886117094331134,
              1.787019916949132,
              -1.101481981902891,
              0.9571417687917775,
              0.1752451718404655,
              2.813570469875579
            ],
            [
              0.868791886697139,
              2.001001850576097,
              2.4375,
              8.0625,
              0.3027367003464961,
              2.805620122980859,
              4.029231655972118,
              0.4348963518391521,
              0.4541009234451802,
              0.7806217409032901,
              2.813570469875579
            ],
            [
              0.5636816192513477,
              2.460269726275077,
              2,
              4,
              0.1864056510318023,
              3.548102211770352,
              1.625837995436428,
              -0.7057518774911531,
              0.9171075638059657,
              0.3112635137628701,
              2.72371109116606
            ],
            [
              0.6401327382386695,
              2.128647651595772,
              2,
              8,
              0.231196645493775,
              3.124351998466782,
              3.758254680619727,
              0.2327349197236491,
              0.5826263495406545,
              0.7109342240776293,
              2.72371109116606
            ],
            [
              0.6787494334903221,
              2.390894060908457,
              5.557692307692307,
              19.98076923076923,
              0.221116697990775,
              8.188135464236158,
              8.35702825878334,
              0.06200833674869533,
              0.5911368715589267,
              0.592096665088778,
              2.72371109116606
            ],
            [
              0.6685596810808125,
              2.496427010767858,
              1,
              1.666666666666667,
              0.2112361744846094,
              1.495752777647871,
              0.6676208274777593,
              -0.4921478988633818,
              0.9104184126079984,
              0.4688808518151519,
              1.68268919177078
            ],
            [
              0.727416615079011,
              2.88480366902717,
              0,
              5.916666666666666,
              0.2013765933045817,
              0,
              2.050977239869471,
              1.053638174764351,
              0.2643567304805584,
              1,
              1.946566942041729
            ],
            [
              0.9224092361700903,
              2.455944129003091,
              2.75,
              7.25,
              0.27303515543372,
              2.981323139627481,
              2.952021552274847,
              -0.01174473093389111,
              0.6542772407280305,
              0.6076993246361405,
              2.494870892961875
            ],
            [
              0.7671903401972165,
              2.134371608830484,
              3,
              6.75,
              0.2644059832857604,
              3.910372488825667,
              3.162523326338014,
              -0.2658007576119906,
              0.7579809901966685,
              0.4983403269610482,
              2.813570469875579
            ],
            [
              0.5481788642118274,
              2.305216727561883,
              1.666666666666667,
              8.333333333333334,
              0.1921145689690618,
              3.040370170168825,
              3.614989095687805,
              0.2042312185428899,
              0.6010166927307304,
              0.6937941409841619,
              2.813570469875579
            ],
            [
              0.2492062797176418,
              2.720840829371562,
              1,
              5,
              0.0839065073934344,
              4.012739972415743,
              1.837667218907054,
              -0.7730649638233072,
              0.9158921616782947,
              0.4089301742702852,
              2.813570469875579
            ],
            [
              0.8078097976924317,
              2.178925548264896,
              3.5,
              13.5,
              0.2704658110353956,
              4.332703081836849,
              6.19571421829911,
              0.6621519369815703,
              0.3904057589366946,
              0.7965445256614572,
              2.813570469875579
            ],
            [
              1.324112427774156,
              1.667115111151727,
              4,
              0,
              0.4426652304256432,
              3.02089151653386,
              0,
              -1.073686104143483,
              0.9999999999999999,
              0.03839738469695131,
              2.813570469875579
            ],
            [
              0.6720222468873355,
              2.087651676827588,
              1,
              10,
              0.2435150910810128,
              1.488045975608379,
              4.790071117225877,
              1.173606695468168,
              0.2108378156913338,
              0.9535695432482987,
              2.813570469875579
            ],
            [
              0.6271196700456289,
              2.34741153123302,
              1,
              15,
              0.2108297501724143,
              1.594591985812278,
              6.390017174415506,
              1.704391356089009,
              0.1193738528895177,
              0.9773675652270177,
              2.813570469875579
            ],
            [
              0.5981632308796586,
              2.401836769120342,
              4,
              0,
              0.1993877436265528,
              6.687137880604265,
              0,
              -2.376744407933732,
              1,
              0.001580497578470674,
              2.813570469875579
            ],
            [
              0.8370440951016118,
              2.043464969079217,
              2.5,
              10.5,
              0.2905889467630103,
              2.986700479257925,
              5.138331294581127,
              0.7647332236246962,
              0.3370264132079283,
              0.8516758595399693,
              2.813570469875579
            ],
            [
              0.8507039741692992,
              2.149296025830702,
              3,
              2,
              0.2835679913897663,
              3.52649110747303,
              0.9305372438061438,
              -0.9226546452137323,
              0.9750045980710267,
              0.1420319712069618,
              2.813570469875579
            ],
            [
              0.651860350542341,
              2.161418025149117,
              1,
              12,
              0.2317084424260448,
              1.534070908236727,
              5.551910764310441,
              1.428021760639033,
              0.1599050295757744,
              0.9675033350893031,
              2.813570469875579
            ],
            [
              0.8366765190687486,
              2.163323480931252,
              2.5,
              8.5,
              0.2788921730229161,
              2.988012622587509,
              3.929139620090926,
              0.3344956195623687,
              0.5004458216242421,
              0.7431749740196382,
              2.813570469875579
            ],
            [
              1.442836708887723,
              1.5347944448964,
              5,
              1,
              0.4845585750451644,
              3.465395612130273,
              0.6515530488954181,
              -1.000096707497534,
              0.9870557258888837,
              0.0955598599632641,
              2.813570469875579
            ],
            [
              0.828698461976309,
              2.122898275644252,
              1,
              5,
              0.2807627652564649,
              1.206711543322,
              2.355270649264912,
              0.4082211973150625,
              0.4626596681254604,
              0.8615691212473975,
              2.813570469875579
            ],
            [
              0.6167880790455985,
              2.379807088385805,
              3,
              7,
              0.2058296314928292,
              4.863907234786574,
              2.941414887854636,
              -0.6832927653725889,
              0.8686337904180077,
              0.3398636310242784,
              2.813570469875579
            ],
            [
              0.5728299324180058,
              2.384334314636644,
              4,
              7,
              0.193709204008045,
              6.982875324121711,
              2.935829911530989,
              -1.438402007670236,
              0.9554477943201575,
              0.1474857392332957,
              2.813570469875579
            ],
            [
              1,
              1.973319150062771,
              2,
              4,
              0.3363244742761263,
              1.999999999999999,
              2.027041596324021,
              0.009611131696736084,
              0.6744626048984053,
              0.6547158581237811,
              2.813570469875579
            ],
            [
              1.206164280539475,
              1.635810264784539,
              3,
              1,
              0.4244106557970455,
              2.487223381095489,
              0.6113178413950807,
              -0.6667348693716436,
              0.9675551988119889,
              0.2084524634228903,
              2.813570469875579
            ],
            [
              0.8401708293176622,
              2.04417795458951,
              2,
              14,
              0.2912861419552587,
              2.380468269321232,
              6.848718805800512,
              1.588106850110946,
              0.1128022342618627,
              0.969311129279818,
              2.813570469875579
            ],
            [
              0.5841276997722552,
              2.245484974603174,
              6,
              6,
              0.206433801015253,
              10.27172654599214,
              2.672028567485886,
              -2.701086772083703,
              0.9952895581843887,
              0.02256938658136631,
              2.813570469875579
            ],
            [
              0.5888573533322987,
              2.14125769650532,
              3,
              0,
              0.2156895744621908,
              5.094612443953072,
              0,
              -1.810728573710956,
              0.9999999999999998,
              0.01003430877229172,
              2.813570469875579
            ],
            [
              1,
              2.000000000000001,
              4,
              1,
              0.3333333333333333,
              3.999999999999998,
              0.4999999999999998,
              -1.243970974771702,
              0.9958847736625519,
              0.04526748971193373,
              2.813570469875579
            ],
            [
              0.6463433191379031,
              2.31162349034496,
              2,
              11,
              0.21850932101936,
              3.094330738449672,
              4.758560399625671,
              0.5915009696734534,
              0.4352364296589332,
              0.8120477682790894,
              2.813570469875579
            ],
            [
              0.8300518226004807,
              2.16994817739952,
              1,
              0,
              0.2766839408668268,
              1.204744056662735,
              0,
              -0.4281904681477592,
              1,
              0.2766839408668269,
              2.813570469875579
            ],
            [
              0.9906465671075309,
              2.00434319086115,
              4,
              1,
              0.3307679315001819,
              4.037766982506301,
              0.498916555088731,
              -1.25777920450454,
              0.9960407129743845,
              0.04401277458590303,
              2.813570469875579
            ],
            [
              0.9271790607915649,
              2.056246964459276,
              3,
              8,
              0.3107766215566244,
              3.235620957012118,
              3.890583251075453,
              0.2327868809670506,
              0.5379606384146134,
              0.7142183916654404,
              2.813570469875579
            ],
            [
              0.8794491368020083,
              2.094834216143055,
              2.5,
              15.5,
              0.2956843825694008,
              2.842688559671449,
              7.399153537093798,
              1.619460051279201,
              0.119522843737638,
              0.9599118443151472,
              2.813570469875579
            ],
            [
              1.074343124716096,
              1.749556979278796,
              2,
              2,
              0.3804465757114613,
              1.861602642571493,
              1.143146535772983,
              -0.2553538695728073,
              0.8425859166443636,
              0.4907607623185716,
              2.813570469875579
            ],
            [
              0.563726358085107,
              2.436273641914894,
              1,
              0,
              0.1879087860283689,
              1.773910312437489,
              0,
              -0.6304836972915537,
              1,
              0.1879087860283689,
              2.813570469875579
            ],
            [
              1.164514085201531,
              1.83548591479847,
              4,
              1,
              0.3881713617338435,
              3.434909075666319,
              0.5448148590722346,
              -1.027198091371029,
              0.9911871281371418,
              0.07826631334012457,
              2.813570469875579
            ],
            [
              1,
              1.828817876664266,
              2,
              0,
              0.3535045533504608,
              1.999999999999999,
              0,
              -0.710840557012401,
              1,
              0.1249654692395087,
              2.813570469875579
            ],
            [
              0.9202927107877358,
              1.941513374920486,
              5,
              13,
              0.3215775923406032,
              5.433054007045421,
              6.695807594182766,
              0.4488082316250593,
              0.4544433609627642,
              0.7355816403205785,
              2.813570469875579
            ],
            [
              0.6068349229017637,
              2.393165077098237,
              5,
              2,
              0.2022783076339212,
              8.239473061456312,
              0.8357133484602917,
              -2.631446339186034,
              0.9996036315499026,
              0.004921890193088974,
              2.813570469875579
            ],
            [
              0.5860251849638631,
              2.239067961157779,
              1,
              12,
              0.2074357037637407,
              1.706411303912927,
              5.359372831986319,
              1.298336603680281,
              0.2143598548258546,
              0.951309015688902,
              2.813570469875579
            ],
            [
              1.390915048075134,
              1.585804565488365,
              1,
              2,
              0.4672643811454039,
              0.7189511691486008,
              1.261189457721153,
              0.1927224835411822,
              0.5490332679455739,
              0.8488057745782028,
              2.813570469875579
            ],
            [
              0.5229441791526863,
              2.270701335348257,
              3,
              1,
              0.1871905996799687,
              5.736749962225082,
              0.4403925714196272,
              -1.882432818908449,
              0.99877217593165,
              0.02255340230571967,
              2.813570469875579
            ],
            [
              0.6053652225448746,
              2.365388642090894,
              2.333333333333333,
              13.66666666666667,
              0.2037749507797395,
              3.854422498081921,
              5.777767942009718,
              0.6835959733444498,
              0.4197186260074567,
              0.798676077821763,
              2.813570469875579
            ],
            [
              0.9623195901852106,
              2.030768549202179,
              5.833333333333334,
              9.166666666666666,
              0.3215139499307138,
              6.061742266112066,
              4.513890403841413,
              -0.550137939974577,
              0.7963493332303986,
              0.3795735373426122,
              2.813570469875579
            ],
            [
              0.6520597573544901,
              2.323154059481647,
              2,
              12,
              0.2191639987904785,
              3.067203546058903,
              5.165391400119843,
              0.7457385114486665,
              0.3789397048818329,
              0.8456023890551279,
              2.813570469875579
            ],
            [
              0.5929187477906501,
              2.139666918793365,
              3,
              0,
              0.2169808453002147,
              5.059715199053295,
              0,
              -1.798325385209579,
              1,
              0.01021560731187188,
              2.813570469875579
            ],
            [
              1.076213241680887,
              1.833914983899024,
              4,
              3,
              0.3698164335925186,
              3.716735536307457,
              1.635844641839287,
              -0.7395908212528941,
              0.9300816066104034,
              0.2337561865999732,
              2.813570469875579
            ],
            [
              0.6138963249768601,
              2.022734878716802,
              2,
              9,
              0.2328335961877609,
              3.257879089071574,
              4.449421471245647,
              0.4234983253242507,
              0.5094778496300283,
              0.764970208911728,
              2.813570469875579
            ],
            [
              0.5937310677727666,
              2.406268932227234,
              2,
              0,
              0.1979103559242555,
              3.368528461046344,
              0,
              -1.197243323781155,
              1,
              0.03916850898206536,
              2.813570469875579
            ],
            [
              1.057683337742802,
              1.9423166622572,
              6,
              0,
              0.3525611125809338,
              5.672775381717348,
              0,
              -2.016219406073099,
              0.9999999999999996,
              0.001920465227325363,
              2.813570469875579
            ],
            [
              0.5396450737144005,
              2.321728571983467,
              4,
              8,
              0.1885965066204366,
              7.412279282877217,
              3.445708553763264,
              -1.409799673256225,
              0.9416313924599765,
              0.1760302104052359,
              2.813570469875579
            ],
            [
              0.8678987867487309,
              1.987549699170329,
              2,
              13,
              0.3039448237390938,
              2.304416172180949,
              6.540716946814787,
              1.505667201156392,
              0.1202574300759365,
              0.9670691554498583,
              2.813570469875579
            ],
            [
              0.6292181177675594,
              1.871332101205992,
              1,
              2,
              0.2516318660562021,
              1.589274008110192,
              1.068757383422797,
              -0.1850021637135015,
              0.8419101648978105,
              0.5808727865951215,
              2.813570469875579
            ],
            [
              0.6784553502047583,
              2.188649838722827,
              2.5,
              12.5,
              0.236634272375102,
              3.684840865718721,
              5.711283631964763,
              0.7202388523560437,
              0.3921798334194035,
              0.8137236232609388,
              2.813570469875579
            ],
            [
              0.5826423000098674,
              2.272760900351058,
              3,
              8,
              0.2040490463610256,
              5.148956744042088,
              3.51994791830689,
              -0.5789827705318626,
              0.8297815148411539,
              0.3960466533289178,
              2.813570469875579
            ],
            [
              0.8184342904928663,
              2.181565709507135,
              3,
              1,
              0.2728114301642886,
              3.665535565712161,
              0.4583863761893849,
              -1.139885858151121,
              0.9944607591474914,
              0.06459941485014098,
              2.813570469875579
            ],
            [
              0.5883422418826572,
              2.249233872355703,
              2,
              7,
              0.2073397217189979,
              3.399381954285875,
              3.112170808929108,
              -0.1020806652727869,
              0.7186342338035381,
              0.5856484171854006,
              2.813570469875579
            ],
            [
              0.6132128956410363,
              2.359717700499525,
              1.5,
              10.5,
              0.2062654595560035,
              2.446132510686913,
              4.449684806694152,
              0.7121031150486307,
              0.3968867976666319,
              0.8399675770141641,
              2.813570469875579
            ],
            [
              0.7580251022792835,
              2.229305853941732,
              3,
              4,
              0.2537466097289027,
              3.957652577704073,
              1.79428049001326,
              -0.7689063099196094,
              0.925933894889352,
              0.2514091081257107,
              2.813570469875579
            ],
            [
              0.589967055421939,
              2.272104199496775,
              3.5,
              8.5,
              0.2061329026690129,
              5.93253465228975,
              3.741025610481498,
              -0.7789067539883456,
              0.8485204077258744,
              0.3426331680246558,
              2.813570469875579
            ],
            [
              0.8451387341201971,
              2.154861265879805,
              4,
              6,
              0.2817129113733989,
              4.732950743482446,
              2.784401991443412,
              -0.692553740132623,
              0.8792999583506638,
              0.3023497320665867,
              2.813570469875579
            ],
            [
              0.5956000924419043,
              2.259712855786609,
              3,
              0,
              0.2085936299246726,
              5.036936760201434,
              0,
              -1.790229466128914,
              1,
              0.009076180519784316,
              2.813570469875579
            ],
            [
              0.5974932308278545,
              2.402506769172146,
              3,
              0,
              0.1991644102759515,
              5.020977385540186,
              0,
              -1.784557180742028,
              1,
              0.007900147575808925,
              2.813570469875579
            ],
            [
              0.5385817580442167,
              2.461418241955784,
              2,
              0,
              0.1795272526814055,
              3.71345662961686,
              0,
              -1.319837789519122,
              0.9999999999999999,
              0.03223003445533335,
              2.813570469875579
            ],
            [
              0.587713827178855,
              2.412286172821146,
              3,
              0,
              0.1959046090596183,
              5.104525129858873,
              0,
              -1.814251743296341,
              1,
              0.007518547734500558,
              2.813570469875579
            ],
            [
              0.9865596423631108,
              1.999616636411669,
              3,
              6,
              0.3303755539736233,
              3.040870385508661,
              3.00057515562936,
              -0.01432174182617266,
              0.6575615621138389,
              0.6155190072807886,
              2.813570469875579
            ],
            [
              0.9570456959767557,
              2.026519652100811,
              2.5,
              4.5,
              0.3207724934174542,
              2.612205467836636,
              2.220555816142731,
              -0.1392002282819041,
              0.7225099961486797,
              0.5566216163673511,
              2.813570469875579
            ],
            [
              0.9943379911290425,
              1.944204745697279,
              4,
              11,
              0.3383779240872792,
              4.02277699905453,
              5.657840319721526,
              0.5811346608067369,
              0.3879744681642913,
              0.8023307084750945,
              2.813570469875579
            ],
            [
              1.214064512621351,
              1.785935487378651,
              5,
              1,
              0.4046881708737833,
              4.11839729109966,
              0.5599306397499126,
              -1.264751208277754,
              0.9956073858088225,
              0.04316283843296609,
              2.813570469875579
            ],
            [
              0.6940849730334909,
              2.097308582564078,
              4,
              13.5,
              0.2486517788370062,
              5.762983143862117,
              6.436821034459073,
              0.2394956507440008,
              0.5513583939573599,
              0.6665298395289108,
              2.813570469875579
            ],
            [
              0.9196114769243918,
              2.056797336336484,
              1.5,
              8.5,
              0.3089667900549217,
              1.631123618657628,
              4.132638568630192,
              0.8890891402066731,
              0.2475366064403361,
              0.9196591778756884,
              2.813570469875579
            ],
            [
              0.5649113400638028,
              2.15063693424948,
              2,
              0,
              0.2080284653406354,
              3.540378565907552,
              0,
              -1.258322335912246,
              1,
              0.0432758423919799,
              2.813570469875579
            ],
            [
              0.5070268596795626,
              2.311558169893502,
              1,
              4,
              0.1798870193234379,
              1.972282100857522,
              1.730434497430055,
              -0.08595754256624766,
              0.7778736612994599,
              0.6290046812985328,
              2.813570469875579
            ],
            [
              0.8095574882275861,
              2.130796610517631,
              1.489583333333333,
              8.010416666666666,
              0.2753265290643264,
              1.83999697982483,
              3.759353017142593,
              0.6821780573360371,
              0.3501441378855036,
              0.8701703218039396,
              2.813570469875579
            ],
            [
              0.8323269501564097,
              2.261424536833526,
              1.5,
              9.5,
              0.2690348444781587,
              1.802176416032332,
              4.200891891489785,
              0.9348486602894305,
              0.279289042249262,
              0.9037306422270933,
              2.565886412796277
            ],
            [
              0.6234653634926777,
              2.489146957728369,
              4.75,
              18.75,
              0.2003029285857541,
              7.618707113720498,
              7.532701089336852,
              -0.03351903028704921,
              0.6251568986839291,
              0.5713692054675003,
              2.565886412796277
            ],
            [
              0.636882043601096,
              2.258110561290085,
              3,
              17.41666666666667,
              0.2199943594070201,
              4.710448394866376,
              7.712937960272556,
              1.095645189956358,
              0.3122104956301922,
              0.8588525855383322,
              2.740384928377934
            ],
            [
              0.4778313298556237,
              2.45057953627369,
              2.75,
              7.5,
              0.1631708635500342,
              5.755168881100597,
              3.060500542416336,
              -0.9833174568943742,
              0.8900740957096593,
              0.2992601105881412,
              2.740384928377934
            ],
            [
              0.9581983430041242,
              2.203695177142266,
              2,
              8,
              0.3030457341143358,
              2.087250530750909,
              3.630266147051397,
              0.5780142030564873,
              0.3746974858031345,
              0.8553741651061582,
              2.669511593558012
            ],
            [
              0.6523936302638778,
              2.056655696801287,
              3,
              13.25,
              0.2408201370665498,
              4.598450783136204,
              6.442497896272915,
              0.6554117385296049,
              0.4251766254584423,
              0.7883402624761678,
              2.813570469875579
            ],
            [
              0.4915946456070746,
              0.8406490897703773,
              0,
              4,
              0.3689975284198246,
              0,
              4.758227955843736,
              1.758383172718004,
              0.1585346657707631,
              1,
              2.706024505733157
            ],
            [
              0.2768851910448229,
              1.111062318050135,
              1.5,
              3.5,
              0.199492552297869,
              5.417407822858883,
              3.150138334402651,
              -0.8378599246431989,
              0.8403939501568607,
              0.4664802529092517,
              2.706024505733157
            ],
            [
              0.608119205420564,
              2.648692948655614,
              1,
              8,
              0.1867222230362445,
              1.64441443566713,
              3.020357646234731,
              0.5515087832597627,
              0.4772753378167236,
              0.844349633642386,
              2.494870892961875
            ],
            [
              1.392107970279407,
              1.574878116452698,
              3,
              1,
              0.4691993590750878,
              2.15500526112057,
              0.6349697729322884,
              -0.5402514365511878,
              0.9515348411197376,
              0.2677777977285525,
              2.813570469875579
            ],
            [
              0.5437530017535546,
              2.290451744451412,
              1,
              4,
              0.1918538180707114,
              1.839070307244447,
              1.746380385306062,
              -0.03294387787005871,
              0.7538732012527294,
              0.655293377393819,
              2.813570469875579
            ],
            [
              0.5989126154851072,
              2.279918587866463,
              1,
              5,
              0.2080401986708515,
              1.669692663244403,
              2.193060763927968,
              0.186015636106214,
              0.6356069609446692,
              0.7532717785390478,
              2.813570469875579
            ],
            [
              1.473476834831113,
              1.500349691845352,
              3,
              4,
              0.4954817712510836,
              2.036000790160949,
              2.666045137170793,
              0.2239305372854962,
              0.5098828183550221,
              0.7659580034859886,
              2.813570469875579
            ],
            [
              0.5596616850748203,
              2.44033831492518,
              1,
              2,
              0.1865538950249401,
              1.786793748202205,
              0.8195584963641892,
              -0.3437750225892826,
              0.908577962795101,
              0.4617471328489064,
              2.813570469875579
            ],
            [
              0.5920258309002067,
              2.030753003282481,
              2,
              2,
              0.2257246486757982,
              3.378230975089202,
              0.9848563546463935,
              -0.850653874167455,
              0.9617840584257565,
              0.2214896171395884,
              2.813570469875579
            ],
            [
              1.043008841416644,
              1.882737979759609,
              2,
              0,
              0.3564931982041146,
              1.917529286984321,
              0,
              -0.6815287932237636,
              1,
              0.1270874003657981,
              2.813570469875579
            ],
            [
              0.5300927249915007,
              2.000000000000001,
              1,
              0,
              0.2095151374316849,
              1.886462410922605,
              0,
              -0.6704869954815911,
              1,
              0.2095151374316849,
              2.813570469875579
            ],
            [
              0.5722032928343378,
              2.427796707165663,
              4,
              0,
              0.1907344309447792,
              6.990522512001806,
              0,
              -2.484573458119547,
              1,
              0.001323476980377825,
              2.813570469875579
            ],
            [
              0.9913263414940745,
              1.994656918854491,
              2,
              1,
              0.3319932682336448,
              2.01749909821392,
              0.5013393484099957,
              -0.5388739205352022,
              0.9634078579615091,
              0.2574743063803887,
              2.813570469875579
            ],
            [
              0.8466086157594498,
              2.153391384240551,
              2,
              0,
              0.2822028719198165,
              2.362366697870067,
              0,
              -0.8396330296907528,
              1,
              0.07963846091979221,
              2.813570469875579
            ],
            [
              1.07711489265156,
              1.914411480095032,
              4,
              1,
              0.3600552889870181,
              3.713624263566816,
              0.5223537418143563,
              -1.134242257629887,
              0.9939487377602054,
              0.05982735418672513,
              2.813570469875579
            ],
            [
              0.8316524717371828,
              1.781161490064911,
              3.75,
              6.25,
              0.318297622370167,
              4.509094997537707,
              3.508946288622168,
              -0.3554731326703777,
              0.7625172842543162,
              0.4659209645456559,
              2.813570469875579
            ],
            [
              0.9969055729046742,
              2.003094427095327,
              6,
              1,
              0.3323018576348912,
              6.018624193781822,
              0.4992275883119962,
              -1.961705478702264,
              0.9995525655868661,
              0.006740682065262571,
              2.813570469875579
            ],
            [
              0.5766408306535722,
              2.409050919110491,
              2.5,
              9.5,
              0.1931347503301839,
              4.335454354084617,
              3.943461686358936,
              -0.1393221431354501,
              0.697627689423283,
              0.5611970930485387,
              2.813570469875579
            ],
            [
              0.9958764741272077,
              2.001408604287648,
              3,
              7,
              0.3322595108817233,
              3.012421799228884,
              3.497536677419989,
              0.1724196651141843,
              0.5621972384958547,
              0.698338608852373,
              2.813570469875579
            ],
            [
              0.5973797646785108,
              2.143168657768355,
              2,
              8,
              0.217978182682555,
              3.347954045742294,
              3.732790684019365,
              0.1367787451558265,
              0.6230673658772048,
              0.6760141163064635,
              2.813570469875579
            ],
            [
              1,
              2.000000000000001,
              1,
              0,
              0.3333333333333333,
              0.9999999999999996,
              0,
              -0.3554202785062005,
              1,
              0.3333333333333333,
              2.813570469875579
            ],
            [
              0.5340072750070124,
              2.465992724992988,
              2,
              0,
              0.1780024250023374,
              3.745267328003606,
              0,
              -1.331143956799215,
              0.9999999999999999,
              0.03168486330671283,
              2.813570469875579
            ],
            [
              0.6241047139468459,
              2.228380925053661,
              2,
              10,
              0.2187932887071531,
              3.204590440203496,
              4.48756309460834,
              0.4559944981444088,
              0.4927687084585354,
              0.7746991400740668,
              2.813570469875579
            ],
            [
              0.5973797646785108,
              2.40262023532149,
              2,
              2,
              0.1991265882261702,
              3.347954045742294,
              0.8324245216108336,
              -0.894070204057374,
              0.9731341096040926,
              0.1794599079167173,
              2.813570469875579
            ],
            [
              0.9657866079492992,
              2.034213392050702,
              1,
              2,
              0.3219288693164329,
              1.035425415686129,
              0.9831810211335735,
              -0.01856871726225721,
              0.7558136643935369,
              0.6882361447970317,
              2.813570469875579
            ],
            [
              0.9913948654963896,
              1.997170952060689,
              2,
              1,
              0.3317293063021039,
              2.017359651140218,
              0.5007082638410076,
              -0.5390486584707009,
              0.9634950698643281,
              0.2571231377076812,
              2.813570469875579
            ],
            [
              0.5873196887871175,
              2.382269750872978,
              1,
              3,
              0.1977780769769787,
              1.702650224556774,
              1.259303233355776,
              -0.1575745110875446,
              0.8226033333325259,
              0.5858305086650898,
              2.813570469875579
            ],
            [
              1.093472966786087,
              1.851079144334653,
              4,
              2,
              0.3713545984315744,
              3.658069400432199,
              1.08045083113876,
              -0.9161379097810286,
              0.9707394315184781,
              0.1419953609407161,
              2.813570469875579
            ],
            [
              0.8213680560110206,
              2.080861330809909,
              4,
              5,
              0.2830127969005021,
              4.869923989284446,
              2.402851129947188,
              -0.8768477227607371,
              0.9206651824748907,
              0.2324971107908461,
              2.813570469875579
            ],
            [
              0.9276472849090835,
              2.071017709967862,
              5.5,
              4.5,
              0.3093534244385144,
              5.928977629184828,
              2.172844770154008,
              -1.335005786863025,
              0.9663555636656063,
              0.1106778244011322,
              2.813570469875579
            ],
            [
              1.285885815472014,
              1.682464473345842,
              6,
              0,
              0.4331988109072253,
              4.666044160225504,
              0,
              -1.65840671494958,
              0.9999999999999997,
              0.00660881409085301,
              2.813570469875579
            ],
            [
              0.5505854999693289,
              2.029643024996624,
              5,
              9,
              0.2133863317306726,
              9.081241696845506,
              4.434277303524826,
              -1.651625378882434,
              0.9418648167345,
              0.1602645073465321,
              2.813570469875579
            ],
            [
              1.196855516867106,
              1.803144483132895,
              6,
              0,
              0.3989518389557019,
              5.013136435804401,
              0,
              -1.781770348203182,
              1,
              0.004032021392708196,
              2.813570469875579
            ],
            [
              0.5385736805124607,
              2.46142631948754,
              1,
              0,
              0.1795245601708202,
              1.856756162032436,
              0,
              -0.6599287922276726,
              1,
              0.1795245601708202,
              2.813570469875579
            ],
            [
              0.5068526131548218,
              2.493147386845179,
              1,
              0,
              0.1689508710516072,
              1.972960134851949,
              0,
              -0.7012300406107109,
              1,
              0.1689508710516072,
              2.813570469875579
            ],
            [
              0.5322589070971381,
              2.467741092902862,
              1,
              0,
              0.177419635699046,
              1.878784904613158,
              0,
              -0.667758254050854,
              1,
              0.1774196356990461,
              2.813570469875579
            ],
            [
              0.7826652366056405,
              2.211022287158727,
              2,
              4,
              0.2614385203508113,
              2.555370938249216,
              1.809117901357837,
              -0.2652334622080321,
              0.8120648993117199,
              0.4929893116664653,
              2.813570469875579
            ],
            [
              0.86339373039459,
              2.136606269605411,
              2,
              0,
              0.2877979101315299,
              2.316440263106793,
              0,
              -0.8233098434563931,
              0.9999999999999998,
              0.08282763707607632,
              2.813570469875579
            ],
            [
              1,
              2.000000000000001,
              6,
              1,
              0.3333333333333333,
              5.999999999999997,
              0.4999999999999998,
              -1.954811531784103,
              0.9995427526291726,
              0.00685871056241405,
              2.813570469875579
            ],
            [
              0.5953769949845399,
              2.196259266834158,
              1,
              4,
              0.2132716941413647,
              1.67960806081526,
              1.821278598753908,
              0.05035258205027739,
              0.709896215727376,
              0.6986134409907239,
              2.813570469875579
            ],
            [
              0.9734155813761063,
              1.989417962961824,
              5,
              2,
              0.3285421090348914,
              5.13655225544218,
              1.005319162305351,
              -1.468324016536724,
              0.993675793231752,
              0.04256619894906721,
              2.813570469875579
            ],
            [
              0.5909181680138156,
              2.409081831986186,
              3,
              5,
              0.1969727226712718,
              5.076845090215369,
              2.075479518218653,
              -1.066746187497995,
              0.9464539789542028,
              0.1964544285022797,
              2.813570469875579
            ],
            [
              0.8861320411191508,
              2.062749050545377,
              5,
              9,
              0.3004977188208575,
              5.642499952586289,
              4.363109510398494,
              -0.4547213072805573,
              0.7792579345348293,
              0.4174274941474152,
              2.813570469875579
            ],
            [
              0.5247076243583888,
              2.272524425897221,
              0,
              6,
              0.187581013992186,
              0,
              2.640235647909978,
              0.9383932893021634,
              0.2875281600128621,
              1,
              2.813570469875579
            ],
            [
              1,
              2.000000000000001,
              2,
              1,
              0.3333333333333333,
              1.999999999999999,
              0.4999999999999998,
              -0.5331304177593007,
              0.962962962962963,
              0.2592592592592592,
              2.813570469875579
            ],
            [
              1.127030377900286,
              1.817521733220455,
              6,
              1,
              0.3827510383137084,
              5.323725178711067,
              0.5501997482187497,
              -1.696607737962011,
              0.9987965871555012,
              0.01478831995313412,
              2.813570469875579
            ],
            [
              0.6327627520988814,
              2.254359233329037,
              2,
              7,
              0.2191673075445393,
              3.160742305652437,
              3.105095184702672,
              -0.01977811522603382,
              0.6864998616266961,
              0.6195272929470534,
              2.813570469875579
            ],
            [
              1,
              1.938167204616741,
              5,
              0,
              0.3403482274353551,
              4.999999999999998,
              0,
              -1.777101392531003,
              1,
              0.00456685755269437,
              2.813570469875579
            ],
            [
              1.299989016248222,
              1.690730118785511,
              6,
              0,
              0.4346743901892877,
              4.615423611282537,
              0,
              -1.640415145346134,
              1,
              0.006745036763288192,
              2.813570469875579
            ],
            [
              0.570440864723792,
              2.236362238759071,
              2,
              4,
              0.2032350840769529,
              3.506060178504922,
              1.788619003967599,
              -0.6104134205720715,
              0.8971046501122864,
              0.3525901118720974,
              2.813570469875579
            ],
            [
              0.6328094823659691,
              2.238354332481653,
              3,
              9,
              0.2204017336431754,
              4.740763347577379,
              4.020811124225243,
              -0.2558856197349745,
              0.7378287978588471,
              0.5127275913504061,
              2.813570469875579
            ],
            [
              1,
              2.000000000000001,
              6,
              0,
              0.3333333333333333,
              5.999999999999997,
              0,
              -2.132521671037203,
              1,
              0.001371742112482699,
              2.813570469875579
            ],
            [
              0.7995179664600027,
              2.097739227166294,
              2.5,
              12.5,
              0.2759568491947729,
              3.126884078752052,
              5.958795944758815,
              1.006518904121138,
              0.2723344838688606,
              0.8869904498992885,
              2.813570469875579
            ],
            [
              0.9390529822926243,
              2.058690705350823,
              3.5,
              4.5,
              0.3132532598311706,
              3.727159240211371,
              2.1858553051723,
              -0.5478106738542898,
              0.8561338400320297,
              0.3502977810283668,
              2.813570469875579
            ],
            [
              1.011434182442923,
              1.988565817557078,
              5,
              0,
              0.3371447274809742,
              4.943475400370066,
              0,
              -1.757011403588081,
              1,
              0.004355939721264912,
              2.813570469875579
            ],
            [
              1.009660272039619,
              1.98210771135657,
              3,
              0,
              0.337479469545454,
              2.971296467810592,
              0,
              -1.056059018113731,
              1,
              0.03843634416049513,
              2.813570469875579
            ],
            [
              1.351123980494353,
              1.549948750396957,
              5,
              0,
              0.4657325430373616,
              3.700622646169439,
              0,
              -1.315276331547895,
              1,
              0.02191204577422945,
              2.813570469875579
            ],
            [
              0.5300927249915007,
              2.4699072750085,
              1,
              0,
              0.1766975749971668,
              1.886462410922605,
              0,
              -0.6704869954815911,
              1,
              0.1766975749971669,
              2.813570469875579
            ],
            [
              0.5620804308733337,
              2.437919569126667,
              2,
              0,
              0.1873601436244445,
              3.558209626498641,
              0,
              -1.264659856433591,
              0.9999999999999999,
              0.03510382341897256,
              2.813570469875579
            ],
            [
              0.5319137837752598,
              2.468086216224741,
              2,
              0,
              0.1773045945917532,
              3.760007845265813,
              0,
              -1.336383035549874,
              1,
              0.03143691926334602,
              2.813570469875579
            ],
            [
              1,
              2.000000000000001,
              2,
              0,
              0.3333333333333333,
              1.999999999999999,
              0,
              -0.710840557012401,
              1,
              0.1111111111111109,
              2.813570469875579
            ],
            [
              1.253026253136139,
              1.485700694401847,
              4,
              0,
              0.4575214240552761,
              3.19227150268288,
              0,
              -1.134598026550957,
              1,
              0.04381731293076285,
              2.813570469875579
            ],
            [
              0.9729626682170258,
              2.027037331782976,
              4,
              3,
              0.3243208894056751,
              4.111154652346613,
              1.479992476192438,
              -0.9351683934436976,
              0.95971715529604,
              0.1597336854827145,
              2.813570469875579
            ],
            [
              0.6077712109420303,
              2.384034272041572,
              0,
              1,
              0.2031452961761155,
              0,
              0.419457057193917,
              0.1490835440892533,
              0.7968547038238845,
              1,
              2.813570469875579
            ],
            [
              1.091850008971834,
              1.753918067754527,
              1,
              4,
              0.383674979665893,
              0.9158767154672401,
              2.280608241365028,
              0.4850532590207839,
              0.3657343451747834,
              0.9110698564090465,
              2.813570469875579
            ],
            [
              0.5086183842564517,
              2.21721337755751,
              1,
              3,
              0.1865919941874846,
              1.966110606603216,
              1.353049747203316,
              -0.2178942613891631,
              0.8394359343539048,
              0.5622423238954857,
              2.813570469875579
            ],
            [
              0.6170111240708182,
              2.373147589221621,
              2.5,
              6.5,
              0.2063472822790173,
              4.051790806470224,
              2.73897840552427,
              -0.4666001491706052,
              0.8135190123940051,
              0.430715719048281,
              2.813570469875579
            ],
            [
              0.571122585556108,
              2.408330438575685,
              1,
              8,
              0.1916870583057882,
              1.750937583787358,
              3.321803300684642,
              0.5583175305954753,
              0.4616964771199486,
              0.8526955760415349,
              2.813570469875579
            ],
            [
              0.8332462854070629,
              2.166753714592939,
              4,
              2,
              0.2777487618023541,
              4.800501448435373,
              0.9230398390597584,
              -1.378128485101382,
              0.9923778075657477,
              0.05418899033619384,
              2.813570469875579
            ],
            [
              0.6050429324841957,
              2.394957067515805,
              0,
              0,
              0.2016809774947319,
              0,
              0,
              0,
              1,
              1,
              2.813570469875579
            ],
            [
              0.5276674175200027,
              2.325484594757702,
              2,
              2,
              0.184941922214218,
              3.790266242702364,
              0.8600357983486815,
              -1.041463320619534,
              0.9782069862906742,
              0.1581254189036931,
              2.813570469875579
            ],
            [
              0.6113722811230163,
              2.388627718876985,
              5,
              2,
              0.2037907603743387,
              8.178323019184988,
              0.8373008418994239,
              -2.609148146771031,
              0.9995861637705974,
              0.005093300865028461,
              2.813570469875579
            ],
            [
              0.9406208838665132,
              2.04446655198957,
              4,
              4,
              0.3151066439689583,
              4.252510303149568,
              1.9565005825639,
              -0.8160484143435021,
              0.9294640405772137,
              0.2223878118514502,
              2.813570469875579
            ],
            [
              0.7241804182435628,
              2.253674802787456,
              2,
              13,
              0.2431885919533827,
              2.761742722691712,
              5.768356634205147,
              1.068611553790722,
              0.2549976742079073,
              0.9109286928612488,
              2.813570469875579
            ],
            [
              0.538009595048276,
              2.440184783196077,
              2,
              4,
              0.1806495905634719,
              3.717405820281957,
              1.639220122814194,
              -0.7386293393815954,
              0.9234389228547306,
              0.2971805906149081,
              2.813570469875579
            ],
            [
              1.39396218078522,
              1.592047641134603,
              7,
              0,
              0.4668310768947795,
              5.021657040980047,
              0,
              -1.784798744067752,
              0.9999999999999996,
              0.004831904197479142,
              2.813570469875579
            ],
            [
              0.5551657003618942,
              2.014025203855744,
              2,
              5,
              0.2160858110818167,
              3.602528035677035,
              2.482590580509006,
              -0.3980484822253464,
              0.8232207718873747,
              0.4670574287613043,
              2.813570469875579
            ],
            [
              0.9363569167253618,
              2.063643083274639,
              3,
              6,
              0.3121189722417873,
              3.203906487380511,
              2.907479519413335,
              -0.1053561555116423,
              0.7014862796861361,
              0.5691087277218418,
              2.813570469875579
            ],
            [
              1.054908383685873,
              1.935273212469176,
              6,
              1,
              0.3527907418874947,
              5.687697711753764,
              0.5167229069037339,
              -1.837869305288344,
              0.9993198256387538,
              0.009414831029440629,
              2.813570469875579
            ],
            [
              0.5430570718354222,
              2.456942928164579,
              4,
              0,
              0.1810190239451407,
              7.365708334265523,
              0,
              -2.617922107560096,
              0.9999999999999999,
              0.001073734420414363,
              2.813570469875579
            ],
            [
              1.387723390495142,
              1.546274534174582,
              7,
              0,
              0.4729803585840492,
              5.044232912657318,
              0,
              -1.792822666666807,
              0.999999999999999,
              0.005295436241864571,
              2.813570469875579
            ],
            [
              1,
              2.000000000000001,
              2,
              0,
              0.3333333333333333,
              1.999999999999999,
              0,
              -0.710840557012401,
              1,
              0.1111111111111109,
              2.813570469875579
            ],
            [
              0.5385736805124607,
              2.46142631948754,
              1,
              0,
              0.1795245601708202,
              1.856756162032436,
              0,
              -0.6599287922276726,
              1,
              0.1795245601708202,
              2.813570469875579
            ],
            [
              0.5496426613126665,
              2.450357338687335,
              3,
              0,
              0.1832142204375554,
              5.458091613258961,
              0,
              -1.939916441296858,
              1,
              0.00615003428835792,
              2.813570469875579
            ],
            [
              0.8909602125594811,
              1.800496417850476,
              5,
              3,
              0.3310327212754575,
              5.611922877719072,
              1.666207147238623,
              -1.402387383833658,
              0.9810355735652481,
              0.08560784623153539,
              2.813570469875579
            ],
            [
              0.8084872115045754,
              2.191512788495426,
              3,
              0,
              0.2694957371681916,
              3.710633832311425,
              0,
              -1.318834510114657,
              1,
              0.01957292355807183,
              2.813570469875579
            ],
            [
              1,
              1.990409401279776,
              2,
              5,
              0.3344023729901465,
              1.999999999999999,
              2.51204601263697,
              0.1819915364194218,
              0.5681811009678158,
              0.7385916781178014,
              2.813570469875579
            ],
            [
              1,
              2.000000000000001,
              5,
              0,
              0.3333333333333333,
              4.999999999999998,
              0,
              -1.777101392531003,
              1,
              0.004115226337448097,
              2.813570469875579
            ],
            [
              0.8233684115870566,
              2.176631588412945,
              3,
              0,
              0.2744561371956854,
              3.64356946147284,
              0,
              -1.294998472753364,
              0.9999999999999998,
              0.02067372998947259,
              2.813570469875579
            ],
            [
              0.5343897418465731,
              2.465610258153428,
              2,
              0,
              0.1781299139488576,
              3.742586811432869,
              0,
              -1.330191246853104,
              0.9999999999999999,
              0.03173026624342756,
              2.813570469875579
            ],
            [
              0.5701275256413763,
              2.400641941719593,
              2,
              2,
              0.1919124091940527,
              3.507987090695297,
              0.8331104965063589,
              -0.9507053840763499,
              0.9757966067780511,
              0.168506021289746,
              2.813570469875579
            ],
            [
              0.7866307127134395,
              2.148785123192182,
              2,
              7,
              0.2679793108327194,
              2.542489083729149,
              3.257654720543193,
              0.254184369814512,
              0.5503915575743457,
              0.7407931230088878,
              2.813570469875579
            ],
            [
              0.9830558884984246,
              2.008893616645744,
              3.5,
              1.5,
              0.3285670051610899,
              3.560326570390722,
              0.7466796586792657,
              -1.000027168978597,
              0.9766075603940113,
              0.1229108674512049,
              2.813570469875579
            ],
            [
              0.5432314881054838,
              2.456768511894516,
              3,
              0,
              0.1810771627018279,
              5.522507560197734,
              0,
              -1.962811175098077,
              1,
              0.005937328015349963,
              2.813570469875579
            ],
            [
              0.6829975010725863,
              2.15227340467569,
              1.5,
              9.5,
              0.2408932069552386,
              2.19620130036257,
              4.413937364724109,
              0.7882283696486235,
              0.3501639741036265,
              0.8675870252880276,
              2.813570469875579
            ],
            [
              0.6742422488850356,
              2.241686730854966,
              3,
              10,
              0.2312272533280815,
              4.449439359460144,
              4.46092661492717,
              0.004082803537362257,
              0.6469996029556777,
              0.6079550159473579,
              2.813570469875579
            ],
            [
              1.100687512462344,
              1.899312487537657,
              5,
              0,
              0.3668958374874479,
              4.542615359389803,
              0,
              -1.614537616180868,
              1,
              0.006648350741549902,
              2.813570469875579
            ],
            [
              0.835535031472897,
              2.007071657668553,
              4.5,
              8.5,
              0.2939326902538363,
              5.385770590692427,
              4.235025674107589,
              -0.408998078742178,
              0.7596410913277043,
              0.4439481343446516,
              2.813570469875579
            ],
            [
              0.6374734497726815,
              2.32413222497895,
              0.6666666666666666,
              8.333333333333334,
              0.2152458901626536,
              1.045795188653575,
              3.585567655647823,
              0.9026866375614762,
              0.298637359991449,
              0.887123797655184,
              2.813570469875579
            ],
            [
              1.510120740499743,
              1.472309083337753,
              5,
              0,
              0.5063390690469521,
              3.310993529130229,
              0,
              -1.176794242255694,
              1,
              0.03328182968937932,
              2.813570469875579
            ],
            [
              0.834517989956425,
              2.161687343822637,
              2,
              8,
              0.2785249664127197,
              2.396593032229816,
              3.700812711357756,
              0.46354612158892,
              0.4420128096373386,
              0.8142651344753187,
              2.813570469875579
            ],
            [
              0.9019557171402319,
              2.09804428285977,
              3,
              4,
              0.3006519057134104,
              3.326105642427647,
              1.906537451415344,
              -0.5045433218081359,
              0.8731172042765398,
              0.3544100942919788,
              2.813570469875579
            ],
            [
              1.297463931062317,
              1.484913737444673,
              3,
              0,
              0.466314816190474,
              2.312203004783114,
              0,
              -0.8218038359228882,
              1,
              0.1013999272598856,
              2.813570469875579
            ],
            [
              0.5603028525470262,
              2.439697147452975,
              3,
              0,
              0.1867676175156753,
              5.35424723676239,
              0,
              -1.903008044081144,
              0.9999999999999998,
              0.006514854733076447,
              2.813570469875579
            ],
            [
              1.372972411709727,
              1.564550541025362,
              7,
              0,
              0.4673912115074268,
              5.098427281057369,
              0,
              -1.812084444177021,
              0.9999999999999992,
              0.004872634027982436,
              2.813570469875579
            ],
            [
              1,
              1.949886341324602,
              5,
              0,
              0.3389961118132319,
              4.999999999999998,
              0,
              -1.777101392531003,
              1,
              0.004476860738358512,
              2.813570469875579
            ],
            [
              1,
              2.000000000000001,
              2,
              0,
              0.3333333333333333,
              1.999999999999999,
              0,
              -0.710840557012401,
              1,
              0.1111111111111109,
              2.813570469875579
            ],
            [
              0.5735262063667554,
              2.426473793633245,
              2,
              0,
              0.1911754021222518,
              3.487198976782328,
              0,
              -1.239421231534513,
              1,
              0.0365480343766047,
              2.813570469875579
            ],
            [
              0.6377366133025533,
              2.149047214775236,
              2,
              0,
              0.2288432302775484,
              3.136090916346943,
              0,
              -1.114630306908796,
              0.9999999999999999,
              0.05236922404386313,
              2.813570469875579
            ],
            [
              0.7957420053548125,
              2.204257994645189,
              4,
              0,
              0.2652473351182708,
              5.026754869144359,
              0,
              -1.786610615573688,
              1,
              0.004949987672186573,
              2.813570469875579
            ],
            [
              1,
              1.991151085245927,
              3,
              3,
              0.3343194547853414,
              2.999999999999999,
              1.506666180296143,
              -0.5307611221018729,
              0.8988859966827916,
              0.3215652399750888,
              2.813570469875579
            ],
            [
              0.6099262417214812,
              2.292152150689087,
              0,
              4,
              0.2101687684648846,
              0,
              1.745084853462928,
              0.620238544634746,
              0.3891680789008511,
              1,
              2.813570469875579
            ],
            [
              0.8413081570369575,
              2.069437347731997,
              2,
              3,
              0.289035285173012,
              2.377250218331287,
              1.44966940085809,
              -0.3296810324833327,
              0.8511200110591921,
              0.449104309236716,
              2.813570469875579
            ],
            [
              0.5533756875167363,
              2.11754471859528,
              3,
              7,
              0.2071853905681411,
              5.421271782760186,
              3.305715311950344,
              -0.7519116700508288,
              0.8661304192768774,
              0.3439860730982786,
              2.813570469875579
            ],
            [
              0.9437704536678642,
              2.011323474249513,
              3,
              4,
              0.3193707126368713,
              3.178739054969158,
              1.988740275351543,
              -0.4229496976737314,
              0.8474719543738936,
              0.3972065615076452,
              2.813570469875579
            ],
            [
              0.9987925357095112,
              1.938260637917187,
              3,
              5,
              0.340066208088495,
              3.00362677206923,
              2.579632430328303,
              -0.1506961870266134,
              0.7274218748090586,
              0.5482422805440781,
              2.813570469875579
            ],
            [
              1,
              1.998054051856437,
              7,
              1,
              0.3335496901334338,
              6.999999999999997,
              0.5004869608361583,
              -2.310058734534294,
              0.9998467909808393,
              0.002602168231283897,
              2.813570469875579
            ],
            [
              0.8606737046469125,
              2.139326295353089,
              3,
              3,
              0.286891234882304,
              3.485641519896017,
              1.402310627657133,
              -0.7404580459401156,
              0.9394528459212038,
              0.2318044801856609,
              2.813570469875579
            ],
            [
              0.624205656578244,
              2.343196503084829,
              0.1666666666666667,
              7.833333333333334,
              0.210354250281033,
              0.2670060178247921,
              3.343011703466062,
              1.093274797477277,
              0.2048603063739064,
              0.8488325048239276,
              2.813570469875579
            ],
            [
              1,
              1.90883868528061,
              1,
              0,
              0.3437798063743546,
              0.9999999999999996,
              0,
              -0.3554202785062005,
              1,
              0.3437798063743547,
              2.813570469875579
            ],
            [
              1.480297170904954,
              1.493529355771511,
              7,
              0,
              0.497775225833138,
              4.728780232499312,
              0,
              -1.680704387229522,
              0.9999999999999998,
              0.00757238953229844,
              2.813570469875579
            ],
            [
              0.5311101597157188,
              2.332648750204816,
              1,
              8,
              0.1854591033748914,
              1.882848561088077,
              3.429577641853523,
              0.5497388806592944,
              0.4812796963087441,
              0.8421603718906727,
              2.813570469875579
            ],
            [
              0.6286060889331859,
              2.366784501123877,
              3,
              5,
              0.2098578031926083,
              4.772464111970872,
              2.11257087310895,
              -0.9453799957530642,
              0.9342255357483593,
              0.2251749613799926,
              2.813570469875579
            ],
            [
              1.426389677945063,
              1.475311235723187,
              3,
              0,
              0.4915701929258659,
              2.1032120789895,
              0,
              -0.7475242228720534,
              1,
              0.1187836381293828,
              2.813570469875579
            ],
            [
              0.9304845694587622,
              2.058146400287406,
              2.5,
              5.5,
              0.3113414064426264,
              2.686772120739394,
              2.672307470076941,
              -0.005141030166943808,
              0.6539348420798796,
              0.6217021059265804,
              2.813570469875579
            ],
            [
              0.5496608283298904,
              2.355086147425632,
              2,
              2,
              0.1892284708160937,
              3.638607477409066,
              0.8492258349811194,
              -0.9914028002118241,
              0.976743383820966,
              0.1644847399182492,
              2.813570469875579
            ],
            [
              0.979045644291743,
              2.017489073217346,
              5,
              2,
              0.3267259473321198,
              5.107014191985991,
              0.9913312674405438,
              -1.462797171285157,
              0.9938694189081788,
              0.04157282247331517,
              2.813570469875579
            ],
            [
              0.5867549113043892,
              2.000000000000001,
              4,
              0,
              0.226830500539579,
              6.817156401993764,
              0,
              -2.422955627016953,
              1,
              0.002647316122140531,
              2.813570469875579
            ],
            [
              1.289198788949973,
              1.508792830270189,
              6,
              0,
              0.4607586313318872,
              4.65405339457919,
              0,
              -1.654144953684064,
              1,
              0.009568434257915426,
              2.813570469875579
            ],
            [
              0.5939468848703847,
              2.406053115129617,
              2,
              0,
              0.1979822949567948,
              3.367304469382737,
              0,
              -1.196808292323186,
              0.9999999999999998,
              0.03919698911635949,
              2.813570469875579
            ],
            [
              0.9515802122418838,
              1.906201157504448,
              2,
              2,
              0.3329786604096834,
              2.101767117758872,
              1.049207210963166,
              -0.3741011352177906,
              0.8892039021241931,
              0.4067768779438719,
              2.813570469875579
            ],
            [
              0.5588635488526692,
              2.441136451147331,
              2,
              0,
              0.1862878496175564,
              3.578691084981195,
              0,
              -1.271939382111674,
              1,
              0.03470316291513331,
              2.813570469875579
            ],
            [
              0.6960208456650901,
              2.290344446435548,
              3,
              6,
              0.2330662117947072,
              4.310215733744753,
              2.619693299554908,
              -0.6008459543807351,
              0.8644503277318114,
              0.3519532653523219,
              2.813570469875579
            ],
            [
              1.080175479934107,
              1.919824520065894,
              8,
              0,
              0.360058493311369,
              7.406204036855211,
              0,
              -2.632315101452827,
              0.9999999999999999,
              0.0002824779017076562,
              2.813570469875579
            ],
            [
              0.5188902372526727,
              2.259743735223837,
              0.5,
              6.5,
              0.1867429256219027,
              0.9635949264478566,
              2.876432357652337,
              0.6798612125357819,
              0.4243800597331887,
              0.7647146164141962,
              2.813570469875579
            ],
            [
              0.5762853564796913,
              2.09902661666312,
              2,
              12,
              0.2154086559866521,
              3.470502898455102,
              5.716935604693154,
              0.7984277380965664,
              0.3920182596490882,
              0.8377498991121068,
              2.813570469875579
            ],
            [
              0.8273505178268782,
              2.172649482173123,
              4,
              0,
              0.2757835059422926,
              4.83471021509289,
              0,
              -1.718354051145088,
              0.9999999999999997,
              0.005784597603788022,
              2.813570469875579
            ],
            [
              0.5680247570127601,
              2.431975242987241,
              3,
              0,
              0.18934158567092,
              5.281459941600059,
              0,
              -1.877137963362835,
              1,
              0.006787940543106052,
              2.813570469875579
            ],
            [
              0.8665587311456863,
              2.133441268854315,
              4,
              6,
              0.2888529103818953,
              4.615959491529857,
              2.812357709393179,
              -0.6410366477212978,
              0.8681868968094615,
              0.3209093494005859,
              2.813570469875579
            ],
            [
              0.9281755653824826,
              2.002906503494215,
              3.5,
              10.5,
              0.3166665223189042,
              3.770838331170375,
              5.242381499926229,
              0.5230162828731028,
              0.4178872397299502,
              0.781502288625785,
              2.813570469875579
            ],
            [
              1.033626814573765,
              1.948809750288626,
              3.5,
              7.5,
              0.3465712655053423,
              3.38613506407851,
              3.848502912554303,
              0.1643349094775792,
              0.5561694973806426,
              0.6790365850190841,
              2.813570469875579
            ],
            [
              0.6312946723686056,
              2.185630952534198,
              2,
              2,
              0.2241076820728584,
              3.168092631759489,
              0.9150675678714365,
              -0.800770795688542,
              0.9625448629759056,
              0.2188678181185617,
              2.813570469875579
            ],
            [
              0.9575598455059033,
              2.009226983613697,
              4,
              6,
              0.3227599085000863,
              4.177284603957779,
              2.986223084267311,
              -0.4233274170464047,
              0.8080054628115878,
              0.4118785164017846,
              2.813570469875579
            ],
            [
              0.8189276697395438,
              2.109308033071922,
              3,
              10,
              0.2796658988049605,
              3.66332719097663,
              4.740891251163706,
              0.382988118379963,
              0.4856064176836189,
              0.7496948816428598,
              2.813570469875579
            ],
            [
              0.8051517423542568,
              2.194848257645744,
              3,
              1,
              0.2683839141180855,
              3.726005723129935,
              0.4556123625022844,
              -1.162364119059109,
              0.9948116898530157,
              0.06176176276319612,
              2.813570469875579
            ],
            [
              0.5512466294741534,
              2.113037587526588,
              2,
              3,
              0.2069023364536937,
              3.628140097487481,
              1.419757044412846,
              -0.7849041197721602,
              0.936641684724748,
              0.2769138351490699,
              2.813570469875579
            ],
            [
              0.7195090128428177,
              2.280490987157183,
              2,
              7,
              0.2398363376142725,
              2.779673310967844,
              3.069514433260737,
              0.1030154124078898,
              0.6291466725144721,
              0.6745794924193667,
              2.813570469875579
            ],
            [
              1,
              2.000000000000001,
              4,
              0,
              0.3333333333333333,
              3.999999999999998,
              0,
              -1.421681114024802,
              1,
              0.01234567901234551,
              2.813570469875579
            ],
            [
              1.287207008801764,
              1.68246887290336,
              6,
              0,
              0.4334503360220839,
              4.661254917797007,
              0,
              -1.656704521071809,
              0.9999999999999997,
              0.006631870906084636,
              2.813570469875579
            ],
            [
              0.7493691255252709,
              2.035637892884206,
              4,
              5,
              0.2690726165398452,
              5.337823328651546,
              2.456232524201894,
              -1.024175806258402,
              0.9346751466163553,
              0.2031154929433443,
              2.813570469875579
            ],
            [
              0.9916742469213788,
              2.008325753078623,
              2.833333333333333,
              2.166666666666667,
              0.3305580823071261,
              2.85712101744028,
              1.078842246256773,
              -0.6320363361157063,
              0.9291102832267986,
              0.2604187652919112,
              2.813570469875579
            ],
            [
              1.490298792539611,
              1.49497360169296,
              5,
              0,
              0.4992170213407694,
              3.355031907044307,
              0,
              -1.192446374798877,
              0.9999999999999997,
              0.03100608428938245,
              2.813570469875579
            ],
            [
              0.6050429324841957,
              2.394957067515805,
              0,
              0,
              0.2016809774947319,
              0,
              0,
              0,
              1,
              1,
              2.813570469875579
            ],
            [
              1.140579424216093,
              1.497905004467163,
              3,
              0,
              0.4322858273547982,
              2.630242082494048,
              0,
              -0.9348413734987638,
              0.9999999999999998,
              0.08078170063580781,
              2.813570469875579
            ],
            [
              0.6052724727812107,
              1.93513485066395,
              3.5,
              6.5,
              0.2382580412185135,
              5.782519703758531,
              3.358939041261043,
              -0.8613897140470995,
              0.8687373175571893,
              0.3181337736127147,
              2.813570469875579
            ],
            [
              0.7742679867723229,
              2.199032955327876,
              2.333333333333333,
              7.666666666666666,
              0.2604068682753037,
              3.013599132595238,
              3.486380978553168,
              0.1680362553630432,
              0.5800775304555125,
              0.6875475152334959,
              2.813570469875579
            ],
            [
              0.5866911712266613,
              2.41330882877334,
              3,
              0,
              0.1955637237422203,
              5.113422780383012,
              0,
              -1.817414148723681,
              1,
              0.007479367868944098,
              2.813570469875579
            ],
            [
              0.6789241997382413,
              1.959943795697525,
              1.5,
              12.5,
              0.2572785758562083,
              2.209377719306992,
              6.377733906166105,
              1.48151831684651,
              0.1757915398462688,
              0.946764861758862,
              2.813570469875579
            ],
            [
              0.8544752194407024,
              2.145524780559299,
              4,
              0,
              0.2848250731469007,
              4.681235814677229,
              0,
              -1.663806137005782,
              1,
              0.006581317917165208,
              2.813570469875579
            ],
            [
              0.818623773688602,
              2.165116906214098,
              5.666666666666667,
              9.333333333333334,
              0.2743615687524485,
              6.922186783231906,
              4.310775693703075,
              -0.928148456734518,
              0.8723533910570116,
              0.2700183061432743,
              2.813570469875579
            ],
            [
              0.5418155229771721,
              2.27822011254567,
              4,
              2,
              0.192130736275862,
              7.382586563819304,
              0.8778783002513358,
              -2.311905222638912,
              0.9986806548023728,
              0.01465949841596981,
              2.813570469875579
            ],
            [
              0.7832233889345143,
              2.207918954412521,
              5.5,
              12.5,
              0.2618475816360184,
              7.022262202207878,
              5.661439689631169,
              -0.4836639164175219,
              0.7540313654566546,
              0.4261118983267635,
              2.813570469875579
            ],
            [
              0.930891375579418,
              2.057724213962596,
              4.5,
              9.5,
              0.3114791272711226,
              4.834076368146659,
              4.616750843255949,
              -0.07724189858316215,
              0.6486457183550673,
              0.5662042315010233,
              2.813570469875579
            ],
            [
              0.5264386208873897,
              2.339791005787417,
              1,
              6,
              0.1836693808437553,
              1.899556682057925,
              2.564331594214673,
              0.2362744844226862,
              0.6220604568744066,
              0.7584190943136322,
              2.813570469875579
            ],
            [
              0.6403490916280405,
              2.287734671868737,
              4.791666666666666,
              17.20833333333333,
              0.2186922039632236,
              7.482897577763725,
              7.521996997701093,
              0.01389672672357014,
              0.6129625725740917,
              0.5851772456100119,
              2.813570469875579
            ],
            [
              0.9265660751927887,
              2.057834797034082,
              2.966666666666667,
              23.96666666666667,
              0.3104697106261777,
              3.201786409079783,
              11.64654553475788,
              3.001438640366289,
              0.01524938964907068,
              0.9963420931942423,
              2.813570469875579
            ],
            [
              0.7952733272223469,
              2.201885351590664,
              5,
              11,
              0.2653424167509562,
              6.287146605888962,
              4.995718778933468,
              -0.4589996379271791,
              0.7678234356224451,
              0.4254849329383492,
              2.813570469875579
            ],
            [
              0.6440794553733967,
              2.224671630361953,
              3.25,
              17.75,
              0.2245156293189861,
              5.04596129077872,
              7.978705602099166,
              1.042356799916988,
              0.3237004827874095,
              0.8428707295138445,
              2.813570469875579
            ],
            [
              1,
              1.677848192293706,
              5,
              0,
              0.3734341636235369,
              4.999999999999998,
              0,
              -1.777101392531003,
              0.9999999999999998,
              0.007262233931161655,
              2.813570469875579
            ],
            [
              1,
              2.000000000000001,
              3,
              0,
              0.3333333333333333,
              2.999999999999999,
              0,
              -1.066260835518601,
              1,
              0.03703703703703698,
              2.813570469875579
            ],
            [
              0.6009468356102888,
              2.399053164389712,
              2,
              0,
              0.2003156118700962,
              3.328081423324093,
              0,
              -1.182867626369162,
              1,
              0.04012634435889084,
              2.813570469875579
            ],
            [
              0.6322952003870078,
              2.354540525967565,
              2.666666666666667,
              7.333333333333334,
              0.2116939993746234,
              4.217439362238531,
              3.114549633975744,
              -0.3919893743807879,
              0.7858491160406302,
              0.4579720842388929,
              2.813570469875579
            ],
            [
              0.609294389305221,
              2.389970454521554,
              0.5,
              1.5,
              0.2031479115821661,
              0.8206213757690277,
              0.6276228215131988,
              -0.06859559990490079,
              0.7968520884178338,
              0.3650267491841367,
              2.813570469875579
            ],
            [
              0.9774467972846855,
              2.015524044329664,
              6,
              2,
              0.3265807951398116,
              6.138441515863369,
              0.992297762771256,
              -1.829043845956944,
              0.9977360347978211,
              0.01766936165334887,
              2.813570469875579
            ],
            [
              0.7254083116601212,
              2.212440624139565,
              5.5,
              4.5,
              0.246918179767696,
              7.581936836942309,
              2.033952889357238,
              -1.971865999798616,
              0.9890990454952848,
              0.04656690757414161,
              2.813570469875579
            ],
            [
              0.6000785357217533,
              2.211793130332814,
              2.5,
              6.5,
              0.2134089343286935,
              4.166121351087967,
              2.938792019406411,
              -0.4362177328850876,
              0.7989177952516177,
              0.4505078825314698,
              2.813570469875579
            ],
            [
              1.096606795824444,
              1.903393204175557,
              4,
              0,
              0.3655355986081479,
              3.64761554937542,
              0,
              -1.29643653444256,
              1,
              0.01785330863750911,
              2.813570469875579
            ],
            [
              0.7957144280033733,
              2.193637872443854,
              2.166666666666667,
              11.83333333333333,
              0.2661828878062746,
              2.722919920031262,
              5.394387780217452,
              0.9494938508877392,
              0.2750182306106226,
              0.8939978659273675,
              2.813570469875579
            ],
            [
              0.574742003322453,
              2.425257996677548,
              3,
              0,
              0.1915806677741509,
              5.21973334584506,
              0,
              -1.855199079508354,
              0.9999999999999999,
              0.007031614420304866,
              2.813570469875579
            ],
            [
              1.464006657081783,
              1.50319523972477,
              5,
              0,
              0.4933963740915028,
              3.415285016508425,
              0,
              -1.213861551745478,
              1.000000000000001,
              0.02924016156384224,
              2.813570469875579
            ],
            [
              0.5257266774385194,
              2.26105715063927,
              2,
              0,
              0.1886499670845099,
              3.804258155101684,
              0,
              -1.352110492995725,
              1,
              0.03558881008098658,
              2.813570469875579
            ],
            [
              1.191837400050467,
              1.563299294162344,
              6,
              1,
              0.4325873930516523,
              5.034243764917878,
              0.6396727765017164,
              -1.561919644618141,
              0.9971652353387215,
              0.02886272716467075,
              2.813570469875579
            ],
            [
              0.6050429324841957,
              2.394957067515805,
              0,
              3,
              0.2016809774947319,
              0,
              1.25263205787308,
              0.4452108348750454,
              0.508779300105012,
              1,
              2.813570469875579
            ],
            [
              0.9875036448429584,
              1.930183068195631,
              2,
              6,
              0.3384543105433463,
              2.025308980320835,
              3.108513435261301,
              0.3849928290540977,
              0.4556829359382341,
              0.8131714925717254,
              2.813570469875579
            ],
            [
              0.6207781659021289,
              1.850314091085067,
              5,
              0,
              0.2512161025744112,
              8.054406992123969,
              0,
              -2.862699576342991,
              0.9999999999999996,
              0.001000546709186367,
              2.813570469875579
            ],
            [
              0.9589705469480735,
              1.925198426053183,
              3.5,
              8.5,
              0.332494578481708,
              3.649747128458491,
              4.415129310813798,
              0.2720323484164067,
              0.5146984123301103,
              0.7108973377841065,
              2.813570469875579
            ],
            [
              1,
              2.000000000000001,
              5,
              0,
              0.3333333333333333,
              4.999999999999998,
              0,
              -1.777101392531003,
              1,
              0.004115226337448097,
              2.813570469875579
            ],
            [
              0.5950615927301132,
              2.124764368485016,
              4,
              6,
              0.2187866434160586,
              6.721993233756186,
              2.82384253472684,
              -1.385481807108151,
              0.9531368909402332,
              0.1562387160206627,
              2.813570469875579
            ],
            [
              1,
              1.995343706015374,
              3,
              0,
              0.3338515035826301,
              2.999999999999999,
              0,
              -1.066260835518601,
              0.9999999999999999,
              0.03721002909300564,
              2.813570469875579
            ],
            [
              0.7725905950221518,
              2.226317682438022,
              7,
              4,
              0.2576239496315879,
              9.060426110674173,
              1.796688779662224,
              -2.581679545184154,
              0.9985277029712455,
              0.00902171359324444,
              2.813570469875579
            ],
            [
              0.9124137479887069,
              2.080201405824416,
              3,
              6,
              0.3048884340594646,
              3.287982021986292,
              2.884336095149453,
              -0.1434639477342428,
              0.7184022832848123,
              0.5501502317211473,
              2.813570469875579
            ],
            [
              1.142651992185864,
              1.744019940860836,
              4,
              8,
              0.3958371504239025,
              3.500628386730507,
              4.587103514453657,
              0.386155292485422,
              0.4500314369233674,
              0.7656950834328959,
              2.813570469875579
            ],
            [
              1.144060086356428,
              1.518720947841365,
              5,
              1,
              0.4296485785588057,
              4.370399823949689,
              0.6584488094546603,
              -1.319302663373197,
              0.9937095708395476,
              0.05639307665678861,
              2.813570469875579
            ],
            [
              1,
              2.000000000000001,
              5,
              0,
              0.3333333333333333,
              4.999999999999998,
              0,
              -1.777101392531003,
              1,
              0.004115226337448097,
              2.813570469875579
            ],
            [
              0.8952830415608418,
              2.092280215090272,
              1.5,
              6.5,
              0.2996699867585072,
              1.675447797363492,
              3.106658445231036,
              0.5086812870661224,
              0.4042818385873615,
              0.8430915203866707,
              2.813570469875579
            ],
            [
              0.9724145791342182,
              2.027585420865783,
              5,
              7,
              0.3241381930447392,
              5.141839815330321,
              3.452382290759906,
              -0.6004674639072133,
              0.8401813931800308,
              0.3423684864940161,
              2.813570469875579
            ],
            [
              0.6574042050767086,
              2.315057468181647,
              1,
              3,
              0.2211649055027427,
              1.521134170237496,
              1.295864159413865,
              -0.0800655299860299,
              0.78588312594061,
              0.6320557242643172,
              2.813570469875579
            ],
            [
              0.5751007590159997,
              2.420662427357296,
              3,
              1,
              0.1919713686422,
              5.216477205025804,
              0.4131100597499369,
              -1.707214088541482,
              0.9986418559208767,
              0.0242244560547632,
              2.813570469875579
            ],
            [
              1.034917579471469,
              1.935127124272523,
              3,
              0,
              0.3484518526495134,
              2.898781564356164,
              0,
              -1.030285750932108,
              1,
              0.04230856873638789,
              2.813570469875579
            ],
            [
              1,
              1.998071898665213,
              3,
              0,
              0.3335477045914794,
              2.999999999999999,
              0,
              -1.066260835518601,
              0.9999999999999999,
              0.0371085400879736,
              2.813570469875579
            ],
            [
              1.097533565260252,
              1.90246643473975,
              3,
              0,
              0.365844521753417,
              2.733401596960388,
              0,
              -0.9715063568609547,
              1,
              0.04896544080673026,
              2.813570469875579
            ],
            [
              0.6981731462244414,
              2.065928377317482,
              3,
              7,
              0.2525859272092877,
              4.296928371168821,
              3.388307202154412,
              -0.3229423889477311,
              0.7698034954387215,
              0.4821599811503053,
              2.813570469875579
            ],
            [
              1,
              1.843094751311014,
              3,
              0,
              0.3517293961233188,
              2.999999999999999,
              0,
              -1.066260835518601,
              0.9999999999999999,
              0.04351369859911558,
              2.813570469875579
            ],
            [
              1.486450976797854,
              1.500380891102124,
              7,
              0,
              0.4976681120798969,
              4.709203404124069,
              0,
              -1.673746385436125,
              0.9999999999999999,
              0.00756099064145932,
              2.813570469875579
            ],
            [
              0.5368118529241261,
              2.259633418561529,
              1,
              3,
              0.1919622237552092,
              1.862850074104719,
              1.327648978527581,
              -0.1902213224468502,
              0.8314190605549714,
              0.5736888819049273,
              2.813570469875579
            ],
            [
              0.8307207982852027,
              2.151294173990946,
              1.5,
              5.5,
              0.2785770044779889,
              1.80566082262096,
              2.556600611155259,
              0.266899228782248,
              0.5358392131087892,
              0.7608452365272044,
              2.813570469875579
            ],
            [
              1.328107909644857,
              1.657413056448309,
              4,
              0,
              0.4448496341939311,
              3.011803461866003,
              0,
              -1.070456025222354,
              0.9999999999999998,
              0.03916092586690367,
              2.813570469875579
            ],
            [
              0.5651564681992622,
              2.004341910800112,
              2,
              1,
              0.2199481707473768,
              3.538842979843313,
              0.4989168737188211,
              -1.080451383277037,
              0.9893595238346813,
              0.1238506411147133,
              2.813570469875579
            ],
            [
              1.023122891263763,
              1.976877108736239,
              4,
              1,
              0.3410409637545874,
              3.909598772694055,
              0.5058483380584399,
              -1.209761927443792,
              0.9953864765267229,
              0.04918475251533683,
              2.813570469875579
            ],
            [
              0.9536802811452545,
              2.040063108015478,
              4.5,
              2.5,
              0.3185577910913098,
              4.718562487835069,
              1.225452286342229,
              -1.241522200667436,
              0.9786870396468607,
              0.09433479464570627,
              2.813570469875579
            ],
            [
              0.5302556232118013,
              2.457180285943341,
              0,
              3,
              0.1774952298011841,
              0,
              1.220911634836865,
              0.4339367532851793,
              0.5564360718890858,
              1,
              2.813570469875579
            ],
            [
              0.5924275300956704,
              2.407572469904331,
              3,
              1,
              0.1974758433652234,
              5.063910516642489,
              0.4153561367312597,
              -1.652190492359268,
              0.9984792567095685,
              0.02624140189482316,
              2.813570469875579
            ],
            [
              0.5892961655728278,
              2.392223221960909,
              3,
              7,
              0.1976496171840371,
              5.090818802602995,
              2.926148335882339,
              -0.769367780156003,
              0.8832299716079144,
              0.3151133708935377,
              2.813570469875579
            ],
            [
              0.8295301021318691,
              2.170469897868132,
              4,
              1,
              0.2765100340439563,
              4.822007049195818,
              0.4607297253844502,
              -1.550086401071814,
              0.9983835790209012,
              0.02276329116740727,
              2.813570469875579
            ],
            [
              0.752222989958302,
              2.065122012741257,
              1,
              11,
              0.2669971158085104,
              1.329393030190998,
              5.326561787697245,
              1.420674833029154,
              0.1292184220712431,
              0.97594151908793,
              2.813570469875579
            ],
            [
              0.6713610043935057,
              2.240677111478913,
              1.5,
              9.5,
              0.2305467777822587,
              2.234267391438784,
              4.239789816806636,
              0.7128033389746729,
              0.3786613336274374,
              0.8517784247100636,
              2.813570469875579
            ],
            [
              0.9521551429648124,
              2.047844857035189,
              5,
              2,
              0.3173850476549374,
              5.251245069612336,
              0.9766364835349602,
              -1.519282574168617,
              0.9947913910589192,
              0.03672258516245352,
              2.813570469875579
            ],
            [
              0.9358393638052008,
              2.064160636194801,
              2,
              5,
              0.3119464546017335,
              2.137118908813403,
              2.422292098941149,
              0.1013563346577051,
              0.619828376669418,
              0.6953022317690574,
              2.813570469875579
            ],
            [
              0.9864340115070662,
              2.013565988492935,
              1,
              7,
              0.3288113371690219,
              1.013752555502631,
              3.476419466758668,
              0.8752817594666253,
              0.2026036101920258,
              0.9588133094177955,
              2.813570469875579
            ],
            [
              0.5595885837520492,
              2.420098850076256,
              1,
              1,
              0.1878011020213249,
              1.787027164305222,
              0.413206262202261,
              -0.4882838076430744,
              0.964730746079576,
              0.3403329501222256,
              2.813570469875579
            ],
            [
              1,
              2.000000000000001,
              5,
              5,
              0.3333333333333333,
              4.999999999999998,
              2.499999999999999,
              -0.8885506962655013,
              0.9234364680180874,
              0.2131280800690944,
              2.813570469875579
            ],
            [
              0.5984714144789499,
              2.401528585521052,
              3,
              0,
              0.1994904714929832,
              5.012770747976166,
              0,
              -1.781640375333425,
              0.9999999999999999,
              0.007939012218454389,
              2.813570469875579
            ],
            [
              0.6123990303463913,
              2.384975393497046,
              3.166666666666667,
              2.833333333333333,
              0.2043118221984198,
              5.170920445245488,
              1.187992690012147,
              -1.415613292035111,
              0.9844374275630926,
              0.08992801627206892,
              2.813570469875579
            ],
            [
              0.5757821994699056,
              2.424217800530095,
              3,
              0,
              0.1919273998233018,
              5.210303484133328,
              0,
              -1.851847515432495,
              1,
              0.007069862036848451,
              2.813570469875579
            ],
            [
              1.515372996631688,
              1.471822633590389,
              6,
              0,
              0.5072895063518256,
              3.959421220608105,
              0,
              -1.407258592951893,
              1,
              0.01704257729200498,
              2.813570469875579
            ],
            [
              0.8016957998398022,
              2.113836451314759,
              0,
              3,
              0.2749740804692961,
              0,
              1.419220488006093,
              0.5044197411088316,
              0.381118998321209,
              1,
              2.813570469875579
            ],
            [
              0.7386821621476992,
              2.259051226954896,
              3.5,
              11.5,
              0.246413561937485,
              4.738167752452341,
              5.090632679233885,
              0.1252731824403641,
              0.5862713482325782,
              0.6399057108213543,
              2.813570469875579
            ],
            [
              1.158269055698843,
              1.495246912916354,
              5,
              0,
              0.4365035181240361,
              4.316786307463982,
              0,
              -1.534273391650602,
              0.9999999999999999,
              0.01584669655806892,
              2.813570469875579
            ],
            [
              0.8361724540045469,
              2.128831315234206,
              3.5,
              15.5,
              0.2820139598740642,
              4.185739416836815,
              7.280990226458947,
              1.100114904802441,
              0.2578582734148211,
              0.8814853678717729,
              2.813570469875579
            ],
            [
              0.5597471220107398,
              2.408551189188296,
              3,
              5,
              0.1885750902794644,
              5.359563063447853,
              2.075936779938253,
              -1.167067368195263,
              0.953606730219526,
              0.1784871444051221,
              2.813570469875579
            ],
            [
              1.161262746792184,
              1.700045069449783,
              4,
              0,
              0.4058503388556716,
              3.444526237537032,
              0,
              -1.224254474667327,
              0.9999999999999999,
              0.02713086570290646,
              2.813570469875579
            ],
            [
              1,
              1.957117227659139,
              3,
              3,
              0.3381671820943002,
              2.999999999999999,
              1.532866788765754,
              -0.5214488945425717,
              0.8950193421972419,
              0.3291980343544454,
              2.813570469875579
            ],
            [
              1.466728427008648,
              1.475027040179547,
              6,
              0,
              0.4985895134277034,
              4.090736832746082,
              0,
              -1.453930824390186,
              0.9999999999999996,
              0.01536239189755784,
              2.813570469875579
            ],
            [
              0.5885198909478113,
              2.408077935889553,
              2,
              1,
              0.1963960214070303,
              3.398355825797153,
              0.4152689516797539,
              -1.060249567606998,
              0.992424731044996,
              0.1005636537635239,
              2.813570469875579
            ],
            [
              0.5558441858520606,
              2.433891558503972,
              3,
              8,
              0.1859174968561596,
              5.397195970308229,
              3.286917189078597,
              -0.7500358721503617,
              0.8686294574139154,
              0.335917064938889,
              2.813570469875579
            ],
            [
              0.7821465989820068,
              1.894384390562464,
              3.5,
              1.5,
              0.2922240026502079,
              4.474864436609942,
              0.7918139568045286,
              -1.309030827284836,
              0.984965761795821,
              0.09044171334648743,
              2.813570469875579
            ],
            [
              0.6007309287628442,
              2.136607023109811,
              1,
              0,
              0.2194580790990294,
              1.664638779393992,
              0,
              -0.5916463785844345,
              1,
              0.2194580790990294,
              2.813570469875579
            ],
            [
              0.9750840736346398,
              2.024915926365362,
              0,
              5,
              0.3250280245448797,
              0,
              2.469238319921157,
              0.8776173713645607,
              0.1400969586806177,
              1,
              2.813570469875579
            ],
            [
              1,
              1.986457856171499,
              5,
              0,
              0.3348448389899445,
              4.999999999999998,
              0,
              -1.777101392531003,
              1,
              0.004209379167847138,
              2.813570469875579
            ],
            [
              0.9824771138302159,
              2.002795280402356,
              6,
              5,
              0.3291080290456317,
              6.107012484605187,
              2.496510776176542,
              -1.283245522756822,
              0.9639493619824283,
              0.1158383136359475,
              2.813570469875579
            ],
            [
              1,
              2.000000000000001,
              4,
              5,
              0.3333333333333333,
              3.999999999999998,
              2.499999999999999,
              -0.5331304177593006,
              0.8551541939744964,
              0.3496926281562764,
              2.813570469875579
            ],
            [
              0.5335911408935751,
              2.014382649027856,
              3,
              5,
              0.2094178295727401,
              5.622282249619191,
              2.48215005347321,
              -1.116066659700492,
              0.9346684281188868,
              0.2241731042691057,
              2.813570469875579
            ],
            [
              1.21405521970033,
              1.759808955130985,
              6,
              0,
              0.4082416507032284,
              4.942114578182863,
              0,
              -1.756527739787308,
              1,
              0.004629177869510337,
              2.813570469875579
            ],
            [
              0.5600183745979304,
              2.246778674138705,
              3,
              9,
              0.1995222186976431,
              5.356967085506567,
              4.005735012350568,
              -0.4802552797676161,
              0.7958371392088677,
              0.4399608045836396,
              2.813570469875579
            ],
            [
              1.017350672478567,
              1.972664228769432,
              3,
              3,
              0.340249365330566,
              2.948835717276438,
              1.520785928110751,
              -0.5075578537859893,
              0.8928902280313238,
              0.3333456174978942,
              2.813570469875579
            ],
            [
              1,
              1.88635699200459,
              6,
              0,
              0.3464574904525219,
              5.999999999999997,
              0,
              -2.132521671037203,
              0.9999999999999999,
              0.001729417031401614,
              2.813570469875579
            ],
            [
              0.8816506622821948,
              2.118349337717806,
              3,
              3,
              0.2938835540940648,
              3.402708270228433,
              1.416197010844319,
              -0.7060463850660054,
              0.9342795971530012,
              0.2444452052506927,
              2.813570469875579
            ],
            [
              0.5650813567660574,
              2.434918643233944,
              2,
              0,
              0.1883604522553524,
              3.539313367982862,
              0,
              -1.257943742969188,
              1,
              0.03547965997384084,
              2.813570469875579
            ],
            [
              0.5030502473268301,
              2.28373358075096,
              1,
              0,
              0.1805128342781484,
              1.987872991443543,
              0,
              -0.7065303722538183,
              1,
              0.1805128342781483,
              2.813570469875579
            ],
            [
              0.6063233730427331,
              2.393676626957268,
              3,
              4,
              0.2021077910142443,
              4.947854780766571,
              1.671069498257422,
              -1.164635937714421,
              0.9654329359767027,
              0.1516770983236982,
              2.813570469875579
            ],
            [
              1.321808665676364,
              1.678191334323637,
              4,
              0,
              0.440602888558788,
              3.02615658670479,
              0,
              -1.07555741684999,
              0.9999999999999998,
              0.03768680843388861,
              2.813570469875579
            ],
            [
              0.8821854246031087,
              1.814742589485131,
              3,
              4,
              0.3271075164018986,
              3.400645619768301,
              2.20416935337086,
              -0.4252519278290376,
              0.8361334869443937,
              0.4150102335944279,
              2.813570469875579
            ],
            [
              0.5719408144834399,
              2.349181686709084,
              2,
              1,
              0.1957948748297786,
              3.496865321294374,
              0.425680144561691,
              -1.091561490858445,
              0.9924940795333635,
              0.09999505809555242,
              2.813570469875579
            ],
            [
              1.28741149135858,
              1.482413181523308,
              8,
              0,
              0.4647989109069064,
              6.214019413138653,
              0,
              -2.208588510460678,
              0.9999999999999993,
              0.002178315662436092,
              2.813570469875579
            ],
            [
              0.7949831692948358,
              2.104424658863729,
              1,
              9,
              0.2741881157849172,
              1.257888265593117,
              4.276703355519268,
              1.072948100020274,
              0.1938462131564179,
              0.9594266610359306,
              2.813570469875579
            ],
            [
              0.7215854504957933,
              2.168661175343768,
              4.5,
              11.5,
              0.2496622412927085,
              6.236267647730564,
              5.302810845118331,
              -0.3317694767579475,
              0.7213198999868584,
              0.4811960777622939,
              2.813570469875579
            ],
            [
              1.234265483417441,
              1.487220419193307,
              4,
              0,
              0.4535263189250395,
              3.240793859781916,
              0,
              -1.151843856224873,
              1,
              0.04230678076599614,
              2.813570469875579
            ],
            [
              0.9440554893518316,
              2.05594451064817,
              2.5,
              8.5,
              0.314685163117277,
              2.648149423628103,
              4.134352827119947,
              0.5282268275859345,
              0.4014478844799905,
              0.8144389235103591,
              2.813570469875579
            ],
            [
              0.9927102766802711,
              2.00728972331973,
              3,
              9,
              0.3309034255600902,
              3.022029760820367,
              4.483657687997059,
              0.5194922049495807,
              0.4000525943608417,
              0.8141998216532802,
              2.813570469875579
            ],
            [
              0.5594684204475122,
              2.276394244887351,
              2,
              2,
              0.1972833266174578,
              3.57482196832526,
              0.8785824355741032,
              -0.9582982056498446,
              0.9738308358941794,
              0.1766414723306744,
              2.813570469875579
            ],
            [
              0.5709213632805162,
              2.429078636719485,
              4,
              2,
              0.1903071210935054,
              7.00621881972674,
              0.8233574532198088,
              -2.197514308849122,
              0.998739814451785,
              0.01415906714729753,
              2.813570469875579
            ],
            [
              0.02545222622923633,
              2.974547773770765,
              0,
              2,
              0.00848407540974544,
              0,
              0.6723711139003314,
              0.2389743285619801,
              0.9831038287160673,
              1,
              2.813570469875579
            ],
            [
              1,
              2.000000000000001,
              2,
              0,
              0.3333333333333333,
              1.999999999999999,
              0,
              -0.710840557012401,
              1,
              0.1111111111111109,
              2.813570469875579
            ],
            [
              0.871102100391656,
              2.128897899608345,
              2,
              1,
              0.2903673667972185,
              2.295942116430187,
              0.4697266130912011,
              -0.6490740228090838,
              0.9755181958937063,
              0.2039760148896634,
              2.813570469875579
            ],
            [
              0.6768617156238175,
              1.935416646612555,
              2,
              6,
              0.2591078062003913,
              2.954813300611538,
              3.100107674748713,
              0.05164056692121911,
              0.655723599686084,
              0.6551967445064146,
              2.813570469875579
            ],
            [
              0.7231768333402492,
              2.12530350736304,
              4.75,
              3.25,
              0.2538816304983509,
              6.568241377507126,
              1.529193354615229,
              -1.790979851702358,
              0.9892693619334637,
              0.05166281355011637,
              2.813570469875579
            ],
            [
              0.6016395004590347,
              2.383632893773536,
              1,
              2,
              0.2015358804849362,
              1.662124909080981,
              0.839055378546062,
              -0.2925356017726888,
              0.8945213159085715,
              0.4909432327248368,
              2.813570469875579
            ],
            [
              1,
              1.628937043774885,
              7,
              1,
              0.3803818742513904,
              6.999999999999997,
              0.6138972674368118,
              -2.269750411776816,
              0.9995617130780107,
              0.006149821346227102,
              2.813570469875579
            ],
            [
              0.5634429088254372,
              2.235854140930891,
              1.5,
              1.5,
              0.2012801424109255,
              2.662204060970304,
              0.6708845503559905,
              -0.7077553350573705,
              0.9433067576295155,
              0.297842912393429,
              2.813570469875579
            ],
            [
              0.6429938431382508,
              2.216859201848397,
              1,
              2,
              0.2248345747224409,
              1.555224844952347,
              0.9021772778047509,
              -0.2321063481933954,
              0.8710792810344801,
              0.5342174856986317,
              2.813570469875579
            ],
            [
              1,
              2.000000000000001,
              2,
              0,
              0.3333333333333333,
              1.999999999999999,
              0,
              -0.710840557012401,
              1,
              0.1111111111111109,
              2.813570469875579
            ],
            [
              0.6036128223700405,
              2.396387177629961,
              1,
              0,
              0.2012042741233468,
              1.656691115463013,
              0,
              -0.5888216176566123,
              1,
              0.2012042741233467,
              2.813570469875579
            ],
            [
              1,
              1.939851238678672,
              3.5,
              0,
              0.3401532658671036,
              3.499999999999999,
              0,
              -1.243970974771702,
              1,
              0.03926698183022292,
              2.813570469875579
            ],
            [
              0.5995573918799313,
              2.40044260812007,
              3,
              1,
              0.1998524639599771,
              5.003691123869567,
              0.4165898391476894,
              -1.630348816152001,
              0.9984047159317975,
              0.02714338272385508,
              2.813570469875579
            ],
            [
              0.9966126316080224,
              2.001077180064704,
              3,
              3,
              0.3324602257803009,
              3.010196644968804,
              1.499192549836082,
              -0.537041496316082,
              0.9007228960176156,
              0.3178923896011261,
              2.813570469875579
            ],
            [
              0.9947148490230284,
              1.984549569139139,
              1,
              3,
              0.3338793438269714,
              1.005313232211384,
              1.511678038508932,
              0.1799723204800126,
              0.5916219079214257,
              0.8031154647779198,
              2.813570469875579
            ],
            [
              0.7720741616216303,
              1.877689628375294,
              2,
              6,
              0.2913747121672783,
              2.590424727851647,
              3.195416276113542,
              0.2150262645771403,
              0.5737287167800871,
              0.7272679073889117,
              2.813570469875579
            ],
            [
              1.369241916329203,
              1.490465761174898,
              6,
              1,
              0.4788048537619243,
              4.381986797545157,
              0.6709312122753657,
              -1.318984409668581,
              0.9942308768438561,
              0.04972831183991477,
              2.813570469875579
            ],
            [
              0.5656325731601335,
              2.27056266948054,
              2.333333333333333,
              10.66666666666667,
              0.1994335808255198,
              4.125174970559474,
              4.697807644792729,
              0.2035252645577338,
              0.5855145925623672,
              0.6753076674126839,
              2.813570469875579
            ],
            [
              0.9286573682764921,
              2.011297274401238,
              4.666666666666667,
              14.33333333333333,
              0.3158747263633513,
              5.025175943338065,
              7.126412149889856,
              0.7468219577399501,
              0.3541711838173913,
              0.8090344597586582,
              2.813570469875579
            ],
            [
              1.429490836734482,
              1.523198633934159,
              6.5,
              1.5,
              0.4841317893177476,
              4.547073568410238,
              0.9847697907434168,
              -1.266115000782032,
              0.9841190224063717,
              0.07671595541267606,
              2.813570469875579
            ],
            [
              0.6044661121097801,
              2.138403864741522,
              2,
              4,
              0.2203772388816189,
              3.308704921470883,
              1.870554045450856,
              -0.5111479848889744,
              0.8745155372523082,
              0.3946148730425665,
              2.813570469875579
            ],
            [
              1.103669838029201,
              1.891445635118238,
              8,
              0,
              0.3684899123002431,
              7.248544559562692,
              0,
              -2.576279726124378,
              0.9999999999999999,
              0.0003399420003589171,
              2.813570469875579
            ],
            [
              0.5696283504862171,
              2.430371649513783,
              2,
              1,
              0.189876116828739,
              3.511061200329763,
              0.4114597041979397,
              -1.101661227013409,
              0.9931544078015359,
              0.09446763482895482,
              2.813570469875579
            ],
            [
              0.9357699027268844,
              2.059273734806513,
              1.5,
              5.5,
              0.3124394886939105,
              1.602958158441427,
              2.670844534671237,
              0.3795484732525764,
              0.4612008941878734,
              0.8118286298373296,
              2.813570469875579
            ],
            [
              0.5973797646785108,
              2.40262023532149,
              2,
              0,
              0.1991265882261702,
              3.347954045742294,
              0,
              -1.189930759363687,
              1,
              0.03965139813859464,
              2.813570469875579
            ],
            [
              0.9855958326023426,
              2.014404167397659,
              6.5,
              6.5,
              0.3285319442007807,
              6.594995417987475,
              3.226760600082124,
              -1.197138957054202,
              0.9357416151585097,
              0.1631376088756474,
              2.813570469875579
            ],
            [
              0,
              3.000000000000001,
              0,
              0,
              0,
              null,
              0,
              null,
              1,
              1,
              2.813570469875579
            ],
            [
              0.6046464188378888,
              1.953408091125903,
              0.5,
              4.5,
              0.2363696381303647,
              0.8269295648206832,
              2.303666100515789,
              0.5248621107970364,
              0.4606056065644494,
              0.7403334918344916,
              2.813570469875579
            ],
            [
              0.8542996177961673,
              2.145700382203833,
              4,
              5,
              0.284766539265389,
              4.682198044661171,
              2.330241464031682,
              -0.8359330629218245,
              0.9187779505332613,
              0.2363055137193484,
              2.813570469875579
            ],
            [
              0.9823652485741053,
              1.924932912489945,
              1,
              4,
              0.3378962851937301,
              1.017951318464788,
              2.077994497390513,
              0.3767608418823793,
              0.4519233754119812,
              0.8727581066575973,
              2.813570469875579
            ],
            [
              0.6199716856794324,
              2.354069970306925,
              3,
              8,
              0.2084609959754633,
              4.838930662958057,
              3.398369675034321,
              -0.5120045875330217,
              0.8196384827639279,
              0.4106843165139112,
              2.813570469875579
            ],
            [
              0.9620121223316607,
              2.031498153384841,
              9,
              4,
              0.3213658994711155,
              9.355391466571545,
              1.968990221987296,
              -2.625276787508681,
              0.9988030753365215,
              0.006741226664098154,
              2.813570469875579
            ],
            [
              0.6182957652629826,
              2.370107544557982,
              2,
              6,
              0.2068983671752206,
              3.234697878206122,
              2.531530695211125,
              -0.2499198760165024,
              0.7815363054711815,
              0.5167581780467838,
              2.813570469875579
            ],
            [
              1.050344927333899,
              1.820672954595606,
              3,
              4,
              0.3658440910260026,
              2.856204587587175,
              2.196989849222235,
              -0.2342982859050592,
              0.7732360006937271,
              0.5039302537748931,
              2.813570469875579
            ],
            [
              1.508587245542019,
              1.478702313577867,
              4,
              0,
              0.5050020145976334,
              2.651487351374792,
              0,
              -0.9423923728812967,
              0.9999999999999998,
              0.06503878845218858,
              2.813570469875579
            ],
            [
              0.5122244856302487,
              2.217847128386858,
              1.666666666666667,
              9.333333333333334,
              0.1876230949401897,
              3.25378171763104,
              4.20828523926349,
              0.3392499074937547,
              0.5589928925116531,
              0.7260454637038419,
              2.813570469875579
            ],
            [
              0.6175267322642716,
              2.38247326773573,
              1,
              4,
              0.2058422440880904,
              1.619363094344632,
              1.678927547338882,
              0.02117041447228577,
              0.7252732968970064,
              0.6841114325424107,
              2.813570469875579
            ],
            [
              1.441967378417265,
              1.504919820557208,
              9,
              0,
              0.4893188239166651,
              6.241472681496163,
              0,
              -2.218345958746209,
              0.9999999999999999,
              0.001608152792051953,
              2.813570469875579
            ],
            [
              0.9776311537841227,
              2.022368846215879,
              5,
              4,
              0.3258770512613741,
              5.114403300924352,
              1.977878569225654,
              -1.114784493681937,
              0.9619829209310738,
              0.133647459126682,
              2.813570469875579
            ],
            [
              0.5413097584743832,
              2.374824185757341,
              2.5,
              4.5,
              0.185625821319053,
              4.618427731740788,
              1.894877114267274,
              -0.9680051189881711,
              0.9250139033955957,
              0.2538126359439802,
              2.813570469875579
            ],
            [
              1.195664894893519,
              1.804335105106483,
              3,
              0,
              0.398554964964506,
              2.5090642142397,
              0,
              -0.8917723018150155,
              1,
              0.06330888591705164,
              2.813570469875579
            ],
            [
              0.6390447441577176,
              2.208124930044808,
              3,
              11,
              0.2244491257222702,
              4.694506961252143,
              4.981602195749308,
              0.1020394682027853,
              0.6122298366010337,
              0.6390561946368274,
              2.813570469875579
            ],
            [
              0.5415785337246003,
              2.000000000000001,
              3,
              0,
              0.2130874677049363,
              5.539362831403393,
              0,
              -1.96880188028429,
              1,
              0.009675506856317795,
              2.813570469875579
            ],
            [
              1.049802076627186,
              1.950197923372816,
              2,
              2,
              0.3499340255423951,
              1.905121017121264,
              1.025536934497937,
              -0.312622019615604,
              0.8735817799106893,
              0.4369016774773086,
              2.813570469875579
            ],
            [
              0.540363924319218,
              2.459636075680783,
              2,
              0,
              0.1801213081064059,
              3.701209333172485,
              0,
              -1.315484852005914,
              1,
              0.03244368563396272,
              2.813570469875579
            ],
            [
              0.5537169295795249,
              2.43284350255274,
              3,
              4,
              0.1854028880923052,
              5.417930786906055,
              1.644166587699896,
              -1.341272322698582,
              0.9743537655613302,
              0.1238637611023752,
              2.813570469875579
            ],
            [
              1.073935384457981,
              1.691690102979219,
              6,
              0,
              0.3883155507990187,
              5.586928307635774,
              0,
              -1.985707615094083,
              1,
              0.003428535874102523,
              2.813570469875579
            ],
            [
              0.6081425884234094,
              2.37523151119874,
              3.666666666666667,
              9.333333333333332,
              0.2038438922227125,
              6.029287763207614,
              3.929441525732771,
              -0.7463279345435061,
              0.8412138223041178,
              0.3471894558574712,
              2.813570469875579
            ],
            [
              0.8545328951499351,
              2.111058056283006,
              3,
              6,
              0.288149279231188,
              3.510689895060885,
              2.842176690566414,
              -0.2376031493264977,
              0.756281853764621,
              0.5052144012029234,
              2.813570469875579
            ],
            [
              1,
              2.000000000000001,
              2,
              1,
              0.3333333333333333,
              1.999999999999999,
              0.4999999999999998,
              -0.5331304177593007,
              0.962962962962963,
              0.2592592592592592,
              2.813570469875579
            ],
            [
              1.058021645636955,
              1.829560735916272,
              5,
              2,
              0.3664039690766663,
              4.725801235370641,
              1.093158571201174,
              -1.291114867412618,
              0.9883816396765167,
              0.06729141339542066,
              2.813570469875579
            ],
            [
              0.5672576044535107,
              2.43274239554649,
              1,
              1,
              0.1890858681511702,
              1.762867508780932,
              0.411058730192993,
              -0.4804602525728524,
              0.9642465344655182,
              0.3424182707678587,
              2.813570469875579
            ],
            [
              0.5446958684588618,
              2.156480111696446,
              3,
              1,
              0.2016513816428738,
              5.507660648295473,
              0.4637186286004402,
              -1.792719277409137,
              0.9983464976825369,
              0.02783871919705827,
              2.813570469875579
            ],
            [
              0.8869415210905468,
              2.113058478909454,
              2,
              3,
              0.2956471736968488,
              2.254940097449584,
              1.419743007561388,
              -0.2968459822956311,
              0.8426308302475041,
              0.4628037804015687,
              2.813570469875579
            ],
            [
              0.5431406415524915,
              2.159164138962201,
              3,
              0,
              0.2009916296151623,
              5.523431263447566,
              0,
              -1.96313947796439,
              1,
              0.008119586526494027,
              2.813570469875579
            ],
            [
              0.6847958878714132,
              2.01389376813787,
              2.5,
              8.5,
              0.2537512552977517,
              3.650722856661538,
              4.220679429312429,
              0.2025741237880191,
              0.573284040967021,
              0.6834456188765903,
              2.813570469875579
            ],
            [
              0.5573058363210344,
              2.442694163678966,
              4,
              0,
              0.1857686121070114,
              7.177387601761651,
              0,
              -2.550989100365078,
              0.9999999999999998,
              0.001190938529393004,
              2.813570469875579
            ],
            [
              0.6253774280534942,
              2.367617398856547,
              3.833333333333333,
              7.166666666666666,
              0.2089470460926697,
              6.129631741370483,
              3.026953033090501,
              -1.10275493061213,
              0.9201108487806302,
              0.2199612730253976,
              2.813570469875579
            ],
            [
              0.8996368468964727,
              1.932713435496079,
              3,
              6,
              0.3176290914612894,
              3.334678887763731,
              3.104443674786144,
              -0.08183026351842858,
              0.6883994495166534,
              0.5833465272390976,
              2.813570469875579
            ],
            [
              1.43761596613316,
              1.539187617925306,
              5,
              0,
              0.4829394770390482,
              3.477980293616795,
              0,
              -1.236144724596359,
              0.9999999999999998,
              0.02627020957481863,
              2.813570469875579
            ],
            [
              0.5874171430519395,
              1.904988835571701,
              2,
              3,
              0.2356827692157614,
              3.404735499561612,
              1.574812378939574,
              -0.6503917851764204,
              0.9110047146386447,
              0.3370095248288636,
              2.813570469875579
            ],
            [
              0.5428129064310364,
              2.457187093568964,
              3,
              0,
              0.1809376354770121,
              5.52676615544171,
              0,
              -1.964324766205737,
              1,
              0.005923613739252653,
              2.813570469875579
            ],
            [
              0.02596185106613402,
              1.709613305271213,
              0,
              2,
              0.01495864409635959,
              0,
              1.169855191132079,
              0.4157902578440881,
              0.9703064728404823,
              1,
              2.813570469875579
            ],
            [
              1,
              2.000000000000001,
              5,
              0,
              0.3333333333333333,
              4.999999999999998,
              0,
              -1.777101392531003,
              1,
              0.004115226337448097,
              2.813570469875579
            ],
            [
              0.7500055352704578,
              2.190739590329753,
              7,
              10,
              0.2550392853639026,
              9.333264450476017,
              4.564668500145554,
              -1.694855700749994,
              0.9550884175187189,
              0.1167667877804512,
              2.813570469875579
            ],
            [
              0.7422893613789703,
              2.349782226562748,
              4.5,
              8.5,
              0.2400621525949487,
              6.062325872002575,
              3.617356495386283,
              -0.896911071878407,
              0.8753558717765714,
              0.2820749620882714,
              2.725988621698889
            ],
            [
              0.5395963364646543,
              2.460403663535346,
              1,
              1,
              0.1798654454882181,
              1.853237193105932,
              0.4064373723794181,
              -0.5142219952253387,
              0.9676484215193251,
              0.3273793124957609,
              2.813570469875579
            ],
            [
              0.7147971619862887,
              2.011228908279227,
              5,
              11,
              0.2622121518876991,
              6.994991398826945,
              5.46929290580425,
              -0.5422641833066169,
              0.7768085705222156,
              0.4140858253279265,
              2.813570469875579
            ],
            [
              0.6481740050496592,
              2.157878659321478,
              5.5,
              8.5,
              0.2309913898907243,
              8.485375774331807,
              3.939053738393582,
              -1.615855044192041,
              0.9467392916710013,
              0.143071919884003,
              2.813570469875579
            ],
            [
              1,
              2.000000000000001,
              4,
              1,
              0.3333333333333333,
              3.999999999999998,
              0.4999999999999998,
              -1.243970974771702,
              0.9958847736625519,
              0.04526748971193373,
              2.813570469875579
            ],
            [
              0.6253719096329673,
              1.845720347354229,
              3,
              0,
              0.2530750957859553,
              4.797145432644567,
              0,
              -1.70500276570528,
              1,
              0.0162087016992003,
              2.813570469875579
            ],
            [
              0.9025254386741395,
              2.05255740955957,
              2,
              5,
              0.305414597500571,
              2.216004019718394,
              2.435985457319258,
              0.07818586381829339,
              0.6347541658995675,
              0.6819305731680192,
              2.813570469875579
            ],
            [
              0.7983702151931075,
              2.201629784806894,
              5,
              4,
              0.266123405064369,
              6.262758686194993,
              1.816835885671324,
              -1.58017111997919,
              0.986200668570166,
              0.06258340390687567,
              2.813570469875579
            ],
            [
              0.6041463185954232,
              2.018374255246001,
              3,
              4,
              0.2303685716030359,
              4.96568448347858,
              1.981793014652021,
              -1.060535536882612,
              0.9461522813488099,
              0.2039782110983377,
              2.813570469875579
            ],
            [
              1.174051143377107,
              1.811221250855465,
              3,
              1,
              0.393281077346686,
              2.555254953690204,
              0.5521136633791625,
              -0.7119570352896205,
              0.9760771893061468,
              0.1715467139737878,
              2.813570469875579
            ],
            [
              0.535210412293156,
              2.089942663120773,
              3,
              2,
              0.2038777918536293,
              5.605272115589524,
              0.9569640523121014,
              -1.65210294643268,
              0.9927702696754584,
              0.06094147277495454,
              2.813570469875579
            ],
            [
              0.5886148216010547,
              2.411385178398946,
              3,
              4,
              0.1962049405336848,
              5.096711618371902,
              1.658797622143396,
              -1.221904350019901,
              0.9687860297419024,
              0.1415657116791904,
              2.813570469875579
            ],
            [
              1.373214505612355,
              1.626785494387645,
              2.5,
              3.5,
              0.4577381685374517,
              1.820545872318162,
              2.151482178858172,
              0.1176214742382637,
              0.578864331548173,
              0.7099332004306276,
              2.813570469875579
            ],
            [
              0.9346694284528055,
              1.925825955962978,
              4.333333333333333,
              10.66666666666667,
              0.3267508955074572,
              4.636220252230211,
              5.538749040970824,
              0.3207770334540528,
              0.4967565230029431,
              0.7081850585978329,
              2.813570469875579
            ],
            [
              0.5403627367689028,
              2.160252196047269,
              2,
              0,
              0.2000887761534438,
              3.70121746728687,
              0,
              -1.315487743035114,
              1,
              0.0400355183425829,
              2.813570469875579
            ],
            [
              0.8624288140308782,
              2.001583274632489,
              3,
              6,
              0.3011261081769293,
              3.478547969632875,
              2.997626966633033,
              -0.1709290768256854,
              0.727079455839071,
              0.5401703630610086,
              2.813570469875579
            ],
            [
              0.5998725499572566,
              2.391932933026346,
              3,
              5,
              0.2005051977373304,
              5.001062309341814,
              2.09035961291517,
              -1.034522763012707,
              0.9432537078386029,
              0.2041957419603138,
              2.813570469875579
            ],
            [
              0.6568337290300452,
              2.343166270969956,
              3,
              6,
              0.2189445763433484,
              4.567365936627734,
              2.560637746597596,
              -0.7132318921867556,
              0.8872688296643045,
              0.3128891806196696,
              2.813570469875579
            ],
            [
              0.923478250240742,
              2.048590152678359,
              2.5,
              8.5,
              0.3107190431195062,
              2.707156340009387,
              4.149194990948759,
              0.5125297789335775,
              0.4120254870710224,
              0.8073252241486579,
              2.813570469875579
            ],
            [
              0.7732741751960663,
              2.079720809040095,
              4.5,
              7.5,
              0.2710394443273431,
              5.81941068814177,
              3.606253285248254,
              -0.7866010205144732,
              0.8593373336884903,
              0.3105154072396965,
              2.813570469875579
            ],
            [
              0.8993083521278126,
              1.928277742986426,
              2,
              11,
              0.3180480883258407,
              2.223931308174655,
              5.704572404058201,
              1.237090427679057,
              0.1657785614074377,
              0.9512714457017235,
              2.813570469875579
            ],
            [
              0.5502354600161402,
              2.194365346240608,
              1,
              6,
              0.2004792313555371,
              1.817403771052245,
              2.734275771479537,
              0.3258749017464054,
              0.5753981066121479,
              0.7911626145748689,
              2.813570469875579
            ],
            [
              0.5595234747080455,
              2.440476525291955,
              2,
              0,
              0.1865078249026818,
              3.574470224048388,
              0,
              -1.270439202543399,
              1,
              0.03478516874992943,
              2.813570469875579
            ],
            [
              0.5289077430128049,
              2.133698752883856,
              0,
              5,
              0.198642850089904,
              0,
              2.343348606846267,
              0.8328736144824174,
              0.3304688893294658,
              1,
              2.813570469875579
            ],
            [
              0.53566991639629,
              2.464330083603711,
              2,
              0,
              0.1785566387987633,
              3.733642563791831,
              0,
              -1.327012279865498,
              1,
              0.03188247325911209,
              2.813570469875579
            ],
            [
              0.6030214519481945,
              2.396978548051807,
              2,
              0,
              0.2010071506493981,
              3.316631595009691,
              0,
              -1.178798125200809,
              1,
              0.04040387461218975,
              2.813570469875579
            ],
            [
              0.5502925014027898,
              2.44321648136565,
              2,
              4,
              0.1838285786247655,
              3.634430770729489,
              1.637186074385098,
              -0.7098612662197555,
              0.9199747450453102,
              0.3049529082451294,
              2.813570469875579
            ],
            [
              0.9889300787772906,
              2.011069921222711,
              5,
              2,
              0.32964335959243,
              5.055969180532947,
              0.9944955065431138,
              -1.443530104355068,
              0.9935560109847125,
              0.04317668331402469,
              2.813570469875579
            ],
            [
              0.5590880209726958,
              2.315991427337788,
              3,
              9,
              0.1944600248529616,
              5.36588137728408,
              3.886024746795121,
              -0.5259710557576335,
              0.8090829320363452,
              0.4219625960226778,
              2.813570469875579
            ],
            [
              1,
              2.000000000000001,
              3,
              0,
              0.3333333333333333,
              2.999999999999999,
              0,
              -1.066260835518601,
              1,
              0.03703703703703698,
              2.813570469875579
            ],
            [
              0.6007015683803236,
              2.136618523062009,
              2,
              0,
              0.2194487850574339,
              3.329440283288449,
              0,
              -1.183350592756144,
              1,
              0.0481577692631836,
              2.813570469875579
            ],
            [
              0.5881271256381233,
              2.061589576339149,
              3.384615384615385,
              8.23076923076923,
              0.2219584928453864,
              5.75490440258651,
              3.992438322949299,
              -0.6264161848823889,
              0.8130719634184325,
              0.3986854808709063,
              2.813570469875579
            ],
            [
              0.8025911379813196,
              2.098194435230104,
              4.5,
              7.75,
              0.2766806155522833,
              5.606839880288757,
              3.693651965648301,
              -0.6799857814562082,
              0.8375064951583886,
              0.3422957698920862,
              2.813570469875579
            ],
            [
              0.5888573533322987,
              2.411142646667703,
              3,
              0,
              0.1962857844440994,
              5.094612443953072,
              0,
              -1.810728573710956,
              0.9999999999999998,
              0.00756252013253067,
              2.813570469875579
            ],
            [
              1.019287298480626,
              1.980712701519375,
              4,
              3,
              0.3397624328268752,
              3.924310649178593,
              1.514606332204941,
              -0.8564577794563696,
              0.9509203152691914,
              0.1833160458094898,
              2.813570469875579
            ],
            [
              0.9122577141878092,
              1.954862185469873,
              3,
              3,
              0.3181791296194929,
              3.288544402905845,
              1.534635035808888,
              -0.6233749557282345,
              0.9141525105202173,
              0.2900475828747833,
              2.813570469875579
            ],
            [
              0.7751585612153307,
              2.115326720673481,
              3,
              7,
              0.2681759239779961,
              3.870175922841459,
              3.309181476122671,
              -0.1993888024932236,
              0.7319758133292462,
              0.5282123015261949,
              2.813570469875579
            ],
            [
              0.5428856842338123,
              2.000000000000001,
              2,
              0,
              0.2134919739411672,
              3.684016834635543,
              0,
              -1.309374289387696,
              1,
              0.04557882293729598,
              2.813570469875579
            ],
            [
              1.247644199634334,
              1.617947175814555,
              3.5,
              5.5,
              0.4353880355460286,
              2.80528695683096,
              3.399369325658624,
              0.2111489209843516,
              0.5256221725338543,
              0.7165740239363303,
              2.813570469875579
            ],
            [
              0.5726744870740272,
              2.427325512925974,
              2,
              0,
              0.1908914956913424,
              3.492385369249859,
              0,
              -1.241264580589765,
              1,
              0.03643956312727759,
              2.813570469875579
            ],
            [
              0.775471852012148,
              2.203511075128304,
              1,
              7,
              0.2603142988659318,
              1.289537456975724,
              3.176748271888042,
              0.67075299343605,
              0.3419151667376449,
              0.9103856028677384,
              2.813570469875579
            ],
            [
              0.7795635504788375,
              2.119563305999385,
              3,
              5,
              0.2688959776757852,
              3.848307169001534,
              2.358976486263746,
              -0.5293383260464946,
              0.8583996641845133,
              0.3690246065691354,
              2.813570469875579
            ],
            [
              1,
              2.000000000000001,
              6,
              0,
              0.3333333333333333,
              5.999999999999997,
              0,
              -2.132521671037203,
              1,
              0.001371742112482699,
              2.813570469875579
            ],
            [
              0.9241671240561681,
              2.012296681715201,
              5,
              4,
              0.3147211017005543,
              5.410276853449415,
              1.987778460475599,
              -1.216425332017778,
              0.9679371698981273,
              0.1178592754339608,
              2.813570469875579
            ],
            [
              0.9922616056318159,
              2.007738394368185,
              3,
              8,
              0.3307538685439385,
              3.023396232377419,
              3.9845828632059,
              0.3416252200254954,
              0.4799513937879474,
              0.7603109432650145,
              2.813570469875579
            ],
            [
              0.9632611335683468,
              1.974995248234274,
              4,
              5,
              0.3278342691720407,
              4.152560360431262,
              2.531651660666123,
              -0.5761038215036494,
              0.8634629516782035,
              0.3362332374096071,
              2.813570469875579
            ],
            [
              0.8943988107561999,
              2.105601189243802,
              4,
              1,
              0.2981329369187332,
              4.472277860720839,
              0.4749237439209163,
              -1.420740713480936,
              0.9976446806945557,
              0.03007988172073117,
              2.813570469875579
            ],
            [
              0.7909861128232808,
              2.206324092203702,
              5.5,
              3,
              0.2638986486939746,
              6.953345843669432,
              1.359727707547972,
              -1.988085315797624,
              0.9950147838834863,
              0.02761591623728499,
              2.813570469875579
            ],
            [
              1.377037198744081,
              1.548950515848511,
              8,
              1.5,
              0.4706230282090628,
              5.809574358119269,
              0.9683976244898331,
              -1.720652382964313,
              0.9969718210168058,
              0.02262622818183124,
              2.813570469875579
            ],
            [
              0.8261571933704477,
              2.084181640709378,
              3,
              3,
              0.2838697624126152,
              3.631270203871244,
              1.439413888598938,
              -0.7790301820196576,
              0.941604614658279,
              0.2264163343142354,
              2.813570469875579
            ],
            [
              0.9779543268827912,
              2.02204567311721,
              2,
              2,
              0.3259847756275969,
              2.045085281615306,
              0.9890973416623056,
              -0.3753195277172844,
              0.8953129463305893,
              0.3943449008945401,
              2.813570469875579
            ],
            [
              1.035804550963727,
              1.820238957126572,
              2,
              3,
              0.362671138597717,
              1.93086620264332,
              1.648135256228006,
              -0.1004883117172527,
              0.7448351042740744,
              0.5956646080291257,
              2.813570469875579
            ],
            [
              0.8553256857034572,
              2.11210713579409,
              3,
              7,
              0.2882375902521048,
              3.507435881026616,
              3.314225818080107,
              -0.06867077438264894,
              0.6807009461592725,
              0.5852358524568719,
              2.813570469875579
            ],
            [
              1,
              2.000000000000001,
              5,
              0,
              0.3333333333333333,
              4.999999999999998,
              0,
              -1.777101392531003,
              1,
              0.004115226337448097,
              2.813570469875579
            ],
            [
              1.251001356903637,
              1.584606079421733,
              4,
              2,
              0.4411757921346104,
              3.197438578244575,
              1.262143333900281,
              -0.6878431747365744,
              0.9365882772293219,
              0.2408667789020191,
              2.813570469875579
            ],
            [
              0.9921297191748275,
              1.992957716681255,
              3,
              2,
              0.3323620297541797,
              3.023798140524563,
              1.003533583908881,
              -0.7180429913685517,
              0.955210421320584,
              0.208439674507073,
              2.813570469875579
            ],
            [
              0.6038579505054998,
              2.02939800460153,
              1,
              2,
              0.2293198841283759,
              1.656018603651542,
              0.985513928497578,
              -0.2383109583829316,
              0.8663559411526921,
              0.5422562090764962,
              2.813570469875579
            ],
            [
              0.9733191500627709,
              2.026680849937231,
              5,
              1,
              0.3244397166875901,
              5.137061157871539,
              0.4934175995352063,
              -1.650445086787424,
              0.9988337166357818,
              0.0157371514687431,
              2.813570469875579
            ],
            [
              0.5463581510721784,
              2.240425677005611,
              2,
              1,
              0.1960532946859513,
              3.660602474906215,
              0.4463437507717403,
              -1.14241273092286,
              0.9924643202237718,
              0.1002393235191932,
              2.813570469875579
            ],
            [
              1.036834171334692,
              1.963165828665309,
              3,
              0,
              0.3456113904448973,
              2.893423155737788,
              0,
              -1.028381263848615,
              0.9999999999999999,
              0.04128232435286427,
              2.813570469875579
            ],
            [
              0.5371576008467364,
              2.000000000000001,
              5,
              0,
              0.2117162925422797,
              9.308255141728166,
              0,
              -3.308342634879799,
              0.9999999999999997,
              0.000425374450728655,
              2.813570469875579
            ],
            [
              0,
              1.693570063578515,
              0,
              0,
              0,
              null,
              0,
              null,
              1,
              1,
              2.813570469875579
            ],
            [
              0.518172919167663,
              2.271296347448713,
              3,
              1,
              0.1857603972802347,
              5.7895731116533,
              0.44027720166207,
              -1.901248242141163,
              0.9988092721133998,
              0.02206789687478294,
              2.813570469875579
            ],
            [
              0.2860955568427759,
              2.710407085467332,
              1,
              4,
              0.09547649076064718,
              3.495335653008939,
              1.475793072356994,
              -0.7177863864704453,
              0.925034492166627,
              0.3945207073426504,
              2.813570469875579
            ],
            [
              0.632179947643369,
              2.161465566857574,
              3,
              1,
              0.2262921134273909,
              4.745484274190213,
              0.4626490541109293,
              -1.522206486716744,
              0.997377728384674,
              0.03848516049438444,
              2.813570469875579
            ],
            [
              0.5699891168304366,
              2.000000000000001,
              3,
              0,
              0.2217865877710031,
              5.263258387602611,
              0,
              -1.870668761971817,
              0.9999999999999999,
              0.01090952489822183,
              2.813570469875579
            ],
            [
              0.9097982562922562,
              2.090201743707746,
              0,
              4,
              0.3032660854307519,
              0,
              1.913690873161612,
              0.6801645431138745,
              0.2356501952530754,
              1,
              2.813570469875579
            ],
            [
              0.5332197467341565,
              2.000000000000001,
              1,
              0,
              0.2104909167163988,
              1.875399412952654,
              0,
              -0.6665549816619974,
              1,
              0.2104909167163989,
              2.813570469875579
            ],
            [
              0.5998896617065689,
              2.000000000000001,
              3,
              0,
              0.2307365849183003,
              5.000919654900513,
              0,
              -1.777428256531873,
              0.9999999999999998,
              0.0122842707907399,
              2.813570469875579
            ],
            [
              1,
              2.000000000000001,
              2,
              0,
              0.3333333333333333,
              1.999999999999999,
              0,
              -0.710840557012401,
              1,
              0.1111111111111109,
              2.813570469875579
            ],
            [
              0.5460751681346664,
              2.453924831865334,
              4.5,
              0,
              0.1820250560448888,
              8.240623750337361,
              0,
              -2.928884788409717,
              1,
              0.001275112074719309,
              2.813570469875579
            ],
            [
              1.052867852231985,
              1.872878968944267,
              5,
              0,
              0.3598629398181131,
              4.748934056064537,
              0,
              -1.687867464814039,
              1,
              0.006035115937500279,
              2.813570469875579
            ],
            [
              1,
              1.94937522729584,
              4,
              2,
              0.3390548583799081,
              3.999999999999998,
              1.025969742507904,
              -1.057030662403708,
              0.9807116382230724,
              0.1058851880393774,
              2.813570469875579
            ],
            [
              0,
              1.693570063578515,
              0,
              0,
              0,
              null,
              0,
              null,
              1,
              1,
              2.813570469875579
            ],
            [
              0.5973797646785108,
              2.40262023532149,
              2,
              0,
              0.1991265882261702,
              3.347954045742294,
              0,
              -1.189930759363687,
              1,
              0.03965139813859464,
              2.813570469875579
            ],
            [
              0.7435424686459357,
              2.23845546152833,
              6,
              3,
              0.24934372392488,
              8.06947854764314,
              1.340209823943388,
              -2.391718563920431,
              0.9986797798553894,
              0.00985895039925222,
              2.813570469875579
            ],
            [
              0.6166139967758558,
              2.249407572517483,
              3,
              3,
              0.215146321082256,
              4.865280411548174,
              1.333684493932094,
              -1.255200804610468,
              0.9779328493622838,
              0.1183608481711085,
              2.813570469875579
            ],
            [
              0.6532149682107427,
              1.824702061276438,
              0,
              1,
              0.263614544166529,
              0,
              0.5480346743843034,
              0.1947826366007241,
              0.736385455833471,
              1,
              2.813570469875579
            ],
            [
              0,
              1.693570063578515,
              0,
              0,
              0,
              null,
              0,
              null,
              1,
              1,
              2.813570469875579
            ],
            [
              0.9848393894577518,
              2.015160610542249,
              2,
              1,
              0.3282797964859172,
              2.030787985745768,
              0.4962383617308374,
              -0.5454100547489722,
              0.9646220660691764,
              0.2525470064808593,
              2.813570469875579
            ],
            [
              0.8638873530846267,
              1.999756238051251,
              6,
              2,
              0.3016741873041407,
              6.945349967882025,
              1.000121895831157,
              -2.113054617151202,
              0.9986610771159994,
              0.01163100235283954,
              2.813570469875579
            ],
            [
              1.041734469351139,
              1.906941167642394,
              4,
              2,
              0.3532889329303411,
              3.839750068452149,
              1.048800054210722,
              -0.9919602313585727,
              0.9767000276463138,
              0.1210308901243382,
              2.813570469875579
            ],
            [
              0.9381712332725258,
              1.984105101544632,
              6.5,
              3.5,
              0.3210412451741069,
              6.928372742070465,
              1.764019455055702,
              -1.8355158835752,
              0.9908005154379665,
              0.04023069371403953,
              2.813570469875579
            ],
            [
              0.5686423590814147,
              2.317401127015977,
              1,
              3,
              0.1970318055915203,
              1.75857458388327,
              1.294553612245359,
              -0.1649224629722641,
              0.8237420843949188,
              0.5842872230090879,
              2.813570469875579
            ],
            [
              0.629387938837956,
              2.168127967990229,
              2,
              4,
              0.22498100450537,
              3.177690382330199,
              1.844909552874707,
              -0.4736973335927959,
              0.8680824840581659,
              0.4058429448578715,
              2.813570469875579
            ],
            [
              0.6235980304788764,
              2.231714917749637,
              3,
              0,
              0.2183991883852058,
              4.81079133251307,
              0,
              -1.709852795237012,
              1,
              0.01041724936586075,
              2.813570469875579
            ],
            [
              0.5263625274502943,
              2.328950420778219,
              3,
              0,
              0.1843449516722357,
              5.699493872658511,
              0,
              -2.025715699564672,
              0.9999999999999998,
              0.006264605775886389,
              2.813570469875579
            ],
            [
              0.5516167838251593,
              2.371711185887043,
              3,
              2,
              0.188694799057892,
              5.438558230945492,
              0.843272997109039,
              -1.633257557625583,
              0.994618045723584,
              0.0496049653962094,
              2.813570469875579
            ],
            [
              0.53566991639629,
              2.13896265141513,
              2,
              1,
              0.200277945779526,
              3.733642563791831,
              0.4675163445880665,
              -1.160847490465806,
              0.9919666001326707,
              0.1042669669623417,
              2.813570469875579
            ],
            [
              0.5994462329137229,
              2.223774735200234,
              2,
              4,
              0.2123270688635402,
              3.336412659194834,
              1.798743342427546,
              -0.5465188568158688,
              0.8853953180749905,
              0.3749115768111461,
              2.813570469875579
            ],
            [
              0.5742498562563703,
              2.000000000000001,
              5,
              0,
              0.2230746385634372,
              8.707011321858792,
              0,
              -3.094648388971694,
              0.9999999999999999,
              0.0005523965912656026,
              2.813570469875579
            ],
            [
              0.6049178492882762,
              2.395082150711725,
              2,
              1,
              0.201639283096092,
              3.306234065258821,
              0.4175222130492848,
              -1.026706771036476,
              0.9918016692738654,
              0.1055785400102489,
              2.813570469875579
            ],
            [
              1,
              2.000000000000001,
              5,
              0,
              0.3333333333333333,
              4.999999999999998,
              0,
              -1.777101392531003,
              1,
              0.004115226337448097,
              2.813570469875579
            ],
            [
              0.5860639726476657,
              2.413936027352335,
              6,
              0,
              0.1953546575492218,
              10.23779020725972,
              0,
              -3.638718246752303,
              1,
              0.00005558308141306867,
              2.813570469875579
            ],
            [
              0.8776953462302943,
              2.122304653769707,
              4,
              3,
              0.292565115410098,
              4.557390006885668,
              1.413557659910561,
              -1.117381768338695,
              0.9741840351440497,
              0.1166017017340923,
              2.813570469875579
            ],
            [
              1,
              2.000000000000001,
              2,
              0,
              0.3333333333333333,
              1.999999999999999,
              0,
              -0.710840557012401,
              1,
              0.1111111111111109,
              2.813570469875579
            ],
            [
              0.5692857928978644,
              2.000000000000001,
              4,
              0,
              0.2215735573175665,
              7.026347837768086,
              0,
              -2.497306505380974,
              1,
              0.002410303442503814,
              2.813570469875579
            ],
            [
              0.5715159467992382,
              2.428484053200763,
              5,
              0,
              0.190505315599746,
              8.748662269184935,
              0,
              -3.109451980270399,
              0.9999999999999997,
              0.0002509201223905855,
              2.813570469875579
            ],
            [
              0.9671922123705936,
              1.864776760859563,
              5,
              2,
              0.3415264155480524,
              5.169603245403487,
              1.072514438177633,
              -1.45618844492885,
              0.9921435776278456,
              0.05016393665465957,
              2.813570469875579
            ],
            [
              0.9662181124407294,
              2.033781887559272,
              2,
              4,
              0.3220727041469096,
              2.069926007646318,
              1.966779242389838,
              -0.0366604520344718,
              0.702428904381187,
              0.6262195397578183,
              2.813570469875579
            ],
            [
              0.598941872506402,
              2.401058127493599,
              2,
              1,
              0.1996472908354673,
              3.339222204703383,
              0.416483044933141,
              -1.038800766166518,
              0.9920422505013693,
              0.1036616232165639,
              2.813570469875579
            ],
            [
              0.5260385741211058,
              2.330805492407686,
              2,
              1,
              0.1841327569412176,
              3.802002549606857,
              0.4290362294311463,
              -1.198820628908886,
              0.9937570024119826,
              0.08922862136028642,
              2.813570469875579
            ],
            [
              0.5890547924530656,
              2.147314887214386,
              2.5,
              5.5,
              0.2152687178307913,
              4.244087361701915,
              2.561338363901952,
              -0.5980831174540929,
              0.8455110252537119,
              0.389110055046897,
              2.813570469875579
            ],
            [
              0,
              1.693570063578515,
              0,
              0,
              0,
              null,
              0,
              null,
              1,
              1,
              2.813570469875579
            ],
            [
              0.9961288965792212,
              2.00387110342078,
              4,
              1,
              0.3320429655264069,
              4.015544588392416,
              0.4990340937063836,
              -1.249839139391287,
              0.9959638116941028,
              0.04463334968695598,
              2.813570469875579
            ],
            [
              0.1163830279156265,
              2.883616972084374,
              0.5,
              2.5,
              0.03879434263854215,
              4.296159061632957,
              0.8669667380244738,
              -1.218804490708252,
              0.9418376788048218,
              0.1119264103786274,
              2.813570469875579
            ],
            [
              0.5797866125968606,
              2.33516542419306,
              3,
              5,
              0.1989009099564287,
              5.174317472704344,
              2.14117593049229,
              -1.078040011681735,
              0.9447212816381078,
              0.2006670420222253,
              2.813570469875579
            ],
            [
              0.647659300796237,
              1.862873004794535,
              1,
              4,
              0.2579768837684132,
              1.544021677401363,
              2.147220980552659,
              0.2143892643207795,
              0.6159900272502838,
              0.7750493899461486,
              2.813570469875579
            ],
            [
              1.249247589053236,
              1.551027168829935,
              6,
              1,
              0.4461160768372556,
              4.802890998210533,
              0.6447340318057617,
              -1.477893307072082,
              0.9964833016278866,
              0.03408026589281399,
              2.813570469875579
            ],
            [
              1.358005203473462,
              1.630731659246461,
              5.5,
              2.5,
              0.4543742945096875,
              4.050058119020663,
              1.533054188176622,
              -0.8945942381017904,
              0.9440522054338266,
              0.1807122232534435,
              2.813570469875579
            ],
            [
              1,
              2.000000000000001,
              4,
              0,
              0.3333333333333333,
              3.999999999999998,
              0,
              -1.421681114024802,
              1,
              0.01234567901234551,
              2.813570469875579
            ],
            [
              0.5311073034119382,
              2.468892696588062,
              2,
              0,
              0.1770357678039794,
              3.765717374156983,
              0,
              -1.338412317898513,
              1,
              0.0313416630819443,
              2.813570469875579
            ],
            [
              1.272796001523493,
              1.691494654033892,
              7,
              0,
              0.4293762486270649,
              5.49970300945418,
              0,
              -1.954705975321595,
              1,
              0.00269070522044268,
              2.813570469875579
            ],
            [
              0.6269225362424032,
              2.22839041198611,
              2,
              0,
              0.2195635111140294,
              3.190186800409881,
              0,
              -1.133857081088485,
              1,
              0.0482081354127204,
              2.813570469875579
            ],
            [
              0.9888735800654432,
              1.91536112796916,
              4.0625,
              3.4375,
              0.3404936857650353,
              4.108209665922256,
              1.794700722387924,
              -0.8222679930375586,
              0.9330320622875063,
              0.2180983962575651,
              2.813570469875579
            ],
            [
              0.5795159395280557,
              2.271899231327933,
              1,
              3,
              0.203238008077963,
              1.725578076099817,
              1.320481101728482,
              -0.1536016959092545,
              0.8142064787629171,
              0.5969912878383979,
              2.637320974702384
            ],
            [
              0.9905054770010623,
              1.927845157887553,
              5,
              2.25,
              0.339405918246992,
              5.04792766531531,
              1.167106181113347,
              -1.379322652747909,
              0.9897807408581955,
              0.05873899784722436,
              2.813570469875579
            ],
            [
              0.963563337050006,
              1.645106460253807,
              4,
              0,
              0.369369606703729,
              4.151257988132038,
              0,
              -1.572713033693632,
              0.9999999999999996,
              0.01861421080368575,
              2.639552098314149
            ],
            [
              0.963563337050006,
              1.716139946266929,
              4,
              0,
              0.3595783693847282,
              4.151257988132038,
              0,
              -1.572713033693632,
              1,
              0.0167176117359521,
              2.639552098314149
            ],
            [
              0.5918525195360442,
              2.408147480463957,
              3,
              0,
              0.1972841731786814,
              5.068830326770786,
              0,
              -1.801565086441549,
              0.9999999999999997,
              0.007678506179470634,
              2.813570469875579
            ],
            [
              0.7901536413552491,
              1.954095969460248,
              3.5,
              1.5,
              0.287930674469675,
              4.429518282035503,
              0.7676183889854313,
              -1.301513479849683,
              0.9857857447347699,
              0.08696667396566737,
              2.813570469875579
            ],
            [
              1.003121298689542,
              1.99687870131046,
              3,
              2,
              0.3343737662298471,
              2.990665240503957,
              1.001563088778248,
              -0.7069672407436345,
              0.9542167091334701,
              0.2114203270756193,
              2.813570469875579
            ],
            [
              0.5289077430128049,
              2.164738918266607,
              0,
              0,
              0.1963537945105197,
              0,
              0,
              0,
              1,
              1,
              2.813570469875579
            ],
            [
              1.241883355654392,
              1.758116644345609,
              3,
              0,
              0.4139611185514639,
              2.41568581005677,
              0,
              -0.8585837233938542,
              0.9999999999999999,
              0.07093795350329613,
              2.813570469875579
            ],
            [
              0.5694301094928486,
              2.430569890507152,
              4,
              0,
              0.1898100364976161,
              7.024567077358308,
              0,
              -2.496673587020177,
              1,
              0.001298005972396044,
              2.813570469875579
            ],
            [
              0.5302627416937553,
              2.469737258306246,
              1,
              0,
              0.1767542472312517,
              1.885857559604921,
              0,
              -0.6702720190578049,
              1,
              0.1767542472312518,
              2.813570469875579
            ],
            [
              0.9367070384640023,
              2.023974699148199,
              4,
              0,
              0.316382212435795,
              4.270278577770845,
              0,
              -1.517743601410376,
              1,
              0.01001955041529268,
              2.813570469875579
            ],
            [
              0.5395963364646543,
              2.460403663535346,
              1,
              0,
              0.1798654454882181,
              1.853237193105932,
              0,
              -0.6586780793117598,
              1,
              0.179865445488218,
              2.813570469875579
            ],
            [
              0.6000906979013553,
              2.399909302098646,
              1,
              0,
              0.200030232633785,
              1.666414766129874,
              0,
              -0.5922776002847251,
              1,
              0.2000302326337851,
              2.813570469875579
            ],
            [
              0.6490185150584027,
              2.21448895018651,
              4,
              1,
              0.2266515882831452,
              6.16315237114623,
              0.4515714562115009,
              -2.030011679496802,
              0.9994018724125704,
              0.01080235830221521,
              2.813570469875579
            ],
            [
              1.241976594210333,
              1.758023405789668,
              3,
              2,
              0.4139921980701108,
              2.415504457962386,
              1.137641281346673,
              -0.4541784861255749,
              0.9017711751554351,
              0.3418882785795476,
              2.813570469875579
            ],
            [
              1,
              1.989983162559411,
              4,
              0,
              0.3344500439072724,
              3.999999999999998,
              0,
              -1.421681114024802,
              1,
              0.01251195083589862,
              2.813570469875579
            ],
            [
              1,
              2.000000000000001,
              7,
              0,
              0.3333333333333333,
              6.999999999999997,
              0,
              -2.487941949543404,
              1,
              0.0004572473708274183,
              2.813570469875579
            ],
            [
              0.587713827178855,
              2.39266764567809,
              3,
              4,
              0.1971941620666035,
              5.104525129858873,
              1.671774183608516,
              -1.220069297358725,
              0.9682396851772884,
              0.1432391167805755,
              2.813570469875579
            ],
            [
              0.7968464502786253,
              2.203153549721376,
              3,
              0,
              0.2656154834262083,
              3.764840765684556,
              0,
              -1.338100753471102,
              0.9999999999999999,
              0.01873959336575304,
              2.813570469875579
            ],
            [
              0.9787898864389926,
              2.021210113561009,
              2.5,
              2.5,
              0.326263295479664,
              2.554174327541771,
              1.236882787804505,
              -0.468192125927281,
              0.8793087268053067,
              0.3622856697951774,
              2.813570469875579
            ],
            [
              0.5302627416937553,
              2.469737258306246,
              1,
              0,
              0.1767542472312517,
              1.885857559604921,
              0,
              -0.6702720190578049,
              1,
              0.1767542472312518,
              2.813570469875579
            ],
            [
              0.5313579126749385,
              2.468642087325062,
              1,
              0,
              0.1771193042249794,
              1.881970656964238,
              0,
              -0.6688905350387268,
              1,
              0.1771193042249795,
              2.813570469875579
            ],
            [
              0.8494598407034841,
              2.150540159296517,
              4,
              0,
              0.2831532802344946,
              4.708874755853533,
              0,
              -1.67362957717628,
              1,
              0.006428155715854866,
              2.813570469875579
            ],
            [
              1,
              2.000000000000001,
              3,
              0,
              0.3333333333333333,
              2.999999999999999,
              0,
              -1.066260835518601,
              1,
              0.03703703703703698,
              2.813570469875579
            ],
            [
              1,
              2.000000000000001,
              2,
              1,
              0.3333333333333333,
              1.999999999999999,
              0.4999999999999998,
              -0.5331304177593007,
              0.962962962962963,
              0.2592592592592592,
              2.813570469875579
            ],
            [
              1,
              2.000000000000001,
              3,
              0,
              0.3333333333333333,
              2.999999999999999,
              0,
              -1.066260835518601,
              1,
              0.03703703703703698,
              2.813570469875579
            ],
            [
              1,
              2.000000000000001,
              6,
              0,
              0.3333333333333333,
              5.999999999999997,
              0,
              -2.132521671037203,
              1,
              0.001371742112482699,
              2.813570469875579
            ],
            [
              0.5489620703369325,
              2.000000000000001,
              6,
              0,
              0.2153669043275988,
              10.92971686790205,
              0,
              -3.884643013183664,
              1,
              0.00009978696030821244,
              2.813570469875579
            ],
            [
              0.6400676256326338,
              2.358004273032579,
              2,
              6,
              0.2134930873130833,
              3.124669831602916,
              2.544524651044643,
              -0.2061953616480517,
              0.7664939148883841,
              0.5355992719759268,
              2.813570469875579
            ],
            [
              0.5338599775956453,
              2.466140022404355,
              1,
              0,
              0.1779533258652151,
              1.873150342724169,
              0,
              -0.6657556164950093,
              1,
              0.1779533258652151,
              2.813570469875579
            ],
            [
              1.017057828617273,
              1.982942171382729,
              5,
              0,
              0.3390192762057573,
              4.916141304175086,
              0,
              -1.747296311505745,
              1,
              0.004478390518929065,
              2.813570469875579
            ],
            [
              0.5249305401586168,
              2.261853287919173,
              3,
              0,
              0.1883642838995132,
              5.715041839808936,
              0,
              -2.031241762379481,
              0.9999999999999998,
              0.006683372643131236,
              2.813570469875579
            ],
            [
              1,
              2.000000000000001,
              6,
              1,
              0.3333333333333333,
              5.999999999999997,
              0.4999999999999998,
              -1.954811531784103,
              0.9995427526291726,
              0.00685871056241405,
              2.813570469875579
            ],
            [
              0.8732947333845739,
              2.126705266615427,
              2.5,
              2.5,
              0.2910982444615245,
              2.862721947618883,
              1.175527252997618,
              -0.599663208256474,
              0.9104768651889099,
              0.3024454994724873,
              2.813570469875579
            ],
            [
              0.6040283540637581,
              2.135315478855905,
              1,
              0,
              0.2205011093550711,
              1.655551421174585,
              0,
              -0.5884165471952072,
              1,
              0.2205011093550711,
              2.813570469875579
            ],
            [
              1,
              2.000000000000001,
              1,
              0,
              0.3333333333333333,
              0.9999999999999996,
              0,
              -0.3554202785062005,
              1,
              0.3333333333333333,
              2.813570469875579
            ],
            [
              0.9982959711970851,
              2.001704028802916,
              2,
              2,
              0.3327653237323616,
              2.003413874947069,
              0.9991487109091074,
              -0.3569362042964476,
              0.8893931410424738,
              0.4063976132945865,
              2.813570469875579
            ],
            [
              0.5395963364646543,
              2.460403663535346,
              1,
              0,
              0.1798654454882181,
              1.853237193105932,
              0,
              -0.6586780793117598,
              1,
              0.179865445488218,
              2.813570469875579
            ],
            [
              0.8826549919054077,
              1.916669871169755,
              3,
              2,
              0.315309953320594,
              3.398836496153305,
              1.043476516265886,
              -0.8371427000339456,
              0.9630445640122254,
              0.1839160879291255,
              2.813570469875579
            ],
            [
              0.5522718082939925,
              2.447728191706008,
              3,
              1,
              0.1840906027646641,
              5.432107804429157,
              0.4085420935986458,
              -1.78547712403758,
              0.9988515119547977,
              0.02150937935893915,
              2.813570469875579
            ],
            [
              0.53566991639629,
              2.464330083603711,
              2,
              0,
              0.1785566387987633,
              3.733642563791831,
              0,
              -1.327012279865498,
              1,
              0.03188247325911209,
              2.813570469875579
            ],
            [
              1.313358160269744,
              1.686641839730257,
              5,
              1,
              0.4377860534232479,
              3.807034631720775,
              0.5928941026151285,
              -1.142370722012796,
              0.9929600182607926,
              0.06128532674020071,
              2.813570469875579
            ],
            [
              0.9277803443667032,
              1.819273671256511,
              6.5,
              8.5,
              0.3377364766364891,
              7.005968642757632,
              4.672194257683802,
              -0.8294707419135777,
              0.8458838644567809,
              0.304810039687014,
              2.813570469875579
            ],
            [
              0.5996965936051841,
              2.400303406394817,
              3,
              0,
              0.1998988645350613,
              5.002529665818109,
              0,
              -1.778000487060603,
              0.9999999999999998,
              0.007987869880202503,
              2.813570469875579
            ],
            [
              0.6188474641592419,
              2.236465484069271,
              4,
              0,
              0.2167354245856609,
              6.46362832791817,
              0,
              -2.297304580469244,
              1,
              0.002206579624768223,
              2.813570469875579
            ],
            [
              0,
              1.693570063578515,
              0,
              0,
              0,
              null,
              0,
              null,
              1,
              1,
              2.813570469875579
            ],
            [
              0.5768773704510887,
              2.145950047852241,
              1,
              0,
              0.2118670344558808,
              1.733470666769354,
              0,
              -0.6161106271654929,
              1,
              0.2118670344558808,
              2.813570469875579
            ],
            [
              1,
              1.799174056379748,
              4,
              0,
              0.357248238179704,
              3.999999999999998,
              0,
              -1.421681114024802,
              1,
              0.0162884733916584,
              2.813570469875579
            ],
            [
              1.514224250031516,
              1.471667925165091,
              4,
              0,
              0.5071262326918458,
              2.641616656130521,
              0,
              -0.9388841276285282,
              1,
              0.06614001749911425,
              2.813570469875579
            ],
            [
              0.6008331307629127,
              2.2544798174656,
              1,
              0,
              0.2104263671467887,
              1.664355623549324,
              0,
              -0.591545739255262,
              1,
              0.2104263671467886,
              2.813570469875579
            ],
            [
              0.8371338238439419,
              2.162866176156059,
              2,
              0,
              0.2790446079479805,
              2.389104278234061,
              0,
              -0.8491361079503054,
              1,
              0.07786589322484194,
              2.813570469875579
            ],
            [
              0.6119711160610617,
              1.859121140926135,
              4,
              0,
              0.2476520713990617,
              6.536256197426294,
              0,
              -2.323117998077133,
              0.9999999999999998,
              0.003761558837513057,
              2.813570469875579
            ],
            [
              1.414981851405753,
              1.543883379605691,
              5,
              0,
              0.4782177425911563,
              3.53361422624086,
              0,
              -1.255918152423999,
              1,
              0.02501084848359947,
              2.813570469875579
            ],
            [
              1,
              2.000000000000001,
              2,
              0,
              0.3333333333333333,
              1.999999999999999,
              0,
              -0.710840557012401,
              1,
              0.1111111111111109,
              2.813570469875579
            ],
            [
              0.5313579126749385,
              2.468642087325062,
              1,
              0,
              0.1771193042249794,
              1.881970656964238,
              0,
              -0.6688905350387268,
              1,
              0.1771193042249795,
              2.813570469875579
            ],
            [
              0.5395963364646543,
              2.000000000000001,
              1,
              0,
              0.2124732693605239,
              1.853237193105932,
              0,
              -0.6586780793117598,
              1,
              0.2124732693605239,
              2.813570469875579
            ],
            [
              1.169543038460607,
              1.547770821697037,
              8,
              0,
              0.430404104438917,
              6.840278413806709,
              0,
              -2.431173658895132,
              1,
              0.001177636434607443,
              2.813570469875579
            ],
            [
              1.035708879926669,
              1.964291120073333,
              3,
              0,
              0.3452362933088894,
              2.896566842424301,
              0,
              -1.029498593846271,
              1,
              0.04114805723520132,
              2.813570469875579
            ],
            [
              0.5830387589144804,
              2.416961241085521,
              5,
              0,
              0.1943462529714934,
              8.575759198769486,
              0,
              -3.047998722828763,
              0.9999999999999996,
              0.0002772559397019592,
              2.813570469875579
            ],
            [
              0.6032478282541186,
              2.326510426294275,
              3,
              2,
              0.2059036192892666,
              4.973080481172072,
              0.8596565815463165,
              -1.461994268019048,
              0.9924931713334532,
              0.0625544268633047,
              2.813570469875579
            ],
            [
              0.6316257446530458,
              2.223687203575468,
              1,
              0,
              0.2212106890226928,
              1.583216023832758,
              0,
              -0.5627070801261184,
              1,
              0.2212106890226928,
              2.813570469875579
            ],
            [
              0.3618496619887644,
              2.633159792427231,
              1.166666666666667,
              2.833333333333333,
              0.1208175358028452,
              3.224175090435464,
              1.076020278557263,
              -0.7634977815121853,
              0.9371708298053322,
              0.347793705982798,
              2.813570469875579
            ],
            [
              1.046770746752864,
              1.693224756756217,
              4,
              1,
              0.38203374619129,
              3.82127606489597,
              0.5905890496874986,
              -1.148251678711761,
              0.9918621695771429,
              0.07395537443146138,
              2.813570469875579
            ],
            [
              0.562409143075614,
              2.437590856924387,
              6,
              0,
              0.1874697143585379,
              10.66838986149505,
              0,
              -3.791762095785299,
              0.9999999999999996,
              0.00004340969215599344,
              2.813570469875579
            ],
            [
              1,
              2.000000000000001,
              2,
              0,
              0.3333333333333333,
              1.999999999999999,
              0,
              -0.710840557012401,
              1,
              0.1111111111111109,
              2.813570469875579
            ],
            [
              1.036616841783436,
              1.963383158216566,
              4,
              0,
              0.3455389472611451,
              3.858706359736781,
              0,
              -1.371462489051294,
              0.9999999999999996,
              0.01425568278899536,
              2.813570469875579
            ],
            [
              1.402597979086452,
              1.484073953960247,
              3,
              0,
              0.4858875589669445,
              2.138888009773105,
              0,
              -0.7602041721271302,
              1,
              0.1147116000653209,
              2.813570469875579
            ],
            [
              1.267296566637522,
              1.728550890968304,
              6,
              0,
              0.4230177218870482,
              4.734487694478343,
              0,
              -1.682732934955672,
              1,
              0.005729957126347052,
              2.813570469875579
            ],
            [
              1,
              2.000000000000001,
              3,
              0,
              0.3333333333333333,
              2.999999999999999,
              0,
              -1.066260835518601,
              1,
              0.03703703703703698,
              2.813570469875579
            ],
            [
              0.616192608241263,
              2.383807391758738,
              3,
              1,
              0.2053975360804209,
              4.868607574768871,
              0.4194969792682011,
              -1.581304126957736,
              0.9982201601828508,
              0.02932184701114693,
              2.813570469875579
            ],
            [
              1.491682609486757,
              1.47255167300055,
              3,
              0,
              0.503226960938822,
              2.011151689320967,
              0,
              -0.7148040935366741,
              1,
              0.1274358742227053,
              2.813570469875579
            ],
            [
              0.6512781138173065,
              2.204034834411207,
              1,
              0,
              0.2280934264040553,
              1.535442353710838,
              0,
              -0.5457273489861222,
              1,
              0.2280934264040553,
              2.813570469875579
            ],
            [
              0.9204811478456444,
              2.031336864398095,
              3,
              6,
              0.3118353313204316,
              3.259165064946089,
              2.953719840937292,
              -0.1085614265855953,
              0.7021555199193857,
              0.5683707688983957,
              2.813570469875579
            ],
            [
              0.8199376786663686,
              2.180062321333633,
              1,
              1,
              0.2733125595554561,
              1.21960488707691,
              0.4587024830502366,
              -0.2704401443551978,
              0.9253002447892451,
              0.4719253639001576,
              2.813570469875579
            ],
            [
              0.9448827676063598,
              2.028234466702793,
              4,
              4,
              0.3178087822110106,
              4.233329400358382,
              1.97215857716027,
              -0.803665963731168,
              0.9270406279474415,
              0.2276222593649811,
              2.813570469875579
            ],
            [
              0.6433882689867451,
              2.211011459389566,
              3,
              1,
              0.2254023017836848,
              4.662814267230298,
              0.4522816902432918,
              -1.496508661172153,
              0.997418730280412,
              0.03806352642142663,
              2.813570469875579
            ],
            [
              1.056658627263923,
              1.877376324766594,
              4,
              1,
              0.3601383911710582,
              3.785517760222587,
              0.5326582565295351,
              -1.156132230744126,
              0.9939417512596945,
              0.05987701509082932,
              2.813570469875579
            ],
            [
              0.626311250699737,
              1.878970279017236,
              2,
              2,
              0.2499963550086496,
              3.193300452076391,
              1.064412791588203,
              -0.7566498451991258,
              0.9492208002827236,
              0.261712599092043,
              2.813570469875579
            ],
            [
              1.449967849083539,
              1.533759793049414,
              6,
              0,
              0.4859585133068688,
              4.138022787051684,
              0,
              -1.470737211438914,
              1,
              0.01317028486331051,
              2.813570469875579
            ],
            [
              1,
              1.852907757715641,
              5,
              0,
              0.3505195698302958,
              4.999999999999998,
              0,
              -1.777101392531003,
              0.9999999999999996,
              0.005291287388041743,
              2.813570469875579
            ],
            [
              1,
              1.986156615019532,
              4,
              3,
              0.3348786178763298,
              3.999999999999998,
              1.510454904368404,
              -0.884834811243127,
              0.9538360177063205,
              0.1756790949003857,
              2.813570469875579
            ],
            [
              0.6007309287628442,
              2.000000000000001,
              1,
              0,
              0.230985421105677,
              1.664638779393992,
              0,
              -0.5916463785844345,
              1,
              0.230985421105677,
              2.813570469875579
            ],
            [
              0.5327880227890938,
              2.467211977210907,
              2,
              0,
              0.1775960075963645,
              3.75383813909741,
              0,
              -1.334190196865199,
              1,
              0.03154034191416788,
              2.813570469875579
            ],
            [
              1.013484438837863,
              1.963235174725637,
              4,
              0,
              0.3404702391921277,
              3.94677988799384,
              0,
              -1.402765606993442,
              1,
              0.01343744263852242,
              2.813570469875579
            ],
            [
              0,
              3.000000000000001,
              0,
              0,
              0,
              null,
              0,
              null,
              1,
              1,
              2.813570469875579
            ],
            [
              0.9228625204363494,
              2.047226754517222,
              3,
              0,
              0.3107187814921071,
              3.250755051339104,
              0,
              -1.155384265702383,
              1,
              0.02999870555708561,
              2.813570469875579
            ],
            [
              0.577118634838002,
              2.211847836515022,
              2.5,
              1.5,
              0.2069292122246353,
              4.331864973831166,
              0.6781660000460944,
              -1.29859870684051,
              0.9841122335009611,
              0.1107378035052041,
              2.813570469875579
            ],
            [
              0.9920435339579086,
              2.007956466042093,
              3,
              2,
              0.3306811779859693,
              3.024060837361687,
              0.9960375306055435,
              -0.7208006085043346,
              0.9560292323775215,
              0.2059631170632235,
              2.813570469875579
            ],
            [
              0,
              3.000000000000001,
              0,
              0,
              0,
              null,
              0,
              null,
              1,
              1,
              2.813570469875579
            ],
            [
              1.179283953417455,
              1.564659227867181,
              5,
              1,
              0.4297771037902279,
              4.239860964367796,
              0.6391168007637806,
              -1.279777493457716,
              0.9936982720651522,
              0.05646805167491853,
              2.813570469875579
            ],
            [
              0.5280317691319505,
              2.262696728334729,
              2,
              2,
              0.1892092941363799,
              3.787650889430135,
              0.8839010438097616,
              -1.03205157884273,
              0.9767500639866358,
              0.1644561161777869,
              2.813570469875579
            ],
            [
              0.6532149682107427,
              2.133568859867047,
              0,
              0,
              0.234397430338651,
              0,
              0,
              0,
              1,
              1,
              2.813570469875579
            ],
            [
              1,
              2.000000000000001,
              5,
              0,
              0.3333333333333333,
              4.999999999999998,
              0,
              -1.777101392531003,
              1,
              0.004115226337448097,
              2.813570469875579
            ],
            [
              0.6025927628220621,
              2.000000000000001,
              1,
              0,
              0.2315355561692465,
              1.659495536117627,
              0,
              -0.5898183656267237,
              1,
              0.2315355561692465,
              2.813570469875579
            ],
            [
              1.460291505226376,
              1.505314776862553,
              7,
              1,
              0.4924090949111992,
              4.793563459725019,
              0.6643128835048353,
              -1.467619389822067,
              0.9965437231152633,
              0.03195899513736999,
              2.813570469875579
            ],
            [
              0.6464461607973896,
              1.824646096189806,
              1,
              0,
              0.2616034099777195,
              1.546919234181084,
              0,
              -0.5498064650392396,
              1,
              0.2616034099777195,
              2.813570469875579
            ],
            [
              0,
              1.693570063578515,
              0,
              0,
              0,
              null,
              0,
              null,
              1,
              1,
              2.813570469875579
            ],
            [
              1,
              2.000000000000001,
              4,
              0,
              0.3333333333333333,
              3.999999999999998,
              0,
              -1.421681114024802,
              1,
              0.01234567901234551,
              2.813570469875579
            ],
            [
              0.9762106491862363,
              2.02121431598871,
              3.5,
              1,
              0.3256830981686506,
              3.585291763532369,
              0.4947520864509776,
              -1.098440472762731,
              0.9875741143652204,
              0.08655937913472833,
              2.813570469875579
            ],
            [
              1.045921161771633,
              1.583266286010579,
              5.5,
              3.5,
              0.3978115606226155,
              5.258522535947001,
              2.210619925988,
              -1.083286394491404,
              0.9394175820025372,
              0.1794715833958865,
              2.813570469875579
            ],
            [
              0.541909558638458,
              2.440952348839608,
              1,
              4,
              0.1816743702683269,
              1.845326372379349,
              1.638704664555021,
              -0.07343754494034971,
              0.7743206990747291,
              0.6330298268051417,
              2.813570469875579
            ],
            [
              0.5395963364646543,
              2.160552381743324,
              1,
              0,
              0.1998394876645058,
              1.853237193105932,
              0,
              -0.6586780793117598,
              1,
              0.1998394876645058,
              2.813570469875579
            ],
            [
              1,
              2.000000000000001,
              5,
              1,
              0.3333333333333333,
              4.999999999999998,
              0.4999999999999998,
              -1.599391253277902,
              0.9986282578875173,
              0.01783264746227697,
              2.813570469875579
            ],
            [
              0.5570733050459119,
              2.442926694954089,
              1,
              5,
              0.1856911016819706,
              1.795095889431614,
              2.046725352147321,
              0.08943421371878243,
              0.6904870318119362,
              0.7084352054140493,
              2.813570469875579
            ],
            [
              1,
              2.000000000000001,
              7,
              0,
              0.3333333333333333,
              6.999999999999997,
              0,
              -2.487941949543404,
              1,
              0.0004572473708274183,
              2.813570469875579
            ],
            [
              0.8225573049626349,
              2.177442695037367,
              3,
              9,
              0.2741857683208782,
              3.647162309422657,
              4.133289027771889,
              0.1727792936249896,
              0.5730969787384979,
              0.6804081343783108,
              2.813570469875579
            ],
            [
              0.6124565903022219,
              2.074188377950472,
              0,
              4,
              0.2279633511459252,
              0,
              1.928465149319004,
              0.6854156204604623,
              0.355264381558524,
              1,
              2.813570469875579
            ],
            [
              1,
              2.000000000000001,
              5,
              0,
              0.3333333333333333,
              4.999999999999998,
              0,
              -1.777101392531003,
              1,
              0.004115226337448097,
              2.813570469875579
            ],
            [
              0.5428412304308763,
              1.986421324635174,
              4,
              3,
              0.2146243098975939,
              7.368637044804111,
              1.510253621824655,
              -2.082188267791468,
              0.9935428136776405,
              0.04243344972785112,
              2.813570469875579
            ],
            [
              0.6413244440494582,
              2.268308724017959,
              3,
              8,
              0.2204141921008644,
              4.677819515278983,
              3.526856778926122,
              -0.4090754963047927,
              0.7909244417868947,
              0.4501293695593521,
              2.813570469875579
            ],
            [
              1.498952446756796,
              1.501047553243205,
              2,
              0,
              0.4996508155855985,
              1.334265142518226,
              0,
              -0.4742248885549434,
              1,
              0.2496509375153537,
              2.813570469875579
            ],
            [
              0.5454861941097501,
              2.454513805890251,
              3,
              0,
              0.1818287313699166,
              5.499680894575325,
              0,
              -1.954698115245193,
              1,
              0.00601156470445452,
              2.813570469875579
            ],
            [
              0,
              1.693570063578515,
              0,
              0,
              0,
              null,
              0,
              null,
              1,
              1,
              2.813570469875579
            ],
            [
              0.6068607941105102,
              2.35342647865424,
              1,
              5,
              0.2050006429084616,
              1.647824360553268,
              2.124561801845261,
              0.1694421541583335,
              0.6430720056539281,
              0.7475352990123574,
              2.813570469875579
            ],
            [
              0.6505276347189124,
              1.831998804711206,
              0,
              1,
              0.2620425806495119,
              0,
              0.5458518845254589,
              0.1940068288211731,
              0.7379574193504881,
              1,
              2.813570469875579
            ],
            [
              1.372217949706389,
              1.572334161414351,
              5,
              0,
              0.4660192443271458,
              3.643736041399138,
              0,
              -1.295057678637163,
              1,
              0.02197957327689626,
              2.813570469875579
            ],
            [
              0.9197073601538237,
              1.99716929167498,
              3.5,
              1.5,
              0.315305537372378,
              3.805558323915789,
              0.7510630201719076,
              -1.085629571552532,
              0.9799650126213977,
              0.1104317268688818,
              2.813570469875579
            ],
            [
              0.8787257430342793,
              2.035535071735091,
              2,
              0,
              0.3015261155010315,
              2.27602299790821,
              0,
              -0.8089447278030537,
              0.9999999999999999,
              0.09091799832914149,
              2.813570469875579
            ],
            [
              1,
              2.000000000000001,
              5,
              0,
              0.3333333333333333,
              4.999999999999998,
              0,
              -1.777101392531003,
              1,
              0.004115226337448097,
              2.813570469875579
            ],
            [
              0.9150209016817569,
              2.034836314722892,
              2.5,
              3.5,
              0.3101915904923034,
              2.732178025010293,
              1.720040071368904,
              -0.3597343533699187,
              0.8231775935107394,
              0.4381821123277092,
              2.813570469875579
            ],
            [
              0.865620809444287,
              2.036695957885935,
              3,
              4,
              0.2982516654240167,
              3.465720748933873,
              1.96396520772396,
              -0.5337543727050574,
              0.8762194548569038,
              0.3489669871957894,
              2.813570469875579
            ],
            [
              0.7969909599431909,
              2.200141419154665,
              3.5,
              3.5,
              0.2659178371637649,
              4.3915178162742,
              1.590806831564839,
              -0.9954294782007764,
              0.9484274191144803,
              0.1817436501935999,
              2.813570469875579
            ],
            [
              0.8188115889563278,
              2.165975838676202,
              3,
              3,
              0.2743282759019767,
              3.663846531317241,
              1.38505700129764,
              -0.8099280094165807,
              0.9480734847516388,
              0.2097102824711026,
              2.813570469875579
            ],
            [
              0.550169413532847,
              2.449830586467153,
              2,
              2,
              0.183389804510949,
              3.635243891799145,
              0.8163829821735371,
              -1.001880329569376,
              0.9787223661570037,
              0.1558423566754282,
              2.813570469875579
            ],
            [
              0.7749926883753739,
              2.091050896040734,
              1,
              5,
              0.2704050603379995,
              1.29033475412047,
              2.391142180932644,
              0.3912492822192772,
              0.4862404168205052,
              0.8491689067645325,
              2.813570469875579
            ],
            [
              0.8302136776706348,
              2.099435267256453,
              5,
              7,
              0.283383331340164,
              6.022545923392528,
              3.334229975638933,
              -0.9554820028632435,
              0.9067177786554927,
              0.2337591581621019,
              2.813570469875579
            ],
            [
              0.5464226248841675,
              2.36076882500147,
              3.166666666666667,
              7.833333333333334,
              0.1879555007998055,
              5.795270039080002,
              3.31812808199399,
              -0.8804264842869051,
              0.880483942250305,
              0.3081245415535071,
              2.813570469875579
            ],
            [
              0.7146985011505743,
              2.06340370187,
              1.5,
              6.5,
              0.2572614140593881,
              2.098787107549812,
              3.150134893190919,
              0.3736703227794393,
              0.5048101143590292,
              0.7790659059925223,
              2.813570469875579
            ],
            [
              0.5661416964189856,
              2.336685695667876,
              4,
              3,
              0.1950311265362501,
              7.06536901503844,
              1.283869715795275,
              -2.05486209112041,
              0.9958394691715432,
              0.03057373107288985,
              2.813570469875579
            ],
            [
              0.5410051828779493,
              2.435142946239262,
              3.75,
              9.5,
              0.1817803279295856,
              6.931541727662154,
              3.901208351925057,
              -1.077041932371114,
              0.8906825631127604,
              0.2676181780015816,
              2.813570469875579
            ],
            [
              1.025811425176534,
              2.123688275326632,
              0,
              13.42857142857143,
              0.3257061510476252,
              0,
              6.323230948998888,
              2.402006425927786,
              0.00503140445411712,
              1,
              2.632478781382323
            ],
            [
              0.6824746555779483,
              2.424178498030678,
              3,
              8,
              0.2196816386744684,
              4.39576763104774,
              3.300087021850467,
              -0.4162163117690647,
              0.7927334476345338,
              0.4477248855674166,
              2.632478781382323
            ],
            [
              0.8396074102713545,
              2.889490863588951,
              4,
              8,
              0.2251502504390172,
              4.764131367905902,
              2.768653848610353,
              -0.9275887830095865,
              0.8892732121866045,
              0.2760123474060676,
              2.151252317671597
            ],
            [
              0.8477782343575051,
              2.651929077753261,
              1.333333333333333,
              8.666666666666666,
              0.2422426102387938,
              1.572738340403148,
              3.268061253738032,
              0.7387236056955018,
              0.3576360349619916,
              0.8710710186070034,
              2.294935345593502
            ],
            [
              1.014178069685872,
              2.716154193522652,
              4,
              9,
              0.2718733877109273,
              3.944080551099815,
              3.313508497221089,
              -0.288032912669295,
              0.7359390710167185,
              0.4887774363823011,
              2.189236112064449
            ],
            [
              0.5643333276189387,
              2.382664237487079,
              3,
              7.5,
              0.1914943311460242,
              5.316007141838917,
              3.147736840970095,
              -0.7960720606165886,
              0.875969806652152,
              0.3255284836221229,
              2.72371109116606
            ],
            [
              0.7032667029408824,
              2.150944521378443,
              2.5,
              7.5,
              0.2463961661101652,
              3.554839137905486,
              3.486840281307484,
              -0.02666894659559081,
              0.6603367960772938,
              0.6056588584294316,
              2.549739126525694
            ],
            [
              0.8641484541756664,
              1.8946433333707,
              2,
              9,
              0.3132343869068238,
              2.314417147118375,
              4.750234432772308,
              0.8657388580573383,
              0.2798366513024753,
              0.9035545221161252,
              2.813570469875579
            ],
            [
              0.7915828492523347,
              2.209593595794405,
              5.6875,
              5.8125,
              0.2637575176757083,
              7.184971232476745,
              2.63057424273094,
              -1.661955202928957,
              0.9727961285321491,
              0.08879076600783287,
              2.740384928377934
            ],
            [
              0.8638500692176448,
              2.038805446361136,
              2,
              9,
              0.297606817130484,
              2.315216576658171,
              4.41434959675197,
              0.7732689197392988,
              0.3189215980351897,
              0.8837864680695965,
              2.714622256900619
            ],
            [
              0.9042770381609698,
              1.961145228507713,
              3.1875,
              8.3125,
              0.3155824705767626,
              3.524915336214249,
              4.238594816522181,
              0.254685045609211,
              0.5277244695421082,
              0.7107171677591482,
              2.802204105077309
            ],
            [
              0.6535105408152534,
              2.325378773426696,
              1.5,
              5.5,
              0.219380605278231,
              2.295295800628942,
              2.365206074318446,
              0.02709578877947301,
              0.670597802822942,
              0.6496245776033923,
              2.580115834917716
            ],
            [
              0.8378640160562103,
              2.598345368108397,
              0.34375,
              7.15625,
              0.2438338070774774,
              0.4102694392080667,
              2.754156582813997,
              1.049995037843444,
              0.2251123362394633,
              0.877078054306678,
              2.232284019570202
            ],
            [
              0.7701778450805409,
              2.805652242233896,
              1,
              3,
              0.215384351681813,
              1.298401409995669,
              1.069270080889056,
              -0.1231809576996268,
              0.7951354358700342,
              0.6210099032992347,
              1.860119724554689
            ],
            [
              1.029360078161535,
              2.09428154817199,
              1,
              2,
              0.3295384686526219,
              0.9714773490983124,
              0.9549814358750931,
              -0.008803309145967648,
              0.7457860500174005,
              0.6986150274836935,
              1.873830959438162
            ],
            [
              0.6433650800955892,
              2.471369297543762,
              0,
              2,
              0.2065553598131196,
              0,
              0.809267964115179,
              0.4128354784265385,
              0.6295543970412881,
              1,
              1.960267482822902
            ],
            [
              0.7655410915336207,
              2.83875503823446,
              1,
              3,
              0.2123968353240941,
              1.306265608808384,
              1.05680129479077,
              -0.130833333796477,
              0.7998739904797327,
              0.6152046545923174,
              1.906733603575968
            ],
            [
              0.7979995845185427,
              2.964058505477223,
              1,
              5,
              0.2121178263144365,
              1.253133484528479,
              1.686876284918331,
              0.2274794966514425,
              0.6256014935879303,
              0.7607964357975032,
              1.906733603575968
            ],
            [
              1.173896690332094,
              2.392511891477815,
              0.5,
              11.25,
              0.3291537308202517,
              0.4259318593517377,
              4.702170986097402,
              1.905304407030568,
              0.03564039068815286,
              0.9908204719349398,
              2.244386309592501
            ],
            [
              1.096114363806564,
              2.444326767370566,
              1,
              1,
              0.3095982458666461,
              0.9123135623615226,
              0.4091106039294941,
              -0.2242051452022054,
              0.9041489261562956,
              0.5233454178895881,
              2.244386309592501
            ],
            [
              0.7858249014292081,
              2.844600046601546,
              0.5,
              5.5,
              0.2164553496293766,
              0.6362740593873164,
              1.933487980699034,
              0.5779815692902014,
              0.4231924145032673,
              0.768589799327345,
              2.244386309592501
            ],
            [
              1.035405498671983,
              1.974565240961774,
              2.333333333333333,
              4.333333333333334,
              0.3439918817277167,
              2.253545433480969,
              2.194575921544455,
              -0.02577199225475954,
              0.6680162511468386,
              0.6253043257976354,
              2.288123919702928
            ],
            [
              0.9036764761076278,
              2.487623761214834,
              2,
              6,
              0.2664690274728105,
              2.21318143481451,
              2.411940299633532,
              0.08177267087116219,
              0.6371286247963299,
              0.6725863771102507,
              2.430627038368089
            ],
            [
              0.808357837195282,
              2.9300934706397,
              2,
              7,
              0.2162279967378843,
              2.474151802547369,
              2.389002286152924,
              -0.0379412896582522,
              0.6945461125909677,
              0.6112659230871922,
              2.244244124578021
            ],
            [
              0.9604187988731252,
              3.565612871178856,
              1,
              6,
              0.2121988684321546,
              1.041212438962374,
              1.682740167475414,
              0.4102205689569349,
              0.54342041766936,
              0.8116714329595733,
              1.563860462053985
            ],
            [
              0.731012945513778,
              2.857367408181382,
              3.125,
              11.875,
              0.2037166837013285,
              4.274890094871925,
              4.155923374081612,
              -0.05300970580136027,
              0.6581697124571504,
              0.5845438505080736,
              2.244244124578021
            ],
            [
              1.652208951605768,
              2.692447145980235,
              0.7692307692307693,
              3.769230769230769,
              0.3802853239693185,
              0.4655771707828846,
              1.399927487846196,
              0.579393374603245,
              0.3581953538037163,
              0.8860090451432255,
              1.612635487423605
            ],
            [
              0.8340224736953455,
              3.246158371333413,
              1.4375,
              3.0625,
              0.2044082126191804,
              1.723574658163342,
              0.9434228554727069,
              -0.4409815515128917,
              0.8518023797099148,
              0.4618786122384337,
              1.76912571515552
            ],
            [
              1.51595700598307,
              3.031914011966141,
              1,
              0,
              0.3333333333333333,
              0.6596493146265175,
              0,
              -0.4153873931863858,
              1,
              0.3333333333333333,
              1.588034026662264
            ],
            [
              0.6967204508668149,
              3.034748924299798,
              2,
              8.916666666666668,
              0.1867147712650612,
              2.870591781125024,
              2.938189250276773,
              0.03012037256172375,
              0.6661253759500042,
              0.6327215847836879,
              2.244244124578021
            ],
            [
              0.9667951807888405,
              2.435189034868819,
              1.5,
              8.5,
              0.2841856750361034,
              1.551517870389155,
              3.490488778608469,
              0.8006700404108853,
              0.3007907654728412,
              0.8945720658629368,
              2.42168535146423
            ],
            [
              1.003261896274536,
              2.553765614398423,
              1.333333333333333,
              3.666666666666667,
              0.2820506429214341,
              1.328998278798854,
              1.435788251667882,
              0.0536205157770915,
              0.6635750263828784,
              0.6843512844088298,
              1.991587945796152
            ],
            [
              1.636528156303848,
              3.126788307744117,
              3,
              5,
              0.3435690592165889,
              1.833149028596976,
              1.599084910102964,
              -0.1417863982776283,
              0.7200709507026071,
              0.5567349733519044,
              1.650822091098594
            ],
            [
              0.9446571913336362,
              2.406597204543906,
              2,
              9,
              0.2818816716796199,
              2.117170142087698,
              3.739720125581075,
              0.6700085882389016,
              0.3612327721366332,
              0.8607199457119079,
              2.42168535146423
            ],
            [
              1.453134335756132,
              2.412807339384721,
              3,
              8,
              0.3758810809537595,
              2.064502865413997,
              3.315639781682711,
              0.5754996188365596,
              0.3560593657505784,
              0.8456723241899637,
              2.174001294384929
            ],
            [
              1.273313313349899,
              1.788872557644154,
              2,
              3,
              0.4158184274217664,
              1.570705323686828,
              1.67703394363142,
              0.04390686836351509,
              0.654883034463017,
              0.6898246964781561,
              2.42168535146423
            ],
            [
              1.145439533602161,
              2.340030370455858,
              3,
              5,
              0.3286327425374016,
              2.619081943649741,
              2.136724404575124,
              -0.199182581165207,
              0.7509105711277757,
              0.5201843023880588,
              2.42168535146423
            ],
            [
              0.9873673980273959,
              2.497177616160848,
              3.6875,
              6.8125,
              0.2833561896910699,
              3.73467870963437,
              2.728079875420921,
              -0.4156604546518918,
              0.7905460353786449,
              0.4266862191191555,
              2.42168535146423
            ],
            [
              1.291828656901352,
              2.590740976993368,
              2,
              5,
              0.332725173973372,
              1.548192935119821,
              1.929949788265846,
              0.1756010238503709,
              0.5720462359718398,
              0.7355027645703103,
              2.174001294384929
            ],
            [
              0.9820669467824001,
              2.67697177360134,
              5.822516025641026,
              14.69030448717949,
              0.268394794870989,
              5.928838196538082,
              5.487657595812661,
              -0.202934838109303,
              0.6668649310431037,
              0.5199608383014922,
              2.174001294384929
            ],
            [
              1.130775219119109,
              3.489252769123888,
              0,
              1,
              0.2447550581937371,
              0,
              0.2865943129282344,
              0.2029474942449082,
              0.755244941806263,
              1,
              1.412159898768619
            ],
            [
              1.080301280560369,
              3.40795717235556,
              0,
              2,
              0.2406949804458163,
              0,
              0.5868618350674906,
              0.415577467947663,
              0.5765441127201794,
              1,
              1.412159898768619
            ],
            [
              0.9866690700131903,
              3.848892866633473,
              0.3846153846153846,
              1,
              0.2040443454018541,
              0.3898119402995402,
              0.2598149739809916,
              -0.09205541556016705,
              0.8286015016162057,
              0.2709300339085957,
              1.412159898768619
            ]
          ],
          "RESOLVED": [
            [
              0,
              3.000000000000001,
              0,
              0,
              0,
              null,
              0,
              null,
              1,
              1,
              2.813570469875579
            ],
            [
              0.9861762787747781,
              2.012800817734436,
              2.25,
              5,
              0.3288375492839474,
              2.281539364134161,
              2.484100739599207,
              0.0719944204823857,
              0.6194909685324735,
              0.6717366354623884,
              2.813570469875579
            ],
            [
              0.4200457746636998,
              0.8400915493273996,
              0,
              0,
              0.3333333333333334,
              0,
              0,
              0,
              1,
              1,
              2.224312923399057
            ],
            [
              0.2541457272801206,
              1.005991596710979,
              0,
              0,
              0.2016809774947319,
              0,
              0,
              0,
              1,
              1,
              2.224312923399057
            ],
            [
              0.2221654626394427,
              0.8400915493273996,
              0,
              0,
              0.2091447362894673,
              0,
              0,
              0,
              1,
              1,
              2.224312923399057
            ],
            [
              0.2541457272801206,
              1.005991596710979,
              0,
              0,
              0.2016809774947319,
              0,
              0,
              0,
              1,
              1,
              2.224312923399057
            ],
            [
              0.2743801873440054,
              0.7635916740076518,
              0,
              0,
              0.2643426065391646,
              0,
              0,
              0,
              1,
              1,
              2.224312923399057
            ],
            [
              0.4200457746636998,
              0.8400915493273996,
              0,
              0,
[truncated: 4,487,066 more chars]
