# Supplementary material for: Variation in selection constraints on teleost TLRs with emphasis on their repertoire in the Walking catfish, Clarias batrachus
Source: Sci Rep. 2020 Dec 7;10:21394. doi: 10.1038/s41598-020-78347-6 (PMC7721727; doi:10.1038/s41598-020-78347-6)
Supplement: Supplementary file 33 — Supplementary Information 33. [file 41598_2020_78347_MOESM33_ESM.zip › T21/slac/tree.new]

(ECTLR21_3196_BP:0.1323166631236352,(LMTLR21_3196_BP:0.0731855414976448,OFTLR21_3196_BP:0.05760370435422487):0.01136636479826983,(((TOTLR21_3196_BP:0.0708733348199221,SLTLR21_13_3196_BP:0.05954795792444425):0.02331837854484228,SMTLR21_3196_BP:0.1216502442763357):0.02470797446886526,(MMTLR21_3196_BP:0.1322288914500737,(ONTLR21_3196_BP:0.1810916884932554,(TRTLR21_3196_BP:0.2476840570793016,(GMTLR21_3196_BP:0.3186995769137037,((CBTLR21_3196_BP:0.08758184817668994,(IPTLR21_3196_BP:0.05820610175356972,TFTLR21_3196_BP:0.1001477582682121):0.02425913350818161):0.1740183715614296,((CITLR21_3196_BP:0.07498734561339411,CCTLR21_3196_BP:0.08985937870951916):0.03632549946258563,DRTLR21_3196_BP:0.1056992335290538):0.1762494951731949):0.2270443207849951):0.1075459641424218):0.05376968725762677):0.02152416746441347):0.01416435251125412):0.007913434214518855):0
