# Supplementary material for: Variation in selection constraints on teleost TLRs with emphasis on their repertoire in the Walking catfish, Clarias batrachus
Source: Sci Rep. 2020 Dec 7;10:21394. doi: 10.1038/s41598-020-78347-6 (PMC7721727; doi:10.1038/s41598-020-78347-6)
Supplement: Supplementary file 33 — Supplementary Information 33. [file 41598_2020_78347_MOESM33_ESM.zip › T21/struct/S511005_results/Bsites.clr]

cluster 1
FIN	2z7xA	2Z7XA03	90.741 91.207 63.091	0.46 :460,462,482,483,484,485,486,507,508
FIN	2z81A	2Z81A00	90.928 90.740 63.454	0.46 :436,460,462,482,483,484,485,506,507,508,510,511
FIN	2a0zA	2A0ZA10	94.280 87.457 63.945	0.53 :462,484,486,508,510,533,535
COF	3fxiA	BS03_NAG	93.342 88.161 63.410	1.35 :484,486,508,510
SST	2a0zA	BS05_GLC	92.327 89.210 63.305	0.58 :484,486,508
COF	2a0zA	BS01_GLC	92.327 89.210 63.305	1.69 :484,486,508
cluster 2
SST	3ulvA	BS01_UUU	88.121 88.242 61.405	0.52 :438,460,462,463,484,508
SST	3cigA	BS02_UUU	86.887 87.830 60.653	0.52 :438,460,462,463,484
SST	2a0zA	BS03_UUU	86.568 88.229 61.157	0.53 :414,438,460,463,484,508
FIN	3cigA	3CIGA05	87.298 90.612 62.565	0.54 :436,438,460,462,482,484,508
FIN	2a0zA	2A0ZA08	87.298 90.612 62.565	0.53 :436,438,460,462,482,484,508
SST	3uluA	BS01_UUU	86.695 88.979 61.224	0.52 :438,460,462,484
SST	3ciyB	BS05_UUU	86.296 89.781 61.535	0.55 :438,460,484
SST	3ciyA	BS03_UUU	87.823 91.341 62.483	0.58 :460,484
cluster 3
COF	3w3lB	BS02_RX8	69.852 63.936 87.057	1.11 :117,119,141,143,167,193
COF	5awdA	BS01_IDQ	68.385 63.449 87.042	1.04 :119,141,143,167,193
COF	5awbA	BS01_M0A	69.228 63.317 87.321	1.03 :117,119,143,167,193
TMS	3ciyB	BS02_NUC	67.351 65.425 86.257	0.31 :166
cluster 4
COF	4qbzB	BS01_D80	79.446 63.232 89.311	1.17 :69,71,93,95,117,119,143
COF	3w3lA	BS01_RX8	79.823 62.708 89.674	0.99 :69,71,93,95,119,143
COF	3j0aB	BS01_FUC	77.788 60.567 91.168	1.36 :95,119
cluster 5
COF	3w3nB	BS01_RX8	66.267 80.692 55.451	1.00 :341,343,344,366,368,393
COF	4r6aB	BS01_HB2	65.017 80.334 56.355	1.08 :341,343,344,366,368
COF	3w3nA	BS02_RX8	65.613 80.594 54.682	1.00 :341,343,344,368,393
cluster 6
COF	4qc0B	BS01_XG1	69.332 81.133 54.999	1.14 :341,343,366,368,393,417
COF	4r08B	BS02_URI	70.329 81.415 52.507	1.02 :343,368,393,417
COF	4r07A	BS01_URI	70.329 81.415 52.507	0.99 :343,368,393,417
cluster 7
FIN	3a79B	3A79B05	95.786 86.716 64.773	0.42 :462,508,510,511,533,560
cluster 8
SST	3cigA	BS03_UUU	99.643 99.253 52.645	0.50 :471,495,497
cluster 9
COF	3fxiB	BS03_NAG	105.105 77.033 90.489	1.03 :661,683,685,712
cluster 10
COF	4r09C	BS01_06S	60.352 83.198 82.653	1.21 :186,208,209,232,234,255,258,260
COF	4r08A	BS02_UCG	59.738 82.626 80.852	1.07 :209,231,232,234,258,260
cluster 11
TMS	3ciyA	BS01_NUC	62.276 70.503 77.978	0.30 :214
cluster 12
COF	3j0aB	BS02_FUC	111.270 73.709 104.166	0.90 :702,706
cluster 13
COF	3wpcB	BS02_NUC	52.651 67.088 84.283	0.82 :195,196
cluster 14
SST	3j0aA	BS02_UUU	83.644 77.519 106.988	0.53 :83,84,108
cluster 15
COF	3j0aA	BS01_FUC	61.447 63.356 87.078	1.27 :167,169
cluster 16
FIN	3fxiB	3FXIB00	101.988 94.895 51.617	0.51 :492,494,495
cluster 17
FIN	2a0zA	2A0ZA01	74.007 73.373 107.695	0.53 :102,129,132
cluster 18
TMS	3wpiA	BS01_NUC	63.597 75.837 80.632	0.29 :117,140,162,164,188,190,191,211,214,232,234,239,256,260,290,311
cluster 19
TMS	3wpdA	BS01_NUC	83.856 87.262 62.464	0.30 :341,363,365,366,388,390,412,414,436,439,458,460,484,486,510,511,531,533,535,536
cluster 20
TMS	3rg1E	BS01_MAN	71.743 81.822 58.582	0.30 :366,391
