# Supplementary material for: Variation in selection constraints on teleost TLRs with emphasis on their repertoire in the Walking catfish, Clarias batrachus
Source: Sci Rep. 2020 Dec 7;10:21394. doi: 10.1038/s41598-020-78347-6 (PMC7721727; doi:10.1038/s41598-020-78347-6)
Supplement: Supplementary file 33 — Supplementary Information 33. [file 41598_2020_78347_MOESM33_ESM.zip › T21/struct/S511005_results/Bsites.inf]

SITE 1	0.06	6
COF	3fxiA	BS03_NAG	93.342 88.161 63.410	1.35 :484,486,508,510
GLC(2),2Z81A00(1),NAG(1),2Z7XA03(1),2A0ZA10(1)

SITE 2	0.05	8
SST	3ulvA	BS01_UUU	88.121 88.242 61.405	0.52 :438,460,462,463,484,508
UUU(6),3CIGA05(1),2A0ZA08(1)

SITE 3	0.02	4
TMS	3ciyB	BS02_NUC	67.351 65.425 86.257	0.31 :166
NUC(1),IDQ(1),M0A(1),RX8(1)

SITE 4	0.02	3
COF	4qbzB	BS01_D80	79.446 63.232 89.311	1.17 :69,71,93,95,117,119,143
FUC(1),D80(1),RX8(1)

SITE 5	0.02	3
COF	3w3nB	BS01_RX8	66.267 80.692 55.451	1.00 :341,343,344,366,368,393
RX8(2),HB2(1)

SITE 6	0.02	3
COF	4qc0B	BS01_XG1	69.332 81.133 54.999	1.14 :341,343,366,368,393,417
URI(2),XG1(1)

SITE 7	0.01	1
FIN	3a79B	3A79B05	95.786 86.716 64.773	0.42 :462,508,510,511,533,560
3A79B05(1)

SITE 8	0.01	1
SST	3cigA	BS03_UUU	99.643 99.253 52.645	0.50 :471,495,497
UUU(1)

SITE 9	0.01	1
COF	3fxiB	BS03_NAG	105.105 77.033 90.489	1.03 :661,683,685,712
NAG(1)

SITE 10	0.01	2
COF	4r09C	BS01_06S	60.352 83.198 82.653	1.21 :186,208,209,232,234,255,258,260
UCG(1),06S(1)

SITE 11	0.01	1
TMS	3ciyA	BS01_NUC	62.276 70.503 77.978	0.30 :214
NUC(1)

SITE 12	0.01	1
COF	3j0aB	BS02_FUC	111.270 73.709 104.166	0.90 :702,706
FUC(1)

SITE 13	0.01	1
COF	3wpcB	BS02_NUC	52.651 67.088 84.283	0.82 :195,196
NUC(1)

SITE 14	0.01	1
SST	3j0aA	BS02_UUU	83.644 77.519 106.988	0.53 :83,84,108
UUU(1)

SITE 15	0.01	1
COF	3j0aA	BS01_FUC	61.447 63.356 87.078	1.27 :167,169
FUC(1)

SITE 16	0.01	1
FIN	3fxiB	3FXIB00	101.988 94.895 51.617	0.51 :492,494,495
3FXIB00(1)

SITE 17	0.01	1
FIN	2a0zA	2A0ZA01	74.007 73.373 107.695	0.53 :102,129,132
2A0ZA01(1)

SITE 18	0.01	1
TMS	3wpiA	BS01_NUC	63.597 75.837 80.632	0.29 :117,140,162,164,188,190,191,211,214,232,234,239,256,260,290,311
NUC(1)

SITE 19	0.01	1
TMS	3wpdA	BS01_NUC	83.856 87.262 62.464	0.30 :341,363,365,366,388,390,412,414,436,439,458,460,484,486,510,511,531,533,535,536
NUC(1)

SITE 20	0.01	1
TMS	3rg1E	BS01_MAN	71.743 81.822 58.582	0.30 :366,391
MAN(1)
