# Supplementary material for: Variation in selection constraints on teleost TLRs with emphasis on their repertoire in the Walking catfish, Clarias batrachus
Source: Sci Rep. 2020 Dec 7;10:21394. doi: 10.1038/s41598-020-78347-6 (PMC7721727; doi:10.1038/s41598-020-78347-6)
Supplement: Supplementary file 33 — Supplementary Information 33. [file 41598_2020_78347_MOESM33_ESM.zip › T21/struct/S511005_results/lscore.txt]

		%%%%%%%%%%%%%%%%%%%%%%%%%%%%%%%%%%%%%%%%%%%%%%%%%%%
		% B-factor and local structure quality estimation %
		%       in I-TASSER structure modeling            %
		%%%%%%%%%%%%%%%%%%%%%%%%%%%%%%%%%%%%%%%%%%%%%%%%%%%

1. How was the local accuracy estimated?

    The local accuracy was defined as the distance deviation (in Angstrom) between residue positions 
    in the model and the native structure. It was estimated using support vector regression that makes 
    use of the coverage of threading alignment, divergence of I-TASSER simulation decoys, and 
    sequence-based secondary structure and solvent accessibility predictions. Large-scale benchmark 
    tests show that the estimated local accuracy has an average error of 2.21 Angstrom and the
    Pearson's correlation coefficient between estimated and actual error is 0.7. 

    Based on these tests, the local accuracy estimations tend to be  more accurate for residues:
	 1) that have higher threading alignment coverage
	 2) that are located at alpha-helix and beta-strand regions
	 3) that are buried (at 25% threshold)

    The estimated local accuracy for each model is available at the columns 61-66 in the model's PDB file
    and also at the bottom of this page (columns with label RSQ_*).

2. What is normalized B-factor?

    Normalized B-factor for a target protein is defined as z-score-based normalization of the 
    raw B-factor values. The normalized B-factor (called B-factor profile, BFP) is predicted using a 
    combination of both template-based assignment and profile-based prediction. Based on the distributions
    and predictions of the BFP, residues with BFP values higher than 0 are less stable in experimental 
    structures. The estimated normalized B-factor is shown at the bottom of this page.

For more information about the local accuracy and normalized B-factor predictions, please refer to the 
following article:

J Yang, Y Wang, Y Zhang. ResQ: An approach to unified estimation of B-factor and residue-specific error 
in protein structure prediction, Journal of Molecular Biology, 428: 693-701 (2016).
#RES	SS	SA	COV	BFP	RSQ_1	RSQ_2	RSQ_3	RSQ_4	RSQ_5	
1	C	E	0.18	1.83	27.55	27.18	27.80	35.00	29.02	
2	C	B	0.20	1.15	26.13	26.01	27.02	34.00	28.68	
3	C	E	0.22	0.56	25.97	25.40	26.98	33.52	27.49	
4	C	B	0.19	0.10	24.96	24.57	26.05	32.77	25.29	
5	C	B	0.18	-0.12	25.01	23.55	25.37	32.71	25.61	
6	C	B	0.18	-0.19	24.44	22.99	24.89	32.38	25.71	
7	C	B	0.18	-0.15	24.44	22.46	25.46	32.07	23.92	
8	C	B	0.20	-0.34	23.48	21.91	24.96	32.48	22.57	
9	C	B	0.20	-0.32	22.96	21.41	24.89	33.09	24.17	
10	C	B	0.19	-0.27	22.62	22.08	26.36	32.97	24.39	
11	H	B	0.20	-0.35	22.33	22.15	26.97	33.51	23.76	
12	H	B	0.20	-0.40	21.00	20.86	25.77	31.71	24.29	
13	H	B	0.22	-0.23	21.06	21.51	26.12	31.84	26.90	
14	H	B	0.21	-0.16	21.33	22.05	27.45	32.44	26.40	
15	H	B	0.20	-0.23	20.06	21.07	27.57	31.22	24.59	
16	C	B	0.22	-0.09	19.02	20.61	27.04	29.55	22.11	
17	C	B	0.24	-0.28	18.55	19.59	25.14	28.76	20.33	
18	H	B	0.23	-0.43	17.86	18.76	23.12	27.54	20.12	
19	H	B	0.24	-0.57	17.63	19.21	21.43	26.43	20.57	
20	H	B	0.28	-0.53	17.69	20.07	21.39	25.81	18.66	
21	C	B	0.28	-0.51	16.50	20.75	20.01	24.98	18.53	
22	C	B	0.28	-0.52	16.08	20.67	19.38	24.53	19.08	
23	C	B	0.28	-0.66	15.05	18.94	17.52	23.38	20.18	
24	C	B	0.30	-0.48	14.55	18.25	17.63	22.65	18.59	
25	C	B	0.31	-0.25	13.23	16.97	17.35	22.39	18.07	
26	C	B	0.30	-0.30	12.65	17.32	16.85	21.71	18.32	
27	C	B	0.32	-0.34	12.95	16.53	16.16	21.03	17.18	
28	C	B	0.37	-0.22	13.90	16.51	15.36	21.08	17.65	
29	C	E	0.49	-0.26	12.97	16.52	13.39	19.92	15.25	
30	C	B	0.50	-0.32	10.31	15.40	12.69	18.64	13.24	
31	C	B	0.52	-0.20	9.11	14.15	13.73	17.16	12.87	
32	C	E	0.56	0.05	8.72	12.77	12.64	16.55	11.20	
33	C	E	0.58	-0.03	9.31	12.05	11.93	15.21	10.40	
34	C	B	0.59	-0.17	11.18	11.42	11.91	13.88	10.57	
35	H	E	0.56	0.03	12.17	11.85	13.20	14.21	12.22	
36	H	E	0.58	0.09	12.10	11.09	13.14	13.06	12.79	
37	H	B	0.55	-0.11	11.84	10.27	10.99	11.36	10.36	
38	H	B	0.59	-0.12	11.11	8.86	8.41	10.10	7.77	
39	C	E	0.68	0.09	10.41	8.51	8.66	9.01	8.95	
40	C	E	0.74	0.04	9.36	8.34	8.06	9.07	7.59	
41	C	B	0.75	-0.14	9.12	8.04	8.26	8.33	6.21	
42	C	E	0.80	-0.06	6.83	8.61	7.64	8.66	6.00	
43	C	B	0.81	-0.16	5.15	6.66	7.13	7.45	5.51	
44	C	B	0.80	-0.20	4.88	5.93	6.47	7.80	5.60	
45	C	E	0.75	-0.09	4.99	6.62	6.37	8.95	5.98	
46	S	B	0.75	-0.29	4.45	5.72	5.77	8.48	5.56	
47	S	B	0.74	-0.41	4.58	5.55	5.57	7.67	5.93	
48	S	B	0.81	-0.38	4.43	5.57	5.61	6.96	5.69	
49	C	B	0.83	-0.28	4.68	5.79	5.77	6.49	6.07	
50	C	E	0.85	-0.26	4.46	5.67	5.98	5.89	6.11	
51	C	B	0.85	-0.28	4.50	5.65	6.00	6.75	6.25	
52	C	B	0.85	-0.27	4.64	5.56	5.87	7.28	6.09	
53	C	E	0.85	-0.17	4.43	5.61	5.53	6.53	5.68	
54	C	B	0.86	-0.16	4.61	5.57	5.69	6.18	5.80	
55	C	B	0.85	0.08	4.79	5.79	5.88	5.73	5.94	
56	C	E	0.87	0.30	4.93	6.72	6.23	5.86	6.50	
57	C	E	0.87	0.33	5.03	7.68	6.15	5.05	6.38	
58	C	B	0.89	0.02	4.83	7.87	5.46	4.55	5.74	
59	C	B	0.91	0.02	5.05	6.51	5.28	4.53	5.54	
60	C	E	0.89	0.24	5.33	4.49	5.34	4.65	5.59	
61	C	E	0.92	0.24	5.21	4.45	5.16	4.59	5.39	
62	C	B	0.92	-0.10	4.64	4.35	5.06	4.49	5.29	
63	C	E	0.92	-0.21	4.34	4.27	5.00	4.40	5.20	
64	S	E	0.93	-0.42	3.82	4.02	4.64	4.10	4.75	
65	S	E	0.94	-0.57	3.80	3.98	4.65	4.03	4.79	
66	S	E	0.94	-0.57	3.70	4.07	4.58	4.06	4.85	
67	C	E	0.94	-0.62	4.17	4.39	5.08	4.36	5.29	
68	C	B	0.94	-0.56	4.05	4.49	5.09	4.40	5.26	
69	C	E	0.94	-0.51	4.08	4.59	5.18	4.49	5.33	
70	C	B	0.94	-0.58	4.21	4.68	5.24	4.52	5.41	
71	C	B	0.94	-0.38	4.22	4.66	5.25	4.51	5.42	
72	C	B	0.94	-0.38	4.31	4.80	5.32	4.60	5.52	
73	C	E	0.95	-0.23	4.37	4.80	5.37	4.63	5.55	
74	C	B	0.95	-0.23	4.50	4.69	5.41	4.58	5.68	
75	C	B	0.95	-0.46	4.47	4.58	5.30	4.56	5.59	
76	C	E	0.95	-0.33	4.57	5.13	5.42	5.39	5.65	
77	H	B	0.92	-0.11	4.86	7.27	5.65	6.37	5.90	
78	H	E	0.90	-0.10	4.95	8.95	5.70	6.30	5.95	
79	H	B	0.90	-0.26	4.85	9.01	5.62	7.19	5.87	
80	H	E	0.90	-0.18	4.83	7.47	5.56	7.36	5.82	
81	C	E	0.93	0.22	4.73	6.06	5.40	6.16	5.65	
82	C	E	0.95	0.12	4.69	6.20	5.30	4.63	5.56	
83	C	B	0.95	-0.08	4.56	4.75	5.20	4.67	5.45	
84	C	E	0.95	-0.11	4.57	4.63	5.20	4.69	5.43	
85	C	E	0.95	-0.23	4.51	4.52	5.11	4.63	5.33	
86	C	E	0.95	-0.24	4.36	4.42	5.03	4.52	5.31	
87	C	E	0.95	-0.26	4.24	4.33	4.95	4.45	5.19	
88	S	E	0.95	-0.52	3.74	3.88	4.53	4.06	4.69	
89	S	E	0.95	-0.78	3.73	3.93	4.56	4.05	4.75	
90	S	B	0.95	-0.70	3.64	4.00	4.63	4.01	4.73	
91	C	E	0.95	-0.70	4.11	4.45	5.06	4.40	5.32	
92	C	E	0.95	-0.52	3.99	4.43	5.08	4.33	5.32	
93	C	E	0.95	-0.55	4.02	4.51	5.08	4.37	5.29	
94	C	B	0.95	-0.73	4.12	4.59	5.15	4.42	5.26	
95	C	E	0.94	-0.46	3.86	4.35	4.83	4.13	4.99	
96	C	B	0.95	-0.31	4.23	4.75	5.25	4.53	5.38	
97	C	E	0.95	-0.03	4.31	4.83	5.50	4.56	6.07	
98	C	E	0.91	-0.07	4.52	5.03	5.55	4.75	5.51	
99	C	B	0.95	-0.32	4.33	4.70	5.35	4.48	5.48	
100	C	E	0.95	-0.21	4.52	4.93	5.42	4.70	5.71	
101	H	E	0.95	-0.02	4.59	4.97	5.45	4.78	5.79	
102	H	E	0.94	-0.20	4.60	4.90	5.36	4.77	5.60	
103	H	B	0.94	-0.38	4.51	4.81	5.29	4.68	5.53	
104	H	E	0.95	-0.30	4.45	4.72	5.21	4.66	5.45	
105	H	E	0.95	-0.04	4.62	4.84	5.33	4.80	5.57	
106	C	E	0.95	-0.11	4.61	4.74	5.27	4.73	5.51	
107	C	B	0.95	-0.24	4.48	4.62	5.17	4.65	5.40	
108	C	E	0.95	-0.02	4.49	4.62	5.17	4.67	5.37	
109	C	E	0.95	-0.15	4.41	4.50	5.08	4.60	5.27	
110	C	E	0.95	-0.34	4.27	4.41	5.02	4.49	5.29	
111	C	E	0.95	-0.37	4.15	4.29	4.94	4.41	5.16	
112	S	B	0.95	-0.65	3.65	3.83	4.52	3.94	4.66	
113	S	E	0.95	-0.77	3.65	3.91	4.53	3.95	4.70	
114	S	E	0.95	-0.69	3.61	3.99	4.64	4.00	4.71	
115	C	B	0.95	-0.70	4.06	4.45	5.05	4.38	5.27	
116	C	E	0.95	-0.57	3.78	4.31	4.94	4.19	5.04	
117	C	E	0.95	-0.58	3.98	4.42	5.20	4.38	5.27	
118	C	B	0.95	-0.73	4.11	4.53	5.25	4.35	5.37	
119	C	E	0.93	-0.55	3.79	4.18	4.86	3.99	4.96	
120	C	B	0.95	-0.46	4.22	4.83	5.27	4.44	5.42	
121	C	E	0.95	-0.32	4.21	4.68	5.35	4.47	5.49	
122	C	E	0.95	-0.23	4.60	4.89	5.36	4.66	5.53	
123	C	B	0.92	-0.38	4.97	4.98	5.34	4.99	5.54	
124	C	B	0.91	-0.38	5.64	5.12	5.43	4.95	5.65	
125	H	E	0.83	-0.17	5.28	5.20	5.53	4.92	5.77	
126	H	E	0.78	-0.00	5.24	5.31	5.74	5.22	5.99	
127	H	B	0.80	-0.38	4.88	5.07	5.54	5.15	5.77	
128	C	B	0.76	-0.43	4.87	4.99	5.40	4.86	5.63	
129	C	E	0.70	-0.25	4.83	5.11	5.57	5.06	5.81	
130	C	E	0.74	-0.23	4.80	5.03	5.52	5.02	5.75	
131	C	B	0.82	-0.43	4.56	4.79	5.31	4.81	5.52	
132	C	E	0.93	-0.34	4.44	4.61	5.15	4.68	5.34	
133	C	E	0.93	-0.45	4.35	4.49	5.07	4.60	5.23	
134	C	B	0.95	-0.58	4.20	4.41	4.98	4.49	5.15	
135	C	E	0.95	-0.49	4.10	4.31	4.93	4.44	5.05	
136	S	E	0.92	-0.60	3.63	3.90	4.52	4.00	4.63	
137	S	E	0.92	-0.72	3.64	3.96	4.55	3.99	4.68	
138	S	E	0.92	-0.78	3.59	4.04	4.59	4.04	4.69	
139	C	B	0.95	-0.76	4.02	4.46	5.04	4.37	5.21	
140	C	E	0.95	-0.65	3.81	4.28	5.00	4.27	5.05	
141	C	E	0.95	-0.61	3.95	4.48	5.20	4.39	5.24	
142	C	B	0.93	-0.76	4.07	4.67	5.22	4.46	5.32	
143	C	E	0.92	-0.44	3.87	4.44	4.96	4.17	5.03	
144	C	E	0.95	-0.27	4.15	4.74	5.21	4.48	5.29	
145	C	E	0.95	-0.10	4.24	4.88	5.34	4.57	5.41	
146	C	E	0.95	-0.11	4.28	4.92	5.24	4.62	5.62	
147	C	B	0.95	-0.35	4.24	4.74	5.15	4.50	5.44	
148	C	E	0.94	-0.31	4.38	4.90	5.59	4.67	5.66	
149	H	E	0.94	-0.04	4.44	4.94	5.80	4.75	5.49	
150	H	E	0.92	-0.08	4.49	4.93	5.22	4.78	5.43	
151	H	B	0.92	-0.41	4.42	4.85	5.20	4.70	5.42	
152	H	B	0.95	-0.49	4.33	4.71	5.11	4.64	5.32	
153	C	E	0.95	-0.25	4.39	4.74	5.11	4.69	5.33	
154	C	E	0.95	-0.29	4.42	4.72	5.15	4.71	5.37	
155	C	B	0.95	-0.40	4.30	4.58	5.06	4.61	5.25	
156	C	E	0.95	-0.26	4.34	4.56	5.04	4.65	5.21	
157	C	E	0.95	-0.33	4.25	4.43	4.99	4.56	5.13	
158	C	E	0.95	-0.49	4.13	4.39	4.95	4.49	5.09	
159	C	E	0.95	-0.47	4.04	4.29	4.90	4.44	4.98	
160	S	E	0.95	-0.61	3.53	3.83	4.55	3.96	4.53	
161	S	E	0.95	-0.71	3.53	3.89	4.50	3.93	4.58	
162	S	B	0.95	-0.69	3.51	3.91	4.55	3.93	4.60	
163	C	E	0.95	-0.53	3.98	4.51	5.03	4.45	5.14	
164	C	E	0.95	-0.51	3.77	4.26	4.93	4.26	4.99	
165	C	E	0.95	-0.54	3.92	4.49	5.14	4.41	5.10	
166	C	B	0.95	-0.63	4.04	4.64	5.17	4.47	5.17	
167	C	E	0.95	-0.47	4.08	4.63	5.20	4.38	5.18	
168	C	B	0.92	-0.49	4.15	4.73	5.22	4.50	5.23	
169	C	E	0.92	-0.14	4.20	4.87	5.29	4.56	5.27	
170	C	E	0.82	-0.01	4.41	5.04	5.40	4.75	5.40	
171	C	B	0.77	-0.01	4.47	5.03	5.39	4.79	5.46	
172	C	E	0.83	0.12	4.45	4.95	5.29	4.73	5.36	
173	C	E	0.87	0.12	4.44	4.89	6.23	4.73	6.19	
174	C	E	0.78	0.10	4.48	5.12	7.28	4.95	7.51	
175	H	B	0.76	0.01	4.46	5.13	8.45	4.93	7.27	
176	H	E	0.87	-0.13	4.33	4.85	7.47	4.72	7.01	
177	H	B	0.92	-0.36	4.24	4.78	6.62	4.68	5.78	
178	H	B	0.92	-0.58	4.15	4.66	6.62	4.63	5.54	
179	H	E	0.92	-0.16	4.22	4.76	7.70	4.75	5.72	
180	C	E	0.90	-0.15	4.41	4.80	8.86	4.81	6.03	
181	C	B	0.90	-0.45	4.35	4.67	9.05	4.73	5.39	
182	C	E	0.90	-0.28	4.39	4.64	8.08	4.75	5.69	
183	C	E	0.90	-0.28	4.30	4.52	7.58	4.68	6.05	
184	C	B	0.90	-0.58	4.19	4.50	7.94	4.62	6.59	
185	C	E	0.90	-0.43	4.11	4.40	8.75	4.57	6.70	
186	S	E	0.90	-0.55	3.58	3.92	9.18	4.07	5.46	
187	S	E	0.90	-0.67	3.59	4.01	8.83	4.07	5.35	
188	S	E	0.90	-0.64	3.62	4.07	10.55	4.10	5.22	
189	C	E	0.91	-0.56	3.99	4.55	12.11	4.52	6.31	
190	C	E	0.92	-0.49	3.78	4.33	14.13	4.34	5.81	
191	C	E	0.92	-0.57	3.98	4.56	16.64	4.42	8.19	
192	C	B	0.92	-0.71	4.10	4.67	17.10	4.50	10.03	
193	C	E	0.91	-0.53	4.11	4.71	17.58	4.48	10.70	
194	C	B	0.92	-0.48	4.16	4.76	16.56	4.57	10.03	
195	C	E	0.90	-0.19	4.19	4.83	18.26	4.60	11.89	
196	C	E	0.91	-0.11	4.19	4.89	17.47	4.62	10.73	
197	C	B	0.86	-0.17	4.11	5.42	15.05	4.66	9.53	
198	C	E	0.78	-0.03	4.45	5.67	14.64	4.96	8.61	
199	C	E	0.75	0.04	4.61	5.57	13.19	5.16	7.08	
200	C	E	0.80	0.28	4.62	5.58	12.19	5.42	6.87	
201	C	B	0.75	0.01	4.70	5.69	10.27	5.27	7.34	
202	C	B	0.64	-0.13	4.91	5.76	8.94	5.28	6.77	
203	C	E	0.65	-0.13	4.79	5.54	7.77	5.28	5.77	
204	C	B	0.77	-0.19	4.56	4.84	8.01	5.03	6.49	
205	C	E	0.80	-0.16	4.54	4.93	7.39	5.00	5.53	
206	C	E	0.83	-0.37	4.36	4.59	6.53	4.80	5.49	
207	C	B	0.82	-0.57	4.28	4.61	5.20	4.77	5.28	
208	C	E	0.83	-0.51	4.22	4.51	5.18	4.72	5.18	
209	S	B	0.82	-0.68	3.71	4.08	4.84	4.25	4.75	
210	S	B	0.82	-0.90	3.71	4.15	4.87	4.23	4.79	
211	S	B	0.82	-0.82	3.70	4.17	4.93	4.22	4.81	
212	C	B	0.82	-0.73	4.19	4.79	5.36	4.76	5.38	
213	C	B	0.82	-0.60	4.09	4.68	5.38	4.70	5.35	
214	C	E	0.82	-0.53	4.18	4.80	5.50	4.67	5.39	
215	C	B	0.82	-0.61	4.27	4.90	5.52	4.73	5.45	
216	C	E	0.82	-0.35	4.33	4.98	5.59	4.77	5.48	
217	C	B	0.81	-0.32	4.35	5.01	5.58	4.83	5.48	
218	C	E	0.81	-0.07	4.42	5.08	5.67	4.88	5.50	
219	C	E	0.81	-0.02	4.39	5.08	5.70	4.99	5.56	
220	C	B	0.82	-0.22	4.37	4.96	5.58	4.95	5.46	
221	C	E	0.82	-0.08	4.43	4.86	5.51	4.95	5.42	
222	H	E	0.82	0.27	4.32	4.90	5.34	4.88	5.29	
223	H	E	0.83	0.12	4.38	4.90	5.31	4.87	5.34	
224	H	B	0.82	-0.28	4.41	4.62	5.28	4.79	5.30	
225	C	B	0.85	-0.15	4.33	4.52	5.20	4.84	5.21	
226	C	E	0.91	-0.17	4.20	5.05	5.71	4.77	5.26	
227	C	B	0.92	-0.35	4.11	5.15	5.70	4.98	5.50	
228	C	E	0.92	-0.21	4.16	4.89	6.14	5.54	5.79	
229	C	E	0.93	-0.34	4.08	4.76	6.37	5.02	5.47	
230	C	B	0.92	-0.57	4.00	4.76	6.12	5.33	5.34	
231	C	E	0.92	-0.55	3.96	4.82	5.60	4.87	5.22	
232	S	B	0.92	-0.69	3.44	3.93	4.61	4.19	4.52	
233	S	E	0.92	-0.75	3.45	3.97	4.62	4.16	4.56	
234	S	B	0.92	-0.72	3.40	3.89	4.54	4.00	4.50	
235	C	B	0.92	-0.74	3.89	4.35	5.03	4.53	4.92	
236	C	B	0.92	-0.70	3.82	4.37	5.02	4.45	4.96	
237	C	E	0.92	-0.58	3.88	4.43	5.11	4.50	5.05	
238	C	B	0.92	-0.50	3.96	4.49	5.27	4.52	5.08	
239	C	E	0.89	-0.21	4.07	4.44	5.22	4.48	5.07	
240	C	B	0.89	-0.20	4.19	4.56	5.35	4.46	5.11	
241	C	E	0.89	0.04	4.27	4.75	5.43	4.55	5.21	
242	C	E	0.89	0.02	4.26	5.09	5.64	4.63	5.30	
243	C	B	0.89	-0.02	4.26	5.04	5.59	4.64	5.49	
244	C	E	0.89	0.16	4.28	4.74	5.97	4.73	5.69	
245	C	E	0.89	0.04	4.25	4.75	5.75	4.82	5.77	
246	H	E	0.83	0.10	4.42	5.22	5.91	4.98	6.08	
247	H	B	0.84	-0.23	4.42	5.11	6.17	5.03	6.03	
248	H	B	0.88	-0.30	4.25	5.80	6.57	4.94	7.09	
249	C	E	0.87	-0.04	4.31	6.46	6.54	4.99	5.75	
250	C	E	0.88	-0.12	4.27	7.98	6.35	5.01	5.84	
251	C	B	0.89	-0.27	4.19	9.66	5.31	5.04	5.40	
252	C	E	0.87	-0.22	4.30	8.69	6.08	5.00	6.04	
253	C	E	0.89	-0.29	4.22	8.60	6.22	5.59	5.95	
254	C	B	0.89	-0.52	4.12	7.52	6.11	5.08	5.62	
255	C	E	0.88	-0.50	4.10	7.46	6.99	5.07	5.66	
256	S	B	0.89	-0.73	3.63	6.35	5.58	4.37	4.57	
257	S	B	0.89	-0.84	3.66	5.25	5.11	4.66	4.60	
258	S	B	0.89	-0.82	3.50	5.19	5.11	4.55	4.58	
259	C	B	0.89	-0.71	4.06	5.27	5.58	4.92	5.00	
260	C	E	0.89	-0.60	3.91	5.14	5.33	4.59	5.00	
261	C	E	0.89	-0.59	3.98	4.92	5.43	4.98	5.08	
262	C	B	0.89	-0.81	4.01	4.90	5.42	5.08	5.10	
263	C	B	0.90	-0.54	4.01	5.20	5.44	4.85	5.07	
264	C	B	0.90	-0.43	4.16	5.93	5.61	5.48	5.19	
265	C	E	0.89	-0.11	4.51	7.42	5.82	6.34	5.25	
266	C	B	0.66	-0.01	7.65	8.93	6.09	6.65	5.56	
267	C	B	0.65	0.04	10.23	9.01	6.15	7.17	5.62	
268	C	E	0.51	0.19	11.26	7.81	6.20	7.26	5.74	
269	C	B	0.32	0.25	10.42	7.57	6.39	7.17	6.13	
270	C	E	0.32	0.21	10.07	8.23	6.35	7.27	7.29	
271	C	E	0.45	0.26	10.31	9.37	6.45	5.71	7.73	
272	C	B	0.44	0.10	9.51	9.59	7.72	5.62	7.69	
273	C	B	0.53	-0.05	8.87	8.46	8.83	5.45	7.85	
274	C	E	0.62	0.12	8.40	6.53	9.11	5.27	7.96	
275	H	E	0.62	-0.02	8.38	5.79	8.95	5.39	8.72	
276	H	B	0.61	-0.22	6.69	5.34	11.54	5.25	8.18	
277	H	B	0.67	-0.24	4.89	4.99	13.66	5.05	7.72	
278	H	B	0.71	-0.07	4.68	5.03	14.49	5.09	7.91	
279	C	E	0.72	-0.07	4.71	5.23	15.67	5.27	7.77	
280	C	B	0.73	-0.22	4.63	5.02	15.65	5.13	7.21	
281	C	B	0.75	-0.33	4.66	4.99	15.80	5.15	7.95	
282	C	E	0.76	-0.33	4.44	4.72	16.58	5.03	7.40	
283	C	B	0.76	-0.53	4.37	4.82	16.67	4.98	6.73	
284	C	E	0.75	-0.42	4.38	5.26	18.82	5.00	6.95	
285	S	B	0.73	-0.62	4.16	5.35	18.90	4.79	6.71	
286	S	B	0.72	-0.72	4.15	5.56	17.77	4.75	6.85	
287	S	E	0.72	-0.61	3.93	7.72	18.43	4.60	6.99	
288	C	B	0.72	-0.60	4.43	9.62	19.48	4.89	8.01	
289	C	E	0.74	-0.46	4.31	12.38	21.32	4.82	8.29	
290	C	E	0.72	-0.38	4.45	14.05	23.52	5.16	9.88	
291	C	B	0.72	-0.43	4.46	16.97	25.57	5.76	11.57	
292	C	E	0.73	-0.24	4.43	17.75	27.23	7.31	12.02	
293	C	B	0.72	-0.38	4.56	19.48	27.11	8.34	12.67	
294	C	B	0.70	-0.17	4.76	20.67	28.46	8.79	13.86	
295	C	E	0.72	0.04	4.72	21.06	26.91	8.35	13.32	
296	C	E	0.72	0.02	4.66	20.40	25.80	8.09	12.27	
297	C	B	0.74	-0.17	4.66	19.28	23.49	7.86	9.96	
298	C	B	0.75	-0.24	4.62	19.14	23.14	7.84	9.31	
299	C	E	0.75	0.07	4.74	18.90	22.94	7.34	10.53	
300	H	E	0.76	0.11	5.40	17.57	20.00	6.66	8.76	
301	H	B	0.71	-0.08	6.16	16.14	18.60	6.43	7.28	
302	C	B	0.72	-0.15	6.14	13.63	18.80	6.35	7.58	
303	C	B	0.68	-0.08	5.15	11.58	16.79	6.20	7.56	
304	C	B	0.70	-0.03	5.28	10.54	14.47	6.29	8.05	
305	C	E	0.82	0.09	4.82	7.76	14.21	5.83	7.80	
306	C	B	0.82	-0.16	4.68	7.26	12.38	5.37	7.56	
307	C	E	0.82	-0.24	4.77	7.03	12.89	4.79	7.50	
308	C	B	0.85	-0.39	4.41	4.65	12.75	4.66	6.78	
309	C	B	0.87	-0.57	4.19	4.50	11.02	4.57	6.51	
310	C	E	0.88	-0.52	4.20	4.58	12.53	4.65	7.18	
311	S	E	0.88	-0.60	3.66	4.24	12.75	4.35	7.65	
312	S	B	0.87	-0.82	3.76	4.23	12.56	4.41	7.69	
313	S	E	0.87	-0.73	3.68	4.39	12.47	4.50	7.45	
314	C	E	0.88	-0.57	4.18	4.86	12.40	4.99	7.39	
315	C	E	0.88	-0.54	4.09	6.44	14.34	4.91	8.63	
316	C	E	0.85	-0.44	4.26	8.82	16.52	5.08	8.57	
317	C	B	0.88	-0.61	4.27	11.28	15.46	4.83	8.29	
318	C	E	0.88	-0.42	4.04	12.38	14.80	4.63	8.86	
319	C	B	0.86	-0.40	4.28	11.77	12.51	4.86	9.50	
320	C	E	0.88	-0.10	4.44	11.45	11.82	5.00	9.54	
321	C	E	0.87	-0.05	4.60	11.90	10.83	5.09	7.83	
322	C	B	0.88	-0.19	4.66	11.58	11.25	4.98	7.74	
323	C	E	0.86	-0.32	4.69	10.70	11.27	5.04	8.56	
324	H	E	0.85	-0.18	4.54	9.72	11.81	5.09	8.04	
325	H	E	0.88	-0.12	4.56	10.05	12.89	4.97	8.57	
326	H	B	0.86	-0.35	4.59	10.16	14.25	4.89	10.38	
327	H	B	0.85	-0.51	4.47	9.02	14.59	4.90	11.48	
328	H	E	0.83	-0.24	4.56	9.31	15.41	5.02	11.64	
329	H	E	0.82	-0.08	4.78	10.48	17.09	5.10	13.21	
330	C	B	0.82	-0.34	4.67	10.53	18.20	4.98	14.85	
331	C	E	0.74	-0.37	4.69	10.59	20.33	5.15	16.47	
332	C	E	0.76	-0.41	4.69	11.23	21.21	5.47	17.84	
333	C	B	0.66	-0.58	5.68	11.88	20.45	6.58	18.13	
334	C	B	0.48	-0.61	5.23	13.15	20.36	8.06	18.13	
335	S	E	0.70	-0.66	5.24	13.80	19.61	9.02	18.07	
336	S	B	0.64	-0.81	4.22	13.24	17.09	8.55	16.53	
337	S	B	0.75	-0.88	4.02	12.32	14.75	7.90	15.48	
338	S	E	0.74	-0.92	3.97	12.66	13.55	8.52	14.35	
339	C	B	0.75	-0.80	4.25	13.02	11.19	10.19	13.66	
340	C	B	0.75	-0.73	4.16	12.25	11.07	10.98	12.64	
341	C	E	0.76	-0.67	4.20	11.07	9.79	11.15	11.02	
342	C	B	0.77	-0.75	4.33	11.82	10.52	12.59	9.18	
343	C	E	0.77	-0.50	4.38	12.84	10.13	14.83	8.12	
344	C	B	0.77	-0.46	4.52	11.72	8.65	15.00	7.40	
345	C	E	0.77	-0.14	4.54	10.77	7.75	14.89	7.94	
346	C	E	0.77	-0.06	4.62	11.23	8.05	15.27	7.56	
347	C	B	0.75	-0.21	4.67	12.52	8.02	14.87	8.06	
348	C	E	0.75	-0.15	4.66	11.55	8.23	13.32	8.43	
349	C	E	0.68	-0.16	4.98	11.31	7.70	13.45	8.62	
350	H	E	0.72	0.07	5.10	13.09	7.31	12.99	7.80	
351	H	B	0.75	-0.18	5.00	12.32	6.81	12.19	7.72	
352	H	B	0.74	-0.46	4.91	11.74	6.80	10.85	6.97	
353	H	B	0.64	-0.45	4.98	10.62	6.33	9.90	6.70	
354	H	E	0.72	0.03	4.96	10.89	5.79	9.45	5.37	
355	H	B	0.76	-0.19	4.90	10.72	5.78	8.77	5.32	
356	C	B	0.79	-0.34	4.70	9.01	5.78	7.93	5.26	
357	C	E	0.85	-0.42	4.57	6.58	5.63	7.16	5.19	
358	C	B	0.88	-0.48	4.38	4.56	5.60	4.81	5.10	
359	C	B	0.88	-0.66	4.27	4.84	5.66	4.75	5.08	
360	C	B	0.88	-0.70	4.18	4.21	5.73	4.70	5.12	
361	S	B	0.88	-0.80	3.66	3.95	5.38	4.21	4.76	
362	S	B	0.88	-0.92	3.65	3.97	5.34	4.18	4.61	
363	S	B	0.88	-0.87	3.59	3.89	5.52	4.22	4.73	
364	C	B	0.88	-0.75	4.10	4.47	5.93	4.59	5.11	
365	C	B	0.88	-0.62	3.99	4.32	5.83	4.58	5.09	
366	C	E	0.88	-0.55	4.02	4.38	5.87	4.52	5.15	
367	C	B	0.88	-0.82	4.11	4.44	5.77	4.54	5.13	
368	C	E	0.88	-0.62	4.07	4.31	5.70	4.42	5.07	
369	C	B	0.88	-0.59	4.06	4.30	5.78	4.44	5.11	
370	C	E	0.88	-0.31	4.29	4.52	5.98	4.66	5.25	
371	C	E	0.88	-0.13	4.46	4.74	6.09	4.82	5.38	
372	C	B	0.73	-0.29	4.53	4.93	6.07	4.99	5.43	
373	C	B	0.80	-0.26	4.61	5.48	6.00	4.99	5.34	
374	C	E	0.79	-0.11	5.08	6.18	6.06	5.92	5.36	
375	H	E	0.52	0.06	6.01	6.31	6.62	6.17	5.99	
376	H	E	0.81	0.01	4.73	5.26	5.93	5.28	5.80	
377	H	B	0.82	-0.33	4.59	4.59	6.20	4.95	5.91	
378	H	B	0.87	-0.46	4.44	4.50	5.89	4.81	5.24	
379	C	E	0.88	-0.17	4.43	4.45	5.54	4.78	4.99	
380	C	E	0.89	-0.08	4.41	4.46	5.84	4.77	5.32	
381	C	B	0.89	-0.33	4.28	4.37	5.64	4.71	5.11	
382	C	E	0.90	-0.31	4.30	4.32	5.92	4.72	5.35	
383	C	E	0.90	-0.34	4.20	4.25	5.30	4.68	5.31	
384	C	B	0.91	-0.44	4.08	4.19	5.32	4.58	4.84	
385	C	E	0.90	-0.44	4.00	4.13	5.23	4.58	4.67	
386	S	E	0.90	-0.65	3.50	3.68	4.79	4.10	4.27	
387	S	B	0.90	-0.88	3.47	3.66	4.81	4.03	4.27	
388	S	E	0.91	-0.80	3.44	3.68	4.92	4.02	4.33	
389	C	B	0.92	-0.73	3.86	4.14	5.27	4.45	4.82	
390	C	E	0.92	-0.60	3.40	3.65	4.92	4.02	4.44	
391	C	E	0.94	-0.60	3.80	4.07	5.27	4.32	4.81	
392	C	B	0.94	-0.69	3.99	4.16	5.36	4.37	4.84	
393	C	E	0.95	-0.52	3.62	3.82	5.04	4.03	4.48	
394	C	B	0.95	-0.45	3.98	4.26	5.44	4.43	4.80	
395	C	E	0.92	-0.03	4.11	4.34	5.61	4.58	4.94	
396	C	E	0.92	0.14	4.14	4.41	5.77	4.64	4.95	
397	C	B	0.92	0.01	4.14	4.31	5.69	4.60	4.91	
398	C	E	0.92	0.02	4.30	4.43	5.76	4.72	4.94	
399	H	E	0.92	0.02	4.39	4.46	5.84	4.80	4.96	
400	H	E	0.91	0.08	4.38	4.48	5.79	4.81	4.90	
401	H	B	0.92	-0.27	4.27	4.38	5.65	4.70	4.84	
402	H	B	0.93	-0.52	4.17	4.27	5.54	4.64	4.75	
403	C	E	0.93	-0.17	4.26	4.33	5.61	4.70	4.76	
404	C	E	0.95	-0.15	4.27	4.30	5.54	4.69	4.75	
405	C	B	0.94	-0.39	4.16	4.22	5.44	4.63	4.70	
406	C	E	0.94	-0.21	4.21	4.25	5.48	4.69	4.66	
407	C	E	0.94	-0.32	4.13	4.17	5.37	4.64	4.63	
408	C	B	0.94	-0.61	4.01	4.11	5.31	4.55	4.62	
409	C	B	0.94	-0.57	3.94	4.05	5.27	4.51	4.58	
410	S	B	0.95	-0.71	3.38	3.53	4.76	3.98	4.12	
411	S	B	0.95	-0.94	3.36	3.52	4.76	3.94	4.13	
412	S	B	0.95	-0.82	3.34	3.52	4.76	3.93	4.19	
413	C	B	0.95	-0.85	3.80	4.05	5.30	4.43	4.71	
414	C	B	0.95	-0.75	3.56	3.77	5.08	4.14	4.56	
415	C	E	0.95	-0.77	3.76	3.98	5.22	4.32	4.71	
416	C	B	0.95	-0.84	3.94	4.07	5.34	4.37	4.76	
417	C	E	0.95	-0.60	3.57	3.80	5.08	4.05	4.44	
418	C	B	0.95	-0.56	3.91	4.14	5.54	4.44	4.83	
419	C	E	0.96	-0.31	3.98	4.28	5.61	4.54	4.86	
420	C	E	0.96	-0.22	4.03	4.31	5.77	4.60	4.89	
421	C	B	0.96	-0.28	3.98	4.23	5.69	4.55	4.85	
422	C	E	0.95	-0.21	4.15	4.35	5.78	4.69	4.87	
423	H	E	0.95	-0.12	4.11	4.37	5.84	4.74	4.87	
424	H	E	0.95	-0.08	4.18	4.30	5.79	4.69	4.83	
425	H	B	0.95	-0.38	4.11	4.23	5.68	4.62	4.79	
426	H	B	0.95	-0.49	4.04	4.19	5.58	4.60	4.70	
427	C	E	0.95	-0.13	4.22	4.27	5.65	4.68	4.71	
428	C	E	0.96	-0.18	4.22	4.24	5.65	4.67	4.67	
429	C	B	0.95	-0.38	4.11	4.16	5.49	4.61	4.62	
430	C	E	0.95	-0.23	4.15	4.20	5.55	4.66	4.61	
431	C	E	0.96	-0.34	4.06	4.12	5.41	4.59	4.54	
432	C	B	0.96	-0.56	3.94	4.04	5.33	4.50	4.52	
433	C	B	0.95	-0.60	3.88	4.00	5.25	4.47	4.51	
434	S	B	0.96	-0.79	3.36	3.50	4.74	3.97	4.08	
435	S	B	0.96	-0.98	3.33	3.48	4.76	3.93	4.08	
436	S	B	0.96	-0.84	3.29	3.45	4.73	3.90	4.12	
437	C	B	0.96	-0.79	3.77	3.93	5.33	4.43	4.68	
438	C	B	0.95	-0.75	3.65	3.82	5.20	4.25	4.62	
439	C	E	0.96	-0.64	3.73	3.91	5.25	4.31	4.67	
440	C	B	0.96	-0.75	3.79	3.98	5.34	4.36	4.70	
441	C	B	0.96	-0.51	3.53	3.73	5.16	4.08	4.47	
442	C	B	0.96	-0.52	3.89	4.10	5.52	4.47	4.82	
443	C	E	0.96	-0.28	3.96	4.18	5.64	4.53	4.90	
444	C	E	0.96	-0.14	4.02	4.23	5.72	4.59	4.92	
445	C	B	0.96	-0.29	3.96	4.13	5.63	4.51	4.79	
446	C	E	0.95	-0.28	4.11	4.30	5.80	4.67	4.89	
447	H	E	0.94	-0.24	4.23	4.38	5.88	4.77	4.92	
448	H	E	0.92	-0.13	4.27	4.40	5.84	4.79	4.86	
449	H	B	0.92	-0.39	4.17	4.31	5.73	4.71	4.81	
450	H	B	0.94	-0.54	4.10	4.20	5.63	4.63	4.70	
451	C	E	0.95	-0.24	4.16	4.25	5.71	4.67	4.71	
452	C	E	0.95	-0.22	4.14	4.26	5.66	4.70	4.67	
453	C	B	0.95	-0.44	4.06	4.18	5.54	4.63	4.60	
454	C	E	0.95	-0.30	4.12	4.18	5.59	4.64	4.60	
455	C	E	0.95	-0.36	4.04	4.12	5.47	4.58	4.55	
456	C	B	0.94	-0.48	3.96	4.08	5.41	4.54	4.56	
457	C	E	0.94	-0.49	3.92	4.06	5.34	4.51	4.56	
458	S	E	0.94	-0.64	3.40	3.55	4.80	4.01	4.11	
459	S	E	0.94	-0.84	3.38	3.52	4.81	3.98	4.11	
460	S	E	0.95	-0.77	3.35	3.49	4.78	3.96	4.15	
461	C	B	0.95	-0.77	3.80	3.93	5.27	4.39	4.61	
462	C	E	0.95	-0.72	3.59	3.73	5.03	4.18	4.45	
463	C	E	0.95	-0.69	3.76	3.93	5.22	4.37	4.67	
464	C	B	0.94	-0.83	3.83	3.98	5.35	4.41	4.73	
465	C	E	0.95	-0.59	3.54	3.69	5.09	4.11	4.45	
466	C	B	0.95	-0.50	3.92	4.10	5.59	4.52	4.81	
467	C	E	0.95	-0.41	3.98	4.12	5.61	4.50	4.88	
468	C	E	0.95	-0.21	4.11	4.72	5.66	5.45	4.88	
469	C	B	0.94	-0.29	3.95	6.27	5.49	7.06	4.65	
470	C	E	0.93	-0.37	4.21	7.23	5.85	9.22	4.95	
471	H	E	0.93	-0.25	4.38	8.13	6.01	11.42	5.05	
472	H	E	0.94	-0.18	4.36	7.94	5.99	11.11	5.00	
473	H	B	0.95	-0.52	4.18	7.02	5.78	8.77	4.84	
474	H	B	0.96	-0.71	4.06	6.39	5.62	6.47	4.69	
475	C	E	0.95	-0.29	4.23	6.93	5.80	4.66	4.79	
476	C	E	0.95	-0.30	4.22	5.89	5.79	4.80	4.75	
477	C	B	0.95	-0.47	4.12	5.73	5.68	4.65	4.69	
478	C	E	0.96	-0.31	4.12	5.42	5.60	4.60	4.61	
479	C	E	0.95	-0.40	4.05	4.18	5.48	4.59	4.57	
480	C	B	0.95	-0.64	3.96	4.06	5.41	4.51	4.56	
481	C	E	0.95	-0.60	3.93	4.06	5.34	4.50	4.57	
482	S	E	0.96	-0.76	3.39	3.53	4.80	3.98	4.10	
483	S	E	0.96	-0.83	3.38	3.49	4.81	3.95	4.10	
484	S	B	0.96	-0.74	3.34	3.47	4.75	3.93	4.12	
485	C	E	0.96	-0.67	3.82	3.94	5.33	4.39	4.60	
486	C	E	0.96	-0.63	3.73	3.88	5.21	4.32	4.57	
487	C	E	0.96	-0.59	3.78	3.94	5.25	4.37	4.67	
488	C	B	0.96	-0.71	3.83	4.01	5.33	4.43	4.67	
489	C	E	0.96	-0.47	3.80	3.99	5.41	4.39	4.64	
490	C	B	0.96	-0.52	3.90	4.13	5.47	4.52	4.76	
491	C	E	0.96	-0.37	4.01	4.15	5.50	4.55	4.73	
492	C	E	0.96	-0.28	4.20	4.29	5.67	4.68	4.83	
493	C	B	0.95	-0.46	4.11	4.24	5.57	4.62	4.70	
494	C	B	0.93	-0.53	4.25	4.29	5.85	4.69	5.36	
495	C	B	0.88	-0.38	4.55	5.45	6.53	5.44	5.85	
496	H	E	0.85	-0.25	4.76	7.03	8.07	7.00	6.43	
497	H	B	0.88	-0.52	4.43	7.31	9.00	5.85	7.54	
498	H	B	0.86	-0.68	4.53	7.08	7.45	7.16	5.48	
499	H	E	0.88	-0.39	4.57	5.69	7.37	6.30	7.38	
500	C	E	0.93	-0.31	4.34	5.91	6.10	6.31	5.27	
501	C	B	0.96	-0.37	4.08	5.29	5.54	4.63	4.72	
502	C	E	0.96	-0.17	4.14	5.62	5.57	4.63	4.63	
503	C	E	0.96	-0.27	4.06	5.44	5.51	4.57	4.61	
504	C	E	0.95	-0.45	3.99	6.45	5.41	4.53	4.60	
505	C	B	0.95	-0.60	4.02	6.31	5.42	4.58	4.69	
506	S	B	0.95	-0.80	3.44	5.40	4.82	4.01	4.17	
507	S	B	0.95	-0.97	3.49	5.42	4.89	4.05	4.22	
508	S	B	0.95	-0.95	3.45	5.52	4.84	4.03	4.24	
509	C	B	0.95	-0.88	3.92	6.07	5.41	4.47	4.72	
510	C	B	0.95	-0.80	3.83	6.22	5.31	4.39	4.69	
511	C	E	0.95	-0.71	3.89	6.71	5.31	4.45	4.78	
512	C	B	0.95	-0.78	3.94	8.96	5.43	4.50	4.83	
513	C	B	0.95	-0.60	3.97	11.34	5.47	4.52	4.85	
514	C	B	0.95	-0.52	4.02	11.62	5.58	4.56	4.91	
515	C	E	0.94	-0.23	4.13	14.15	5.63	4.67	4.91	
516	C	B	0.92	-0.14	4.23	15.47	5.79	4.74	4.99	
517	C	B	0.92	-0.16	4.21	15.40	5.80	4.73	4.95	
518	C	E	0.91	-0.15	4.32	15.03	5.75	4.79	4.90	
519	C	E	0.88	-0.15	4.52	15.75	5.84	4.89	5.00	
520	H	E	0.85	0.12	4.62	16.18	6.82	4.94	6.20	
521	H	B	0.82	-0.07	4.66	15.63	9.27	5.10	7.16	
522	H	B	0.84	-0.26	4.60	13.66	9.28	5.00	6.98	
523	H	E	0.77	0.09	4.80	14.74	9.57	5.12	6.55	
524	C	E	0.72	0.12	4.64	15.42	9.46	5.19	6.32	
525	C	B	0.62	-0.28	5.65	13.56	9.60	5.16	6.03	
526	C	B	0.46	-0.16	6.24	12.59	11.00	5.57	6.66	
527	C	E	0.88	-0.22	4.81	10.69	10.61	4.75	5.80	
528	C	B	0.91	-0.44	4.02	8.96	8.89	4.67	5.44	
529	C	B	0.94	-0.64	4.09	7.72	6.71	4.59	5.60	
530	C	B	0.89	-0.67	4.25	8.06	6.28	4.74	5.54	
531	S	B	0.92	-0.85	3.59	6.43	5.41	4.11	5.25	
532	S	B	0.94	-0.98	3.47	5.81	4.79	4.00	4.20	
533	S	B	0.94	-0.94	3.45	5.59	4.79	3.99	4.25	
534	C	B	0.94	-0.83	3.91	5.74	5.34	4.52	4.72	
535	C	B	0.95	-0.76	3.82	5.59	5.20	4.42	4.66	
536	C	B	0.95	-0.66	3.88	5.54	5.20	4.41	4.75	
537	C	B	0.95	-0.73	3.91	5.44	5.30	4.44	4.77	
538	C	B	0.93	-0.56	3.96	5.96	5.37	4.46	4.82	
539	C	B	0.92	-0.49	3.98	5.94	5.43	4.49	4.82	
540	C	E	0.90	-0.20	4.12	5.80	5.56	4.59	4.92	
541	C	B	0.87	-0.24	4.99	6.07	5.69	4.74	5.03	
542	C	B	0.86	-0.09	6.04	7.19	6.23	4.77	5.93	
543	C	E	0.83	0.02	6.55	8.41	7.03	5.13	7.40	
544	C	E	0.76	0.20	6.70	10.09	7.81	5.03	8.58	
545	C	B	0.74	0.18	6.56	9.03	6.93	5.00	7.87	
546	C	B	0.72	0.20	6.92	7.94	6.24	5.90	5.65	
547	C	B	0.76	0.01	6.30	8.57	6.85	6.69	5.77	
548	C	E	0.79	-0.17	5.35	9.59	6.89	7.62	6.01	
549	H	B	0.82	-0.40	4.69	9.86	6.52	9.98	6.16	
550	H	B	0.82	-0.51	4.65	7.47	6.42	10.42	5.40	
551	H	E	0.81	-0.17	5.11	7.22	6.79	12.51	5.50	
552	H	E	0.85	-0.06	4.45	8.94	6.10	14.15	5.14	
553	C	B	0.86	-0.32	4.29	9.79	5.69	14.29	4.91	
554	C	E	0.86	-0.12	4.39	9.98	5.73	14.61	5.05	
555	C	E	0.87	-0.30	4.27	11.92	5.58	14.28	4.87	
556	C	B	0.88	-0.50	4.18	11.39	5.49	12.71	4.85	
557	C	E	0.88	-0.42	4.17	11.52	5.40	11.83	4.86	
558	C	B	0.88	-0.47	4.11	11.38	5.33	9.68	4.85	
559	C	B	0.87	-0.62	4.15	10.10	5.41	8.06	4.92	
560	C	B	0.87	-0.59	4.10	9.62	5.29	7.67	4.85	
561	C	B	0.87	-0.75	4.06	8.08	5.32	7.47	4.88	
562	C	B	0.88	-0.62	4.06	9.17	5.34	8.51	4.98	
563	C	B	0.88	-0.57	4.10	9.96	5.32	9.50	4.95	
564	C	B	0.86	-0.62	4.19	8.09	5.45	9.16	4.98	
565	C	E	0.83	-0.38	4.41	8.73	5.50	10.26	5.06	
566	C	B	0.55	-0.33	5.77	9.38	6.03	10.74	5.54	
567	C	E	0.52	-0.02	5.52	11.50	6.31	11.77	5.78	
568	C	B	0.55	-0.05	5.03	12.26	6.15	11.03	5.60	
569	C	B	0.70	-0.10	4.68	11.74	6.02	9.92	5.38	
570	C	E	0.58	-0.04	4.95	13.61	7.79	11.41	6.12	
571	C	E	0.63	-0.04	4.90	12.63	7.76	11.53	6.12	
572	C	B	0.77	-0.23	4.51	11.34	6.62	10.97	5.89	
573	C	B	0.88	-0.18	4.44	11.00	5.92	10.08	5.29	
574	H	E	0.91	-0.03	4.44	9.00	5.83	8.90	5.18	
575	H	E	0.93	-0.12	4.40	7.47	5.82	7.87	5.11	
576	H	B	0.95	-0.43	4.22	4.82	5.62	5.50	4.96	
577	H	B	0.95	-0.53	4.21	4.30	5.56	4.64	4.92	
578	C	E	0.96	-0.25	4.26	4.35	5.63	4.66	4.92	
579	C	B	0.93	-0.43	4.31	4.40	5.69	4.72	4.95	
580	C	B	0.96	-0.41	4.20	4.27	5.53	4.61	4.85	
581	C	E	0.96	-0.23	4.28	4.31	5.54	4.64	4.89	
582	C	E	0.96	-0.37	4.21	4.22	5.43	4.58	4.82	
583	C	B	0.96	-0.56	4.12	4.16	5.36	4.53	4.81	
584	C	E	0.96	-0.48	4.13	4.13	5.27	4.50	4.81	
585	S	E	0.96	-0.56	3.69	3.70	4.76	4.02	4.36	
586	S	E	0.95	-0.64	3.66	3.70	4.78	4.01	4.43	
587	S	E	0.96	-0.63	3.56	3.69	4.82	4.01	4.46	
588	C	B	0.96	-0.62	4.01	4.06	5.21	4.52	4.84	
589	C	E	0.96	-0.51	3.96	3.98	5.16	4.44	4.86	
590	C	B	0.96	-0.55	4.01	4.04	5.17	4.44	4.87	
591	C	B	0.96	-0.71	4.06	4.10	5.35	4.56	4.98	
592	C	E	0.96	-0.52	4.04	4.07	5.25	4.43	4.86	
593	C	B	0.96	-0.44	4.16	4.25	5.43	4.57	4.99	
594	C	E	0.97	-0.14	4.15	4.77	5.54	5.31	5.07	
595	C	E	0.97	-0.10	4.30	6.75	5.52	5.13	5.12	
596	C	B	0.96	-0.28	4.27	6.94	5.40	5.30	5.04	
597	C	B	0.96	-0.26	4.36	6.90	5.44	5.79	5.07	
598	H	E	0.95	-0.11	4.44	7.12	6.57	5.41	6.12	
599	H	E	0.96	-0.07	4.42	7.14	6.07	5.66	5.60	
600	H	B	0.96	-0.31	4.32	7.35	5.88	5.23	5.94	
601	H	B	0.96	-0.45	4.30	6.54	6.04	4.94	5.98	
602	C	E	0.97	-0.02	4.37	6.23	6.14	4.58	6.24	
603	C	E	0.97	-0.07	4.32	4.62	5.53	4.54	4.99	
604	C	B	0.97	-0.25	4.26	4.73	5.33	4.56	5.42	
605	C	E	0.97	-0.20	4.35	4.14	5.28	4.54	4.86	
606	C	E	0.97	-0.45	4.26	4.03	5.11	4.48	4.83	
607	C	B	0.97	-0.64	4.19	4.08	5.15	4.45	4.89	
608	C	B	0.97	-0.64	4.13	3.99	5.03	4.37	4.82	
609	S	B	0.97	-0.88	3.71	3.76	4.80	4.14	4.61	
610	S	B	0.97	-1.00	3.69	3.80	4.83	4.09	4.55	
611	S	B	0.97	-0.90	3.70	3.90	4.98	4.27	4.74	
612	C	B	0.97	-0.77	4.08	4.23	5.30	4.57	5.04	
613	C	B	0.97	-0.55	4.09	4.31	5.36	4.64	5.13	
614	C	E	0.95	-0.41	4.19	4.51	5.46	4.75	5.40	
615	C	B	0.87	-0.44	4.48	4.81	6.23	5.08	5.98	
616	C	E	0.15	-0.33	5.78	6.44	9.45	6.77	9.27	
617	C	B	0.18	-0.25	5.86	6.68	8.85	6.93	9.03	
618	C	E	0.90	-0.14	4.58	4.69	5.70	4.92	5.40	
619	C	B	0.92	-0.26	5.52	4.59	5.53	4.86	5.34	
620	C	E	0.94	0.00	4.56	4.50	5.48	4.83	5.33	
621	C	E	0.95	0.04	4.33	4.55	5.55	4.84	5.32	
622	C	B	0.95	-0.20	4.43	4.47	5.50	4.71	5.18	
623	C	E	0.95	-0.25	4.45	4.54	5.60	4.75	5.19	
624	H	E	0.95	-0.02	4.59	4.53	5.55	4.72	5.17	
625	H	E	0.95	0.08	4.58	4.52	5.59	4.71	5.13	
626	H	B	0.96	-0.05	4.44	4.38	5.47	4.63	5.04	
627	H	B	0.96	-0.22	4.44	4.36	5.40	4.68	5.03	
628	C	E	0.96	0.08	4.52	4.59	5.56	4.72	5.13	
629	C	E	0.96	-0.10	4.46	4.54	5.56	4.69	5.06	
630	C	B	0.96	-0.24	4.38	4.37	5.44	4.63	5.01	
631	C	E	0.96	-0.12	4.44	4.40	5.42	4.63	5.02	
632	C	E	0.96	-0.22	4.38	4.34	5.36	4.60	4.98	
633	C	B	0.96	-0.54	4.28	4.24	5.26	4.53	4.94	
634	H	E	0.96	-0.38	4.35	4.27	5.25	4.58	5.00	
635	H	B	0.96	-0.65	4.20	4.18	5.14	4.49	4.94	
636	H	B	0.96	-0.68	4.24	4.19	5.18	4.52	4.97	
637	C	B	0.96	-0.60	4.11	4.05	5.03	4.41	4.87	
638	C	B	0.96	-0.70	4.21	4.13	5.11	4.49	4.97	
639	C	B	0.96	-0.62	4.20	4.10	5.05	4.47	4.97	
640	C	E	0.96	-0.55	4.24	4.11	5.06	4.50	4.99	
641	C	B	0.95	-0.70	4.30	4.17	5.16	4.55	5.04	
642	C	B	0.96	-0.46	4.35	4.18	5.14	4.55	5.05	
643	C	B	0.96	-0.42	4.44	4.28	5.23	4.63	5.13	
644	C	E	0.96	-0.06	4.58	4.36	5.25	4.70	5.22	
645	C	E	0.96	0.01	4.63	4.42	5.31	4.73	5.24	
646	C	B	0.96	-0.24	4.56	4.36	5.24	4.65	5.16	
647	C	E	0.95	-0.12	4.63	4.48	5.38	4.73	5.23	
648	H	E	0.95	0.12	4.77	4.54	5.43	4.77	5.26	
649	H	E	0.94	0.12	4.75	4.59	5.52	4.79	5.26	
650	H	B	0.93	-0.15	4.63	4.64	5.51	4.80	5.27	
651	H	B	0.95	-0.27	4.60	6.33	5.58	6.66	5.26	
652	C	E	0.88	0.09	4.90	7.49	6.88	7.66	7.90	
653	C	E	0.83	0.05	5.09	6.31	7.26	6.42	8.52	
654	C	B	0.89	-0.20	4.86	5.05	7.14	5.11	6.09	
655	C	E	0.94	-0.12	4.71	4.91	6.33	4.83	5.85	
656	C	E	0.97	-0.28	4.50	4.48	5.36	4.66	5.10	
657	C	B	0.97	-0.52	4.44	4.36	5.28	4.61	5.06	
658	C	B	0.95	-0.50	4.43	4.35	5.22	4.61	5.08	
659	S	B	0.96	-0.63	3.96	3.83	4.71	4.11	4.60	
660	S	B	0.97	-0.75	3.97	3.78	4.68	4.09	4.58	
661	S	B	0.97	-0.65	3.87	3.81	4.71	4.15	4.65	
662	C	B	0.97	-0.60	4.35	4.19	5.07	4.54	5.05	
663	C	B	0.97	-0.45	4.19	4.03	4.89	4.48	5.00	
664	C	E	0.97	-0.38	4.30	4.12	4.99	4.51	5.03	
665	C	B	0.97	-0.58	4.38	4.18	5.06	4.56	5.08	
666	C	B	0.97	-0.41	4.36	4.10	4.96	4.48	5.01	
667	C	B	0.97	-0.29	4.51	4.24	5.08	4.59	5.11	
668	C	B	0.97	-0.02	4.69	4.38	5.17	4.71	5.24	
669	C	E	0.96	-0.05	4.75	4.45	5.25	4.74	5.26	
670	C	B	0.96	-0.09	4.61	4.40	5.18	4.66	5.18	
671	C	E	0.96	0.07	4.84	4.61	5.39	4.80	5.32	
672	H	E	0.93	0.23	4.86	4.84	5.51	4.91	5.43	
673	H	E	0.93	0.33	4.88	7.00	5.57	6.33	5.43	
674	H	B	0.92	0.01	4.75	6.54	5.52	7.54	5.39	
675	H	B	0.89	-0.08	4.79	6.44	6.76	7.64	5.46	
676	H	E	0.84	0.33	5.31	7.28	9.21	7.61	7.17	
677	C	E	0.84	0.36	5.22	6.79	9.04	5.22	7.33	
678	C	B	0.87	0.10	5.06	5.99	8.09	5.14	7.23	
679	C	E	0.93	0.29	4.77	5.96	6.38	4.82	5.87	
680	C	E	0.97	0.06	4.60	4.50	5.34	4.70	5.18	
681	C	B	0.97	-0.26	4.51	4.40	5.22	4.62	5.12	
682	C	E	0.96	-0.34	4.50	4.41	5.18	4.64	5.15	
683	S	B	0.96	-0.63	3.99	3.90	4.69	4.17	4.68	
684	S	B	0.96	-0.73	4.01	3.94	4.68	4.16	4.67	
685	S	B	0.97	-0.72	4.00	3.92	4.73	4.24	4.77	
686	C	B	0.97	-0.62	4.46	4.26	5.05	4.59	5.12	
687	C	B	0.97	-0.34	4.01	3.82	4.58	4.25	4.79	
688	C	E	0.97	-0.24	4.39	4.18	4.95	4.57	5.11	
689	C	B	0.97	-0.48	4.50	4.23	5.02	4.62	5.15	
690	C	E	0.97	-0.23	4.60	4.25	5.04	4.65	5.19	
691	C	B	0.96	-0.20	4.41	4.05	4.79	4.43	4.97	
692	C	E	0.96	0.00	4.64	4.23	4.93	4.61	5.15	
693	C	B	0.96	0.22	4.88	4.42	5.08	4.80	5.34	
694	C	B	0.95	0.37	4.93	4.46	5.09	4.83	5.37	
695	C	B	0.95	0.31	5.06	4.62	5.23	4.96	5.50	
696	C	E	0.93	0.50	5.05	4.69	5.34	5.02	5.55	
697	C	B	0.91	0.37	4.99	4.67	5.36	4.98	5.59	
698	H	E	0.88	0.37	5.08	4.71	5.36	5.00	5.53	
699	H	E	0.82	0.12	5.12	4.79	5.47	5.04	5.57	
700	H	B	0.88	-0.09	4.89	4.59	5.30	4.87	5.40	
701	H	E	0.88	-0.07	4.92	4.60	5.26	4.89	5.43	
702	H	E	0.88	0.09	5.00	4.68	5.33	4.93	5.47	
703	H	B	0.88	-0.19	4.94	4.66	5.35	4.89	5.43	
704	H	B	0.88	-0.12	4.82	4.58	5.26	4.84	5.38	
705	H	E	0.87	0.13	4.89	4.75	5.28	4.92	5.44	
706	C	E	0.88	0.21	4.97	4.76	5.34	5.03	5.48	
707	C	E	0.85	0.07	4.97	4.74	5.37	4.93	5.49	
708	C	E	0.82	0.02	5.18	4.88	5.37	4.94	5.51	
709	C	B	0.83	-0.22	4.77	4.98	5.31	4.80	5.39	
710	S	E	0.84	-0.19	5.59	5.62	5.19	4.73	5.23	
711	S	B	0.82	-0.33	4.49	5.43	5.18	4.76	5.26	
712	C	E	0.82	-0.04	4.48	5.26	5.11	4.82	5.22	
713	C	E	0.79	-0.30	4.61	5.48	5.14	5.02	5.31	
714	C	B	0.81	-0.26	4.83	5.18	5.26	5.09	5.47	
715	C	E	0.80	-0.03	4.92	6.53	5.23	6.25	5.48	
716	C	E	0.81	-0.05	4.86	6.96	5.21	6.61	5.42	
717	C	B	0.78	-0.28	4.85	6.14	5.21	6.56	5.44	
718	C	B	0.77	0.02	4.96	6.31	5.18	6.63	5.44	
719	C	B	0.76	0.16	5.09	6.69	5.38	6.68	5.65	
720	C	E	0.75	0.49	5.06	6.49	5.34	6.40	5.59	
721	C	E	0.73	0.80	5.05	6.45	5.48	6.34	5.74	
722	C	B	0.71	0.66	6.43	4.87	5.51	5.29	5.84	
723	C	E	0.73	0.83	6.31	4.77	6.06	5.18	6.17	
724	C	B	0.73	0.65	6.33	4.75	6.00	5.14	6.22	
725	C	E	0.72	0.32	5.52	4.80	5.43	5.16	5.81	
726	C	B	0.72	0.08	5.36	4.69	5.40	5.10	5.68	
727	C	B	0.72	-0.05	5.32	4.76	5.50	5.09	6.03	
728	C	E	0.72	0.10	5.40	4.83	5.57	5.12	6.01	
729	C	E	0.69	0.35	5.27	4.92	5.68	5.23	5.89	
730	C	B	0.68	0.42	5.85	4.96	5.69	5.29	5.93	
731	C	E	0.68	0.74	5.50	5.12	5.81	5.43	6.09	
732	C	E	0.59	0.82	7.06	5.28	6.07	5.58	6.61	
733	C	E	0.52	0.82	6.77	5.43	6.11	5.74	6.48	
734	C	E	0.51	0.77	6.49	5.40	6.11	5.72	6.36	
735	C	B	0.50	0.60	7.06	5.57	6.27	5.90	6.42	
736	C	E	0.24	0.65	8.35	7.07	7.80	7.79	7.81	
737	C	E	0.15	0.43	8.69	7.65	7.93	8.99	8.03	
738	C	B	0.07	0.06	9.77	8.81	7.89	9.58	8.14	
739	C	B	0.05	0.19	11.64	9.88	8.34	11.15	8.25	
740	H	B	0.05	0.41	12.60	10.32	7.43	11.58	7.82	
741	H	B	0.05	0.41	13.21	10.49	6.83	11.41	7.24	
742	H	B	0.07	0.42	13.88	10.44	6.80	10.59	7.21	
743	H	B	0.09	0.19	13.61	9.91	6.71	10.40	7.11	
744	H	B	0.08	0.13	13.29	9.76	6.76	10.81	7.15	
745	H	B	0.08	0.19	13.63	9.80	6.80	9.51	7.18	
746	H	B	0.09	0.23	13.91	9.60	6.81	6.79	7.19	
747	H	B	0.09	-0.02	13.52	9.82	6.83	6.63	7.20	
748	H	B	0.09	0.11	12.78	9.81	6.78	6.68	7.12	
749	H	B	0.09	0.24	13.54	9.44	6.77	6.73	7.12	
750	H	B	0.09	0.03	14.02	9.75	6.86	6.65	7.20	
751	H	B	0.09	-0.03	13.34	9.84	6.84	6.57	7.16	
752	H	B	0.09	-0.08	12.72	9.56	6.75	6.63	7.07	
753	H	B	0.09	-0.36	13.80	9.42	6.84	6.69	7.15	
754	H	B	0.09	-0.28	14.23	9.60	6.92	6.60	7.22	
755	H	B	0.09	-0.25	12.97	9.81	6.87	6.57	7.15	
756	H	B	0.11	-0.45	12.84	9.47	6.78	6.64	7.06	
757	H	B	0.12	-0.20	14.15	9.79	6.78	6.54	7.06	
758	H	B	0.12	0.01	13.74	9.64	6.84	6.44	7.09	
759	H	B	0.12	-0.55	12.49	9.80	6.79	6.50	7.02	
760	H	B	0.12	-0.57	13.07	10.15	6.82	7.89	6.98	
761	H	B	0.12	-0.56	13.47	10.14	6.85	8.09	7.00	
762	H	B	0.12	-0.54	12.82	10.62	6.88	8.81	7.00	
763	H	B	0.12	-0.52	12.28	11.50	6.81	10.04	6.91	
764	H	B	0.12	-0.60	11.96	11.27	6.94	10.99	6.58	
765	H	B	0.11	-0.80	12.45	11.83	9.70	12.23	7.52	
766	H	B	0.07	-0.67	14.66	14.06	12.50	13.79	8.94	
767	H	B	0.08	-0.72	15.77	14.52	13.79	14.81	10.29	
768	H	B	0.08	-0.66	14.54	14.52	14.95	15.19	10.37	
769	H	B	0.08	-0.75	13.76	14.95	13.65	14.77	9.45	
770	H	B	0.06	-0.66	14.21	15.73	13.59	14.95	10.11	
771	H	B	0.06	-0.69	14.67	15.53	12.87	15.48	9.81	
772	H	B	0.08	-0.66	14.22	14.76	11.62	14.81	10.55	
773	H	B	0.06	-0.60	13.52	14.68	10.45	12.88	11.04	
774	H	B	0.06	-0.58	13.87	14.60	10.15	11.34	11.23	
775	H	B	0.08	-0.63	14.47	14.39	9.62	12.42	11.91	
776	H	B	0.06	-0.51	14.23	13.45	9.95	12.55	12.78	
777	H	B	0.07	-0.56	13.01	11.80	10.07	10.17	11.64	
778	H	B	0.06	-0.39	13.65	12.46	11.62	9.59	10.65	
779	H	B	0.08	-0.06	13.64	12.53	12.98	10.04	10.53	
780	H	B	0.08	0.07	12.19	11.44	13.30	9.31	10.61	
781	H	E	0.09	0.13	9.52	9.69	12.10	8.27	8.91	
782	C	E	0.08	0.49	7.65	7.88	10.55	6.93	7.57	
783	C	E	0.09	1.01	7.46	7.45	9.41	6.63	7.12	
784	C	E	0.13	1.15	7.02	6.73	9.43	6.38	7.40	
785	C	E	0.14	1.21	6.74	6.66	8.84	6.40	7.22	
786	C	E	0.14	1.55	7.10	6.23	8.52	6.44	7.52	
787	C	E	0.12	2.10	7.70	6.43	7.44	6.58	8.00	
788	C	E	0.09	1.97	7.66	6.65	7.37	6.86	7.51	
789	C	E	0.14	1.95	8.07	6.57	7.17	6.73	7.62	
790	C	E	0.14	1.81	7.47	6.65	7.18	6.68	7.29	
791	C	E	0.15	1.46	6.79	6.45	7.05	6.56	7.17	
792	C	B	0.15	1.02	6.86	6.35	6.95	6.47	7.06	
793	S	E	0.15	0.63	7.97	5.96	6.57	6.10	6.69	
794	S	E	0.15	0.33	8.36	5.94	6.50	6.02	6.58	
795	S	B	0.15	-0.05	9.30	6.05	6.60	6.11	6.66	
796	S	B	0.15	-0.46	8.53	5.87	6.53	6.02	6.54	
797	S	B	0.15	-0.58	7.63	5.83	6.59	5.99	6.50	
798	S	B	0.14	-0.45	7.08	5.78	6.57	5.97	6.44	
799	S	B	0.14	-0.46	8.16	5.87	6.60	6.06	6.51	
800	S	B	0.13	-0.32	8.71	6.00	6.77	6.21	6.63	
801	S	B	0.14	-0.11	9.63	5.91	6.72	6.15	6.53	
802	C	E	0.14	0.15	9.90	6.07	6.98	6.42	6.79	
803	C	E	0.15	0.43	9.74	6.06	7.01	6.43	6.75	
804	H	B	0.15	0.29	8.77	6.08	6.86	6.27	6.62	
805	H	B	0.15	0.41	8.52	5.90	6.73	6.17	6.54	
806	H	E	0.14	0.14	7.92	5.84	6.71	6.13	6.48	
807	H	B	0.14	-0.08	7.23	5.93	6.77	6.17	6.55	
808	H	B	0.15	0.10	7.32	5.92	6.72	6.16	6.58	
809	H	B	0.15	0.27	7.19	5.79	6.60	6.05	6.47	
810	H	E	0.16	0.50	6.75	5.74	6.57	6.01	6.42	
811	H	E	0.15	0.39	6.75	5.87	6.67	6.09	6.52	
812	H	B	0.16	0.14	6.81	5.95	6.71	6.15	6.60	
813	H	B	0.15	-0.04	6.73	5.87	6.62	6.09	6.56	
814	H	E	0.15	0.13	7.24	5.78	6.54	6.01	6.49	
815	H	E	0.16	-0.07	7.76	5.87	6.61	6.07	6.55	
816	C	B	0.17	-0.13	7.78	6.05	6.75	6.24	6.74	
817	C	E	0.17	0.28	8.12	5.93	6.55	6.13	6.58	
818	C	E	0.17	0.65	9.03	6.51	7.41	6.88	7.00	
819	C	E	0.17	0.50	9.54	6.76	7.43	7.35	6.81	
820	C	E	0.17	0.19	8.93	6.26	6.86	6.73	6.73	
821	C	B	0.17	-0.31	7.99	6.15	6.69	6.39	6.93	
822	S	B	0.18	-0.33	6.96	5.74	6.40	5.92	6.47	
823	S	B	0.16	-0.52	6.22	5.65	6.32	5.83	6.35	
824	S	B	0.15	-0.55	6.53	5.74	6.48	5.91	6.44	
825	S	B	0.15	-0.46	7.37	5.81	6.51	6.01	6.51	
826	S	B	0.15	-0.49	8.69	5.93	6.64	6.13	6.63	
827	C	B	0.15	-0.31	9.50	5.97	6.69	6.27	6.68	
828	C	B	0.15	-0.34	8.59	5.94	6.64	6.23	6.67	
829	C	B	0.16	-0.42	8.49	6.01	6.69	6.20	6.75	
830	C	B	0.16	-0.23	9.12	6.10	6.77	6.28	6.83	
831	C	E	0.17	0.51	9.91	6.10	6.75	6.26	6.83	
832	C	B	0.17	0.60	10.68	6.10	6.75	6.27	6.83	
833	C	B	0.17	0.54	11.19	6.21	6.84	6.35	6.94	
834	C	E	0.15	0.73	10.82	6.29	6.94	6.44	7.00	
835	C	E	0.15	-0.02	10.88	6.36	7.03	6.52	7.04	
836	H	B	0.15	-0.72	10.09	6.30	7.00	6.49	6.97	
837	H	B	0.15	-0.79	9.84	6.41	7.11	6.59	7.07	
838	H	B	0.14	-0.68	9.72	6.44	7.11	6.59	7.11	
839	H	B	0.13	-0.63	9.28	6.31	6.99	6.48	7.00	
840	H	B	0.13	-0.62	8.66	6.35	7.04	6.51	7.02	
841	H	B	0.13	-0.53	8.50	6.47	7.14	6.61	7.13	
842	H	B	0.13	-0.38	8.19	6.41	7.05	6.54	7.09	
843	H	B	0.13	-0.35	7.50	6.32	6.98	6.47	7.00	
844	H	B	0.13	-0.36	7.47	6.44	7.09	6.57	7.10	
845	H	E	0.14	-0.09	7.62	6.48	7.11	6.59	7.15	
846	H	B	0.14	0.09	7.24	6.36	7.06	6.56	7.13	
847	C	B	0.14	-0.24	7.24	6.40	7.11	6.61	7.16	
848	C	B	0.14	-0.34	7.33	6.45	7.15	6.64	7.19	
849	C	B	0.14	-0.56	7.06	6.46	7.11	6.58	7.10	
850	S	B	0.14	-0.67	6.50	6.03	6.71	6.17	6.66	
851	S	B	0.14	-0.68	6.31	5.93	6.63	6.08	6.55	
852	S	B	0.14	-0.64	6.52	5.94	6.67	6.10	6.54	
853	S	B	0.14	-0.65	6.45	5.96	6.66	6.07	6.48	
854	S	B	0.14	-0.72	6.71	6.10	6.82	6.20	6.59	
855	C	B	0.14	-0.54	7.24	6.31	7.15	6.52	6.87	
856	C	E	0.14	-0.30	8.00	6.46	7.34	6.69	7.00	
857	C	E	0.14	-0.05	8.33	6.41	7.28	6.66	6.98	
858	H	B	0.15	-0.57	7.98	6.30	7.12	6.52	6.88	
859	H	B	0.15	-0.33	8.28	6.46	7.29	6.68	7.02	
860	H	B	0.14	-0.09	8.97	6.39	7.25	6.64	6.96	
861	C	B	0.15	0.58	9.18	6.48	7.30	6.72	7.08	
862	H	E	0.14	0.68	8.81	6.35	7.14	6.57	6.96	
863	H	B	0.14	0.94	8.20	6.50	7.26	6.67	7.06	
864	H	B	0.14	0.05	8.83	6.38	7.44	6.71	7.46	
865	H	B	0.09	0.02	9.26	6.71	7.81	6.91	7.90	
866	H	B	0.15	0.01	8.39	6.51	7.29	6.69	7.38	
867	H	B	0.15	0.12	8.57	6.79	7.37	6.80	7.46	
868	H	B	0.15	-0.10	9.16	6.76	7.53	6.84	7.62	
869	H	B	0.15	-0.24	8.79	6.69	7.36	6.81	7.52	
870	H	B	0.13	-0.83	8.31	6.80	7.49	6.89	7.36	
871	H	B	0.15	-0.31	8.72	6.86	7.58	6.97	7.50	
872	H	B	0.15	-0.23	8.88	6.95	7.65	6.98	7.54	
873	H	B	0.15	-0.07	8.44	6.91	7.59	7.00	7.51	
874	H	B	0.15	0.11	7.93	6.90	7.58	6.99	7.49	
875	H	B	0.15	0.10	7.25	6.81	7.47	6.90	7.41	
876	H	B	0.16	0.17	7.10	6.78	7.45	6.87	7.36	
877	H	E	0.16	0.86	7.40	6.91	7.58	6.97	7.46	
878	H	E	0.16	0.91	7.44	6.94	7.63	7.00	7.47	
879	C	E	0.16	0.72	7.57	6.90	7.56	6.95	7.42	
880	C	E	0.17	0.81	7.24	6.74	7.39	6.80	7.29	
881	C	B	0.17	0.42	7.19	6.56	7.20	6.63	7.13	
882	S	B	0.17	-0.05	6.83	6.34	6.98	6.43	6.93	
883	S	B	0.17	-0.19	6.51	6.09	6.76	6.19	6.67	
884	S	B	0.17	-0.39	6.30	6.00	6.69	6.11	6.58	
885	S	B	0.15	-0.53	6.44	6.07	6.79	6.19	6.63	
886	S	B	0.15	-0.39	6.54	5.96	6.72	6.11	6.53	
887	S	B	0.15	-0.53	6.95	5.98	6.77	6.13	6.52	
888	S	B	0.15	-0.39	7.04	6.00	6.82	6.18	6.55	
889	C	B	0.15	-0.12	7.21	6.33	7.20	6.52	6.86	
890	C	E	0.15	0.01	7.44	6.44	7.32	6.61	6.93	
891	C	B	0.15	0.05	7.28	6.52	7.40	6.70	7.02	
892	C	E	0.15	0.22	7.40	6.63	7.54	6.81	7.11	
893	H	E	0.15	0.17	7.54	6.71	7.61	6.88	7.17	
894	H	E	0.15	0.33	7.55	6.68	7.61	6.89	7.16	
895	H	E	0.15	0.33	7.33	6.58	7.48	6.80	7.08	
896	C	B	0.15	0.18	7.31	6.72	7.58	6.91	7.22	
897	C	E	0.15	0.66	7.63	6.76	7.63	6.96	7.28	
898	H	E	0.15	0.46	8.51	6.91	7.75	7.09	7.42	
899	H	B	0.14	-0.22	8.64	6.88	7.69	7.04	7.41	
900	H	B	0.15	-0.05	9.29	6.87	7.65	7.00	7.38	
901	H	E	0.15	-0.06	9.07	6.78	7.54	6.90	7.31	
902	H	B	0.15	-0.17	9.29	6.68	7.46	6.82	7.21	
903	H	B	0.15	0.07	9.90	6.78	7.57	6.90	7.28	
904	H	E	0.15	-0.02	9.70	6.83	7.58	6.92	7.33	
905	H	B	0.15	-0.17	9.04	6.73	7.47	6.83	7.25	
906	H	B	0.15	-0.07	9.23	6.74	7.51	6.84	7.24	
907	C	E	0.14	0.02	9.71	7.03	7.79	7.09	7.50	
908	C	E	0.14	0.56	9.21	7.02	7.74	7.07	7.42	
909	C	E	0.14	0.32	8.87	6.84	7.57	6.90	7.32	
910	C	B	0.14	-0.19	8.28	6.68	7.39	6.75	7.19	
911	S	B	0.15	0.20	7.85	6.19	6.99	6.36	6.79	
912	S	B	0.15	0.11	7.46	6.05	6.79	6.16	6.59	
913	S	B	0.15	0.35	7.41	6.03	6.81	6.15	6.55	
914	C	B	0.16	0.17	7.71	6.31	7.11	6.46	6.85	
915	C	B	0.16	0.33	7.77	6.66	7.13	6.52	6.83	
916	C	E	0.08	0.51	8.66	8.50	7.52	8.88	7.15	
917	C	E	0.05	0.52	10.11	10.82	8.87	11.73	9.92	
918	C	E	0.04	0.52	11.32	11.95	10.70	12.51	11.19	
919	C	E	0.05	0.66	12.01	11.20	11.22	11.33	12.28	
920	C	E	0.05	0.63	11.58	9.30	11.39	8.69	11.71	
921	C	E	0.15	0.67	8.95	6.86	9.34	6.60	9.50	
922	C	E	0.18	0.77	7.74	6.49	7.84	6.34	7.71	
923	C	E	0.17	0.81	7.36	6.17	7.11	6.32	6.95	
924	C	E	0.15	0.73	7.95	6.32	7.29	6.44	7.25	
925	H	E	0.15	0.68	7.50	6.25	7.14	6.36	7.16	
926	H	E	0.15	0.47	7.32	6.15	6.94	6.29	6.73	
927	H	E	0.14	0.02	7.64	6.13	6.87	6.26	6.72	
928	H	B	0.14	-0.26	7.85	6.27	6.99	6.37	6.84	
929	H	B	0.14	-0.45	7.25	6.25	6.98	6.37	6.82	
930	H	B	0.13	-0.16	7.09	6.16	6.87	6.30	6.77	
931	H	E	0.12	0.47	7.44	6.26	6.93	6.37	6.86	
932	H	B	0.13	0.42	7.39	6.36	7.03	6.46	6.94	
933	H	B	0.14	0.30	6.93	6.26	6.94	6.39	6.87	
934	H	B	0.14	0.48	7.18	6.22	6.87	6.35	6.85	
935	H	E	0.14	-0.27	7.19	6.36	6.99	6.45	6.96	
936	H	B	0.14	-0.44	7.09	6.45	7.09	6.54	7.04	
937	H	B	0.15	-0.15	6.91	6.38	7.01	6.49	7.00	
938	C	E	0.15	0.22	7.13	6.50	7.10	6.60	7.14	
939	C	E	0.15	0.40	7.40	6.57	7.17	6.65	7.17	
940	C	E	0.15	0.40	7.58	6.65	7.24	6.73	7.26	
941	C	E	0.15	0.41	7.13	6.70	7.30	6.77	7.30	
942	C	E	0.15	0.61	7.19	6.83	7.43	6.87	7.40	
943	C	E	0.15	0.68	7.35	6.90	7.49	6.94	7.47	
944	C	E	0.14	0.68	7.91	7.02	7.62	7.05	7.58	
945	C	E	0.13	0.60	7.91	7.14	7.73	7.15	7.68	
946	C	E	0.11	0.49	7.84	7.41	8.05	7.37	7.92	
947	C	E	0.03	0.70	9.58	9.13	9.83	9.58	9.19	
948	C	E	0.03	0.73	10.81	10.15	10.67	10.12	10.10	
949	C	E	0.02	0.26	11.21	11.13	10.69	9.84	10.16	
950	C	E	0.02	0.11	12.42	12.04	12.13	10.26	10.24	
951	C	E	0.02	0.14	14.37	14.14	14.52	11.35	12.17	
952	C	E	0.02	0.46	15.72	15.75	16.27	12.52	13.26	
953	C	E	0.02	1.04	16.82	17.45	18.20	13.23	14.48	
954	C	E	0.02	1.43	17.73	18.67	20.19	14.16	16.27	
955	C	E	0.02	1.06	18.51	19.20	22.00	15.84	17.78	
956	C	E	0.03	0.68	18.99	19.71	23.09	16.65	19.43	
957	C	E	0.03	0.60	19.75	20.88	23.71	17.45	20.04	
958	C	E	0.04	0.68	20.66	21.02	24.06	17.77	20.80	
959	C	E	0.04	0.77	21.77	21.66	25.18	18.56	21.81	
960	C	E	0.04	0.69	22.64	22.39	25.80	19.90	22.73	
961	C	E	0.04	0.64	22.92	23.06	26.23	20.71	23.59	
962	C	E	0.04	0.53	23.91	23.86	27.15	21.48	24.49	
963	C	E	0.03	0.55	25.17	25.22	27.77	23.02	25.82	
964	C	E	0.03	0.73	25.94	25.92	28.40	24.64	26.02	
965	C	E	0.04	0.70	26.82	26.83	29.59	25.71	26.95	
966	C	E	0.03	0.90	27.84	27.51	30.49	26.61	28.56	
967	C	E	0.03	1.03	28.66	28.02	31.16	27.55	29.56	
968	C	E	0.03	1.05	29.54	28.82	32.31	29.07	30.20	
969	C	E	0.03	1.24	30.33	29.90	32.96	30.23	31.66	
970	C	B	0.02	0.91	31.53	31.20	34.08	31.81	33.68	
971	C	B	0.01	0.74	31.94	31.49	33.71	32.23	33.98	
972	C	B	0.01	1.05	32.57	32.09	33.00	32.58	34.82	
973	C	B	0.03	1.15	33.68	33.39	33.97	33.62	36.00	
974	C	E	0.05	1.97	35.22	34.67	35.30	34.97	36.90	
975	C	E	0.08	2.47	36.79	35.89	36.35	36.18	37.47	


RES:   Residue number
SS:    Predicted secondary structure: C - random coil; H - alpha-helix; S - beta-strand
SA:    Predicted solvent accessibility at 25% cutoff: E - exposed; B - buried
COV:   Threading alignment coverage defined as the number of threading alignments on the residue divided 
       by the number of total threading programs
BFP:   Predicted normalized B-factor 
RSQ_*: Residue-Specific Quality of models defined as the estimated deviation of the residue on the model
       from the native structure of the protein


You are requested to cite the following article when you use the ResQ prediction results:

     J Yang, Y Wang, Y Zhang. ResQ: An approach to unified estimation of B-factor and residue-specific 
     error in protein structure prediction, Journal of Molecular Biology, 428: 693-701 (2016).
