# Supplementary material for: Variation in selection constraints on teleost TLRs with emphasis on their repertoire in the Walking catfish, Clarias batrachus
Source: Sci Rep. 2020 Dec 7;10:21394. doi: 10.1038/s41598-020-78347-6 (PMC7721727; doi:10.1038/s41598-020-78347-6)
Supplement: Supplementary file 33 — Supplementary Information 33. [file 41598_2020_78347_MOESM33_ESM.zip › T21/struct/S511005_results/model1_2a0zA.pdb]

ATOM      1  N   MET Q   1      77.986  93.282 108.603  1.00  1.00              
ATOM      2  CA  MET Q   1      77.813  91.829 108.659  1.00  1.00              
ATOM      3  HA  MET Q   1      78.548  91.392 109.324  1.00  1.00              
ATOM      4  CB  MET Q   1      76.444  91.510 109.286  1.00  1.00              
ATOM      5  HB1 MET Q   1      76.465  91.860 110.318  1.00  1.00              
ATOM      6  HB2 MET Q   1      76.299  90.429 109.303  1.00  1.00              
ATOM      7  CG  MET Q   1      75.250  92.162 108.570  1.00  1.00              
ATOM      8  HG1 MET Q   1      75.158  91.722 107.578  1.00  1.00              
ATOM      9  HG2 MET Q   1      75.432  93.230 108.453  1.00  1.00              
ATOM     10  SD  MET Q   1      73.657  91.972 109.417  1.00  1.00              
ATOM     11  CE  MET Q   1      73.894  93.071 110.847  1.00  1.00              
ATOM     12  HE1 MET Q   1      74.701  92.704 111.480  1.00  1.00              
ATOM     13  HE2 MET Q   1      74.136  94.077 110.507  1.00  1.00              
ATOM     14  HE3 MET Q   1      72.976  93.106 111.435  1.00  1.00              
ATOM     15  C   MET Q   1      78.010  91.162 107.298  1.00  1.00              
ATOM     16  O   MET Q   1      78.508  90.051 107.173  1.00  1.00              
ATOM     17  N   ALA Q   2      77.844  91.980 106.271  1.00  1.00              
ATOM     18  H   ALA Q   2      77.331  92.825 106.486  1.00  1.00              
ATOM     19  CA  ALA Q   2      78.702  92.015 105.096  1.00  1.00              
ATOM     20  HA  ALA Q   2      79.538  91.337 105.207  1.00  1.00              
ATOM     21  CB  ALA Q   2      77.862  91.531 103.905  1.00  1.00              
ATOM     22  HB1 ALA Q   2      77.019  92.204 103.743  1.00  1.00              
ATOM     23  HB2 ALA Q   2      78.473  91.495 103.006  1.00  1.00              
ATOM     24  HB3 ALA Q   2      77.485  90.527 104.109  1.00  1.00              
ATOM     25  C   ALA Q   2      79.228  93.451 104.919  1.00  1.00              
ATOM     26  O   ALA Q   2      79.795  93.786 103.891  1.00  1.00              
ATOM     27  N   SER Q   3      79.117  94.282 105.953  1.00  1.00              
ATOM     28  H   SER Q   3      78.497  94.022 106.712  1.00  1.00              
ATOM     29  CA  SER Q   3      80.263  95.089 106.350  1.00  1.00              
ATOM     30  HA  SER Q   3      80.958  95.165 105.515  1.00  1.00              
ATOM     31  CB  SER Q   3      79.852  96.535 106.697  1.00  1.00              
ATOM     32  HB1 SER Q   3      80.514  96.948 107.458  1.00  1.00              
ATOM     33  HB2 SER Q   3      78.832  96.560 107.086  1.00  1.00              
ATOM     34  OG  SER Q   3      79.962  97.349 105.540  1.00  1.00              
ATOM     35  HG  SER Q   3      80.103  98.263 105.846  1.00  1.00              
ATOM     36  C   SER Q   3      81.076  94.452 107.494  1.00  1.00              
ATOM     37  O   SER Q   3      82.008  95.096 107.953  1.00  1.00              
ATOM     38  N   TYR Q   4      80.791  93.174 107.815  1.00  1.00              
ATOM     39  H   TYR Q   4      79.850  92.887 107.613  1.00  1.00              
ATOM     40  CA  TYR Q   4      81.592  92.191 108.582  1.00  1.00              
ATOM     41  HA  TYR Q   4      82.600  92.595 108.658  1.00  1.00              
ATOM     42  CB  TYR Q   4      81.094  92.065 110.037  1.00  1.00              
ATOM     43  HB1 TYR Q   4      81.376  91.091 110.437  1.00  1.00              
ATOM     44  HB2 TYR Q   4      80.016  92.109 110.072  1.00  1.00              
ATOM     45  CG  TYR Q   4      81.632  93.094 111.004  1.00  1.00              
ATOM     46  CD1 TYR Q   4      80.757  93.978 111.671  1.00  1.00              
ATOM     47  HD1 TYR Q   4      79.693  93.962 111.466  1.00  1.00              
ATOM     48  CE1 TYR Q   4      81.267  94.889 112.615  1.00  1.00              
ATOM     49  HE1 TYR Q   4      80.614  95.575 113.133  1.00  1.00              
ATOM     50  CZ  TYR Q   4      82.652  94.941 112.870  1.00  1.00              
ATOM     51  OH  TYR Q   4      83.152  95.896 113.691  1.00  1.00              
ATOM     52  HH  TYR Q   4      84.114  95.974 113.581  1.00  1.00              
ATOM     53  CE2 TYR Q   4      83.515  94.031 112.225  1.00  1.00              
ATOM     54  HE2 TYR Q   4      84.573  94.047 112.439  1.00  1.00              
ATOM     55  CD2 TYR Q   4      83.008  93.112 111.296  1.00  1.00              
ATOM     56  HD2 TYR Q   4      83.687  92.427 110.813  1.00  1.00              
ATOM     57  C   TYR Q   4      81.783  90.825 107.944  1.00  1.00              
ATOM     58  O   TYR Q   4      82.481  89.963 108.457  1.00  1.00              
ATOM     59  N   ARG Q   5      81.355  90.707 106.697  1.00  1.00              
ATOM     60  H   ARG Q   5      80.577  91.272 106.421  1.00  1.00              
ATOM     61  CA  ARG Q   5      82.104  89.963 105.693  1.00  1.00              
ATOM     62  HA  ARG Q   5      83.093  89.847 106.013  1.00  1.00              
ATOM     63  CB  ARG Q   5      81.509  88.541 105.573  1.00  1.00              
ATOM     64  HB1 ARG Q   5      82.016  88.030 104.756  1.00  1.00              
ATOM     65  HB2 ARG Q   5      80.449  88.598 105.330  1.00  1.00              
ATOM     66  CG  ARG Q   5      81.703  87.672 106.829  1.00  1.00              
ATOM     67  HG1 ARG Q   5      81.043  88.010 107.629  1.00  1.00              
ATOM     68  HG2 ARG Q   5      82.742  87.751 107.138  1.00  1.00              
ATOM     69  CD  ARG Q   5      81.413  86.201 106.535  1.00  1.00              
ATOM     70  HD1 ARG Q   5      82.024  85.929 105.685  1.00  1.00              
ATOM     71  HD2 ARG Q   5      80.362  86.087 106.268  1.00  1.00              
ATOM     72  NE  ARG Q   5      81.759  85.299 107.646  1.00  1.00              
ATOM     73  HE  ARG Q   5      81.009  84.962 108.221  1.00  1.00              
ATOM     74  CZ  ARG Q   5      82.967  84.805 107.885  1.00  1.00              
ATOM     75  NH1 ARG Q   5      84.023  85.185 107.237  1.00  1.00              
ATOM     76 1HH1 ARG Q   5      83.949  85.714 106.393  1.00  1.00              
ATOM     77 2HH1 ARG Q   5      84.893  84.662 107.393  1.00  1.00              
ATOM     78  NH2 ARG Q   5      83.151  83.894 108.791  1.00  1.00              
ATOM     79 1HH2 ARG Q   5      82.410  83.483 109.316  1.00  1.00              
ATOM     80 2HH2 ARG Q   5      84.111  83.547 108.875  1.00  1.00              
ATOM     81  C   ARG Q   5      82.144  90.666 104.320  1.00  1.00              
ATOM     82  O   ARG Q   5      82.173  90.026 103.272  1.00  1.00              
ATOM     83  N   LYS Q   6      82.184  92.001 104.329  1.00  1.00              
ATOM     84  H   LYS Q   6      82.099  92.407 105.243  1.00  1.00              
ATOM     85  CA  LYS Q   6      82.959  92.762 103.333  1.00  1.00              
ATOM     86  HA  LYS Q   6      83.687  92.088 102.885  1.00  1.00              
ATOM     87  CB  LYS Q   6      82.164  93.362 102.151  1.00  1.00              
ATOM     88  HB1 LYS Q   6      82.894  93.712 101.420  1.00  1.00              
ATOM     89  HB2 LYS Q   6      81.648  94.251 102.493  1.00  1.00              
ATOM     90  CG  LYS Q   6      81.211  92.406 101.419  1.00  1.00              
ATOM     91  HG1 LYS Q   6      80.511  91.951 102.116  1.00  1.00              
ATOM     92  HG2 LYS Q   6      81.812  91.608 100.980  1.00  1.00              
ATOM     93  CD  LYS Q   6      80.416  93.081 100.281  1.00  1.00              
ATOM     94  HD1 LYS Q   6      80.108  92.288  99.598  1.00  1.00              
ATOM     95  HD2 LYS Q   6      81.071  93.752  99.721  1.00  1.00              
ATOM     96  CE  LYS Q   6      79.137  93.821 100.715  1.00  1.00              
ATOM     97  HE1 LYS Q   6      78.546  93.151 101.347  1.00  1.00              
ATOM     98  HE2 LYS Q   6      78.550  94.037  99.816  1.00  1.00              
ATOM     99  NZ  LYS Q   6      79.403  95.087 101.440  1.00  1.00              
ATOM    100  HZ1 LYS Q   6      79.861  94.881 102.326  1.00  1.00              
ATOM    101  HZ2 LYS Q   6      79.987  95.702 100.891  1.00  1.00              
ATOM    102  HZ3 LYS Q   6      78.540  95.565 101.661  1.00  1.00              
ATOM    103  C   LYS Q   6      83.813  93.915 103.998  1.00  1.00              
ATOM    104  O   LYS Q   6      84.741  94.336 103.336  1.00  1.00              
ATOM    105  N   GLN Q   7      83.696  94.284 105.311  1.00  1.00              
ATOM    106  H   GLN Q   7      82.825  94.129 105.773  1.00  1.00              
ATOM    107  CA  GLN Q   7      84.859  93.962 106.209  1.00  1.00              
ATOM    108  HA  GLN Q   7      85.755  94.305 105.693  1.00  1.00              
ATOM    109  CB  GLN Q   7      84.960  94.521 107.599  1.00  1.00              
ATOM    110  HB1 GLN Q   7      85.868  94.186 108.059  1.00  1.00              
ATOM    111  HB2 GLN Q   7      84.133  94.234 108.236  1.00  1.00              
ATOM    112  CG  GLN Q   7      85.148  96.001 107.493  1.00  1.00              
ATOM    113  HG1 GLN Q   7      85.019  96.310 108.495  1.00  1.00              
ATOM    114  HG2 GLN Q   7      84.395  96.429 106.841  1.00  1.00              
ATOM    115  CD  GLN Q   7      86.546  96.468 107.134  1.00  1.00              
ATOM    116  OE1 GLN Q   7      86.901  96.614 105.977  1.00  1.00              
ATOM    117  NE2 GLN Q   7      87.333  96.810 108.123  1.00  1.00              
ATOM    118 1HE2 GLN Q   7      87.095  96.441 109.048  1.00  1.00              
ATOM    119 2HE2 GLN Q   7      88.308  96.932 107.913  1.00  1.00              
ATOM    120  C   GLN Q   7      84.775  92.486 106.128  1.00  1.00              
ATOM    121  O   GLN Q   7      83.895  91.929 106.714  1.00  1.00              
ATOM    122  N   ILE Q   8      85.560  91.885 105.247  1.00  1.00              
ATOM    123  H   ILE Q   8      86.150  92.521 104.726  1.00  1.00              
ATOM    124  CA  ILE Q   8      85.696  90.471 104.965  1.00  1.00              
ATOM    125  HA  ILE Q   8      84.794  90.287 104.420  1.00  1.00              
ATOM    126  CB  ILE Q   8      86.742  90.258 103.811  1.00  1.00              
ATOM    127  HB  ILE Q   8      87.682  90.611 104.194  1.00  1.00              
ATOM    128  CG2 ILE Q   8      86.931  88.822 103.315  1.00  1.00              
ATOM    129 1HG2 ILE Q   8      87.754  88.755 102.606  1.00  1.00              
ATOM    130 2HG2 ILE Q   8      87.187  88.150 104.117  1.00  1.00              
ATOM    131 3HG2 ILE Q   8      86.023  88.463 102.839  1.00  1.00              
ATOM    132  CG1 ILE Q   8      86.338  91.091 102.555  1.00  1.00              
ATOM    133 1HG1 ILE Q   8      86.068  92.103 102.835  1.00  1.00              
ATOM    134 2HG1 ILE Q   8      85.447  90.643 102.111  1.00  1.00              
ATOM    135  CD1 ILE Q   8      87.390  91.248 101.452  1.00  1.00              
ATOM    136  HD1 ILE Q   8      88.264  91.765 101.841  1.00  1.00              
ATOM    137  HD2 ILE Q   8      87.680  90.287 101.029  1.00  1.00              
ATOM    138  HD3 ILE Q   8      86.972  91.851 100.646  1.00  1.00              
ATOM    139  C   ILE Q   8      85.523  89.416 106.099  1.00  1.00              
ATOM    140  O   ILE Q   8      85.346  88.268 105.717  1.00  1.00              
ATOM    141  N   LEU Q   9      85.350  89.542 107.449  1.00  1.00              
ATOM    142  H   LEU Q   9      85.007  88.651 107.783  1.00  1.00              
ATOM    143  CA  LEU Q   9      85.508  90.453 108.608  1.00  1.00              
ATOM    144  HA  LEU Q   9      84.565  90.947 108.711  1.00  1.00              
ATOM    145  CB  LEU Q   9      85.574  89.697 109.960  1.00  1.00              
ATOM    146  HB1 LEU Q   9      86.039  90.355 110.690  1.00  1.00              
ATOM    147  HB2 LEU Q   9      86.205  88.850 109.821  1.00  1.00              
ATOM    148  CG  LEU Q   9      84.325  89.173 110.689  1.00  1.00              
ATOM    149  HG  LEU Q   9      83.514  89.890 110.617  1.00  1.00              
ATOM    150  CD1 LEU Q   9      83.896  87.797 110.164  1.00  1.00              
ATOM    151 1HD1 LEU Q   9      84.655  87.050 110.400  1.00  1.00              
ATOM    152 2HD1 LEU Q   9      82.951  87.515 110.626  1.00  1.00              
ATOM    153 3HD1 LEU Q   9      83.768  87.842 109.089  1.00  1.00              
ATOM    154  CD2 LEU Q   9      84.626  88.988 112.179  1.00  1.00              
ATOM    155 1HD2 LEU Q   9      83.759  88.564 112.683  1.00  1.00              
ATOM    156 2HD2 LEU Q   9      85.484  88.329 112.316  1.00  1.00              
ATOM    157 3HD2 LEU Q   9      84.843  89.956 112.630  1.00  1.00              
ATOM    158  C   LEU Q   9      86.385  91.728 108.519  1.00  1.00              
ATOM    159  O   LEU Q   9      86.411  92.427 109.515  1.00  1.00              
ATOM    160  N   ILE Q  10      87.121  92.012 107.411  1.00  1.00              
ATOM    161  H   ILE Q  10      86.906  91.434 106.612  1.00  1.00              
ATOM    162  CA  ILE Q  10      88.248  92.958 107.257  1.00  1.00              
ATOM    163  HA  ILE Q  10      88.960  92.178 107.184  1.00  1.00              
ATOM    164  CB  ILE Q  10      88.699  93.750 105.955  1.00  1.00              
ATOM    165  HB  ILE Q  10      89.496  93.134 105.635  1.00  1.00              
ATOM    166  CG2 ILE Q  10      87.859  93.791 104.668  1.00  1.00              
ATOM    167 1HG2 ILE Q  10      87.531  92.814 104.399  1.00  1.00              
ATOM    168 2HG2 ILE Q  10      87.066  94.519 104.729  1.00  1.00              
ATOM    169 3HG2 ILE Q  10      88.460  94.070 103.803  1.00  1.00              
ATOM    170  CG1 ILE Q  10      89.545  95.071 106.048  1.00  1.00              
ATOM    171 1HG1 ILE Q  10      90.501  94.803 106.479  1.00  1.00              
ATOM    172 2HG1 ILE Q  10      89.076  95.768 106.711  1.00  1.00              
ATOM    173  CD1 ILE Q  10      89.888  95.875 104.782  1.00  1.00              
ATOM    174  HD1 ILE Q  10      88.985  96.274 104.323  1.00  1.00              
ATOM    175  HD2 ILE Q  10      90.527  96.713 105.061  1.00  1.00              
ATOM    176  HD3 ILE Q  10      90.430  95.249 104.074  1.00  1.00              
ATOM    177  C   ILE Q  10      88.829  93.495 108.643  1.00  1.00              
ATOM    178  O   ILE Q  10      89.034  94.678 108.787  1.00  1.00              
ATOM    179  N   SER Q  11      89.231  92.781 109.716  1.00  1.00              
ATOM    180  H   SER Q  11      89.547  93.475 110.372  1.00  1.00              
ATOM    181  CA  SER Q  11      89.133  91.492 110.506  1.00  1.00              
ATOM    182  HA  SER Q  11      90.161  91.291 110.762  1.00  1.00              
ATOM    183  CB  SER Q  11      88.516  91.901 111.837  1.00  1.00              
ATOM    184  HB1 SER Q  11      88.483  91.060 112.530  1.00  1.00              
ATOM    185  HB2 SER Q  11      87.504  92.287 111.708  1.00  1.00              
ATOM    186  OG  SER Q  11      89.341  92.915 112.395  1.00  1.00              
ATOM    187  HG  SER Q  11      88.850  93.338 113.112  1.00  1.00              
ATOM    188  C   SER Q  11      88.561  90.185 109.992  1.00  1.00              
ATOM    189  O   SER Q  11      88.312  89.276 110.779  1.00  1.00              
ATOM    190  N   VAL Q  12      88.479  89.967 108.700  1.00  1.00              
ATOM    191  H   VAL Q  12      88.568  90.798 108.145  1.00  1.00              
ATOM    192  CA  VAL Q  12      88.853  88.722 108.087  1.00  1.00              
ATOM    193  HA  VAL Q  12      89.490  88.291 108.829  1.00  1.00              
ATOM    194  CB  VAL Q  12      87.837  87.547 107.927  1.00  1.00              
ATOM    195  HB  VAL Q  12      86.864  87.917 107.823  1.00  1.00              
ATOM    196  CG1 VAL Q  12      88.081  86.721 106.672  1.00  1.00              
ATOM    197 1HG1 VAL Q  12      89.035  86.231 106.691  1.00  1.00              
ATOM    198 2HG1 VAL Q  12      87.305  85.966 106.589  1.00  1.00              
ATOM    199 3HG1 VAL Q  12      88.003  87.343 105.799  1.00  1.00              
ATOM    200  CG2 VAL Q  12      87.727  86.611 109.139  1.00  1.00              
ATOM    201 1HG2 VAL Q  12      88.689  86.278 109.485  1.00  1.00              
ATOM    202 2HG2 VAL Q  12      87.259  87.085 109.988  1.00  1.00              
ATOM    203 3HG2 VAL Q  12      87.119  85.742 108.890  1.00  1.00              
ATOM    204  C   VAL Q  12      89.751  89.087 106.951  1.00  1.00              
ATOM    205  O   VAL Q  12      90.928  88.837 107.095  1.00  1.00              
ATOM    206  N   THR Q  13      89.419  90.023 106.038  1.00  1.00              
ATOM    207  H   THR Q  13      88.454  90.229 105.847  1.00  1.00              
ATOM    208  CA  THR Q  13      90.520  90.781 105.408  1.00  1.00              
ATOM    209  HA  THR Q  13      91.179  89.987 105.149  1.00  1.00              
ATOM    210  CB  THR Q  13      90.240  91.329 103.999  1.00  1.00              
ATOM    211  HB  THR Q  13      89.330  91.913 103.955  1.00  1.00              
ATOM    212  CG2 THR Q  13      91.310  92.140 103.274  1.00  1.00              
ATOM    213 1HG2 THR Q  13      92.253  91.598 103.265  1.00  1.00              
ATOM    214 2HG2 THR Q  13      91.020  92.372 102.249  1.00  1.00              
ATOM    215 3HG2 THR Q  13      91.453  93.087 103.794  1.00  1.00              
ATOM    216  OG1 THR Q  13      90.042  90.243 103.115  1.00  1.00              
ATOM    217  HG1 THR Q  13      90.040  90.619 102.229  1.00  1.00              
ATOM    218  C   THR Q  13      91.429  91.574 106.359  1.00  1.00              
ATOM    219  O   THR Q  13      92.460  92.010 105.912  1.00  1.00              
ATOM    220  N   ILE Q  14      91.198  91.520 107.661  1.00  1.00              
ATOM    221  H   ILE Q  14      90.307  91.204 107.995  1.00  1.00              
ATOM    222  CA  ILE Q  14      92.329  91.429 108.554  1.00  1.00              
ATOM    223  HA  ILE Q  14      93.145  90.983 107.988  1.00  1.00              
ATOM    224  CB  ILE Q  14      92.890  92.829 109.023  1.00  1.00              
ATOM    225  HB  ILE Q  14      92.558  93.010 110.045  1.00  1.00              
ATOM    226  CG2 ILE Q  14      94.431  92.796 109.003  1.00  1.00              
ATOM    227 1HG2 ILE Q  14      94.801  91.964 109.598  1.00  1.00              
ATOM    228 2HG2 ILE Q  14      94.783  92.671 107.979  1.00  1.00              
ATOM    229 3HG2 ILE Q  14      94.857  93.708 109.417  1.00  1.00              
ATOM    230  CG1 ILE Q  14      92.424  94.073 108.236  1.00  1.00              
ATOM    231 1HG1 ILE Q  14      91.350  94.026 108.195  1.00  1.00              
ATOM    232 2HG1 ILE Q  14      92.821  94.053 107.224  1.00  1.00              
ATOM    233  CD1 ILE Q  14      92.758  95.434 108.852  1.00  1.00              
ATOM    234  HD1 ILE Q  14      92.352  95.486 109.862  1.00  1.00              
ATOM    235  HD2 ILE Q  14      93.834  95.604 108.864  1.00  1.00              
ATOM    236  HD3 ILE Q  14      92.294  96.216 108.250  1.00  1.00              
ATOM    237  C   ILE Q  14      92.258  90.488 109.782  1.00  1.00              
ATOM    238  O   ILE Q  14      92.964  90.662 110.752  1.00  1.00              
ATOM    239  N   VAL Q  15      91.396  89.474 109.741  1.00  1.00              
ATOM    240  H   VAL Q  15      90.857  89.326 108.911  1.00  1.00              
ATOM    241  CA  VAL Q  15      91.377  88.390 110.734  1.00  1.00              
ATOM    242  HA  VAL Q  15      92.407  88.346 111.047  1.00  1.00              
ATOM    243  CB  VAL Q  15      90.759  88.686 112.150  1.00  1.00              
ATOM    244  HB  VAL Q  15      90.294  89.666 112.134  1.00  1.00              
ATOM    245  CG1 VAL Q  15      89.751  87.670 112.729  1.00  1.00              
ATOM    246 1HG1 VAL Q  15      89.188  88.144 113.533  1.00  1.00              
ATOM    247 2HG1 VAL Q  15      89.055  87.325 111.968  1.00  1.00              
ATOM    248 3HG1 VAL Q  15      90.267  86.797 113.130  1.00  1.00              
ATOM    249  CG2 VAL Q  15      91.845  88.783 113.230  1.00  1.00              
ATOM    250 1HG2 VAL Q  15      92.564  89.548 112.965  1.00  1.00              
ATOM    251 2HG2 VAL Q  15      91.391  89.050 114.184  1.00  1.00              
ATOM    252 3HG2 VAL Q  15      92.367  87.831 113.333  1.00  1.00              
ATOM    253  C   VAL Q  15      91.253  86.959 110.255  1.00  1.00              
ATOM    254  O   VAL Q  15      91.407  86.017 111.017  1.00  1.00              
ATOM    255  N   ALA Q  16      91.177  86.818 108.942  1.00  1.00              
ATOM    256  H   ALA Q  16      91.148  87.656 108.388  1.00  1.00              
ATOM    257  CA  ALA Q  16      91.330  85.579 108.234  1.00  1.00              
ATOM    258  HA  ALA Q  16      92.251  85.183 108.601  1.00  1.00              
ATOM    259  CB  ALA Q  16      90.304  84.484 108.624  1.00  1.00              
ATOM    260  HB1 ALA Q  16      90.135  84.432 109.697  1.00  1.00              
ATOM    261  HB2 ALA Q  16      89.355  84.620 108.119  1.00  1.00              
ATOM    262  HB3 ALA Q  16      90.694  83.512 108.319  1.00  1.00              
ATOM    263  C   ALA Q  16      91.500  85.617 106.702  1.00  1.00              
ATOM    264  O   ALA Q  16      91.143  84.701 105.986  1.00  1.00              
ATOM    265  N   SER Q  17      91.989  86.730 106.182  1.00  1.00              
ATOM    266  H   SER Q  17      92.211  87.473 106.823  1.00  1.00              
ATOM    267  CA  SER Q  17      91.991  87.085 104.772  1.00  1.00              
ATOM    268  HA  SER Q  17      92.358  86.204 104.252  1.00  1.00              
ATOM    269  CB  SER Q  17      90.585  87.248 104.145  1.00  1.00              
ATOM    270  HB1 SER Q  17      90.688  87.888 103.272  1.00  1.00              
ATOM    271  HB2 SER Q  17      89.918  87.709 104.855  1.00  1.00              
ATOM    272  OG  SER Q  17      90.108  86.004 103.711  1.00  1.00              
ATOM    273  HG  SER Q  17      90.185  85.335 104.413  1.00  1.00              
ATOM    274  C   SER Q  17      92.931  88.181 104.270  1.00  1.00              
ATOM    275  O   SER Q  17      93.486  88.057 103.179  1.00  1.00              
ATOM    276  N   ILE Q  18      93.232  89.200 105.095  1.00  1.00              
ATOM    277  H   ILE Q  18      92.516  89.415 105.777  1.00  1.00              
ATOM    278  CA  ILE Q  18      94.597  89.554 105.482  1.00  1.00              
ATOM    279  HA  ILE Q  18      95.189  88.823 104.961  1.00  1.00              
ATOM    280  CB  ILE Q  18      95.207  90.889 104.921  1.00  1.00              
ATOM    281  HB  ILE Q  18      94.581  91.736 105.123  1.00  1.00              
ATOM    282  CG2 ILE Q  18      96.582  91.257 105.512  1.00  1.00              
ATOM    283 1HG2 ILE Q  18      96.915  92.222 105.139  1.00  1.00              
ATOM    284 2HG2 ILE Q  18      96.545  91.387 106.589  1.00  1.00              
ATOM    285 3HG2 ILE Q  18      97.345  90.532 105.261  1.00  1.00              
ATOM    286  CG1 ILE Q  18      95.320  90.734 103.380  1.00  1.00              
ATOM    287 1HG1 ILE Q  18      94.320  90.773 102.952  1.00  1.00              
ATOM    288 2HG1 ILE Q  18      95.738  89.761 103.127  1.00  1.00              
ATOM    289  CD1 ILE Q  18      96.185  91.756 102.615  1.00  1.00              
ATOM    290  HD1 ILE Q  18      95.892  92.768 102.886  1.00  1.00              
ATOM    291  HD2 ILE Q  18      97.238  91.602 102.853  1.00  1.00              
ATOM    292  HD3 ILE Q  18      96.042  91.614 101.544  1.00  1.00              
ATOM    293  C   ILE Q  18      94.760  89.099 106.970  1.00  1.00              
ATOM    294  O   ILE Q  18      95.233  89.791 107.827  1.00  1.00              
ATOM    295  N   PHE Q  19      94.348  87.826 107.221  1.00  1.00              
ATOM    296  H   PHE Q  19      93.918  87.297 106.477  1.00  1.00              
ATOM    297  CA  PHE Q  19      94.747  86.964 108.360  1.00  1.00              
ATOM    298  HA  PHE Q  19      95.820  87.118 108.356  1.00  1.00              
ATOM    299  CB  PHE Q  19      94.409  87.485 109.750  1.00  1.00              
ATOM    300  HB1 PHE Q  19      93.734  86.802 110.247  1.00  1.00              
ATOM    301  HB2 PHE Q  19      93.942  88.452 109.647  1.00  1.00              
ATOM    302  CG  PHE Q  19      95.597  87.654 110.689  1.00  1.00              
ATOM    303  CD1 PHE Q  19      96.176  88.922 110.890  1.00  1.00              
ATOM    304  HD1 PHE Q  19      95.761  89.784 110.383  1.00  1.00              
ATOM    305  CE1 PHE Q  19      97.273  89.069 111.755  1.00  1.00              
ATOM    306  HE1 PHE Q  19      97.699  90.044 111.919  1.00  1.00              
ATOM    307  CZ  PHE Q  19      97.807  87.950 112.416  1.00  1.00              
ATOM    308  HZ  PHE Q  19      98.655  88.061 113.077  1.00  1.00              
ATOM    309  CE2 PHE Q  19      97.221  86.686 112.234  1.00  1.00              
ATOM    310  HE2 PHE Q  19      97.613  85.824 112.756  1.00  1.00              
ATOM    311  CD2 PHE Q  19      96.115  86.539 111.379  1.00  1.00              
ATOM    312  HD2 PHE Q  19      95.653  85.571 111.258  1.00  1.00              
ATOM    313  C   PHE Q  19      94.783  85.368 108.185  1.00  1.00              
ATOM    314  O   PHE Q  19      94.465  84.693 109.134  1.00  1.00              
ATOM    315  N   GLN Q  20      95.130  84.606 107.111  1.00  1.00              
ATOM    316  H   GLN Q  20      94.968  83.654 107.390  1.00  1.00              
ATOM    317  CA  GLN Q  20      95.692  84.674 105.723  1.00  1.00              
ATOM    318  HA  GLN Q  20      96.510  83.949 105.664  1.00  1.00              
ATOM    319  CB  GLN Q  20      94.614  84.264 104.703  1.00  1.00              
ATOM    320  HB1 GLN Q  20      95.044  84.232 103.701  1.00  1.00              
ATOM    321  HB2 GLN Q  20      93.863  85.042 104.718  1.00  1.00              
ATOM    322  CG  GLN Q  20      93.856  82.929 104.915  1.00  1.00              
ATOM    323  HG1 GLN Q  20      93.578  82.829 105.964  1.00  1.00              
ATOM    324  HG2 GLN Q  20      94.502  82.092 104.646  1.00  1.00              
ATOM    325  CD  GLN Q  20      92.573  82.883 104.079  1.00  1.00              
ATOM    326  OE1 GLN Q  20      92.422  83.570 103.081  1.00  1.00              
ATOM    327  NE2 GLN Q  20      91.549  82.166 104.486  1.00  1.00              
ATOM    328 1HE2 GLN Q  20      91.581  81.660 105.353  1.00  1.00              
ATOM    329 2HE2 GLN Q  20      90.689  82.271 103.978  1.00  1.00              
ATOM    330  C   GLN Q  20      96.278  86.027 105.421  1.00  1.00              
ATOM    331  O   GLN Q  20      95.854  86.673 104.453  1.00  1.00              
ATOM    332  N   PHE Q  21      97.182  86.501 106.258  1.00  1.00              
ATOM    333  H   PHE Q  21      97.517  85.885 106.984  1.00  1.00              
ATOM    334  CA  PHE Q  21      97.727  87.849 106.189  1.00  1.00              
ATOM    335  HA  PHE Q  21      96.888  88.504 106.022  1.00  1.00              
ATOM    336  CB  PHE Q  21      98.284  88.343 107.547  1.00  1.00              
ATOM    337  HB1 PHE Q  21      97.457  88.461 108.242  1.00  1.00              
ATOM    338  HB2 PHE Q  21      98.681  89.347 107.408  1.00  1.00              
ATOM    339  CG  PHE Q  21      99.340  87.528 108.279  1.00  1.00              
ATOM    340  CD1 PHE Q  21     100.695  87.902 108.206  1.00  1.00              
ATOM    341  HD1 PHE Q  21     100.981  88.734 107.577  1.00  1.00              
ATOM    342  CE1 PHE Q  21     101.665  87.198 108.945  1.00  1.00              
ATOM    343  HE1 PHE Q  21     102.700  87.505 108.888  1.00  1.00              
ATOM    344  CZ  PHE Q  21     101.286  86.105 109.738  1.00  1.00              
ATOM    345  HZ  PHE Q  21     102.033  85.561 110.298  1.00  1.00              
ATOM    346  CE2 PHE Q  21      99.936  85.728 109.816  1.00  1.00              
ATOM    347  HE2 PHE Q  21      99.636  84.902 110.447  1.00  1.00              
ATOM    348  CD2 PHE Q  21      98.960  86.443 109.097  1.00  1.00              
ATOM    349  HD2 PHE Q  21      97.920  86.174 109.194  1.00  1.00              
ATOM    350  C   PHE Q  21      98.606  88.205 104.983  1.00  1.00              
ATOM    351  O   PHE Q  21      99.822  88.382 105.102  1.00  1.00              
ATOM    352  N   GLY Q  22      97.997  88.164 103.803  1.00  1.00              
ATOM    353  H   GLY Q  22      96.989  88.078 103.834  1.00  1.00              
ATOM    354  CA  GLY Q  22      98.639  87.558 102.648  1.00  1.00              
ATOM    355  HA1 GLY Q  22      99.333  88.270 102.200  1.00  1.00              
ATOM    356  HA2 GLY Q  22      97.890  87.292 101.902  1.00  1.00              
ATOM    357  C   GLY Q  22      99.403  86.320 103.013  1.00  1.00              
ATOM    358  O   GLY Q  22     100.579  86.212 102.722  1.00  1.00              
ATOM    359  N   MET Q  23      98.769  85.477 103.831  1.00  1.00              
ATOM    360  H   MET Q  23      97.781  85.608 103.965  1.00  1.00              
ATOM    361  CA  MET Q  23      99.519  84.590 104.673  1.00  1.00              
ATOM    362  HA  MET Q  23     100.384  84.369 104.051  1.00  1.00              
ATOM    363  CB  MET Q  23     100.116  85.164 105.960  1.00  1.00              
ATOM    364  HB1 MET Q  23      99.872  84.553 106.821  1.00  1.00              
ATOM    365  HB2 MET Q  23      99.732  86.147 106.158  1.00  1.00              
ATOM    366  CG  MET Q  23     101.648  85.338 105.875  1.00  1.00              
ATOM    367  HG1 MET Q  23     101.978  85.829 106.786  1.00  1.00              
ATOM    368  HG2 MET Q  23     101.868  86.016 105.050  1.00  1.00              
ATOM    369  SD  MET Q  23     102.637  83.824 105.679  1.00  1.00              
ATOM    370  CE  MET Q  23     104.266  84.506 106.078  1.00  1.00              
ATOM    371  HE1 MET Q  23     105.011  83.710 106.054  1.00  1.00              
ATOM    372  HE2 MET Q  23     104.525  85.278 105.354  1.00  1.00              
ATOM    373  HE3 MET Q  23     104.245  84.941 107.077  1.00  1.00              
ATOM    374  C   MET Q  23      99.016  83.135 104.799  1.00  1.00              
ATOM    375  O   MET Q  23      97.957  82.799 104.297  1.00  1.00              
ATOM    376  N   SER Q  24      99.889  82.289 105.367  1.00  1.00              
ATOM    377  H   SER Q  24     100.660  82.649 105.907  1.00  1.00              
ATOM    378  CA  SER Q  24     100.246  80.990 104.739  1.00  1.00              
ATOM    379  HA  SER Q  24     101.193  80.648 105.144  1.00  1.00              
ATOM    380  CB  SER Q  24      99.186  79.943 105.048  1.00  1.00              
ATOM    381  HB1 SER Q  24      99.432  79.023 104.529  1.00  1.00              
ATOM    382  HB2 SER Q  24      98.233  80.310 104.682  1.00  1.00              
ATOM    383  OG  SER Q  24      99.084  79.664 106.430  1.00  1.00              
ATOM    384  HG  SER Q  24      98.287  79.129 106.534  1.00  1.00              
ATOM    385  C   SER Q  24     100.407  81.197 103.242  1.00  1.00              
ATOM    386  O   SER Q  24      99.668  80.614 102.431  1.00  1.00              
ATOM    387  N   TYR Q  25     101.425  81.975 102.879  1.00  1.00              
ATOM    388  H   TYR Q  25     101.929  82.457 103.604  1.00  1.00              
ATOM    389  CA  TYR Q  25     101.991  82.027 101.520  1.00  1.00              
ATOM    390  HA  TYR Q  25     101.207  82.404 100.860  1.00  1.00              
ATOM    391  CB  TYR Q  25     103.161  83.008 101.447  1.00  1.00              
ATOM    392  HB1 TYR Q  25     103.893  82.524 100.811  1.00  1.00              
ATOM    393  HB2 TYR Q  25     103.579  83.147 102.440  1.00  1.00              
ATOM    394  CG  TYR Q  25     102.936  84.355 100.788  1.00  1.00              
ATOM    395  CD1 TYR Q  25     103.136  85.563 101.484  1.00  1.00              
ATOM    396  HD1 TYR Q  25     103.383  85.548 102.534  1.00  1.00              
ATOM    397  CE1 TYR Q  25     102.952  86.800 100.826  1.00  1.00              
ATOM    398  HE1 TYR Q  25     103.066  87.729 101.362  1.00  1.00              
ATOM    399  CZ  TYR Q  25     102.564  86.832  99.469  1.00  1.00              
ATOM    400  OH  TYR Q  25     102.403  88.018  98.822  1.00  1.00              
ATOM    401  HH  TYR Q  25     102.269  87.869  97.876  1.00  1.00              
ATOM    402  CE2 TYR Q  25     102.376  85.618  98.781  1.00  1.00              
ATOM    403  HE2 TYR Q  25     102.046  85.610  97.756  1.00  1.00              
ATOM    404  CD2 TYR Q  25     102.615  84.393  99.424  1.00  1.00              
ATOM    405  HD2 TYR Q  25     102.521  83.472  98.865  1.00  1.00              
ATOM    406  C   TYR Q  25     102.382  80.677 100.937  1.00  1.00              
ATOM    407  O   TYR Q  25     102.710  80.560  99.768  1.00  1.00              
ATOM    408  N   SER Q  26     102.268  79.632 101.742  1.00  1.00              
ATOM    409  H   SER Q  26     102.098  79.826 102.711  1.00  1.00              
ATOM    410  CA  SER Q  26     101.674  78.412 101.252  1.00  1.00              
ATOM    411  HA  SER Q  26     101.071  78.589 100.367  1.00  1.00              
ATOM    412  CB  SER Q  26     102.819  77.431 100.941  1.00  1.00              
ATOM    413  HB1 SER Q  26     102.446  76.407 100.939  1.00  1.00              
ATOM    414  HB2 SER Q  26     103.572  77.513 101.724  1.00  1.00              
ATOM    415  OG  SER Q  26     103.429  77.671  99.705  1.00  1.00              
ATOM    416  HG  SER Q  26     103.655  78.623  99.660  1.00  1.00              
ATOM    417  C   SER Q  26     100.870  77.719 102.306  1.00  1.00              
ATOM    418  O   SER Q  26     101.237  77.688 103.493  1.00  1.00              
ATOM    419  N   PHE Q  27      99.833  77.041 101.841  1.00  1.00              
ATOM    420  H   PHE Q  27      99.645  77.100 100.844  1.00  1.00              
ATOM    421  CA  PHE Q  27      98.895  76.374 102.704  1.00  1.00              
ATOM    422  HA  PHE Q  27      99.392  76.225 103.658  1.00  1.00              
ATOM    423  CB  PHE Q  27      97.685  77.312 102.958  1.00  1.00              
ATOM    424  HB1 PHE Q  27      96.855  77.017 102.320  1.00  1.00              
ATOM    425  HB2 PHE Q  27      97.945  78.329 102.656  1.00  1.00              
ATOM    426  CG  PHE Q  27      97.169  77.421 104.391  1.00  1.00              
ATOM    427  CD1 PHE Q  27      97.456  76.465 105.393  1.00  1.00              
ATOM    428  HD1 PHE Q  27      97.963  75.543 105.158  1.00  1.00              
ATOM    429  CE1 PHE Q  27      97.081  76.702 106.729  1.00  1.00              
ATOM    430  HE1 PHE Q  27      97.294  75.969 107.496  1.00  1.00              
ATOM    431  CZ  PHE Q  27      96.437  77.901 107.077  1.00  1.00              
ATOM    432  HZ  PHE Q  27      96.169  78.101 108.108  1.00  1.00              
ATOM    433  CE2 PHE Q  27      96.124  78.837 106.078  1.00  1.00              
ATOM    434  HE2 PHE Q  27      95.633  79.766 106.335  1.00  1.00              
ATOM    435  CD2 PHE Q  27      96.443  78.573 104.736  1.00  1.00              
ATOM    436  HD2 PHE Q  27      96.193  79.294 103.968  1.00  1.00              
ATOM    437  C   PHE Q  27      98.391  75.021 102.249  1.00  1.00              
ATOM    438  O   PHE Q  27      97.448  74.434 102.775  1.00  1.00              
ATOM    439  N   ARG Q  28      99.165  74.445 101.348  1.00  1.00              
ATOM    440  H   ARG Q  28      99.792  75.077 100.857  1.00  1.00              
ATOM    441  CA  ARG Q  28      99.486  73.044 101.314  1.00  1.00              
ATOM    442  HA  ARG Q  28      99.984  72.861 100.373  1.00  1.00              
ATOM    443  CB  ARG Q  28     100.597  72.736 102.348  1.00  1.00              
ATOM    444  HB1 ARG Q  28     101.430  73.393 102.097  1.00  1.00              
ATOM    445  HB2 ARG Q  28     100.974  71.723 102.202  1.00  1.00              
ATOM    446  CG  ARG Q  28     100.249  72.901 103.842  1.00  1.00              
ATOM    447  HG1 ARG Q  28      99.865  71.950 104.214  1.00  1.00              
ATOM    448  HG2 ARG Q  28      99.481  73.642 104.012  1.00  1.00              
ATOM    449  CD  ARG Q  28     101.463  73.316 104.691  1.00  1.00              
ATOM    450  HD1 ARG Q  28     102.228  72.550 104.567  1.00  1.00              
ATOM    451  HD2 ARG Q  28     101.161  73.312 105.739  1.00  1.00              
ATOM    452  NE  ARG Q  28     101.993  74.669 104.355  1.00  1.00              
ATOM    453  HE  ARG Q  28     101.349  75.445 104.308  1.00  1.00              
ATOM    454  CZ  ARG Q  28     103.271  74.992 104.241  1.00  1.00              
ATOM    455  NH1 ARG Q  28     103.636  76.229 104.055  1.00  1.00              
ATOM    456 1HH1 ARG Q  28     102.939  76.965 104.019  1.00  1.00              
ATOM    457 2HH1 ARG Q  28     104.610  76.481 103.955  1.00  1.00              
ATOM    458  NH2 ARG Q  28     104.200  74.090 104.291  1.00  1.00              
ATOM    459 1HH2 ARG Q  28     103.954  73.127 104.410  1.00  1.00              
ATOM    460 2HH2 ARG Q  28     105.181  74.342 104.243  1.00  1.00              
ATOM    461  C   ARG Q  28      98.360  71.982 101.164  1.00  1.00              
ATOM    462  O   ARG Q  28      98.609  70.799 101.439  1.00  1.00              
ATOM    463  N   ASN Q  29      97.198  72.336 100.615  1.00  1.00              
ATOM    464  H   ASN Q  29      97.031  73.311 100.732  1.00  1.00              
ATOM    465  CA  ASN Q  29      96.664  71.682  99.409  1.00  1.00              
ATOM    466  HA  ASN Q  29      97.520  71.366  98.803  1.00  1.00              
ATOM    467  CB  ASN Q  29      95.881  70.366  99.686  1.00  1.00              
ATOM    468  HB1 ASN Q  29      94.855  70.609  99.947  1.00  1.00              
ATOM    469  HB2 ASN Q  29      96.351  69.850 100.521  1.00  1.00              
ATOM    470  CG  ASN Q  29      95.924  69.458  98.468  1.00  1.00              
ATOM    471  OD1 ASN Q  29      96.951  69.283  97.831  1.00  1.00              
ATOM    472  ND2 ASN Q  29      94.838  68.818  98.076  1.00  1.00              
ATOM    473 1HD2 ASN Q  29      93.944  68.938  98.516  1.00  1.00              
ATOM    474 2HD2 ASN Q  29      94.875  68.452  97.127  1.00  1.00              
ATOM    475  C   ASN Q  29      95.863  72.687  98.545  1.00  1.00              
ATOM    476  O   ASN Q  29      95.444  72.371  97.435  1.00  1.00              
ATOM    477  N   CYS Q  30      95.719  73.937  98.982  1.00  1.00              
ATOM    478  H   CYS Q  30      95.835  74.091  99.971  1.00  1.00              
ATOM    479  CA  CYS Q  30      95.905  75.120  98.135  1.00  1.00              
ATOM    480  HA  CYS Q  30      95.718  74.884  97.090  1.00  1.00              
ATOM    481  CB  CYS Q  30      95.004  76.294  98.559  1.00  1.00              
ATOM    482  HB1 CYS Q  30      94.023  76.151  98.137  1.00  1.00              
ATOM    483  HB2 CYS Q  30      95.387  77.237  98.160  1.00  1.00              
ATOM    484  SG  CYS Q  30      94.855  76.428 100.364  1.00  1.00              
ATOM    485  HG  CYS Q  30      96.136  76.767 100.582  1.00  1.00              
ATOM    486  C   CYS Q  30      97.349  75.463  98.321  1.00  1.00              
ATOM    487  O   CYS Q  30      97.678  76.227  99.232  1.00  1.00              
ATOM    488  N   ILE Q  31      98.207  74.730  97.617  1.00  1.00              
ATOM    489  H   ILE Q  31      97.917  74.087  96.897  1.00  1.00              
ATOM    490  CA  ILE Q  31      99.576  74.730  98.066  1.00  1.00              
ATOM    491  HA  ILE Q  31      99.516  74.439  99.105  1.00  1.00              
ATOM    492  CB  ILE Q  31     100.546  73.669  97.488  1.00  1.00              
ATOM    493  HB  ILE Q  31     100.756  73.907  96.452  1.00  1.00              
ATOM    494  CG2 ILE Q  31     101.875  73.772  98.275  1.00  1.00              
ATOM    495 1HG2 ILE Q  31     102.523  72.929  98.050  1.00  1.00              
ATOM    496 2HG2 ILE Q  31     102.412  74.672  97.977  1.00  1.00              
ATOM    497 3HG2 ILE Q  31     101.713  73.805  99.352  1.00  1.00              
ATOM    498  CG1 ILE Q  31     100.080  72.197  97.606  1.00  1.00              
ATOM    499 1HG1 ILE Q  31      99.707  71.989  98.606  1.00  1.00              
ATOM    500 2HG1 ILE Q  31     100.923  71.531  97.456  1.00  1.00              
ATOM    501  CD1 ILE Q  31      99.017  71.779  96.600  1.00  1.00              
ATOM    502  HD1 ILE Q  31      98.050  72.143  96.929  1.00  1.00              
ATOM    503  HD2 ILE Q  31      99.214  72.186  95.611  1.00  1.00              
ATOM    504  HD3 ILE Q  31      98.975  70.693  96.544  1.00  1.00              
ATOM    505  C   ILE Q  31     100.169  76.128  98.082  1.00  1.00              
ATOM    506  O   ILE Q  31     100.755  76.485  99.092  1.00  1.00              
ATOM    507  N   GLU Q  32      99.788  76.966  97.121  1.00  1.00              
ATOM    508  H   GLU Q  32      99.429  76.563  96.266  1.00  1.00              
ATOM    509  CA  GLU Q  32      99.367  78.340  97.454  1.00  1.00              
ATOM    510  HA  GLU Q  32      98.788  78.335  98.404  1.00  1.00              
ATOM    511  CB  GLU Q  32     100.552  79.284  97.675  1.00  1.00              
ATOM    512  HB1 GLU Q  32     100.943  79.579  96.721  1.00  1.00              
ATOM    513  HB2 GLU Q  32     101.359  78.791  98.215  1.00  1.00              
ATOM    514  CG  GLU Q  32     100.096  80.533  98.438  1.00  1.00              
ATOM    515  HG1 GLU Q  32     100.239  80.399  99.505  1.00  1.00              
ATOM    516  HG2 GLU Q  32      99.023  80.633  98.336  1.00  1.00              
ATOM    517  CD  GLU Q  32     100.715  81.837  97.934  1.00  1.00              
ATOM    518  OE1 GLU Q  32     101.466  81.884  96.931  1.00  1.00              
ATOM    519  OE2 GLU Q  32     100.209  82.896  98.345  1.00  1.00              
ATOM    520  C   GLU Q  32      98.380  78.911  96.400  1.00  1.00              
ATOM    521  O   GLU Q  32      98.403  80.098  96.024  1.00  1.00              
ATOM    522  N   ARG Q  33      97.623  78.039  95.760  1.00  1.00              
ATOM    523  H   ARG Q  33      97.591  77.148  96.224  1.00  1.00              
ATOM    524  CA  ARG Q  33      97.378  78.063  94.311  1.00  1.00              
ATOM    525  HA  ARG Q  33      96.863  77.147  94.094  1.00  1.00              
ATOM    526  CB  ARG Q  33      96.381  79.147  93.819  1.00  1.00              
ATOM    527  HB1 ARG Q  33      96.591  79.315  92.769  1.00  1.00              
ATOM    528  HB2 ARG Q  33      96.583  80.047  94.366  1.00  1.00              
ATOM    529  CG  ARG Q  33      94.891  78.795  93.937  1.00  1.00              
ATOM    530  HG1 ARG Q  33      94.474  79.553  94.590  1.00  1.00              
ATOM    531  HG2 ARG Q  33      94.774  77.810  94.391  1.00  1.00              
ATOM    532  CD  ARG Q  33      94.080  78.846  92.615  1.00  1.00              
ATOM    533  HD1 ARG Q  33      94.653  78.368  91.830  1.00  1.00              
ATOM    534  HD2 ARG Q  33      93.947  79.883  92.336  1.00  1.00              
ATOM    535  NE  ARG Q  33      92.742  78.215  92.717  1.00  1.00              
ATOM    536  HE  ARG Q  33      92.407  78.019  93.642  1.00  1.00              
ATOM    537  CZ  ARG Q  33      91.928  77.790  91.757  1.00  1.00              
ATOM    538  NH1 ARG Q  33      92.163  77.861  90.497  1.00  1.00              
ATOM    539 1HH1 ARG Q  33      92.871  78.471  90.135  1.00  1.00              
ATOM    540 2HH1 ARG Q  33      91.589  77.270  89.892  1.00  1.00              
ATOM    541  NH2 ARG Q  33      90.784  77.237  91.972  1.00  1.00              
ATOM    542 1HH2 ARG Q  33      90.518  76.863  92.873  1.00  1.00              
ATOM    543 2HH2 ARG Q  33      90.402  76.731  91.174  1.00  1.00              
ATOM    544  C   ARG Q  33      98.574  77.919  93.378  1.00  1.00              
ATOM    545  O   ARG Q  33      98.322  77.633  92.209  1.00  1.00              
ATOM    546  N   PRO Q  34      99.831  77.820  93.875  1.00  1.00              
ATOM    547  CD  PRO Q  34     100.745  78.929  94.047  1.00  1.00              
ATOM    548  HD1 PRO Q  34     100.371  79.672  94.738  1.00  1.00              
ATOM    549  HD2 PRO Q  34     100.900  79.415  93.086  1.00  1.00              
ATOM    550  CG  PRO Q  34     102.072  78.321  94.541  1.00  1.00              
ATOM    551  HG1 PRO Q  34     102.343  78.644  95.540  1.00  1.00              
ATOM    552  HG2 PRO Q  34     102.878  78.599  93.872  1.00  1.00              
ATOM    553  CB  PRO Q  34     101.876  76.807  94.507  1.00  1.00              
ATOM    554  HB1 PRO Q  34     101.716  76.403  95.503  1.00  1.00              
ATOM    555  HB2 PRO Q  34     102.750  76.372  94.042  1.00  1.00              
ATOM    556  CA  PRO Q  34     100.638  76.643  93.621  1.00  1.00              
ATOM    557  HA  PRO Q  34     101.012  76.716  92.605  1.00  1.00              
ATOM    558  C   PRO Q  34      99.764  75.415  93.732  1.00  1.00              
ATOM    559  O   PRO Q  34      99.300  75.044  94.806  1.00  1.00              
ATOM    560  N   GLY Q  35      99.460  74.889  92.540  1.00  1.00              
ATOM    561  H   GLY Q  35      99.716  75.412  91.713  1.00  1.00              
ATOM    562  CA  GLY Q  35      98.817  73.613  92.310  1.00  1.00              
ATOM    563  HA1 GLY Q  35      98.018  73.501  93.002  1.00  1.00              
ATOM    564  HA2 GLY Q  35      99.515  72.820  92.518  1.00  1.00              
ATOM    565  C   GLY Q  35      98.272  73.428  90.898  1.00  1.00              
ATOM    566  O   GLY Q  35      98.724  74.076  89.959  1.00  1.00              
ATOM    567  N   SER Q  36      97.256  72.584  90.740  1.00  1.00              
ATOM    568  H   SER Q  36      96.906  72.086  91.548  1.00  1.00              
ATOM    569  CA  SER Q  36      96.355  72.628  89.573  1.00  1.00              
ATOM    570  HA  SER Q  36      96.997  72.844  88.719  1.00  1.00              
ATOM    571  CB  SER Q  36      95.762  71.243  89.255  1.00  1.00              
ATOM    572  HB1 SER Q  36      96.578  70.556  89.026  1.00  1.00              
ATOM    573  HB2 SER Q  36      95.136  71.313  88.364  1.00  1.00              
ATOM    574  OG  SER Q  36      94.998  70.688  90.306  1.00  1.00              
ATOM    575  HG  SER Q  36      94.325  70.116  89.902  1.00  1.00              
ATOM    576  C   SER Q  36      95.317  73.716  89.496  1.00  1.00              
ATOM    577  O   SER Q  36      94.250  73.621  88.909  1.00  1.00              
ATOM    578  N   TYR Q  37      95.693  74.763  90.179  1.00  1.00              
ATOM    579  H   TYR Q  37      96.668  74.809  90.445  1.00  1.00              
ATOM    580  CA  TYR Q  37      94.938  75.881  90.593  1.00  1.00              
ATOM    581  HA  TYR Q  37      93.940  75.902  90.158  1.00  1.00              
ATOM    582  CB  TYR Q  37      95.008  75.788  92.148  1.00  1.00              
ATOM    583  HB1 TYR Q  37      94.061  76.116  92.535  1.00  1.00              
ATOM    584  HB2 TYR Q  37      95.739  76.528  92.451  1.00  1.00              
ATOM    585  CG  TYR Q  37      95.398  74.496  92.929  1.00  1.00              
ATOM    586  CD1 TYR Q  37      95.092  73.178  92.511  1.00  1.00              
ATOM    587  HD1 TYR Q  37      94.498  72.989  91.643  1.00  1.00              
ATOM    588  CE1 TYR Q  37      95.513  72.033  93.198  1.00  1.00              
ATOM    589  HE1 TYR Q  37      95.242  71.051  92.846  1.00  1.00              
ATOM    590  CZ  TYR Q  37      96.185  72.172  94.409  1.00  1.00              
ATOM    591  OH  TYR Q  37      96.557  71.053  95.072  1.00  1.00              
ATOM    592  HH  TYR Q  37      96.087  70.267  94.773  1.00  1.00              
ATOM    593  CE2 TYR Q  37      96.450  73.470  94.886  1.00  1.00              
ATOM    594  HE2 TYR Q  37      96.973  73.563  95.808  1.00  1.00              
ATOM    595  CD2 TYR Q  37      96.047  74.615  94.172  1.00  1.00              
ATOM    596  HD2 TYR Q  37      96.261  75.578  94.588  1.00  1.00              
ATOM    597  C   TYR Q  37      95.935  76.853  89.974  1.00  1.00              
ATOM    598  O   TYR Q  37      97.157  76.737  90.026  1.00  1.00              
ATOM    599  N   HIS Q  38      95.425  77.867  89.337  1.00  1.00              
ATOM    600  H   HIS Q  38      94.437  77.861  89.147  1.00  1.00              
ATOM    601  CA  HIS Q  38      96.133  79.115  89.309  1.00  1.00              
ATOM    602  HA  HIS Q  38      96.916  79.143  90.056  1.00  1.00              
ATOM    603  CB  HIS Q  38      96.767  79.258  87.898  1.00  1.00              
ATOM    604  HB1 HIS Q  38      96.068  78.883  87.150  1.00  1.00              
ATOM    605  HB2 HIS Q  38      97.664  78.643  87.834  1.00  1.00              
ATOM    606  CG  HIS Q  38      97.132  80.666  87.477  1.00  1.00              
ATOM    607  ND1 HIS Q  38      97.802  81.610  88.263  1.00  1.00              
ATOM    608  CE1 HIS Q  38      97.817  82.741  87.540  1.00  1.00              
ATOM    609  HE1 HIS Q  38      98.257  83.673  87.864  1.00  1.00              
ATOM    610  NE2 HIS Q  38      97.195  82.558  86.366  1.00  1.00              
ATOM    611  HE2 HIS Q  38      97.046  83.273  85.666  1.00  1.00              
ATOM    612  CD2 HIS Q  38      96.755  81.256  86.308  1.00  1.00              
ATOM    613  HD2 HIS Q  38      96.195  80.785  85.513  1.00  1.00              
ATOM    614  C   HIS Q  38      94.999  80.101  89.571  1.00  1.00              
ATOM    615  O   HIS Q  38      93.813  79.784  89.642  1.00  1.00              
ATOM    616  N   ARG Q  39      95.325  81.317  89.869  1.00  1.00              
ATOM    617  H   ARG Q  39      96.215  81.678  89.518  1.00  1.00              
ATOM    618  CA  ARG Q  39      94.782  82.064  91.003  1.00  1.00              
ATOM    619  HA  ARG Q  39      93.830  81.704  91.353  1.00  1.00              
ATOM    620  CB  ARG Q  39      95.898  82.085  92.086  1.00  1.00              
ATOM    621  HB1 ARG Q  39      95.659  81.352  92.824  1.00  1.00              
ATOM    622  HB2 ARG Q  39      95.928  83.032  92.626  1.00  1.00              
ATOM    623  CG  ARG Q  39      97.362  81.832  91.573  1.00  1.00              
ATOM    624  HG1 ARG Q  39      97.630  82.632  90.891  1.00  1.00              
ATOM    625  HG2 ARG Q  39      97.421  80.912  90.995  1.00  1.00              
ATOM    626  CD  ARG Q  39      98.532  81.588  92.530  1.00  1.00              
ATOM    627  HD1 ARG Q  39      99.447  81.850  92.005  1.00  1.00              
ATOM    628  HD2 ARG Q  39      98.578  80.527  92.769  1.00  1.00              
ATOM    629  NE  ARG Q  39      98.448  82.334  93.773  1.00  1.00              
ATOM    630  HE  ARG Q  39      97.551  82.383  94.226  1.00  1.00              
ATOM    631  CZ  ARG Q  39      99.449  82.581  94.595  1.00  1.00              
ATOM    632  NH1 ARG Q  39     100.690  82.323  94.330  1.00  1.00              
ATOM    633 1HH1 ARG Q  39     100.968  81.879  93.485  1.00  1.00              
ATOM    634 2HH1 ARG Q  39     101.310  82.334  95.143  1.00  1.00              
ATOM    635  NH2 ARG Q  39      99.207  83.064  95.759  1.00  1.00              
ATOM    636 1HH2 ARG Q  39      98.316  82.928  96.177  1.00  1.00              
ATOM    637 2HH2 ARG Q  39      99.991  83.121  96.420  1.00  1.00              
ATOM    638  C   ARG Q  39      94.573  83.460  90.423  1.00  1.00              
ATOM    639  O   ARG Q  39      95.068  83.795  89.353  1.00  1.00              
ATOM    640  N   ASN Q  40      94.052  84.314  91.258  1.00  1.00              
ATOM    641  H   ASN Q  40      93.654  84.002  92.118  1.00  1.00              
ATOM    642  CA  ASN Q  40      94.233  85.725  91.080  1.00  1.00              
ATOM    643  HA  ASN Q  40      93.936  85.947  90.064  1.00  1.00              
ATOM    644  CB  ASN Q  40      93.231  86.522  91.965  1.00  1.00              
ATOM    645  HB1 ASN Q  40      93.350  87.584  91.751  1.00  1.00              
ATOM    646  HB2 ASN Q  40      93.459  86.388  93.010  1.00  1.00              
ATOM    647  CG  ASN Q  40      91.750  86.196  91.753  1.00  1.00              
ATOM    648  OD1 ASN Q  40      91.340  85.082  91.430  1.00  1.00              
ATOM    649  ND2 ASN Q  40      90.879  87.150  91.972  1.00  1.00              
ATOM    650 1HD2 ASN Q  40      91.190  88.076  92.210  1.00  1.00              
ATOM    651 2HD2 ASN Q  40      89.912  86.941  91.795  1.00  1.00              
ATOM    652  C   ASN Q  40      95.687  86.200  91.148  1.00  1.00              
ATOM    653  O   ASN Q  40      95.837  87.390  91.375  1.00  1.00              
ATOM    654  N   PHE Q  41      96.708  85.341  91.028  1.00  1.00              
ATOM    655  H   PHE Q  41      96.442  84.501  90.544  1.00  1.00              
ATOM    656  CA  PHE Q  41      98.101  85.366  91.542  1.00  1.00              
ATOM    657  HA  PHE Q  41      98.342  84.346  91.823  1.00  1.00              
ATOM    658  CB  PHE Q  41      99.120  85.709  90.436  1.00  1.00              
ATOM    659  HB1 PHE Q  41      98.763  85.339  89.477  1.00  1.00              
ATOM    660  HB2 PHE Q  41     100.036  85.160  90.653  1.00  1.00              
ATOM    661  CG  PHE Q  41      99.500  87.170  90.300  1.00  1.00              
ATOM    662  CD1 PHE Q  41      98.791  88.008  89.424  1.00  1.00              
ATOM    663  HD1 PHE Q  41      97.967  87.619  88.844  1.00  1.00              
ATOM    664  CE1 PHE Q  41      99.142  89.364  89.309  1.00  1.00              
ATOM    665  HE1 PHE Q  41      98.594  90.007  88.637  1.00  1.00              
ATOM    666  CZ  PHE Q  41     100.191  89.889  90.079  1.00  1.00              
ATOM    667  HZ  PHE Q  41     100.451  90.937  90.001  1.00  1.00              
ATOM    668  CE2 PHE Q  41     100.898  89.057  90.960  1.00  1.00              
ATOM    669  HE2 PHE Q  41     101.691  89.468  91.566  1.00  1.00              
ATOM    670  CD2 PHE Q  41     100.562  87.697  91.064  1.00  1.00              
ATOM    671  HD2 PHE Q  41     101.108  87.068  91.754  1.00  1.00              
ATOM    672  C   PHE Q  41      98.322  86.145  92.854  1.00  1.00              
ATOM    673  O   PHE Q  41      98.637  85.510  93.857  1.00  1.00              
ATOM    674  N   THR Q  42      97.883  87.400  92.937  1.00  1.00              
ATOM    675  H   THR Q  42      97.812  87.892  92.055  1.00  1.00              
ATOM    676  CA  THR Q  42      96.912  87.912  93.926  1.00  1.00              
ATOM    677  HA  THR Q  42      97.519  88.085  94.811  1.00  1.00              
ATOM    678  CB  THR Q  42      96.374  89.313  93.535  1.00  1.00              
ATOM    679  HB  THR Q  42      95.460  89.218  92.949  1.00  1.00              
ATOM    680  CG2 THR Q  42      96.097  90.215  94.743  1.00  1.00              
ATOM    681 1HG2 THR Q  42      95.766  91.195  94.403  1.00  1.00              
ATOM    682 2HG2 THR Q  42      95.316  89.789  95.370  1.00  1.00              
ATOM    683 3HG2 THR Q  42      97.007  90.331  95.333  1.00  1.00              
ATOM    684  OG1 THR Q  42      97.332  90.015  92.776  1.00  1.00              
ATOM    685  HG1 THR Q  42      96.942  90.844  92.486  1.00  1.00              
ATOM    686  C   THR Q  42      95.796  86.930  94.426  1.00  1.00              
ATOM    687  O   THR Q  42      94.802  87.374  94.990  1.00  1.00              
ATOM    688  N   CYS Q  43      95.916  85.586  94.281  1.00  1.00              
ATOM    689  H   CYS Q  43      96.763  85.278  93.831  1.00  1.00              
ATOM    690  CA  CYS Q  43      95.255  84.593  95.187  1.00  1.00              
ATOM    691  HA  CYS Q  43      95.037  85.160  96.092  1.00  1.00              
ATOM    692  CB  CYS Q  43      93.868  84.141  94.688  1.00  1.00              
ATOM    693  HB1 CYS Q  43      93.651  83.129  95.038  1.00  1.00              
ATOM    694  HB2 CYS Q  43      93.843  84.142  93.611  1.00  1.00              
ATOM    695  SG  CYS Q  43      92.579  85.226  95.354  1.00  1.00              
ATOM    696  HG  CYS Q  43      93.203  86.383  95.064  1.00  1.00              
ATOM    697  C   CYS Q  43      96.022  83.406  95.734  1.00  1.00              
ATOM    698  O   CYS Q  43      95.962  82.333  95.154  1.00  1.00              
ATOM    699  N   ILE Q  44      96.546  83.553  96.952  1.00  1.00              
ATOM    700  H   ILE Q  44      96.734  84.486  97.292  1.00  1.00              
ATOM    701  CA  ILE Q  44      96.663  82.461  97.935  1.00  1.00              
ATOM    702  HA  ILE Q  44      97.405  81.748  97.591  1.00  1.00              
ATOM    703  CB  ILE Q  44      97.136  83.069  99.296  1.00  1.00              
ATOM    704  HB  ILE Q  44      98.114  83.483  99.095  1.00  1.00              
ATOM    705  CG2 ILE Q  44      96.349  84.302  99.799  1.00  1.00              
ATOM    706 1HG2 ILE Q  44      96.874  84.700 100.671  1.00  1.00              
ATOM    707 2HG2 ILE Q  44      96.330  85.088  99.046  1.00  1.00              
ATOM    708 3HG2 ILE Q  44      95.342  84.038 100.109  1.00  1.00              
ATOM    709  CG1 ILE Q  44      97.347  82.040 100.437  1.00  1.00              
ATOM    710 1HG1 ILE Q  44      98.123  82.437 101.093  1.00  1.00              
ATOM    711 2HG1 ILE Q  44      97.731  81.114 100.018  1.00  1.00              
ATOM    712  CD1 ILE Q  44      96.146  81.684 101.328  1.00  1.00              
ATOM    713  HD1 ILE Q  44      95.340  81.248 100.742  1.00  1.00              
ATOM    714  HD2 ILE Q  44      96.465  80.951 102.069  1.00  1.00              
ATOM    715  HD3 ILE Q  44      95.784  82.563 101.859  1.00  1.00              
ATOM    716  C   ILE Q  44      95.354  81.703  98.106  1.00  1.00              
ATOM    717  O   ILE Q  44      95.292  80.491  97.989  1.00  1.00              
ATOM    718  N   LYS Q  45      94.277  82.465  98.315  1.00  1.00              
ATOM    719  H   LYS Q  45      94.450  83.455  98.346  1.00  1.00              
ATOM    720  CA  LYS Q  45      92.996  82.006  98.860  1.00  1.00              
ATOM    721  HA  LYS Q  45      93.219  81.108  99.443  1.00  1.00              
ATOM    722  CB  LYS Q  45      92.500  83.064  99.865  1.00  1.00              
ATOM    723  HB1 LYS Q  45      93.199  83.044 100.701  1.00  1.00              
ATOM    724  HB2 LYS Q  45      91.538  82.756 100.262  1.00  1.00              
ATOM    725  CG  LYS Q  45      92.415  84.524  99.368  1.00  1.00              
ATOM    726  HG1 LYS Q  45      91.642  84.603  98.603  1.00  1.00              
ATOM    727  HG2 LYS Q  45      93.367  84.825  98.930  1.00  1.00              
ATOM    728  CD  LYS Q  45      92.094  85.482 100.531  1.00  1.00              
ATOM    729  HD1 LYS Q  45      92.787  85.315 101.356  1.00  1.00              
ATOM    730  HD2 LYS Q  45      91.089  85.256 100.893  1.00  1.00              
ATOM    731  CE  LYS Q  45      92.152  86.962 100.121  1.00  1.00              
ATOM    732  HE1 LYS Q  45      91.367  87.494 100.669  1.00  1.00              
ATOM    733  HE2 LYS Q  45      91.924  87.034  99.053  1.00  1.00              
ATOM    734  NZ  LYS Q  45      93.467  87.589 100.435  1.00  1.00              
ATOM    735  HZ1 LYS Q  45      93.514  88.541 100.096  1.00  1.00              
ATOM    736  HZ2 LYS Q  45      93.589  87.641 101.448  1.00  1.00              
ATOM    737  HZ3 LYS Q  45      94.240  87.065 100.050  1.00  1.00              
ATOM    738  C   LYS Q  45      92.014  81.519  97.803  1.00  1.00              
ATOM    739  O   LYS Q  45      90.810  81.505  98.019  1.00  1.00              
ATOM    740  N   ARG Q  46      92.510  81.050  96.665  1.00  1.00              
ATOM    741  H   ARG Q  46      93.522  80.973  96.659  1.00  1.00              
ATOM    742  CA  ARG Q  46      91.780  80.080  95.839  1.00  1.00              
ATOM    743  HA  ARG Q  46      90.767  79.934  96.219  1.00  1.00              
ATOM    744  CB  ARG Q  46      91.666  80.584  94.393  1.00  1.00              
ATOM    745  HB1 ARG Q  46      91.191  79.803  93.806  1.00  1.00              
ATOM    746  HB2 ARG Q  46      92.655  80.813  94.002  1.00  1.00              
ATOM    747  CG  ARG Q  46      90.777  81.824  94.253  1.00  1.00              
ATOM    748  HG1 ARG Q  46      91.114  82.609  94.929  1.00  1.00              
ATOM    749  HG2 ARG Q  46      89.765  81.537  94.507  1.00  1.00              
ATOM    750  CD  ARG Q  46      90.737  82.376  92.828  1.00  1.00              
ATOM    751  HD1 ARG Q  46      91.749  82.597  92.489  1.00  1.00              
ATOM    752  HD2 ARG Q  46      90.162  83.305  92.847  1.00  1.00              
ATOM    753  NE  ARG Q  46      90.091  81.428  91.903  1.00  1.00              
ATOM    754  HE  ARG Q  46      89.857  80.518  92.267  1.00  1.00              
ATOM    755  CZ  ARG Q  46      89.680  81.689  90.676  1.00  1.00              
ATOM    756  NH1 ARG Q  46      89.852  82.849  90.101  1.00  1.00              
ATOM    757 1HH1 ARG Q  46      90.320  83.596  90.607  1.00  1.00              
ATOM    758 2HH1 ARG Q  46      89.494  83.017  89.180  1.00  1.00              
ATOM    759  NH2 ARG Q  46      89.090  80.744  90.001  1.00  1.00              
ATOM    760 1HH2 ARG Q  46      88.958  79.836  90.414  1.00  1.00              
ATOM    761 2HH2 ARG Q  46      88.783  80.905  89.061  1.00  1.00              
ATOM    762  C   ARG Q  46      92.498  78.739  96.063  1.00  1.00              
ATOM    763  O   ARG Q  46      93.574  78.643  96.638  1.00  1.00              
ATOM    764  N   LEU Q  47      91.907  77.681  95.573  1.00  1.00              
ATOM    765  H   LEU Q  47      90.939  77.808  95.283  1.00  1.00              
ATOM    766  CA  LEU Q  47      92.284  76.302  95.798  1.00  1.00              
ATOM    767  HA  LEU Q  47      93.363  76.158  95.874  1.00  1.00              
ATOM    768  CB  LEU Q  47      91.555  75.893  97.113  1.00  1.00              
ATOM    769  HB1 LEU Q  47      90.555  76.311  97.086  1.00  1.00              
ATOM    770  HB2 LEU Q  47      92.023  76.434  97.930  1.00  1.00              
ATOM    771  CG  LEU Q  47      91.396  74.425  97.574  1.00  1.00              
ATOM    772  HG  LEU Q  47      90.791  74.450  98.480  1.00  1.00              
ATOM    773  CD1 LEU Q  47      90.737  73.434  96.619  1.00  1.00              
ATOM    774 1HD1 LEU Q  47      91.445  73.112  95.876  1.00  1.00              
ATOM    775 2HD1 LEU Q  47      90.418  72.553  97.174  1.00  1.00              
ATOM    776 3HD1 LEU Q  47      89.885  73.857  96.104  1.00  1.00              
ATOM    777  CD2 LEU Q  47      92.719  73.810  97.966  1.00  1.00              
ATOM    778 1HD2 LEU Q  47      93.079  74.303  98.865  1.00  1.00              
ATOM    779 2HD2 LEU Q  47      92.598  72.749  98.179  1.00  1.00              
ATOM    780 3HD2 LEU Q  47      93.427  73.908  97.143  1.00  1.00              
ATOM    781  C   LEU Q  47      91.709  75.576  94.608  1.00  1.00              
ATOM    782  O   LEU Q  47      90.546  75.807  94.303  1.00  1.00              
ATOM    783  N   GLU Q  48      92.497  74.789  93.901  1.00  1.00              
ATOM    784  H   GLU Q  48      93.397  74.513  94.279  1.00  1.00              
ATOM    785  CA  GLU Q  48      91.930  73.846  92.951  1.00  1.00              
ATOM    786  HA  GLU Q  48      90.846  73.866  93.054  1.00  1.00              
ATOM    787  CB  GLU Q  48      92.175  74.167  91.463  1.00  1.00              
ATOM    788  HB1 GLU Q  48      93.160  73.860  91.190  1.00  1.00              
ATOM    789  HB2 GLU Q  48      92.172  75.235  91.347  1.00  1.00              
ATOM    790  CG  GLU Q  48      91.242  73.503  90.428  1.00  1.00              
ATOM    791  HG1 GLU Q  48      90.581  72.801  90.936  1.00  1.00              
ATOM    792  HG2 GLU Q  48      91.852  72.921  89.744  1.00  1.00              
ATOM    793  CD  GLU Q  48      90.373  74.472  89.616  1.00  1.00              
ATOM    794  OE1 GLU Q  48      89.262  74.041  89.248  1.00  1.00              
ATOM    795  OE2 GLU Q  48      90.653  75.697  89.581  1.00  1.00              
ATOM    796  C   GLU Q  48      92.286  72.444  93.417  1.00  1.00              
ATOM    797  O   GLU Q  48      93.018  72.250  94.384  1.00  1.00              
ATOM    798  N   GLN Q  49      91.748  71.452  92.750  1.00  1.00              
ATOM    799  H   GLN Q  49      90.975  71.647  92.133  1.00  1.00              
ATOM    800  CA  GLN Q  49      92.200  70.084  92.896  1.00  1.00              
ATOM    801  HA  GLN Q  49      93.188  70.055  93.357  1.00  1.00              
ATOM    802  CB  GLN Q  49      91.179  69.377  93.815  1.00  1.00              
ATOM    803  HB1 GLN Q  49      90.298  69.149  93.216  1.00  1.00              
ATOM    804  HB2 GLN Q  49      90.867  70.062  94.607  1.00  1.00              
ATOM    805  CG  GLN Q  49      91.647  68.081  94.493  1.00  1.00              
ATOM    806  HG1 GLN Q  49      92.100  67.411  93.763  1.00  1.00              
ATOM    807  HG2 GLN Q  49      90.772  67.582  94.904  1.00  1.00              
ATOM    808  CD  GLN Q  49      92.635  68.333  95.626  1.00  1.00              
ATOM    809  OE1 GLN Q  49      93.812  68.571  95.427  1.00  1.00              
ATOM    810  NE2 GLN Q  49      92.244  68.264  96.880  1.00  1.00              
ATOM    811 1HE2 GLN Q  49      91.318  67.952  97.155  1.00  1.00              
ATOM    812 2HE2 GLN Q  49      92.970  68.371  97.572  1.00  1.00              
ATOM    813  C   GLN Q  49      92.285  69.399  91.518  1.00  1.00              
ATOM    814  O   GLN Q  49      92.750  68.270  91.399  1.00  1.00              
ATOM    815  N   THR Q  50      91.811  70.099  90.479  1.00  1.00              
ATOM    816  H   THR Q  50      91.573  71.058  90.669  1.00  1.00              
ATOM    817  CA  THR Q  50      91.158  69.511  89.305  1.00  1.00              
ATOM    818  HA  THR Q  50      90.254  69.043  89.697  1.00  1.00              
ATOM    819  CB  THR Q  50      90.682  70.602  88.332  1.00  1.00              
ATOM    820  HB  THR Q  50      90.212  71.392  88.916  1.00  1.00              
ATOM    821  CG2 THR Q  50      91.776  71.220  87.461  1.00  1.00              
ATOM    822 1HG2 THR Q  50      92.621  71.526  88.076  1.00  1.00              
ATOM    823 2HG2 THR Q  50      92.116  70.498  86.719  1.00  1.00              
ATOM    824 3HG2 THR Q  50      91.371  72.092  86.949  1.00  1.00              
ATOM    825  OG1 THR Q  50      89.702  70.079  87.474  1.00  1.00              
ATOM    826  HG1 THR Q  50      89.076  69.542  87.988  1.00  1.00              
ATOM    827  C   THR Q  50      91.914  68.403  88.592  1.00  1.00              
ATOM    828  O   THR Q  50      93.133  68.503  88.426  1.00  1.00              
ATOM    829  N   ILE Q  51      91.169  67.360  88.197  1.00  1.00              
ATOM    830  H   ILE Q  51      90.173  67.403  88.387  1.00  1.00              
ATOM    831  CA  ILE Q  51      91.594  66.155  87.461  1.00  1.00              
ATOM    832  HA  ILE Q  51      90.800  65.432  87.621  1.00  1.00              
ATOM    833  CB  ILE Q  51      91.583  66.452  85.936  1.00  1.00              
ATOM    834  HB  ILE Q  51      90.906  67.297  85.792  1.00  1.00              
ATOM    835  CG2 ILE Q  51      92.933  66.918  85.364  1.00  1.00              
ATOM    836 1HG2 ILE Q  51      92.799  67.222  84.326  1.00  1.00              
ATOM    837 2HG2 ILE Q  51      93.299  67.772  85.932  1.00  1.00              
ATOM    838 3HG2 ILE Q  51      93.669  66.117  85.403  1.00  1.00              
ATOM    839  CG1 ILE Q  51      90.943  65.325  85.093  1.00  1.00              
ATOM    840 1HG1 ILE Q  51      90.864  65.675  84.062  1.00  1.00              
ATOM    841 2HG1 ILE Q  51      89.927  65.170  85.455  1.00  1.00              
ATOM    842  CD1 ILE Q  51      91.641  63.961  85.078  1.00  1.00              
ATOM    843  HD1 ILE Q  51      91.135  63.311  84.364  1.00  1.00              
ATOM    844  HD2 ILE Q  51      92.683  64.066  84.779  1.00  1.00              
ATOM    845  HD3 ILE Q  51      91.578  63.499  86.063  1.00  1.00              
ATOM    846  C   ILE Q  51      92.833  65.431  88.038  1.00  1.00              
ATOM    847  O   ILE Q  51      93.469  64.580  87.422  1.00  1.00              
ATOM    848  N   ASN Q  52      93.129  65.669  89.314  1.00  1.00              
ATOM    849  H   ASN Q  52      92.675  66.472  89.728  1.00  1.00              
ATOM    850  CA  ASN Q  52      93.455  64.576  90.225  1.00  1.00              
ATOM    851  HA  ASN Q  52      94.364  64.075  89.890  1.00  1.00              
ATOM    852  CB  ASN Q  52      93.693  65.270  91.585  1.00  1.00              
ATOM    853  HB1 ASN Q  52      92.743  65.603  92.005  1.00  1.00              
ATOM    854  HB2 ASN Q  52      94.305  66.152  91.410  1.00  1.00              
ATOM    855  CG  ASN Q  52      94.412  64.440  92.623  1.00  1.00              
ATOM    856  OD1 ASN Q  52      94.263  63.232  92.679  1.00  1.00              
ATOM    857  ND2 ASN Q  52      95.208  65.061  93.471  1.00  1.00              
ATOM    858 1HD2 ASN Q  52      95.277  66.075  93.463  1.00  1.00              
ATOM    859 2HD2 ASN Q  52      95.684  64.492  94.149  1.00  1.00              
ATOM    860  C   ASN Q  52      92.276  63.594  90.214  1.00  1.00              
ATOM    861  O   ASN Q  52      91.130  64.035  90.233  1.00  1.00              
ATOM    862  N   ALA Q  53      92.513  62.278  90.221  1.00  1.00              
ATOM    863  H   ALA Q  53      93.467  61.955  90.217  1.00  1.00              
ATOM    864  CA  ALA Q  53      91.432  61.275  90.233  1.00  1.00              
ATOM    865  HA  ALA Q  53      90.802  61.445  89.358  1.00  1.00              
ATOM    866  CB  ALA Q  53      92.072  59.886  90.103  1.00  1.00              
ATOM    867  HB1 ALA Q  53      91.289  59.128  90.048  1.00  1.00              
ATOM    868  HB2 ALA Q  53      92.669  59.837  89.192  1.00  1.00              
ATOM    869  HB3 ALA Q  53      92.705  59.681  90.968  1.00  1.00              
ATOM    870  C   ALA Q  53      90.506  61.373  91.472  1.00  1.00              
ATOM    871  O   ALA Q  53      89.578  60.587  91.606  1.00  1.00              
ATOM    872  N   ILE Q  54      90.799  62.289  92.403  1.00  1.00              
ATOM    873  H   ILE Q  54      91.406  63.036  92.099  1.00  1.00              
ATOM    874  CA  ILE Q  54      90.730  62.084  93.843  1.00  1.00              
ATOM    875  HA  ILE Q  54      91.478  61.315  94.036  1.00  1.00              
ATOM    876  CB  ILE Q  54      91.219  63.359  94.580  1.00  1.00              
ATOM    877  HB  ILE Q  54      92.002  63.810  93.971  1.00  1.00              
ATOM    878  CG2 ILE Q  54      90.114  64.410  94.725  1.00  1.00              
ATOM    879 1HG2 ILE Q  54      90.511  65.330  95.146  1.00  1.00              
ATOM    880 2HG2 ILE Q  54      89.693  64.642  93.750  1.00  1.00              
ATOM    881 3HG2 ILE Q  54      89.322  64.050  95.378  1.00  1.00              
ATOM    882  CG1 ILE Q  54      91.878  63.005  95.931  1.00  1.00              
ATOM    883 1HG1 ILE Q  54      92.654  62.259  95.752  1.00  1.00              
ATOM    884 2HG1 ILE Q  54      91.141  62.568  96.602  1.00  1.00              
ATOM    885  CD1 ILE Q  54      92.537  64.195  96.641  1.00  1.00              
ATOM    886  HD1 ILE Q  54      93.080  63.837  97.516  1.00  1.00              
ATOM    887  HD2 ILE Q  54      93.236  64.692  95.968  1.00  1.00              
ATOM    888  HD3 ILE Q  54      91.784  64.909  96.975  1.00  1.00              
ATOM    889  C   ILE Q  54      89.415  61.527  94.363  1.00  1.00              
ATOM    890  O   ILE Q  54      88.332  61.930  93.957  1.00  1.00              
ATOM    891  N   VAL Q  55      89.537  60.612  95.318  1.00  1.00              
ATOM    892  H   VAL Q  55      90.466  60.344  95.596  1.00  1.00              
ATOM    893  CA  VAL Q  55      88.419  60.030  96.059  1.00  1.00              
ATOM    894  HA  VAL Q  55      87.507  60.155  95.472  1.00  1.00              
ATOM    895  CB  VAL Q  55      88.626  58.511  96.319  1.00  1.00              
ATOM    896  HB  VAL Q  55      89.148  58.377  97.268  1.00  1.00              
ATOM    897  CG1 VAL Q  55      87.266  57.800  96.395  1.00  1.00              
ATOM    898 1HG1 VAL Q  55      87.411  56.746  96.627  1.00  1.00              
ATOM    899 2HG1 VAL Q  55      86.654  58.242  97.180  1.00  1.00              
ATOM    900 3HG1 VAL Q  55      86.743  57.890  95.443  1.00  1.00              
ATOM    901  CG2 VAL Q  55      89.464  57.778  95.257  1.00  1.00              
ATOM    902 1HG2 VAL Q  55      89.501  56.714  95.488  1.00  1.00              
ATOM    903 2HG2 VAL Q  55      89.023  57.910  94.272  1.00  1.00              
ATOM    904 3HG2 VAL Q  55      90.484  58.158  95.252  1.00  1.00              
ATOM    905  C   VAL Q  55      88.225  60.806  97.394  1.00  1.00              
ATOM    906  O   VAL Q  55      87.731  60.236  98.360  1.00  1.00              
ATOM    907  N   GLY Q  56      88.702  62.062  97.508  1.00  1.00              
ATOM    908  H   GLY Q  56      88.967  62.563  96.675  1.00  1.00              
ATOM    909  CA  GLY Q  56      88.958  62.707  98.810  1.00  1.00              
ATOM    910  HA1 GLY Q  56      89.831  62.238  99.264  1.00  1.00              
ATOM    911  HA2 GLY Q  56      88.116  62.497  99.472  1.00  1.00              
ATOM    912  C   GLY Q  56      89.174  64.249  98.864  1.00  1.00              
ATOM    913  O   GLY Q  56      89.065  64.940  97.855  1.00  1.00              
ATOM    914  N   ASP Q  57      89.436  64.741 100.090  1.00  1.00              
ATOM    915  H   ASP Q  57      89.409  64.031 100.816  1.00  1.00              
ATOM    916  CA  ASP Q  57      89.162  66.092 100.655  1.00  1.00              
ATOM    917  HA  ASP Q  57      88.187  66.376 100.258  1.00  1.00              
ATOM    918  CB  ASP Q  57      88.942  65.921 102.181  1.00  1.00              
ATOM    919  HB1 ASP Q  57      88.744  66.884 102.652  1.00  1.00              
ATOM    920  HB2 ASP Q  57      89.847  65.510 102.631  1.00  1.00              
ATOM    921  CG  ASP Q  57      87.749  64.999 102.486  1.00  1.00              
ATOM    922  OD1 ASP Q  57      86.711  65.499 102.985  1.00  1.00              
ATOM    923  OD2 ASP Q  57      87.884  63.789 102.188  1.00  1.00              
ATOM    924  C   ASP Q  57      90.077  67.290 100.263  1.00  1.00              
ATOM    925  O   ASP Q  57      90.807  67.294  99.268  1.00  1.00              
ATOM    926  N   ILE Q  58      89.933  68.383 101.025  1.00  1.00              
ATOM    927  H   ILE Q  58      89.402  68.237 101.876  1.00  1.00              
ATOM    928  CA  ILE Q  58      90.297  69.799 100.784  1.00  1.00              
ATOM    929  HA  ILE Q  58      91.081  69.844 100.032  1.00  1.00              
ATOM    930  CB  ILE Q  58      89.045  70.558 100.301  1.00  1.00              
ATOM    931  HB  ILE Q  58      89.311  71.614 100.302  1.00  1.00              
ATOM    932  CG2 ILE Q  58      88.751  70.171  98.845  1.00  1.00              
ATOM    933 1HG2 ILE Q  58      87.835  70.648  98.513  1.00  1.00              
ATOM    934 2HG2 ILE Q  58      89.575  70.474  98.200  1.00  1.00              
ATOM    935 3HG2 ILE Q  58      88.617  69.094  98.761  1.00  1.00              
ATOM    936  CG1 ILE Q  58      87.788  70.409 101.208  1.00  1.00              
ATOM    937 1HG1 ILE Q  58      87.174  71.292 101.071  1.00  1.00              
ATOM    938 2HG1 ILE Q  58      88.085  70.413 102.256  1.00  1.00              
ATOM    939  CD1 ILE Q  58      86.855  69.208 100.973  1.00  1.00              
ATOM    940  HD1 ILE Q  58      87.355  68.271 101.193  1.00  1.00              
ATOM    941  HD2 ILE Q  58      86.001  69.288 101.641  1.00  1.00              
ATOM    942  HD3 ILE Q  58      86.483  69.197  99.949  1.00  1.00              
ATOM    943  C   ILE Q  58      90.800  70.391 102.126  1.00  1.00              
ATOM    944  O   ILE Q  58      90.480  69.846 103.184  1.00  1.00              
ATOM    945  N   PRO Q  59      91.610  71.466 102.135  1.00  1.00              
ATOM    946  CD  PRO Q  59      92.117  72.158 100.957  1.00  1.00              
ATOM    947  HD1 PRO Q  59      91.398  72.896 100.599  1.00  1.00              
ATOM    948  HD2 PRO Q  59      92.359  71.450 100.167  1.00  1.00              
ATOM    949  CG  PRO Q  59      93.407  72.844 101.403  1.00  1.00              
ATOM    950  HG1 PRO Q  59      93.212  73.883 101.674  1.00  1.00              
ATOM    951  HG2 PRO Q  59      94.165  72.782 100.636  1.00  1.00              
ATOM    952  CB  PRO Q  59      93.812  72.034 102.634  1.00  1.00              
ATOM    953  HB1 PRO Q  59      94.528  72.573 103.255  1.00  1.00              
ATOM    954  HB2 PRO Q  59      94.234  71.075 102.328  1.00  1.00              
ATOM    955  CA  PRO Q  59      92.444  71.814 103.292  1.00  1.00              
ATOM    956  HA  PRO Q  59      92.510  70.988 104.002  1.00  1.00              
ATOM    957  C   PRO Q  59      92.030  73.091 104.043  1.00  1.00              
ATOM    958  O   PRO Q  59      91.020  73.720 103.758  1.00  1.00              
ATOM    959  N   ALA Q  60      92.871  73.495 104.996  1.00  1.00              
ATOM    960  H   ALA Q  60      93.696  72.942 105.153  1.00  1.00              
ATOM    961  CA  ALA Q  60      92.740  74.716 105.778  1.00  1.00              
ATOM    962  HA  ALA Q  60      91.820  74.619 106.353  1.00  1.00              
ATOM    963  CB  ALA Q  60      93.906  74.768 106.775  1.00  1.00              
ATOM    964  HB1 ALA Q  60      93.798  75.639 107.423  1.00  1.00              
ATOM    965  HB2 ALA Q  60      93.909  73.868 107.392  1.00  1.00              
ATOM    966  HB3 ALA Q  60      94.849  74.847 106.234  1.00  1.00              
ATOM    967  C   ALA Q  60      92.639  76.019 104.977  1.00  1.00              
ATOM    968  O   ALA Q  60      93.304  76.199 103.959  1.00  1.00              
ATOM    969  N   SER Q  61      91.861  76.952 105.539  1.00  1.00              
ATOM    970  H   SER Q  61      91.299  76.651 106.324  1.00  1.00              
ATOM    971  CA  SER Q  61      91.874  78.394 105.244  1.00  1.00              
ATOM    972  HA  SER Q  61      90.869  78.754 105.468  1.00  1.00              
ATOM    973  CB  SER Q  61      92.791  79.122 106.220  1.00  1.00              
ATOM    974  HB1 SER Q  61      93.064  80.102 105.829  1.00  1.00              
ATOM    975  HB2 SER Q  61      93.685  78.526 106.379  1.00  1.00              
ATOM    976  OG  SER Q  61      92.111  79.301 107.448  1.00  1.00              
ATOM    977  HG  SER Q  61      92.045  78.453 107.898  1.00  1.00              
ATOM    978  C   SER Q  61      92.082  78.795 103.786  1.00  1.00              
ATOM    979  O   SER Q  61      93.042  79.473 103.414  1.00  1.00              
ATOM    980  N   ALA Q  62      91.100  78.397 102.978  1.00  1.00              
ATOM    981  H   ALA Q  62      90.377  77.811 103.360  1.00  1.00              
ATOM    982  CA  ALA Q  62      91.037  78.681 101.558  1.00  1.00              
ATOM    983  HA  ALA Q  62      91.809  79.412 101.310  1.00  1.00              
ATOM    984  CB  ALA Q  62      91.362  77.393 100.797  1.00  1.00              
ATOM    985  HB1 ALA Q  62      91.499  77.625  99.744  1.00  1.00              
ATOM    986  HB2 ALA Q  62      92.278  76.955 101.191  1.00  1.00              
ATOM    987  HB3 ALA Q  62      90.557  76.667 100.905  1.00  1.00              
ATOM    988  C   ALA Q  62      89.681  79.257 101.133  1.00  1.00              
ATOM    989  O   ALA Q  62      88.644  78.612 101.284  1.00  1.00              
ATOM    990  N   THR Q  63      89.679  80.468 100.564  1.00  1.00              
ATOM    991  H   THR Q  63      90.544  80.970 100.449  1.00  1.00              
ATOM    992  CA  THR Q  63      88.409  81.157 100.295  1.00  1.00              
ATOM    993  HA  THR Q  63      87.786  80.924 101.158  1.00  1.00              
ATOM    994  CB  THR Q  63      88.452  82.700 100.330  1.00  1.00              
ATOM    995  HB  THR Q  63      87.426  83.059 100.234  1.00  1.00              
ATOM    996  CG2 THR Q  63      88.987  83.241 101.659  1.00  1.00              
ATOM    997 1HG2 THR Q  63      88.349  82.895 102.473  1.00  1.00              
ATOM    998 2HG2 THR Q  63      90.002  82.899 101.843  1.00  1.00              
ATOM    999 3HG2 THR Q  63      88.967  84.330 101.645  1.00  1.00              
ATOM   1000  OG1 THR Q  63      89.192  83.277  99.278  1.00  1.00              
ATOM   1001  HG1 THR Q  63      89.642  82.556  98.821  1.00  1.00              
ATOM   1002  C   THR Q  63      87.558  80.617  99.136  1.00  1.00              
ATOM   1003  O   THR Q  63      86.345  80.861  99.090  1.00  1.00              
ATOM   1004  N   THR Q  64      88.143  79.876  98.187  1.00  1.00              
ATOM   1005  H   THR Q  64      89.141  79.729  98.238  1.00  1.00              
ATOM   1006  CA  THR Q  64      87.403  79.395  97.001  1.00  1.00              
ATOM   1007  HA  THR Q  64      86.426  79.078  97.364  1.00  1.00              
ATOM   1008  CB  THR Q  64      87.081  80.571  96.034  1.00  1.00              
ATOM   1009  HB  THR Q  64      86.047  80.840  96.241  1.00  1.00              
ATOM   1010  CG2 THR Q  64      87.836  81.892  96.223  1.00  1.00              
ATOM   1011 1HG2 THR Q  64      87.726  82.516  95.336  1.00  1.00              
ATOM   1012 2HG2 THR Q  64      87.417  82.433  97.070  1.00  1.00              
ATOM   1013 3HG2 THR Q  64      88.885  81.702  96.419  1.00  1.00              
ATOM   1014  OG1 THR Q  64      87.124  80.234  94.668  1.00  1.00              
ATOM   1015  HG1 THR Q  64      86.219  79.965  94.441  1.00  1.00              
ATOM   1016  C   THR Q  64      88.021  78.160  96.391  1.00  1.00              
ATOM   1017  O   THR Q  64      89.020  78.215  95.675  1.00  1.00              
ATOM   1018  N   LEU Q  65      87.412  77.034  96.755  1.00  1.00              
ATOM   1019  H   LEU Q  65      86.505  77.117  97.196  1.00  1.00              
ATOM   1020  CA  LEU Q  65      87.855  75.687  96.468  1.00  1.00              
ATOM   1021  HA  LEU Q  65      88.895  75.737  96.180  1.00  1.00              
ATOM   1022  CB  LEU Q  65      87.733  74.848  97.758  1.00  1.00              
ATOM   1023  HB1 LEU Q  65      87.667  75.535  98.605  1.00  1.00              
ATOM   1024  HB2 LEU Q  65      88.661  74.316  97.906  1.00  1.00              
ATOM   1025  CG  LEU Q  65      86.610  73.806  97.894  1.00  1.00              
ATOM   1026  HG  LEU Q  65      85.641  74.278  97.748  1.00  1.00              
ATOM   1027  CD1 LEU Q  65      86.748  72.592  96.968  1.00  1.00              
ATOM   1028 1HD1 LEU Q  65      86.158  71.754  97.340  1.00  1.00              
ATOM   1029 2HD1 LEU Q  65      86.372  72.816  95.976  1.00  1.00              
ATOM   1030 3HD1 LEU Q  65      87.793  72.295  96.892  1.00  1.00              
ATOM   1031  CD2 LEU Q  65      86.706  73.297  99.324  1.00  1.00              
ATOM   1032 1HD2 LEU Q  65      87.712  72.937  99.513  1.00  1.00              
ATOM   1033 2HD2 LEU Q  65      86.500  74.114 100.008  1.00  1.00              
ATOM   1034 3HD2 LEU Q  65      86.002  72.488  99.508  1.00  1.00              
ATOM   1035  C   LEU Q  65      87.087  75.186  95.266  1.00  1.00              
ATOM   1036  O   LEU Q  65      85.857  75.233  95.203  1.00  1.00              
ATOM   1037  N   THR Q  66      87.830  74.631  94.332  1.00  1.00              
ATOM   1038  H   THR Q  66      88.840  74.719  94.372  1.00  1.00              
ATOM   1039  CA  THR Q  66      87.284  73.934  93.189  1.00  1.00              
ATOM   1040  HA  THR Q  66      86.209  73.891  93.284  1.00  1.00              
ATOM   1041  CB  THR Q  66      87.592  74.690  91.895  1.00  1.00              
ATOM   1042  HB  THR Q  66      87.343  74.065  91.040  1.00  1.00              
ATOM   1043  CG2 THR Q  66      86.911  76.059  91.776  1.00  1.00              
ATOM   1044 1HG2 THR Q  66      85.834  75.957  91.756  1.00  1.00              
ATOM   1045 2HG2 THR Q  66      87.190  76.697  92.615  1.00  1.00              
ATOM   1046 3HG2 THR Q  66      87.223  76.534  90.845  1.00  1.00              
ATOM   1047  OG1 THR Q  66      88.939  75.013  91.864  1.00  1.00              
ATOM   1048  HG1 THR Q  66      89.182  74.895  90.926  1.00  1.00              
ATOM   1049  C   THR Q  66      87.747  72.499  93.230  1.00  1.00              
ATOM   1050  O   THR Q  66      88.907  72.252  93.509  1.00  1.00              
ATOM   1051  N   ILE Q  67      86.831  71.547  93.084  1.00  1.00              
ATOM   1052  H   ILE Q  67      85.877  71.792  92.841  1.00  1.00              
ATOM   1053  CA  ILE Q  67      87.153  70.118  93.181  1.00  1.00              
ATOM   1054  HA  ILE Q  67      88.209  70.005  92.934  1.00  1.00              
ATOM   1055  CB  ILE Q  67      86.977  69.582  94.622  1.00  1.00              
ATOM   1056  HB  ILE Q  67      87.566  70.243  95.261  1.00  1.00              
ATOM   1057  CG2 ILE Q  67      85.527  69.615  95.140  1.00  1.00              
ATOM   1058 1HG2 ILE Q  67      85.518  69.388  96.207  1.00  1.00              
ATOM   1059 2HG2 ILE Q  67      85.089  70.600  94.984  1.00  1.00              
ATOM   1060 3HG2 ILE Q  67      84.934  68.859  94.626  1.00  1.00              
ATOM   1061  CG1 ILE Q  67      87.583  68.166  94.749  1.00  1.00              
ATOM   1062 1HG1 ILE Q  67      88.436  68.068  94.079  1.00  1.00              
ATOM   1063 2HG1 ILE Q  67      86.848  67.417  94.455  1.00  1.00              
ATOM   1064  CD1 ILE Q  67      88.071  67.855  96.165  1.00  1.00              
ATOM   1065  HD1 ILE Q  67      88.519  66.863  96.178  1.00  1.00              
ATOM   1066  HD2 ILE Q  67      88.831  68.579  96.455  1.00  1.00              
ATOM   1067  HD3 ILE Q  67      87.242  67.881  96.871  1.00  1.00              
ATOM   1068  C   ILE Q  67      86.419  69.355  92.067  1.00  1.00              
ATOM   1069  O   ILE Q  67      85.828  68.294  92.231  1.00  1.00              
ATOM   1070  N   SER Q  68      86.420  70.008  90.914  1.00  1.00              
ATOM   1071  H   SER Q  68      86.929  70.878  90.888  1.00  1.00              
ATOM   1072  CA  SER Q  68      85.916  69.595  89.618  1.00  1.00              
ATOM   1073  HA  SER Q  68      84.860  69.389  89.684  1.00  1.00              
ATOM   1074  CB  SER Q  68      86.161  70.768  88.622  1.00  1.00              
ATOM   1075  HB1 SER Q  68      85.210  71.199  88.330  1.00  1.00              
ATOM   1076  HB2 SER Q  68      86.631  70.394  87.710  1.00  1.00              
ATOM   1077  OG  SER Q  68      86.970  71.819  89.160  1.00  1.00              
ATOM   1078  HG  SER Q  68      87.604  72.147  88.501  1.00  1.00              
ATOM   1079  C   SER Q  68      86.692  68.409  89.056  1.00  1.00              
ATOM   1080  O   SER Q  68      87.927  68.443  89.017  1.00  1.00              
ATOM   1081  N   ASP Q  69      85.953  67.475  88.463  1.00  1.00              
ATOM   1082  H   ASP Q  69      84.953  67.467  88.633  1.00  1.00              
ATOM   1083  CA  ASP Q  69      86.493  66.431  87.575  1.00  1.00              
ATOM   1084  HA  ASP Q  69      85.633  65.863  87.222  1.00  1.00              
ATOM   1085  CB  ASP Q  69      87.114  67.053  86.300  1.00  1.00              
ATOM   1086  HB1 ASP Q  69      88.201  67.097  86.381  1.00  1.00              
ATOM   1087  HB2 ASP Q  69      86.762  68.082  86.192  1.00  1.00              
ATOM   1088  CG  ASP Q  69      86.698  66.299  85.029  1.00  1.00              
ATOM   1089  OD1 ASP Q  69      85.534  66.498  84.602  1.00  1.00              
ATOM   1090  OD2 ASP Q  69      87.525  65.539  84.486  1.00  1.00              
ATOM   1091  C   ASP Q  69      87.348  65.412  88.336  1.00  1.00              
ATOM   1092  O   ASP Q  69      88.550  65.268  88.120  1.00  1.00              
ATOM   1093  N   CYS Q  70      86.715  64.764  89.317  1.00  1.00              
ATOM   1094  H   CYS Q  70      85.710  64.876  89.381  1.00  1.00              
ATOM   1095  CA  CYS Q  70      87.365  63.825  90.242  1.00  1.00              
ATOM   1096  HA  CYS Q  70      88.295  63.465  89.798  1.00  1.00              
ATOM   1097  CB  CYS Q  70      87.716  64.548  91.561  1.00  1.00              
ATOM   1098  HB1 CYS Q  70      88.191  63.841  92.239  1.00  1.00              
ATOM   1099  HB2 CYS Q  70      86.813  64.928  92.030  1.00  1.00              
ATOM   1100  SG  CYS Q  70      88.852  65.945  91.303  1.00  1.00              
ATOM   1101  HG  CYS Q  70      89.623  65.317  90.395  1.00  1.00              
ATOM   1102  C   CYS Q  70      86.457  62.592  90.445  1.00  1.00              
ATOM   1103  O   CYS Q  70      85.475  62.410  89.719  1.00  1.00              
ATOM   1104  N   THR Q  71      86.746  61.736  91.434  1.00  1.00              
ATOM   1105  H   THR Q  71      87.566  61.882  92.014  1.00  1.00              
ATOM   1106  CA  THR Q  71      85.858  60.608  91.764  1.00  1.00              
ATOM   1107  HA  THR Q  71      84.923  60.763  91.228  1.00  1.00              
ATOM   1108  CB  THR Q  71      86.394  59.270  91.221  1.00  1.00              
ATOM   1109  HB  THR Q  71      86.809  59.442  90.227  1.00  1.00              
ATOM   1110  CG2 THR Q  71      87.442  58.561  92.084  1.00  1.00              
ATOM   1111 1HG2 THR Q  71      86.992  57.760  92.671  1.00  1.00              
ATOM   1112 2HG2 THR Q  71      88.213  58.140  91.439  1.00  1.00              
ATOM   1113 3HG2 THR Q  71      87.892  59.272  92.773  1.00  1.00              
ATOM   1114  OG1 THR Q  71      85.312  58.376  91.104  1.00  1.00              
ATOM   1115  HG1 THR Q  71      84.985  58.240  92.001  1.00  1.00              
ATOM   1116  C   THR Q  71      85.400  60.556  93.229  1.00  1.00              
ATOM   1117  O   THR Q  71      85.241  59.472  93.802  1.00  1.00              
ATOM   1118  N   LEU Q  72      85.138  61.712  93.854  1.00  1.00              
ATOM   1119  H   LEU Q  72      85.216  62.580  93.334  1.00  1.00              
ATOM   1120  CA  LEU Q  72      84.431  61.730  95.133  1.00  1.00              
ATOM   1121  HA  LEU Q  72      85.010  61.139  95.845  1.00  1.00              
ATOM   1122  CB  LEU Q  72      84.269  63.150  95.716  1.00  1.00              
ATOM   1123  HB1 LEU Q  72      83.588  63.065  96.564  1.00  1.00              
ATOM   1124  HB2 LEU Q  72      83.787  63.803  94.988  1.00  1.00              
ATOM   1125  CG  LEU Q  72      85.571  63.795  96.229  1.00  1.00              
ATOM   1126  HG  LEU Q  72      86.213  63.022  96.651  1.00  1.00              
ATOM   1127  CD1 LEU Q  72      86.322  64.533  95.123  1.00  1.00              
ATOM   1128 1HD1 LEU Q  72      87.205  65.010  95.542  1.00  1.00              
ATOM   1129 2HD1 LEU Q  72      86.639  63.837  94.351  1.00  1.00              
ATOM   1130 3HD1 LEU Q  72      85.681  65.294  94.681  1.00  1.00              
ATOM   1131  CD2 LEU Q  72      85.270  64.816  97.329  1.00  1.00              
ATOM   1132 1HD2 LEU Q  72      84.767  64.326  98.163  1.00  1.00              
ATOM   1133 2HD2 LEU Q  72      86.203  65.244  97.697  1.00  1.00              
ATOM   1134 3HD2 LEU Q  72      84.634  65.612  96.943  1.00  1.00              
ATOM   1135  C   LEU Q  72      83.054  61.067  94.986  1.00  1.00              
ATOM   1136  O   LEU Q  72      82.305  61.378  94.063  1.00  1.00              
ATOM   1137  N   VAL Q  73      82.721  60.180  95.926  1.00  1.00              
ATOM   1138  H   VAL Q  73      83.434  59.957  96.601  1.00  1.00              
ATOM   1139  CA  VAL Q  73      81.500  59.348  95.902  1.00  1.00              
ATOM   1140  HA  VAL Q  73      80.934  59.577  95.000  1.00  1.00              
ATOM   1141  CB  VAL Q  73      81.835  57.840  95.847  1.00  1.00              
ATOM   1142  HB  VAL Q  73      80.919  57.280  96.038  1.00  1.00              
ATOM   1143  CG1 VAL Q  73      82.330  57.423  94.464  1.00  1.00              
ATOM   1144 1HG1 VAL Q  73      82.573  56.361  94.454  1.00  1.00              
ATOM   1145 2HG1 VAL Q  73      81.532  57.592  93.744  1.00  1.00              
ATOM   1146 3HG1 VAL Q  73      83.209  57.996  94.178  1.00  1.00              
ATOM   1147  CG2 VAL Q  73      82.875  57.400  96.891  1.00  1.00              
ATOM   1148 1HG2 VAL Q  73      82.989  56.316  96.851  1.00  1.00              
ATOM   1149 2HG2 VAL Q  73      83.844  57.855  96.680  1.00  1.00              
ATOM   1150 3HG2 VAL Q  73      82.547  57.675  97.892  1.00  1.00              
ATOM   1151  C   VAL Q  73      80.543  59.599  97.070  1.00  1.00              
ATOM   1152  O   VAL Q  73      79.320  59.412  96.962  1.00  1.00              
ATOM   1153  N   ASN Q  74      81.121  60.064  98.175  1.00  1.00              
ATOM   1154  H   ASN Q  74      82.103  60.291  98.140  1.00  1.00              
ATOM   1155  CA  ASN Q  74      80.448  60.309  99.434  1.00  1.00              
ATOM   1156  HA  ASN Q  74      79.385  60.445  99.252  1.00  1.00              
ATOM   1157  CB  ASN Q  74      80.631  59.081 100.339  1.00  1.00              
ATOM   1158  HB1 ASN Q  74      81.695  58.875 100.458  1.00  1.00              
ATOM   1159  HB2 ASN Q  74      80.157  58.215  99.880  1.00  1.00              
ATOM   1160  CG  ASN Q  74      79.997  59.294 101.702  1.00  1.00              
ATOM   1161  OD1 ASN Q  74      78.812  59.551 101.831  1.00  1.00              
ATOM   1162  ND2 ASN Q  74      80.775  59.217 102.756  1.00  1.00              
ATOM   1163 1HD2 ASN Q  74      81.758  59.045 102.650  1.00  1.00              
ATOM   1164 2HD2 ASN Q  74      80.338  59.404 103.642  1.00  1.00              
ATOM   1165  C   ASN Q  74      80.992  61.581 100.083  1.00  1.00              
ATOM   1166  O   ASN Q  74      82.194  61.829 100.015  1.00  1.00              
ATOM   1167  N   ILE Q  75      80.123  62.329 100.761  1.00  1.00              
ATOM   1168  H   ILE Q  75      79.140  62.077 100.724  1.00  1.00              
ATOM   1169  CA  ILE Q  75      80.514  63.463 101.601  1.00  1.00              
ATOM   1170  HA  ILE Q  75      81.589  63.610 101.529  1.00  1.00              
ATOM   1171  CB  ILE Q  75      79.896  64.787 101.101  1.00  1.00              
ATOM   1172  HB  ILE Q  75      78.818  64.682 101.151  1.00  1.00              
ATOM   1173  CG2 ILE Q  75      80.291  65.971 102.004  1.00  1.00              
ATOM   1174 1HG2 ILE Q  75      79.900  66.902 101.592  1.00  1.00              
ATOM   1175 2HG2 ILE Q  75      79.874  65.843 103.005  1.00  1.00              
ATOM   1176 3HG2 ILE Q  75      81.376  66.043 102.083  1.00  1.00              
ATOM   1177  CG1 ILE Q  75      80.255  65.113  99.630  1.00  1.00              
ATOM   1178 1HG1 ILE Q  75      79.702  66.004  99.329  1.00  1.00              
ATOM   1179 2HG1 ILE Q  75      79.912  64.299  98.991  1.00  1.00              
ATOM   1180  CD1 ILE Q  75      81.745  65.359  99.337  1.00  1.00              
ATOM   1181  HD1 ILE Q  75      81.881  65.520  98.268  1.00  1.00              
ATOM   1182  HD2 ILE Q  75      82.096  66.245  99.865  1.00  1.00              
ATOM   1183  HD3 ILE Q  75      82.344  64.500  99.632  1.00  1.00              
ATOM   1184  C   ILE Q  75      80.184  63.142 103.067  1.00  1.00              
ATOM   1185  O   ILE Q  75      79.012  63.164 103.422  1.00  1.00              
ATOM   1186  N   PRO Q  76      81.169  62.757 103.903  1.00  1.00              
ATOM   1187  CD  PRO Q  76      82.495  62.346 103.453  1.00  1.00              
ATOM   1188  HD1 PRO Q  76      83.080  63.217 103.167  1.00  1.00              
ATOM   1189  HD2 PRO Q  76      82.431  61.662 102.608  1.00  1.00              
ATOM   1190  CG  PRO Q  76      83.152  61.638 104.627  1.00  1.00              
ATOM   1191  HG1 PRO Q  76      84.229  61.809 104.649  1.00  1.00              
ATOM   1192  HG2 PRO Q  76      82.929  60.572 104.583  1.00  1.00              
ATOM   1193  CB  PRO Q  76      82.456  62.257 105.831  1.00  1.00              
ATOM   1194  HB1 PRO Q  76      82.965  63.186 106.094  1.00  1.00              
ATOM   1195  HB2 PRO Q  76      82.477  61.563 106.668  1.00  1.00              
ATOM   1196  CA  PRO Q  76      81.023  62.563 105.356  1.00  1.00              
ATOM   1197  HA  PRO Q  76      80.394  61.686 105.509  1.00  1.00              
ATOM   1198  C   PRO Q  76      80.443  63.747 106.169  1.00  1.00              
ATOM   1199  O   PRO Q  76      80.447  64.883 105.694  1.00  1.00              
ATOM   1200  N   PRO Q  77      80.028  63.527 107.439  1.00  1.00              
ATOM   1201  CD  PRO Q  77      80.204  62.282 108.183  1.00  1.00              
ATOM   1202  HD1 PRO Q  77      81.258  62.050 108.318  1.00  1.00              
ATOM   1203  HD2 PRO Q  77      79.702  61.469 107.663  1.00  1.00              
ATOM   1204  CG  PRO Q  77      79.577  62.488 109.561  1.00  1.00              
ATOM   1205  HG1 PRO Q  77      80.328  62.858 110.260  1.00  1.00              
ATOM   1206  HG2 PRO Q  77      79.113  61.576 109.935  1.00  1.00              
ATOM   1207  CB  PRO Q  77      78.550  63.575 109.286  1.00  1.00              
ATOM   1208  HB1 PRO Q  77      78.242  64.094 110.194  1.00  1.00              
ATOM   1209  HB2 PRO Q  77      77.682  63.118 108.816  1.00  1.00              
ATOM   1210  CA  PRO Q  77      79.268  64.476 108.270  1.00  1.00              
ATOM   1211  HA  PRO Q  77      78.525  64.984 107.656  1.00  1.00              
ATOM   1212  C   PRO Q  77      80.138  65.552 108.948  1.00  1.00              
ATOM   1213  O   PRO Q  77      79.982  65.871 110.131  1.00  1.00              
ATOM   1214  N   GLN Q  78      81.170  66.019 108.241  1.00  1.00              
ATOM   1215  H   GLN Q  78      81.225  65.747 107.267  1.00  1.00              
ATOM   1216  CA  GLN Q  78      82.189  66.923 108.783  1.00  1.00              
ATOM   1217  HA  GLN Q  78      81.663  67.785 109.198  1.00  1.00              
ATOM   1218  CB  GLN Q  78      82.979  66.188 109.900  1.00  1.00              
ATOM   1219  HB1 GLN Q  78      84.014  66.019 109.602  1.00  1.00              
ATOM   1220  HB2 GLN Q  78      82.556  65.195 110.060  1.00  1.00              
ATOM   1221  CG  GLN Q  78      82.961  66.956 111.233  1.00  1.00              
ATOM   1222  HG1 GLN Q  78      82.080  67.596 111.289  1.00  1.00              
ATOM   1223  HG2 GLN Q  78      83.848  67.584 111.306  1.00  1.00              
ATOM   1224  CD  GLN Q  78      82.907  66.001 112.417  1.00  1.00              
ATOM   1225  OE1 GLN Q  78      83.894  65.716 113.076  1.00  1.00              
ATOM   1226  NE2 GLN Q  78      81.741  65.462 112.705  1.00  1.00              
ATOM   1227 1HE2 GLN Q  78      80.936  65.667 112.120  1.00  1.00              
ATOM   1228 2HE2 GLN Q  78      81.702  64.825 113.479  1.00  1.00              
ATOM   1229  C   GLN Q  78      83.165  67.467 107.735  1.00  1.00              
ATOM   1230  O   GLN Q  78      84.140  68.117 108.121  1.00  1.00              
ATOM   1231  N   SER Q  79      82.960  67.177 106.444  1.00  1.00              
ATOM   1232  H   SER Q  79      82.119  66.668 106.206  1.00  1.00              
ATOM   1233  CA  SER Q  79      83.976  67.276 105.380  1.00  1.00              
ATOM   1234  HA  SER Q  79      84.827  66.695 105.736  1.00  1.00              
ATOM   1235  CB  SER Q  79      83.492  66.582 104.099  1.00  1.00              
ATOM   1236  HB1 SER Q  79      83.850  67.096 103.205  1.00  1.00              
ATOM   1237  HB2 SER Q  79      82.402  66.564 104.077  1.00  1.00              
ATOM   1238  OG  SER Q  79      83.999  65.263 104.095  1.00  1.00              
ATOM   1239  HG  SER Q  79      84.913  65.304 103.739  1.00  1.00              
ATOM   1240  C   SER Q  79      84.608  68.647 105.069  1.00  1.00              
ATOM   1241  O   SER Q  79      85.331  68.792 104.090  1.00  1.00              
ATOM   1242  N   PHE Q  80      84.396  69.662 105.907  1.00  1.00              
ATOM   1243  H   PHE Q  80      83.831  69.471 106.722  1.00  1.00              
ATOM   1244  CA  PHE Q  80      85.018  70.975 105.754  1.00  1.00              
ATOM   1245  HA  PHE Q  80      85.944  70.861 105.186  1.00  1.00              
ATOM   1246  CB  PHE Q  80      84.082  71.898 104.951  1.00  1.00              
ATOM   1247  HB1 PHE Q  80      84.641  72.794 104.685  1.00  1.00              
ATOM   1248  HB2 PHE Q  80      83.255  72.203 105.595  1.00  1.00              
ATOM   1249  CG  PHE Q  80      83.503  71.306 103.679  1.00  1.00              
ATOM   1250  CD1 PHE Q  80      82.304  70.578 103.745  1.00  1.00              
ATOM   1251  HD1 PHE Q  80      81.799  70.488 104.692  1.00  1.00              
ATOM   1252  CE1 PHE Q  80      81.799  69.932 102.605  1.00  1.00              
ATOM   1253  HE1 PHE Q  80      80.898  69.338 102.677  1.00  1.00              
ATOM   1254  CZ  PHE Q  80      82.482  70.037 101.383  1.00  1.00              
ATOM   1255  HZ  PHE Q  80      82.106  69.520 100.511  1.00  1.00              
ATOM   1256  CE2 PHE Q  80      83.664  70.794 101.303  1.00  1.00              
ATOM   1257  HE2 PHE Q  80      84.203  70.853 100.370  1.00  1.00              
ATOM   1258  CD2 PHE Q  80      84.177  71.426 102.451  1.00  1.00              
ATOM   1259  HD2 PHE Q  80      85.108  71.967 102.402  1.00  1.00              
ATOM   1260  C   PHE Q  80      85.407  71.636 107.087  1.00  1.00              
ATOM   1261  O   PHE Q  80      85.525  72.857 107.160  1.00  1.00              
ATOM   1262  N   SER Q  81      85.595  70.852 108.154  1.00  1.00              
ATOM   1263  H   SER Q  81      85.469  69.853 108.027  1.00  1.00              
ATOM   1264  CA  SER Q  81      85.764  71.351 109.529  1.00  1.00              
ATOM   1265  HA  SER Q  81      84.801  71.748 109.851  1.00  1.00              
ATOM   1266  CB  SER Q  81      86.111  70.169 110.439  1.00  1.00              
ATOM   1267  HB1 SER Q  81      87.141  69.857 110.257  1.00  1.00              
ATOM   1268  HB2 SER Q  81      85.448  69.330 110.222  1.00  1.00              
ATOM   1269  OG  SER Q  81      85.960  70.530 111.794  1.00  1.00              
ATOM   1270  HG  SER Q  81      85.029  70.468 112.031  1.00  1.00              
ATOM   1271  C   SER Q  81      86.788  72.487 109.699  1.00  1.00              
ATOM   1272  O   SER Q  81      86.526  73.474 110.388  1.00  1.00              
ATOM   1273  N   HIS Q  82      87.924  72.390 109.005  1.00  1.00              
ATOM   1274  H   HIS Q  82      88.079  71.532 108.491  1.00  1.00              
ATOM   1275  CA  HIS Q  82      89.046  73.339 109.062  1.00  1.00              
ATOM   1276  HA  HIS Q  82      89.047  73.824 110.039  1.00  1.00              
ATOM   1277  CB  HIS Q  82      90.359  72.549 108.901  1.00  1.00              
ATOM   1278  HB1 HIS Q  82      91.196  73.161 109.239  1.00  1.00              
ATOM   1279  HB2 HIS Q  82      90.512  72.326 107.844  1.00  1.00              
ATOM   1280  CG  HIS Q  82      90.364  71.243 109.649  1.00  1.00              
ATOM   1281  ND1 HIS Q  82      89.906  70.035 109.122  1.00  1.00              
ATOM   1282  CE1 HIS Q  82      89.965  69.151 110.127  1.00  1.00              
ATOM   1283  HE1 HIS Q  82      89.673  68.111 110.050  1.00  1.00              
ATOM   1284  NE2 HIS Q  82      90.409  69.748 111.247  1.00  1.00              
ATOM   1285  HE2 HIS Q  82      90.492  69.301 112.148  1.00  1.00              
ATOM   1286  CD2 HIS Q  82      90.663  71.072 110.967  1.00  1.00              
ATOM   1287  HD2 HIS Q  82      90.991  71.838 111.655  1.00  1.00              
ATOM   1288  C   HIS Q  82      88.992  74.444 107.998  1.00  1.00              
ATOM   1289  O   HIS Q  82      89.940  75.220 107.841  1.00  1.00              
ATOM   1290  N   LEU Q  83      87.885  74.494 107.261  1.00  1.00              
ATOM   1291  H   LEU Q  83      87.160  73.816 107.467  1.00  1.00              
ATOM   1292  CA  LEU Q  83      87.672  75.317 106.082  1.00  1.00              
ATOM   1293  HA  LEU Q  83      88.530  75.981 105.979  1.00  1.00              
ATOM   1294  CB  LEU Q  83      87.679  74.329 104.898  1.00  1.00              
ATOM   1295  HB1 LEU Q  83      86.816  73.670 104.974  1.00  1.00              
ATOM   1296  HB2 LEU Q  83      88.574  73.711 104.988  1.00  1.00              
ATOM   1297  CG  LEU Q  83      87.683  74.948 103.498  1.00  1.00              
ATOM   1298  HG  LEU Q  83      86.694  75.325 103.272  1.00  1.00              
ATOM   1299  CD1 LEU Q  83      88.671  76.103 103.366  1.00  1.00              
ATOM   1300 1HD1 LEU Q  83      88.758  76.371 102.319  1.00  1.00              
ATOM   1301 2HD1 LEU Q  83      88.298  76.975 103.901  1.00  1.00              
ATOM   1302 3HD1 LEU Q  83      89.646  75.810 103.746  1.00  1.00              
ATOM   1303  CD2 LEU Q  83      87.980  73.876 102.453  1.00  1.00              
ATOM   1304 1HD2 LEU Q  83      88.149  74.343 101.487  1.00  1.00              
ATOM   1305 2HD2 LEU Q  83      88.868  73.313 102.725  1.00  1.00              
ATOM   1306 3HD2 LEU Q  83      87.138  73.189 102.399  1.00  1.00              
ATOM   1307  C   LEU Q  83      86.431  76.233 106.185  1.00  1.00              
ATOM   1308  O   LEU Q  83      85.792  76.490 105.169  1.00  1.00              
ATOM   1309  N   PRO Q  84      86.063  76.792 107.362  1.00  1.00              
ATOM   1310  CD  PRO Q  84      86.759  76.775 108.646  1.00  1.00              
ATOM   1311  HD1 PRO Q  84      87.813  77.033 108.533  1.00  1.00              
ATOM   1312  HD2 PRO Q  84      86.652  75.791 109.103  1.00  1.00              
ATOM   1313  CG  PRO Q  84      86.056  77.798 109.534  1.00  1.00              
ATOM   1314  HG1 PRO Q  84      86.489  78.787 109.374  1.00  1.00              
ATOM   1315  HG2 PRO Q  84      86.103  77.519 110.587  1.00  1.00              
ATOM   1316  CB  PRO Q  84      84.631  77.762 108.996  1.00  1.00              
ATOM   1317  HB1 PRO Q  84      84.073  78.666 109.246  1.00  1.00              
ATOM   1318  HB2 PRO Q  84      84.113  76.883 109.370  1.00  1.00              
ATOM   1319  CA  PRO Q  84      84.838  77.585 107.494  1.00  1.00              
ATOM   1320  HA  PRO Q  84      83.996  77.026 107.085  1.00  1.00              
ATOM   1321  C   PRO Q  84      84.864  78.957 106.797  1.00  1.00              
ATOM   1322  O   PRO Q  84      83.856  79.660 106.763  1.00  1.00              
ATOM   1323  N   GLU Q  85      86.015  79.343 106.246  1.00  1.00              
ATOM   1324  H   GLU Q  85      86.805  78.729 106.335  1.00  1.00              
ATOM   1325  CA  GLU Q  85      86.193  80.559 105.441  1.00  1.00              
ATOM   1326  HA  GLU Q  85      85.395  81.258 105.694  1.00  1.00              
ATOM   1327  CB  GLU Q  85      87.520  81.249 105.822  1.00  1.00              
ATOM   1328  HB1 GLU Q  85      87.760  82.023 105.092  1.00  1.00              
ATOM   1329  HB2 GLU Q  85      88.324  80.511 105.791  1.00  1.00              
ATOM   1330  CG  GLU Q  85      87.486  81.901 107.224  1.00  1.00              
ATOM   1331  HG1 GLU Q  85      88.484  82.287 107.443  1.00  1.00              
ATOM   1332  HG2 GLU Q  85      87.261  81.135 107.969  1.00  1.00              
ATOM   1333  CD  GLU Q  85      86.477  83.060 107.346  1.00  1.00              
ATOM   1334  OE1 GLU Q  85      86.245  83.780 106.355  1.00  1.00              
ATOM   1335  OE2 GLU Q  85      85.857  83.255 108.418  1.00  1.00              
ATOM   1336  C   GLU Q  85      86.027  80.330 103.923  1.00  1.00              
ATOM   1337  O   GLU Q  85      86.363  81.174 103.091  1.00  1.00              
ATOM   1338  N   LEU Q  86      85.466  79.180 103.555  1.00  1.00              
ATOM   1339  H   LEU Q  86      85.255  78.514 104.286  1.00  1.00              
ATOM   1340  CA  LEU Q  86      84.915  78.902 102.235  1.00  1.00              
ATOM   1341  HA  LEU Q  86      85.723  78.980 101.507  1.00  1.00              
ATOM   1342  CB  LEU Q  86      84.335  77.470 102.269  1.00  1.00              
ATOM   1343  HB1 LEU Q  86      83.262  77.511 102.077  1.00  1.00              
ATOM   1344  HB2 LEU Q  86      84.427  77.055 103.267  1.00  1.00              
ATOM   1345  CG  LEU Q  86      84.953  76.472 101.291  1.00  1.00              
ATOM   1346  HG  LEU Q  86      86.018  76.358 101.479  1.00  1.00              
ATOM   1347  CD1 LEU Q  86      84.239  75.129 101.481  1.00  1.00              
ATOM   1348 1HD1 LEU Q  86      84.491  74.434 100.687  1.00  1.00              
ATOM   1349 2HD1 LEU Q  86      84.536  74.693 102.433  1.00  1.00              
ATOM   1350 3HD1 LEU Q  86      83.159  75.268 101.477  1.00  1.00              
ATOM   1351  CD2 LEU Q  86      84.778  76.942  99.854  1.00  1.00              
ATOM   1352 1HD2 LEU Q  86      85.094  76.154  99.174  1.00  1.00              
ATOM   1353 2HD2 LEU Q  86      83.736  77.181  99.667  1.00  1.00              
ATOM   1354 3HD2 LEU Q  86      85.398  77.818  99.667  1.00  1.00              
ATOM   1355  C   LEU Q  86      83.782  79.876 101.875  1.00  1.00              
ATOM   1356  O   LEU Q  86      82.809  80.023 102.614  1.00  1.00              
ATOM   1357  N   ARG Q  87      83.839  80.422 100.655  1.00  1.00              
ATOM   1358  H   ARG Q  87      84.732  80.348 100.179  1.00  1.00              
ATOM   1359  CA  ARG Q  87      82.773  81.239 100.039  1.00  1.00              
ATOM   1360  HA  ARG Q  87      81.922  81.266 100.716  1.00  1.00              
ATOM   1361  CB  ARG Q  87      83.287  82.681  99.941  1.00  1.00              
ATOM   1362  HB1 ARG Q  87      84.102  82.722  99.216  1.00  1.00              
ATOM   1363  HB2 ARG Q  87      83.678  82.974 100.918  1.00  1.00              
ATOM   1364  CG  ARG Q  87      82.184  83.675  99.544  1.00  1.00              
ATOM   1365  HG1 ARG Q  87      81.321  83.528 100.197  1.00  1.00              
ATOM   1366  HG2 ARG Q  87      81.879  83.495  98.512  1.00  1.00              
ATOM   1367  CD  ARG Q  87      82.649  85.129  99.684  1.00  1.00              
ATOM   1368  HD1 ARG Q  87      82.899  85.309 100.729  1.00  1.00              
ATOM   1369  HD2 ARG Q  87      81.825  85.790  99.418  1.00  1.00              
ATOM   1370  NE  ARG Q  87      83.847  85.410  98.871  1.00  1.00              
ATOM   1371  HE  ARG Q  87      84.675  84.901  99.138  1.00  1.00              
ATOM   1372  CZ  ARG Q  87      83.983  86.261  97.873  1.00  1.00              
ATOM   1373  NH1 ARG Q  87      83.017  87.038  97.468  1.00  1.00              
ATOM   1374 1HH1 ARG Q  87      82.154  87.008  97.976  1.00  1.00              
ATOM   1375 2HH1 ARG Q  87      83.187  87.724  96.756  1.00  1.00              
ATOM   1376  NH2 ARG Q  87      85.128  86.358  97.268  1.00  1.00              
ATOM   1377 1HH2 ARG Q  87      85.912  85.819  97.596  1.00  1.00              
ATOM   1378 2HH2 ARG Q  87      85.242  86.980  96.489  1.00  1.00              
ATOM   1379  C   ARG Q  87      82.277  80.679  98.689  1.00  1.00              
ATOM   1380  O   ARG Q  87      81.105  80.864  98.329  1.00  1.00              
ATOM   1381  N   THR Q  88      83.127  79.922  97.989  1.00  1.00              
ATOM   1382  H   THR Q  88      84.079  79.842  98.315  1.00  1.00              
ATOM   1383  CA  THR Q  88      82.712  79.148  96.806  1.00  1.00              
ATOM   1384  HA  THR Q  88      81.627  79.060  96.815  1.00  1.00              
ATOM   1385  CB  THR Q  88      83.089  79.839  95.466  1.00  1.00              
ATOM   1386  HB  THR Q  88      82.395  79.480  94.708  1.00  1.00              
ATOM   1387  CG2 THR Q  88      83.051  81.373  95.481  1.00  1.00              
ATOM   1388 1HG2 THR Q  88      83.183  81.747  94.466  1.00  1.00              
ATOM   1389 2HG2 THR Q  88      82.096  81.727  95.861  1.00  1.00              
ATOM   1390 3HG2 THR Q  88      83.853  81.765  96.106  1.00  1.00              
ATOM   1391  OG1 THR Q  88      84.383  79.508  95.011  1.00  1.00              
ATOM   1392  HG1 THR Q  88      84.554  78.588  95.260  1.00  1.00              
ATOM   1393  C   THR Q  88      83.274  77.731  96.817  1.00  1.00              
ATOM   1394  O   THR Q  88      84.484  77.560  96.962  1.00  1.00              
ATOM   1395  N   LEU Q  89      82.425  76.735  96.572  1.00  1.00              
ATOM   1396  H   LEU Q  89      81.444  76.952  96.420  1.00  1.00              
ATOM   1397  CA  LEU Q  89      82.761  75.318  96.698  1.00  1.00              
ATOM   1398  HA  LEU Q  89      83.840  75.190  96.759  1.00  1.00              
ATOM   1399  CB  LEU Q  89      82.140  74.818  98.019  1.00  1.00              
ATOM   1400  HB1 LEU Q  89      81.129  75.218  98.088  1.00  1.00              
ATOM   1401  HB2 LEU Q  89      82.717  75.231  98.844  1.00  1.00              
ATOM   1402  CG  LEU Q  89      82.021  73.299  98.221  1.00  1.00              
ATOM   1403  HG  LEU Q  89      81.280  72.916  97.527  1.00  1.00              
ATOM   1404  CD1 LEU Q  89      83.315  72.526  98.005  1.00  1.00              
ATOM   1405 1HD1 LEU Q  89      83.162  71.466  98.203  1.00  1.00              
ATOM   1406 2HD1 LEU Q  89      83.680  72.638  96.987  1.00  1.00              
ATOM   1407 3HD1 LEU Q  89      84.053  72.901  98.703  1.00  1.00              
ATOM   1408  CD2 LEU Q  89      81.558  73.020  99.654  1.00  1.00              
ATOM   1409 1HD2 LEU Q  89      81.278  71.974  99.751  1.00  1.00              
ATOM   1410 2HD2 LEU Q  89      82.353  73.232 100.368  1.00  1.00              
ATOM   1411 3HD2 LEU Q  89      80.695  73.631  99.910  1.00  1.00              
ATOM   1412  C   LEU Q  89      82.266  74.551  95.469  1.00  1.00              
ATOM   1413  O   LEU Q  89      81.054  74.481  95.261  1.00  1.00              
ATOM   1414  N   LEU Q  90      83.181  74.013  94.638  1.00  1.00              
ATOM   1415  H   LEU Q  90      84.169  74.167  94.832  1.00  1.00              
ATOM   1416  CA  LEU Q  90      82.784  73.595  93.284  1.00  1.00              
ATOM   1417  HA  LEU Q  90      81.732  73.817  93.125  1.00  1.00              
ATOM   1418  CB  LEU Q  90      83.576  74.491  92.291  1.00  1.00              
ATOM   1419  HB1 LEU Q  90      84.622  74.317  92.482  1.00  1.00              
ATOM   1420  HB2 LEU Q  90      83.376  75.521  92.589  1.00  1.00              
ATOM   1421  CG  LEU Q  90      83.395  74.459  90.750  1.00  1.00              
ATOM   1422  HG  LEU Q  90      83.517  75.486  90.406  1.00  1.00              
ATOM   1423  CD1 LEU Q  90      84.440  73.651  89.984  1.00  1.00              
ATOM   1424 1HD1 LEU Q  90      84.216  73.658  88.918  1.00  1.00              
ATOM   1425 2HD1 LEU Q  90      85.417  74.109  90.105  1.00  1.00              
ATOM   1426 3HD1 LEU Q  90      84.489  72.624  90.329  1.00  1.00              
ATOM   1427  CD2 LEU Q  90      82.017  74.023  90.289  1.00  1.00              
ATOM   1428 1HD2 LEU Q  90      81.971  74.076  89.201  1.00  1.00              
ATOM   1429 2HD2 LEU Q  90      81.815  73.003  90.615  1.00  1.00              
ATOM   1430 3HD2 LEU Q  90      81.309  74.735  90.703  1.00  1.00              
ATOM   1431  C   LEU Q  90      82.920  72.093  93.079  1.00  1.00              
ATOM   1432  O   LEU Q  90      83.879  71.691  92.455  1.00  1.00              
ATOM   1433  N   LEU Q  91      82.015  71.241  93.574  1.00  1.00              
ATOM   1434  H   LEU Q  91      81.180  71.592  94.032  1.00  1.00              
ATOM   1435  CA  LEU Q  91      82.169  69.772  93.422  1.00  1.00              
ATOM   1436  HA  LEU Q  91      83.230  69.525  93.386  1.00  1.00              
ATOM   1437  CB  LEU Q  91      81.553  69.037  94.633  1.00  1.00              
ATOM   1438  HB1 LEU Q  91      81.856  67.991  94.561  1.00  1.00              
ATOM   1439  HB2 LEU Q  91      80.470  69.062  94.522  1.00  1.00              
ATOM   1440  CG  LEU Q  91      81.916  69.563  96.035  1.00  1.00              
ATOM   1441  HG  LEU Q  91      82.774  70.232  95.980  1.00  1.00              
ATOM   1442  CD1 LEU Q  91      80.719  70.312  96.627  1.00  1.00              
ATOM   1443 1HD1 LEU Q  91      80.933  70.596  97.655  1.00  1.00              
ATOM   1444 2HD1 LEU Q  91      80.504  71.201  96.037  1.00  1.00              
ATOM   1445 3HD1 LEU Q  91      79.836  69.671  96.629  1.00  1.00              
ATOM   1446  CD2 LEU Q  91      82.246  68.434  97.012  1.00  1.00              
ATOM   1447 1HD2 LEU Q  91      82.565  68.850  97.967  1.00  1.00              
ATOM   1448 2HD2 LEU Q  91      81.373  67.801  97.168  1.00  1.00              
ATOM   1449 3HD2 LEU Q  91      83.057  67.822  96.614  1.00  1.00              
ATOM   1450  C   LEU Q  91      81.547  69.248  92.108  1.00  1.00              
ATOM   1451  O   LEU Q  91      80.817  68.253  92.102  1.00  1.00              
ATOM   1452  N   THR Q  92      81.774  69.934  90.985  1.00  1.00              
ATOM   1453  H   THR Q  92      82.477  70.659  91.004  1.00  1.00              
ATOM   1454  CA  THR Q  92      81.216  69.485  89.696  1.00  1.00              
ATOM   1455  HA  THR Q  92      80.179  69.224  89.876  1.00  1.00              
ATOM   1456  CB  THR Q  92      81.213  70.592  88.627  1.00  1.00              
ATOM   1457  HB  THR Q  92      80.737  71.464  89.072  1.00  1.00              
ATOM   1458  CG2 THR Q  92      82.593  71.011  88.147  1.00  1.00              
ATOM   1459 1HG2 THR Q  92      82.504  71.862  87.471  1.00  1.00              
ATOM   1460 2HG2 THR Q  92      83.184  71.299  89.010  1.00  1.00              
ATOM   1461 3HG2 THR Q  92      83.083  70.189  87.624  1.00  1.00              
ATOM   1462  OG1 THR Q  92      80.470  70.247  87.479  1.00  1.00              
ATOM   1463  HG1 THR Q  92      80.967  69.631  86.915  1.00  1.00              
ATOM   1464  C   THR Q  92      81.930  68.238  89.166  1.00  1.00              
ATOM   1465  O   THR Q  92      83.111  68.016  89.434  1.00  1.00              
ATOM   1466  N   ASN Q  93      81.229  67.463  88.342  1.00  1.00              
ATOM   1467  H   ASN Q  93      80.238  67.669  88.245  1.00  1.00              
ATOM   1468  CA  ASN Q  93      81.757  66.298  87.632  1.00  1.00              
ATOM   1469  HA  ASN Q  93      80.943  65.732  87.183  1.00  1.00              
ATOM   1470  CB  ASN Q  93      82.721  66.735  86.496  1.00  1.00              
ATOM   1471  HB1 ASN Q  93      83.074  65.836  85.987  1.00  1.00              
ATOM   1472  HB2 ASN Q  93      83.602  67.204  86.931  1.00  1.00              
ATOM   1473  CG  ASN Q  93      82.218  67.686  85.429  1.00  1.00              
ATOM   1474  OD1 ASN Q  93      81.148  68.279  85.500  1.00  1.00              
ATOM   1475  ND2 ASN Q  93      83.025  67.895  84.417  1.00  1.00              
ATOM   1476 1HD2 ASN Q  93      83.917  67.388  84.385  1.00  1.00              
ATOM   1477 2HD2 ASN Q  93      82.724  68.484  83.669  1.00  1.00              
ATOM   1478  C   ASN Q  93      82.495  65.350  88.597  1.00  1.00              
ATOM   1479  O   ASN Q  93      83.728  65.249  88.635  1.00  1.00              
ATOM   1480  N   ASN Q  94      81.704  64.725  89.450  1.00  1.00              
ATOM   1481  H   ASN Q  94      80.699  64.817  89.326  1.00  1.00              
ATOM   1482  CA  ASN Q  94      82.163  63.749  90.426  1.00  1.00              
ATOM   1483  HA  ASN Q  94      83.112  63.305  90.115  1.00  1.00              
ATOM   1484  CB  ASN Q  94      82.346  64.455  91.785  1.00  1.00              
ATOM   1485  HB1 ASN Q  94      82.155  63.767  92.605  1.00  1.00              
ATOM   1486  HB2 ASN Q  94      81.651  65.288  91.882  1.00  1.00              
ATOM   1487  CG  ASN Q  94      83.751  64.965  91.969  1.00  1.00              
ATOM   1488  OD1 ASN Q  94      84.602  64.271  92.497  1.00  1.00              
ATOM   1489  ND2 ASN Q  94      84.031  66.182  91.570  1.00  1.00              
ATOM   1490 1HD2 ASN Q  94      83.389  66.695  90.983  1.00  1.00              
ATOM   1491 2HD2 ASN Q  94      84.957  66.553  91.744  1.00  1.00              
ATOM   1492  C   ASN Q  94      81.118  62.622  90.436  1.00  1.00              
ATOM   1493  O   ASN Q  94      80.213  62.558  89.599  1.00  1.00              
ATOM   1494  N   HIS Q  95      81.226  61.691  91.373  1.00  1.00              
ATOM   1495  H   HIS Q  95      81.933  61.794  92.094  1.00  1.00              
ATOM   1496  CA  HIS Q  95      80.359  60.518  91.436  1.00  1.00              
ATOM   1497  HA  HIS Q  95      79.625  60.555  90.632  1.00  1.00              
ATOM   1498  CB  HIS Q  95      81.229  59.271  91.204  1.00  1.00              
ATOM   1499  HB1 HIS Q  95      81.783  59.043  92.111  1.00  1.00              
ATOM   1500  HB2 HIS Q  95      81.964  59.493  90.428  1.00  1.00              
ATOM   1501  CG  HIS Q  95      80.466  58.056  90.736  1.00  1.00              
ATOM   1502  ND1 HIS Q  95      80.410  56.818  91.381  1.00  1.00              
ATOM   1503  CE1 HIS Q  95      79.698  56.016  90.580  1.00  1.00              
ATOM   1504  HE1 HIS Q  95      79.486  54.977  90.793  1.00  1.00              
ATOM   1505  NE2 HIS Q  95      79.314  56.674  89.473  1.00  1.00              
ATOM   1506  HE2 HIS Q  95      78.807  56.273  88.698  1.00  1.00              
ATOM   1507  CD2 HIS Q  95      79.794  57.961  89.551  1.00  1.00              
ATOM   1508  HD2 HIS Q  95      79.698  58.741  88.809  1.00  1.00              
ATOM   1509  C   HIS Q  95      79.542  60.510  92.735  1.00  1.00              
ATOM   1510  O   HIS Q  95      79.134  59.459  93.231  1.00  1.00              
ATOM   1511  N   MET Q  96      79.313  61.701  93.308  1.00  1.00              
ATOM   1512  H   MET Q  96      79.624  62.539  92.830  1.00  1.00              
ATOM   1513  CA  MET Q  96      78.638  61.857  94.592  1.00  1.00              
ATOM   1514  HA  MET Q  96      79.181  61.285  95.339  1.00  1.00              
ATOM   1515  CB  MET Q  96      78.580  63.317  95.066  1.00  1.00              
ATOM   1516  HB1 MET Q  96      78.004  63.346  95.992  1.00  1.00              
ATOM   1517  HB2 MET Q  96      78.044  63.914  94.331  1.00  1.00              
ATOM   1518  CG  MET Q  96      79.939  63.960  95.349  1.00  1.00              
ATOM   1519  HG1 MET Q  96      80.508  64.042  94.423  1.00  1.00              
ATOM   1520  HG2 MET Q  96      80.492  63.317  96.035  1.00  1.00              
ATOM   1521  SD  MET Q  96      79.788  65.602  96.112  1.00  1.00              
ATOM   1522  CE  MET Q  96      79.066  66.567  94.762  1.00  1.00              
ATOM   1523  HE1 MET Q  96      78.900  67.591  95.093  1.00  1.00              
ATOM   1524  HE2 MET Q  96      79.753  66.566  93.917  1.00  1.00              
ATOM   1525  HE3 MET Q  96      78.110  66.140  94.461  1.00  1.00              
ATOM   1526  C   MET Q  96      77.213  61.317  94.503  1.00  1.00              
ATOM   1527  O   MET Q  96      76.381  61.938  93.851  1.00  1.00              
ATOM   1528  N   ARG Q  97      76.920  60.199  95.175  1.00  1.00              
ATOM   1529  H   ARG Q  97      77.705  59.673  95.540  1.00  1.00              
ATOM   1530  CA  ARG Q  97      75.561  59.723  95.434  1.00  1.00              
ATOM   1531  HA  ARG Q  97      74.868  60.296  94.831  1.00  1.00              
ATOM   1532  CB  ARG Q  97      75.471  58.215  95.084  1.00  1.00              
ATOM   1533  HB1 ARG Q  97      76.199  57.669  95.686  1.00  1.00              
ATOM   1534  HB2 ARG Q  97      75.733  58.073  94.035  1.00  1.00              
ATOM   1535  CG  ARG Q  97      74.070  57.617  95.344  1.00  1.00              
ATOM   1536  HG1 ARG Q  97      73.322  58.192  94.798  1.00  1.00              
ATOM   1537  HG2 ARG Q  97      73.850  57.692  96.406  1.00  1.00              
ATOM   1538  CD  ARG Q  97      73.928  56.137  94.970  1.00  1.00              
ATOM   1539  HD1 ARG Q  97      74.745  55.568  95.418  1.00  1.00              
ATOM   1540  HD2 ARG Q  97      74.010  56.047  93.885  1.00  1.00              
ATOM   1541  NE  ARG Q  97      72.623  55.591  95.424  1.00  1.00              
ATOM   1542  HE  ARG Q  97      71.914  55.502  94.715  1.00  1.00              
ATOM   1543  CZ  ARG Q  97      72.269  55.293  96.668  1.00  1.00              
ATOM   1544  NH1 ARG Q  97      73.102  55.402  97.664  1.00  1.00              
ATOM   1545 1HH1 ARG Q  97      74.037  55.711  97.468  1.00  1.00              
ATOM   1546 2HH1 ARG Q  97      72.820  55.204  98.605  1.00  1.00              
ATOM   1547  NH2 ARG Q  97      71.072  54.859  96.954  1.00  1.00              
ATOM   1548 1HH2 ARG Q  97      70.379  54.747  96.235  1.00  1.00              
ATOM   1549 2HH2 ARG Q  97      70.811  54.724  97.913  1.00  1.00              
ATOM   1550  C   ARG Q  97      75.075  59.954  96.844  1.00  1.00              
ATOM   1551  O   ARG Q  97      73.863  60.057  97.029  1.00  1.00              
ATOM   1552  N   TYR Q  98      75.964  60.012  97.832  1.00  1.00              
ATOM   1553  H   TYR Q  98      76.952  59.942  97.630  1.00  1.00              
ATOM   1554  CA  TYR Q  98      75.534  60.345  99.184  1.00  1.00              
ATOM   1555  HA  TYR Q  98      74.510  60.711  99.113  1.00  1.00              
ATOM   1556  CB  TYR Q  98      75.458  59.140 100.135  1.00  1.00              
ATOM   1557  HB1 TYR Q  98      76.443  58.942 100.561  1.00  1.00              
ATOM   1558  HB2 TYR Q  98      75.147  58.257  99.575  1.00  1.00              
ATOM   1559  CG  TYR Q  98      74.436  59.383 101.241  1.00  1.00              
ATOM   1560  CD1 TYR Q  98      73.065  59.424 100.913  1.00  1.00              
ATOM   1561  HD1 TYR Q  98      72.745  59.236  99.898  1.00  1.00              
ATOM   1562  CE1 TYR Q  98      72.110  59.776 101.886  1.00  1.00              
ATOM   1563  HE1 TYR Q  98      71.065  59.840 101.631  1.00  1.00              
ATOM   1564  CZ  TYR Q  98      72.509  60.115 103.196  1.00  1.00              
ATOM   1565  OH  TYR Q  98      71.562  60.527 104.087  1.00  1.00              
ATOM   1566  HH  TYR Q  98      71.888  60.937 104.911  1.00  1.00              
ATOM   1567  CE2 TYR Q  98      73.877  60.026 103.537  1.00  1.00              
ATOM   1568  HE2 TYR Q  98      74.175  60.229 104.552  1.00  1.00              
ATOM   1569  CD2 TYR Q  98      74.838  59.672 102.562  1.00  1.00              
ATOM   1570  HD2 TYR Q  98      75.888  59.647 102.826  1.00  1.00              
ATOM   1571  C   TYR Q  98      76.283  61.529  99.770  1.00  1.00              
ATOM   1572  O   TYR Q  98      77.458  61.771  99.490  1.00  1.00              
ATOM   1573  N   ILE Q  99      75.547  62.290 100.567  1.00  1.00              
ATOM   1574  H   ILE Q  99      74.584  62.024 100.743  1.00  1.00              
ATOM   1575  CA  ILE Q  99      76.012  63.490 101.222  1.00  1.00              
ATOM   1576  HA  ILE Q  99      77.091  63.434 101.350  1.00  1.00              
ATOM   1577  CB  ILE Q  99      75.678  64.755 100.395  1.00  1.00              
ATOM   1578  HB  ILE Q  99      74.599  64.793 100.262  1.00  1.00              
ATOM   1579  CG2 ILE Q  99      76.108  66.028 101.149  1.00  1.00              
ATOM   1580 1HG2 ILE Q  99      75.664  66.884 100.654  1.00  1.00              
ATOM   1581 2HG2 ILE Q  99      75.741  66.029 102.175  1.00  1.00              
ATOM   1582 3HG2 ILE Q  99      77.189  66.137 101.155  1.00  1.00              
ATOM   1583  CG1 ILE Q  99      76.323  64.710  98.987  1.00  1.00              
ATOM   1584 1HG1 ILE Q  99      75.920  63.858  98.442  1.00  1.00              
ATOM   1585 2HG1 ILE Q  99      77.399  64.572  99.087  1.00  1.00              
ATOM   1586  CD1 ILE Q  99      76.071  65.942  98.112  1.00  1.00              
ATOM   1587  HD1 ILE Q  99      76.453  65.748  97.109  1.00  1.00              
ATOM   1588  HD2 ILE Q  99      75.001  66.145  98.053  1.00  1.00              
ATOM   1589  HD3 ILE Q  99      76.591  66.808  98.519  1.00  1.00              
ATOM   1590  C   ILE Q  99      75.387  63.498 102.601  1.00  1.00              
ATOM   1591  O   ILE Q  99      74.251  63.929 102.756  1.00  1.00              
ATOM   1592  N   GLN Q 100      76.096  62.933 103.571  1.00  1.00              
ATOM   1593  H   GLN Q 100      77.062  62.693 103.393  1.00  1.00              
ATOM   1594  CA  GLN Q 100      75.603  62.816 104.929  1.00  1.00              
ATOM   1595  HA  GLN Q 100      74.692  62.228 104.870  1.00  1.00              
ATOM   1596  CB  GLN Q 100      76.596  62.054 105.819  1.00  1.00              
ATOM   1597  HB1 GLN Q 100      77.424  62.705 106.100  1.00  1.00              
ATOM   1598  HB2 GLN Q 100      76.987  61.203 105.259  1.00  1.00              
ATOM   1599  CG  GLN Q 100      75.880  61.529 107.078  1.00  1.00              
ATOM   1600  HG1 GLN Q 100      74.982  60.982 106.791  1.00  1.00              
ATOM   1601  HG2 GLN Q 100      75.576  62.370 107.697  1.00  1.00              
ATOM   1602  CD  GLN Q 100      76.730  60.610 107.940  1.00  1.00              
ATOM   1603  OE1 GLN Q 100      77.740  60.055 107.538  1.00  1.00              
ATOM   1604  NE2 GLN Q 100      76.365  60.409 109.186  1.00  1.00              
ATOM   1605 1HE2 GLN Q 100      75.540  60.862 109.548  1.00  1.00              
ATOM   1606 2HE2 GLN Q 100      76.939  59.791 109.725  1.00  1.00              
ATOM   1607  C   GLN Q 100      75.179  64.173 105.505  1.00  1.00              
ATOM   1608  O   GLN Q 100      75.751  65.228 105.222  1.00  1.00              
ATOM   1609  N   GLU Q 101      74.152  64.097 106.337  1.00  1.00              
ATOM   1610  H   GLU Q 101      73.643  63.219 106.368  1.00  1.00              
ATOM   1611  CA  GLU Q 101      73.806  65.049 107.371  1.00  1.00              
ATOM   1612  HA  GLU Q 101      73.287  65.885 106.903  1.00  1.00              
ATOM   1613  CB  GLU Q 101      72.820  64.364 108.337  1.00  1.00              
ATOM   1614  HB1 GLU Q 101      72.706  65.020 109.201  1.00  1.00              
ATOM   1615  HB2 GLU Q 101      73.236  63.420 108.695  1.00  1.00              
ATOM   1616  CG  GLU Q 101      71.403  64.130 107.755  1.00  1.00              
ATOM   1617  HG1 GLU Q 101      71.085  65.052 107.264  1.00  1.00              
ATOM   1618  HG2 GLU Q 101      70.734  63.985 108.606  1.00  1.00              
ATOM   1619  CD  GLU Q 101      71.187  62.936 106.789  1.00  1.00              
ATOM   1620  OE1 GLU Q 101      72.147  62.210 106.423  1.00  1.00              
ATOM   1621  OE2 GLU Q 101      70.017  62.714 106.408  1.00  1.00              
ATOM   1622  C   GLU Q 101      75.052  65.622 108.064  1.00  1.00              
ATOM   1623  O   GLU Q 101      76.054  64.931 108.230  1.00  1.00              
ATOM   1624  N   ASP Q 102      75.011  66.910 108.410  1.00  1.00              
ATOM   1625  H   ASP Q 102      74.114  67.365 108.378  1.00  1.00              
ATOM   1626  CA  ASP Q 102      76.147  67.697 108.917  1.00  1.00              
ATOM   1627  HA  ASP Q 102      75.771  68.708 109.074  1.00  1.00              
ATOM   1628  CB  ASP Q 102      76.588  67.201 110.317  1.00  1.00              
ATOM   1629  HB1 ASP Q 102      77.487  67.748 110.606  1.00  1.00              
ATOM   1630  HB2 ASP Q 102      76.856  66.146 110.284  1.00  1.00              
ATOM   1631  CG  ASP Q 102      75.527  67.420 111.407  1.00  1.00              
ATOM   1632  OD1 ASP Q 102      74.372  66.957 111.255  1.00  1.00              
ATOM   1633  OD2 ASP Q 102      75.844  68.128 112.391  1.00  1.00              
ATOM   1634  C   ASP Q 102      77.321  67.864 107.920  1.00  1.00              
ATOM   1635  O   ASP Q 102      78.323  68.503 108.229  1.00  1.00              
ATOM   1636  N   GLY Q 103      77.208  67.373 106.680  1.00  1.00              
ATOM   1637  H   GLY Q 103      76.418  66.764 106.476  1.00  1.00              
ATOM   1638  CA  GLY Q 103      78.261  67.430 105.660  1.00  1.00              
ATOM   1639  HA1 GLY Q 103      77.861  67.025 104.730  1.00  1.00              
ATOM   1640  HA2 GLY Q 103      79.071  66.786 105.985  1.00  1.00              
ATOM   1641  C   GLY Q 103      78.859  68.789 105.364  1.00  1.00              
ATOM   1642  O   GLY Q 103      80.060  68.902 105.147  1.00  1.00              
ATOM   1643  N   PHE Q 104      78.035  69.829 105.439  1.00  1.00              
ATOM   1644  H   PHE Q 104      77.070  69.617 105.648  1.00  1.00              
ATOM   1645  CA  PHE Q 104      78.393  71.225 105.174  1.00  1.00              
ATOM   1646  HA  PHE Q 104      79.421  71.288 104.816  1.00  1.00              
ATOM   1647  CB  PHE Q 104      77.450  71.718 104.074  1.00  1.00              
ATOM   1648  HB1 PHE Q 104      77.647  72.772 103.895  1.00  1.00              
ATOM   1649  HB2 PHE Q 104      76.438  71.628 104.465  1.00  1.00              
ATOM   1650  CG  PHE Q 104      77.532  70.980 102.744  1.00  1.00              
ATOM   1651  CD1 PHE Q 104      76.434  70.233 102.279  1.00  1.00              
ATOM   1652  HD1 PHE Q 104      75.536  70.153 102.870  1.00  1.00              
ATOM   1653  CE1 PHE Q 104      76.498  69.569 101.042  1.00  1.00              
ATOM   1654  HE1 PHE Q 104      75.641  69.014 100.690  1.00  1.00              
ATOM   1655  CZ  PHE Q 104      77.669  69.623 100.269  1.00  1.00              
ATOM   1656  HZ  PHE Q 104      77.730  69.092  99.328  1.00  1.00              
ATOM   1657  CE2 PHE Q 104      78.769  70.367 100.727  1.00  1.00              
ATOM   1658  HE2 PHE Q 104      79.675  70.401 100.141  1.00  1.00              
ATOM   1659  CD2 PHE Q 104      78.697  71.048 101.955  1.00  1.00              
ATOM   1660  HD2 PHE Q 104      79.556  71.601 102.300  1.00  1.00              
ATOM   1661  C   PHE Q 104      78.302  72.069 106.456  1.00  1.00              
ATOM   1662  O   PHE Q 104      78.063  73.277 106.403  1.00  1.00              
ATOM   1663  N   ALA Q 105      78.438  71.424 107.619  1.00  1.00              
ATOM   1664  H   ALA Q 105      78.600  70.422 107.613  1.00  1.00              
ATOM   1665  CA  ALA Q 105      78.556  72.096 108.900  1.00  1.00              
ATOM   1666  HA  ALA Q 105      77.624  72.624 109.085  1.00  1.00              
ATOM   1667  CB  ALA Q 105      78.719  71.056 110.013  1.00  1.00              
ATOM   1668  HB1 ALA Q 105      78.797  71.554 110.980  1.00  1.00              
ATOM   1669  HB2 ALA Q 105      77.847  70.400 110.037  1.00  1.00              
ATOM   1670  HB3 ALA Q 105      79.615  70.458 109.841  1.00  1.00              
ATOM   1671  C   ALA Q 105      79.698  73.120 108.900  1.00  1.00              
ATOM   1672  O   ALA Q 105      80.681  72.995 108.169  1.00  1.00              
ATOM   1673  N   ASN Q 106      79.569  74.141 109.742  1.00  1.00              
ATOM   1674  H   ASN Q 106      78.714  74.215 110.289  1.00  1.00              
ATOM   1675  CA  ASN Q 106      80.494  75.256 109.897  1.00  1.00              
ATOM   1676  HA  ASN Q 106      80.009  75.932 110.594  1.00  1.00              
ATOM   1677  CB  ASN Q 106      81.763  74.726 110.594  1.00  1.00              
ATOM   1678  HB1 ASN Q 106      82.439  74.330 109.835  1.00  1.00              
ATOM   1679  HB2 ASN Q 106      81.503  73.912 111.270  1.00  1.00              
ATOM   1680  CG  ASN Q 106      82.488  75.764 111.427  1.00  1.00              
ATOM   1681  OD1 ASN Q 106      81.908  76.689 111.992  1.00  1.00              
ATOM   1682  ND2 ASN Q 106      83.784  75.602 111.570  1.00  1.00              
ATOM   1683 1HD2 ASN Q 106      84.258  74.826 111.129  1.00  1.00              
ATOM   1684 2HD2 ASN Q 106      84.263  76.250 112.166  1.00  1.00              
ATOM   1685  C   ASN Q 106      80.755  76.127 108.648  1.00  1.00              
ATOM   1686  O   ASN Q 106      81.408  77.161 108.765  1.00  1.00              
ATOM   1687  N   LEU Q 107      80.184  75.801 107.482  1.00  1.00              
ATOM   1688  H   LEU Q 107      79.650  74.942 107.442  1.00  1.00              
ATOM   1689  CA  LEU Q 107      80.341  76.544 106.228  1.00  1.00              
ATOM   1690  HA  LEU Q 107      81.380  76.865 106.157  1.00  1.00              
ATOM   1691  CB  LEU Q 107      80.028  75.629 105.022  1.00  1.00              
ATOM   1692  HB1 LEU Q 107      80.017  76.244 104.124  1.00  1.00              
ATOM   1693  HB2 LEU Q 107      79.028  75.216 105.133  1.00  1.00              
ATOM   1694  CG  LEU Q 107      81.026  74.502 104.732  1.00  1.00              
ATOM   1695  HG  LEU Q 107      80.946  73.719 105.485  1.00  1.00              
ATOM   1696  CD1 LEU Q 107      80.692  73.920 103.359  1.00  1.00              
ATOM   1697 1HD1 LEU Q 107      81.341  73.074 103.146  1.00  1.00              
ATOM   1698 2HD1 LEU Q 107      79.654  73.600 103.347  1.00  1.00              
ATOM   1699 3HD1 LEU Q 107      80.841  74.674 102.586  1.00  1.00              
ATOM   1700  CD2 LEU Q 107      82.457  75.027 104.681  1.00  1.00              
ATOM   1701 1HD2 LEU Q 107      83.100  74.301 104.197  1.00  1.00              
ATOM   1702 2HD2 LEU Q 107      82.495  75.959 104.117  1.00  1.00              
ATOM   1703 3HD2 LEU Q 107      82.828  75.193 105.693  1.00  1.00              
ATOM   1704  C   LEU Q 107      79.525  77.834 106.146  1.00  1.00              
ATOM   1705  O   LEU Q 107      79.030  78.196 105.078  1.00  1.00              
ATOM   1706  N   ARG Q 108      79.371  78.548 107.259  1.00  1.00              
ATOM   1707  H   ARG Q 108      79.849  78.203 108.083  1.00  1.00              
ATOM   1708  CA  ARG Q 108      78.421  79.656 107.389  1.00  1.00              
ATOM   1709  HA  ARG Q 108      77.437  79.218 107.221  1.00  1.00              
ATOM   1710  CB  ARG Q 108      78.452  80.201 108.831  1.00  1.00              
ATOM   1711  HB1 ARG Q 108      78.909  81.191 108.853  1.00  1.00              
ATOM   1712  HB2 ARG Q 108      79.072  79.538 109.434  1.00  1.00              
ATOM   1713  CG  ARG Q 108      77.041  80.264 109.455  1.00  1.00              
ATOM   1714  HG1 ARG Q 108      76.470  79.380 109.168  1.00  1.00              
ATOM   1715  HG2 ARG Q 108      76.523  81.139 109.062  1.00  1.00              
ATOM   1716  CD  ARG Q 108      77.051  80.332 110.992  1.00  1.00              
ATOM   1717  HD1 ARG Q 108      76.022  80.488 111.326  1.00  1.00              
ATOM   1718  HD2 ARG Q 108      77.642  81.186 111.320  1.00  1.00              
ATOM   1719  NE  ARG Q 108      77.542  79.070 111.584  1.00  1.00              
ATOM   1720  HE  ARG Q 108      76.934  78.259 111.438  1.00  1.00              
ATOM   1721  CZ  ARG Q 108      78.748  78.793 112.041  1.00  1.00              
ATOM   1722  NH1 ARG Q 108      79.670  79.702 112.165  1.00  1.00              
ATOM   1723 1HH1 ARG Q 108      79.437  80.647 111.951  1.00  1.00              
ATOM   1724 2HH1 ARG Q 108      80.578  79.413 112.482  1.00  1.00              
ATOM   1725  NH2 ARG Q 108      79.096  77.585 112.342  1.00  1.00              
ATOM   1726 1HH2 ARG Q 108      78.435  76.841 112.110  1.00  1.00              
ATOM   1727 2HH2 ARG Q 108      80.069  77.332 112.468  1.00  1.00              
ATOM   1728  C   ARG Q 108      78.530  80.721 106.309  1.00  1.00              
ATOM   1729  O   ARG Q 108      77.493  81.230 105.876  1.00  1.00              
ATOM   1730  N   TYR Q 109      79.774  81.000 105.890  1.00  1.00              
ATOM   1731  H   TYR Q 109      80.527  80.470 106.308  1.00  1.00              
ATOM   1732  CA  TYR Q 109      80.154  81.981 104.867  1.00  1.00              
ATOM   1733  HA  TYR Q 109      79.559  82.873 105.055  1.00  1.00              
ATOM   1734  CB  TYR Q 109      81.638  82.341 105.055  1.00  1.00              
ATOM   1735  HB1 TYR Q 109      82.240  81.480 104.763  1.00  1.00              
ATOM   1736  HB2 TYR Q 109      81.816  82.499 106.120  1.00  1.00              
ATOM   1737  CG  TYR Q 109      82.190  83.574 104.339  1.00  1.00              
ATOM   1738  CD1 TYR Q 109      81.364  84.555 103.738  1.00  1.00              
ATOM   1739  HD1 TYR Q 109      80.294  84.441 103.747  1.00  1.00              
ATOM   1740  CE1 TYR Q 109      81.930  85.711 103.167  1.00  1.00              
ATOM   1741  HE1 TYR Q 109      81.314  86.477 102.724  1.00  1.00              
ATOM   1742  CZ  TYR Q 109      83.323  85.917 103.236  1.00  1.00              
ATOM   1743  OH  TYR Q 109      83.853  87.060 102.737  1.00  1.00              
ATOM   1744  HH  TYR Q 109      84.773  87.143 102.996  1.00  1.00              
ATOM   1745  CE2 TYR Q 109      84.150  84.950 103.838  1.00  1.00              
ATOM   1746  HE2 TYR Q 109      85.220  85.095 103.913  1.00  1.00              
ATOM   1747  CD2 TYR Q 109      83.582  83.780 104.368  1.00  1.00              
ATOM   1748  HD2 TYR Q 109      84.228  83.050 104.840  1.00  1.00              
ATOM   1749  C   TYR Q 109      79.870  81.556 103.417  1.00  1.00              
ATOM   1750  O   TYR Q 109      79.778  82.427 102.543  1.00  1.00              
ATOM   1751  N   LEU Q 110      79.694  80.262 103.139  1.00  1.00              
ATOM   1752  H   LEU Q 110      79.695  79.580 103.890  1.00  1.00              
ATOM   1753  CA  LEU Q 110      79.528  79.786 101.771  1.00  1.00              
ATOM   1754  HA  LEU Q 110      80.439  80.034 101.243  1.00  1.00              
ATOM   1755  CB  LEU Q 110      79.359  78.256 101.744  1.00  1.00              
ATOM   1756  HB1 LEU Q 110      78.356  78.003 102.095  1.00  1.00              
ATOM   1757  HB2 LEU Q 110      80.086  77.793 102.411  1.00  1.00              
ATOM   1758  CG  LEU Q 110      79.571  77.713 100.320  1.00  1.00              
ATOM   1759  HG  LEU Q 110      79.084  78.369  99.599  1.00  1.00              
ATOM   1760  CD1 LEU Q 110      81.054  77.632  99.971  1.00  1.00              
ATOM   1761 1HD1 LEU Q 110      81.154  77.497  98.898  1.00  1.00              
ATOM   1762 2HD1 LEU Q 110      81.578  78.533 100.269  1.00  1.00              
ATOM   1763 3HD1 LEU Q 110      81.504  76.787 100.491  1.00  1.00              
ATOM   1764  CD2 LEU Q 110      78.985  76.324 100.126  1.00  1.00              
ATOM   1765 1HD2 LEU Q 110      79.189  75.983  99.113  1.00  1.00              
ATOM   1766 2HD2 LEU Q 110      79.420  75.625 100.838  1.00  1.00              
ATOM   1767 3HD2 LEU Q 110      77.909  76.369 100.269  1.00  1.00              
ATOM   1768  C   LEU Q 110      78.355  80.483 101.079  1.00  1.00              
ATOM   1769  O   LEU Q 110      77.237  80.484 101.585  1.00  1.00              
ATOM   1770  N   ARG Q 111      78.626  81.050  99.901  1.00  1.00              
ATOM   1771  H   ARG Q 111      79.586  81.001  99.580  1.00  1.00              
ATOM   1772  CA  ARG Q 111      77.651  81.753  99.061  1.00  1.00              
ATOM   1773  HA  ARG Q 111      76.699  81.779  99.595  1.00  1.00              
ATOM   1774  CB  ARG Q 111      78.097  83.205  98.830  1.00  1.00              
ATOM   1775  HB1 ARG Q 111      77.664  83.576  97.898  1.00  1.00              
ATOM   1776  HB2 ARG Q 111      79.184  83.263  98.758  1.00  1.00              
ATOM   1777  CG  ARG Q 111      77.583  84.079  99.977  1.00  1.00              
ATOM   1778  HG1 ARG Q 111      77.943  83.688 100.929  1.00  1.00              
ATOM   1779  HG2 ARG Q 111      76.493  84.030  99.973  1.00  1.00              
ATOM   1780  CD  ARG Q 111      78.001  85.549  99.835  1.00  1.00              
ATOM   1781  HD1 ARG Q 111      77.915  85.842  98.787  1.00  1.00              
ATOM   1782  HD2 ARG Q 111      79.041  85.666 100.144  1.00  1.00              
ATOM   1783  NE  ARG Q 111      77.114  86.418 100.630  1.00  1.00              
ATOM   1784  HE  ARG Q 111      76.361  86.860 100.129  1.00  1.00              
ATOM   1785  CZ  ARG Q 111      77.010  86.423 101.945  1.00  1.00              
ATOM   1786  NH1 ARG Q 111      77.904  85.878 102.719  1.00  1.00              
ATOM   1787 1HH1 ARG Q 111      78.698  85.409 102.324  1.00  1.00              
ATOM   1788 2HH1 ARG Q 111      77.717  85.844 103.707  1.00  1.00              
ATOM   1789  NH2 ARG Q 111      75.978  86.957 102.522  1.00  1.00              
ATOM   1790 1HH2 ARG Q 111      75.208  87.305 101.982  1.00  1.00              
ATOM   1791 2HH2 ARG Q 111      75.842  86.749 103.506  1.00  1.00              
ATOM   1792  C   ARG Q 111      77.326  81.045  97.757  1.00  1.00              
ATOM   1793  O   ARG Q 111      76.200  81.203  97.271  1.00  1.00              
ATOM   1794  N   THR Q 112      78.245  80.229  97.233  1.00  1.00              
ATOM   1795  H   THR Q 112      79.157  80.163  97.665  1.00  1.00              
ATOM   1796  CA  THR Q 112      77.901  79.379  96.076  1.00  1.00              
ATOM   1797  HA  THR Q 112      76.814  79.303  96.033  1.00  1.00              
ATOM   1798  CB  THR Q 112      78.296  80.064  94.758  1.00  1.00              
ATOM   1799  HB  THR Q 112      77.958  81.099  94.812  1.00  1.00              
ATOM   1800  CG2 THR Q 112      79.787  80.079  94.459  1.00  1.00              
ATOM   1801 1HG2 THR Q 112      79.975  80.698  93.582  1.00  1.00              
ATOM   1802 2HG2 THR Q 112      80.303  80.504  95.315  1.00  1.00              
ATOM   1803 3HG2 THR Q 112      80.147  79.069  94.269  1.00  1.00              
ATOM   1804  OG1 THR Q 112      77.643  79.475  93.665  1.00  1.00              
ATOM   1805  HG1 THR Q 112      78.007  78.600  93.513  1.00  1.00              
ATOM   1806  C   THR Q 112      78.390  77.946  96.200  1.00  1.00              
ATOM   1807  O   THR Q 112      79.576  77.702  96.458  1.00  1.00              
ATOM   1808  N   LEU Q 113      77.454  77.014  95.989  1.00  1.00              
ATOM   1809  H   LEU Q 113      76.498  77.305  95.806  1.00  1.00              
ATOM   1810  CA  LEU Q 113      77.708  75.577  96.058  1.00  1.00              
ATOM   1811  HA  LEU Q 113      78.767  75.412  96.257  1.00  1.00              
ATOM   1812  CB  LEU Q 113      76.904  74.993  97.230  1.00  1.00              
ATOM   1813  HB1 LEU Q 113      75.843  75.155  97.040  1.00  1.00              
ATOM   1814  HB2 LEU Q 113      77.167  75.532  98.137  1.00  1.00              
ATOM   1815  CG  LEU Q 113      77.114  73.490  97.467  1.00  1.00              
ATOM   1816  HG  LEU Q 113      76.708  72.952  96.617  1.00  1.00              
ATOM   1817  CD1 LEU Q 113      78.569  73.078  97.628  1.00  1.00              
ATOM   1818 1HD1 LEU Q 113      78.625  72.019  97.878  1.00  1.00              
ATOM   1819 2HD1 LEU Q 113      79.105  73.231  96.693  1.00  1.00              
ATOM   1820 3HD1 LEU Q 113      79.025  73.663  98.420  1.00  1.00              
ATOM   1821  CD2 LEU Q 113      76.379  73.071  98.739  1.00  1.00              
ATOM   1822 1HD2 LEU Q 113      76.807  73.576  99.604  1.00  1.00              
ATOM   1823 2HD2 LEU Q 113      75.324  73.326  98.662  1.00  1.00              
ATOM   1824 3HD2 LEU Q 113      76.475  71.995  98.878  1.00  1.00              
ATOM   1825  C   LEU Q 113      77.369  74.914  94.727  1.00  1.00              
ATOM   1826  O   LEU Q 113      76.188  74.907  94.362  1.00  1.00              
ATOM   1827  N   ASN Q 114      78.369  74.364  94.011  1.00  1.00              
ATOM   1828  H   ASN Q 114      79.323  74.338  94.368  1.00  1.00              
ATOM   1829  CA  ASN Q 114      78.040  73.569  92.842  1.00  1.00              
ATOM   1830  HA  ASN Q 114      77.024  73.791  92.521  1.00  1.00              
ATOM   1831  CB  ASN Q 114      78.978  73.921  91.683  1.00  1.00              
ATOM   1832  HB1 ASN Q 114      79.930  73.435  91.867  1.00  1.00              
ATOM   1833  HB2 ASN Q 114      79.110  75.001  91.625  1.00  1.00              
ATOM   1834  CG  ASN Q 114      78.428  73.444  90.352  1.00  1.00              
ATOM   1835  OD1 ASN Q 114      77.326  72.939  90.277  1.00  1.00              
ATOM   1836  ND2 ASN Q 114      79.156  73.571  89.270  1.00  1.00              
ATOM   1837 1HD2 ASN Q 114      80.093  73.926  89.293  1.00  1.00              
ATOM   1838 2HD2 ASN Q 114      78.762  73.087  88.463  1.00  1.00              
ATOM   1839  C   ASN Q 114      78.080  72.091  93.205  1.00  1.00              
ATOM   1840  O   ASN Q 114      79.002  71.679  93.886  1.00  1.00              
ATOM   1841  N   LEU Q 115      77.120  71.313  92.736  1.00  1.00              
ATOM   1842  H   LEU Q 115      76.371  71.760  92.211  1.00  1.00              
ATOM   1843  CA  LEU Q 115      77.056  69.854  92.793  1.00  1.00              
ATOM   1844  HA  LEU Q 115      78.048  69.470  93.035  1.00  1.00              
ATOM   1845  CB  LEU Q 115      76.067  69.355  93.866  1.00  1.00              
ATOM   1846  HB1 LEU Q 115      76.170  68.269  93.913  1.00  1.00              
ATOM   1847  HB2 LEU Q 115      75.057  69.562  93.514  1.00  1.00              
ATOM   1848  CG  LEU Q 115      76.236  69.922  95.286  1.00  1.00              
ATOM   1849  HG  LEU Q 115      77.224  70.360  95.411  1.00  1.00              
ATOM   1850  CD1 LEU Q 115      75.160  70.971  95.564  1.00  1.00              
ATOM   1851 1HD1 LEU Q 115      75.258  71.338  96.582  1.00  1.00              
ATOM   1852 2HD1 LEU Q 115      75.257  71.796  94.858  1.00  1.00              
ATOM   1853 3HD1 LEU Q 115      74.173  70.528  95.472  1.00  1.00              
ATOM   1854  CD2 LEU Q 115      76.061  68.833  96.343  1.00  1.00              
ATOM   1855 1HD2 LEU Q 115      76.180  69.264  97.336  1.00  1.00              
ATOM   1856 2HD2 LEU Q 115      75.070  68.385  96.266  1.00  1.00              
ATOM   1857 3HD2 LEU Q 115      76.819  68.064  96.202  1.00  1.00              
ATOM   1858  C   LEU Q 115      76.671  69.281  91.417  1.00  1.00              
ATOM   1859  O   LEU Q 115      76.177  68.153  91.326  1.00  1.00              
ATOM   1860  N   SER Q 116      76.854  70.057  90.346  1.00  1.00              
ATOM   1861  H   SER Q 116      77.173  71.009  90.459  1.00  1.00              
ATOM   1862  CA  SER Q 116      76.487  69.638  89.003  1.00  1.00              
ATOM   1863  HA  SER Q 116      75.434  69.411  89.054  1.00  1.00              
ATOM   1864  CB  SER Q 116      76.660  70.769  87.981  1.00  1.00              
ATOM   1865  HB1 SER Q 116      75.982  71.580  88.242  1.00  1.00              
ATOM   1866  HB2 SER Q 116      76.386  70.402  86.991  1.00  1.00              
ATOM   1867  OG  SER Q 116      77.978  71.282  87.941  1.00  1.00              
ATOM   1868  HG  SER Q 116      78.592  70.570  87.686  1.00  1.00              
ATOM   1869  C   SER Q 116      77.219  68.393  88.530  1.00  1.00              
ATOM   1870  O   SER Q 116      78.390  68.205  88.860  1.00  1.00              
ATOM   1871  N   SER Q 117      76.554  67.564  87.725  1.00  1.00              
ATOM   1872  H   SER Q 117      75.570  67.728  87.548  1.00  1.00              
ATOM   1873  CA  SER Q 117      77.184  66.375  87.129  1.00  1.00              
ATOM   1874  HA  SER Q 117      76.467  65.859  86.499  1.00  1.00              
ATOM   1875  CB  SER Q 117      78.367  66.750  86.203  1.00  1.00              
ATOM   1876  HB1 SER Q 117      78.556  65.929  85.509  1.00  1.00              
ATOM   1877  HB2 SER Q 117      79.250  66.884  86.812  1.00  1.00              
ATOM   1878  OG  SER Q 117      78.244  67.958  85.487  1.00  1.00              
ATOM   1879  HG  SER Q 117      79.152  68.234  85.276  1.00  1.00              
ATOM   1880  C   SER Q 117      77.677  65.382  88.194  1.00  1.00              
ATOM   1881  O   SER Q 117      78.882  65.135  88.351  1.00  1.00              
ATOM   1882  N   ASN Q 118      76.746  64.852  88.976  1.00  1.00              
ATOM   1883  H   ASN Q 118      75.773  65.030  88.748  1.00  1.00              
ATOM   1884  CA  ASN Q 118      77.049  63.862  90.017  1.00  1.00              
ATOM   1885  HA  ASN Q 118      78.039  63.442  89.860  1.00  1.00              
ATOM   1886  CB  ASN Q 118      77.030  64.568  91.393  1.00  1.00              
ATOM   1887  HB1 ASN Q 118      76.831  63.859  92.191  1.00  1.00              
ATOM   1888  HB2 ASN Q 118      76.246  65.320  91.427  1.00  1.00              
ATOM   1889  CG  ASN Q 118      78.363  65.209  91.708  1.00  1.00              
ATOM   1890  OD1 ASN Q 118      79.282  64.546  92.157  1.00  1.00              
ATOM   1891  ND2 ASN Q 118      78.505  66.498  91.508  1.00  1.00              
ATOM   1892 1HD2 ASN Q 118      77.739  67.015  91.097  1.00  1.00              
ATOM   1893 2HD2 ASN Q 118      79.413  66.920  91.673  1.00  1.00              
ATOM   1894  C   ASN Q 118      76.072  62.685  89.875  1.00  1.00              
ATOM   1895  O   ASN Q 118      75.358  62.543  88.878  1.00  1.00              
ATOM   1896  N   TYR Q 119      76.051  61.811  90.875  1.00  1.00              
ATOM   1897  H   TYR Q 119      76.611  62.002  91.697  1.00  1.00              
ATOM   1898  CA  TYR Q 119      75.217  60.617  90.901  1.00  1.00              
ATOM   1899  HA  TYR Q 119      74.549  60.637  90.041  1.00  1.00              
ATOM   1900  CB  TYR Q 119      76.115  59.361  90.769  1.00  1.00              
ATOM   1901  HB1 TYR Q 119      76.164  58.830  91.719  1.00  1.00              
ATOM   1902  HB2 TYR Q 119      77.139  59.672  90.552  1.00  1.00              
ATOM   1903  CG  TYR Q 119      75.710  58.401  89.657  1.00  1.00              
ATOM   1904  CD1 TYR Q 119      75.598  58.870  88.332  1.00  1.00              
ATOM   1905  HD1 TYR Q 119      75.786  59.916  88.116  1.00  1.00              
ATOM   1906  CE1 TYR Q 119      75.252  57.989  87.289  1.00  1.00              
ATOM   1907  HE1 TYR Q 119      75.167  58.351  86.275  1.00  1.00              
ATOM   1908  CZ  TYR Q 119      75.034  56.621  87.558  1.00  1.00              
ATOM   1909  OH  TYR Q 119      74.698  55.770  86.548  1.00  1.00              
ATOM   1910  HH  TYR Q 119      74.582  54.871  86.858  1.00  1.00              
ATOM   1911  CE2 TYR Q 119      75.162  56.144  88.883  1.00  1.00              
ATOM   1912  HE2 TYR Q 119      75.014  55.096  89.096  1.00  1.00              
ATOM   1913  CD2 TYR Q 119      75.495  57.034  89.927  1.00  1.00              
ATOM   1914  HD2 TYR Q 119      75.606  56.669  90.939  1.00  1.00              
ATOM   1915  C   TYR Q 119      74.284  60.668  92.117  1.00  1.00              
ATOM   1916  O   TYR Q 119      74.107  59.678  92.828  1.00  1.00              
ATOM   1917  N   ILE Q 120      73.720  61.859  92.372  1.00  1.00              
ATOM   1918  H   ILE Q 120      73.998  62.642  91.788  1.00  1.00              
ATOM   1919  CA  ILE Q 120      72.644  62.103  93.335  1.00  1.00              
ATOM   1920  HA  ILE Q 120      72.882  61.557  94.249  1.00  1.00              
ATOM   1921  CB  ILE Q 120      72.515  63.601  93.716  1.00  1.00              
ATOM   1922  HB  ILE Q 120      72.313  64.177  92.817  1.00  1.00              
ATOM   1923  CG2 ILE Q 120      71.326  63.833  94.673  1.00  1.00              
ATOM   1924 1HG2 ILE Q 120      71.238  64.894  94.909  1.00  1.00              
ATOM   1925 2HG2 ILE Q 120      70.392  63.537  94.196  1.00  1.00              
ATOM   1926 3HG2 ILE Q 120      71.466  63.273  95.599  1.00  1.00              
ATOM   1927  CG1 ILE Q 120      73.842  64.092  94.347  1.00  1.00              
ATOM   1928 1HG1 ILE Q 120      74.660  63.883  93.661  1.00  1.00              
ATOM   1929 2HG1 ILE Q 120      74.030  63.544  95.272  1.00  1.00              
ATOM   1930  CD1 ILE Q 120      73.907  65.594  94.638  1.00  1.00              
ATOM   1931  HD1 ILE Q 120      74.910  65.850  94.978  1.00  1.00              
ATOM   1932  HD2 ILE Q 120      73.696  66.144  93.722  1.00  1.00              
ATOM   1933  HD3 ILE Q 120      73.196  65.870  95.416  1.00  1.00              
ATOM   1934  C   ILE Q 120      71.346  61.537  92.775  1.00  1.00              
ATOM   1935  O   ILE Q 120      70.899  61.965  91.717  1.00  1.00              
ATOM   1936  N   VAL Q 121      70.713  60.595  93.481  1.00  1.00              
ATOM   1937  H   VAL Q 121      71.139  60.274  94.337  1.00  1.00              
ATOM   1938  CA  VAL Q 121      69.483  59.913  93.017  1.00  1.00              
ATOM   1939  HA  VAL Q 121      69.245  60.258  92.012  1.00  1.00              
ATOM   1940  CB  VAL Q 121      69.691  58.384  92.920  1.00  1.00              
ATOM   1941  HB  VAL Q 121      68.787  57.943  92.498  1.00  1.00              
ATOM   1942  CG1 VAL Q 121      70.848  58.001  91.987  1.00  1.00              
ATOM   1943 1HG1 VAL Q 121      70.895  56.918  91.880  1.00  1.00              
ATOM   1944 2HG1 VAL Q 121      70.686  58.433  91.004  1.00  1.00              
ATOM   1945 3HG1 VAL Q 121      71.798  58.362  92.383  1.00  1.00              
ATOM   1946  CG2 VAL Q 121      69.948  57.714  94.279  1.00  1.00              
ATOM   1947 1HG2 VAL Q 121      70.041  56.639  94.138  1.00  1.00              
ATOM   1948 2HG2 VAL Q 121      70.856  58.109  94.734  1.00  1.00              
ATOM   1949 3HG2 VAL Q 121      69.106  57.899  94.948  1.00  1.00              
ATOM   1950  C   VAL Q 121      68.240  60.228  93.857  1.00  1.00              
ATOM   1951  O   VAL Q 121      67.171  59.653  93.659  1.00  1.00              
ATOM   1952  N   SER Q 122      68.416  61.098  94.847  1.00  1.00              
ATOM   1953  H   SER Q 122      69.323  61.527  94.920  1.00  1.00              
ATOM   1954  CA  SER Q 122      67.464  61.401  95.912  1.00  1.00              
ATOM   1955  HA  SER Q 122      66.512  61.726  95.494  1.00  1.00              
ATOM   1956  CB  SER Q 122      67.241  60.146  96.780  1.00  1.00              
ATOM   1957  HB1 SER Q 122      66.671  59.409  96.212  1.00  1.00              
ATOM   1958  HB2 SER Q 122      66.662  60.419  97.663  1.00  1.00              
ATOM   1959  OG  SER Q 122      68.474  59.563  97.184  1.00  1.00              
ATOM   1960  HG  SER Q 122      69.009  60.289  97.543  1.00  1.00              
ATOM   1961  C   SER Q 122      68.062  62.510  96.771  1.00  1.00              
ATOM   1962  O   SER Q 122      69.108  62.288  97.386  1.00  1.00              
ATOM   1963  N   LEU Q 123      67.462  63.701  96.790  1.00  1.00              
ATOM   1964  H   LEU Q 123      66.609  63.849  96.257  1.00  1.00              
ATOM   1965  CA  LEU Q 123      68.035  64.835  97.513  1.00  1.00              
ATOM   1966  HA  LEU Q 123      69.113  64.776  97.356  1.00  1.00              
ATOM   1967  CB  LEU Q 123      67.611  66.176  96.887  1.00  1.00              
ATOM   1968  HB1 LEU Q 123      66.557  66.340  97.070  1.00  1.00              
ATOM   1969  HB2 LEU Q 123      67.740  66.086  95.812  1.00  1.00              
ATOM   1970  CG  LEU Q 123      68.383  67.442  97.320  1.00  1.00              
ATOM   1971  HG  LEU Q 123      67.960  68.276  96.758  1.00  1.00              
ATOM   1972  CD1 LEU Q 123      68.261  67.787  98.808  1.00  1.00              
ATOM   1973 1HD1 LEU Q 123      68.535  68.829  98.965  1.00  1.00              
ATOM   1974 2HD1 LEU Q 123      67.234  67.649  99.139  1.00  1.00              
ATOM   1975 3HD1 LEU Q 123      68.920  67.163  99.411  1.00  1.00              
ATOM   1976  CD2 LEU Q 123      69.870  67.358  96.974  1.00  1.00              
ATOM   1977 1HD2 LEU Q 123      70.350  68.312  97.182  1.00  1.00              
ATOM   1978 2HD2 LEU Q 123      70.365  66.590  97.565  1.00  1.00              
ATOM   1979 3HD2 LEU Q 123      69.991  67.126  95.916  1.00  1.00              
ATOM   1980  C   LEU Q 123      67.797  64.734  98.991  1.00  1.00              
ATOM   1981  O   LEU Q 123      66.706  65.019  99.501  1.00  1.00              
ATOM   1982  N   ASN Q 124      68.843  64.233  99.631  1.00  1.00              
ATOM   1983  H   ASN Q 124      69.666  63.970  99.106  1.00  1.00              
ATOM   1984  CA  ASN Q 124      68.683  63.687 100.933  1.00  1.00              
ATOM   1985  HA  ASN Q 124      67.714  63.185 100.898  1.00  1.00              
ATOM   1986  CB  ASN Q 124      69.657  62.516 101.205  1.00  1.00              
ATOM   1987  HB1 ASN Q 124      69.541  61.776 100.415  1.00  1.00              
ATOM   1988  HB2 ASN Q 124      69.387  62.026 102.141  1.00  1.00              
ATOM   1989  CG  ASN Q 124      71.125  62.873 101.271  1.00  1.00              
ATOM   1990  OD1 ASN Q 124      71.829  62.823 100.275  1.00  1.00              
ATOM   1991  ND2 ASN Q 124      71.611  63.207 102.436  1.00  1.00              
ATOM   1992 1HD2 ASN Q 124      71.067  63.131 103.287  1.00  1.00              
ATOM   1993 2HD2 ASN Q 124      72.592  63.452 102.503  1.00  1.00              
ATOM   1994  C   ASN Q 124      68.505  64.698 102.035  1.00  1.00              
ATOM   1995  O   ASN Q 124      68.800  65.891 101.923  1.00  1.00              
ATOM   1996  N   SER Q 125      67.859  64.165 103.056  1.00  1.00              
ATOM   1997  H   SER Q 125      67.795  63.158 103.131  1.00  1.00              
ATOM   1998  CA  SER Q 125      67.280  64.879 104.157  1.00  1.00              
ATOM   1999  HA  SER Q 125      66.457  65.498 103.809  1.00  1.00              
ATOM   2000  CB  SER Q 125      66.714  63.861 105.167  1.00  1.00              
ATOM   2001  HB1 SER Q 125      65.699  63.607 104.860  1.00  1.00              
ATOM   2002  HB2 SER Q 125      66.664  64.305 106.163  1.00  1.00              
ATOM   2003  OG  SER Q 125      67.467  62.654 105.212  1.00  1.00              
ATOM   2004  HG  SER Q 125      68.319  62.803 105.682  1.00  1.00              
ATOM   2005  C   SER Q 125      68.298  65.737 104.856  1.00  1.00              
ATOM   2006  O   SER Q 125      69.395  65.285 105.150  1.00  1.00              
ATOM   2007  N   TYR Q 126      67.922  66.983 105.114  1.00  1.00              
ATOM   2008  H   TYR Q 126      67.001  67.255 104.806  1.00  1.00              
ATOM   2009  CA  TYR Q 126      68.700  67.972 105.849  1.00  1.00              
ATOM   2010  HA  TYR Q 126      68.397  68.928 105.424  1.00  1.00              
ATOM   2011  CB  TYR Q 126      68.249  68.008 107.323  1.00  1.00              
ATOM   2012  HB1 TYR Q 126      68.726  67.186 107.860  1.00  1.00              
ATOM   2013  HB2 TYR Q 126      67.171  67.852 107.370  1.00  1.00              
ATOM   2014  CG  TYR Q 126      68.547  69.331 108.018  1.00  1.00              
ATOM   2015  CD1 TYR Q 126      67.920  70.515 107.576  1.00  1.00              
ATOM   2016  HD1 TYR Q 126      67.196  70.478 106.773  1.00  1.00              
ATOM   2017  CE1 TYR Q 126      68.255  71.751 108.162  1.00  1.00              
ATOM   2018  HE1 TYR Q 126      67.799  72.667 107.823  1.00  1.00              
ATOM   2019  CZ  TYR Q 126      69.211  71.807 109.194  1.00  1.00              
ATOM   2020  OH  TYR Q 126      69.551  73.012 109.715  1.00  1.00              
ATOM   2021  HH  TYR Q 126      70.289  72.955 110.330  1.00  1.00              
ATOM   2022  CE2 TYR Q 126      69.812  70.622 109.665  1.00  1.00              
ATOM   2023  HE2 TYR Q 126      70.536  70.663 110.465  1.00  1.00              
ATOM   2024  CD2 TYR Q 126      69.480  69.386 109.075  1.00  1.00              
ATOM   2025  HD2 TYR Q 126      69.965  68.479 109.412  1.00  1.00              
ATOM   2026  C   TYR Q 126      70.240  67.970 105.663  1.00  1.00              
ATOM   2027  O   TYR Q 126      70.990  68.383 106.548  1.00  1.00              
ATOM   2028  N   MET Q 127      70.739  67.564 104.487  1.00  1.00              
ATOM   2029  H   MET Q 127      70.122  67.062 103.861  1.00  1.00              
ATOM   2030  CA  MET Q 127      72.179  67.587 104.197  1.00  1.00              
ATOM   2031  HA  MET Q 127      72.683  66.971 104.944  1.00  1.00              
ATOM   2032  CB  MET Q 127      72.479  66.972 102.817  1.00  1.00              
ATOM   2033  HB1 MET Q 127      72.060  65.967 102.774  1.00  1.00              
ATOM   2034  HB2 MET Q 127      73.561  66.888 102.720  1.00  1.00              
ATOM   2035  CG  MET Q 127      71.950  67.798 101.629  1.00  1.00              
ATOM   2036  HG1 MET Q 127      72.142  68.849 101.812  1.00  1.00              
ATOM   2037  HG2 MET Q 127      70.870  67.663 101.552  1.00  1.00              
ATOM   2038  SD  MET Q 127      72.709  67.443 100.022  1.00  1.00              
ATOM   2039  CE  MET Q 127      72.076  65.780  99.774  1.00  1.00              
ATOM   2040  HE1 MET Q 127      72.419  65.388  98.816  1.00  1.00              
ATOM   2041  HE2 MET Q 127      72.447  65.150 100.578  1.00  1.00              
ATOM   2042  HE3 MET Q 127      70.990  65.796  99.808  1.00  1.00              
ATOM   2043  C   MET Q 127      72.793  68.990 104.287  1.00  1.00              
ATOM   2044  O   MET Q 127      73.983  69.171 104.543  1.00  1.00              
ATOM   2045  N   PHE Q 128      71.950  69.996 104.067  1.00  1.00              
ATOM   2046  H   PHE Q 128      70.984  69.756 103.910  1.00  1.00              
ATOM   2047  CA  PHE Q 128      72.287  71.399 104.082  1.00  1.00              
ATOM   2048  HA  PHE Q 128      73.361  71.504 103.950  1.00  1.00              
ATOM   2049  CB  PHE Q 128      71.561  72.088 102.917  1.00  1.00              
ATOM   2050  HB1 PHE Q 128      71.789  73.144 102.961  1.00  1.00              
ATOM   2051  HB2 PHE Q 128      70.484  71.993 103.069  1.00  1.00              
ATOM   2052  CG  PHE Q 128      71.911  71.575 101.525  1.00  1.00              
ATOM   2053  CD1 PHE Q 128      70.891  71.147 100.653  1.00  1.00              
ATOM   2054  HD1 PHE Q 128      69.859  71.187 100.963  1.00  1.00              
ATOM   2055  CE1 PHE Q 128      71.206  70.647  99.378  1.00  1.00              
ATOM   2056  HE1 PHE Q 128      70.421  70.298  98.726  1.00  1.00              
ATOM   2057  CZ  PHE Q 128      72.543  70.580  98.957  1.00  1.00              
ATOM   2058  HZ  PHE Q 128      72.789  70.175  97.987  1.00  1.00              
ATOM   2059  CE2 PHE Q 128      73.566  71.003  99.819  1.00  1.00              
ATOM   2060  HE2 PHE Q 128      74.596  70.912  99.507  1.00  1.00              
ATOM   2061  CD2 PHE Q 128      73.252  71.501 101.095  1.00  1.00              
ATOM   2062  HD2 PHE Q 128      74.053  71.805 101.747  1.00  1.00              
ATOM   2063  C   PHE Q 128      71.893  71.981 105.442  1.00  1.00              
ATOM   2064  O   PHE Q 128      70.710  72.084 105.763  1.00  1.00              
ATOM   2065  N   HIS Q 129      72.890  72.334 106.253  1.00  1.00              
ATOM   2066  H   HIS Q 129      73.829  72.227 105.903  1.00  1.00              
ATOM   2067  CA  HIS Q 129      72.737  72.358 107.712  1.00  1.00              
ATOM   2068  HA  HIS Q 129      71.688  72.257 107.993  1.00  1.00              
ATOM   2069  CB  HIS Q 129      73.466  71.097 108.187  1.00  1.00              
ATOM   2070  HB1 HIS Q 129      74.517  71.161 107.903  1.00  1.00              
ATOM   2071  HB2 HIS Q 129      73.040  70.235 107.669  1.00  1.00              
ATOM   2072  CG  HIS Q 129      73.411  70.819 109.656  1.00  1.00              
ATOM   2073  ND1 HIS Q 129      74.085  71.550 110.629  1.00  1.00              
ATOM   2074  CE1 HIS Q 129      74.076  70.780 111.728  1.00  1.00              
ATOM   2075  HE1 HIS Q 129      74.639  70.986 112.628  1.00  1.00              
ATOM   2076  NE2 HIS Q 129      73.420  69.632 111.495  1.00  1.00              
ATOM   2077  HE2 HIS Q 129      73.610  68.769 112.014  1.00  1.00              
ATOM   2078  CD2 HIS Q 129      72.997  69.639 110.190  1.00  1.00              
ATOM   2079  HD2 HIS Q 129      72.596  68.796 109.647  1.00  1.00              
ATOM   2080  C   HIS Q 129      73.251  73.635 108.367  1.00  1.00              
ATOM   2081  O   HIS Q 129      72.521  74.261 109.126  1.00  1.00              
ATOM   2082  N   ASP Q 130      74.428  74.097 107.944  1.00  1.00              
ATOM   2083  H   ASP Q 130      75.005  73.482 107.395  1.00  1.00              
ATOM   2084  CA  ASP Q 130      75.051  75.339 108.424  1.00  1.00              
ATOM   2085  HA  ASP Q 130      74.354  75.838 109.100  1.00  1.00              
ATOM   2086  CB  ASP Q 130      76.289  74.954 109.238  1.00  1.00              
ATOM   2087  HB1 ASP Q 130      77.129  74.813 108.557  1.00  1.00              
ATOM   2088  HB2 ASP Q 130      76.093  74.010 109.747  1.00  1.00              
ATOM   2089  CG  ASP Q 130      76.674  75.957 110.321  1.00  1.00              
ATOM   2090  OD1 ASP Q 130      76.061  77.034 110.455  1.00  1.00              
ATOM   2091  OD2 ASP Q 130      77.642  75.662 111.054  1.00  1.00              
ATOM   2092  C   ASP Q 130      75.334  76.322 107.281  1.00  1.00              
ATOM   2093  O   ASP Q 130      76.084  77.280 107.436  1.00  1.00              
ATOM   2094  N   LEU Q 131      74.718  76.104 106.110  1.00  1.00              
ATOM   2095  H   LEU Q 131      74.063  75.342 106.058  1.00  1.00              
ATOM   2096  CA  LEU Q 131      74.869  77.001 104.959  1.00  1.00              
ATOM   2097  HA  LEU Q 131      75.869  77.426 105.064  1.00  1.00              
ATOM   2098  CB  LEU Q 131      74.942  76.326 103.581  1.00  1.00              
ATOM   2099  HB1 LEU Q 131      75.534  77.005 102.971  1.00  1.00              
ATOM   2100  HB2 LEU Q 131      73.945  76.267 103.145  1.00  1.00              
ATOM   2101  CG  LEU Q 131      75.627  74.955 103.511  1.00  1.00              
ATOM   2102  HG  LEU Q 131      76.320  74.826 104.341  1.00  1.00              
ATOM   2103  CD1 LEU Q 131      74.539  73.894 103.568  1.00  1.00              
ATOM   2104 1HD1 LEU Q 131      73.903  73.985 102.690  1.00  1.00              
ATOM   2105 2HD1 LEU Q 131      74.993  72.912 103.571  1.00  1.00              
ATOM   2106 3HD1 LEU Q 131      73.934  74.037 104.459  1.00  1.00              
ATOM   2107  CD2 LEU Q 131      76.395  74.793 102.199  1.00  1.00              
ATOM   2108 1HD2 LEU Q 131      77.277  75.430 102.243  1.00  1.00              
ATOM   2109 2HD2 LEU Q 131      76.717  73.762 102.072  1.00  1.00              
ATOM   2110 3HD2 LEU Q 131      75.768  75.078 101.356  1.00  1.00              
ATOM   2111  C   LEU Q 131      73.953  78.224 105.023  1.00  1.00              
ATOM   2112  O   LEU Q 131      73.253  78.567 104.077  1.00  1.00              
ATOM   2113  N   GLN Q 132      73.973  78.906 106.159  1.00  1.00              
ATOM   2114  H   GLN Q 132      74.585  78.554 106.888  1.00  1.00              
ATOM   2115  CA  GLN Q 132      73.136  80.063 106.455  1.00  1.00              
ATOM   2116  HA  GLN Q 132      72.095  79.775 106.300  1.00  1.00              
ATOM   2117  CB  GLN Q 132      73.352  80.368 107.953  1.00  1.00              
ATOM   2118  HB1 GLN Q 132      74.276  80.937 108.066  1.00  1.00              
ATOM   2119  HB2 GLN Q 132      73.476  79.426 108.491  1.00  1.00              
ATOM   2120  CG  GLN Q 132      72.203  81.120 108.640  1.00  1.00              
ATOM   2121  HG1 GLN Q 132      71.282  80.549 108.520  1.00  1.00              
ATOM   2122  HG2 GLN Q 132      72.067  82.099 108.182  1.00  1.00              
ATOM   2123  CD  GLN Q 132      72.492  81.316 110.130  1.00  1.00              
ATOM   2124  OE1 GLN Q 132      73.507  81.871 110.524  1.00  1.00              
ATOM   2125  NE2 GLN Q 132      71.640  80.872 111.028  1.00  1.00              
ATOM   2126 1HE2 GLN Q 132      70.809  80.382 110.757  1.00  1.00              
ATOM   2127 2HE2 GLN Q 132      71.906  81.015 111.987  1.00  1.00              
ATOM   2128  C   GLN Q 132      73.421  81.301 105.580  1.00  1.00              
ATOM   2129  O   GLN Q 132      72.578  82.193 105.562  1.00  1.00              
ATOM   2130  N   ASN Q 133      74.534  81.377 104.821  1.00  1.00              
ATOM   2131  H   ASN Q 133      75.241  80.660 104.899  1.00  1.00              
ATOM   2132  CA  ASN Q 133      74.673  82.391 103.753  1.00  1.00              
ATOM   2133  HA  ASN Q 133      73.865  83.116 103.835  1.00  1.00              
ATOM   2134  CB  ASN Q 133      75.991  83.171 103.914  1.00  1.00              
ATOM   2135  HB1 ASN Q 133      76.153  83.764 103.019  1.00  1.00              
ATOM   2136  HB2 ASN Q 133      76.831  82.487 103.975  1.00  1.00              
ATOM   2137  CG  ASN Q 133      75.983  84.150 105.069  1.00  1.00              
ATOM   2138  OD1 ASN Q 133      75.833  85.348 104.864  1.00  1.00              
ATOM   2139  ND2 ASN Q 133      76.225  83.706 106.279  1.00  1.00              
ATOM   2140 1HD2 ASN Q 133      76.441  82.720 106.379  1.00  1.00              
ATOM   2141 2HD2 ASN Q 133      76.109  84.319 107.064  1.00  1.00              
ATOM   2142  C   ASN Q 133      74.562  81.858 102.316  1.00  1.00              
ATOM   2143  O   ASN Q 133      74.745  82.643 101.380  1.00  1.00              
ATOM   2144  N   LEU Q 134      74.262  80.573 102.112  1.00  1.00              
ATOM   2145  H   LEU Q 134      74.047  79.979 102.904  1.00  1.00              
ATOM   2146  CA  LEU Q 134      74.158  80.001 100.770  1.00  1.00              
ATOM   2147  HA  LEU Q 134      75.139  80.067 100.306  1.00  1.00              
ATOM   2148  CB  LEU Q 134      73.735  78.535 100.864  1.00  1.00              
ATOM   2149  HB1 LEU Q 134      72.729  78.491 101.279  1.00  1.00              
ATOM   2150  HB2 LEU Q 134      74.409  78.033 101.543  1.00  1.00              
ATOM   2151  CG  LEU Q 134      73.763  77.790  99.522  1.00  1.00              
ATOM   2152  HG  LEU Q 134      73.171  78.326  98.779  1.00  1.00              
ATOM   2153  CD1 LEU Q 134      75.189  77.634  99.002  1.00  1.00              
ATOM   2154 1HD1 LEU Q 134      75.169  77.069  98.076  1.00  1.00              
ATOM   2155 2HD1 LEU Q 134      75.638  78.602  98.797  1.00  1.00              
ATOM   2156 3HD1 LEU Q 134      75.791  77.102  99.736  1.00  1.00              
ATOM   2157  CD2 LEU Q 134      73.172  76.397  99.692  1.00  1.00              
ATOM   2158 1HD2 LEU Q 134      73.281  75.839  98.766  1.00  1.00              
ATOM   2159 2HD2 LEU Q 134      73.678  75.859 100.493  1.00  1.00              
ATOM   2160 3HD2 LEU Q 134      72.114  76.486  99.921  1.00  1.00              
ATOM   2161  C   LEU Q 134      73.150  80.782  99.935  1.00  1.00              
ATOM   2162  O   LEU Q 134      71.985  80.906 100.316  1.00  1.00              
ATOM   2163  N   SER Q 135      73.611  81.269  98.782  1.00  1.00              
ATOM   2164  H   SER Q 135      74.587  81.149  98.556  1.00  1.00              
ATOM   2165  CA  SER Q 135      72.792  82.089  97.903  1.00  1.00              
ATOM   2166  HA  SER Q 135      71.784  82.063  98.304  1.00  1.00              
ATOM   2167  CB  SER Q 135      73.193  83.560  97.969  1.00  1.00              
ATOM   2168  HB1 SER Q 135      73.988  83.766  97.252  1.00  1.00              
ATOM   2169  HB2 SER Q 135      73.546  83.795  98.976  1.00  1.00              
ATOM   2170  OG  SER Q 135      72.054  84.356  97.697  1.00  1.00              
ATOM   2171  HG  SER Q 135      71.383  84.163  98.380  1.00  1.00              
ATOM   2172  C   SER Q 135      72.621  81.543  96.496  1.00  1.00              
ATOM   2173  O   SER Q 135      71.667  81.925  95.819  1.00  1.00              
ATOM   2174  N   LYS Q 136      73.439  80.567  96.091  1.00  1.00              
ATOM   2175  H   LYS Q 136      74.224  80.326  96.684  1.00  1.00              
ATOM   2176  CA  LYS Q 136      73.228  79.774  94.862  1.00  1.00              
ATOM   2177  HA  LYS Q 136      72.194  79.869  94.533  1.00  1.00              
ATOM   2178  CB  LYS Q 136      74.176  80.268  93.739  1.00  1.00              
ATOM   2179  HB1 LYS Q 136      73.791  79.925  92.777  1.00  1.00              
ATOM   2180  HB2 LYS Q 136      75.137  79.779  93.882  1.00  1.00              
ATOM   2181  CG  LYS Q 136      74.476  81.781  93.654  1.00  1.00              
ATOM   2182  HG1 LYS Q 136      75.295  81.930  92.950  1.00  1.00              
ATOM   2183  HG2 LYS Q 136      74.829  82.139  94.622  1.00  1.00              
ATOM   2184  CD  LYS Q 136      73.286  82.626  93.181  1.00  1.00              
ATOM   2185  HD1 LYS Q 136      72.362  82.149  93.490  1.00  1.00              
ATOM   2186  HD2 LYS Q 136      73.300  82.672  92.090  1.00  1.00              
ATOM   2187  CE  LYS Q 136      73.314  84.035  93.783  1.00  1.00              
ATOM   2188  HE1 LYS Q 136      74.298  84.482  93.615  1.00  1.00              
ATOM   2189  HE2 LYS Q 136      73.160  83.947  94.864  1.00  1.00              
ATOM   2190  NZ  LYS Q 136      72.252  84.884  93.193  1.00  1.00              
ATOM   2191  HZ1 LYS Q 136      72.107  85.748  93.716  1.00  1.00              
ATOM   2192  HZ2 LYS Q 136      72.468  85.135  92.240  1.00  1.00              
ATOM   2193  HZ3 LYS Q 136      71.363  84.407  93.217  1.00  1.00              
ATOM   2194  C   LYS Q 136      73.517  78.302  95.142  1.00  1.00              
ATOM   2195  O   LYS Q 136      74.500  78.044  95.830  1.00  1.00              
ATOM   2196  N   LEU Q 137      72.721  77.379  94.605  1.00  1.00              
ATOM   2197  H   LEU Q 137      71.934  77.701  94.052  1.00  1.00              
ATOM   2198  CA  LEU Q 137      72.800  75.934  94.833  1.00  1.00              
ATOM   2199  HA  LEU Q 137      73.802  75.678  95.180  1.00  1.00              
ATOM   2200  CB  LEU Q 137      71.772  75.555  95.920  1.00  1.00              
ATOM   2201  HB1 LEU Q 137      70.790  75.901  95.596  1.00  1.00              
ATOM   2202  HB2 LEU Q 137      72.023  76.081  96.840  1.00  1.00              
ATOM   2203  CG  LEU Q 137      71.665  74.048  96.210  1.00  1.00              
ATOM   2204  HG  LEU Q 137      71.342  73.530  95.308  1.00  1.00              
ATOM   2205  CD1 LEU Q 137      72.987  73.439  96.675  1.00  1.00              
ATOM   2206 1HD1 LEU Q 137      72.848  72.375  96.854  1.00  1.00              
ATOM   2207 2HD1 LEU Q 137      73.755  73.558  95.913  1.00  1.00              
ATOM   2208 3HD1 LEU Q 137      73.314  73.911  97.598  1.00  1.00              
ATOM   2209  CD2 LEU Q 137      70.628  73.793  97.304  1.00  1.00              
ATOM   2210 1HD2 LEU Q 137      70.502  72.720  97.439  1.00  1.00              
ATOM   2211 2HD2 LEU Q 137      70.959  74.231  98.245  1.00  1.00              
ATOM   2212 3HD2 LEU Q 137      69.665  74.224  97.030  1.00  1.00              
ATOM   2213  C   LEU Q 137      72.537  75.208  93.517  1.00  1.00              
ATOM   2214  O   LEU Q 137      71.445  75.369  92.953  1.00  1.00              
ATOM   2215  N   ILE Q 138      73.535  74.452  93.015  1.00  1.00              
ATOM   2216  H   ILE Q 138      74.431  74.391  93.497  1.00  1.00              
ATOM   2217  CA  ILE Q 138      73.446  73.991  91.623  1.00  1.00              
ATOM   2218  HA  ILE Q 138      72.492  74.287  91.207  1.00  1.00              
ATOM   2219  CB  ILE Q 138      74.520  74.677  90.743  1.00  1.00              
ATOM   2220  HB  ILE Q 138      75.495  74.441  91.159  1.00  1.00              
ATOM   2221  CG2 ILE Q 138      74.470  74.153  89.294  1.00  1.00              
ATOM   2222 1HG2 ILE Q 138      75.300  74.561  88.720  1.00  1.00              
ATOM   2223 2HG2 ILE Q 138      74.580  73.070  89.269  1.00  1.00              
ATOM   2224 3HG2 ILE Q 138      73.531  74.436  88.816  1.00  1.00              
ATOM   2225  CG1 ILE Q 138      74.359  76.217  90.768  1.00  1.00              
ATOM   2226 1HG1 ILE Q 138      74.379  76.567  91.800  1.00  1.00              
ATOM   2227 2HG1 ILE Q 138      73.393  76.488  90.340  1.00  1.00              
ATOM   2228  CD1 ILE Q 138      75.465  76.981  90.028  1.00  1.00              
ATOM   2229  HD1 ILE Q 138      75.348  78.049  90.212  1.00  1.00              
ATOM   2230  HD2 ILE Q 138      76.442  76.662  90.390  1.00  1.00              
ATOM   2231  HD3 ILE Q 138      75.396  76.808  88.954  1.00  1.00              
ATOM   2232  C   ILE Q 138      73.457  72.470  91.564  1.00  1.00              
ATOM   2233  O   ILE Q 138      74.504  71.841  91.620  1.00  1.00              
ATOM   2234  N   LEU Q 139      72.279  71.865  91.440  1.00  1.00              
ATOM   2235  H   LEU Q 139      71.440  72.439  91.394  1.00  1.00              
ATOM   2236  CA  LEU Q 139      72.104  70.407  91.406  1.00  1.00              
ATOM   2237  HA  LEU Q 139      73.052  69.906  91.605  1.00  1.00              
ATOM   2238  CB  LEU Q 139      71.098  70.039  92.520  1.00  1.00              
ATOM   2239  HB1 LEU Q 139      70.648  69.065  92.325  1.00  1.00              
ATOM   2240  HB2 LEU Q 139      70.297  70.776  92.510  1.00  1.00              
ATOM   2241  CG  LEU Q 139      71.740  70.009  93.919  1.00  1.00              
ATOM   2242  HG  LEU Q 139      72.510  70.776  93.980  1.00  1.00              
ATOM   2243  CD1 LEU Q 139      70.709  70.295  95.010  1.00  1.00              
ATOM   2244 1HD1 LEU Q 139      71.184  70.255  95.989  1.00  1.00              
ATOM   2245 2HD1 LEU Q 139      70.293  71.292  94.859  1.00  1.00              
ATOM   2246 3HD1 LEU Q 139      69.901  69.566  94.959  1.00  1.00              
ATOM   2247  CD2 LEU Q 139      72.359  68.638  94.201  1.00  1.00              
ATOM   2248 1HD2 LEU Q 139      72.853  68.642  95.172  1.00  1.00              
ATOM   2249 2HD2 LEU Q 139      71.592  67.865  94.198  1.00  1.00              
ATOM   2250 3HD2 LEU Q 139      73.092  68.401  93.431  1.00  1.00              
ATOM   2251  C   LEU Q 139      71.662  69.935  90.002  1.00  1.00              
ATOM   2252  O   LEU Q 139      70.967  68.928  89.838  1.00  1.00              
ATOM   2253  N   ALA Q 140      72.084  70.676  88.978  1.00  1.00              
ATOM   2254  H   ALA Q 140      72.587  71.521  89.185  1.00  1.00              
ATOM   2255  CA  ALA Q 140      72.042  70.255  87.588  1.00  1.00              
ATOM   2256  HA  ALA Q 140      70.995  70.149  87.301  1.00  1.00              
ATOM   2257  CB  ALA Q 140      72.664  71.365  86.731  1.00  1.00              
ATOM   2258  HB1 ALA Q 140      73.713  71.496  86.995  1.00  1.00              
ATOM   2259  HB2 ALA Q 140      72.597  71.097  85.676  1.00  1.00              
ATOM   2260  HB3 ALA Q 140      72.136  72.304  86.894  1.00  1.00              
ATOM   2261  C   ALA Q 140      72.741  68.913  87.325  1.00  1.00              
ATOM   2262  O   ALA Q 140      73.670  68.515  88.030  1.00  1.00              
ATOM   2263  N   ASP Q 141      72.347  68.258  86.235  1.00  1.00              
ATOM   2264  H   ASP Q 141      71.601  68.647  85.686  1.00  1.00              
ATOM   2265  CA  ASP Q 141      72.973  67.033  85.735  1.00  1.00              
ATOM   2266  HA  ASP Q 141      72.285  66.561  85.037  1.00  1.00              
ATOM   2267  CB  ASP Q 141      74.228  67.392  84.917  1.00  1.00              
ATOM   2268  HB1 ASP Q 141      74.844  66.498  84.805  1.00  1.00              
ATOM   2269  HB2 ASP Q 141      74.820  68.149  85.434  1.00  1.00              
ATOM   2270  CG  ASP Q 141      73.849  67.889  83.520  1.00  1.00              
ATOM   2271  OD1 ASP Q 141      73.185  68.945  83.368  1.00  1.00              
ATOM   2272  OD2 ASP Q 141      74.115  67.162  82.539  1.00  1.00              
ATOM   2273  C   ASP Q 141      73.189  65.990  86.847  1.00  1.00              
ATOM   2274  O   ASP Q 141      74.297  65.640  87.262  1.00  1.00              
ATOM   2275  N   ASN Q 142      72.065  65.532  87.381  1.00  1.00              
ATOM   2276  H   ASN Q 142      71.185  65.842  86.978  1.00  1.00              
ATOM   2277  CA  ASN Q 142      71.995  64.495  88.398  1.00  1.00              
ATOM   2278  HA  ASN Q 142      72.885  63.861  88.359  1.00  1.00              
ATOM   2279  CB  ASN Q 142      71.924  65.174  89.780  1.00  1.00              
ATOM   2280  HB1 ASN Q 142      71.387  64.552  90.492  1.00  1.00              
ATOM   2281  HB2 ASN Q 142      71.397  66.126  89.715  1.00  1.00              
ATOM   2282  CG  ASN Q 142      73.307  65.395  90.353  1.00  1.00              
ATOM   2283  OD1 ASN Q 142      73.877  64.501  90.958  1.00  1.00              
ATOM   2284  ND2 ASN Q 142      73.876  66.569  90.217  1.00  1.00              
ATOM   2285 1HD2 ASN Q 142      73.500  67.242  89.561  1.00  1.00              
ATOM   2286 2HD2 ASN Q 142      74.777  66.720  90.641  1.00  1.00              
ATOM   2287  C   ASN Q 142      70.790  63.600  88.031  1.00  1.00              
ATOM   2288  O   ASN Q 142      70.297  63.597  86.898  1.00  1.00              
ATOM   2289  N   ARG Q 143      70.308  62.779  88.960  1.00  1.00              
ATOM   2290  H   ARG Q 143      70.762  62.785  89.869  1.00  1.00              
ATOM   2291  CA  ARG Q 143      69.252  61.779  88.737  1.00  1.00              
ATOM   2292  HA  ARG Q 143      68.796  61.948  87.760  1.00  1.00              
ATOM   2293  CB  ARG Q 143      69.885  60.375  88.729  1.00  1.00              
ATOM   2294  HB1 ARG Q 143      69.102  59.651  88.515  1.00  1.00              
ATOM   2295  HB2 ARG Q 143      70.283  60.163  89.719  1.00  1.00              
ATOM   2296  CG  ARG Q 143      71.025  60.228  87.700  1.00  1.00              
ATOM   2297  HG1 ARG Q 143      71.920  60.703  88.107  1.00  1.00              
ATOM   2298  HG2 ARG Q 143      70.759  60.758  86.784  1.00  1.00              
ATOM   2299  CD  ARG Q 143      71.364  58.763  87.364  1.00  1.00              
ATOM   2300  HD1 ARG Q 143      70.931  58.090  88.107  1.00  1.00              
ATOM   2301  HD2 ARG Q 143      72.450  58.650  87.413  1.00  1.00              
ATOM   2302  NE  ARG Q 143      70.924  58.394  86.001  1.00  1.00              
ATOM   2303  HE  ARG Q 143      71.631  58.396  85.285  1.00  1.00              
ATOM   2304  CZ  ARG Q 143      69.680  58.248  85.578  1.00  1.00              
ATOM   2305  NH1 ARG Q 143      68.669  58.159  86.393  1.00  1.00              
ATOM   2306 1HH1 ARG Q 143      68.803  58.216  87.379  1.00  1.00              
ATOM   2307 2HH1 ARG Q 143      67.725  58.163  85.995  1.00  1.00              
ATOM   2308  NH2 ARG Q 143      69.417  58.228  84.306  1.00  1.00              
ATOM   2309 1HH2 ARG Q 143      70.121  58.382  83.612  1.00  1.00              
ATOM   2310 2HH2 ARG Q 143      68.431  58.306  84.051  1.00  1.00              
ATOM   2311  C   ARG Q 143      68.114  61.921  89.763  1.00  1.00              
ATOM   2312  O   ARG Q 143      67.532  60.940  90.220  1.00  1.00              
ATOM   2313  N   LEU Q 144      67.816  63.175  90.111  1.00  1.00              
ATOM   2314  H   LEU Q 144      68.370  63.872  89.624  1.00  1.00              
ATOM   2315  CA  LEU Q 144      67.147  63.676  91.326  1.00  1.00              
ATOM   2316  HA  LEU Q 144      67.923  63.785  92.084  1.00  1.00              
ATOM   2317  CB  LEU Q 144      66.632  65.085  90.968  1.00  1.00              
ATOM   2318  HB1 LEU Q 144      65.915  64.989  90.153  1.00  1.00              
ATOM   2319  HB2 LEU Q 144      67.478  65.669  90.621  1.00  1.00              
ATOM   2320  CG  LEU Q 144      65.967  65.904  92.083  1.00  1.00              
ATOM   2321  HG  LEU Q 144      65.086  65.384  92.460  1.00  1.00              
ATOM   2322  CD1 LEU Q 144      66.943  66.157  93.228  1.00  1.00              
ATOM   2323 1HD1 LEU Q 144      67.866  66.600  92.852  1.00  1.00              
ATOM   2324 2HD1 LEU Q 144      66.490  66.836  93.946  1.00  1.00              
ATOM   2325 3HD1 LEU Q 144      67.167  65.217  93.732  1.00  1.00              
ATOM   2326  CD2 LEU Q 144      65.531  67.252  91.507  1.00  1.00              
ATOM   2327 1HD2 LEU Q 144      65.066  67.853  92.287  1.00  1.00              
ATOM   2328 2HD2 LEU Q 144      66.395  67.788  91.111  1.00  1.00              
ATOM   2329 3HD2 LEU Q 144      64.808  67.106  90.707  1.00  1.00              
ATOM   2330  C   LEU Q 144      66.021  62.862  91.989  1.00  1.00              
ATOM   2331  O   LEU Q 144      66.087  62.672  93.199  1.00  1.00              
ATOM   2332  N   LYS Q 145      64.966  62.489  91.245  1.00  1.00              
ATOM   2333  H   LYS Q 145      65.026  62.654  90.251  1.00  1.00              
ATOM   2334  CA  LYS Q 145      63.716  61.831  91.690  1.00  1.00              
ATOM   2335  HA  LYS Q 145      63.032  61.851  90.851  1.00  1.00              
ATOM   2336  CB  LYS Q 145      63.998  60.340  91.976  1.00  1.00              
ATOM   2337  HB1 LYS Q 145      63.154  59.897  92.508  1.00  1.00              
ATOM   2338  HB2 LYS Q 145      64.869  60.262  92.627  1.00  1.00              
ATOM   2339  CG  LYS Q 145      64.255  59.530  90.693  1.00  1.00              
ATOM   2340  HG1 LYS Q 145      64.806  58.626  90.955  1.00  1.00              
ATOM   2341  HG2 LYS Q 145      64.873  60.114  90.011  1.00  1.00              
ATOM   2342  CD  LYS Q 145      62.946  59.119  89.990  1.00  1.00              
ATOM   2343  HD1 LYS Q 145      62.222  59.932  90.061  1.00  1.00              
ATOM   2344  HD2 LYS Q 145      62.522  58.248  90.491  1.00  1.00              
ATOM   2345  CE  LYS Q 145      63.155  58.822  88.501  1.00  1.00              
ATOM   2346  HE1 LYS Q 145      63.491  59.749  88.031  1.00  1.00              
ATOM   2347  HE2 LYS Q 145      62.197  58.552  88.048  1.00  1.00              
ATOM   2348  NZ  LYS Q 145      64.157  57.757  88.257  1.00  1.00              
ATOM   2349  HZ1 LYS Q 145      64.473  57.796  87.284  1.00  1.00              
ATOM   2350  HZ2 LYS Q 145      65.002  57.948  88.773  1.00  1.00              
ATOM   2351  HZ3 LYS Q 145      63.807  56.836  88.470  1.00  1.00              
ATOM   2352  C   LYS Q 145      62.855  62.444  92.792  1.00  1.00              
ATOM   2353  O   LYS Q 145      61.634  62.467  92.625  1.00  1.00              
ATOM   2354  N   ASN Q 146      63.423  62.905  93.900  1.00  1.00              
ATOM   2355  H   ASN Q 146      64.436  62.878  93.960  1.00  1.00              
ATOM   2356  CA  ASN Q 146      62.701  63.504  95.020  1.00  1.00              
ATOM   2357  HA  ASN Q 146      61.865  64.080  94.616  1.00  1.00              
ATOM   2358  CB  ASN Q 146      62.146  62.398  95.946  1.00  1.00              
ATOM   2359  HB1 ASN Q 146      62.964  61.934  96.496  1.00  1.00              
ATOM   2360  HB2 ASN Q 146      61.645  61.632  95.355  1.00  1.00              
ATOM   2361  CG  ASN Q 146      61.122  62.968  96.914  1.00  1.00              
ATOM   2362  OD1 ASN Q 146      60.406  63.894  96.583  1.00  1.00              
ATOM   2363  ND2 ASN Q 146      61.037  62.488  98.130  1.00  1.00              
ATOM   2364 1HD2 ASN Q 146      61.610  61.721  98.428  1.00  1.00              
ATOM   2365 2HD2 ASN Q 146      60.396  62.960  98.747  1.00  1.00              
ATOM   2366  C   ASN Q 146      63.607  64.473  95.782  1.00  1.00              
ATOM   2367  O   ASN Q 146      64.828  64.442  95.657  1.00  1.00              
ATOM   2368  N   ILE Q 147      62.994  65.296  96.622  1.00  1.00              
ATOM   2369  H   ILE Q 147      61.980  65.236  96.699  1.00  1.00              
ATOM   2370  CA  ILE Q 147      63.645  66.188  97.572  1.00  1.00              
ATOM   2371  HA  ILE Q 147      64.677  65.888  97.718  1.00  1.00              
ATOM   2372  CB  ILE Q 147      63.569  67.657  97.084  1.00  1.00              
ATOM   2373  HB  ILE Q 147      62.527  67.981  97.129  1.00  1.00              
ATOM   2374  CG2 ILE Q 147      64.392  68.544  98.029  1.00  1.00              
ATOM   2375 1HG2 ILE Q 147      64.204  69.589  97.800  1.00  1.00              
ATOM   2376 2HG2 ILE Q 147      64.096  68.391  99.065  1.00  1.00              
ATOM   2377 3HG2 ILE Q 147      65.454  68.342  97.915  1.00  1.00              
ATOM   2378  CG1 ILE Q 147      64.053  67.824  95.623  1.00  1.00              
ATOM   2379 1HG1 ILE Q 147      63.437  67.210  94.966  1.00  1.00              
ATOM   2380 2HG1 ILE Q 147      65.081  67.476  95.549  1.00  1.00              
ATOM   2381  CD1 ILE Q 147      63.980  69.254  95.074  1.00  1.00              
ATOM   2382  HD1 ILE Q 147      64.189  69.242  94.005  1.00  1.00              
ATOM   2383  HD2 ILE Q 147      62.983  69.663  95.233  1.00  1.00              
ATOM   2384  HD3 ILE Q 147      64.722  69.884  95.560  1.00  1.00              
ATOM   2385  C   ILE Q 147      62.893  65.995  98.886  1.00  1.00              
ATOM   2386  O   ILE Q 147      61.660  66.037  98.887  1.00  1.00              
ATOM   2387  N   SER Q 148      63.594  65.749  99.997  1.00  1.00              
ATOM   2388  H   SER Q 148      64.605  65.704  99.964  1.00  1.00              
ATOM   2389  CA  SER Q 148      62.897  65.726 101.286  1.00  1.00              
ATOM   2390  HA  SER Q 148      62.087  64.998 101.214  1.00  1.00              
ATOM   2391  CB  SER Q 148      63.789  65.306 102.460  1.00  1.00              
ATOM   2392  HB1 SER Q 148      64.382  66.150 102.804  1.00  1.00              
ATOM   2393  HB2 SER Q 148      64.448  64.491 102.155  1.00  1.00              
ATOM   2394  OG  SER Q 148      62.953  64.859 103.514  1.00  1.00              
ATOM   2395  HG  SER Q 148      63.097  65.386 104.327  1.00  1.00              
ATOM   2396  C   SER Q 148      62.306  67.096 101.596  1.00  1.00              
ATOM   2397  O   SER Q 148      62.962  68.121 101.404  1.00  1.00              
ATOM   2398  N   SER Q 149      61.097  67.067 102.151  1.00  1.00              
ATOM   2399  H   SER Q 149      60.702  66.148 102.276  1.00  1.00              
ATOM   2400  CA  SER Q 149      60.367  68.177 102.773  1.00  1.00              
ATOM   2401  HA  SER Q 149      59.709  68.643 102.044  1.00  1.00              
ATOM   2402  CB  SER Q 149      59.527  67.502 103.884  1.00  1.00              
ATOM   2403  HB1 SER Q 149      60.135  66.733 104.365  1.00  1.00              
ATOM   2404  HB2 SER Q 149      58.675  67.002 103.425  1.00  1.00              
ATOM   2405  OG  SER Q 149      59.063  68.352 104.912  1.00  1.00              
ATOM   2406  HG  SER Q 149      59.642  68.176 105.688  1.00  1.00              
ATOM   2407  C   SER Q 149      61.254  69.276 103.353  1.00  1.00              
ATOM   2408  O   SER Q 149      61.093  70.454 103.059  1.00  1.00              
ATOM   2409  N   ASP Q 150      62.240  68.867 104.136  1.00  1.00              
ATOM   2410  H   ASP Q 150      62.331  67.868 104.277  1.00  1.00              
ATOM   2411  CA  ASP Q 150      62.966  69.702 105.083  1.00  1.00              
ATOM   2412  HA  ASP Q 150      62.392  70.612 105.265  1.00  1.00              
ATOM   2413  CB  ASP Q 150      63.109  68.924 106.418  1.00  1.00              
ATOM   2414  HB1 ASP Q 150      62.730  69.546 107.231  1.00  1.00              
ATOM   2415  HB2 ASP Q 150      64.164  68.724 106.621  1.00  1.00              
ATOM   2416  CG  ASP Q 150      62.357  67.584 106.401  1.00  1.00              
ATOM   2417  OD1 ASP Q 150      61.148  67.604 106.723  1.00  1.00              
ATOM   2418  OD2 ASP Q 150      62.914  66.616 105.824  1.00  1.00              
ATOM   2419  C   ASP Q 150      64.339  70.096 104.538  1.00  1.00              
ATOM   2420  O   ASP Q 150      65.004  70.950 105.129  1.00  1.00              
ATOM   2421  N   SER Q 151      64.773  69.495 103.420  1.00  1.00              
ATOM   2422  H   SER Q 151      64.131  68.879 102.934  1.00  1.00              
ATOM   2423  CA  SER Q 151      66.163  69.536 102.954  1.00  1.00              
ATOM   2424  HA  SER Q 151      66.785  69.138 103.753  1.00  1.00              
ATOM   2425  CB  SER Q 151      66.376  68.651 101.726  1.00  1.00              
ATOM   2426  HB1 SER Q 151      67.336  68.894 101.267  1.00  1.00              
ATOM   2427  HB2 SER Q 151      65.582  68.815 100.997  1.00  1.00              
ATOM   2428  OG  SER Q 151      66.411  67.302 102.129  1.00  1.00              
ATOM   2429  HG  SER Q 151      67.191  66.878 101.733  1.00  1.00              
ATOM   2430  C   SER Q 151      66.732  70.917 102.646  1.00  1.00              
ATOM   2431  O   SER Q 151      67.947  71.056 102.514  1.00  1.00              
ATOM   2432  N   PHE Q 152      65.879  71.935 102.563  1.00  1.00              
ATOM   2433  H   PHE Q 152      64.900  71.725 102.700  1.00  1.00              
ATOM   2434  CA  PHE Q 152      66.253  73.310 102.258  1.00  1.00              
ATOM   2435  HA  PHE Q 152      67.327  73.343 102.083  1.00  1.00              
ATOM   2436  CB  PHE Q 152      65.569  73.744 100.953  1.00  1.00              
ATOM   2437  HB1 PHE Q 152      65.868  74.765 100.736  1.00  1.00              
ATOM   2438  HB2 PHE Q 152      64.489  73.743 101.111  1.00  1.00              
ATOM   2439  CG  PHE Q 152      65.899  72.928  99.708  1.00  1.00              
ATOM   2440  CD1 PHE Q 152      67.207  72.464  99.451  1.00  1.00              
ATOM   2441  HD1 PHE Q 152      67.998  72.627 100.164  1.00  1.00              
ATOM   2442  CE1 PHE Q 152      67.502  71.789  98.255  1.00  1.00              
ATOM   2443  HE1 PHE Q 152      68.507  71.442  98.062  1.00  1.00              
ATOM   2444  CZ  PHE Q 152      66.495  71.576  97.301  1.00  1.00              
ATOM   2445  HZ  PHE Q 152      66.725  71.068  96.375  1.00  1.00              
ATOM   2446  CE2 PHE Q 152      65.188  72.027  97.553  1.00  1.00              
ATOM   2447  HE2 PHE Q 152      64.409  71.860  96.823  1.00  1.00              
ATOM   2448  CD2 PHE Q 152      64.893  72.693  98.755  1.00  1.00              
ATOM   2449  HD2 PHE Q 152      63.888  73.039  98.942  1.00  1.00              
ATOM   2450  C   PHE Q 152      66.043  74.289 103.432  1.00  1.00              
ATOM   2451  O   PHE Q 152      66.245  75.489 103.281  1.00  1.00              
ATOM   2452  N   SER Q 153      65.676  73.809 104.623  1.00  1.00              
ATOM   2453  H   SER Q 153      65.543  72.808 104.722  1.00  1.00              
ATOM   2454  CA  SER Q 153      65.189  74.688 105.701  1.00  1.00              
ATOM   2455  HA  SER Q 153      64.452  75.359 105.258  1.00  1.00              
ATOM   2456  CB  SER Q 153      64.440  73.873 106.764  1.00  1.00              
ATOM   2457  HB1 SER Q 153      64.001  74.553 107.495  1.00  1.00              
ATOM   2458  HB2 SER Q 153      65.133  73.204 107.277  1.00  1.00              
ATOM   2459  OG  SER Q 153      63.407  73.114 106.164  1.00  1.00              
ATOM   2460  HG  SER Q 153      63.785  72.254 105.931  1.00  1.00              
ATOM   2461  C   SER Q 153      66.209  75.589 106.390  1.00  1.00              
ATOM   2462  O   SER Q 153      65.828  76.624 106.927  1.00  1.00              
ATOM   2463  N   SER Q 154      67.500  75.254 106.363  1.00  1.00              
ATOM   2464  H   SER Q 154      67.775  74.407 105.888  1.00  1.00              
ATOM   2465  CA  SER Q 154      68.572  76.168 106.806  1.00  1.00              
ATOM   2466  HA  SER Q 154      68.298  76.626 107.757  1.00  1.00              
ATOM   2467  CB  SER Q 154      69.868  75.379 106.997  1.00  1.00              
ATOM   2468  HB1 SER Q 154      69.730  74.624 107.769  1.00  1.00              
ATOM   2469  HB2 SER Q 154      70.676  76.050 107.295  1.00  1.00              
ATOM   2470  OG  SER Q 154      70.192  74.753 105.771  1.00  1.00              
ATOM   2471  HG  SER Q 154      70.220  73.794 105.919  1.00  1.00              
ATOM   2472  C   SER Q 154      68.850  77.281 105.798  1.00  1.00              
ATOM   2473  O   SER Q 154      69.436  78.307 106.148  1.00  1.00              
ATOM   2474  N   LEU Q 155      68.413  77.101 104.546  1.00  1.00              
ATOM   2475  H   LEU Q 155      67.810  76.309 104.359  1.00  1.00              
ATOM   2476  CA  LEU Q 155      68.870  77.850 103.385  1.00  1.00              
ATOM   2477  HA  LEU Q 155      69.920  78.095 103.557  1.00  1.00              
ATOM   2478  CB  LEU Q 155      68.819  76.982 102.121  1.00  1.00              
ATOM   2479  HB1 LEU Q 155      69.239  77.566 101.310  1.00  1.00              
ATOM   2480  HB2 LEU Q 155      67.787  76.762 101.864  1.00  1.00              
ATOM   2481  CG  LEU Q 155      69.627  75.678 102.218  1.00  1.00              
ATOM   2482  HG  LEU Q 155      69.184  75.017 102.963  1.00  1.00              
ATOM   2483  CD1 LEU Q 155      69.574  74.972 100.867  1.00  1.00              
ATOM   2484 1HD1 LEU Q 155      70.016  73.981 100.957  1.00  1.00              
ATOM   2485 2HD1 LEU Q 155      68.539  74.873 100.544  1.00  1.00              
ATOM   2486 3HD1 LEU Q 155      70.125  75.541 100.128  1.00  1.00              
ATOM   2487  CD2 LEU Q 155      71.084  75.964 102.589  1.00  1.00              
ATOM   2488 1HD2 LEU Q 155      71.727  75.150 102.276  1.00  1.00              
ATOM   2489 2HD2 LEU Q 155      71.422  76.873 102.100  1.00  1.00              
ATOM   2490 3HD2 LEU Q 155      71.174  76.096 103.668  1.00  1.00              
ATOM   2491  C   LEU Q 155      68.177  79.211 103.248  1.00  1.00              
ATOM   2492  O   LEU Q 155      67.683  79.605 102.194  1.00  1.00              
ATOM   2493  N   SER Q 156      68.114  79.946 104.356  1.00  1.00              
ATOM   2494  H   SER Q 156      68.567  79.554 105.175  1.00  1.00              
ATOM   2495  CA  SER Q 156      67.347  81.181 104.509  1.00  1.00              
ATOM   2496  HA  SER Q 156      66.306  80.932 104.310  1.00  1.00              
ATOM   2497  CB  SER Q 156      67.420  81.672 105.957  1.00  1.00              
ATOM   2498  HB1 SER Q 156      67.144  80.862 106.635  1.00  1.00              
ATOM   2499  HB2 SER Q 156      66.713  82.492 106.090  1.00  1.00              
ATOM   2500  OG  SER Q 156      68.715  82.133 106.270  1.00  1.00              
ATOM   2501  HG  SER Q 156      69.320  81.384 106.317  1.00  1.00              
ATOM   2502  C   SER Q 156      67.704  82.321 103.540  1.00  1.00              
ATOM   2503  O   SER Q 156      66.945  83.285 103.414  1.00  1.00              
ATOM   2504  N   LYS Q 157      68.825  82.209 102.821  1.00  1.00              
ATOM   2505  H   LYS Q 157      69.384  81.380 102.979  1.00  1.00              
ATOM   2506  CA  LYS Q 157      69.339  83.184 101.851  1.00  1.00              
ATOM   2507  HA  LYS Q 157      68.687  84.040 101.775  1.00  1.00              
ATOM   2508  CB  LYS Q 157      70.728  83.663 102.329  1.00  1.00              
ATOM   2509  HB1 LYS Q 157      71.149  84.349 101.592  1.00  1.00              
ATOM   2510  HB2 LYS Q 157      71.385  82.790 102.357  1.00  1.00              
ATOM   2511  CG  LYS Q 157      70.804  84.341 103.710  1.00  1.00              
ATOM   2512  HG1 LYS Q 157      71.854  84.318 104.000  1.00  1.00              
ATOM   2513  HG2 LYS Q 157      70.260  83.764 104.459  1.00  1.00              
ATOM   2514  CD  LYS Q 157      70.377  85.820 103.763  1.00  1.00              
ATOM   2515  HD1 LYS Q 157      70.528  86.299 102.794  1.00  1.00              
ATOM   2516  HD2 LYS Q 157      71.046  86.314 104.470  1.00  1.00              
ATOM   2517  CE  LYS Q 157      68.952  86.075 104.271  1.00  1.00              
ATOM   2518  HE1 LYS Q 157      68.913  87.108 104.628  1.00  1.00              
ATOM   2519  HE2 LYS Q 157      68.749  85.415 105.120  1.00  1.00              
ATOM   2520  NZ  LYS Q 157      67.935  85.893 103.214  1.00  1.00              
ATOM   2521  HZ1 LYS Q 157      67.044  86.283 103.471  1.00  1.00              
ATOM   2522  HZ2 LYS Q 157      68.235  86.332 102.340  1.00  1.00              
ATOM   2523  HZ3 LYS Q 157      67.787  84.907 103.021  1.00  1.00              
ATOM   2524  C   LYS Q 157      69.453  82.627 100.423  1.00  1.00              
ATOM   2525  O   LYS Q 157      70.025  83.293  99.550  1.00  1.00              
ATOM   2526  N   LEU Q 158      68.943  81.415 100.183  1.00  1.00              
ATOM   2527  H   LEU Q 158      68.452  80.930 100.923  1.00  1.00              
ATOM   2528  CA  LEU Q 158      69.024  80.767  98.884  1.00  1.00              
ATOM   2529  HA  LEU Q 158      70.065  80.827  98.574  1.00  1.00              
ATOM   2530  CB  LEU Q 158      68.680  79.276  98.971  1.00  1.00              
ATOM   2531  HB1 LEU Q 158      67.677  79.152  99.381  1.00  1.00              
ATOM   2532  HB2 LEU Q 158      69.402  78.825  99.645  1.00  1.00              
ATOM   2533  CG  LEU Q 158      68.773  78.545  97.617  1.00  1.00              
ATOM   2534  HG  LEU Q 158      67.991  78.906  96.949  1.00  1.00              
ATOM   2535  CD1 LEU Q 158      70.134  78.740  96.944  1.00  1.00              
ATOM   2536 1HD1 LEU Q 158      70.211  78.077  96.085  1.00  1.00              
ATOM   2537 2HD1 LEU Q 158      70.243  79.757  96.584  1.00  1.00              
ATOM   2538 3HD1 LEU Q 158      70.934  78.506  97.646  1.00  1.00              
ATOM   2539  CD2 LEU Q 158      68.588  77.041  97.814  1.00  1.00              
ATOM   2540 1HD2 LEU Q 158      68.531  76.549  96.845  1.00  1.00              
ATOM   2541 2HD2 LEU Q 158      69.429  76.633  98.369  1.00  1.00              
ATOM   2542 3HD2 LEU Q 158      67.666  76.846  98.359  1.00  1.00              
ATOM   2543  C   LEU Q 158      68.178  81.511  97.859  1.00  1.00              
ATOM   2544  O   LEU Q 158      66.954  81.520  97.925  1.00  1.00              
ATOM   2545  N   GLN Q 159      68.878  82.131  96.917  1.00  1.00              
ATOM   2546  H   GLN Q 159      69.885  82.080  96.967  1.00  1.00              
ATOM   2547  CA  GLN Q 159      68.319  83.013  95.913  1.00  1.00              
ATOM   2548  HA  GLN Q 159      67.309  83.306  96.197  1.00  1.00              
ATOM   2549  CB  GLN Q 159      69.224  84.251  95.913  1.00  1.00              
ATOM   2550  HB1 GLN Q 159      70.189  83.989  95.481  1.00  1.00              
ATOM   2551  HB2 GLN Q 159      69.388  84.562  96.946  1.00  1.00              
ATOM   2552  CG  GLN Q 159      68.669  85.455  95.161  1.00  1.00              
ATOM   2553  HG1 GLN Q 159      67.772  85.803  95.665  1.00  1.00              
ATOM   2554  HG2 GLN Q 159      68.427  85.179  94.135  1.00  1.00              
ATOM   2555  CD  GLN Q 159      69.712  86.564  95.147  1.00  1.00              
ATOM   2556  OE1 GLN Q 159      70.462  86.712  94.190  1.00  1.00              
ATOM   2557  NE2 GLN Q 159      69.844  87.327  96.209  1.00  1.00              
ATOM   2558 1HE2 GLN Q 159      69.330  87.119  97.069  1.00  1.00              
ATOM   2559 2HE2 GLN Q 159      70.546  88.044  96.188  1.00  1.00              
ATOM   2560  C   GLN Q 159      68.267  82.325  94.547  1.00  1.00              
ATOM   2561  O   GLN Q 159      67.348  82.625  93.779  1.00  1.00              
ATOM   2562  N   PHE Q 160      69.182  81.383  94.251  1.00  1.00              
ATOM   2563  H   PHE Q 160      69.948  81.188  94.891  1.00  1.00              
ATOM   2564  CA  PHE Q 160      69.114  80.683  92.965  1.00  1.00              
ATOM   2565  HA  PHE Q 160      68.149  80.860  92.487  1.00  1.00              
ATOM   2566  CB  PHE Q 160      70.198  81.230  92.017  1.00  1.00              
ATOM   2567  HB1 PHE Q 160      71.155  80.778  92.273  1.00  1.00              
ATOM   2568  HB2 PHE Q 160      70.282  82.306  92.173  1.00  1.00              
ATOM   2569  CG  PHE Q 160      69.957  80.987  90.537  1.00  1.00              
ATOM   2570  CD1 PHE Q 160      69.730  82.079  89.673  1.00  1.00              
ATOM   2571  HD1 PHE Q 160      69.704  83.085  90.063  1.00  1.00              
ATOM   2572  CE1 PHE Q 160      69.500  81.862  88.301  1.00  1.00              
ATOM   2573  HE1 PHE Q 160      69.325  82.698  87.637  1.00  1.00              
ATOM   2574  CZ  PHE Q 160      69.493  80.554  87.789  1.00  1.00              
ATOM   2575  HZ  PHE Q 160      69.306  80.382  86.737  1.00  1.00              
ATOM   2576  CE2 PHE Q 160      69.741  79.466  88.643  1.00  1.00              
ATOM   2577  HE2 PHE Q 160      69.754  78.459  88.246  1.00  1.00              
ATOM   2578  CD2 PHE Q 160      69.984  79.681  90.009  1.00  1.00              
ATOM   2579  HD2 PHE Q 160      70.192  78.832  90.646  1.00  1.00              
ATOM   2580  C   PHE Q 160      69.242  79.181  93.146  1.00  1.00              
ATOM   2581  O   PHE Q 160      70.274  78.726  93.636  1.00  1.00              
ATOM   2582  N   LEU Q 161      68.237  78.421  92.718  1.00  1.00              
ATOM   2583  H   LEU Q 161      67.395  78.853  92.345  1.00  1.00              
ATOM   2584  CA  LEU Q 161      68.289  76.961  92.788  1.00  1.00              
ATOM   2585  HA  LEU Q 161      69.249  76.626  93.180  1.00  1.00              
ATOM   2586  CB  LEU Q 161      67.193  76.522  93.777  1.00  1.00              
ATOM   2587  HB1 LEU Q 161      66.252  76.965  93.454  1.00  1.00              
ATOM   2588  HB2 LEU Q 161      67.440  76.939  94.754  1.00  1.00              
ATOM   2589  CG  LEU Q 161      66.945  75.011  93.930  1.00  1.00              
ATOM   2590  HG  LEU Q 161      66.449  74.643  93.034  1.00  1.00              
ATOM   2591  CD1 LEU Q 161      68.209  74.184  94.164  1.00  1.00              
ATOM   2592 1HD1 LEU Q 161      67.947  73.166  94.447  1.00  1.00              
ATOM   2593 2HD1 LEU Q 161      68.803  74.138  93.253  1.00  1.00              
ATOM   2594 3HD1 LEU Q 161      68.802  74.638  94.953  1.00  1.00              
ATOM   2595  CD2 LEU Q 161      66.006  74.801  95.122  1.00  1.00              
ATOM   2596 1HD2 LEU Q 161      65.715  73.752  95.180  1.00  1.00              
ATOM   2597 2HD2 LEU Q 161      66.501  75.080  96.052  1.00  1.00              
ATOM   2598 3HD2 LEU Q 161      65.110  75.408  94.995  1.00  1.00              
ATOM   2599  C   LEU Q 161      68.110  76.368  91.396  1.00  1.00              
ATOM   2600  O   LEU Q 161      67.083  76.571  90.746  1.00  1.00              
ATOM   2601  N   ASP Q 162      69.138  75.646  90.960  1.00  1.00              
ATOM   2602  H   ASP Q 162      69.927  75.485  91.582  1.00  1.00              
ATOM   2603  CA  ASP Q 162      69.146  74.954  89.671  1.00  1.00              
ATOM   2604  HA  ASP Q 162      68.383  75.361  89.008  1.00  1.00              
ATOM   2605  CB  ASP Q 162      70.525  75.200  89.055  1.00  1.00              
ATOM   2606  HB1 ASP Q 162      71.276  74.721  89.670  1.00  1.00              
ATOM   2607  HB2 ASP Q 162      70.722  76.274  89.058  1.00  1.00              
ATOM   2608  CG  ASP Q 162      70.694  74.685  87.636  1.00  1.00              
ATOM   2609  OD1 ASP Q 162      69.998  73.732  87.231  1.00  1.00              
ATOM   2610  OD2 ASP Q 162      71.567  75.255  86.942  1.00  1.00              
ATOM   2611  C   ASP Q 162      68.869  73.477  89.911  1.00  1.00              
ATOM   2612  O   ASP Q 162      69.499  72.882  90.772  1.00  1.00              
ATOM   2613  N   LEU Q 163      67.926  72.890  89.192  1.00  1.00              
ATOM   2614  H   LEU Q 163      67.367  73.479  88.579  1.00  1.00              
ATOM   2615  CA  LEU Q 163      67.523  71.490  89.282  1.00  1.00              
ATOM   2616  HA  LEU Q 163      68.304  70.925  89.792  1.00  1.00              
ATOM   2617  CB  LEU Q 163      66.200  71.365  90.077  1.00  1.00              
ATOM   2618  HB1 LEU Q 163      65.869  70.326  90.052  1.00  1.00              
ATOM   2619  HB2 LEU Q 163      65.440  71.954  89.564  1.00  1.00              
ATOM   2620  CG  LEU Q 163      66.239  71.791  91.552  1.00  1.00              
ATOM   2621  HG  LEU Q 163      66.626  72.804  91.639  1.00  1.00              
ATOM   2622  CD1 LEU Q 163      64.809  71.763  92.100  1.00  1.00              
ATOM   2623 1HD1 LEU Q 163      64.809  72.051  93.152  1.00  1.00              
ATOM   2624 2HD1 LEU Q 163      64.194  72.473  91.545  1.00  1.00              
ATOM   2625 3HD1 LEU Q 163      64.384  70.765  91.994  1.00  1.00              
ATOM   2626  CD2 LEU Q 163      67.097  70.840  92.391  1.00  1.00              
ATOM   2627 1HD2 LEU Q 163      67.054  71.134  93.439  1.00  1.00              
ATOM   2628 2HD2 LEU Q 163      66.746  69.816  92.281  1.00  1.00              
ATOM   2629 3HD2 LEU Q 163      68.127  70.909  92.053  1.00  1.00              
ATOM   2630  C   LEU Q 163      67.381  70.878  87.888  1.00  1.00              
ATOM   2631  O   LEU Q 163      66.601  69.943  87.719  1.00  1.00              
ATOM   2632  N   ARG Q 164      68.115  71.403  86.898  1.00  1.00              
ATOM   2633  H   ARG Q 164      68.714  72.190  87.155  1.00  1.00              
ATOM   2634  CA  ARG Q 164      67.933  71.169  85.459  1.00  1.00              
ATOM   2635  HA  ARG Q 164      66.953  71.585  85.225  1.00  1.00              
ATOM   2636  CB  ARG Q 164      68.982  72.042  84.723  1.00  1.00              
ATOM   2637  HB1 ARG Q 164      69.983  71.626  84.840  1.00  1.00              
ATOM   2638  HB2 ARG Q 164      68.961  73.019  85.197  1.00  1.00              
ATOM   2639  CG  ARG Q 164      68.671  72.294  83.245  1.00  1.00              
ATOM   2640  HG1 ARG Q 164      67.662  72.676  83.215  1.00  1.00              
ATOM   2641  HG2 ARG Q 164      68.711  71.355  82.698  1.00  1.00              
ATOM   2642  CD  ARG Q 164      69.572  73.308  82.522  1.00  1.00              
ATOM   2643  HD1 ARG Q 164      69.178  73.444  81.513  1.00  1.00              
ATOM   2644  HD2 ARG Q 164      70.576  72.892  82.430  1.00  1.00              
ATOM   2645  NE  ARG Q 164      69.611  74.627  83.186  1.00  1.00              
ATOM   2646  HE  ARG Q 164      68.784  75.221  83.129  1.00  1.00              
ATOM   2647  CZ  ARG Q 164      70.526  75.058  84.036  1.00  1.00              
ATOM   2648  NH1 ARG Q 164      71.560  74.337  84.362  1.00  1.00              
ATOM   2649 1HH1 ARG Q 164      71.597  73.395  84.042  1.00  1.00              
ATOM   2650 2HH1 ARG Q 164      71.962  74.570  85.268  1.00  1.00              
ATOM   2651  NH2 ARG Q 164      70.400  76.212  84.614  1.00  1.00              
ATOM   2652 1HH2 ARG Q 164      69.503  76.680  84.499  1.00  1.00              
ATOM   2653 2HH2 ARG Q 164      70.933  76.332  85.468  1.00  1.00              
ATOM   2654  C   ARG Q 164      67.835  69.697  85.020  1.00  1.00              
ATOM   2655  O   ARG Q 164      66.812  69.035  85.209  1.00  1.00              
ATOM   2656  N   LYS Q 165      68.885  69.180  84.383  1.00  1.00              
ATOM   2657  H   LYS Q 165      69.696  69.763  84.268  1.00  1.00              
ATOM   2658  CA  LYS Q 165      68.878  67.850  83.774  1.00  1.00              
ATOM   2659  HA  LYS Q 165      67.993  67.764  83.161  1.00  1.00              
ATOM   2660  CB  LYS Q 165      70.090  67.716  82.844  1.00  1.00              
ATOM   2661  HB1 LYS Q 165      70.995  67.573  83.431  1.00  1.00              
ATOM   2662  HB2 LYS Q 165      70.185  68.638  82.270  1.00  1.00              
ATOM   2663  CG  LYS Q 165      69.911  66.544  81.870  1.00  1.00              
ATOM   2664  HG1 LYS Q 165      69.022  66.725  81.263  1.00  1.00              
ATOM   2665  HG2 LYS Q 165      69.753  65.626  82.438  1.00  1.00              
ATOM   2666  CD  LYS Q 165      71.109  66.330  80.934  1.00  1.00              
ATOM   2667  HD1 LYS Q 165      70.843  65.531  80.241  1.00  1.00              
ATOM   2668  HD2 LYS Q 165      71.968  65.986  81.512  1.00  1.00              
ATOM   2669  CE  LYS Q 165      71.482  67.573  80.109  1.00  1.00              
ATOM   2670  HE1 LYS Q 165      70.590  68.190  79.968  1.00  1.00              
ATOM   2671  HE2 LYS Q 165      71.828  67.234  79.127  1.00  1.00              
ATOM   2672  NZ  LYS Q 165      72.561  68.361  80.751  1.00  1.00              
ATOM   2673  HZ1 LYS Q 165      72.887  69.139  80.205  1.00  1.00              
ATOM   2674  HZ2 LYS Q 165      72.332  68.677  81.695  1.00  1.00              
ATOM   2675  HZ3 LYS Q 165      73.354  67.761  80.987  1.00  1.00              
ATOM   2676  C   LYS Q 165      68.840  66.780  84.854  1.00  1.00              
ATOM   2677  O   LYS Q 165      69.846  66.530  85.522  1.00  1.00              
ATOM   2678  N   ASN Q 166      67.650  66.242  85.076  1.00  1.00              
ATOM   2679  H   ASN Q 166      66.885  66.486  84.459  1.00  1.00              
ATOM   2680  CA  ASN Q 166      67.351  65.425  86.257  1.00  1.00              
ATOM   2681  HA  ASN Q 166      68.212  64.805  86.509  1.00  1.00              
ATOM   2682  CB  ASN Q 166      67.025  66.375  87.430  1.00  1.00              
ATOM   2683  HB1 ASN Q 166      66.345  65.898  88.128  1.00  1.00              
ATOM   2684  HB2 ASN Q 166      66.535  67.280  87.070  1.00  1.00              
ATOM   2685  CG  ASN Q 166      68.289  66.718  88.197  1.00  1.00              
ATOM   2686  OD1 ASN Q 166      68.949  65.833  88.714  1.00  1.00              
ATOM   2687  ND2 ASN Q 166      68.652  67.973  88.312  1.00  1.00              
ATOM   2688 1HD2 ASN Q 166      68.039  68.681  87.934  1.00  1.00              
ATOM   2689 2HD2 ASN Q 166      69.514  68.188  88.803  1.00  1.00              
ATOM   2690  C   ASN Q 166      66.206  64.475  85.888  1.00  1.00              
ATOM   2691  O   ASN Q 166      65.654  64.516  84.788  1.00  1.00              
ATOM   2692  N   GLU Q 167      65.792  63.631  86.823  1.00  1.00              
ATOM   2693  H   GLU Q 167      66.291  63.600  87.697  1.00  1.00              
ATOM   2694  CA  GLU Q 167      64.609  62.788  86.655  1.00  1.00              
ATOM   2695  HA  GLU Q 167      64.106  63.006  85.711  1.00  1.00              
ATOM   2696  CB  GLU Q 167      64.982  61.305  86.632  1.00  1.00              
ATOM   2697  HB1 GLU Q 167      64.058  60.728  86.632  1.00  1.00              
ATOM   2698  HB2 GLU Q 167      65.561  61.063  87.526  1.00  1.00              
ATOM   2699  CG  GLU Q 167      65.766  60.907  85.381  1.00  1.00              
ATOM   2700  HG1 GLU Q 167      66.699  61.474  85.343  1.00  1.00              
ATOM   2701  HG2 GLU Q 167      65.171  61.147  84.497  1.00  1.00              
ATOM   2702  CD  GLU Q 167      66.094  59.413  85.380  1.00  1.00              
ATOM   2703  OE1 GLU Q 167      65.800  58.695  86.366  1.00  1.00              
ATOM   2704  OE2 GLU Q 167      66.766  58.948  84.442  1.00  1.00              
ATOM   2705  C   GLU Q 167      63.616  63.108  87.757  1.00  1.00              
ATOM   2706  O   GLU Q 167      63.382  62.311  88.661  1.00  1.00              
ATOM   2707  N   LEU Q 168      63.078  64.323  87.696  1.00  1.00              
ATOM   2708  H   LEU Q 168      63.356  64.929  86.938  1.00  1.00              
ATOM   2709  CA  LEU Q 168      61.904  64.714  88.452  1.00  1.00              
ATOM   2710  HA  LEU Q 168      61.801  64.029  89.294  1.00  1.00              
ATOM   2711  CB  LEU Q 168      62.135  66.128  89.014  1.00  1.00              
ATOM   2712  HB1 LEU Q 168      62.209  66.839  88.192  1.00  1.00              
ATOM   2713  HB2 LEU Q 168      63.106  66.117  89.508  1.00  1.00              
ATOM   2714  CG  LEU Q 168      61.129  66.666  90.049  1.00  1.00              
ATOM   2715  HG  LEU Q 168      61.626  67.497  90.544  1.00  1.00              
ATOM   2716  CD1 LEU Q 168      59.860  67.226  89.402  1.00  1.00              
ATOM   2717 1HD1 LEU Q 168      59.209  67.638  90.170  1.00  1.00              
ATOM   2718 2HD1 LEU Q 168      60.136  68.026  88.712  1.00  1.00              
ATOM   2719 3HD1 LEU Q 168      59.325  66.473  88.841  1.00  1.00              
ATOM   2720  CD2 LEU Q 168      60.769  65.652  91.144  1.00  1.00              
ATOM   2721 1HD2 LEU Q 168      60.123  66.117  91.886  1.00  1.00              
ATOM   2722 2HD2 LEU Q 168      60.254  64.790  90.732  1.00  1.00              
ATOM   2723 3HD2 LEU Q 168      61.677  65.319  91.647  1.00  1.00              
ATOM   2724  C   LEU Q 168      60.679  64.551  87.558  1.00  1.00              
ATOM   2725  O   LEU Q 168      60.700  64.920  86.390  1.00  1.00              
ATOM   2726  N   MET Q 169      59.615  63.990  88.124  1.00  1.00              
ATOM   2727  H   MET Q 169      59.741  63.572  89.030  1.00  1.00              
ATOM   2728  CA  MET Q 169      58.286  63.924  87.500  1.00  1.00              
ATOM   2729  HA  MET Q 169      58.262  64.636  86.679  1.00  1.00              
ATOM   2730  CB  MET Q 169      58.059  62.526  86.902  1.00  1.00              
ATOM   2731  HB1 MET Q 169      58.871  62.317  86.204  1.00  1.00              
ATOM   2732  HB2 MET Q 169      57.125  62.525  86.338  1.00  1.00              
ATOM   2733  CG  MET Q 169      58.008  61.410  87.953  1.00  1.00              
ATOM   2734  HG1 MET Q 169      57.032  61.431  88.436  1.00  1.00              
ATOM   2735  HG2 MET Q 169      58.766  61.596  88.713  1.00  1.00              
ATOM   2736  SD  MET Q 169      58.299  59.742  87.304  1.00  1.00              
ATOM   2737  CE  MET Q 169      56.800  59.527  86.306  1.00  1.00              
ATOM   2738  HE1 MET Q 169      56.789  58.526  85.875  1.00  1.00              
ATOM   2739  HE2 MET Q 169      55.919  59.657  86.936  1.00  1.00              
ATOM   2740  HE3 MET Q 169      56.781  60.264  85.502  1.00  1.00              
ATOM   2741  C   MET Q 169      57.153  64.376  88.441  1.00  1.00              
ATOM   2742  O   MET Q 169      56.002  64.532  88.041  1.00  1.00              
ATOM   2743  N   ASN Q 170      57.528  64.668  89.691  1.00  1.00              
ATOM   2744  H   ASN Q 170      58.518  64.663  89.875  1.00  1.00              
ATOM   2745  CA  ASN Q 170      56.661  64.788  90.855  1.00  1.00              
ATOM   2746  HA  ASN Q 170      55.642  64.505  90.579  1.00  1.00              
ATOM   2747  CB  ASN Q 170      57.162  63.820  91.953  1.00  1.00              
ATOM   2748  HB1 ASN Q 170      56.485  63.864  92.807  1.00  1.00              
ATOM   2749  HB2 ASN Q 170      58.146  64.142  92.295  1.00  1.00              
ATOM   2750  CG  ASN Q 170      57.249  62.374  91.520  1.00  1.00              
ATOM   2751  OD1 ASN Q 170      56.410  61.861  90.810  1.00  1.00              
ATOM   2752  ND2 ASN Q 170      58.304  61.685  91.885  1.00  1.00              
ATOM   2753 1HD2 ASN Q 170      59.027  62.086  92.464  1.00  1.00              
ATOM   2754 2HD2 ASN Q 170      58.347  60.734  91.566  1.00  1.00              
ATOM   2755  C   ASN Q 170      56.626  66.226  91.389  1.00  1.00              
ATOM   2756  O   ASN Q 170      57.029  66.478  92.525  1.00  1.00              
ATOM   2757  N   PHE Q 171      56.244  67.195  90.554  1.00  1.00              
ATOM   2758  H   PHE Q 171      55.959  66.938  89.617  1.00  1.00              
ATOM   2759  CA  PHE Q 171      56.358  68.623  90.894  1.00  1.00              
ATOM   2760  HA  PHE Q 171      57.420  68.870  90.927  1.00  1.00              
ATOM   2761  CB  PHE Q 171      55.737  69.472  89.781  1.00  1.00              
ATOM   2762  HB1 PHE Q 171      54.737  69.095  89.558  1.00  1.00              
ATOM   2763  HB2 PHE Q 171      56.348  69.353  88.887  1.00  1.00              
ATOM   2764  CG  PHE Q 171      55.646  70.951  90.114  1.00  1.00              
ATOM   2765  CD1 PHE Q 171      56.813  71.733  90.213  1.00  1.00              
ATOM   2766  HD1 PHE Q 171      57.781  71.289  90.029  1.00  1.00              
ATOM   2767  CE1 PHE Q 171      56.723  73.094  90.557  1.00  1.00              
ATOM   2768  HE1 PHE Q 171      57.617  73.697  90.624  1.00  1.00              
ATOM   2769  CZ  PHE Q 171      55.468  73.677  90.805  1.00  1.00              
ATOM   2770  HZ  PHE Q 171      55.401  74.728  91.054  1.00  1.00              
ATOM   2771  CE2 PHE Q 171      54.302  72.897  90.721  1.00  1.00              
ATOM   2772  HE2 PHE Q 171      53.340  73.352  90.912  1.00  1.00              
ATOM   2773  CD2 PHE Q 171      54.393  71.537  90.375  1.00  1.00              
ATOM   2774  HD2 PHE Q 171      53.500  70.937  90.306  1.00  1.00              
ATOM   2775  C   PHE Q 171      55.812  69.011  92.279  1.00  1.00              
ATOM   2776  O   PHE Q 171      56.465  69.776  92.975  1.00  1.00              
ATOM   2777  N   SER Q 172      54.716  68.401  92.734  1.00  1.00              
ATOM   2778  H   SER Q 172      54.291  67.705  92.141  1.00  1.00              
ATOM   2779  CA  SER Q 172      54.218  68.463  94.119  1.00  1.00              
ATOM   2780  HA  SER Q 172      53.669  69.391  94.264  1.00  1.00              
ATOM   2781  CB  SER Q 172      53.241  67.289  94.312  1.00  1.00              
ATOM   2782  HB1 SER Q 172      52.322  67.500  93.770  1.00  1.00              
ATOM   2783  HB2 SER Q 172      53.004  67.181  95.373  1.00  1.00              
ATOM   2784  OG  SER Q 172      53.781  66.073  93.803  1.00  1.00              
ATOM   2785  HG  SER Q 172      53.261  65.338  94.146  1.00  1.00              
ATOM   2786  C   SER Q 172      55.286  68.373  95.215  1.00  1.00              
ATOM   2787  O   SER Q 172      55.289  69.179  96.150  1.00  1.00              
ATOM   2788  N   ALA Q 173      56.204  67.413  95.112  1.00  1.00              
ATOM   2789  H   ALA Q 173      56.186  66.799  94.304  1.00  1.00              
ATOM   2790  CA  ALA Q 173      57.254  67.228  96.102  1.00  1.00              
ATOM   2791  HA  ALA Q 173      56.804  67.233  97.096  1.00  1.00              
ATOM   2792  CB  ALA Q 173      57.896  65.858  95.882  1.00  1.00              
ATOM   2793  HB1 ALA Q 173      58.638  65.693  96.662  1.00  1.00              
ATOM   2794  HB2 ALA Q 173      57.138  65.077  95.946  1.00  1.00              
ATOM   2795  HB3 ALA Q 173      58.384  65.817  94.907  1.00  1.00              
ATOM   2796  C   ALA Q 173      58.293  68.352  96.071  1.00  1.00              
ATOM   2797  O   ALA Q 173      58.721  68.843  97.115  1.00  1.00              
ATOM   2798  N   VAL Q 174      58.630  68.826  94.868  1.00  1.00              
ATOM   2799  H   VAL Q 174      58.152  68.450  94.060  1.00  1.00              
ATOM   2800  CA  VAL Q 174      59.515  69.983  94.696  1.00  1.00              
ATOM   2801  HA  VAL Q 174      60.458  69.776  95.203  1.00  1.00              
ATOM   2802  CB  VAL Q 174      59.815  70.290  93.218  1.00  1.00              
ATOM   2803  HB  VAL Q 174      58.903  70.596  92.707  1.00  1.00              
ATOM   2804  CG1 VAL Q 174      60.845  71.416  93.074  1.00  1.00              
ATOM   2805 1HG1 VAL Q 174      61.045  71.609  92.020  1.00  1.00              
ATOM   2806 2HG1 VAL Q 174      60.466  72.336  93.514  1.00  1.00              
ATOM   2807 3HG1 VAL Q 174      61.778  71.145  93.570  1.00  1.00              
ATOM   2808  CG2 VAL Q 174      60.374  69.061  92.503  1.00  1.00              
ATOM   2809 1HG2 VAL Q 174      60.614  69.326  91.475  1.00  1.00              
ATOM   2810 2HG2 VAL Q 174      61.276  68.709  93.007  1.00  1.00              
ATOM   2811 3HG2 VAL Q 174      59.627  68.270  92.495  1.00  1.00              
ATOM   2812  C   VAL Q 174      58.890  71.205  95.348  1.00  1.00              
ATOM   2813  O   VAL Q 174      59.551  71.900  96.118  1.00  1.00              
ATOM   2814  N   VAL Q 175      57.606  71.457  95.076  1.00  1.00              
ATOM   2815  H   VAL Q 175      57.093  70.838  94.455  1.00  1.00              
ATOM   2816  CA  VAL Q 175      56.949  72.629  95.635  1.00  1.00              
ATOM   2817  HA  VAL Q 175      57.615  73.450  95.407  1.00  1.00              
ATOM   2818  CB  VAL Q 175      55.617  73.010  94.950  1.00  1.00              
ATOM   2819  HB  VAL Q 175      55.711  72.798  93.885  1.00  1.00              
ATOM   2820  CG1 VAL Q 175      54.364  72.300  95.462  1.00  1.00              
ATOM   2821 1HG1 VAL Q 175      53.490  72.682  94.935  1.00  1.00              
ATOM   2822 2HG1 VAL Q 175      54.443  71.243  95.245  1.00  1.00              
ATOM   2823 3HG1 VAL Q 175      54.233  72.453  96.532  1.00  1.00              
ATOM   2824  CG2 VAL Q 175      55.382  74.520  95.089  1.00  1.00              
ATOM   2825 1HG2 VAL Q 175      54.472  74.804  94.560  1.00  1.00              
ATOM   2826 2HG2 VAL Q 175      55.296  74.795  96.138  1.00  1.00              
ATOM   2827 3HG2 VAL Q 175      56.216  75.067  94.646  1.00  1.00              
ATOM   2828  C   VAL Q 175      56.929  72.540  97.152  1.00  1.00              
ATOM   2829  O   VAL Q 175      57.347  73.498  97.794  1.00  1.00              
ATOM   2830  N   HIS Q 176      56.602  71.376  97.729  1.00  1.00              
ATOM   2831  H   HIS Q 176      56.308  70.600  97.144  1.00  1.00              
ATOM   2832  CA  HIS Q 176      56.731  71.164  99.172  1.00  1.00              
ATOM   2833  HA  HIS Q 176      56.059  71.869  99.648  1.00  1.00              
ATOM   2834  CB  HIS Q 176      56.252  69.769  99.584  1.00  1.00              
ATOM   2835  HB1 HIS Q 176      56.929  69.016  99.180  1.00  1.00              
ATOM   2836  HB2 HIS Q 176      55.256  69.594  99.178  1.00  1.00              
ATOM   2837  CG  HIS Q 176      56.187  69.641 101.085  1.00  1.00              
ATOM   2838  ND1 HIS Q 176      55.479  70.490 101.947  1.00  1.00              
ATOM   2839  CE1 HIS Q 176      55.877  70.149 103.187  1.00  1.00              
ATOM   2840  HE1 HIS Q 176      55.565  70.647 104.096  1.00  1.00              
ATOM   2841  NE2 HIS Q 176      56.765  69.143 103.143  1.00  1.00              
ATOM   2842  HE2 HIS Q 176      57.317  68.811 103.936  1.00  1.00              
ATOM   2843  CD2 HIS Q 176      56.960  68.799 101.825  1.00  1.00              
ATOM   2844  HD2 HIS Q 176      57.662  68.077 101.433  1.00  1.00              
ATOM   2845  C   HIS Q 176      58.109  71.533  99.725  1.00  1.00              
ATOM   2846  O   HIS Q 176      58.172  72.290 100.696  1.00  1.00              
ATOM   2847  N   SER Q 177      59.182  71.105  99.050  1.00  1.00              
ATOM   2848  H   SER Q 177      59.052  70.459  98.278  1.00  1.00              
ATOM   2849  CA  SER Q 177      60.549  71.449  99.455  1.00  1.00              
ATOM   2850  HA  SER Q 177      60.619  71.204 100.517  1.00  1.00              
ATOM   2851  CB  SER Q 177      61.587  70.557  98.766  1.00  1.00              
ATOM   2852  HB1 SER Q 177      61.271  69.515  98.840  1.00  1.00              
ATOM   2853  HB2 SER Q 177      62.542  70.663  99.282  1.00  1.00              
ATOM   2854  OG  SER Q 177      61.759  70.903  97.407  1.00  1.00              
ATOM   2855  HG  SER Q 177      60.891  71.119  97.041  1.00  1.00              
ATOM   2856  C   SER Q 177      60.934  72.925  99.365  1.00  1.00              
ATOM   2857  O   SER Q 177      61.711  73.382 100.207  1.00  1.00              
ATOM   2858  N   ILE Q 178      60.406  73.689  98.391  1.00  1.00              
ATOM   2859  H   ILE Q 178      59.775  73.264  97.724  1.00  1.00              
ATOM   2860  CA  ILE Q 178      60.937  75.052  98.155  1.00  1.00              
ATOM   2861  HA  ILE Q 178      61.779  75.196  98.831  1.00  1.00              
ATOM   2862  CB  ILE Q 178      61.573  75.290  96.757  1.00  1.00              
ATOM   2863  HB  ILE Q 178      62.369  76.009  96.943  1.00  1.00              
ATOM   2864  CG2 ILE Q 178      62.291  74.065  96.176  1.00  1.00              
ATOM   2865 1HG2 ILE Q 178      62.876  74.358  95.304  1.00  1.00              
ATOM   2866 2HG2 ILE Q 178      62.961  73.656  96.927  1.00  1.00              
ATOM   2867 3HG2 ILE Q 178      61.583  73.296  95.880  1.00  1.00              
ATOM   2868  CG1 ILE Q 178      60.697  75.971  95.684  1.00  1.00              
ATOM   2869 1HG1 ILE Q 178      61.307  76.111  94.793  1.00  1.00              
ATOM   2870 2HG1 ILE Q 178      60.412  76.964  96.028  1.00  1.00              
ATOM   2871  CD1 ILE Q 178      59.429  75.228  95.278  1.00  1.00              
ATOM   2872  HD1 ILE Q 178      58.894  75.810  94.528  1.00  1.00              
ATOM   2873  HD2 ILE Q 178      59.687  74.260  94.852  1.00  1.00              
ATOM   2874  HD3 ILE Q 178      58.789  75.100  96.148  1.00  1.00              
ATOM   2875  C   ILE Q 178      59.974  76.166  98.557  1.00  1.00              
ATOM   2876  O   ILE Q 178      60.379  77.322  98.665  1.00  1.00              
ATOM   2877  N   SER Q 179      58.710  75.850  98.846  1.00  1.00              
ATOM   2878  H   SER Q 179      58.426  74.879  98.751  1.00  1.00              
ATOM   2879  CA  SER Q 179      57.654  76.838  99.082  1.00  1.00              
ATOM   2880  HA  SER Q 179      57.693  77.532  98.244  1.00  1.00              
ATOM   2881  CB  SER Q 179      56.250  76.218  99.064  1.00  1.00              
ATOM   2882  HB1 SER Q 179      56.121  75.654  98.143  1.00  1.00              
ATOM   2883  HB2 SER Q 179      55.515  77.025  99.060  1.00  1.00              
ATOM   2884  OG  SER Q 179      55.978  75.375 100.174  1.00  1.00              
ATOM   2885  HG  SER Q 179      56.238  75.836 100.996  1.00  1.00              
ATOM   2886  C   SER Q 179      57.798  77.703 100.328  1.00  1.00              
ATOM   2887  O   SER Q 179      56.970  78.570 100.593  1.00  1.00              
ATOM   2888  N   ASN Q 180      58.845  77.437 101.093  1.00  1.00              
ATOM   2889  H   ASN Q 180      59.466  76.716 100.753  1.00  1.00              
ATOM   2890  CA  ASN Q 180      59.116  77.971 102.413  1.00  1.00              
ATOM   2891  HA  ASN Q 180      58.372  78.731 102.658  1.00  1.00              
ATOM   2892  CB  ASN Q 180      59.010  76.803 103.432  1.00  1.00              
ATOM   2893  HB1 ASN Q 180      58.695  77.192 104.398  1.00  1.00              
ATOM   2894  HB2 ASN Q 180      60.000  76.365 103.566  1.00  1.00              
ATOM   2895  CG  ASN Q 180      58.051  75.684 103.024  1.00  1.00              
ATOM   2896  OD1 ASN Q 180      56.869  75.899 102.788  1.00  1.00              
ATOM   2897  ND2 ASN Q 180      58.560  74.490 102.821  1.00  1.00              
ATOM   2898 1HD2 ASN Q 180      59.538  74.297 102.964  1.00  1.00              
ATOM   2899 2HD2 ASN Q 180      57.983  73.769 102.411  1.00  1.00              
ATOM   2900  C   ASN Q 180      60.509  78.630 102.435  1.00  1.00              
ATOM   2901  O   ASN Q 180      60.920  79.164 103.466  1.00  1.00              
ATOM   2902  N   LEU Q 181      61.233  78.604 101.305  1.00  1.00              
ATOM   2903  H   LEU Q 181      60.809  78.224 100.465  1.00  1.00              
ATOM   2904  CA  LEU Q 181      62.437  79.395 101.121  1.00  1.00              
ATOM   2905  HA  LEU Q 181      63.089  79.225 101.976  1.00  1.00              
ATOM   2906  CB  LEU Q 181      63.180  79.000  99.832  1.00  1.00              
ATOM   2907  HB1 LEU Q 181      63.885  79.797  99.594  1.00  1.00              
ATOM   2908  HB2 LEU Q 181      62.466  78.937  99.010  1.00  1.00              
ATOM   2909  CG  LEU Q 181      63.982  77.688  99.919  1.00  1.00              
ATOM   2910  HG  LEU Q 181      63.310  76.853 100.117  1.00  1.00              
ATOM   2911  CD1 LEU Q 181      64.706  77.446  98.593  1.00  1.00              
ATOM   2912 1HD1 LEU Q 181      65.215  76.482  98.628  1.00  1.00              
ATOM   2913 2HD1 LEU Q 181      63.979  77.420  97.789  1.00  1.00              
ATOM   2914 3HD1 LEU Q 181      65.431  78.237  98.407  1.00  1.00              
ATOM   2915  CD2 LEU Q 181      65.054  77.755 101.010  1.00  1.00              
ATOM   2916 1HD2 LEU Q 181      65.727  76.909 100.916  1.00  1.00              
ATOM   2917 2HD2 LEU Q 181      65.634  78.671 100.915  1.00  1.00              
ATOM   2918 3HD2 LEU Q 181      64.598  77.696 101.997  1.00  1.00              
ATOM   2919  C   LEU Q 181      62.082  80.879 101.113  1.00  1.00              
ATOM   2920  O   LEU Q 181      61.136  81.317 100.460  1.00  1.00              
ATOM   2921  N   LYS Q 182      62.863  81.659 101.860  1.00  1.00              
ATOM   2922  H   LYS Q 182      63.631  81.222 102.348  1.00  1.00              
ATOM   2923  CA  LYS Q 182      62.513  83.044 102.193  1.00  1.00              
ATOM   2924  HA  LYS Q 182      61.462  83.216 101.956  1.00  1.00              
ATOM   2925  CB  LYS Q 182      62.718  83.288 103.703  1.00  1.00              
ATOM   2926  HB1 LYS Q 182      62.403  84.306 103.938  1.00  1.00              
ATOM   2927  HB2 LYS Q 182      63.784  83.215 103.929  1.00  1.00              
ATOM   2928  CG  LYS Q 182      61.956  82.322 104.632  1.00  1.00              
ATOM   2929  HG1 LYS Q 182      62.181  82.604 105.662  1.00  1.00              
ATOM   2930  HG2 LYS Q 182      62.326  81.308 104.479  1.00  1.00              
ATOM   2931  CD  LYS Q 182      60.430  82.341 104.430  1.00  1.00              
ATOM   2932  HD1 LYS Q 182      60.203  82.065 103.399  1.00  1.00              
ATOM   2933  HD2 LYS Q 182      60.046  83.347 104.604  1.00  1.00              
ATOM   2934  CE  LYS Q 182      59.703  81.336 105.336  1.00  1.00              
ATOM   2935  HE1 LYS Q 182      60.116  80.342 105.143  1.00  1.00              
ATOM   2936  HE2 LYS Q 182      58.648  81.311 105.048  1.00  1.00              
ATOM   2937  NZ  LYS Q 182      59.829  81.656 106.779  1.00  1.00              
ATOM   2938  HZ1 LYS Q 182      59.383  80.931 107.327  1.00  1.00              
ATOM   2939  HZ2 LYS Q 182      60.805  81.694 107.042  1.00  1.00              
ATOM   2940  HZ3 LYS Q 182      59.392  82.544 106.993  1.00  1.00              
ATOM   2941  C   LYS Q 182      63.267  84.081 101.354  1.00  1.00              
ATOM   2942  O   LYS Q 182      63.000  85.265 101.522  1.00  1.00              
ATOM   2943  N   GLU Q 183      64.136  83.685 100.416  1.00  1.00              
ATOM   2944  H   GLU Q 183      64.409  82.718 100.365  1.00  1.00              
ATOM   2945  CA  GLU Q 183      64.499  84.583  99.309  1.00  1.00              
ATOM   2946  HA  GLU Q 183      63.622  85.214  99.148  1.00  1.00              
ATOM   2947  CB  GLU Q 183      65.615  85.580  99.662  1.00  1.00              
ATOM   2948  HB1 GLU Q 183      65.467  85.953 100.676  1.00  1.00              
ATOM   2949  HB2 GLU Q 183      65.493  86.434  98.995  1.00  1.00              
ATOM   2950  CG  GLU Q 183      67.053  85.077  99.531  1.00  1.00              
ATOM   2951  HG1 GLU Q 183      67.215  84.520  98.611  1.00  1.00              
ATOM   2952  HG2 GLU Q 183      67.248  84.408 100.364  1.00  1.00              
ATOM   2953  CD  GLU Q 183      67.987  86.288  99.546  1.00  1.00              
ATOM   2954  OE1 GLU Q 183      68.110  86.955  98.486  1.00  1.00              
ATOM   2955  OE2 GLU Q 183      68.490  86.605 100.646  1.00  1.00              
ATOM   2956  C   GLU Q 183      64.683  83.936  97.927  1.00  1.00              
ATOM   2957  O   GLU Q 183      65.317  84.522  97.047  1.00  1.00              
ATOM   2958  N   LEU Q 184      64.098  82.756  97.705  1.00  1.00              
ATOM   2959  H   LEU Q 184      63.500  82.361  98.409  1.00  1.00              
ATOM   2960  CA  LEU Q 184      64.197  82.070  96.417  1.00  1.00              
ATOM   2961  HA  LEU Q 184      65.252  81.888  96.222  1.00  1.00              
ATOM   2962  CB  LEU Q 184      63.478  80.712  96.475  1.00  1.00              
ATOM   2963  HB1 LEU Q 184      62.417  80.885  96.664  1.00  1.00              
ATOM   2964  HB2 LEU Q 184      63.888  80.126  97.294  1.00  1.00              
ATOM   2965  CG  LEU Q 184      63.640  79.910  95.170  1.00  1.00              
ATOM   2966  HG  LEU Q 184      63.377  80.535  94.317  1.00  1.00              
ATOM   2967  CD1 LEU Q 184      65.068  79.400  94.968  1.00  1.00              
ATOM   2968 1HD1 LEU Q 184      65.759  80.233  94.860  1.00  1.00              
ATOM   2969 2HD1 LEU Q 184      65.373  78.781  95.811  1.00  1.00              
ATOM   2970 3HD1 LEU Q 184      65.110  78.814  94.053  1.00  1.00              
ATOM   2971  CD2 LEU Q 184      62.695  78.714  95.161  1.00  1.00              
ATOM   2972 1HD2 LEU Q 184      62.772  78.197  94.206  1.00  1.00              
ATOM   2973 2HD2 LEU Q 184      62.962  78.028  95.958  1.00  1.00              
ATOM   2974 3HD2 LEU Q 184      61.669  79.053  95.305  1.00  1.00              
ATOM   2975  C   LEU Q 184      63.652  82.951  95.283  1.00  1.00              
ATOM   2976  O   LEU Q 184      62.479  83.309  95.272  1.00  1.00              
ATOM   2977  N   LYS Q 185      64.507  83.297  94.320  1.00  1.00              
ATOM   2978  H   LYS Q 185      65.465  82.978  94.400  1.00  1.00              
ATOM   2979  CA  LYS Q 185      64.191  84.248  93.248  1.00  1.00              
ATOM   2980  HA  LYS Q 185      63.128  84.486  93.290  1.00  1.00              
ATOM   2981  CB  LYS Q 185      64.967  85.563  93.473  1.00  1.00              
ATOM   2982  HB1 LYS Q 185      65.315  85.959  92.516  1.00  1.00              
ATOM   2983  HB2 LYS Q 185      65.845  85.365  94.089  1.00  1.00              
ATOM   2984  CG  LYS Q 185      64.072  86.629  94.135  1.00  1.00              
ATOM   2985  HG1 LYS Q 185      63.446  86.159  94.890  1.00  1.00              
ATOM   2986  HG2 LYS Q 185      63.416  87.048  93.371  1.00  1.00              
ATOM   2987  CD  LYS Q 185      64.855  87.772  94.803  1.00  1.00              
ATOM   2988  HD1 LYS Q 185      64.174  88.607  94.980  1.00  1.00              
ATOM   2989  HD2 LYS Q 185      65.660  88.100  94.144  1.00  1.00              
ATOM   2990  CE  LYS Q 185      65.409  87.283  96.147  1.00  1.00              
ATOM   2991  HE1 LYS Q 185      65.919  86.333  95.976  1.00  1.00              
ATOM   2992  HE2 LYS Q 185      64.570  87.073  96.818  1.00  1.00              
ATOM   2993  NZ  LYS Q 185      66.347  88.232  96.790  1.00  1.00              
ATOM   2994  HZ1 LYS Q 185      67.116  88.469  96.182  1.00  1.00              
ATOM   2995  HZ2 LYS Q 185      65.873  89.068  97.096  1.00  1.00              
ATOM   2996  HZ3 LYS Q 185      66.779  87.787  97.604  1.00  1.00              
ATOM   2997  C   LYS Q 185      64.380  83.688  91.849  1.00  1.00              
ATOM   2998  O   LYS Q 185      63.741  84.196  90.933  1.00  1.00              
ATOM   2999  N   SER Q 186      65.102  82.585  91.697  1.00  1.00              
ATOM   3000  H   SER Q 186      65.624  82.236  92.488  1.00  1.00              
ATOM   3001  CA  SER Q 186      65.087  81.793  90.458  1.00  1.00              
ATOM   3002  HA  SER Q 186      64.236  82.069  89.842  1.00  1.00              
ATOM   3003  CB  SER Q 186      66.368  82.017  89.653  1.00  1.00              
ATOM   3004  HB1 SER Q 186      66.304  81.466  88.713  1.00  1.00              
ATOM   3005  HB2 SER Q 186      67.210  81.631  90.225  1.00  1.00              
ATOM   3006  OG  SER Q 186      66.584  83.389  89.382  1.00  1.00              
ATOM   3007  HG  SER Q 186      66.752  83.469  88.438  1.00  1.00              
ATOM   3008  C   SER Q 186      65.007  80.315  90.772  1.00  1.00              
ATOM   3009  O   SER Q 186      65.697  79.882  91.688  1.00  1.00              
ATOM   3010  N   LEU Q 187      64.216  79.576  89.997  1.00  1.00              
ATOM   3011  H   LEU Q 187      63.659  80.053  89.295  1.00  1.00              
ATOM   3012  CA  LEU Q 187      64.052  78.131  90.073  1.00  1.00              
ATOM   3013  HA  LEU Q 187      64.876  77.729  90.660  1.00  1.00              
ATOM   3014  CB  LEU Q 187      62.733  77.822  90.803  1.00  1.00              
ATOM   3015  HB1 LEU Q 187      61.906  78.193  90.197  1.00  1.00              
ATOM   3016  HB2 LEU Q 187      62.727  78.371  91.745  1.00  1.00              
ATOM   3017  CG  LEU Q 187      62.509  76.328  91.107  1.00  1.00              
ATOM   3018  HG  LEU Q 187      62.503  75.760  90.177  1.00  1.00              
ATOM   3019  CD1 LEU Q 187      63.585  75.751  92.030  1.00  1.00              
ATOM   3020 1HD1 LEU Q 187      63.336  74.725  92.293  1.00  1.00              
ATOM   3021 2HD1 LEU Q 187      64.546  75.737  91.515  1.00  1.00              
ATOM   3022 3HD1 LEU Q 187      63.670  76.347  92.936  1.00  1.00              
ATOM   3023  CD2 LEU Q 187      61.150  76.150  91.790  1.00  1.00              
ATOM   3024 1HD2 LEU Q 187      61.019  75.114  92.103  1.00  1.00              
ATOM   3025 2HD2 LEU Q 187      61.078  76.808  92.654  1.00  1.00              
ATOM   3026 3HD2 LEU Q 187      60.359  76.402  91.085  1.00  1.00              
ATOM   3027  C   LEU Q 187      64.139  77.536  88.667  1.00  1.00              
ATOM   3028  O   LEU Q 187      63.265  77.814  87.825  1.00  1.00              
ATOM   3029  N   ASP Q 188      65.199  76.743  88.409  1.00  1.00              
ATOM   3030  H   ASP Q 188      65.873  76.508  89.136  1.00  1.00              
ATOM   3031  CA  ASP Q 188      65.320  76.128  87.080  1.00  1.00              
ATOM   3032  HA  ASP Q 188      64.622  76.598  86.396  1.00  1.00              
ATOM   3033  CB  ASP Q 188      66.724  76.331  86.460  1.00  1.00              
ATOM   3034  HB1 ASP Q 188      67.455  75.739  87.010  1.00  1.00              
ATOM   3035  HB2 ASP Q 188      66.998  77.383  86.565  1.00  1.00              
ATOM   3036  CG  ASP Q 188      66.807  75.958  84.962  1.00  1.00              
ATOM   3037  OD1 ASP Q 188      65.992  75.144  84.480  1.00  1.00              
ATOM   3038  OD2 ASP Q 188      67.697  76.472  84.246  1.00  1.00              
ATOM   3039  C   ASP Q 188      64.929  74.669  87.176  1.00  1.00              
ATOM   3040  O   ASP Q 188      65.541  73.941  87.947  1.00  1.00              
ATOM   3041  N   ILE Q 189      63.929  74.216  86.419  1.00  1.00              
ATOM   3042  H   ILE Q 189      63.396  74.850  85.834  1.00  1.00              
ATOM   3043  CA  ILE Q 189      63.650  72.774  86.374  1.00  1.00              
ATOM   3044  HA  ILE Q 189      64.526  72.251  86.759  1.00  1.00              
ATOM   3045  CB  ILE Q 189      62.501  72.455  87.369  1.00  1.00              
ATOM   3046  HB  ILE Q 189      62.749  72.987  88.290  1.00  1.00              
ATOM   3047  CG2 ILE Q 189      61.130  72.979  86.922  1.00  1.00              
ATOM   3048 1HG2 ILE Q 189      60.356  72.682  87.625  1.00  1.00              
ATOM   3049 2HG2 ILE Q 189      61.157  74.065  86.911  1.00  1.00              
ATOM   3050 3HG2 ILE Q 189      60.879  72.601  85.930  1.00  1.00              
ATOM   3051  CG1 ILE Q 189      62.448  70.968  87.757  1.00  1.00              
ATOM   3052 1HG1 ILE Q 189      63.468  70.592  87.850  1.00  1.00              
ATOM   3053 2HG1 ILE Q 189      61.926  70.416  86.977  1.00  1.00              
ATOM   3054  CD1 ILE Q 189      61.755  70.698  89.097  1.00  1.00              
ATOM   3055  HD1 ILE Q 189      62.233  71.280  89.885  1.00  1.00              
ATOM   3056  HD2 ILE Q 189      60.696  70.950  89.043  1.00  1.00              
ATOM   3057  HD3 ILE Q 189      61.854  69.640  89.337  1.00  1.00              
ATOM   3058  C   ILE Q 189      63.581  72.281  84.929  1.00  1.00              
ATOM   3059  O   ILE Q 189      62.814  71.382  84.591  1.00  1.00              
ATOM   3060  N   SER Q 190      64.414  72.870  84.062  1.00  1.00              
ATOM   3061  H   SER Q 190      65.015  73.617  84.397  1.00  1.00              
ATOM   3062  CA  SER Q 190      64.526  72.469  82.668  1.00  1.00              
ATOM   3063  HA  SER Q 190      63.494  72.273  82.401  1.00  1.00              
ATOM   3064  CB  SER Q 190      64.937  73.601  81.719  1.00  1.00              
ATOM   3065  HB1 SER Q 190      64.245  74.433  81.849  1.00  1.00              
ATOM   3066  HB2 SER Q 190      64.842  73.246  80.692  1.00  1.00              
ATOM   3067  OG  SER Q 190      66.248  74.072  81.899  1.00  1.00              
ATOM   3068  HG  SER Q 190      66.276  74.510  82.772  1.00  1.00              
ATOM   3069  C   SER Q 190      65.233  71.138  82.413  1.00  1.00              
ATOM   3070  O   SER Q 190      66.153  70.742  83.100  1.00  1.00              
ATOM   3071  N   SER Q 191      64.813  70.402  81.391  1.00  1.00              
ATOM   3072  H   SER Q 191      64.038  70.789  80.865  1.00  1.00              
ATOM   3073  CA  SER Q 191      65.205  69.017  81.110  1.00  1.00              
ATOM   3074  HA  SER Q 191      64.483  68.671  80.371  1.00  1.00              
ATOM   3075  CB  SER Q 191      66.563  68.918  80.384  1.00  1.00              
ATOM   3076  HB1 SER Q 191      66.489  69.458  79.439  1.00  1.00              
ATOM   3077  HB2 SER Q 191      66.773  67.873  80.155  1.00  1.00              
ATOM   3078  OG  SER Q 191      67.646  69.462  81.113  1.00  1.00              
ATOM   3079  HG  SER Q 191      67.263  69.898  81.890  1.00  1.00              
ATOM   3080  C   SER Q 191      65.021  68.023  82.273  1.00  1.00              
ATOM   3081  O   SER Q 191      65.900  67.228  82.630  1.00  1.00              
ATOM   3082  N   ASN Q 192      63.795  67.996  82.793  1.00  1.00              
ATOM   3083  H   ASN Q 192      63.126  68.701  82.518  1.00  1.00              
ATOM   3084  CA  ASN Q 192      63.268  66.799  83.435  1.00  1.00              
ATOM   3085  HA  ASN Q 192      63.871  65.964  83.070  1.00  1.00              
ATOM   3086  CB  ASN Q 192      63.562  66.777  84.935  1.00  1.00              
ATOM   3087  HB1 ASN Q 192      64.641  66.766  85.078  1.00  1.00              
ATOM   3088  HB2 ASN Q 192      63.146  65.889  85.400  1.00  1.00              
ATOM   3089  CG  ASN Q 192      63.039  67.991  85.610  1.00  1.00              
ATOM   3090  OD1 ASN Q 192      61.881  68.039  85.980  1.00  1.00              
ATOM   3091  ND2 ASN Q 192      63.864  68.988  85.771  1.00  1.00              
ATOM   3092 1HD2 ASN Q 192      64.837  68.959  85.470  1.00  1.00              
ATOM   3093 2HD2 ASN Q 192      63.434  69.865  86.007  1.00  1.00              
ATOM   3094  C   ASN Q 192      61.898  66.415  82.909  1.00  1.00              
ATOM   3095  O   ASN Q 192      61.671  66.590  81.710  1.00  1.00              
ATOM   3096  N   LYS Q 193      61.061  65.732  83.684  1.00  1.00              
ATOM   3097  H   LYS Q 193      61.256  65.679  84.680  1.00  1.00              
ATOM   3098  CA  LYS Q 193      59.876  65.026  83.183  1.00  1.00              
ATOM   3099  HA  LYS Q 193      59.570  65.491  82.249  1.00  1.00              
ATOM   3100  CB  LYS Q 193      60.205  63.545  82.882  1.00  1.00              
ATOM   3101  HB1 LYS Q 193      59.307  63.048  82.513  1.00  1.00              
ATOM   3102  HB2 LYS Q 193      60.498  63.057  83.814  1.00  1.00              
ATOM   3103  CG  LYS Q 193      61.335  63.348  81.839  1.00  1.00              
ATOM   3104  HG1 LYS Q 193      61.575  62.285  81.794  1.00  1.00              
ATOM   3105  HG2 LYS Q 193      62.236  63.854  82.183  1.00  1.00              
ATOM   3106  CD  LYS Q 193      60.989  63.817  80.407  1.00  1.00              
ATOM   3107  HD1 LYS Q 193      60.362  64.705  80.435  1.00  1.00              
ATOM   3108  HD2 LYS Q 193      60.410  63.023  79.933  1.00  1.00              
ATOM   3109  CE  LYS Q 193      62.241  64.097  79.550  1.00  1.00              
ATOM   3110  HE1 LYS Q 193      62.140  63.564  78.601  1.00  1.00              
ATOM   3111  HE2 LYS Q 193      63.111  63.682  80.069  1.00  1.00              
ATOM   3112  NZ  LYS Q 193      62.454  65.549  79.284  1.00  1.00              
ATOM   3113  HZ1 LYS Q 193      63.342  65.754  78.844  1.00  1.00              
ATOM   3114  HZ2 LYS Q 193      61.731  65.968  78.715  1.00  1.00              
ATOM   3115  HZ3 LYS Q 193      62.419  66.084  80.148  1.00  1.00              
ATOM   3116  C   LYS Q 193      58.667  65.277  84.076  1.00  1.00              
ATOM   3117  O   LYS Q 193      57.847  64.390  84.285  1.00  1.00              
ATOM   3118  N   LEU Q 194      58.515  66.530  84.525  1.00  1.00              
ATOM   3119  H   LEU Q 194      59.276  67.176  84.343  1.00  1.00              
ATOM   3120  CA  LEU Q 194      57.211  67.119  84.856  1.00  1.00              
ATOM   3121  HA  LEU Q 194      56.843  66.678  85.782  1.00  1.00              
ATOM   3122  CB  LEU Q 194      57.389  68.641  85.060  1.00  1.00              
ATOM   3123  HB1 LEU Q 194      58.126  68.987  84.350  1.00  1.00              
ATOM   3124  HB2 LEU Q 194      57.796  68.819  86.056  1.00  1.00              
ATOM   3125  CG  LEU Q 194      56.151  69.532  84.836  1.00  1.00              
ATOM   3126  HG  LEU Q 194      55.693  69.317  83.871  1.00  1.00              
ATOM   3127  CD1 LEU Q 194      55.108  69.361  85.933  1.00  1.00              
ATOM   3128 1HD1 LEU Q 194      54.218  69.928  85.664  1.00  1.00              
ATOM   3129 2HD1 LEU Q 194      54.844  68.314  86.058  1.00  1.00              
ATOM   3130 3HD1 LEU Q 194      55.492  69.748  86.873  1.00  1.00              
ATOM   3131  CD2 LEU Q 194      56.583  70.995  84.817  1.00  1.00              
ATOM   3132 1HD2 LEU Q 194      55.719  71.635  84.633  1.00  1.00              
ATOM   3133 2HD2 LEU Q 194      57.025  71.258  85.777  1.00  1.00              
ATOM   3134 3HD2 LEU Q 194      57.318  71.157  84.027  1.00  1.00              
ATOM   3135  C   LEU Q 194      56.216  66.812  83.732  1.00  1.00              
ATOM   3136  O   LEU Q 194      56.496  67.090  82.563  1.00  1.00              
ATOM   3137  N   VAL Q 195      55.047  66.297  84.117  1.00  1.00              
ATOM   3138  H   VAL Q 195      54.971  65.991  85.075  1.00  1.00              
ATOM   3139  CA  VAL Q 195      53.905  66.082  83.213  1.00  1.00              
ATOM   3140  HA  VAL Q 195      54.179  66.434  82.221  1.00  1.00              
ATOM   3141  CB  VAL Q 195      53.569  64.582  83.057  1.00  1.00              
ATOM   3142  HB  VAL Q 195      53.228  64.193  84.017  1.00  1.00              
ATOM   3143  CG1 VAL Q 195      52.470  64.344  82.016  1.00  1.00              
ATOM   3144 1HG1 VAL Q 195      52.290  63.275  81.905  1.00  1.00              
ATOM   3145 2HG1 VAL Q 195      51.535  64.809  82.328  1.00  1.00              
ATOM   3146 3HG1 VAL Q 195      52.771  64.753  81.051  1.00  1.00              
ATOM   3147  CG2 VAL Q 195      54.793  63.772  82.607  1.00  1.00              
ATOM   3148 1HG2 VAL Q 195      54.510  62.738  82.415  1.00  1.00              
ATOM   3149 2HG2 VAL Q 195      55.209  64.207  81.698  1.00  1.00              
ATOM   3150 3HG2 VAL Q 195      55.547  63.768  83.391  1.00  1.00              
ATOM   3151  C   VAL Q 195      52.676  66.903  83.611  1.00  1.00              
ATOM   3152  O   VAL Q 195      51.964  67.386  82.730  1.00  1.00              
ATOM   3153  N   THR Q 196      52.455  67.169  84.907  1.00  1.00              
ATOM   3154  H   THR Q 196      53.065  66.781  85.608  1.00  1.00              
ATOM   3155  CA  THR Q 196      51.398  68.094  85.353  1.00  1.00              
ATOM   3156  HA  THR Q 196      51.224  68.802  84.542  1.00  1.00              
ATOM   3157  CB  THR Q 196      50.055  67.370  85.553  1.00  1.00              
ATOM   3158  HB  THR Q 196      49.849  66.786  84.655  1.00  1.00              
ATOM   3159  CG2 THR Q 196      50.013  66.428  86.757  1.00  1.00              
ATOM   3160 1HG2 THR Q 196      49.057  65.906  86.772  1.00  1.00              
ATOM   3161 2HG2 THR Q 196      50.812  65.691  86.678  1.00  1.00              
ATOM   3162 3HG2 THR Q 196      50.129  66.987  87.687  1.00  1.00              
ATOM   3163  OG1 THR Q 196      49.020  68.318  85.695  1.00  1.00              
ATOM   3164  HG1 THR Q 196      48.926  68.528  86.635  1.00  1.00              
ATOM   3165  C   THR Q 196      51.756  68.941  86.567  1.00  1.00              
ATOM   3166  O   THR Q 196      52.426  68.478  87.491  1.00  1.00              
ATOM   3167  N   LEU Q 197      51.295  70.195  86.559  1.00  1.00              
ATOM   3168  H   LEU Q 197      50.731  70.490  85.772  1.00  1.00              
ATOM   3169  CA  LEU Q 197      51.388  71.100  87.705  1.00  1.00              
ATOM   3170  HA  LEU Q 197      52.418  71.097  88.054  1.00  1.00              
ATOM   3171  CB  LEU Q 197      51.020  72.533  87.258  1.00  1.00              
ATOM   3172  HB1 LEU Q 197      50.928  73.175  88.135  1.00  1.00              
ATOM   3173  HB2 LEU Q 197      50.044  72.508  86.772  1.00  1.00              
ATOM   3174  CG  LEU Q 197      52.048  73.180  86.304  1.00  1.00              
ATOM   3175  HG  LEU Q 197      52.171  72.553  85.420  1.00  1.00              
ATOM   3176  CD1 LEU Q 197      51.560  74.556  85.855  1.00  1.00              
ATOM   3177 1HD1 LEU Q 197      52.258  74.991  85.140  1.00  1.00              
ATOM   3178 2HD1 LEU Q 197      50.588  74.459  85.380  1.00  1.00              
ATOM   3179 3HD1 LEU Q 197      51.464  75.218  86.719  1.00  1.00              
ATOM   3180  CD2 LEU Q 197      53.414  73.362  86.975  1.00  1.00              
ATOM   3181 1HD2 LEU Q 197      54.075  73.912  86.305  1.00  1.00              
ATOM   3182 2HD2 LEU Q 197      53.303  73.926  87.903  1.00  1.00              
ATOM   3183 3HD2 LEU Q 197      53.878  72.399  87.180  1.00  1.00              
ATOM   3184  C   LEU Q 197      50.549  70.625  88.902  1.00  1.00              
ATOM   3185  O   LEU Q 197      49.723  69.716  88.797  1.00  1.00              
ATOM   3186  N   TYR Q 198      50.814  71.247  90.050  1.00  1.00              
ATOM   3187  H   TYR Q 198      51.387  72.075  90.010  1.00  1.00              
ATOM   3188  CA  TYR Q 198      50.207  70.909  91.332  1.00  1.00              
ATOM   3189  HA  TYR Q 198      50.024  69.834  91.350  1.00  1.00              
ATOM   3190  CB  TYR Q 198      51.211  71.265  92.442  1.00  1.00              
ATOM   3191  HB1 TYR Q 198      51.377  72.344  92.426  1.00  1.00              
ATOM   3192  HB2 TYR Q 198      52.162  70.781  92.220  1.00  1.00              
ATOM   3193  CG  TYR Q 198      50.814  70.840  93.843  1.00  1.00              
ATOM   3194  CD1 TYR Q 198      50.531  69.486  94.112  1.00  1.00              
ATOM   3195  HD1 TYR Q 198      50.575  68.755  93.317  1.00  1.00              
ATOM   3196  CE1 TYR Q 198      50.172  69.082  95.412  1.00  1.00              
ATOM   3197  HE1 TYR Q 198      49.926  68.052  95.626  1.00  1.00              
ATOM   3198  CZ  TYR Q 198      50.076  70.038  96.443  1.00  1.00              
ATOM   3199  OH  TYR Q 198      49.676  69.656  97.682  1.00  1.00              
ATOM   3200  HH  TYR Q 198      49.309  70.410  98.168  1.00  1.00              
ATOM   3201  CE2 TYR Q 198      50.354  71.393  96.173  1.00  1.00              
ATOM   3202  HE2 TYR Q 198      50.259  72.127  96.957  1.00  1.00              
ATOM   3203  CD2 TYR Q 198      50.724  71.793  94.876  1.00  1.00              
ATOM   3204  HD2 TYR Q 198      50.918  72.839  94.678  1.00  1.00              
ATOM   3205  C   TYR Q 198      48.862  71.617  91.539  1.00  1.00              
ATOM   3206  O   TYR Q 198      48.588  72.650  90.935  1.00  1.00              
ATOM   3207  N   HIS Q 199      48.039  71.068  92.431  1.00  1.00              
ATOM   3208  H   HIS Q 199      48.349  70.240  92.914  1.00  1.00              
ATOM   3209  CA  HIS Q 199      46.679  71.538  92.704  1.00  1.00              
ATOM   3210  HA  HIS Q 199      46.591  72.582  92.429  1.00  1.00              
ATOM   3211  CB  HIS Q 199      45.692  70.780  91.794  1.00  1.00              
ATOM   3212  HB1 HIS Q 199      45.578  69.755  92.147  1.00  1.00              
ATOM   3213  HB2 HIS Q 199      46.106  70.740  90.785  1.00  1.00              
ATOM   3214  CG  HIS Q 199      44.332  71.430  91.686  1.00  1.00              
ATOM   3215  ND1 HIS Q 199      43.965  72.397  90.745  1.00  1.00              
ATOM   3216  CE1 HIS Q 199      42.690  72.710  91.018  1.00  1.00              
ATOM   3217  HE1 HIS Q 199      42.111  73.444  90.475  1.00  1.00              
ATOM   3218  NE2 HIS Q 199      42.240  71.995  92.063  1.00  1.00              
ATOM   3219  HE2 HIS Q 199      41.324  72.066  92.482  1.00  1.00              
ATOM   3220  CD2 HIS Q 199      43.262  71.181  92.494  1.00  1.00              
ATOM   3221  HD2 HIS Q 199      43.254  70.505  93.338  1.00  1.00              
ATOM   3222  C   HIS Q 199      46.364  71.409  94.221  1.00  1.00              
ATOM   3223  O   HIS Q 199      45.374  70.803  94.626  1.00  1.00              
ATOM   3224  N   SER Q 200      47.257  71.915  95.085  1.00  1.00              
ATOM   3225  H   SER Q 200      48.092  72.319  94.690  1.00  1.00              
ATOM   3226  CA  SER Q 200      46.823  72.498  96.371  1.00  1.00              
ATOM   3227  HA  SER Q 200      45.752  72.688  96.287  1.00  1.00              
ATOM   3228  CB  SER Q 200      46.989  71.528  97.554  1.00  1.00              
ATOM   3229  HB1 SER Q 200      47.148  70.517  97.175  1.00  1.00              
ATOM   3230  HB2 SER Q 200      46.056  71.522  98.120  1.00  1.00              
ATOM   3231  OG  SER Q 200      48.040  71.879  98.450  1.00  1.00              
ATOM   3232  HG  SER Q 200      47.766  72.707  98.876  1.00  1.00              
ATOM   3233  C   SER Q 200      47.473  73.860  96.616  1.00  1.00              
ATOM   3234  O   SER Q 200      48.664  74.042  96.340  1.00  1.00              
ATOM   3235  N   ASP Q 201      46.669  74.814  97.076  1.00  1.00              
ATOM   3236  H   ASP Q 201      45.750  74.574  97.436  1.00  1.00              
ATOM   3237  CA  ASP Q 201      46.931  76.250  97.005  1.00  1.00              
ATOM   3238  HA  ASP Q 201      47.031  76.496  95.953  1.00  1.00              
ATOM   3239  CB  ASP Q 201      45.719  77.036  97.523  1.00  1.00              
ATOM   3240  HB1 ASP Q 201      44.897  76.908  96.816  1.00  1.00              
ATOM   3241  HB2 ASP Q 201      45.968  78.098  97.548  1.00  1.00              
ATOM   3242  CG  ASP Q 201      45.238  76.578  98.903  1.00  1.00              
ATOM   3243  OD1 ASP Q 201      44.750  75.425  98.981  1.00  1.00              
ATOM   3244  OD2 ASP Q 201      45.329  77.396  99.843  1.00  1.00              
ATOM   3245  C   ASP Q 201      48.240  76.644  97.698  1.00  1.00              
ATOM   3246  O   ASP Q 201      48.600  76.133  98.765  1.00  1.00              
ATOM   3247  N   ARG Q 202      49.026  77.502  97.035  1.00  1.00              
ATOM   3248  H   ARG Q 202      48.708  77.849  96.130  1.00  1.00              
ATOM   3249  CA  ARG Q 202      50.394  77.798  97.473  1.00  1.00              
ATOM   3250  HA  ARG Q 202      50.358  77.956  98.552  1.00  1.00              
ATOM   3251  CB  ARG Q 202      51.281  76.580  97.138  1.00  1.00              
ATOM   3252  HB1 ARG Q 202      52.038  76.851  96.400  1.00  1.00              
ATOM   3253  HB2 ARG Q 202      50.677  75.782  96.702  1.00  1.00              
ATOM   3254  CG  ARG Q 202      51.965  76.045  98.397  1.00  1.00              
ATOM   3255  HG1 ARG Q 202      51.237  75.928  99.202  1.00  1.00              
ATOM   3256  HG2 ARG Q 202      52.736  76.750  98.711  1.00  1.00              
ATOM   3257  CD  ARG Q 202      52.589  74.682  98.104  1.00  1.00              
ATOM   3258  HD1 ARG Q 202      53.177  74.755  97.189  1.00  1.00              
ATOM   3259  HD2 ARG Q 202      51.794  73.953  97.936  1.00  1.00              
ATOM   3260  NE  ARG Q 202      53.474  74.270  99.204  1.00  1.00              
ATOM   3261  HE  ARG Q 202      54.357  74.758  99.295  1.00  1.00              
ATOM   3262  CZ  ARG Q 202      53.293  73.323 100.104  1.00  1.00              
ATOM   3263  NH1 ARG Q 202      52.189  72.631 100.193  1.00  1.00              
ATOM   3264 1HH1 ARG Q 202      51.398  72.894  99.628  1.00  1.00              
ATOM   3265 2HH1 ARG Q 202      52.078  71.965 100.933  1.00  1.00              
ATOM   3266  NH2 ARG Q 202      54.275  73.072 100.922  1.00  1.00              
ATOM   3267 1HH2 ARG Q 202      55.099  73.665 100.871  1.00  1.00              
ATOM   3268 2HH2 ARG Q 202      54.341  72.212 101.453  1.00  1.00              
ATOM   3269  C   ARG Q 202      50.974  79.056  96.828  1.00  1.00              
ATOM   3270  O   ARG Q 202      50.648  79.408  95.701  1.00  1.00              
ATOM   3271  N   LEU Q 203      51.893  79.689  97.551  1.00  1.00              
ATOM   3272  H   LEU Q 203      52.070  79.348  98.480  1.00  1.00              
ATOM   3273  CA  LEU Q 203      52.509  80.962  97.168  1.00  1.00              
ATOM   3274  HA  LEU Q 203      51.712  81.636  96.832  1.00  1.00              
ATOM   3275  CB  LEU Q 203      53.167  81.599  98.415  1.00  1.00              
ATOM   3276  HB1 LEU Q 203      53.802  82.412  98.062  1.00  1.00              
ATOM   3277  HB2 LEU Q 203      53.813  80.869  98.904  1.00  1.00              
ATOM   3278  CG  LEU Q 203      52.195  82.206  99.448  1.00  1.00              
ATOM   3279  HG  LEU Q 203      51.605  82.986  98.968  1.00  1.00              
ATOM   3280  CD1 LEU Q 203      51.244  81.204 100.111  1.00  1.00              
ATOM   3281 1HD1 LEU Q 203      50.717  81.686 100.935  1.00  1.00              
ATOM   3282 2HD1 LEU Q 203      50.486  80.874  99.402  1.00  1.00              
ATOM   3283 3HD1 LEU Q 203      51.801  80.354 100.503  1.00  1.00              
ATOM   3284  CD2 LEU Q 203      53.026  82.841 100.562  1.00  1.00              
ATOM   3285 1HD2 LEU Q 203      52.370  83.336 101.280  1.00  1.00              
ATOM   3286 2HD2 LEU Q 203      53.612  82.083 101.082  1.00  1.00              
ATOM   3287 3HD2 LEU Q 203      53.697  83.591 100.147  1.00  1.00              
ATOM   3288  C   LEU Q 203      53.514  80.826  95.979  1.00  1.00              
ATOM   3289  O   LEU Q 203      53.048  80.870  94.844  1.00  1.00              
ATOM   3290  N   PRO Q 204      54.830  80.463  96.156  1.00  1.00              
ATOM   3291  CD  PRO Q 204      55.276  79.277  95.427  1.00  1.00              
ATOM   3292  HD1 PRO Q 204      54.977  79.347  94.380  1.00  1.00              
ATOM   3293  HD2 PRO Q 204      54.858  78.369  95.862  1.00  1.00              
ATOM   3294  CG  PRO Q 204      56.800  79.252  95.506  1.00  1.00              
ATOM   3295  HG1 PRO Q 204      57.238  78.711  94.667  1.00  1.00              
ATOM   3296  HG2 PRO Q 204      57.112  78.829  96.461  1.00  1.00              
ATOM   3297  CB  PRO Q 204      57.128  80.735  95.463  1.00  1.00              
ATOM   3298  HB1 PRO Q 204      57.009  81.099  94.441  1.00  1.00              
ATOM   3299  HB2 PRO Q 204      58.126  80.949  95.846  1.00  1.00              
ATOM   3300  CA  PRO Q 204      56.029  81.335  96.350  1.00  1.00              
ATOM   3301  HA  PRO Q 204      56.347  81.223  97.384  1.00  1.00              
ATOM   3302  C   PRO Q 204      55.852  82.838  96.076  1.00  1.00              
ATOM   3303  O   PRO Q 204      55.190  83.220  95.123  1.00  1.00              
ATOM   3304  N   GLN Q 205      56.473  83.697  96.896  1.00  1.00              
ATOM   3305  H   GLN Q 205      57.029  83.316  97.642  1.00  1.00              
ATOM   3306  CA  GLN Q 205      56.243  85.158  96.855  1.00  1.00              
ATOM   3307  HA  GLN Q 205      55.634  85.391  95.980  1.00  1.00              
ATOM   3308  CB  GLN Q 205      55.417  85.589  98.077  1.00  1.00              
ATOM   3309  HB1 GLN Q 205      54.531  84.956  98.152  1.00  1.00              
ATOM   3310  HB2 GLN Q 205      55.081  86.613  97.908  1.00  1.00              
ATOM   3311  CG  GLN Q 205      56.198  85.532  99.406  1.00  1.00              
ATOM   3312  HG1 GLN Q 205      57.063  86.192  99.350  1.00  1.00              
ATOM   3313  HG2 GLN Q 205      56.543  84.513  99.582  1.00  1.00              
ATOM   3314  CD  GLN Q 205      55.357  85.974 100.595  1.00  1.00              
ATOM   3315  OE1 GLN Q 205      55.232  85.284 101.592  1.00  1.00              
ATOM   3316  NE2 GLN Q 205      54.750  87.137 100.546  1.00  1.00              
ATOM   3317 1HE2 GLN Q 205      54.857  87.735  99.748  1.00  1.00              
ATOM   3318 2HE2 GLN Q 205      54.201  87.380 101.349  1.00  1.00              
ATOM   3319  C   GLN Q 205      57.502  86.027  96.702  1.00  1.00              
ATOM   3320  O   GLN Q 205      57.417  87.137  96.191  1.00  1.00              
ATOM   3321  N   SER Q 206      58.680  85.512  97.061  1.00  1.00              
ATOM   3322  H   SER Q 206      58.654  84.622  97.532  1.00  1.00              
ATOM   3323  CA  SER Q 206      59.838  85.674  96.180  1.00  1.00              
ATOM   3324  HA  SER Q 206      59.786  86.610  95.621  1.00  1.00              
ATOM   3325  CB  SER Q 206      61.159  85.619  96.960  1.00  1.00              
ATOM   3326  HB1 SER Q 206      61.972  85.444  96.263  1.00  1.00              
ATOM   3327  HB2 SER Q 206      61.137  84.797  97.677  1.00  1.00              
ATOM   3328  OG  SER Q 206      61.432  86.840  97.624  1.00  1.00              
ATOM   3329  HG  SER Q 206      60.691  87.042  98.206  1.00  1.00              
ATOM   3330  C   SER Q 206      59.769  84.492  95.230  1.00  1.00              
ATOM   3331  O   SER Q 206      59.632  83.356  95.688  1.00  1.00              
ATOM   3332  N   LEU Q 207      59.794  84.807  93.939  1.00  1.00              
ATOM   3333  H   LEU Q 207      59.782  85.793  93.729  1.00  1.00              
ATOM   3334  CA  LEU Q 207      59.997  83.935  92.786  1.00  1.00              
ATOM   3335  HA  LEU Q 207      61.014  83.550  92.834  1.00  1.00              
ATOM   3336  CB  LEU Q 207      58.982  82.765  92.730  1.00  1.00              
ATOM   3337  HB1 LEU Q 207      58.120  83.050  92.128  1.00  1.00              
ATOM   3338  HB2 LEU Q 207      58.581  82.559  93.715  1.00  1.00              
ATOM   3339  CG  LEU Q 207      59.549  81.445  92.187  1.00  1.00              
ATOM   3340  HG  LEU Q 207      58.739  80.715  92.192  1.00  1.00              
ATOM   3341  CD1 LEU Q 207      60.065  81.571  90.756  1.00  1.00              
ATOM   3342 1HD1 LEU Q 207      59.292  81.990  90.114  1.00  1.00              
ATOM   3343 2HD1 LEU Q 207      60.951  82.202  90.718  1.00  1.00              
ATOM   3344 3HD1 LEU Q 207      60.342  80.583  90.388  1.00  1.00              
ATOM   3345  CD2 LEU Q 207      60.686  80.884  93.041  1.00  1.00              
ATOM   3346 1HD2 LEU Q 207      60.897  79.859  92.736  1.00  1.00              
ATOM   3347 2HD2 LEU Q 207      61.592  81.476  92.928  1.00  1.00              
ATOM   3348 3HD2 LEU Q 207      60.390  80.891  94.091  1.00  1.00              
ATOM   3349  C   LEU Q 207      59.840  84.829  91.569  1.00  1.00              
ATOM   3350  O   LEU Q 207      58.758  85.365  91.348  1.00  1.00              
ATOM   3351  N   SER Q 208      60.912  85.017  90.810  1.00  1.00              
ATOM   3352  H   SER Q 208      61.781  84.576  91.085  1.00  1.00              
ATOM   3353  CA  SER Q 208      60.966  85.970  89.699  1.00  1.00              
ATOM   3354  HA  SER Q 208      59.969  86.350  89.509  1.00  1.00              
ATOM   3355  CB  SER Q 208      61.796  87.191  90.093  1.00  1.00              
ATOM   3356  HB1 SER Q 208      61.818  87.902  89.266  1.00  1.00              
ATOM   3357  HB2 SER Q 208      62.815  86.889  90.338  1.00  1.00              
ATOM   3358  OG  SER Q 208      61.189  87.799  91.223  1.00  1.00              
ATOM   3359  HG  SER Q 208      60.266  87.999  90.994  1.00  1.00              
ATOM   3360  C   SER Q 208      61.417  85.318  88.389  1.00  1.00              
ATOM   3361  O   SER Q 208      61.041  85.807  87.312  1.00  1.00              
ATOM   3362  N   CYS Q 209      62.081  84.153  88.453  1.00  1.00              
ATOM   3363  H   CYS Q 209      62.441  83.817  89.342  1.00  1.00              
ATOM   3364  CA  CYS Q 209      62.341  83.373  87.253  1.00  1.00              
ATOM   3365  HA  CYS Q 209      61.750  83.729  86.411  1.00  1.00              
ATOM   3366  CB  CYS Q 209      63.838  83.556  86.944  1.00  1.00              
ATOM   3367  HB1 CYS Q 209      64.408  83.330  87.846  1.00  1.00              
ATOM   3368  HB2 CYS Q 209      64.025  84.595  86.666  1.00  1.00              
ATOM   3369  SG  CYS Q 209      64.425  82.466  85.614  1.00  1.00              
ATOM   3370  HG  CYS Q 209      63.636  82.927  84.637  1.00  1.00              
ATOM   3371  C   CYS Q 209      61.975  81.907  87.477  1.00  1.00              
ATOM   3372  O   CYS Q 209      62.382  81.320  88.479  1.00  1.00              
ATOM   3373  N   LEU Q 210      61.219  81.323  86.546  1.00  1.00              
ATOM   3374  H   LEU Q 210      60.866  81.871  85.767  1.00  1.00              
ATOM   3375  CA  LEU Q 210      60.792  79.931  86.649  1.00  1.00              
ATOM   3376  HA  LEU Q 210      61.471  79.397  87.313  1.00  1.00              
ATOM   3377  CB  LEU Q 210      59.392  79.924  87.292  1.00  1.00              
ATOM   3378  HB1 LEU Q 210      58.733  80.564  86.704  1.00  1.00              
ATOM   3379  HB2 LEU Q 210      59.473  80.368  88.281  1.00  1.00              
ATOM   3380  CG  LEU Q 210      58.728  78.545  87.436  1.00  1.00              
ATOM   3381  HG  LEU Q 210      58.505  78.164  86.445  1.00  1.00              
ATOM   3382  CD1 LEU Q 210      59.586  77.521  88.176  1.00  1.00              
ATOM   3383 1HD1 LEU Q 210      59.045  76.577  88.250  1.00  1.00              
ATOM   3384 2HD1 LEU Q 210      60.511  77.332  87.632  1.00  1.00              
ATOM   3385 3HD1 LEU Q 210      59.818  77.885  89.175  1.00  1.00              
ATOM   3386  CD2 LEU Q 210      57.416  78.691  88.203  1.00  1.00              
ATOM   3387 1HD2 LEU Q 210      56.895  77.734  88.227  1.00  1.00              
ATOM   3388 2HD2 LEU Q 210      57.616  79.013  89.223  1.00  1.00              
ATOM   3389 3HD2 LEU Q 210      56.774  79.420  87.710  1.00  1.00              
ATOM   3390  C   LEU Q 210      60.845  79.255  85.277  1.00  1.00              
ATOM   3391  O   LEU Q 210      60.075  79.583  84.368  1.00  1.00              
ATOM   3392  N   TYR Q 211      61.774  78.308  85.126  1.00  1.00              
ATOM   3393  H   TYR Q 211      62.372  78.064  85.912  1.00  1.00              
ATOM   3394  CA  TYR Q 211      61.894  77.532  83.878  1.00  1.00              
ATOM   3395  HA  TYR Q 211      61.462  78.068  83.035  1.00  1.00              
ATOM   3396  CB  TYR Q 211      63.384  77.243  83.577  1.00  1.00              
ATOM   3397  HB1 TYR Q 211      63.451  76.266  83.096  1.00  1.00              
ATOM   3398  HB2 TYR Q 211      63.925  77.155  84.514  1.00  1.00              
ATOM   3399  CG  TYR Q 211      64.154  78.207  82.693  1.00  1.00              
ATOM   3400  CD1 TYR Q 211      63.962  79.598  82.784  1.00  1.00              
ATOM   3401  HD1 TYR Q 211      63.225  80.003  83.463  1.00  1.00              
ATOM   3402  CE1 TYR Q 211      64.744  80.472  82.007  1.00  1.00              
ATOM   3403  HE1 TYR Q 211      64.604  81.535  82.115  1.00  1.00              
ATOM   3404  CZ  TYR Q 211      65.719  79.959  81.125  1.00  1.00              
ATOM   3405  OH  TYR Q 211      66.474  80.793  80.355  1.00  1.00              
ATOM   3406  HH  TYR Q 211      67.196  80.288  79.973  1.00  1.00              
ATOM   3407  CE2 TYR Q 211      65.917  78.566  81.034  1.00  1.00              
ATOM   3408  HE2 TYR Q 211      66.677  78.161  80.384  1.00  1.00              
ATOM   3409  CD2 TYR Q 211      65.140  77.696  81.822  1.00  1.00              
ATOM   3410  HD2 TYR Q 211      65.330  76.632  81.784  1.00  1.00              
ATOM   3411  C   TYR Q 211      61.211  76.183  83.995  1.00  1.00              
ATOM   3412  O   TYR Q 211      61.476  75.499  84.966  1.00  1.00              
ATOM   3413  N   LEU Q 212      60.451  75.760  82.977  1.00  1.00              
ATOM   3414  H   LEU Q 212      60.278  76.404  82.213  1.00  1.00              
ATOM   3415  CA  LEU Q 212      59.874  74.404  82.840  1.00  1.00              
ATOM   3416  HA  LEU Q 212      60.250  73.763  83.639  1.00  1.00              
ATOM   3417  CB  LEU Q 212      58.327  74.470  82.916  1.00  1.00              
ATOM   3418  HB1 LEU Q 212      57.958  73.453  82.775  1.00  1.00              
ATOM   3419  HB2 LEU Q 212      57.973  75.048  82.065  1.00  1.00              
ATOM   3420  CG  LEU Q 212      57.610  75.007  84.172  1.00  1.00              
ATOM   3421  HG  LEU Q 212      56.553  74.764  84.056  1.00  1.00              
ATOM   3422  CD1 LEU Q 212      58.085  74.347  85.462  1.00  1.00              
ATOM   3423 1HD1 LEU Q 212      58.050  73.266  85.362  1.00  1.00              
ATOM   3424 2HD1 LEU Q 212      59.110  74.648  85.677  1.00  1.00              
ATOM   3425 3HD1 LEU Q 212      57.443  74.656  86.290  1.00  1.00              
ATOM   3426  CD2 LEU Q 212      57.698  76.522  84.360  1.00  1.00              
ATOM   3427 1HD2 LEU Q 212      57.011  76.824  85.150  1.00  1.00              
ATOM   3428 2HD2 LEU Q 212      58.702  76.816  84.648  1.00  1.00              
ATOM   3429 3HD2 LEU Q 212      57.423  77.048  83.454  1.00  1.00              
ATOM   3430  C   LEU Q 212      60.312  73.788  81.498  1.00  1.00              
ATOM   3431  O   LEU Q 212      59.729  72.810  81.025  1.00  1.00              
ATOM   3432  N   GLY Q 213      61.317  74.380  80.848  1.00  1.00              
ATOM   3433  H   GLY Q 213      61.727  75.198  81.268  1.00  1.00              
ATOM   3434  CA  GLY Q 213      61.739  74.006  79.509  1.00  1.00              
ATOM   3435  HA1 GLY Q 213      62.581  74.617  79.187  1.00  1.00              
ATOM   3436  HA2 GLY Q 213      60.893  74.203  78.863  1.00  1.00              
ATOM   3437  C   GLY Q 213      62.117  72.527  79.398  1.00  1.00              
ATOM   3438  O   GLY Q 213      62.564  71.924  80.365  1.00  1.00              
ATOM   3439  N   ASN Q 214      61.960  71.912  78.236  1.00  1.00              
ATOM   3440  H   ASN Q 214      61.473  72.412  77.499  1.00  1.00              
ATOM   3441  CA  ASN Q 214      62.276  70.503  77.978  1.00  1.00              
ATOM   3442  HA  ASN Q 214      61.906  70.280  76.985  1.00  1.00              
ATOM   3443  CB  ASN Q 214      63.802  70.358  77.835  1.00  1.00              
ATOM   3444  HB1 ASN Q 214      64.276  70.436  78.805  1.00  1.00              
ATOM   3445  HB2 ASN Q 214      64.184  71.162  77.206  1.00  1.00              
ATOM   3446  CG  ASN Q 214      64.190  69.043  77.190  1.00  1.00              
ATOM   3447  OD1 ASN Q 214      64.719  68.136  77.817  1.00  1.00              
ATOM   3448  ND2 ASN Q 214      63.923  68.888  75.916  1.00  1.00              
ATOM   3449 1HD2 ASN Q 214      63.491  69.619  75.377  1.00  1.00              
ATOM   3450 2HD2 ASN Q 214      64.242  68.040  75.489  1.00  1.00              
ATOM   3451  C   ASN Q 214      61.572  69.448  78.870  1.00  1.00              
ATOM   3452  O   ASN Q 214      61.981  68.282  78.902  1.00  1.00              
ATOM   3453  N   ASN Q 215      60.514  69.819  79.596  1.00  1.00              
ATOM   3454  H   ASN Q 215      60.195  70.774  79.511  1.00  1.00              
ATOM   3455  CA  ASN Q 215      59.662  68.862  80.304  1.00  1.00              
ATOM   3456  HA  ASN Q 215      60.251  68.014  80.626  1.00  1.00              
ATOM   3457  CB  ASN Q 215      59.086  69.538  81.559  1.00  1.00              
ATOM   3458  HB1 ASN Q 215      58.274  68.950  81.978  1.00  1.00              
ATOM   3459  HB2 ASN Q 215      58.691  70.523  81.320  1.00  1.00              
ATOM   3460  CG  ASN Q 215      60.142  69.646  82.635  1.00  1.00              
ATOM   3461  OD1 ASN Q 215      60.322  68.753  83.439  1.00  1.00              
ATOM   3462  ND2 ASN Q 215      60.885  70.717  82.653  1.00  1.00              
ATOM   3463 1HD2 ASN Q 215      60.765  71.420  81.940  1.00  1.00              
ATOM   3464 2HD2 ASN Q 215      61.549  70.812  83.412  1.00  1.00              
ATOM   3465  C   ASN Q 215      58.587  68.299  79.365  1.00  1.00              
ATOM   3466  O   ASN Q 215      58.619  68.504  78.156  1.00  1.00              
ATOM   3467  N   MET Q 216      57.614  67.575  79.913  1.00  1.00              
ATOM   3468  H   MET Q 216      57.565  67.477  80.923  1.00  1.00              
ATOM   3469  CA  MET Q 216      56.549  66.932  79.147  1.00  1.00              
ATOM   3470  HA  MET Q 216      56.586  67.276  78.114  1.00  1.00              
ATOM   3471  CB  MET Q 216      56.778  65.412  79.124  1.00  1.00              
ATOM   3472  HB1 MET Q 216      55.936  64.925  78.632  1.00  1.00              
ATOM   3473  HB2 MET Q 216      56.873  65.025  80.139  1.00  1.00              
ATOM   3474  CG  MET Q 216      58.056  65.117  78.326  1.00  1.00              
ATOM   3475  HG1 MET Q 216      58.918  65.462  78.894  1.00  1.00              
ATOM   3476  HG2 MET Q 216      58.023  65.697  77.407  1.00  1.00              
ATOM   3477  SD  MET Q 216      58.314  63.384  77.879  1.00  1.00              
ATOM   3478  CE  MET Q 216      59.663  63.578  76.684  1.00  1.00              
ATOM   3479  HE1 MET Q 216      59.956  62.599  76.306  1.00  1.00              
ATOM   3480  HE2 MET Q 216      59.330  64.202  75.854  1.00  1.00              
ATOM   3481  HE3 MET Q 216      60.518  64.050  77.166  1.00  1.00              
ATOM   3482  C   MET Q 216      55.167  67.374  79.641  1.00  1.00              
ATOM   3483  O   MET Q 216      54.221  66.595  79.716  1.00  1.00              
ATOM   3484  N   LEU Q 217      55.086  68.662  79.988  1.00  1.00              
ATOM   3485  H   LEU Q 217      55.930  69.203  79.909  1.00  1.00              
ATOM   3486  CA  LEU Q 217      53.886  69.381  80.388  1.00  1.00              
ATOM   3487  HA  LEU Q 217      53.611  69.018  81.380  1.00  1.00              
ATOM   3488  CB  LEU Q 217      54.192  70.887  80.531  1.00  1.00              
ATOM   3489  HB1 LEU Q 217      54.770  71.046  81.442  1.00  1.00              
ATOM   3490  HB2 LEU Q 217      53.237  71.395  80.676  1.00  1.00              
ATOM   3491  CG  LEU Q 217      54.933  71.538  79.338  1.00  1.00              
ATOM   3492  HG  LEU Q 217      54.771  70.959  78.432  1.00  1.00              
ATOM   3493  CD1 LEU Q 217      54.412  72.948  79.083  1.00  1.00              
ATOM   3494 1HD1 LEU Q 217      54.534  73.549  79.980  1.00  1.00              
ATOM   3495 2HD1 LEU Q 217      54.944  73.401  78.247  1.00  1.00              
ATOM   3496 3HD1 LEU Q 217      53.351  72.897  78.832  1.00  1.00              
ATOM   3497  CD2 LEU Q 217      56.447  71.632  79.583  1.00  1.00              
ATOM   3498 1HD2 LEU Q 217      56.926  72.121  78.734  1.00  1.00              
ATOM   3499 2HD2 LEU Q 217      56.651  72.211  80.484  1.00  1.00              
ATOM   3500 3HD2 LEU Q 217      56.870  70.638  79.686  1.00  1.00              
ATOM   3501  C   LEU Q 217      52.695  69.126  79.464  1.00  1.00              
ATOM   3502  O   LEU Q 217      52.753  69.369  78.260  1.00  1.00              
ATOM   3503  N   THR Q 218      51.602  68.682  80.077  1.00  1.00              
ATOM   3504  H   THR Q 218      51.701  68.431  81.056  1.00  1.00              
ATOM   3505  CA  THR Q 218      50.283  68.474  79.457  1.00  1.00              
ATOM   3506  HA  THR Q 218      50.385  68.470  78.372  1.00  1.00              
ATOM   3507  CB  THR Q 218      49.767  67.084  79.890  1.00  1.00              
ATOM   3508  HB  THR Q 218      49.648  67.073  80.974  1.00  1.00              
ATOM   3509  CG2 THR Q 218      48.441  66.672  79.251  1.00  1.00              
ATOM   3510 1HG2 THR Q 218      48.266  65.610  79.419  1.00  1.00              
ATOM   3511 2HG2 THR Q 218      47.623  67.234  79.699  1.00  1.00              
ATOM   3512 3HG2 THR Q 218      48.470  66.869  78.180  1.00  1.00              
ATOM   3513  OG1 THR Q 218      50.699  66.082  79.537  1.00  1.00              
ATOM   3514  HG1 THR Q 218      51.570  66.359  79.844  1.00  1.00              
ATOM   3515  C   THR Q 218      49.303  69.606  79.817  1.00  1.00              
ATOM   3516  O   THR Q 218      48.197  69.701  79.287  1.00  1.00              
ATOM   3517  N   THR Q 219      49.721  70.494  80.719  1.00  1.00              
ATOM   3518  H   THR Q 219      50.672  70.426  81.041  1.00  1.00              
ATOM   3519  CA  THR Q 219      48.941  71.580  81.308  1.00  1.00              
ATOM   3520  HA  THR Q 219      48.168  71.910  80.614  1.00  1.00              
ATOM   3521  CB  THR Q 219      48.289  71.102  82.634  1.00  1.00              
ATOM   3522  HB  THR Q 219      47.820  71.959  83.118  1.00  1.00              
ATOM   3523  CG2 THR Q 219      47.215  70.033  82.439  1.00  1.00              
ATOM   3524 1HG2 THR Q 219      46.696  69.859  83.381  1.00  1.00              
ATOM   3525 2HG2 THR Q 219      46.491  70.373  81.701  1.00  1.00              
ATOM   3526 3HG2 THR Q 219      47.662  69.100  82.096  1.00  1.00              
ATOM   3527  OG1 THR Q 219      49.237  70.540  83.531  1.00  1.00              
ATOM   3528  HG1 THR Q 219      48.780  69.879  84.069  1.00  1.00              
ATOM   3529  C   THR Q 219      49.841  72.770  81.650  1.00  1.00              
ATOM   3530  O   THR Q 219      51.044  72.635  81.898  1.00  1.00              
ATOM   3531  N   LEU Q 220      49.216  73.944  81.717  1.00  1.00              
ATOM   3532  H   LEU Q 220      48.251  73.980  81.406  1.00  1.00              
ATOM   3533  CA  LEU Q 220      49.836  75.233  82.004  1.00  1.00              
ATOM   3534  HA  LEU Q 220      50.753  75.081  82.576  1.00  1.00              
ATOM   3535  CB  LEU Q 220      50.178  75.868  80.639  1.00  1.00              
ATOM   3536  HB1 LEU Q 220      49.260  76.204  80.162  1.00  1.00              
ATOM   3537  HB2 LEU Q 220      50.590  75.076  80.008  1.00  1.00              
ATOM   3538  CG  LEU Q 220      51.217  77.002  80.645  1.00  1.00              
ATOM   3539  HG  LEU Q 220      52.096  76.656  81.182  1.00  1.00              
ATOM   3540  CD1 LEU Q 220      51.619  77.287  79.193  1.00  1.00              
ATOM   3541 1HD1 LEU Q 220      52.241  78.176  79.130  1.00  1.00              
ATOM   3542 2HD1 LEU Q 220      52.174  76.436  78.797  1.00  1.00              
ATOM   3543 3HD1 LEU Q 220      50.735  77.438  78.578  1.00  1.00              
ATOM   3544  CD2 LEU Q 220      50.783  78.323  81.280  1.00  1.00              
ATOM   3545 1HD2 LEU Q 220      50.660  78.181  82.353  1.00  1.00              
ATOM   3546 2HD2 LEU Q 220      51.546  79.085  81.132  1.00  1.00              
ATOM   3547 3HD2 LEU Q 220      49.839  78.665  80.859  1.00  1.00              
ATOM   3548  C   LEU Q 220      48.834  76.047  82.871  1.00  1.00              
ATOM   3549  O   LEU Q 220      48.332  77.095  82.478  1.00  1.00              
ATOM   3550  N   GLU Q 221      48.417  75.458  83.995  1.00  1.00              
ATOM   3551  H   GLU Q 221      48.894  74.607  84.247  1.00  1.00              
ATOM   3552  CA  GLU Q 221      47.129  75.704  84.674  1.00  1.00              
ATOM   3553  HA  GLU Q 221      46.529  76.396  84.079  1.00  1.00              
ATOM   3554  CB  GLU Q 221      46.372  74.355  84.755  1.00  1.00              
ATOM   3555  HB1 GLU Q 221      45.588  74.388  85.511  1.00  1.00              
ATOM   3556  HB2 GLU Q 221      47.076  73.573  85.047  1.00  1.00              
ATOM   3557  CG  GLU Q 221      45.694  73.953  83.448  1.00  1.00              
ATOM   3558  HG1 GLU Q 221      45.544  72.871  83.461  1.00  1.00              
ATOM   3559  HG2 GLU Q 221      46.342  74.188  82.607  1.00  1.00              
ATOM   3560  CD  GLU Q 221      44.332  74.648  83.316  1.00  1.00              
ATOM   3561  OE1 GLU Q 221      44.272  75.838  82.951  1.00  1.00              
ATOM   3562  OE2 GLU Q 221      43.300  74.031  83.657  1.00  1.00              
ATOM   3563  C   GLU Q 221      47.270  76.345  86.063  1.00  1.00              
ATOM   3564  O   GLU Q 221      46.701  75.859  87.038  1.00  1.00              
ATOM   3565  N   CYS Q 222      48.050  77.417  86.184  1.00  1.00              
ATOM   3566  H   CYS Q 222      48.402  77.846  85.337  1.00  1.00              
ATOM   3567  CA  CYS Q 222      48.627  77.900  87.447  1.00  1.00              
ATOM   3568  HA  CYS Q 222      49.202  77.080  87.876  1.00  1.00              
ATOM   3569  CB  CYS Q 222      49.601  79.034  87.090  1.00  1.00              
ATOM   3570  HB1 CYS Q 222      49.936  79.527  88.005  1.00  1.00              
ATOM   3571  HB2 CYS Q 222      49.107  79.767  86.453  1.00  1.00              
ATOM   3572  SG  CYS Q 222      51.063  78.350  86.264  1.00  1.00              
ATOM   3573  HG  CYS Q 222      51.659  78.050  87.442  1.00  1.00              
ATOM   3574  C   CYS Q 222      47.658  78.361  88.561  1.00  1.00              
ATOM   3575  O   CYS Q 222      48.099  78.963  89.530  1.00  1.00              
ATOM   3576  N   ARG Q 223      46.339  78.145  88.474  1.00  1.00              
ATOM   3577  H   ARG Q 223      46.057  77.495  87.752  1.00  1.00              
ATOM   3578  CA  ARG Q 223      45.303  78.694  89.385  1.00  1.00              
ATOM   3579  HA  ARG Q 223      45.477  79.762  89.430  1.00  1.00              
ATOM   3580  CB  ARG Q 223      43.918  78.503  88.748  1.00  1.00              
ATOM   3581  HB1 ARG Q 223      43.976  78.815  87.711  1.00  1.00              
ATOM   3582  HB2 ARG Q 223      43.211  79.162  89.255  1.00  1.00              
ATOM   3583  CG  ARG Q 223      43.370  77.069  88.781  1.00  1.00              
ATOM   3584  HG1 ARG Q 223      43.294  76.721  89.811  1.00  1.00              
ATOM   3585  HG2 ARG Q 223      44.041  76.400  88.240  1.00  1.00              
ATOM   3586  CD  ARG Q 223      41.965  77.029  88.160  1.00  1.00              
ATOM   3587  HD1 ARG Q 223      41.339  77.775  88.656  1.00  1.00              
ATOM   3588  HD2 ARG Q 223      41.522  76.051  88.359  1.00  1.00              
ATOM   3589  NE  ARG Q 223      41.977  77.285  86.704  1.00  1.00              
ATOM   3590  HE  ARG Q 223      41.800  78.223  86.387  1.00  1.00              
ATOM   3591  CZ  ARG Q 223      42.230  76.382  85.772  1.00  1.00              
ATOM   3592  NH1 ARG Q 223      42.624  75.182  86.072  1.00  1.00              
ATOM   3593 1HH1 ARG Q 223      42.900  74.950  87.004  1.00  1.00              
ATOM   3594 2HH1 ARG Q 223      42.799  74.532  85.305  1.00  1.00              
ATOM   3595  NH2 ARG Q 223      42.113  76.652  84.510  1.00  1.00              
ATOM   3596 1HH2 ARG Q 223      41.883  77.565  84.181  1.00  1.00              
ATOM   3597 2HH2 ARG Q 223      42.577  75.998  83.868  1.00  1.00              
ATOM   3598  C   ARG Q 223      45.311  78.211  90.838  1.00  1.00              
ATOM   3599  O   ARG Q 223      44.326  78.370  91.556  1.00  1.00              
ATOM   3600  N   ASN Q 224      46.398  77.571  91.206  1.00  1.00              
ATOM   3601  H   ASN Q 224      47.175  77.624  90.561  1.00  1.00              
ATOM   3602  CA  ASN Q 224      46.664  76.898  92.447  1.00  1.00              
ATOM   3603  HA  ASN Q 224      45.833  76.994  93.150  1.00  1.00              
ATOM   3604  CB  ASN Q 224      46.894  75.441  92.059  1.00  1.00              
ATOM   3605  HB1 ASN Q 224      47.686  75.341  91.314  1.00  1.00              
ATOM   3606  HB2 ASN Q 224      45.976  75.000  91.671  1.00  1.00              
ATOM   3607  CG  ASN Q 224      47.278  74.736  93.311  1.00  1.00              
ATOM   3608  OD1 ASN Q 224      46.411  74.437  94.099  1.00  1.00              
ATOM   3609  ND2 ASN Q 224      48.551  74.501  93.540  1.00  1.00              
ATOM   3610 1HD2 ASN Q 224      49.220  74.829  92.862  1.00  1.00              
ATOM   3611 2HD2 ASN Q 224      48.800  74.282  94.496  1.00  1.00              
ATOM   3612  C   ASN Q 224      47.926  77.508  93.063  1.00  1.00              
ATOM   3613  O   ASN Q 224      47.993  77.802  94.256  1.00  1.00              
ATOM   3614  N   ASP Q 225      48.927  77.697  92.211  1.00  1.00              
ATOM   3615  H   ASP Q 225      48.800  77.479  91.228  1.00  1.00              
ATOM   3616  CA  ASP Q 225      50.126  78.431  92.533  1.00  1.00              
ATOM   3617  HA  ASP Q 225      50.362  78.263  93.581  1.00  1.00              
ATOM   3618  CB  ASP Q 225      51.314  77.878  91.725  1.00  1.00              
ATOM   3619  HB1 ASP Q 225      51.610  76.929  92.176  1.00  1.00              
ATOM   3620  HB2 ASP Q 225      52.159  78.553  91.830  1.00  1.00              
ATOM   3621  CG  ASP Q 225      51.032  77.614  90.240  1.00  1.00              
ATOM   3622  OD1 ASP Q 225      50.213  76.707  89.966  1.00  1.00              
ATOM   3623  OD2 ASP Q 225      51.679  78.266  89.392  1.00  1.00              
ATOM   3624  C   ASP Q 225      49.867  79.944  92.376  1.00  1.00              
ATOM   3625  O   ASP Q 225      48.890  80.391  91.772  1.00  1.00              
ATOM   3626  N   SER Q 226      50.690  80.771  93.013  1.00  1.00              
ATOM   3627  H   SER Q 226      51.421  80.370  93.590  1.00  1.00              
ATOM   3628  CA  SER Q 226      50.325  82.167  93.272  1.00  1.00              
ATOM   3629  HA  SER Q 226      49.629  82.505  92.505  1.00  1.00              
ATOM   3630  CB  SER Q 226      49.579  82.229  94.611  1.00  1.00              
ATOM   3631  HB1 SER Q 226      50.293  82.175  95.433  1.00  1.00              
ATOM   3632  HB2 SER Q 226      48.903  81.373  94.680  1.00  1.00              
ATOM   3633  OG  SER Q 226      48.805  83.408  94.721  1.00  1.00              
ATOM   3634  HG  SER Q 226      48.306  83.351  95.540  1.00  1.00              
ATOM   3635  C   SER Q 226      51.517  83.130  93.197  1.00  1.00              
ATOM   3636  O   SER Q 226      51.772  83.939  94.096  1.00  1.00              
ATOM   3637  N   LEU Q 227      52.291  83.003  92.115  1.00  1.00              
ATOM   3638  H   LEU Q 227      52.023  82.308  91.434  1.00  1.00              
ATOM   3639  CA  LEU Q 227      53.572  83.677  91.925  1.00  1.00              
ATOM   3640  HA  LEU Q 227      54.074  83.639  92.894  1.00  1.00              
ATOM   3641  CB  LEU Q 227      54.491  82.897  90.962  1.00  1.00              
ATOM   3642  HB1 LEU Q 227      55.348  83.539  90.774  1.00  1.00              
ATOM   3643  HB2 LEU Q 227      53.983  82.724  90.020  1.00  1.00              
ATOM   3644  CG  LEU Q 227      55.072  81.565  91.473  1.00  1.00              
ATOM   3645  HG  LEU Q 227      55.523  81.718  92.453  1.00  1.00              
ATOM   3646  CD1 LEU Q 227      54.068  80.420  91.553  1.00  1.00              
ATOM   3647 1HD1 LEU Q 227      54.580  79.488  91.790  1.00  1.00              
ATOM   3648 2HD1 LEU Q 227      53.356  80.614  92.348  1.00  1.00              
ATOM   3649 3HD1 LEU Q 227      53.536  80.305  90.606  1.00  1.00              
ATOM   3650  CD2 LEU Q 227      56.164  81.113  90.505  1.00  1.00              
ATOM   3651 1HD2 LEU Q 227      56.649  80.222  90.901  1.00  1.00              
ATOM   3652 2HD2 LEU Q 227      55.726  80.892  89.531  1.00  1.00              
ATOM   3653 3HD2 LEU Q 227      56.909  81.898  90.390  1.00  1.00              
ATOM   3654  C   LEU Q 227      53.483  85.179  91.609  1.00  1.00              
ATOM   3655  O   LEU Q 227      53.966  85.642  90.574  1.00  1.00              
ATOM   3656  N   SER Q 228      52.941  85.971  92.532  1.00  1.00              
ATOM   3657  H   SER Q 228      52.544  85.502  93.342  1.00  1.00              
ATOM   3658  CA  SER Q 228      52.890  87.439  92.490  1.00  1.00              
ATOM   3659  HA  SER Q 228      52.546  87.720  91.495  1.00  1.00              
ATOM   3660  CB  SER Q 228      51.834  87.925  93.493  1.00  1.00              
ATOM   3661  HB1 SER Q 228      52.248  87.914  94.502  1.00  1.00              
ATOM   3662  HB2 SER Q 228      50.973  87.255  93.464  1.00  1.00              
ATOM   3663  OG  SER Q 228      51.396  89.228  93.163  1.00  1.00              
ATOM   3664  HG  SER Q 228      50.875  89.188  92.356  1.00  1.00              
ATOM   3665  C   SER Q 228      54.259  88.124  92.707  1.00  1.00              
ATOM   3666  O   SER Q 228      54.448  88.957  93.589  1.00  1.00              
ATOM   3667  N   SER Q 229      55.244  87.727  91.898  1.00  1.00              
ATOM   3668  H   SER Q 229      55.002  86.994  91.243  1.00  1.00              
ATOM   3669  CA  SER Q 229      56.549  88.369  91.669  1.00  1.00              
ATOM   3670  HA  SER Q 229      56.396  89.425  91.448  1.00  1.00              
ATOM   3671  CB  SER Q 229      57.459  88.255  92.903  1.00  1.00              
ATOM   3672  HB1 SER Q 229      58.508  88.297  92.607  1.00  1.00              
ATOM   3673  HB2 SER Q 229      57.278  87.314  93.424  1.00  1.00              
ATOM   3674  OG  SER Q 229      57.205  89.350  93.752  1.00  1.00              
ATOM   3675  HG  SER Q 229      56.277  89.285  94.032  1.00  1.00              
ATOM   3676  C   SER Q 229      57.270  87.757  90.463  1.00  1.00              
ATOM   3677  O   SER Q 229      58.376  88.192  90.121  1.00  1.00              
ATOM   3678  N   VAL Q 230      56.660  86.752  89.808  1.00  1.00              
ATOM   3679  H   VAL Q 230      55.749  86.433  90.119  1.00  1.00              
ATOM   3680  CA  VAL Q 230      57.240  86.155  88.603  1.00  1.00              
ATOM   3681  HA  VAL Q 230      58.238  85.820  88.861  1.00  1.00              
ATOM   3682  CB  VAL Q 230      56.487  84.909  88.100  1.00  1.00              
ATOM   3683  HB  VAL Q 230      56.292  84.271  88.957  1.00  1.00              
ATOM   3684  CG1 VAL Q 230      55.154  85.215  87.414  1.00  1.00              
ATOM   3685 1HG1 VAL Q 230      54.666  84.275  87.168  1.00  1.00              
ATOM   3686 2HG1 VAL Q 230      54.511  85.785  88.083  1.00  1.00              
ATOM   3687 3HG1 VAL Q 230      55.308  85.781  86.496  1.00  1.00              
ATOM   3688  CG2 VAL Q 230      57.341  84.086  87.123  1.00  1.00              
ATOM   3689 1HG2 VAL Q 230      56.831  83.150  86.891  1.00  1.00              
ATOM   3690 2HG2 VAL Q 230      57.509  84.635  86.197  1.00  1.00              
ATOM   3691 3HG2 VAL Q 230      58.301  83.842  87.581  1.00  1.00              
ATOM   3692  C   VAL Q 230      57.360  87.224  87.519  1.00  1.00              
ATOM   3693  O   VAL Q 230      56.462  88.042  87.334  1.00  1.00              
ATOM   3694  N   LYS Q 231      58.461  87.189  86.773  1.00  1.00              
ATOM   3695  H   LYS Q 231      59.177  86.519  87.026  1.00  1.00              
ATOM   3696  CA  LYS Q 231      58.742  88.103  85.665  1.00  1.00              
ATOM   3697  HA  LYS Q 231      57.840  88.656  85.403  1.00  1.00              
ATOM   3698  CB  LYS Q 231      59.840  89.103  86.096  1.00  1.00              
ATOM   3699  HB1 LYS Q 231      60.334  89.513  85.214  1.00  1.00              
ATOM   3700  HB2 LYS Q 231      60.599  88.572  86.673  1.00  1.00              
ATOM   3701  CG  LYS Q 231      59.304  90.275  86.942  1.00  1.00              
ATOM   3702  HG1 LYS Q 231      60.130  90.725  87.494  1.00  1.00              
ATOM   3703  HG2 LYS Q 231      58.580  89.897  87.664  1.00  1.00              
ATOM   3704  CD  LYS Q 231      58.656  91.360  86.065  1.00  1.00              
ATOM   3705  HD1 LYS Q 231      58.070  90.877  85.292  1.00  1.00              
ATOM   3706  HD2 LYS Q 231      59.431  91.954  85.580  1.00  1.00              
ATOM   3707  CE  LYS Q 231      57.735  92.265  86.888  1.00  1.00              
ATOM   3708  HE1 LYS Q 231      58.336  92.929  87.514  1.00  1.00              
ATOM   3709  HE2 LYS Q 231      57.145  91.627  87.553  1.00  1.00              
ATOM   3710  NZ  LYS Q 231      56.797  93.049  86.045  1.00  1.00              
ATOM   3711  HZ1 LYS Q 231      56.140  93.552  86.635  1.00  1.00              
ATOM   3712  HZ2 LYS Q 231      57.235  93.695  85.409  1.00  1.00              
ATOM   3713  HZ3 LYS Q 231      56.176  92.459  85.484  1.00  1.00              
ATOM   3714  C   LYS Q 231      59.164  87.343  84.411  1.00  1.00              
ATOM   3715  O   LYS Q 231      58.880  87.803  83.303  1.00  1.00              
ATOM   3716  N   VAL Q 232      59.733  86.143  84.564  1.00  1.00              
ATOM   3717  H   VAL Q 232      60.012  85.845  85.489  1.00  1.00              
ATOM   3718  CA  VAL Q 232      59.938  85.226  83.427  1.00  1.00              
ATOM   3719  HA  VAL Q 232      59.305  85.569  82.610  1.00  1.00              
ATOM   3720  CB  VAL Q 232      61.388  85.266  82.874  1.00  1.00              
ATOM   3721  HB  VAL Q 232      61.358  84.869  81.858  1.00  1.00              
ATOM   3722  CG1 VAL Q 232      61.983  86.685  82.805  1.00  1.00              
ATOM   3723 1HG1 VAL Q 232      62.915  86.665  82.239  1.00  1.00              
ATOM   3724 2HG1 VAL Q 232      61.298  87.378  82.328  1.00  1.00              
ATOM   3725 3HG1 VAL Q 232      62.196  87.055  83.809  1.00  1.00              
ATOM   3726  CG2 VAL Q 232      62.394  84.433  83.666  1.00  1.00              
ATOM   3727 1HG2 VAL Q 232      63.373  84.494  83.192  1.00  1.00              
ATOM   3728 2HG2 VAL Q 232      62.462  84.817  84.680  1.00  1.00              
ATOM   3729 3HG2 VAL Q 232      62.092  83.385  83.673  1.00  1.00              
ATOM   3730  C   VAL Q 232      59.476  83.793  83.725  1.00  1.00              
ATOM   3731  O   VAL Q 232      59.635  83.301  84.847  1.00  1.00              
ATOM   3732  N   LEU Q 233      58.881  83.148  82.713  1.00  1.00              
ATOM   3733  H   LEU Q 233      58.937  83.540  81.786  1.00  1.00              
ATOM   3734  CA  LEU Q 233      58.163  81.878  82.822  1.00  1.00              
ATOM   3735  HA  LEU Q 233      58.608  81.303  83.630  1.00  1.00              
ATOM   3736  CB  LEU Q 233      56.683  82.132  83.179  1.00  1.00              
ATOM   3737  HB1 LEU Q 233      56.210  82.614  82.325  1.00  1.00              
ATOM   3738  HB2 LEU Q 233      56.626  82.810  84.031  1.00  1.00              
ATOM   3739  CG  LEU Q 233      55.887  80.854  83.513  1.00  1.00              
ATOM   3740  HG  LEU Q 233      56.139  80.067  82.805  1.00  1.00              
ATOM   3741  CD1 LEU Q 233      56.181  80.359  84.929  1.00  1.00              
ATOM   3742 1HD1 LEU Q 233      55.579  79.475  85.144  1.00  1.00              
ATOM   3743 2HD1 LEU Q 233      57.230  80.080  85.002  1.00  1.00              
ATOM   3744 3HD1 LEU Q 233      55.952  81.132  85.665  1.00  1.00              
ATOM   3745  CD2 LEU Q 233      54.387  81.129  83.415  1.00  1.00              
ATOM   3746 1HD2 LEU Q 233      53.830  80.220  83.641  1.00  1.00              
ATOM   3747 2HD2 LEU Q 233      54.104  81.900  84.129  1.00  1.00              
ATOM   3748 3HD2 LEU Q 233      54.134  81.453  82.405  1.00  1.00              
ATOM   3749  C   LEU Q 233      58.261  81.066  81.526  1.00  1.00              
ATOM   3750  O   LEU Q 233      57.751  81.509  80.485  1.00  1.00              
ATOM   3751  N   ASP Q 234      58.921  79.895  81.584  1.00  1.00              
ATOM   3752  H   ASP Q 234      59.331  79.599  82.470  1.00  1.00              
ATOM   3753  CA  ASP Q 234      59.513  79.397  80.332  1.00  1.00              
ATOM   3754  HA  ASP Q 234      59.098  79.937  79.481  1.00  1.00              
ATOM   3755  CB  ASP Q 234      61.011  79.763  80.334  1.00  1.00              
ATOM   3756  HB1 ASP Q 234      61.470  79.386  79.418  1.00  1.00              
ATOM   3757  HB2 ASP Q 234      61.503  79.288  81.182  1.00  1.00              
ATOM   3758  CG  ASP Q 234      61.228  81.287  80.394  1.00  1.00              
ATOM   3759  OD1 ASP Q 234      60.634  82.012  79.568  1.00  1.00              
ATOM   3760  OD2 ASP Q 234      62.039  81.779  81.208  1.00  1.00              
ATOM   3761  C   ASP Q 234      59.196  77.943  80.032  1.00  1.00              
ATOM   3762  O   ASP Q 234      60.013  77.067  80.250  1.00  1.00              
ATOM   3763  N   LEU Q 235      57.996  77.689  79.516  1.00  1.00              
ATOM   3764  H   LEU Q 235      57.440  78.496  79.261  1.00  1.00              
ATOM   3765  CA  LEU Q 235      57.392  76.381  79.240  1.00  1.00              
ATOM   3766  HA  LEU Q 235      57.804  75.645  79.930  1.00  1.00              
ATOM   3767  CB  LEU Q 235      55.883  76.543  79.533  1.00  1.00              
ATOM   3768  HB1 LEU Q 235      55.362  75.629  79.254  1.00  1.00              
ATOM   3769  HB2 LEU Q 235      55.489  77.341  78.903  1.00  1.00              
ATOM   3770  CG  LEU Q 235      55.601  76.869  81.019  1.00  1.00              
ATOM   3771  HG  LEU Q 235      56.540  77.036  81.534  1.00  1.00              
ATOM   3772  CD1 LEU Q 235      54.775  78.142  81.184  1.00  1.00              
ATOM   3773 1HD1 LEU Q 235      54.530  78.285  82.237  1.00  1.00              
ATOM   3774 2HD1 LEU Q 235      55.342  79.002  80.826  1.00  1.00              
ATOM   3775 3HD1 LEU Q 235      53.857  78.067  80.617  1.00  1.00              
ATOM   3776  CD2 LEU Q 235      54.900  75.707  81.720  1.00  1.00              
ATOM   3777 1HD2 LEU Q 235      55.542  74.828  81.690  1.00  1.00              
ATOM   3778 2HD2 LEU Q 235      54.703  75.962  82.762  1.00  1.00              
ATOM   3779 3HD2 LEU Q 235      53.961  75.475  81.222  1.00  1.00              
ATOM   3780  C   LEU Q 235      57.706  75.873  77.833  1.00  1.00              
ATOM   3781  O   LEU Q 235      56.813  75.421  77.128  1.00  1.00              
ATOM   3782  N   SER Q 236      58.964  76.011  77.418  1.00  1.00              
ATOM   3783  H   SER Q 236      59.635  76.291  78.121  1.00  1.00              
ATOM   3784  CA  SER Q 236      59.442  75.824  76.038  1.00  1.00              
ATOM   3785  HA  SER Q 236      58.635  76.029  75.334  1.00  1.00              
ATOM   3786  CB  SER Q 236      60.590  76.807  75.813  1.00  1.00              
ATOM   3787  HB1 SER Q 236      61.046  76.644  74.838  1.00  1.00              
ATOM   3788  HB2 SER Q 236      61.353  76.654  76.578  1.00  1.00              
ATOM   3789  OG  SER Q 236      60.105  78.131  75.897  1.00  1.00              
ATOM   3790  HG  SER Q 236      59.420  78.160  76.587  1.00  1.00              
ATOM   3791  C   SER Q 236      59.987  74.421  75.789  1.00  1.00              
ATOM   3792  O   SER Q 236      60.699  73.874  76.623  1.00  1.00              
ATOM   3793  N   PHE Q 237      59.722  73.847  74.621  1.00  1.00              
ATOM   3794  H   PHE Q 237      59.177  74.386  73.958  1.00  1.00              
ATOM   3795  CA  PHE Q 237      59.971  72.438  74.328  1.00  1.00              
ATOM   3796  HA  PHE Q 237      59.481  72.203  73.386  1.00  1.00              
ATOM   3797  CB  PHE Q 237      61.475  72.154  74.120  1.00  1.00              
ATOM   3798  HB1 PHE Q 237      61.972  72.064  75.086  1.00  1.00              
ATOM   3799  HB2 PHE Q 237      61.925  73.013  73.620  1.00  1.00              
ATOM   3800  CG  PHE Q 237      61.777  70.913  73.293  1.00  1.00              
ATOM   3801  CD1 PHE Q 237      62.313  71.043  71.995  1.00  1.00              
ATOM   3802  HD1 PHE Q 237      62.515  72.023  71.585  1.00  1.00              
ATOM   3803  CE1 PHE Q 237      62.573  69.902  71.214  1.00  1.00              
ATOM   3804  HE1 PHE Q 237      62.972  70.009  70.215  1.00  1.00              
ATOM   3805  CZ  PHE Q 237      62.292  68.623  71.722  1.00  1.00              
ATOM   3806  HZ  PHE Q 237      62.477  67.748  71.114  1.00  1.00              
ATOM   3807  CE2 PHE Q 237      61.761  68.484  73.016  1.00  1.00              
ATOM   3808  HE2 PHE Q 237      61.527  67.504  73.403  1.00  1.00              
ATOM   3809  CD2 PHE Q 237      61.517  69.624  73.802  1.00  1.00              
ATOM   3810  HD2 PHE Q 237      61.101  69.497  74.789  1.00  1.00              
ATOM   3811  C   PHE Q 237      59.297  71.563  75.399  1.00  1.00              
ATOM   3812  O   PHE Q 237      59.913  70.999  76.291  1.00  1.00              
ATOM   3813  N   ASN Q 238      57.980  71.519  75.364  1.00  1.00              
ATOM   3814  H   ASN Q 238      57.509  72.176  74.753  1.00  1.00              
ATOM   3815  CA  ASN Q 238      57.181  70.453  75.955  1.00  1.00              
ATOM   3816  HA  ASN Q 238      57.346  70.405  77.031  1.00  1.00              
ATOM   3817  CB  ASN Q 238      55.709  70.885  75.659  1.00  1.00              
ATOM   3818  HB1 ASN Q 238      55.545  71.877  76.077  1.00  1.00              
ATOM   3819  HB2 ASN Q 238      55.023  70.218  76.181  1.00  1.00              
ATOM   3820  CG  ASN Q 238      55.263  70.928  74.180  1.00  1.00              
ATOM   3821  OD1 ASN Q 238      54.146  71.296  73.865  1.00  1.00              
ATOM   3822  ND2 ASN Q 238      56.082  70.615  73.196  1.00  1.00              
ATOM   3823 1HD2 ASN Q 238      57.059  70.429  73.343  1.00  1.00              
ATOM   3824 2HD2 ASN Q 238      55.687  70.586  72.269  1.00  1.00              
ATOM   3825  C   ASN Q 238      57.497  69.067  75.341  1.00  1.00              
ATOM   3826  O   ASN Q 238      58.586  68.799  74.838  1.00  1.00              
ATOM   3827  N   THR Q 239      56.465  68.232  75.207  1.00  1.00              
ATOM   3828  H   THR Q 239      55.576  68.520  75.590  1.00  1.00              
ATOM   3829  CA  THR Q 239      56.413  67.205  74.159  1.00  1.00              
ATOM   3830  HA  THR Q 239      57.199  67.397  73.427  1.00  1.00              
ATOM   3831  CB  THR Q 239      56.703  65.823  74.776  1.00  1.00              
ATOM   3832  HB  THR Q 239      57.608  65.908  75.375  1.00  1.00              
ATOM   3833  CG2 THR Q 239      55.568  65.299  75.659  1.00  1.00              
ATOM   3834 1HG2 THR Q 239      55.880  64.379  76.153  1.00  1.00              
ATOM   3835 2HG2 THR Q 239      55.315  66.035  76.422  1.00  1.00              
ATOM   3836 3HG2 THR Q 239      54.677  65.094  75.064  1.00  1.00              
ATOM   3837  OG1 THR Q 239      56.942  64.846  73.784  1.00  1.00              
ATOM   3838  HG1 THR Q 239      57.127  64.023  74.247  1.00  1.00              
ATOM   3839  C   THR Q 239      55.092  67.219  73.388  1.00  1.00              
ATOM   3840  O   THR Q 239      54.223  68.047  73.639  1.00  1.00              
ATOM   3841  N   ARG Q 240      54.956  66.324  72.401  1.00  1.00              
ATOM   3842  H   ARG Q 240      55.699  65.637  72.328  1.00  1.00              
ATOM   3843  CA  ARG Q 240      53.904  66.327  71.371  1.00  1.00              
ATOM   3844  HA  ARG Q 240      53.823  67.365  71.042  1.00  1.00              
ATOM   3845  CB  ARG Q 240      54.355  65.504  70.146  1.00  1.00              
ATOM   3846  HB1 ARG Q 240      54.194  64.443  70.344  1.00  1.00              
ATOM   3847  HB2 ARG Q 240      55.422  65.659  69.972  1.00  1.00              
ATOM   3848  CG  ARG Q 240      53.591  65.942  68.880  1.00  1.00              
ATOM   3849  HG1 ARG Q 240      54.043  66.856  68.488  1.00  1.00              
ATOM   3850  HG2 ARG Q 240      52.555  66.170  69.130  1.00  1.00              
ATOM   3851  CD  ARG Q 240      53.565  64.870  67.784  1.00  1.00              
ATOM   3852  HD1 ARG Q 240      52.966  65.250  66.954  1.00  1.00              
ATOM   3853  HD2 ARG Q 240      53.052  63.989  68.173  1.00  1.00              
ATOM   3854  NE  ARG Q 240      54.912  64.533  67.275  1.00  1.00              
ATOM   3855  HE  ARG Q 240      55.383  65.261  66.761  1.00  1.00              
ATOM   3856  CZ  ARG Q 240      55.534  63.369  67.371  1.00  1.00              
ATOM   3857  NH1 ARG Q 240      55.040  62.371  68.053  1.00  1.00              
ATOM   3858 1HH1 ARG Q 240      54.178  62.515  68.551  1.00  1.00              
ATOM   3859 2HH1 ARG Q 240      55.522  61.495  68.109  1.00  1.00              
ATOM   3860  NH2 ARG Q 240      56.683  63.194  66.779  1.00  1.00              
ATOM   3861 1HH2 ARG Q 240      57.116  63.962  66.295  1.00  1.00              
ATOM   3862 2HH2 ARG Q 240      57.154  62.310  66.827  1.00  1.00              
ATOM   3863  C   ARG Q 240      52.486  65.961  71.851  1.00  1.00              
ATOM   3864  O   ARG Q 240      51.904  64.987  71.375  1.00  1.00              
ATOM   3865  N   LEU Q 241      51.929  66.758  72.760  1.00  1.00              
ATOM   3866  H   LEU Q 241      52.504  67.501  73.147  1.00  1.00              
ATOM   3867  CA  LEU Q 241      50.558  66.669  73.253  1.00  1.00              
ATOM   3868  HA  LEU Q 241      49.940  66.199  72.486  1.00  1.00              
ATOM   3869  CB  LEU Q 241      50.546  65.775  74.507  1.00  1.00              
ATOM   3870  HB1 LEU Q 241      51.225  66.203  75.248  1.00  1.00              
ATOM   3871  HB2 LEU Q 241      50.928  64.790  74.232  1.00  1.00              
ATOM   3872  CG  LEU Q 241      49.164  65.601  75.164  1.00  1.00              
ATOM   3873  HG  LEU Q 241      48.812  66.568  75.521  1.00  1.00              
ATOM   3874  CD1 LEU Q 241      48.108  65.016  74.219  1.00  1.00              
ATOM   3875 1HD1 LEU Q 241      47.176  64.870  74.765  1.00  1.00              
ATOM   3876 2HD1 LEU Q 241      47.917  65.698  73.393  1.00  1.00              
ATOM   3877 3HD1 LEU Q 241      48.446  64.055  73.828  1.00  1.00              
ATOM   3878  CD2 LEU Q 241      49.290  64.661  76.360  1.00  1.00              
ATOM   3879 1HD2 LEU Q 241      48.326  64.566  76.860  1.00  1.00              
ATOM   3880 2HD2 LEU Q 241      49.629  63.677  76.036  1.00  1.00              
ATOM   3881 3HD2 LEU Q 241      50.008  65.067  77.073  1.00  1.00              
ATOM   3882  C   LEU Q 241      50.017  68.082  73.528  1.00  1.00              
ATOM   3883  O   LEU Q 241      50.538  68.827  74.356  1.00  1.00              
ATOM   3884  N   SER Q 242      48.995  68.472  72.767  1.00  1.00              
ATOM   3885  H   SER Q 242      48.634  67.823  72.085  1.00  1.00              
ATOM   3886  CA  SER Q 242      48.608  69.875  72.594  1.00  1.00              
ATOM   3887  HA  SER Q 242      49.513  70.425  72.373  1.00  1.00              
ATOM   3888  CB  SER Q 242      47.693  69.998  71.373  1.00  1.00              
ATOM   3889  HB1 SER Q 242      47.470  71.048  71.195  1.00  1.00              
ATOM   3890  HB2 SER Q 242      46.759  69.463  71.555  1.00  1.00              
ATOM   3891  OG  SER Q 242      48.332  69.461  70.227  1.00  1.00              
ATOM   3892  HG  SER Q 242      47.713  69.486  69.489  1.00  1.00              
ATOM   3893  C   SER Q 242      47.915  70.502  73.813  1.00  1.00              
ATOM   3894  O   SER Q 242      46.755  70.213  74.123  1.00  1.00              
ATOM   3895  N   ASN Q 243      48.628  71.421  74.465  1.00  1.00              
ATOM   3896  H   ASN Q 243      49.535  71.645  74.070  1.00  1.00              
ATOM   3897  CA  ASN Q 243      48.227  72.128  75.682  1.00  1.00              
ATOM   3898  HA  ASN Q 243      47.912  71.386  76.421  1.00  1.00              
ATOM   3899  CB  ASN Q 243      49.464  72.847  76.263  1.00  1.00              
ATOM   3900  HB1 ASN Q 243      49.119  73.645  76.921  1.00  1.00              
ATOM   3901  HB2 ASN Q 243      50.054  73.293  75.465  1.00  1.00              
ATOM   3902  CG  ASN Q 243      50.384  71.966  77.100  1.00  1.00              
ATOM   3903  OD1 ASN Q 243      50.595  72.220  78.270  1.00  1.00              
ATOM   3904  ND2 ASN Q 243      50.986  70.934  76.550  1.00  1.00              
ATOM   3905 1HD2 ASN Q 243      50.815  70.619  75.606  1.00  1.00              
ATOM   3906 2HD2 ASN Q 243      51.654  70.439  77.132  1.00  1.00              
ATOM   3907  C   ASN Q 243      47.034  73.069  75.439  1.00  1.00              
ATOM   3908  O   ASN Q 243      47.170  74.144  74.855  1.00  1.00              
ATOM   3909  N   GLN Q 244      45.853  72.645  75.885  1.00  1.00              
ATOM   3910  H   GLN Q 244      45.798  71.707  76.255  1.00  1.00              
ATOM   3911  CA  GLN Q 244      44.614  73.436  75.819  1.00  1.00              
ATOM   3912  HA  GLN Q 244      44.713  74.207  75.065  1.00  1.00              
ATOM   3913  CB  GLN Q 244      43.453  72.492  75.448  1.00  1.00              
ATOM   3914  HB1 GLN Q 244      42.513  73.047  75.472  1.00  1.00              
ATOM   3915  HB2 GLN Q 244      43.395  71.715  76.213  1.00  1.00              
ATOM   3916  CG  GLN Q 244      43.580  71.822  74.071  1.00  1.00              
ATOM   3917  HG1 GLN Q 244      44.625  71.699  73.812  1.00  1.00              
ATOM   3918  HG2 GLN Q 244      43.109  72.446  73.312  1.00  1.00              
ATOM   3919  CD  GLN Q 244      42.941  70.441  74.061  1.00  1.00              
ATOM   3920  OE1 GLN Q 244      41.733  70.282  74.077  1.00  1.00              
ATOM   3921  NE2 GLN Q 244      43.732  69.389  74.080  1.00  1.00              
ATOM   3922 1HE2 GLN Q 244      44.739  69.505  74.065  1.00  1.00              
ATOM   3923 2HE2 GLN Q 244      43.282  68.493  74.115  1.00  1.00              
ATOM   3924  C   GLN Q 244      44.267  74.086  77.167  1.00  1.00              
ATOM   3925  O   GLN Q 244      43.588  75.109  77.226  1.00  1.00              
ATOM   3926  N   ALA Q 245      44.730  73.458  78.249  1.00  1.00              
ATOM   3927  H   ALA Q 245      45.314  72.651  78.108  1.00  1.00              
ATOM   3928  CA  ALA Q 245      44.499  73.851  79.626  1.00  1.00              
ATOM   3929  HA  ALA Q 245      43.516  74.316  79.718  1.00  1.00              
ATOM   3930  CB  ALA Q 245      44.508  72.554  80.449  1.00  1.00              
ATOM   3931  HB1 ALA Q 245      44.176  72.750  81.464  1.00  1.00              
ATOM   3932  HB2 ALA Q 245      43.816  71.834  80.009  1.00  1.00              
ATOM   3933  HB3 ALA Q 245      45.510  72.127  80.464  1.00  1.00              
ATOM   3934  C   ALA Q 245      45.580  74.859  80.048  1.00  1.00              
ATOM   3935  O   ALA Q 245      46.774  74.543  80.086  1.00  1.00              
ATOM   3936  N   PHE Q 246      45.148  76.099  80.264  1.00  1.00              
ATOM   3937  H   PHE Q 246      44.155  76.239  80.378  1.00  1.00              
ATOM   3938  CA  PHE Q 246      45.961  77.295  80.101  1.00  1.00              
ATOM   3939  HA  PHE Q 246      46.981  77.093  80.421  1.00  1.00              
ATOM   3940  CB  PHE Q 246      45.947  77.584  78.585  1.00  1.00              
ATOM   3941  HB1 PHE Q 246      44.915  77.752  78.271  1.00  1.00              
ATOM   3942  HB2 PHE Q 246      46.292  76.691  78.060  1.00  1.00              
ATOM   3943  CG  PHE Q 246      46.803  78.726  78.085  1.00  1.00              
ATOM   3944  CD1 PHE Q 246      46.268  79.669  77.187  1.00  1.00              
ATOM   3945  HD1 PHE Q 246      45.225  79.620  76.906  1.00  1.00              
ATOM   3946  CE1 PHE Q 246      47.094  80.663  76.638  1.00  1.00              
ATOM   3947  HE1 PHE Q 246      46.679  81.388  75.955  1.00  1.00              
ATOM   3948  CZ  PHE Q 246      48.454  80.717  76.985  1.00  1.00              
ATOM   3949  HZ  PHE Q 246      49.094  81.479  76.573  1.00  1.00              
ATOM   3950  CE2 PHE Q 246      48.988  79.783  77.887  1.00  1.00              
ATOM   3951  HE2 PHE Q 246      50.031  79.832  78.162  1.00  1.00              
ATOM   3952  CD2 PHE Q 246      48.162  78.787  78.431  1.00  1.00              
ATOM   3953  HD2 PHE Q 246      48.575  78.051  79.098  1.00  1.00              
ATOM   3954  C   PHE Q 246      45.397  78.453  80.920  1.00  1.00              
ATOM   3955  O   PHE Q 246      44.369  79.032  80.564  1.00  1.00              
ATOM   3956  N   PHE Q 247      46.040  78.787  82.043  1.00  1.00              
ATOM   3957  H   PHE Q 247      46.866  78.255  82.308  1.00  1.00              
ATOM   3958  CA  PHE Q 247      45.535  79.789  82.979  1.00  1.00              
ATOM   3959  HA  PHE Q 247      44.984  80.540  82.411  1.00  1.00              
ATOM   3960  CB  PHE Q 247      44.550  79.105  83.934  1.00  1.00              
ATOM   3961  HB1 PHE Q 247      45.094  78.480  84.643  1.00  1.00              
ATOM   3962  HB2 PHE Q 247      43.910  78.443  83.351  1.00  1.00              
ATOM   3963  CG  PHE Q 247      43.650  80.061  84.686  1.00  1.00              
ATOM   3964  CD1 PHE Q 247      44.058  80.604  85.917  1.00  1.00              
ATOM   3965  HD1 PHE Q 247      45.036  80.369  86.321  1.00  1.00              
ATOM   3966  CE1 PHE Q 247      43.176  81.417  86.650  1.00  1.00              
ATOM   3967  HE1 PHE Q 247      43.478  81.805  87.615  1.00  1.00              
ATOM   3968  CZ  PHE Q 247      41.908  81.729  86.135  1.00  1.00              
ATOM   3969  HZ  PHE Q 247      41.239  82.364  86.701  1.00  1.00              
ATOM   3970  CE2 PHE Q 247      41.512  81.217  84.888  1.00  1.00              
ATOM   3971  HE2 PHE Q 247      40.532  81.453  84.496  1.00  1.00              
ATOM   3972  CD2 PHE Q 247      42.382  80.382  84.164  1.00  1.00              
ATOM   3973  HD2 PHE Q 247      42.077  79.985  83.205  1.00  1.00              
ATOM   3974  C   PHE Q 247      46.662  80.488  83.737  1.00  1.00              
ATOM   3975  O   PHE Q 247      47.365  79.863  84.529  1.00  1.00              
ATOM   3976  N   GLY Q 248      46.806  81.796  83.499  1.00  1.00              
ATOM   3977  H   GLY Q 248      46.230  82.195  82.772  1.00  1.00              
ATOM   3978  CA  GLY Q 248      47.915  82.613  84.001  1.00  1.00              
ATOM   3979  HA1 GLY Q 248      48.571  82.864  83.168  1.00  1.00              
ATOM   3980  HA2 GLY Q 248      48.484  82.028  84.720  1.00  1.00              
ATOM   3981  C   GLY Q 248      47.515  83.919  84.693  1.00  1.00              
ATOM   3982  O   GLY Q 248      48.379  84.757  84.920  1.00  1.00              
ATOM   3983  N   LEU Q 249      46.241  84.086  85.079  1.00  1.00              
ATOM   3984  H   LEU Q 249      45.598  83.331  84.895  1.00  1.00              
ATOM   3985  CA  LEU Q 249      45.745  85.206  85.911  1.00  1.00              
ATOM   3986  HA  LEU Q 249      45.700  86.129  85.336  1.00  1.00              
ATOM   3987  CB  LEU Q 249      44.309  84.817  86.344  1.00  1.00              
ATOM   3988  HB1 LEU Q 249      44.343  83.793  86.709  1.00  1.00              
ATOM   3989  HB2 LEU Q 249      43.694  84.803  85.447  1.00  1.00              
ATOM   3990  CG  LEU Q 249      43.534  85.634  87.403  1.00  1.00              
ATOM   3991  HG  LEU Q 249      42.489  85.333  87.313  1.00  1.00              
ATOM   3992  CD1 LEU Q 249      43.945  85.316  88.843  1.00  1.00              
ATOM   3993 1HD1 LEU Q 249      43.218  85.751  89.529  1.00  1.00              
ATOM   3994 2HD1 LEU Q 249      43.960  84.237  89.000  1.00  1.00              
ATOM   3995 3HD1 LEU Q 249      44.920  85.737  89.078  1.00  1.00              
ATOM   3996  CD2 LEU Q 249      43.582  87.144  87.190  1.00  1.00              
ATOM   3997 1HD2 LEU Q 249      42.950  87.637  87.930  1.00  1.00              
ATOM   3998 2HD2 LEU Q 249      44.597  87.522  87.291  1.00  1.00              
ATOM   3999 3HD2 LEU Q 249      43.200  87.379  86.202  1.00  1.00              
ATOM   4000  C   LEU Q 249      46.646  85.471  87.116  1.00  1.00              
ATOM   4001  O   LEU Q 249      46.983  86.612  87.433  1.00  1.00              
ATOM   4002  N   ASN Q 250      47.068  84.377  87.742  1.00  1.00              
ATOM   4003  H   ASN Q 250      46.659  83.504  87.439  1.00  1.00              
ATOM   4004  CA  ASN Q 250      47.888  84.313  88.937  1.00  1.00              
ATOM   4005  HA  ASN Q 250      47.394  84.882  89.725  1.00  1.00              
ATOM   4006  CB  ASN Q 250      47.965  82.828  89.379  1.00  1.00              
ATOM   4007  HB1 ASN Q 250      48.582  82.768  90.274  1.00  1.00              
ATOM   4008  HB2 ASN Q 250      48.460  82.232  88.613  1.00  1.00              
ATOM   4009  CG  ASN Q 250      46.612  82.184  89.678  1.00  1.00              
ATOM   4010  OD1 ASN Q 250      45.691  82.223  88.871  1.00  1.00              
ATOM   4011  ND2 ASN Q 250      46.444  81.566  90.824  1.00  1.00              
ATOM   4012 1HD2 ASN Q 250      47.281  81.285  91.336  1.00  1.00              
ATOM   4013 2HD2 ASN Q 250      45.570  81.115  91.010  1.00  1.00              
ATOM   4014  C   ASN Q 250      49.294  84.916  88.785  1.00  1.00              
ATOM   4015  O   ASN Q 250      49.970  85.134  89.785  1.00  1.00              
ATOM   4016  N   LEU Q 251      49.740  85.209  87.560  1.00  1.00              
ATOM   4017  H   LEU Q 251      49.111  85.082  86.774  1.00  1.00              
ATOM   4018  CA  LEU Q 251      51.094  85.674  87.258  1.00  1.00              
ATOM   4019  HA  LEU Q 251      51.701  85.650  88.164  1.00  1.00              
ATOM   4020  CB  LEU Q 251      51.759  84.756  86.203  1.00  1.00              
ATOM   4021  HB1 LEU Q 251      52.756  85.154  86.046  1.00  1.00              
ATOM   4022  HB2 LEU Q 251      51.231  84.865  85.254  1.00  1.00              
ATOM   4023  CG  LEU Q 251      51.961  83.258  86.497  1.00  1.00              
ATOM   4024  HG  LEU Q 251      52.856  82.943  85.958  1.00  1.00              
ATOM   4025  CD1 LEU Q 251      52.168  82.930  87.973  1.00  1.00              
ATOM   4026 1HD1 LEU Q 251      52.578  81.924  88.069  1.00  1.00              
ATOM   4027 2HD1 LEU Q 251      52.854  83.648  88.415  1.00  1.00              
ATOM   4028 3HD1 LEU Q 251      51.225  82.967  88.514  1.00  1.00              
ATOM   4029  CD2 LEU Q 251      50.806  82.419  85.969  1.00  1.00              
ATOM   4030 1HD2 LEU Q 251      51.018  81.363  86.138  1.00  1.00              
ATOM   4031 2HD2 LEU Q 251      49.884  82.683  86.484  1.00  1.00              
ATOM   4032 3HD2 LEU Q 251      50.701  82.584  84.898  1.00  1.00              
ATOM   4033  C   LEU Q 251      51.075  87.133  86.773  1.00  1.00              
ATOM   4034  O   LEU Q 251      51.674  87.493  85.760  1.00  1.00              
ATOM   4035  N   SER Q 252      50.349  87.992  87.486  1.00  1.00              
ATOM   4036  H   SER Q 252      49.883  87.633  88.311  1.00  1.00              
ATOM   4037  CA  SER Q 252      49.989  89.357  87.061  1.00  1.00              
ATOM   4038  HA  SER Q 252      49.553  89.279  86.065  1.00  1.00              
ATOM   4039  CB  SER Q 252      48.904  89.919  88.000  1.00  1.00              
ATOM   4040  HB1 SER Q 252      48.206  90.527  87.423  1.00  1.00              
ATOM   4041  HB2 SER Q 252      49.377  90.561  88.745  1.00  1.00              
ATOM   4042  OG  SER Q 252      48.197  88.909  88.708  1.00  1.00              
ATOM   4043  HG  SER Q 252      47.682  88.349  88.102  1.00  1.00              
ATOM   4044  C   SER Q 252      51.155  90.360  86.951  1.00  1.00              
ATOM   4045  O   SER Q 252      50.935  91.568  86.900  1.00  1.00              
ATOM   4046  N   ASN Q 253      52.402  89.885  86.930  1.00  1.00              
ATOM   4047  H   ASN Q 253      52.502  88.880  86.920  1.00  1.00              
ATOM   4048  CA  ASN Q 253      53.605  90.678  86.673  1.00  1.00              
ATOM   4049  HA  ASN Q 253      53.284  91.576  86.138  1.00  1.00              
ATOM   4050  CB  ASN Q 253      54.243  91.107  88.008  1.00  1.00              
ATOM   4051  HB1 ASN Q 253      55.275  90.764  88.063  1.00  1.00              
ATOM   4052  HB2 ASN Q 253      53.701  90.679  88.851  1.00  1.00              
ATOM   4053  CG  ASN Q 253      54.201  92.617  88.142  1.00  1.00              
ATOM   4054  OD1 ASN Q 253      55.204  93.283  88.341  1.00  1.00              
ATOM   4055  ND2 ASN Q 253      53.050  93.224  87.988  1.00  1.00              
ATOM   4056 1HD2 ASN Q 253      52.217  92.705  87.730  1.00  1.00              
ATOM   4057 2HD2 ASN Q 253      53.039  94.223  88.045  1.00  1.00              
ATOM   4058  C   ASN Q 253      54.554  90.030  85.634  1.00  1.00              
ATOM   4059  O   ASN Q 253      55.724  90.396  85.524  1.00  1.00              
ATOM   4060  N   LEU Q 254      54.039  89.064  84.864  1.00  1.00              
ATOM   4061  H   LEU Q 254      53.051  88.862  84.959  1.00  1.00              
ATOM   4062  CA  LEU Q 254      54.787  88.190  83.966  1.00  1.00              
ATOM   4063  HA  LEU Q 254      55.665  87.861  84.523  1.00  1.00              
ATOM   4064  CB  LEU Q 254      53.942  86.933  83.678  1.00  1.00              
ATOM   4065  HB1 LEU Q 254      52.974  87.242  83.281  1.00  1.00              
ATOM   4066  HB2 LEU Q 254      53.775  86.437  84.628  1.00  1.00              
ATOM   4067  CG  LEU Q 254      54.547  85.899  82.703  1.00  1.00              
ATOM   4068  HG  LEU Q 254      54.521  86.272  81.683  1.00  1.00              
ATOM   4069  CD1 LEU Q 254      55.996  85.531  83.034  1.00  1.00              
ATOM   4070 1HD1 LEU Q 254      56.364  84.822  82.297  1.00  1.00              
ATOM   4071 2HD1 LEU Q 254      56.628  86.413  82.994  1.00  1.00              
ATOM   4072 3HD1 LEU Q 254      56.048  85.094  84.031  1.00  1.00              
ATOM   4073  CD2 LEU Q 254      53.706  84.627  82.713  1.00  1.00              
ATOM   4074 1HD2 LEU Q 254      54.110  83.917  81.994  1.00  1.00              
ATOM   4075 2HD2 LEU Q 254      53.707  84.185  83.707  1.00  1.00              
ATOM   4076 3HD2 LEU Q 254      52.683  84.869  82.427  1.00  1.00              
ATOM   4077  C   LEU Q 254      55.316  88.830  82.665  1.00  1.00              
ATOM   4078  O   LEU Q 254      54.783  88.650  81.570  1.00  1.00              
ATOM   4079  N   THR Q 255      56.467  89.484  82.759  1.00  1.00              
ATOM   4080  H   THR Q 255      56.851  89.641  83.679  1.00  1.00              
ATOM   4081  CA  THR Q 255      57.078  90.169  81.621  1.00  1.00              
ATOM   4082  HA  THR Q 255      56.286  90.782  81.193  1.00  1.00              
ATOM   4083  CB  THR Q 255      58.185  91.144  82.054  1.00  1.00              
ATOM   4084  HB  THR Q 255      58.764  91.465  81.187  1.00  1.00              
ATOM   4085  CG2 THR Q 255      57.604  92.396  82.702  1.00  1.00              
ATOM   4086 1HG2 THR Q 255      58.402  92.999  83.133  1.00  1.00              
ATOM   4087 2HG2 THR Q 255      57.078  92.986  81.954  1.00  1.00              
ATOM   4088 3HG2 THR Q 255      56.889  92.117  83.475  1.00  1.00              
ATOM   4089  OG1 THR Q 255      59.064  90.560  82.980  1.00  1.00              
ATOM   4090  HG1 THR Q 255      59.097  89.609  82.808  1.00  1.00              
ATOM   4091  C   THR Q 255      57.599  89.347  80.444  1.00  1.00              
ATOM   4092  O   THR Q 255      57.885  89.981  79.428  1.00  1.00              
ATOM   4093  N   TYR Q 256      57.769  88.017  80.508  1.00  1.00              
ATOM   4094  H   TYR Q 256      57.566  87.547  81.376  1.00  1.00              
ATOM   4095  CA  TYR Q 256      58.392  87.296  79.374  1.00  1.00              
ATOM   4096  HA  TYR Q 256      58.789  88.052  78.699  1.00  1.00              
ATOM   4097  CB  TYR Q 256      59.660  86.512  79.755  1.00  1.00              
ATOM   4098  HB1 TYR Q 256      59.423  85.487  80.042  1.00  1.00              
ATOM   4099  HB2 TYR Q 256      60.095  87.002  80.620  1.00  1.00              
ATOM   4100  CG  TYR Q 256      60.701  86.507  78.635  1.00  1.00              
ATOM   4101  CD1 TYR Q 256      61.964  87.095  78.852  1.00  1.00              
ATOM   4102  HD1 TYR Q 256      62.216  87.487  79.828  1.00  1.00              
ATOM   4103  CE1 TYR Q 256      62.891  87.200  77.797  1.00  1.00              
ATOM   4104  HE1 TYR Q 256      63.858  87.647  77.967  1.00  1.00              
ATOM   4105  CZ  TYR Q 256      62.554  86.736  76.509  1.00  1.00              
ATOM   4106  OH  TYR Q 256      63.433  86.873  75.482  1.00  1.00              
ATOM   4107  HH  TYR Q 256      63.058  86.534  74.666  1.00  1.00              
ATOM   4108  CE2 TYR Q 256      61.300  86.133  76.287  1.00  1.00              
ATOM   4109  HE2 TYR Q 256      61.024  85.784  75.305  1.00  1.00              
ATOM   4110  CD2 TYR Q 256      60.388  86.007  77.352  1.00  1.00              
ATOM   4111  HD2 TYR Q 256      59.431  85.541  77.167  1.00  1.00              
ATOM   4112  C   TYR Q 256      57.453  86.502  78.465  1.00  1.00              
ATOM   4113  O   TYR Q 256      57.227  86.954  77.335  1.00  1.00              
ATOM   4114  N   LEU Q 257      57.030  85.335  78.978  1.00  1.00              
ATOM   4115  H   LEU Q 257      57.213  85.250  79.964  1.00  1.00              
ATOM   4116  CA  LEU Q 257      56.584  84.073  78.351  1.00  1.00              
ATOM   4117  HA  LEU Q 257      56.652  83.371  79.177  1.00  1.00              
ATOM   4118  CB  LEU Q 257      55.086  84.125  77.994  1.00  1.00              
ATOM   4119  HB1 LEU Q 257      54.975  84.614  77.025  1.00  1.00              
ATOM   4120  HB2 LEU Q 257      54.573  84.727  78.740  1.00  1.00              
ATOM   4121  CG  LEU Q 257      54.417  82.731  77.959  1.00  1.00              
ATOM   4122  HG  LEU Q 257      55.020  82.068  77.339  1.00  1.00              
ATOM   4123  CD1 LEU Q 257      54.260  82.100  79.346  1.00  1.00              
ATOM   4124 1HD1 LEU Q 257      53.749  81.141  79.258  1.00  1.00              
ATOM   4125 2HD1 LEU Q 257      55.231  81.919  79.802  1.00  1.00              
ATOM   4126 3HD1 LEU Q 257      53.673  82.758  79.986  1.00  1.00              
ATOM   4127  CD2 LEU Q 257      53.014  82.801  77.352  1.00  1.00              
ATOM   4128 1HD2 LEU Q 257      52.546  81.819  77.371  1.00  1.00              
ATOM   4129 2HD2 LEU Q 257      52.395  83.485  77.933  1.00  1.00              
ATOM   4130 3HD2 LEU Q 257      53.073  83.150  76.322  1.00  1.00              
ATOM   4131  C   LEU Q 257      57.470  83.441  77.258  1.00  1.00              
ATOM   4132  O   LEU Q 257      57.552  83.972  76.138  1.00  1.00              
ATOM   4133  N   ARG Q 258      58.047  82.239  77.525  1.00  1.00              
ATOM   4134  H   ARG Q 258      58.041  81.846  78.467  1.00  1.00              
ATOM   4135  CA  ARG Q 258      58.613  81.451  76.414  1.00  1.00              
ATOM   4136  HA  ARG Q 258      58.490  82.008  75.488  1.00  1.00              
ATOM   4137  CB  ARG Q 258      60.137  81.268  76.545  1.00  1.00              
ATOM   4138  HB1 ARG Q 258      60.485  80.653  75.716  1.00  1.00              
ATOM   4139  HB2 ARG Q 258      60.378  80.755  77.474  1.00  1.00              
ATOM   4140  CG  ARG Q 258      60.861  82.624  76.447  1.00  1.00              
ATOM   4141  HG1 ARG Q 258      60.483  83.299  77.213  1.00  1.00              
ATOM   4142  HG2 ARG Q 258      60.631  83.060  75.474  1.00  1.00              
ATOM   4143  CD  ARG Q 258      62.391  82.536  76.577  1.00  1.00              
ATOM   4144  HD1 ARG Q 258      62.828  83.374  76.030  1.00  1.00              
ATOM   4145  HD2 ARG Q 258      62.739  81.602  76.135  1.00  1.00              
ATOM   4146  NE  ARG Q 258      62.819  82.640  77.981  1.00  1.00              
ATOM   4147  HE  ARG Q 258      62.074  82.787  78.666  1.00  1.00              
ATOM   4148  CZ  ARG Q 258      64.027  82.474  78.478  1.00  1.00              
ATOM   4149  NH1 ARG Q 258      65.046  82.099  77.756  1.00  1.00              
ATOM   4150 1HH1 ARG Q 258      64.924  81.919  76.782  1.00  1.00              
ATOM   4151 2HH1 ARG Q 258      65.891  81.860  78.247  1.00  1.00              
ATOM   4152  NH2 ARG Q 258      64.238  82.639  79.742  1.00  1.00              
ATOM   4153 1HH2 ARG Q 258      63.413  82.672  80.346  1.00  1.00              
ATOM   4154 2HH2 ARG Q 258      65.109  82.340  80.150  1.00  1.00              
ATOM   4155  C   ARG Q 258      57.830  80.165  76.192  1.00  1.00              
ATOM   4156  O   ARG Q 258      57.826  79.271  77.034  1.00  1.00              
ATOM   4157  N   LEU Q 259      57.193  80.095  75.023  1.00  1.00              
ATOM   4158  H   LEU Q 259      57.195  80.915  74.427  1.00  1.00              
ATOM   4159  CA  LEU Q 259      56.480  78.930  74.500  1.00  1.00              
ATOM   4160  HA  LEU Q 259      56.573  78.113  75.214  1.00  1.00              
ATOM   4161  CB  LEU Q 259      54.988  79.272  74.320  1.00  1.00              
ATOM   4162  HB1 LEU Q 259      54.517  78.508  73.699  1.00  1.00              
ATOM   4163  HB2 LEU Q 259      54.905  80.223  73.792  1.00  1.00              
ATOM   4164  CG  LEU Q 259      54.211  79.344  75.645  1.00  1.00              
ATOM   4165  HG  LEU Q 259      54.695  80.044  76.323  1.00  1.00              
ATOM   4166  CD1 LEU Q 259      52.782  79.819  75.379  1.00  1.00              
ATOM   4167 1HD1 LEU Q 259      52.213  79.826  76.308  1.00  1.00              
ATOM   4168 2HD1 LEU Q 259      52.809  80.825  74.961  1.00  1.00              
ATOM   4169 3HD1 LEU Q 259      52.293  79.150  74.672  1.00  1.00              
ATOM   4170  CD2 LEU Q 259      54.123  77.972  76.318  1.00  1.00              
ATOM   4171 1HD2 LEU Q 259      53.511  78.046  77.213  1.00  1.00              
ATOM   4172 2HD2 LEU Q 259      53.670  77.254  75.638  1.00  1.00              
ATOM   4173 3HD2 LEU Q 259      55.107  77.619  76.618  1.00  1.00              
ATOM   4174  C   LEU Q 259      57.132  78.382  73.221  1.00  1.00              
ATOM   4175  O   LEU Q 259      56.531  77.707  72.384  1.00  1.00              
ATOM   4176  N   ARG Q 260      58.423  78.666  73.097  1.00  1.00              
ATOM   4177  H   ARG Q 260      58.863  79.105  73.891  1.00  1.00              
ATOM   4178  CA  ARG Q 260      59.280  78.204  72.018  1.00  1.00              
ATOM   4179  HA  ARG Q 260      58.857  78.558  71.084  1.00  1.00              
ATOM   4180  CB  ARG Q 260      60.691  78.796  72.268  1.00  1.00              
ATOM   4181  HB1 ARG Q 260      61.375  78.418  71.509  1.00  1.00              
ATOM   4182  HB2 ARG Q 260      61.057  78.460  73.239  1.00  1.00              
ATOM   4183  CG  ARG Q 260      60.688  80.342  72.245  1.00  1.00              
ATOM   4184  HG1 ARG Q 260      60.016  80.711  73.019  1.00  1.00              
ATOM   4185  HG2 ARG Q 260      60.287  80.670  71.296  1.00  1.00              
ATOM   4186  CD  ARG Q 260      62.047  81.029  72.469  1.00  1.00              
ATOM   4187  HD1 ARG Q 260      62.351  80.848  73.501  1.00  1.00              
ATOM   4188  HD2 ARG Q 260      61.917  82.105  72.346  1.00  1.00              
ATOM   4189  NE  ARG Q 260      63.113  80.533  71.578  1.00  1.00              
ATOM   4190  HE  ARG Q 260      63.407  79.585  71.738  1.00  1.00              
ATOM   4191  CZ  ARG Q 260      63.730  81.137  70.574  1.00  1.00              
ATOM   4192  NH1 ARG Q 260      63.435  82.327  70.114  1.00  1.00              
ATOM   4193 1HH1 ARG Q 260      62.647  82.830  70.471  1.00  1.00              
ATOM   4194 2HH1 ARG Q 260      63.914  82.755  69.324  1.00  1.00              
ATOM   4195  NH2 ARG Q 260      64.674  80.472  69.990  1.00  1.00              
ATOM   4196 1HH2 ARG Q 260      64.884  79.536  70.273  1.00  1.00              
ATOM   4197 2HH2 ARG Q 260      65.025  80.780  69.091  1.00  1.00              
ATOM   4198  C   ARG Q 260      59.294  76.694  71.981  1.00  1.00              
ATOM   4199  O   ARG Q 260      59.451  76.103  73.038  1.00  1.00              
ATOM   4200  N   SER Q 261      59.115  76.061  70.828  1.00  1.00              
ATOM   4201  H   SER Q 261      58.906  76.585  69.989  1.00  1.00              
ATOM   4202  CA  SER Q 261      59.027  74.597  70.756  1.00  1.00              
ATOM   4203  HA  SER Q 261      58.911  74.320  69.733  1.00  1.00              
ATOM   4204  CB  SER Q 261      60.375  73.968  71.163  1.00  1.00              
ATOM   4205  HB1 SER Q 261      60.304  72.882  71.139  1.00  1.00              
ATOM   4206  HB2 SER Q 261      60.639  74.249  72.177  1.00  1.00              
ATOM   4207  OG  SER Q 261      61.425  74.374  70.305  1.00  1.00              
ATOM   4208  HG  SER Q 261      61.137  75.144  69.786  1.00  1.00              
ATOM   4209  C   SER Q 261      57.855  73.946  71.497  1.00  1.00              
ATOM   4210  O   SER Q 261      57.880  72.729  71.676  1.00  1.00              
ATOM   4211  N   THR Q 262      56.832  74.704  71.912  1.00  1.00              
ATOM   4212  H   THR Q 262      56.817  75.690  71.683  1.00  1.00              
ATOM   4213  CA  THR Q 262      55.698  74.164  72.675  1.00  1.00              
ATOM   4214  HA  THR Q 262      55.864  73.105  72.832  1.00  1.00              
ATOM   4215  CB  THR Q 262      55.629  74.785  74.069  1.00  1.00              
ATOM   4216  HB  THR Q 262      55.864  75.848  74.026  1.00  1.00              
ATOM   4217  CG2 THR Q 262      54.318  74.599  74.836  1.00  1.00              
ATOM   4218 1HG2 THR Q 262      54.026  73.553  74.855  1.00  1.00              
ATOM   4219 2HG2 THR Q 262      54.438  74.948  75.860  1.00  1.00              
ATOM   4220 3HG2 THR Q 262      53.530  75.182  74.363  1.00  1.00              
ATOM   4221  OG1 THR Q 262      56.620  74.106  74.794  1.00  1.00              
ATOM   4222  HG1 THR Q 262      56.580  74.465  75.692  1.00  1.00              
ATOM   4223  C   THR Q 262      54.407  74.279  71.904  1.00  1.00              
ATOM   4224  O   THR Q 262      53.932  75.361  71.562  1.00  1.00              
ATOM   4225  N   ASN Q 263      53.807  73.119  71.671  1.00  1.00              
ATOM   4226  H   ASN Q 263      54.195  72.305  72.134  1.00  1.00              
ATOM   4227  CA  ASN Q 263      52.510  72.942  71.058  1.00  1.00              
ATOM   4228  HA  ASN Q 263      52.396  73.652  70.237  1.00  1.00              
ATOM   4229  CB  ASN Q 263      52.432  71.502  70.517  1.00  1.00              
ATOM   4230  HB1 ASN Q 263      51.455  71.335  70.065  1.00  1.00              
ATOM   4231  HB2 ASN Q 263      52.555  70.793  71.339  1.00  1.00              
ATOM   4232  CG  ASN Q 263      53.503  71.232  69.482  1.00  1.00              
ATOM   4233  OD1 ASN Q 263      54.399  70.427  69.661  1.00  1.00              
ATOM   4234  ND2 ASN Q 263      53.469  71.932  68.373  1.00  1.00              
ATOM   4235 1HD2 ASN Q 263      52.750  72.615  68.220  1.00  1.00              
ATOM   4236 2HD2 ASN Q 263      54.197  71.743  67.706  1.00  1.00              
ATOM   4237  C   ASN Q 263      51.419  73.249  72.093  1.00  1.00              
ATOM   4238  O   ASN Q 263      50.619  72.403  72.477  1.00  1.00              
ATOM   4239  N   ILE Q 264      51.343  74.507  72.516  1.00  1.00              
ATOM   4240  H   ILE Q 264      52.090  75.128  72.228  1.00  1.00              
ATOM   4241  CA  ILE Q 264      50.044  75.109  72.837  1.00  1.00              
ATOM   4242  HA  ILE Q 264      49.664  74.585  73.710  1.00  1.00              
ATOM   4243  CB  ILE Q 264      50.310  76.565  73.254  1.00  1.00              
ATOM   4244  HB  ILE Q 264      51.198  76.562  73.891  1.00  1.00              
ATOM   4245  CG2 ILE Q 264      50.681  77.420  72.035  1.00  1.00              
ATOM   4246 1HG2 ILE Q 264      51.165  78.334  72.369  1.00  1.00              
ATOM   4247 2HG2 ILE Q 264      51.401  76.896  71.406  1.00  1.00              
ATOM   4248 3HG2 ILE Q 264      49.796  77.646  71.446  1.00  1.00              
ATOM   4249  CG1 ILE Q 264      49.171  77.129  74.129  1.00  1.00              
ATOM   4250 1HG1 ILE Q 264      48.209  76.815  73.728  1.00  1.00              
ATOM   4251 2HG1 ILE Q 264      49.212  78.212  74.140  1.00  1.00              
ATOM   4252  CD1 ILE Q 264      49.261  76.680  75.590  1.00  1.00              
ATOM   4253  HD1 ILE Q 264      48.389  77.044  76.131  1.00  1.00              
ATOM   4254  HD2 ILE Q 264      49.286  75.597  75.654  1.00  1.00              
ATOM   4255  HD3 ILE Q 264      50.162  77.087  76.050  1.00  1.00              
ATOM   4256  C   ILE Q 264      49.064  74.827  71.711  1.00  1.00              
ATOM   4257  O   ILE Q 264      49.520  74.669  70.578  1.00  1.00              
ATOM   4258  N   SER Q 265      47.772  74.644  72.025  1.00  1.00              
ATOM   4259  H   SER Q 265      47.535  74.686  73.013  1.00  1.00              
ATOM   4260  CA  SER Q 265      46.810  73.976  71.128  1.00  1.00              
ATOM   4261  HA  SER Q 265      47.409  73.183  70.678  1.00  1.00              
ATOM   4262  CB  SER Q 265      45.720  73.163  71.828  1.00  1.00              
ATOM   4263  HB1 SER Q 265      44.970  73.779  72.306  1.00  1.00              
ATOM   4264  HB2 SER Q 265      46.200  72.550  72.590  1.00  1.00              
ATOM   4265  OG  SER Q 265      45.109  72.308  70.884  1.00  1.00              
ATOM   4266  HG  SER Q 265      44.560  72.852  70.301  1.00  1.00              
ATOM   4267  C   SER Q 265      46.407  74.784  69.906  1.00  1.00              
ATOM   4268  O   SER Q 265      45.236  75.081  69.713  1.00  1.00              
ATOM   4269  N   ILE Q 266      47.433  75.215  69.169  1.00  1.00              
ATOM   4270  H   ILE Q 266      48.309  74.738  69.354  1.00  1.00              
ATOM   4271  CA  ILE Q 266      47.631  76.529  68.572  1.00  1.00              
ATOM   4272  HA  ILE Q 266      47.709  77.253  69.377  1.00  1.00              
ATOM   4273  CB  ILE Q 266      48.919  76.638  67.710  1.00  1.00              
ATOM   4274  HB  ILE Q 266      48.719  77.374  66.930  1.00  1.00              
ATOM   4275  CG2 ILE Q 266      50.083  77.225  68.526  1.00  1.00              
ATOM   4276 1HG2 ILE Q 266      50.453  76.497  69.243  1.00  1.00              
ATOM   4277 2HG2 ILE Q 266      50.904  77.500  67.864  1.00  1.00              
ATOM   4278 3HG2 ILE Q 266      49.764  78.129  69.045  1.00  1.00              
ATOM   4279  CG1 ILE Q 266      49.305  75.320  66.996  1.00  1.00              
ATOM   4280 1HG1 ILE Q 266      48.426  74.939  66.475  1.00  1.00              
ATOM   4281 2HG1 ILE Q 266      49.611  74.578  67.736  1.00  1.00              
ATOM   4282  CD1 ILE Q 266      50.433  75.473  65.969  1.00  1.00              
ATOM   4283  HD1 ILE Q 266      50.571  74.528  65.441  1.00  1.00              
ATOM   4284  HD2 ILE Q 266      50.178  76.246  65.243  1.00  1.00              
ATOM   4285  HD3 ILE Q 266      51.369  75.731  66.463  1.00  1.00              
ATOM   4286  C   ILE Q 266      46.427  76.912  67.711  1.00  1.00              
ATOM   4287  O   ILE Q 266      45.880  76.095  66.978  1.00  1.00              
ATOM   4288  N   VAL Q 267      46.019  78.161  67.873  1.00  1.00              
ATOM   4289  H   VAL Q 267      46.704  78.764  68.316  1.00  1.00              
ATOM   4290  CA  VAL Q 267      44.641  78.590  68.174  1.00  1.00              
ATOM   4291  HA  VAL Q 267      44.680  79.658  68.022  1.00  1.00              
ATOM   4292  CB  VAL Q 267      43.514  78.172  67.197  1.00  1.00              
ATOM   4293  HB  VAL Q 267      42.736  78.925  67.325  1.00  1.00              
ATOM   4294  CG1 VAL Q 267      43.915  78.270  65.720  1.00  1.00              
ATOM   4295 1HG1 VAL Q 267      43.019  78.294  65.103  1.00  1.00              
ATOM   4296 2HG1 VAL Q 267      44.506  79.168  65.560  1.00  1.00              
ATOM   4297 3HG1 VAL Q 267      44.508  77.406  65.425  1.00  1.00              
ATOM   4298  CG2 VAL Q 267      42.820  76.834  67.477  1.00  1.00              
ATOM   4299 1HG2 VAL Q 267      42.012  76.684  66.762  1.00  1.00              
ATOM   4300 2HG2 VAL Q 267      43.509  75.998  67.399  1.00  1.00              
ATOM   4301 3HG2 VAL Q 267      42.387  76.835  68.477  1.00  1.00              
ATOM   4302  C   VAL Q 267      44.247  78.450  69.636  1.00  1.00              
ATOM   4303  O   VAL Q 267      43.313  79.115  70.076  1.00  1.00              
ATOM   4304  N   THR Q 268      45.021  77.687  70.419  1.00  1.00              
ATOM   4305  H   THR Q 268      45.613  77.018  69.950  1.00  1.00              
ATOM   4306  CA  THR Q 268      44.904  77.643  71.879  1.00  1.00              
ATOM   4307  HA  THR Q 268      44.011  78.219  72.095  1.00  1.00              
ATOM   4308  CB  THR Q 268      44.601  76.323  72.539  1.00  1.00              
ATOM   4309  HB  THR Q 268      45.478  75.689  72.526  1.00  1.00              
ATOM   4310  CG2 THR Q 268      44.140  76.485  73.993  1.00  1.00              
ATOM   4311 1HG2 THR Q 268      45.011  76.483  74.649  1.00  1.00              
ATOM   4312 2HG2 THR Q 268      43.611  77.426  74.125  1.00  1.00              
ATOM   4313 3HG2 THR Q 268      43.467  75.679  74.277  1.00  1.00              
ATOM   4314  OG1 THR Q 268      43.535  75.712  71.847  1.00  1.00              
ATOM   4315  HG1 THR Q 268      43.806  75.592  70.926  1.00  1.00              
ATOM   4316  C   THR Q 268      45.965  78.498  72.638  1.00  1.00              
ATOM   4317  O   THR Q 268      45.547  79.211  73.556  1.00  1.00              
ATOM   4318  N   LEU Q 269      47.212  78.671  72.170  1.00  1.00              
ATOM   4319  H   LEU Q 269      47.517  78.040  71.458  1.00  1.00              
ATOM   4320  CA  LEU Q 269      47.694  80.063  72.061  1.00  1.00              
ATOM   4321  HA  LEU Q 269      47.287  80.647  72.880  1.00  1.00              
ATOM   4322  CB  LEU Q 269      49.200  80.362  72.043  1.00  1.00              
ATOM   4323  HB1 LEU Q 269      49.634  80.069  71.087  1.00  1.00              
ATOM   4324  HB2 LEU Q 269      49.690  79.817  72.837  1.00  1.00              
ATOM   4325  CG  LEU Q 269      49.438  81.870  72.300  1.00  1.00              
ATOM   4326  HG  LEU Q 269      48.673  82.464  71.797  1.00  1.00              
ATOM   4327  CD1 LEU Q 269      49.391  82.191  73.800  1.00  1.00              
ATOM   4328 1HD1 LEU Q 269      48.423  81.900  74.203  1.00  1.00              
ATOM   4329 2HD1 LEU Q 269      50.184  81.648  74.318  1.00  1.00              
ATOM   4330 3HD1 LEU Q 269      49.532  83.262  73.950  1.00  1.00              
ATOM   4331  CD2 LEU Q 269      50.784  82.363  71.790  1.00  1.00              
ATOM   4332 1HD2 LEU Q 269      50.926  83.411  72.057  1.00  1.00              
ATOM   4333 2HD2 LEU Q 269      51.587  81.772  72.227  1.00  1.00              
ATOM   4334 3HD2 LEU Q 269      50.792  82.285  70.706  1.00  1.00              
ATOM   4335  C   LEU Q 269      47.026  80.537  70.770  1.00  1.00              
ATOM   4336  O   LEU Q 269      47.313  80.030  69.691  1.00  1.00              
ATOM   4337  N   LEU Q 270      46.144  81.537  70.905  1.00  1.00              
ATOM   4338  H   LEU Q 270      45.863  81.757  71.844  1.00  1.00              
ATOM   4339  CA  LEU Q 270      46.083  82.508  69.836  1.00  1.00              
ATOM   4340  HA  LEU Q 270      46.965  82.351  69.203  1.00  1.00              
ATOM   4341  CB  LEU Q 270      44.899  82.327  68.864  1.00  1.00              
ATOM   4342  HB1 LEU Q 270      44.168  83.074  69.131  1.00  1.00              
ATOM   4343  HB2 LEU Q 270      44.454  81.352  69.037  1.00  1.00              
ATOM   4344  CG  LEU Q 270      45.222  82.584  67.396  1.00  1.00              
ATOM   4345  HG  LEU Q 270      45.525  83.616  67.281  1.00  1.00              
ATOM   4346  CD1 LEU Q 270      46.323  81.724  66.768  1.00  1.00              
ATOM   4347 1HD1 LEU Q 270      46.335  81.874  65.693  1.00  1.00              
ATOM   4348 2HD1 LEU Q 270      47.293  82.032  67.153  1.00  1.00              
ATOM   4349 3HD1 LEU Q 270      46.170  80.670  66.968  1.00  1.00              
ATOM   4350  CD2 LEU Q 270      43.932  82.390  66.572  1.00  1.00              
ATOM   4351 1HD2 LEU Q 270      44.123  82.748  65.562  1.00  1.00              
ATOM   4352 2HD2 LEU Q 270      43.650  81.338  66.588  1.00  1.00              
ATOM   4353 3HD2 LEU Q 270      43.145  83.006  67.013  1.00  1.00              
ATOM   4354  C   LEU Q 270      46.293  83.970  70.274  1.00  1.00              
ATOM   4355  O   LEU Q 270      46.828  84.756  69.488  1.00  1.00              
ATOM   4356  N   ASN Q 271      45.985  84.472  71.499  1.00  1.00              
ATOM   4357  H   ASN Q 271      46.026  83.755  72.194  1.00  1.00              
ATOM   4358  CA  ASN Q 271      44.929  85.495  71.583  1.00  1.00              
ATOM   4359  HA  ASN Q 271      44.747  85.655  72.650  1.00  1.00              
ATOM   4360  CB  ASN Q 271      45.336  86.902  71.063  1.00  1.00              
ATOM   4361  HB1 ASN Q 271      44.427  87.504  71.097  1.00  1.00              
ATOM   4362  HB2 ASN Q 271      45.626  86.808  70.026  1.00  1.00              
ATOM   4363  CG  ASN Q 271      46.384  87.543  71.904  1.00  1.00              
ATOM   4364  OD1 ASN Q 271      46.101  88.322  72.781  1.00  1.00              
ATOM   4365  ND2 ASN Q 271      47.658  87.243  71.675  1.00  1.00              
ATOM   4366 1HD2 ASN Q 271      47.909  86.493  71.055  1.00  1.00              
ATOM   4367 2HD2 ASN Q 271      48.342  87.745  72.235  1.00  1.00              
ATOM   4368  C   ASN Q 271      43.668  84.882  70.997  1.00  1.00              
ATOM   4369  O   ASN Q 271      43.051  85.378  70.083  1.00  1.00              
ATOM   4370  N   GLN Q 272      43.393  83.662  71.515  1.00  1.00              
ATOM   4371  H   GLN Q 272      43.940  83.371  72.305  1.00  1.00              
ATOM   4372  CA  GLN Q 272      42.374  82.723  71.075  1.00  1.00              
ATOM   4373  HA  GLN Q 272      42.633  82.229  70.153  1.00  1.00              
ATOM   4374  CB  GLN Q 272      42.267  81.653  72.195  1.00  1.00              
ATOM   4375  HB1 GLN Q 272      42.238  82.176  73.149  1.00  1.00              
ATOM   4376  HB2 GLN Q 272      43.169  81.038  72.182  1.00  1.00              
ATOM   4377  CG  GLN Q 272      41.031  80.741  72.127  1.00  1.00              
ATOM   4378  HG1 GLN Q 272      41.077  80.103  71.245  1.00  1.00              
ATOM   4379  HG2 GLN Q 272      40.109  81.317  72.083  1.00  1.00              
ATOM   4380  CD  GLN Q 272      40.903  79.879  73.381  1.00  1.00              
ATOM   4381  OE1 GLN Q 272      40.367  80.298  74.400  1.00  1.00              
ATOM   4382  NE2 GLN Q 272      41.416  78.669  73.343  1.00  1.00              
ATOM   4383 1HE2 GLN Q 272      41.833  78.316  72.495  1.00  1.00              
ATOM   4384 2HE2 GLN Q 272      41.361  78.095  74.166  1.00  1.00              
ATOM   4385  C   GLN Q 272      40.970  83.442  70.904  1.00  1.00              
ATOM   4386  O   GLN Q 272      40.201  82.909  70.105  1.00  1.00              
ATOM   4387  N   THR Q 273      40.420  84.548  71.512  1.00  1.00              
ATOM   4388  H   THR Q 273      39.441  84.611  71.204  1.00  1.00              
ATOM   4389  CA  THR Q 273      40.794  85.764  72.353  1.00  1.00              
ATOM   4390  HA  THR Q 273      41.603  86.242  71.865  1.00  1.00              
ATOM   4391  CB  THR Q 273      39.658  86.827  72.309  1.00  1.00              
ATOM   4392  HB  THR Q 273      39.906  87.629  73.002  1.00  1.00              
ATOM   4393  CG2 THR Q 273      39.486  87.436  70.922  1.00  1.00              
ATOM   4394 1HG2 THR Q 273      40.427  87.872  70.588  1.00  1.00              
ATOM   4395 2HG2 THR Q 273      39.177  86.680  70.201  1.00  1.00              
ATOM   4396 3HG2 THR Q 273      38.738  88.226  70.944  1.00  1.00              
ATOM   4397  OG1 THR Q 273      38.424  86.252  72.677  1.00  1.00              
ATOM   4398  HG1 THR Q 273      37.732  86.828  72.336  1.00  1.00              
ATOM   4399  C   THR Q 273      41.241  85.474  73.749  1.00  1.00              
ATOM   4400  O   THR Q 273      42.450  85.284  73.994  1.00  1.00              
ATOM   4401  N   LYS Q 274      40.292  85.416  74.660  1.00  1.00              
ATOM   4402  H   LYS Q 274      39.369  85.603  74.280  1.00  1.00              
ATOM   4403  CA  LYS Q 274      40.344  85.149  76.094  1.00  1.00              
ATOM   4404  HA  LYS Q 274      40.917  85.932  76.592  1.00  1.00              
ATOM   4405  CB  LYS Q 274      38.868  85.183  76.577  1.00  1.00              
ATOM   4406  HB1 LYS Q 274      38.469  86.185  76.409  1.00  1.00              
ATOM   4407  HB2 LYS Q 274      38.821  85.008  77.654  1.00  1.00              
ATOM   4408  CG  LYS Q 274      37.969  84.162  75.823  1.00  1.00              
ATOM   4409  HG1 LYS Q 274      38.562  83.539  75.153  1.00  1.00              
ATOM   4410  HG2 LYS Q 274      37.294  84.734  75.185  1.00  1.00              
ATOM   4411  CD  LYS Q 274      37.102  83.219  76.681  1.00  1.00              
ATOM   4412  HD1 LYS Q 274      36.390  82.730  76.013  1.00  1.00              
ATOM   4413  HD2 LYS Q 274      36.520  83.825  77.378  1.00  1.00              
ATOM   4414  CE  LYS Q 274      37.833  82.122  77.479  1.00  1.00              
ATOM   4415  HE1 LYS Q 274      37.077  81.484  77.945  1.00  1.00              
ATOM   4416  HE2 LYS Q 274      38.407  82.593  78.284  1.00  1.00              
ATOM   4417  NZ  LYS Q 274      38.753  81.282  76.660  1.00  1.00              
ATOM   4418  HZ1 LYS Q 274      38.398  81.064  75.737  1.00  1.00              
ATOM   4419  HZ2 LYS Q 274      39.638  81.766  76.549  1.00  1.00              
ATOM   4420  HZ3 LYS Q 274      38.987  80.419  77.131  1.00  1.00              
ATOM   4421  C   LYS Q 274      40.950  83.798  76.492  1.00  1.00              
ATOM   4422  O   LYS Q 274      40.563  83.245  77.510  1.00  1.00              
ATOM   4423  N   GLY Q 275      41.852  83.211  75.707  1.00  1.00              
ATOM   4424  H   GLY Q 275      42.102  83.691  74.855  1.00  1.00              
ATOM   4425  CA  GLY Q 275      42.885  82.381  76.324  1.00  1.00              
ATOM   4426  HA1 GLY Q 275      43.671  82.170  75.599  1.00  1.00              
ATOM   4427  HA2 GLY Q 275      42.456  81.435  76.658  1.00  1.00              
ATOM   4428  C   GLY Q 275      43.492  83.083  77.509  1.00  1.00              
ATOM   4429  O   GLY Q 275      43.475  82.600  78.633  1.00  1.00              
ATOM   4430  N   MET Q 276      43.808  84.328  77.182  1.00  1.00              
ATOM   4431  H   MET Q 276      43.873  84.513  76.191  1.00  1.00              
ATOM   4432  CA  MET Q 276      43.953  85.504  78.001  1.00  1.00              
ATOM   4433  HA  MET Q 276      42.984  85.988  78.131  1.00  1.00              
ATOM   4434  CB  MET Q 276      44.560  85.186  79.383  1.00  1.00              
ATOM   4435  HB1 MET Q 276      43.850  84.590  79.954  1.00  1.00              
ATOM   4436  HB2 MET Q 276      44.680  86.123  79.920  1.00  1.00              
ATOM   4437  CG  MET Q 276      45.925  84.463  79.327  1.00  1.00              
ATOM   4438  HG1 MET Q 276      46.708  85.216  79.237  1.00  1.00              
ATOM   4439  HG2 MET Q 276      45.978  83.845  78.433  1.00  1.00              
ATOM   4440  SD  MET Q 276      46.314  83.397  80.749  1.00  1.00              
ATOM   4441  CE  MET Q 276      46.577  81.809  79.917  1.00  1.00              
ATOM   4442  HE1 MET Q 276      45.639  81.448  79.497  1.00  1.00              
ATOM   4443  HE2 MET Q 276      47.308  81.937  79.120  1.00  1.00              
ATOM   4444  HE3 MET Q 276      46.957  81.074  80.625  1.00  1.00              
ATOM   4445  C   MET Q 276      44.891  86.407  77.237  1.00  1.00              
ATOM   4446  O   MET Q 276      45.739  86.004  76.440  1.00  1.00              
ATOM   4447  N   MET Q 277      44.691  87.662  77.524  1.00  1.00              
ATOM   4448  H   MET Q 277      43.950  87.869  78.181  1.00  1.00              
ATOM   4449  CA  MET Q 277      45.468  88.782  77.048  1.00  1.00              
ATOM   4450  HA  MET Q 277      46.516  88.500  76.935  1.00  1.00              
ATOM   4451  CB  MET Q 277      44.923  89.314  75.713  1.00  1.00              
ATOM   4452  HB1 MET Q 277      45.787  89.402  75.057  1.00  1.00              
ATOM   4453  HB2 MET Q 277      44.522  90.312  75.877  1.00  1.00              
ATOM   4454  CG  MET Q 277      43.851  88.481  74.981  1.00  1.00              
ATOM   4455  HG1 MET Q 277      44.206  87.456  74.880  1.00  1.00              
ATOM   4456  HG2 MET Q 277      43.758  88.860  73.968  1.00  1.00              
ATOM   4457  SD  MET Q 277      42.187  88.465  75.722  1.00  1.00              
ATOM   4458  CE  MET Q 277      41.652  90.162  75.367  1.00  1.00              
ATOM   4459  HE1 MET Q 277      41.707  90.349  74.294  1.00  1.00              
ATOM   4460  HE2 MET Q 277      40.622  90.294  75.699  1.00  1.00              
ATOM   4461  HE3 MET Q 277      42.288  90.873  75.893  1.00  1.00              
ATOM   4462  C   MET Q 277      45.339  89.813  78.178  1.00  1.00              
ATOM   4463  O   MET Q 277      46.313  90.380  78.654  1.00  1.00              
ATOM   4464  N   THR Q 278      44.124  89.864  78.734  1.00  1.00              
ATOM   4465  H   THR Q 278      43.411  89.340  78.249  1.00  1.00              
ATOM   4466  CA  THR Q 278      43.780  90.216  80.111  1.00  1.00              
ATOM   4467  HA  THR Q 278      43.682  91.300  80.176  1.00  1.00              
ATOM   4468  CB  THR Q 278      42.418  89.595  80.464  1.00  1.00              
ATOM   4469  HB  THR Q 278      42.237  89.697  81.533  1.00  1.00              
ATOM   4470  CG2 THR Q 278      41.271  90.257  79.704  1.00  1.00              
ATOM   4471 1HG2 THR Q 278      40.323  89.845  80.050  1.00  1.00              
ATOM   4472 2HG2 THR Q 278      41.274  91.329  79.895  1.00  1.00              
ATOM   4473 3HG2 THR Q 278      41.366  90.080  78.632  1.00  1.00              
ATOM   4474  OG1 THR Q 278      42.423  88.227  80.094  1.00  1.00              
ATOM   4475  HG1 THR Q 278      41.726  87.804  80.610  1.00  1.00              
ATOM   4476  C   THR Q 278      44.793  89.821  81.178  1.00  1.00              
ATOM   4477  O   THR Q 278      45.273  90.674  81.922  1.00  1.00              
ATOM   4478  N   TRP Q 279      45.127  88.533  81.243  1.00  1.00              
ATOM   4479  H   TRP Q 279      44.617  87.881  80.668  1.00  1.00              
ATOM   4480  CA  TRP Q 279      46.053  87.991  82.238  1.00  1.00              
ATOM   4481  HA  TRP Q 279      45.911  88.532  83.174  1.00  1.00              
ATOM   4482  CB  TRP Q 279      45.730  86.530  82.520  1.00  1.00              
ATOM   4483  HB1 TRP Q 279      46.357  86.206  83.345  1.00  1.00              
ATOM   4484  HB2 TRP Q 279      46.059  85.957  81.662  1.00  1.00              
ATOM   4485  CG  TRP Q 279      44.289  86.187  82.823  1.00  1.00              
ATOM   4486  CD1 TRP Q 279      43.754  84.956  82.656  1.00  1.00              
ATOM   4487  HD1 TRP Q 279      44.296  84.089  82.308  1.00  1.00              
ATOM   4488  NE1 TRP Q 279      42.412  84.971  82.960  1.00  1.00              
ATOM   4489  HE1 TRP Q 279      41.824  84.152  82.892  1.00  1.00              
ATOM   4490  CE2 TRP Q 279      42.004  86.211  83.385  1.00  1.00              
ATOM   4491  CZ2 TRP Q 279      40.761  86.700  83.809  1.00  1.00              
ATOM   4492  HZ2 TRP Q 279      39.899  86.051  83.840  1.00  1.00              
ATOM   4493  CH2 TRP Q 279      40.661  88.037  84.220  1.00  1.00              
ATOM   4494  HH2 TRP Q 279      39.716  88.430  84.573  1.00  1.00              
ATOM   4495  CZ3 TRP Q 279      41.800  88.859  84.199  1.00  1.00              
ATOM   4496  HZ3 TRP Q 279      41.725  89.883  84.538  1.00  1.00              
ATOM   4497  CE3 TRP Q 279      43.042  88.358  83.765  1.00  1.00              
ATOM   4498  HE3 TRP Q 279      43.901  89.010  83.798  1.00  1.00              
ATOM   4499  CD2 TRP Q 279      43.186  87.017  83.333  1.00  1.00              
ATOM   4500  C   TRP Q 279      47.532  88.203  81.893  1.00  1.00              
ATOM   4501  O   TRP Q 279      48.406  87.926  82.706  1.00  1.00              
ATOM   4502  N   TYR Q 280      47.798  88.754  80.711  1.00  1.00              
ATOM   4503  H   TYR Q 280      47.016  89.080  80.159  1.00  1.00              
ATOM   4504  CA  TYR Q 280      49.107  88.957  80.104  1.00  1.00              
ATOM   4505  HA  TYR Q 280      49.902  88.786  80.830  1.00  1.00              
ATOM   4506  CB  TYR Q 280      49.255  87.964  78.928  1.00  1.00              
ATOM   4507  HB1 TYR Q 280      50.127  88.250  78.347  1.00  1.00              
ATOM   4508  HB2 TYR Q 280      48.397  88.096  78.269  1.00  1.00              
ATOM   4509  CG  TYR Q 280      49.396  86.470  79.222  1.00  1.00              
ATOM   4510  CD1 TYR Q 280      49.207  85.559  78.161  1.00  1.00              
ATOM   4511  HD1 TYR Q 280      48.928  85.925  77.183  1.00  1.00              
ATOM   4512  CE1 TYR Q 280      49.395  84.178  78.362  1.00  1.00              
ATOM   4513  HE1 TYR Q 280      49.261  83.489  77.545  1.00  1.00              
ATOM   4514  CZ  TYR Q 280      49.763  83.689  79.633  1.00  1.00              
ATOM   4515  OH  TYR Q 280      49.961  82.359  79.830  1.00  1.00              
ATOM   4516  HH  TYR Q 280      50.149  82.173  80.750  1.00  1.00              
ATOM   4517  CE2 TYR Q 280      49.943  84.592  80.703  1.00  1.00              
ATOM   4518  HE2 TYR Q 280      50.223  84.233  81.683  1.00  1.00              
ATOM   4519  CD2 TYR Q 280      49.777  85.974  80.489  1.00  1.00              
ATOM   4520  HD2 TYR Q 280      49.963  86.650  81.310  1.00  1.00              
ATOM   4521  C   TYR Q 280      49.206  90.428  79.656  1.00  1.00              
ATOM   4522  O   TYR Q 280      49.512  90.751  78.502  1.00  1.00              
ATOM   4523  N   ILE Q 281      48.840  91.335  80.568  1.00  1.00              
ATOM   4524  H   ILE Q 281      48.508  90.993  81.457  1.00  1.00              
ATOM   4525  CA  ILE Q 281      48.779  92.777  80.312  1.00  1.00              
ATOM   4526  HA  ILE Q 281      48.516  92.906  79.261  1.00  1.00              
ATOM   4527  CB  ILE Q 281      47.638  93.407  81.139  1.00  1.00              
ATOM   4528  HB  ILE Q 281      46.740  92.821  80.938  1.00  1.00              
ATOM   4529  CG2 ILE Q 281      47.904  93.345  82.655  1.00  1.00              
ATOM   4530 1HG2 ILE Q 281      47.021  93.667  83.207  1.00  1.00              
ATOM   4531 2HG2 ILE Q 281      48.121  92.323  82.965  1.00  1.00              
ATOM   4532 3HG2 ILE Q 281      48.744  93.987  82.925  1.00  1.00              
ATOM   4533  CG1 ILE Q 281      47.358  94.849  80.659  1.00  1.00              
ATOM   4534 1HG1 ILE Q 281      47.299  94.850  79.569  1.00  1.00              
ATOM   4535 2HG1 ILE Q 281      48.181  95.501  80.954  1.00  1.00              
ATOM   4536  CD1 ILE Q 281      46.049  95.439  81.198  1.00  1.00              
ATOM   4537  HD1 ILE Q 281      45.888  96.421  80.754  1.00  1.00              
ATOM   4538  HD2 ILE Q 281      45.213  94.788  80.940  1.00  1.00              
ATOM   4539  HD3 ILE Q 281      46.102  95.553  82.281  1.00  1.00              
ATOM   4540  C   ILE Q 281      50.136  93.484  80.499  1.00  1.00              
ATOM   4541  O   ILE Q 281      50.421  94.466  79.813  1.00  1.00              
ATOM   4542  N   ASP Q 282      50.989  92.936  81.369  1.00  1.00              
ATOM   4543  H   ASP Q 282      50.682  92.105  81.851  1.00  1.00              
ATOM   4544  CA  ASP Q 282      52.379  93.333  81.625  1.00  1.00              
ATOM   4545  HA  ASP Q 282      52.600  94.275  81.125  1.00  1.00              
ATOM   4546  CB  ASP Q 282      52.628  93.535  83.138  1.00  1.00              
ATOM   4547  HB1 ASP Q 282      52.249  92.666  83.681  1.00  1.00              
ATOM   4548  HB2 ASP Q 282      52.071  94.411  83.474  1.00  1.00              
ATOM   4549  CG  ASP Q 282      54.120  93.725  83.482  1.00  1.00              
ATOM   4550  OD1 ASP Q 282      54.847  94.319  82.648  1.00  1.00              
ATOM   4551  OD2 ASP Q 282      54.548  93.296  84.583  1.00  1.00              
ATOM   4552  C   ASP Q 282      53.317  92.260  81.058  1.00  1.00              
ATOM   4553  O   ASP Q 282      53.799  91.376  81.761  1.00  1.00              
ATOM   4554  N   PHE Q 283      53.480  92.277  79.739  1.00  1.00              
ATOM   4555  H   PHE Q 283      53.005  93.008  79.232  1.00  1.00              
ATOM   4556  CA  PHE Q 283      53.878  91.092  78.981  1.00  1.00              
ATOM   4557  HA  PHE Q 283      54.388  90.376  79.629  1.00  1.00              
ATOM   4558  CB  PHE Q 283      52.585  90.447  78.487  1.00  1.00              
ATOM   4559  HB1 PHE Q 283      52.116  91.094  77.744  1.00  1.00              
ATOM   4560  HB2 PHE Q 283      51.910  90.391  79.340  1.00  1.00              
ATOM   4561  CG  PHE Q 283      52.696  89.045  77.943  1.00  1.00              
ATOM   4562  CD1 PHE Q 283      52.742  87.962  78.840  1.00  1.00              
ATOM   4563  HD1 PHE Q 283      52.802  88.142  79.904  1.00  1.00              
ATOM   4564  CE1 PHE Q 283      52.640  86.649  78.358  1.00  1.00              
ATOM   4565  HE1 PHE Q 283      52.618  85.826  79.057  1.00  1.00              
ATOM   4566  CZ  PHE Q 283      52.523  86.416  76.976  1.00  1.00              
ATOM   4567  HZ  PHE Q 283      52.436  85.409  76.604  1.00  1.00              
ATOM   4568  CE2 PHE Q 283      52.506  87.497  76.079  1.00  1.00              
ATOM   4569  HE2 PHE Q 283      52.402  87.316  75.024  1.00  1.00              
ATOM   4570  CD2 PHE Q 283      52.597  88.813  76.560  1.00  1.00              
ATOM   4571  HD2 PHE Q 283      52.561  89.647  75.872  1.00  1.00              
ATOM   4572  C   PHE Q 283      54.837  91.495  77.856  1.00  1.00              
ATOM   4573  O   PHE Q 283      54.501  91.551  76.676  1.00  1.00              
ATOM   4574  N   SER Q 284      56.024  91.933  78.269  1.00  1.00              
ATOM   4575  H   SER Q 284      56.266  91.752  79.228  1.00  1.00              
ATOM   4576  CA  SER Q 284      57.018  92.572  77.410  1.00  1.00              
ATOM   4577  HA  SER Q 284      56.525  93.378  76.882  1.00  1.00              
ATOM   4578  CB  SER Q 284      58.137  93.184  78.255  1.00  1.00              
ATOM   4579  HB1 SER Q 284      58.890  93.612  77.591  1.00  1.00              
ATOM   4580  HB2 SER Q 284      58.611  92.415  78.865  1.00  1.00              
ATOM   4581  OG  SER Q 284      57.627  94.216  79.086  1.00  1.00              
ATOM   4582  HG  SER Q 284      57.126  93.809  79.807  1.00  1.00              
ATOM   4583  C   SER Q 284      57.632  91.694  76.314  1.00  1.00              
ATOM   4584  O   SER Q 284      58.145  92.255  75.334  1.00  1.00              
ATOM   4585  N   GLY Q 285      57.631  90.362  76.453  1.00  1.00              
ATOM   4586  H   GLY Q 285      57.231  89.933  77.277  1.00  1.00              
ATOM   4587  CA  GLY Q 285      58.444  89.553  75.565  1.00  1.00              
ATOM   4588  HA1 GLY Q 285      58.801  88.703  76.146  1.00  1.00              
ATOM   4589  HA2 GLY Q 285      59.325  90.104  75.265  1.00  1.00              
ATOM   4590  C   GLY Q 285      57.737  89.046  74.325  1.00  1.00              
ATOM   4591  O   GLY Q 285      57.268  89.854  73.505  1.00  1.00              
ATOM   4592  N   LEU Q 286      57.793  87.702  74.281  1.00  1.00              
ATOM   4593  H   LEU Q 286      58.431  87.345  74.971  1.00  1.00              
ATOM   4594  CA  LEU Q 286      56.864  86.657  73.812  1.00  1.00              
ATOM   4595  HA  LEU Q 286      56.581  86.047  74.672  1.00  1.00              
ATOM   4596  CB  LEU Q 286      55.576  87.282  73.218  1.00  1.00              
ATOM   4597  HB1 LEU Q 286      55.833  87.791  72.288  1.00  1.00              
ATOM   4598  HB2 LEU Q 286      55.217  88.038  73.918  1.00  1.00              
ATOM   4599  CG  LEU Q 286      54.388  86.329  72.959  1.00  1.00              
ATOM   4600  HG  LEU Q 286      54.061  85.908  73.910  1.00  1.00              
ATOM   4601  CD1 LEU Q 286      53.224  87.106  72.343  1.00  1.00              
ATOM   4602 1HD1 LEU Q 286      52.992  87.974  72.960  1.00  1.00              
ATOM   4603 2HD1 LEU Q 286      53.504  87.458  71.349  1.00  1.00              
ATOM   4604 3HD1 LEU Q 286      52.341  86.473  72.280  1.00  1.00              
ATOM   4605  CD2 LEU Q 286      54.664  85.176  71.991  1.00  1.00              
ATOM   4606 1HD2 LEU Q 286      55.152  85.553  71.091  1.00  1.00              
ATOM   4607 2HD2 LEU Q 286      55.293  84.433  72.475  1.00  1.00              
ATOM   4608 3HD2 LEU Q 286      53.730  84.686  71.720  1.00  1.00              
ATOM   4609  C   LEU Q 286      57.621  85.790  72.808  1.00  1.00              
ATOM   4610  O   LEU Q 286      57.954  86.236  71.715  1.00  1.00              
ATOM   4611  N   GLY Q 287      57.901  84.537  73.163  1.00  1.00              
ATOM   4612  H   GLY Q 287      57.600  84.205  74.077  1.00  1.00              
ATOM   4613  CA  GLY Q 287      58.450  83.595  72.181  1.00  1.00              
ATOM   4614  HA1 GLY Q 287      59.267  83.041  72.637  1.00  1.00              
ATOM   4615  HA2 GLY Q 287      58.839  84.105  71.303  1.00  1.00              
ATOM   4616  C   GLY Q 287      57.395  82.603  71.728  1.00  1.00              
ATOM   4617  O   GLY Q 287      57.058  81.724  72.524  1.00  1.00              
ATOM   4618  N   LEU Q 288      56.937  82.701  70.473  1.00  1.00              
ATOM   4619  H   LEU Q 288      57.324  83.430  69.875  1.00  1.00              
ATOM   4620  CA  LEU Q 288      56.225  81.598  69.820  1.00  1.00              
ATOM   4621  HA  LEU Q 288      56.279  80.733  70.482  1.00  1.00              
ATOM   4622  CB  LEU Q 288      54.722  81.848  69.595  1.00  1.00              
ATOM   4623  HB1 LEU Q 288      54.576  82.663  68.885  1.00  1.00              
ATOM   4624  HB2 LEU Q 288      54.291  82.141  70.553  1.00  1.00              
ATOM   4625  CG  LEU Q 288      54.028  80.554  69.090  1.00  1.00              
ATOM   4626  HG  LEU Q 288      54.562  79.684  69.475  1.00  1.00              
ATOM   4627  CD1 LEU Q 288      52.593  80.454  69.597  1.00  1.00              
ATOM   4628 1HD1 LEU Q 288      52.601  80.465  70.685  1.00  1.00              
ATOM   4629 2HD1 LEU Q 288      52.004  81.274  69.192  1.00  1.00              
ATOM   4630 3HD1 LEU Q 288      52.158  79.508  69.275  1.00  1.00              
ATOM   4631  CD2 LEU Q 288      53.961  80.446  67.562  1.00  1.00              
ATOM   4632 1HD2 LEU Q 288      53.460  81.314  67.136  1.00  1.00              
ATOM   4633 2HD2 LEU Q 288      54.963  80.384  67.142  1.00  1.00              
ATOM   4634 3HD2 LEU Q 288      53.430  79.539  67.275  1.00  1.00              
ATOM   4635  C   LEU Q 288      56.985  81.252  68.569  1.00  1.00              
ATOM   4636  O   LEU Q 288      57.009  81.984  67.584  1.00  1.00              
ATOM   4637  N   THR Q 289      57.652  80.122  68.677  1.00  1.00              
ATOM   4638  H   THR Q 289      57.489  79.536  69.479  1.00  1.00              
ATOM   4639  CA  THR Q 289      58.550  79.624  67.665  1.00  1.00              
ATOM   4640  HA  THR Q 289      58.523  80.278  66.794  1.00  1.00              
ATOM   4641  CB  THR Q 289      59.990  79.645  68.162  1.00  1.00              
ATOM   4642  HB  THR Q 289      60.622  79.319  67.360  1.00  1.00              
ATOM   4643  CG2 THR Q 289      60.402  81.053  68.597  1.00  1.00              
ATOM   4644 1HG2 THR Q 289      61.431  81.031  68.937  1.00  1.00              
ATOM   4645 2HG2 THR Q 289      60.298  81.748  67.775  1.00  1.00              
ATOM   4646 3HG2 THR Q 289      59.765  81.423  69.396  1.00  1.00              
ATOM   4647  OG1 THR Q 289      60.230  78.816  69.254  1.00  1.00              
ATOM   4648  HG1 THR Q 289      60.486  77.937  68.923  1.00  1.00              
ATOM   4649  C   THR Q 289      57.952  78.310  67.189  1.00  1.00              
ATOM   4650  O   THR Q 289      56.734  78.126  67.160  1.00  1.00              
ATOM   4651  N   GLU Q 290      58.805  77.435  66.718  1.00  1.00              
ATOM   4652  H   GLU Q 290      59.778  77.691  66.722  1.00  1.00              
ATOM   4653  CA  GLU Q 290      58.480  76.103  66.291  1.00  1.00              
ATOM   4654  HA  GLU Q 290      57.607  76.094  65.649  1.00  1.00              
ATOM   4655  CB  GLU Q 290      59.703  75.677  65.453  1.00  1.00              
ATOM   4656  HB1 GLU Q 290      59.849  76.473  64.726  1.00  1.00              
ATOM   4657  HB2 GLU Q 290      59.416  74.803  64.872  1.00  1.00              
ATOM   4658  CG  GLU Q 290      61.098  75.380  66.085  1.00  1.00              
ATOM   4659  HG1 GLU Q 290      61.823  75.374  65.287  1.00  1.00              
ATOM   4660  HG2 GLU Q 290      61.162  74.373  66.414  1.00  1.00              
ATOM   4661  CD  GLU Q 290      61.643  76.177  67.270  1.00  1.00              
ATOM   4662  OE1 GLU Q 290      60.928  76.354  68.276  1.00  1.00              
ATOM   4663  OE2 GLU Q 290      62.847  76.528  67.242  1.00  1.00              
ATOM   4664  C   GLU Q 290      58.155  75.061  67.451  1.00  1.00              
ATOM   4665  O   GLU Q 290      57.477  75.554  68.355  1.00  1.00              
ATOM   4666  N   PRO Q 291      58.416  73.693  67.503  1.00  1.00              
ATOM   4667  CD  PRO Q 291      57.364  72.863  68.123  1.00  1.00              
ATOM   4668  HD1 PRO Q 291      56.510  72.792  67.448  1.00  1.00              
ATOM   4669  HD2 PRO Q 291      57.025  73.296  69.062  1.00  1.00              
ATOM   4670  CG  PRO Q 291      57.912  71.463  68.399  1.00  1.00              
ATOM   4671  HG1 PRO Q 291      57.584  70.777  67.618  1.00  1.00              
ATOM   4672  HG2 PRO Q 291      57.589  71.096  69.374  1.00  1.00              
ATOM   4673  CB  PRO Q 291      59.426  71.637  68.345  1.00  1.00              
ATOM   4674  HB1 PRO Q 291      59.924  70.722  68.022  1.00  1.00              
ATOM   4675  HB2 PRO Q 291      59.791  71.922  69.327  1.00  1.00              
ATOM   4676  CA  PRO Q 291      59.639  72.783  67.360  1.00  1.00              
ATOM   4677  HA  PRO Q 291      60.561  73.296  67.614  1.00  1.00              
ATOM   4678  C   PRO Q 291      59.614  72.236  65.921  1.00  1.00              
ATOM   4679  O   PRO Q 291      58.591  71.754  65.443  1.00  1.00              
ATOM   4680  N   GLN Q 292      60.763  72.298  65.248  1.00  1.00              
ATOM   4681  H   GLN Q 292      61.534  72.699  65.755  1.00  1.00              
ATOM   4682  CA  GLN Q 292      60.998  72.037  63.826  1.00  1.00              
ATOM   4683  HA  GLN Q 292      61.962  72.509  63.638  1.00  1.00              
ATOM   4684  CB  GLN Q 292      61.264  70.534  63.586  1.00  1.00              
ATOM   4685  HB1 GLN Q 292      62.184  70.264  64.108  1.00  1.00              
ATOM   4686  HB2 GLN Q 292      61.431  70.380  62.520  1.00  1.00              
ATOM   4687  CG  GLN Q 292      60.150  69.587  64.069  1.00  1.00              
ATOM   4688  HG1 GLN Q 292      59.209  69.862  63.595  1.00  1.00              
ATOM   4689  HG2 GLN Q 292      60.036  69.695  65.145  1.00  1.00              
ATOM   4690  CD  GLN Q 292      60.416  68.106  63.830  1.00  1.00              
ATOM   4691  OE1 GLN Q 292      59.929  67.251  64.549  1.00  1.00              
ATOM   4692  NE2 GLN Q 292      61.183  67.705  62.839  1.00  1.00              
ATOM   4693 1HE2 GLN Q 292      61.625  68.347  62.209  1.00  1.00              
ATOM   4694 2HE2 GLN Q 292      61.315  66.709  62.779  1.00  1.00              
ATOM   4695  C   GLN Q 292      60.085  72.687  62.754  1.00  1.00              
ATOM   4696  O   GLN Q 292      58.901  72.948  62.936  1.00  1.00              
ATOM   4697  N   MET Q 293      60.668  72.930  61.571  1.00  1.00              
ATOM   4698  H   MET Q 293      61.625  72.634  61.429  1.00  1.00              
ATOM   4699  CA  MET Q 293      60.038  73.652  60.455  1.00  1.00              
ATOM   4700  HA  MET Q 293      59.649  74.590  60.855  1.00  1.00              
ATOM   4701  CB  MET Q 293      61.101  74.020  59.400  1.00  1.00              
ATOM   4702  HB1 MET Q 293      61.886  74.610  59.877  1.00  1.00              
ATOM   4703  HB2 MET Q 293      60.628  74.653  58.651  1.00  1.00              
ATOM   4704  CG  MET Q 293      61.758  72.856  58.643  1.00  1.00              
ATOM   4705  HG1 MET Q 293      62.407  73.299  57.884  1.00  1.00              
ATOM   4706  HG2 MET Q 293      60.990  72.293  58.113  1.00  1.00              
ATOM   4707  SD  MET Q 293      62.766  71.700  59.620  1.00  1.00              
ATOM   4708  CE  MET Q 293      63.712  70.976  58.251  1.00  1.00              
ATOM   4709  HE1 MET Q 293      64.417  70.242  58.637  1.00  1.00              
ATOM   4710  HE2 MET Q 293      63.033  70.493  57.547  1.00  1.00              
ATOM   4711  HE3 MET Q 293      64.261  71.764  57.729  1.00  1.00              
ATOM   4712  C   MET Q 293      58.840  72.947  59.799  1.00  1.00              
ATOM   4713  O   MET Q 293      58.013  73.606  59.165  1.00  1.00              
ATOM   4714  N   VAL Q 294      58.706  71.628  59.987  1.00  1.00              
ATOM   4715  H   VAL Q 294      59.429  71.147  60.496  1.00  1.00              
ATOM   4716  CA  VAL Q 294      57.515  70.867  59.568  1.00  1.00              
ATOM   4717  HA  VAL Q 294      57.369  71.057  58.504  1.00  1.00              
ATOM   4718  CB  VAL Q 294      57.688  69.343  59.724  1.00  1.00              
ATOM   4719  HB  VAL Q 294      56.750  68.858  59.451  1.00  1.00              
ATOM   4720  CG1 VAL Q 294      58.773  68.814  58.777  1.00  1.00              
ATOM   4721 1HG1 VAL Q 294      58.839  67.729  58.862  1.00  1.00              
ATOM   4722 2HG1 VAL Q 294      58.514  69.067  57.749  1.00  1.00              
ATOM   4723 3HG1 VAL Q 294      59.743  69.252  59.015  1.00  1.00              
ATOM   4724  CG2 VAL Q 294      58.045  68.919  61.151  1.00  1.00              
ATOM   4725 1HG2 VAL Q 294      58.051  67.831  61.217  1.00  1.00              
ATOM   4726 2HG2 VAL Q 294      59.033  69.291  61.408  1.00  1.00              
ATOM   4727 3HG2 VAL Q 294      57.306  69.301  61.857  1.00  1.00              
ATOM   4728  C   VAL Q 294      56.216  71.332  60.236  1.00  1.00              
ATOM   4729  O   VAL Q 294      55.135  71.076  59.717  1.00  1.00              
ATOM   4730  N   ALA Q 295      56.291  72.057  61.353  1.00  1.00              
ATOM   4731  H   ALA Q 295      57.203  72.270  61.739  1.00  1.00              
ATOM   4732  CA  ALA Q 295      55.128  72.539  62.093  1.00  1.00              
ATOM   4733  HA  ALA Q 295      54.325  71.807  61.992  1.00  1.00              
ATOM   4734  CB  ALA Q 295      55.536  72.595  63.576  1.00  1.00              
ATOM   4735  HB1 ALA Q 295      54.666  72.817  64.194  1.00  1.00              
ATOM   4736  HB2 ALA Q 295      55.949  71.635  63.888  1.00  1.00              
ATOM   4737  HB3 ALA Q 295      56.293  73.367  63.726  1.00  1.00              
ATOM   4738  C   ALA Q 295      54.563  73.902  61.603  1.00  1.00              
ATOM   4739  O   ALA Q 295      53.923  74.617  62.378  1.00  1.00              
ATOM   4740  N   SER Q 296      54.841  74.259  60.345  1.00  1.00              
ATOM   4741  H   SER Q 296      55.444  73.616  59.850  1.00  1.00              
ATOM   4742  CA  SER Q 296      54.351  75.406  59.550  1.00  1.00              
ATOM   4743  HA  SER Q 296      55.206  75.659  58.923  1.00  1.00              
ATOM   4744  CB  SER Q 296      53.285  74.956  58.533  1.00  1.00              
ATOM   4745  HB1 SER Q 296      53.479  73.922  58.242  1.00  1.00              
ATOM   4746  HB2 SER Q 296      53.375  75.577  57.641  1.00  1.00              
ATOM   4747  OG  SER Q 296      51.960  75.068  59.007  1.00  1.00              
ATOM   4748  HG  SER Q 296      51.403  74.469  58.498  1.00  1.00              
ATOM   4749  C   SER Q 296      54.070  76.761  60.267  1.00  1.00              
ATOM   4750  O   SER Q 296      54.765  77.121  61.218  1.00  1.00              
ATOM   4751  N   LEU Q 297      53.137  77.579  59.753  1.00  1.00              
ATOM   4752  H   LEU Q 297      52.477  77.160  59.113  1.00  1.00              
ATOM   4753  CA  LEU Q 297      53.040  79.037  59.972  1.00  1.00              
ATOM   4754  HA  LEU Q 297      54.039  79.383  60.232  1.00  1.00              
ATOM   4755  CB  LEU Q 297      52.672  79.731  58.644  1.00  1.00              
ATOM   4756  HB1 LEU Q 297      53.258  79.282  57.841  1.00  1.00              
ATOM   4757  HB2 LEU Q 297      52.989  80.772  58.725  1.00  1.00              
ATOM   4758  CG  LEU Q 297      51.179  79.738  58.244  1.00  1.00              
ATOM   4759  HG  LEU Q 297      50.608  80.290  58.987  1.00  1.00              
ATOM   4760  CD1 LEU Q 297      51.033  80.463  56.906  1.00  1.00              
ATOM   4761 1HD1 LEU Q 297      49.979  80.522  56.634  1.00  1.00              
ATOM   4762 2HD1 LEU Q 297      51.425  81.476  56.992  1.00  1.00              
ATOM   4763 3HD1 LEU Q 297      51.576  79.928  56.127  1.00  1.00              
ATOM   4764  CD2 LEU Q 297      50.559  78.347  58.102  1.00  1.00              
ATOM   4765 1HD2 LEU Q 297      49.541  78.432  57.722  1.00  1.00              
ATOM   4766 2HD2 LEU Q 297      51.146  77.742  57.411  1.00  1.00              
ATOM   4767 3HD2 LEU Q 297      50.513  77.856  59.074  1.00  1.00              
ATOM   4768  C   LEU Q 297      52.088  79.477  61.134  1.00  1.00              
ATOM   4769  O   LEU Q 297      51.236  78.712  61.589  1.00  1.00              
ATOM   4770  N   CYS Q 298      52.182  80.742  61.586  1.00  1.00              
ATOM   4771  H   CYS Q 298      52.945  81.303  61.224  1.00  1.00              
ATOM   4772  CA  CYS Q 298      51.208  81.451  62.435  1.00  1.00              
ATOM   4773  HA  CYS Q 298      51.060  80.860  63.339  1.00  1.00              
ATOM   4774  CB  CYS Q 298      51.718  82.842  62.835  1.00  1.00              
ATOM   4775  HB1 CYS Q 298      51.479  83.574  62.062  1.00  1.00              
ATOM   4776  HB2 CYS Q 298      52.800  82.821  62.974  1.00  1.00              
ATOM   4777  SG  CYS Q 298      50.945  83.304  64.416  1.00  1.00              
ATOM   4778  HG  CYS Q 298      49.662  83.043  64.127  1.00  1.00              
ATOM   4779  C   CYS Q 298      49.918  81.481  61.634  1.00  1.00              
ATOM   4780  O   CYS Q 298      49.818  82.207  60.641  1.00  1.00              
ATOM   4781  N   LYS Q 299      48.901  80.749  62.098  1.00  1.00              
ATOM   4782  H   LYS Q 299      49.073  80.089  62.843  1.00  1.00              
ATOM   4783  CA  LYS Q 299      47.576  81.326  61.962  1.00  1.00              
ATOM   4784  HA  LYS Q 299      47.384  81.498  60.899  1.00  1.00              
ATOM   4785  CB  LYS Q 299      46.452  80.433  62.516  1.00  1.00              
ATOM   4786  HB1 LYS Q 299      46.556  80.356  63.600  1.00  1.00              
ATOM   4787  HB2 LYS Q 299      46.520  79.432  62.086  1.00  1.00              
ATOM   4788  CG  LYS Q 299      45.088  81.059  62.143  1.00  1.00              
ATOM   4789  HG1 LYS Q 299      44.798  80.719  61.147  1.00  1.00              
ATOM   4790  HG2 LYS Q 299      45.175  82.144  62.104  1.00  1.00              
ATOM   4791  CD  LYS Q 299      43.974  80.738  63.142  1.00  1.00              
ATOM   4792  HD1 LYS Q 299      44.346  80.937  64.145  1.00  1.00              
ATOM   4793  HD2 LYS Q 299      43.694  79.687  63.056  1.00  1.00              
ATOM   4794  CE  LYS Q 299      42.765  81.644  62.862  1.00  1.00              
ATOM   4795  HE1 LYS Q 299      42.331  81.356  61.900  1.00  1.00              
ATOM   4796  HE2 LYS Q 299      43.120  82.676  62.770  1.00  1.00              
ATOM   4797  NZ  LYS Q 299      41.743  81.566  63.936  1.00  1.00              
ATOM   4798  HZ1 LYS Q 299      40.948  82.149  63.700  1.00  1.00              
ATOM   4799  HZ2 LYS Q 299      41.420  80.615  64.050  1.00  1.00              
ATOM   4800  HZ3 LYS Q 299      42.121  81.887  64.822  1.00  1.00              
ATOM   4801  C   LYS Q 299      47.614  82.674  62.689  1.00  1.00              
ATOM   4802  O   LYS Q 299      47.835  82.753  63.895  1.00  1.00              
ATOM   4803  N   GLN Q 300      47.500  83.733  61.919  1.00  1.00              
ATOM   4804  H   GLN Q 300      47.207  83.566  60.968  1.00  1.00              
ATOM   4805  CA  GLN Q 300      48.111  85.027  62.194  1.00  1.00              
ATOM   4806  HA  GLN Q 300      48.863  84.918  62.977  1.00  1.00              
ATOM   4807  CB  GLN Q 300      48.842  85.516  60.916  1.00  1.00              
ATOM   4808  HB1 GLN Q 300      49.667  84.836  60.706  1.00  1.00              
ATOM   4809  HB2 GLN Q 300      49.290  86.485  61.141  1.00  1.00              
ATOM   4810  CG  GLN Q 300      48.002  85.673  59.623  1.00  1.00              
ATOM   4811  HG1 GLN Q 300      48.623  86.170  58.877  1.00  1.00              
ATOM   4812  HG2 GLN Q 300      47.147  86.320  59.809  1.00  1.00              
ATOM   4813  CD  GLN Q 300      47.488  84.366  59.018  1.00  1.00              
ATOM   4814  OE1 GLN Q 300      46.401  83.891  59.307  1.00  1.00              
ATOM   4815  NE2 GLN Q 300      48.268  83.683  58.214  1.00  1.00              
ATOM   4816 1HE2 GLN Q 300      49.239  83.920  58.130  1.00  1.00              
ATOM   4817 2HE2 GLN Q 300      47.913  82.796  57.906  1.00  1.00              
ATOM   4818  C   GLN Q 300      47.070  86.018  62.727  1.00  1.00              
ATOM   4819  O   GLN Q 300      46.866  87.096  62.172  1.00  1.00              
ATOM   4820  N   LEU Q 301      46.325  85.584  63.748  1.00  1.00              
ATOM   4821  H   LEU Q 301      46.617  84.737  64.218  1.00  1.00              
ATOM   4822  CA  LEU Q 301      45.124  86.270  64.217  1.00  1.00              
ATOM   4823  HA  LEU Q 301      45.178  87.298  63.855  1.00  1.00              
ATOM   4824  CB  LEU Q 301      43.880  85.629  63.570  1.00  1.00              
ATOM   4825  HB1 LEU Q 301      43.768  84.618  63.961  1.00  1.00              
ATOM   4826  HB2 LEU Q 301      44.048  85.559  62.494  1.00  1.00              
ATOM   4827  CG  LEU Q 301      42.573  86.414  63.809  1.00  1.00              
ATOM   4828  HG  LEU Q 301      42.371  86.479  64.877  1.00  1.00              
ATOM   4829  CD1 LEU Q 301      42.604  87.827  63.223  1.00  1.00              
ATOM   4830 1HD1 LEU Q 301      41.622  88.293  63.312  1.00  1.00              
ATOM   4831 2HD1 LEU Q 301      43.315  88.448  63.766  1.00  1.00              
ATOM   4832 3HD1 LEU Q 301      42.889  87.797  62.171  1.00  1.00              
ATOM   4833  CD2 LEU Q 301      41.413  85.665  63.149  1.00  1.00              
ATOM   4834 1HD2 LEU Q 301      40.483  86.205  63.332  1.00  1.00              
ATOM   4835 2HD2 LEU Q 301      41.578  85.595  62.074  1.00  1.00              
ATOM   4836 3HD2 LEU Q 301      41.327  84.672  63.583  1.00  1.00              
ATOM   4837  C   LEU Q 301      45.047  86.369  65.736  1.00  1.00              
ATOM   4838  O   LEU Q 301      44.392  85.571  66.407  1.00  1.00              
ATOM   4839  N   SER Q 302      45.842  87.300  66.247  1.00  1.00              
ATOM   4840  H   SER Q 302      46.274  87.937  65.589  1.00  1.00              
ATOM   4841  CA  SER Q 302      46.594  87.110  67.479  1.00  1.00              
ATOM   4842  HA  SER Q 302      45.929  86.809  68.277  1.00  1.00              
ATOM   4843  CB  SER Q 302      47.640  86.007  67.176  1.00  1.00              
ATOM   4844  HB1 SER Q 302      47.127  85.056  67.042  1.00  1.00              
ATOM   4845  HB2 SER Q 302      48.342  85.899  68.003  1.00  1.00              
ATOM   4846  OG  SER Q 302      48.380  86.249  65.999  1.00  1.00              
ATOM   4847  HG  SER Q 302      49.272  86.513  66.258  1.00  1.00              
ATOM   4848  C   SER Q 302      47.369  88.380  67.826  1.00  1.00              
ATOM   4849  O   SER Q 302      47.327  89.373  67.107  1.00  1.00              
ATOM   4850  N   TYR Q 303      48.144  88.318  68.907  1.00  1.00              
ATOM   4851  H   TYR Q 303      48.050  87.498  69.483  1.00  1.00              
ATOM   4852  CA  TYR Q 303      49.170  89.280  69.329  1.00  1.00              
ATOM   4853  HA  TYR Q 303      49.564  88.874  70.261  1.00  1.00              
ATOM   4854  CB  TYR Q 303      50.367  89.301  68.379  1.00  1.00              
ATOM   4855  HB1 TYR Q 303      51.164  89.878  68.845  1.00  1.00              
ATOM   4856  HB2 TYR Q 303      50.071  89.803  67.463  1.00  1.00              
ATOM   4857  CG  TYR Q 303      50.941  87.938  68.057  1.00  1.00              
ATOM   4858  CD1 TYR Q 303      50.980  87.490  66.726  1.00  1.00              
ATOM   4859  HD1 TYR Q 303      50.601  88.123  65.932  1.00  1.00              
ATOM   4860  CE1 TYR Q 303      51.524  86.229  66.426  1.00  1.00              
ATOM   4861  HE1 TYR Q 303      51.574  85.881  65.406  1.00  1.00              
ATOM   4862  CZ  TYR Q 303      52.045  85.420  67.456  1.00  1.00              
ATOM   4863  OH  TYR Q 303      52.591  84.217  67.154  1.00  1.00              
ATOM   4864  HH  TYR Q 303      53.035  83.816  67.900  1.00  1.00              
ATOM   4865  CE2 TYR Q 303      51.998  85.865  68.793  1.00  1.00              
ATOM   4866  HE2 TYR Q 303      52.396  85.250  69.584  1.00  1.00              
ATOM   4867  CD2 TYR Q 303      51.447  87.125  69.091  1.00  1.00              
ATOM   4868  HD2 TYR Q 303      51.430  87.476  70.113  1.00  1.00              
ATOM   4869  C   TYR Q 303      48.686  90.681  69.761  1.00  1.00              
ATOM   4870  O   TYR Q 303      49.354  91.347  70.551  1.00  1.00              
ATOM   4871  N   TYR Q 304      47.521  91.120  69.289  1.00  1.00              
ATOM   4872  H   TYR Q 304      47.098  90.567  68.554  1.00  1.00              
ATOM   4873  CA  TYR Q 304      47.088  92.510  69.371  1.00  1.00              
ATOM   4874  HA  TYR Q 304      47.918  93.104  68.994  1.00  1.00              
ATOM   4875  CB  TYR Q 304      45.939  92.728  68.367  1.00  1.00              
ATOM   4876  HB1 TYR Q 304      45.136  92.015  68.538  1.00  1.00              
ATOM   4877  HB2 TYR Q 304      46.318  92.515  67.365  1.00  1.00              
ATOM   4878  CG  TYR Q 304      45.355  94.126  68.361  1.00  1.00              
ATOM   4879  CD1 TYR Q 304      45.932  95.124  67.554  1.00  1.00              
ATOM   4880  HD1 TYR Q 304      46.779  94.885  66.919  1.00  1.00              
ATOM   4881  CE1 TYR Q 304      45.390  96.423  67.543  1.00  1.00              
ATOM   4882  HE1 TYR Q 304      45.815  97.185  66.908  1.00  1.00              
ATOM   4883  CZ  TYR Q 304      44.263  96.723  68.336  1.00  1.00              
ATOM   4884  OH  TYR Q 304      43.728  97.974  68.321  1.00  1.00              
ATOM   4885  HH  TYR Q 304      42.912  98.019  68.819  1.00  1.00              
ATOM   4886  CE2 TYR Q 304      43.679  95.721  69.141  1.00  1.00              
ATOM   4887  HE2 TYR Q 304      42.809  95.945  69.737  1.00  1.00              
ATOM   4888  CD2 TYR Q 304      44.226  94.422  69.152  1.00  1.00              
ATOM   4889  HD2 TYR Q 304      43.772  93.651  69.761  1.00  1.00              
ATOM   4890  C   TYR Q 304      46.822  93.129  70.751  1.00  1.00              
ATOM   4891  O   TYR Q 304      47.298  94.239  71.016  1.00  1.00              
ATOM   4892  N   PRO Q 305      46.085  92.468  71.658  1.00  1.00              
ATOM   4893  CD  PRO Q 305      45.262  91.294  71.424  1.00  1.00              
ATOM   4894  HD1 PRO Q 305      45.849  90.406  71.638  1.00  1.00              
ATOM   4895  HD2 PRO Q 305      44.865  91.240  70.416  1.00  1.00              
ATOM   4896  CG  PRO Q 305      44.108  91.428  72.406  1.00  1.00              
ATOM   4897  HG1 PRO Q 305      43.656  90.466  72.632  1.00  1.00              
ATOM   4898  HG2 PRO Q 305      43.362  92.118  72.009  1.00  1.00              
ATOM   4899  CB  PRO Q 305      44.808  92.054  73.608  1.00  1.00              
ATOM   4900  HB1 PRO Q 305      45.380  91.296  74.123  1.00  1.00              
ATOM   4901  HB2 PRO Q 305      44.112  92.557  74.280  1.00  1.00              
ATOM   4902  CA  PRO Q 305      45.803  93.018  72.980  1.00  1.00              
ATOM   4903  HA  PRO Q 305      45.306  93.978  72.833  1.00  1.00              
ATOM   4904  C   PRO Q 305      47.005  93.255  73.904  1.00  1.00              
ATOM   4905  O   PRO Q 305      46.854  93.888  74.954  1.00  1.00              
ATOM   4906  N   ASN Q 306      48.189  92.749  73.556  1.00  1.00              
ATOM   4907  H   ASN Q 306      48.263  92.276  72.662  1.00  1.00              
ATOM   4908  CA  ASN Q 306      49.396  92.813  74.368  1.00  1.00              
ATOM   4909  HA  ASN Q 306      49.112  92.657  75.411  1.00  1.00              
ATOM   4910  CB  ASN Q 306      50.303  91.631  73.957  1.00  1.00              
ATOM   4911  HB1 ASN Q 306      51.198  91.646  74.576  1.00  1.00              
ATOM   4912  HB2 ASN Q 306      50.602  91.733  72.913  1.00  1.00              
ATOM   4913  CG  ASN Q 306      49.646  90.269  74.150  1.00  1.00              
ATOM   4914  OD1 ASN Q 306      49.349  89.524  73.222  1.00  1.00              
ATOM   4915  ND2 ASN Q 306      49.398  89.886  75.379  1.00  1.00              
ATOM   4916 1HD2 ASN Q 306      49.646  90.451  76.183  1.00  1.00              
ATOM   4917 2HD2 ASN Q 306      48.998  88.976  75.486  1.00  1.00              
ATOM   4918  C   ASN Q 306      50.066  94.197  74.300  1.00  1.00              
ATOM   4919  O   ASN Q 306      51.144  94.366  73.744  1.00  1.00              
ATOM   4920  N   LYS Q 307      49.421  95.221  74.869  1.00  1.00              
ATOM   4921  H   LYS Q 307      48.499  95.001  75.233  1.00  1.00              
ATOM   4922  CA  LYS Q 307      49.854  96.636  74.847  1.00  1.00              
ATOM   4923  HA  LYS Q 307      49.622  97.055  73.867  1.00  1.00              
ATOM   4924  CB  LYS Q 307      49.067  97.408  75.931  1.00  1.00              
ATOM   4925  HB1 LYS Q 307      49.372  98.456  75.906  1.00  1.00              
ATOM   4926  HB2 LYS Q 307      49.352  97.007  76.906  1.00  1.00              
ATOM   4927  CG  LYS Q 307      47.531  97.347  75.821  1.00  1.00              
ATOM   4928  HG1 LYS Q 307      47.207  96.316  75.700  1.00  1.00              
ATOM   4929  HG2 LYS Q 307      47.205  97.922  74.953  1.00  1.00              
ATOM   4930  CD  LYS Q 307      46.876  97.902  77.097  1.00  1.00              
ATOM   4931  HD1 LYS Q 307      47.143  98.954  77.210  1.00  1.00              
ATOM   4932  HD2 LYS Q 307      47.253  97.346  77.958  1.00  1.00              
ATOM   4933  CE  LYS Q 307      45.350  97.755  77.035  1.00  1.00              
ATOM   4934  HE1 LYS Q 307      45.106  96.703  76.846  1.00  1.00              
ATOM   4935  HE2 LYS Q 307      44.981  98.340  76.188  1.00  1.00              
ATOM   4936  NZ  LYS Q 307      44.705  98.213  78.294  1.00  1.00              
ATOM   4937  HZ1 LYS Q 307      43.698  98.230  78.193  1.00  1.00              
ATOM   4938  HZ2 LYS Q 307      44.940  97.598  79.064  1.00  1.00
[truncated: 1,187,123 more chars]
