# Supplementary material for: Variation in selection constraints on teleost TLRs with emphasis on their repertoire in the Walking catfish, Clarias batrachus
Source: Sci Rep. 2020 Dec 7;10:21394. doi: 10.1038/s41598-020-78347-6 (PMC7721727; doi:10.1038/s41598-020-78347-6)
Supplement: Supplementary file 33 — Supplementary Information 33. [file 41598_2020_78347_MOESM33_ESM.zip › T21/struct/S511005_results/model2.pdb]

HEADER protein
METHOD
METHOD    The models are generated by I-TASSER which combines the
METHOD    methods of threading, ab initio modeling and structural
METHOD    refinement. The procedure is fully automated.
METHOD
METHOD    Please cite following articles when you use the I-TASSER server:
METHOD 1. Ambrish Roy, Alper Kucukural, Yang Zhang. I-TASSER: a unified
METHOD    platform for automated protein structure and function prediction.
METHOD    Nature Protocols, vol 5, 725-738 (2010). 
METHOD 2. Yang Zhang. I-TASSER server for protein 3D structure prediction. 
METHOD    BMC Bioinformatics, 9:40 (2008).
METHOD
MODEL  2
REMARK PARENT 4z0c_A 3j0a 3j0a_A 
ATOM      1  N   MET A   1      98.424  78.489  87.559  1.00 27.18              
ATOM      2  CA  MET A   1      97.756  77.415  88.270  1.00 27.18              
ATOM      3  HA  MET A   1      97.246  76.833  87.574  1.00 27.18              
ATOM      4  CB  MET A   1      98.749  76.253  88.564  1.00 27.18              
ATOM      5  HB1 MET A   1      99.622  76.610  89.052  1.00 27.18              
ATOM      6  HB2 MET A   1      99.100  75.870  87.608  1.00 27.18              
ATOM      7  CG  MET A   1      98.372  74.999  89.396  1.00 27.18              
ATOM      8  HG1 MET A   1      98.333  75.292  90.441  1.00 27.18              
ATOM      9  HG2 MET A   1      99.224  74.322  89.302  1.00 27.18              
ATOM     10  SD  MET A   1      96.879  74.064  88.985  1.00 27.18              
ATOM     11  CE  MET A   1      97.146  72.625  90.055  1.00 27.18              
ATOM     12  HE1 MET A   1      98.065  72.116  89.759  1.00 27.18              
ATOM     13  HE2 MET A   1      97.231  72.945  91.095  1.00 27.18              
ATOM     14  HE3 MET A   1      96.308  71.934  89.957  1.00 27.18              
ATOM     15  C   MET A   1      96.856  77.808  89.355  1.00 27.18              
ATOM     16  O   MET A   1      96.877  78.898  89.932  1.00 27.18              
ATOM     17  N   ALA A   2      95.932  76.900  89.593  1.00 26.01              
ATOM     18  H   ALA A   2      96.046  76.025  89.096  1.00 26.01              
ATOM     19  CA  ALA A   2      95.090  76.925  90.716  1.00 26.01              
ATOM     20  HA  ALA A   2      94.799  77.952  90.935  1.00 26.01              
ATOM     21  CB  ALA A   2      93.825  76.077  90.544  1.00 26.01              
ATOM     22  HB1 ALA A   2      94.084  75.030  90.379  1.00 26.01              
ATOM     23  HB2 ALA A   2      93.228  76.129  91.452  1.00 26.01              
ATOM     24  HB3 ALA A   2      93.206  76.442  89.750  1.00 26.01              
ATOM     25  C   ALA A   2      95.848  76.374  91.953  1.00 26.01              
ATOM     26  O   ALA A   2      95.287  75.708  92.777  1.00 26.01              
ATOM     27  N   SER A   3      97.153  76.734  92.123  1.00 25.40              
ATOM     28  H   SER A   3      97.693  77.024  91.326  1.00 25.40              
ATOM     29  CA  SER A   3      97.550  77.248  93.428  1.00 25.40              
ATOM     30  HA  SER A   3      96.983  76.668  94.151  1.00 25.40              
ATOM     31  CB  SER A   3      98.976  76.909  93.849  1.00 25.40              
ATOM     32  HB1 SER A   3      99.109  77.119  94.911  1.00 25.40              
ATOM     33  HB2 SER A   3      99.717  77.480  93.318  1.00 25.40              
ATOM     34  OG  SER A   3      99.251  75.534  93.636  1.00 25.40              
ATOM     35  HG  SER A   3     100.176  75.409  93.377  1.00 25.40              
ATOM     36  C   SER A   3      97.037  78.649  93.737  1.00 25.40              
ATOM     37  O   SER A   3      97.206  79.171  94.821  1.00 25.40              
ATOM     38  N   TYR A   4      96.316  79.174  92.738  1.00 24.57              
ATOM     39  H   TYR A   4      96.458  78.745  91.843  1.00 24.57              
ATOM     40  CA  TYR A   4      95.125  79.960  92.858  1.00 24.57              
ATOM     41  HA  TYR A   4      94.500  79.852  91.987  1.00 24.57              
ATOM     42  CB  TYR A   4      94.271  79.546  94.111  1.00 24.57              
ATOM     43  HB1 TYR A   4      93.332  80.087  94.082  1.00 24.57              
ATOM     44  HB2 TYR A   4      94.772  79.901  95.009  1.00 24.57              
ATOM     45  CG  TYR A   4      93.899  78.100  94.395  1.00 24.57              
ATOM     46  CD1 TYR A   4      92.735  77.555  93.820  1.00 24.57              
ATOM     47  HD1 TYR A   4      92.133  78.170  93.181  1.00 24.57              
ATOM     48  CE1 TYR A   4      92.333  76.244  94.130  1.00 24.57              
ATOM     49  HE1 TYR A   4      91.449  75.814  93.689  1.00 24.57              
ATOM     50  CZ  TYR A   4      93.086  75.476  95.040  1.00 24.57              
ATOM     51  OH  TYR A   4      92.699  74.204  95.317  1.00 24.57              
ATOM     52  HH  TYR A   4      93.294  73.776  95.935  1.00 24.57              
ATOM     53  CE2 TYR A   4      94.201  76.045  95.688  1.00 24.57              
ATOM     54  HE2 TYR A   4      94.759  75.475  96.416  1.00 24.57              
ATOM     55  CD2 TYR A   4      94.593  77.359  95.373  1.00 24.57              
ATOM     56  HD2 TYR A   4      95.431  77.800  95.896  1.00 24.57              
ATOM     57  C   TYR A   4      95.570  81.438  93.092  1.00 24.57              
ATOM     58  O   TYR A   4      95.008  82.127  93.945  1.00 24.57              
ATOM     59  N   ARG A   5      96.453  82.022  92.297  1.00 23.55              
ATOM     60  H   ARG A   5      97.277  81.537  91.988  1.00 23.55              
ATOM     61  CA  ARG A   5      96.045  83.222  91.563  1.00 23.55              
ATOM     62  HA  ARG A   5      95.506  83.795  92.317  1.00 23.55              
ATOM     63  CB  ARG A   5      97.068  84.306  91.232  1.00 23.55              
ATOM     64  HB1 ARG A   5      96.561  85.245  91.008  1.00 23.55              
ATOM     65  HB2 ARG A   5      97.618  84.060  90.370  1.00 23.55              
ATOM     66  CG  ARG A   5      98.082  84.566  92.364  1.00 23.55              
ATOM     67  HG1 ARG A   5      98.735  85.372  92.034  1.00 23.55              
ATOM     68  HG2 ARG A   5      98.695  83.679  92.515  1.00 23.55              
ATOM     69  CD  ARG A   5      97.431  84.939  93.705  1.00 23.55              
ATOM     70  HD1 ARG A   5      96.971  84.050  94.142  1.00 23.55              
ATOM     71  HD2 ARG A   5      96.636  85.667  93.540  1.00 23.55              
ATOM     72  NE  ARG A   5      98.422  85.488  94.651  1.00 23.55              
ATOM     73  HE  ARG A   5      98.709  84.883  95.402  1.00 23.55              
ATOM     74  CZ  ARG A   5      98.916  86.713  94.619  1.00 23.55              
ATOM     75  NH1 ARG A   5      98.574  87.570  93.700  1.00 23.55              
ATOM     76 1HH1 ARG A   5      97.870  87.302  93.030  1.00 23.55              
ATOM     77 2HH1 ARG A   5      98.934  88.505  93.711  1.00 23.55              
ATOM     78  NH2 ARG A   5      99.770  87.106  95.520  1.00 23.55              
ATOM     79 1HH2 ARG A   5     100.046  86.481  96.254  1.00 23.55              
ATOM     80 2HH2 ARG A   5     100.137  88.038  95.491  1.00 23.55              
ATOM     81  C   ARG A   5      94.860  82.821  90.701  1.00 23.55              
ATOM     82  O   ARG A   5      93.971  83.589  90.811  1.00 23.55              
ATOM     83  N   LYS A   6      94.500  81.579  90.279  1.00 22.99              
ATOM     84  H   LYS A   6      95.227  80.886  90.203  1.00 22.99              
ATOM     85  CA  LYS A   6      93.023  81.213  90.108  1.00 22.99              
ATOM     86  HA  LYS A   6      92.624  81.945  89.412  1.00 22.99              
ATOM     87  CB  LYS A   6      92.755  79.856  89.387  1.00 22.99              
ATOM     88  HB1 LYS A   6      93.446  79.107  89.766  1.00 22.99              
ATOM     89  HB2 LYS A   6      92.990  80.116  88.364  1.00 22.99              
ATOM     90  CG  LYS A   6      91.332  79.259  89.271  1.00 22.99              
ATOM     91  HG1 LYS A   6      91.258  78.738  88.316  1.00 22.99              
ATOM     92  HG2 LYS A   6      90.613  80.059  89.212  1.00 22.99              
ATOM     93  CD  LYS A   6      90.911  78.269  90.369  1.00 22.99              
ATOM     94  HD1 LYS A   6      91.430  78.511  91.287  1.00 22.99              
ATOM     95  HD2 LYS A   6      91.207  77.269  90.063  1.00 22.99              
ATOM     96  CE  LYS A   6      89.394  78.235  90.634  1.00 22.99              
ATOM     97  HE1 LYS A   6      89.128  77.251  91.031  1.00 22.99              
ATOM     98  HE2 LYS A   6      88.867  78.377  89.685  1.00 22.99              
ATOM     99  NZ  LYS A   6      88.981  79.270  91.611  1.00 22.99              
ATOM    100  HZ1 LYS A   6      87.981  79.323  91.735  1.00 22.99              
ATOM    101  HZ2 LYS A   6      89.419  79.121  92.521  1.00 22.99              
ATOM    102  HZ3 LYS A   6      89.340  80.180  91.328  1.00 22.99              
ATOM    103  C   LYS A   6      92.163  81.403  91.387  1.00 22.99              
ATOM    104  O   LYS A   6      90.978  81.109  91.406  1.00 22.99              
ATOM    105  N   GLN A   7      92.693  81.991  92.440  1.00 22.46              
ATOM    106  H   GLN A   7      93.679  82.136  92.492  1.00 22.46              
ATOM    107  CA  GLN A   7      92.028  83.089  93.080  1.00 22.46              
ATOM    108  HA  GLN A   7      91.017  83.182  92.684  1.00 22.46              
ATOM    109  CB  GLN A   7      91.803  82.794  94.591  1.00 22.46              
ATOM    110  HB1 GLN A   7      91.664  83.753  95.094  1.00 22.46              
ATOM    111  HB2 GLN A   7      92.689  82.336  95.028  1.00 22.46              
ATOM    112  CG  GLN A   7      90.545  81.957  94.927  1.00 22.46              
ATOM    113  HG1 GLN A   7      89.736  82.238  94.252  1.00 22.46              
ATOM    114  HG2 GLN A   7      90.231  82.231  95.934  1.00 22.46              
ATOM    115  CD  GLN A   7      90.721  80.438  94.906  1.00 22.46              
ATOM    116  OE1 GLN A   7      90.312  79.745  93.981  1.00 22.46              
ATOM    117  NE2 GLN A   7      91.281  79.848  95.941  1.00 22.46              
ATOM    118 1HE2 GLN A   7      91.628  80.393  96.709  1.00 22.46              
ATOM    119 2HE2 GLN A   7      91.379  78.846  95.923  1.00 22.46              
ATOM    120  C   GLN A   7      92.624  84.494  92.868  1.00 22.46              
ATOM    121  O   GLN A   7      93.632  84.845  93.473  1.00 22.46              
ATOM    122  N   ILE A   8      92.010  85.221  91.922  1.00 21.91              
ATOM    123  H   ILE A   8      91.087  84.897  91.683  1.00 21.91              
ATOM    124  CA  ILE A   8      92.534  86.340  91.105  1.00 21.91              
ATOM    125  HA  ILE A   8      91.664  86.806  90.662  1.00 21.91              
ATOM    126  CB  ILE A   8      93.133  87.514  91.983  1.00 21.91              
ATOM    127  HB  ILE A   8      93.072  88.386  91.329  1.00 21.91              
ATOM    128  CG2 ILE A   8      92.308  87.880  93.233  1.00 21.91              
ATOM    129 1HG2 ILE A   8      92.324  87.076  93.968  1.00 21.91              
ATOM    130 2HG2 ILE A   8      92.713  88.782  93.694  1.00 21.91              
ATOM    131 3HG2 ILE A   8      91.291  88.095  92.962  1.00 21.91              
ATOM    132  CG1 ILE A   8      94.601  87.437  92.499  1.00 21.91              
ATOM    133 1HG1 ILE A   8      95.082  86.518  92.181  1.00 21.91              
ATOM    134 2HG1 ILE A   8      94.639  87.419  93.589  1.00 21.91              
ATOM    135  CD1 ILE A   8      95.432  88.635  92.018  1.00 21.91              
ATOM    136  HD1 ILE A   8      96.448  88.553  92.396  1.00 21.91              
ATOM    137  HD2 ILE A   8      95.462  88.659  90.929  1.00 21.91              
ATOM    138  HD3 ILE A   8      94.991  89.561  92.387  1.00 21.91              
ATOM    139  C   ILE A   8      93.393  85.943  89.934  1.00 21.91              
ATOM    140  O   ILE A   8      94.532  86.375  89.887  1.00 21.91              
ATOM    141  N   LEU A   9      92.865  85.094  89.034  1.00 21.41              
ATOM    142  H   LEU A   9      91.929  84.777  89.204  1.00 21.41              
ATOM    143  CA  LEU A   9      93.656  84.224  88.139  1.00 21.41              
ATOM    144  HA  LEU A   9      94.079  83.389  88.635  1.00 21.41              
ATOM    145  CB  LEU A   9      92.879  83.535  86.991  1.00 21.41              
ATOM    146  HB1 LEU A   9      92.553  84.334  86.407  1.00 21.41              
ATOM    147  HB2 LEU A   9      92.082  82.980  87.453  1.00 21.41              
ATOM    148  CG  LEU A   9      93.385  82.650  85.855  1.00 21.41              
ATOM    149  HG  LEU A   9      93.789  81.780  86.328  1.00 21.41              
ATOM    150  CD1 LEU A   9      92.240  82.176  84.968  1.00 21.41              
ATOM    151 1HD1 LEU A   9      91.801  82.996  84.430  1.00 21.41              
ATOM    152 2HD1 LEU A   9      92.606  81.471  84.226  1.00 21.41              
ATOM    153 3HD1 LEU A   9      91.474  81.689  85.568  1.00 21.41              
ATOM    154  CD2 LEU A   9      94.364  83.292  84.847  1.00 21.41              
ATOM    155 1HD2 LEU A   9      93.939  84.153  84.358  1.00 21.41              
ATOM    156 2HD2 LEU A   9      95.266  83.605  85.345  1.00 21.41              
ATOM    157 3HD2 LEU A   9      94.607  82.602  84.042  1.00 21.41              
ATOM    158  C   LEU A   9      94.833  85.011  87.591  1.00 21.41              
ATOM    159  O   LEU A   9      95.918  85.048  88.119  1.00 21.41              
ATOM    160  N   ILE A  10      94.493  85.767  86.574  1.00 22.08              
ATOM    161  H   ILE A  10      93.594  85.624  86.137  1.00 22.08              
ATOM    162  CA  ILE A  10      95.165  86.978  86.283  1.00 22.08              
ATOM    163  HA  ILE A  10      96.155  86.820  86.700  1.00 22.08              
ATOM    164  CB  ILE A  10      95.463  87.115  84.742  1.00 22.08              
ATOM    165  HB  ILE A  10      94.828  86.427  84.182  1.00 22.08              
ATOM    166  CG2 ILE A  10      95.290  88.500  84.065  1.00 22.08              
ATOM    167 1HG2 ILE A  10      96.058  89.189  84.423  1.00 22.08              
ATOM    168 2HG2 ILE A  10      95.379  88.390  82.982  1.00 22.08              
ATOM    169 3HG2 ILE A  10      94.317  88.914  84.283  1.00 22.08              
ATOM    170  CG1 ILE A  10      96.939  86.767  84.391  1.00 22.08              
ATOM    171 1HG1 ILE A  10      97.597  87.401  84.986  1.00 22.08              
ATOM    172 2HG1 ILE A  10      97.122  87.002  83.341  1.00 22.08              
ATOM    173  CD1 ILE A  10      97.328  85.312  84.593  1.00 22.08              
ATOM    174  HD1 ILE A  10      98.381  85.185  84.347  1.00 22.08              
ATOM    175  HD2 ILE A  10      97.173  85.021  85.628  1.00 22.08              
ATOM    176  HD3 ILE A  10      96.737  84.681  83.931  1.00 22.08              
ATOM    177  C   ILE A  10      94.762  88.251  87.063  1.00 22.08              
ATOM    178  O   ILE A  10      95.326  89.334  86.844  1.00 22.08              
ATOM    179  N   SER A  11      93.858  88.154  88.030  1.00 22.15              
ATOM    180  H   SER A  11      94.033  87.362  88.623  1.00 22.15              
ATOM    181  CA  SER A  11      92.456  88.644  88.064  1.00 22.15              
ATOM    182  HA  SER A  11      92.153  88.817  89.103  1.00 22.15              
ATOM    183  CB  SER A  11      92.384  89.925  87.234  1.00 22.15              
ATOM    184  HB1 SER A  11      93.070  90.666  87.650  1.00 22.15              
ATOM    185  HB2 SER A  11      91.365  90.281  87.246  1.00 22.15              
ATOM    186  OG  SER A  11      92.704  89.697  85.891  1.00 22.15              
ATOM    187  HG  SER A  11      92.722  90.542  85.421  1.00 22.15              
ATOM    188  C   SER A  11      91.594  87.645  87.432  1.00 22.15              
ATOM    189  O   SER A  11      90.489  87.534  87.835  1.00 22.15              
ATOM    190  N   VAL A  12      92.007  86.856  86.471  1.00 20.86              
ATOM    191  H   VAL A  12      92.928  87.009  86.083  1.00 20.86              
ATOM    192  CA  VAL A  12      91.049  86.084  85.710  1.00 20.86              
ATOM    193  HA  VAL A  12      90.335  86.807  85.475  1.00 20.86              
ATOM    194  CB  VAL A  12      91.636  85.777  84.297  1.00 20.86              
ATOM    195  HB  VAL A  12      92.524  85.200  84.465  1.00 20.86              
ATOM    196  CG1 VAL A  12      90.804  85.048  83.247  1.00 20.86              
ATOM    197 1HG1 VAL A  12      91.501  84.724  82.495  1.00 20.86              
ATOM    198 2HG1 VAL A  12      90.287  84.177  83.626  1.00 20.86              
ATOM    199 3HG1 VAL A  12      90.075  85.683  82.767  1.00 20.86              
ATOM    200  CG2 VAL A  12      92.096  87.028  83.534  1.00 20.86              
ATOM    201 1HG2 VAL A  12      91.249  87.519  83.059  1.00 20.86              
ATOM    202 2HG2 VAL A  12      92.585  87.734  84.188  1.00 20.86              
ATOM    203 3HG2 VAL A  12      92.800  86.739  82.754  1.00 20.86              
ATOM    204  C   VAL A  12      90.373  84.896  86.466  1.00 20.86              
ATOM    205  O   VAL A  12      89.854  83.945  85.924  1.00 20.86              
ATOM    206  N   THR A  13      90.481  84.891  87.806  1.00 21.51              
ATOM    207  H   THR A  13      91.069  85.649  88.132  1.00 21.51              
ATOM    208  CA  THR A  13      89.731  84.187  88.860  1.00 21.51              
ATOM    209  HA  THR A  13      88.763  84.259  88.413  1.00 21.51              
ATOM    210  CB  THR A  13      89.828  82.672  88.999  1.00 21.51              
ATOM    211  HB  THR A  13      90.705  82.483  89.588  1.00 21.51              
ATOM    212  CG2 THR A  13      88.574  82.038  89.618  1.00 21.51              
ATOM    213 1HG2 THR A  13      88.508  82.242  90.684  1.00 21.51              
ATOM    214 2HG2 THR A  13      87.671  82.415  89.140  1.00 21.51              
ATOM    215 3HG2 THR A  13      88.572  80.960  89.484  1.00 21.51              
ATOM    216  OG1 THR A  13      89.940  81.971  87.786  1.00 21.51              
ATOM    217  HG1 THR A  13      89.754  82.570  87.048  1.00 21.51              
ATOM    218  C   THR A  13      89.474  84.970  90.120  1.00 21.51              
ATOM    219  O   THR A  13      89.365  84.476  91.207  1.00 21.51              
ATOM    220  N   ILE A  14      89.460  86.267  89.797  1.00 22.05              
ATOM    221  H   ILE A  14      89.778  86.444  88.855  1.00 22.05              
ATOM    222  CA  ILE A  14      88.759  87.419  90.284  1.00 22.05              
ATOM    223  HA  ILE A  14      87.957  87.566  89.564  1.00 22.05              
ATOM    224  CB  ILE A  14      88.021  87.158  91.658  1.00 22.05              
ATOM    225  HB  ILE A  14      87.426  86.254  91.522  1.00 22.05              
ATOM    226  CG2 ILE A  14      88.919  86.911  92.884  1.00 22.05              
ATOM    227 1HG2 ILE A  14      89.166  87.853  93.374  1.00 22.05              
ATOM    228 2HG2 ILE A  14      88.400  86.274  93.601  1.00 22.05              
ATOM    229 3HG2 ILE A  14      89.838  86.420  92.602  1.00 22.05              
ATOM    230  CG1 ILE A  14      87.025  88.269  92.083  1.00 22.05              
ATOM    231 1HG1 ILE A  14      86.289  88.403  91.306  1.00 22.05              
ATOM    232 2HG1 ILE A  14      87.554  89.213  92.220  1.00 22.05              
ATOM    233  CD1 ILE A  14      86.211  87.977  93.352  1.00 22.05              
ATOM    234  HD1 ILE A  14      86.847  87.996  94.236  1.00 22.05              
ATOM    235  HD2 ILE A  14      85.442  88.741  93.469  1.00 22.05              
ATOM    236  HD3 ILE A  14      85.728  87.003  93.268  1.00 22.05              
ATOM    237  C   ILE A  14      89.526  88.743  90.265  1.00 22.05              
ATOM    238  O   ILE A  14      90.113  89.183  91.239  1.00 22.05              
ATOM    239  N   VAL A  15      89.427  89.422  89.127  1.00 21.07              
ATOM    240  H   VAL A  15      89.172  88.873  88.320  1.00 21.07              
ATOM    241  CA  VAL A  15      89.623  90.829  88.873  1.00 21.07              
ATOM    242  HA  VAL A  15      89.205  90.958  89.868  1.00 21.07              
ATOM    243  CB  VAL A  15      90.892  91.601  89.423  1.00 21.07              
ATOM    244  HB  VAL A  15      91.688  90.878  89.586  1.00 21.07              
ATOM    245  CG1 VAL A  15      91.454  92.725  88.539  1.00 21.07              
ATOM    246 1HG1 VAL A  15      90.781  93.581  88.520  1.00 21.07              
ATOM    247 2HG1 VAL A  15      92.416  93.055  88.931  1.00 21.07              
ATOM    248 3HG1 VAL A  15      91.617  92.402  87.524  1.00 21.07              
ATOM    249  CG2 VAL A  15      90.696  92.318  90.782  1.00 21.07              
ATOM    250 1HG2 VAL A  15      89.933  93.093  90.698  1.00 21.07              
ATOM    251 2HG2 VAL A  15      90.403  91.614  91.559  1.00 21.07              
ATOM    252 3HG2 VAL A  15      91.633  92.778  91.100  1.00 21.07              
ATOM    253  C   VAL A  15      88.316  91.697  88.563  1.00 21.07              
ATOM    254  O   VAL A  15      88.484  92.740  87.965  1.00 21.07              
ATOM    255  N   ALA A  16      86.984  91.432  88.804  1.00 20.61              
ATOM    256  H   ALA A  16      86.451  92.246  88.525  1.00 20.61              
ATOM    257  CA  ALA A  16      86.065  90.397  89.398  1.00 20.61              
ATOM    258  HA  ALA A  16      86.745  89.673  89.828  1.00 20.61              
ATOM    259  CB  ALA A  16      85.335  91.062  90.561  1.00 20.61              
ATOM    260  HB1 ALA A  16      84.732  90.330  91.102  1.00 20.61              
ATOM    261  HB2 ALA A  16      86.043  91.512  91.258  1.00 20.61              
ATOM    262  HB3 ALA A  16      84.669  91.844  90.188  1.00 20.61              
ATOM    263  C   ALA A  16      85.043  89.501  88.528  1.00 20.61              
ATOM    264  O   ALA A  16      84.149  90.102  87.969  1.00 20.61              
ATOM    265  N   SER A  17      85.006  88.135  88.327  1.00 19.59              
ATOM    266  H   SER A  17      84.263  87.975  87.663  1.00 19.59              
ATOM    267  CA  SER A  17      85.342  86.856  89.094  1.00 19.59              
ATOM    268  HA  SER A  17      86.009  87.170  89.872  1.00 19.59              
ATOM    269  CB  SER A  17      84.105  86.371  89.870  1.00 19.59              
ATOM    270  HB1 SER A  17      84.348  85.441  90.381  1.00 19.59              
ATOM    271  HB2 SER A  17      83.284  86.196  89.178  1.00 19.59              
ATOM    272  OG  SER A  17      83.753  87.347  90.828  1.00 19.59              
ATOM    273  HG  SER A  17      83.037  86.998  91.369  1.00 19.59              
ATOM    274  C   SER A  17      86.045  85.708  88.483  1.00 19.59              
ATOM    275  O   SER A  17      86.516  84.799  89.144  1.00 19.59              
ATOM    276  N   ILE A  18      86.266  85.890  87.212  1.00 18.76              
ATOM    277  H   ILE A  18      85.816  86.684  86.766  1.00 18.76              
ATOM    278  CA  ILE A  18      87.200  85.193  86.404  1.00 18.76              
ATOM    279  HA  ILE A  18      87.837  84.664  87.077  1.00 18.76              
ATOM    280  CB  ILE A  18      86.467  84.148  85.524  1.00 18.76              
ATOM    281  HB  ILE A  18      85.757  84.680  84.916  1.00 18.76              
ATOM    282  CG2 ILE A  18      87.323  83.320  84.559  1.00 18.76              
ATOM    283 1HG2 ILE A  18      87.854  82.520  85.074  1.00 18.76              
ATOM    284 2HG2 ILE A  18      86.685  82.903  83.786  1.00 18.76              
ATOM    285 3HG2 ILE A  18      88.046  83.917  84.014  1.00 18.76              
ATOM    286  CG1 ILE A  18      85.637  83.156  86.384  1.00 18.76              
ATOM    287 1HG1 ILE A  18      84.925  83.698  87.006  1.00 18.76              
ATOM    288 2HG1 ILE A  18      86.301  82.596  87.044  1.00 18.76              
ATOM    289  CD1 ILE A  18      84.785  82.151  85.586  1.00 18.76              
ATOM    290  HD1 ILE A  18      84.130  81.615  86.274  1.00 18.76              
ATOM    291  HD2 ILE A  18      84.178  82.684  84.853  1.00 18.76              
ATOM    292  HD3 ILE A  18      85.425  81.426  85.084  1.00 18.76              
ATOM    293  C   ILE A  18      88.035  86.280  85.764  1.00 18.76              
ATOM    294  O   ILE A  18      88.481  86.147  84.669  1.00 18.76              
ATOM    295  N   PHE A  19      88.291  87.375  86.479  1.00 19.21              
ATOM    296  H   PHE A  19      88.007  87.281  87.437  1.00 19.21              
ATOM    297  CA  PHE A  19      88.528  88.757  86.033  1.00 19.21              
ATOM    298  HA  PHE A  19      88.934  89.266  86.898  1.00 19.21              
ATOM    299  CB  PHE A  19      89.645  89.067  84.991  1.00 19.21              
ATOM    300  HB1 PHE A  19      89.506  88.506  84.097  1.00 19.21              
ATOM    301  HB2 PHE A  19      90.520  88.612  85.394  1.00 19.21              
ATOM    302  CG  PHE A  19      90.216  90.459  84.669  1.00 19.21              
ATOM    303  CD1 PHE A  19      89.935  91.594  85.439  1.00 19.21              
ATOM    304  HD1 PHE A  19      89.214  91.520  86.206  1.00 19.21              
ATOM    305  CE1 PHE A  19      90.610  92.814  85.245  1.00 19.21              
ATOM    306  HE1 PHE A  19      90.367  93.676  85.855  1.00 19.21              
ATOM    307  CZ  PHE A  19      91.621  92.909  84.276  1.00 19.21              
ATOM    308  HZ  PHE A  19      92.143  93.844  84.115  1.00 19.21              
ATOM    309  CE2 PHE A  19      91.929  91.785  83.496  1.00 19.21              
ATOM    310  HE2 PHE A  19      92.701  91.845  82.740  1.00 19.21              
ATOM    311  CD2 PHE A  19      91.229  90.581  83.688  1.00 19.21              
ATOM    312  HD2 PHE A  19      91.510  89.728  83.091  1.00 19.21              
ATOM    313  C   PHE A  19      87.150  89.319  85.953  1.00 19.21              
ATOM    314  O   PHE A  19      86.213  88.593  85.716  1.00 19.21              
ATOM    315  N   GLN A  20      86.930  90.569  86.256  1.00 20.07              
ATOM    316  H   GLN A  20      87.661  91.203  86.547  1.00 20.07              
ATOM    317  CA  GLN A  20      85.728  91.109  85.698  1.00 20.07              
ATOM    318  HA  GLN A  20      84.880  90.430  85.781  1.00 20.07              
ATOM    319  CB  GLN A  20      85.263  92.459  86.300  1.00 20.07              
ATOM    320  HB1 GLN A  20      85.207  92.393  87.381  1.00 20.07              
ATOM    321  HB2 GLN A  20      84.237  92.619  85.967  1.00 20.07              
ATOM    322  CG  GLN A  20      86.057  93.715  85.894  1.00 20.07              
ATOM    323  HG1 GLN A  20      85.876  93.916  84.838  1.00 20.07              
ATOM    324  HG2 GLN A  20      87.124  93.556  86.027  1.00 20.07              
ATOM    325  CD  GLN A  20      85.644  94.946  86.700  1.00 20.07              
ATOM    326  OE1 GLN A  20      85.571  94.923  87.917  1.00 20.07              
ATOM    327  NE2 GLN A  20      85.352  96.058  86.058  1.00 20.07              
ATOM    328 1HE2 GLN A  20      85.367  96.097  85.052  1.00 20.07              
ATOM    329 2HE2 GLN A  20      85.041  96.824  86.626  1.00 20.07              
ATOM    330  C   GLN A  20      85.963  91.326  84.214  1.00 20.07              
ATOM    331  O   GLN A  20      85.054  91.327  83.405  1.00 20.07              
ATOM    332  N   PHE A  21      87.245  91.355  83.878  1.00 20.75              
ATOM    333  H   PHE A  21      87.917  91.518  84.607  1.00 20.75              
ATOM    334  CA  PHE A  21      87.768  91.224  82.578  1.00 20.75              
ATOM    335  HA  PHE A  21      86.937  91.375  81.915  1.00 20.75              
ATOM    336  CB  PHE A  21      88.617  92.477  82.276  1.00 20.75              
ATOM    337  HB1 PHE A  21      89.071  92.416  81.296  1.00 20.75              
ATOM    338  HB2 PHE A  21      89.434  92.530  82.969  1.00 20.75              
ATOM    339  CG  PHE A  21      87.851  93.793  82.334  1.00 20.75              
ATOM    340  CD1 PHE A  21      86.849  94.070  81.385  1.00 20.75              
ATOM    341  HD1 PHE A  21      86.632  93.367  80.593  1.00 20.75              
ATOM    342  CE1 PHE A  21      86.126  95.272  81.445  1.00 20.75              
ATOM    343  HE1 PHE A  21      85.361  95.463  80.704  1.00 20.75              
ATOM    344  CZ  PHE A  21      86.412  96.219  82.444  1.00 20.75              
ATOM    345  HZ  PHE A  21      85.866  97.150  82.473  1.00 20.75              
ATOM    346  CE2 PHE A  21      87.429  95.963  83.379  1.00 20.75              
ATOM    347  HE2 PHE A  21      87.670  96.702  84.131  1.00 20.75              
ATOM    348  CD2 PHE A  21      88.143  94.752  83.326  1.00 20.75              
ATOM    349  HD2 PHE A  21      88.926  94.567  84.043  1.00 20.75              
ATOM    350  C   PHE A  21      88.390  89.870  82.222  1.00 20.75              
ATOM    351  O   PHE A  21      89.475  89.744  81.671  1.00 20.75              
ATOM    352  N   GLY A  22      87.669  88.809  82.577  1.00 20.67              
ATOM    353  H   GLY A  22      86.770  88.973  83.004  1.00 20.67              
ATOM    354  CA  GLY A  22      88.050  87.430  82.253  1.00 20.67              
ATOM    355  HA1 GLY A  22      88.996  87.176  82.698  1.00 20.67              
ATOM    356  HA2 GLY A  22      88.221  87.361  81.179  1.00 20.67              
ATOM    357  C   GLY A  22      86.978  86.408  82.597  1.00 20.67              
ATOM    358  O   GLY A  22      86.908  85.317  82.046  1.00 20.67              
ATOM    359  N   MET A  23      86.166  86.825  83.574  1.00 18.94              
ATOM    360  H   MET A  23      86.553  87.552  84.154  1.00 18.94              
ATOM    361  CA  MET A  23      84.753  86.666  83.681  1.00 18.94              
ATOM    362  HA  MET A  23      84.511  85.640  83.435  1.00 18.94              
ATOM    363  CB  MET A  23      84.019  86.986  85.002  1.00 18.94              
ATOM    364  HB1 MET A  23      83.927  88.064  85.128  1.00 18.94              
ATOM    365  HB2 MET A  23      84.580  86.576  85.811  1.00 18.94              
ATOM    366  CG  MET A  23      82.627  86.366  85.092  1.00 18.94              
ATOM    367  HG1 MET A  23      82.666  85.317  84.796  1.00 18.94              
ATOM    368  HG2 MET A  23      81.939  86.885  84.424  1.00 18.94              
ATOM    369  SD  MET A  23      81.938  86.445  86.769  1.00 18.94              
ATOM    370  CE  MET A  23      80.291  85.749  86.459  1.00 18.94              
ATOM    371  HE1 MET A  23      79.735  85.687  87.396  1.00 18.94              
ATOM    372  HE2 MET A  23      79.745  86.388  85.764  1.00 18.94              
ATOM    373  HE3 MET A  23      80.384  84.750  86.032  1.00 18.94              
ATOM    374  C   MET A  23      84.059  87.521  82.647  1.00 18.94              
ATOM    375  O   MET A  23      82.985  87.165  82.154  1.00 18.94              
ATOM    376  N   SER A  24      84.685  88.618  82.285  1.00 18.25              
ATOM    377  H   SER A  24      85.469  88.934  82.825  1.00 18.25              
ATOM    378  CA  SER A  24      84.239  89.381  81.171  1.00 18.25              
ATOM    379  HA  SER A  24      83.988  88.670  80.394  1.00 18.25              
ATOM    380  CB  SER A  24      82.895  90.093  81.457  1.00 18.25              
ATOM    381  HB1 SER A  24      83.033  90.920  82.151  1.00 18.25              
ATOM    382  HB2 SER A  24      82.171  89.403  81.888  1.00 18.25              
ATOM    383  OG  SER A  24      82.364  90.588  80.242  1.00 18.25              
ATOM    384  HG  SER A  24      82.898  91.374  80.036  1.00 18.25              
ATOM    385  C   SER A  24      85.234  90.365  80.548  1.00 18.25              
ATOM    386  O   SER A  24      84.899  91.516  80.299  1.00 18.25              
ATOM    387  N   TYR A  25      86.434  89.896  80.193  1.00 16.97              
ATOM    388  H   TYR A  25      86.654  88.951  80.477  1.00 16.97              
ATOM    389  CA  TYR A  25      87.043  90.264  78.925  1.00 16.97              
ATOM    390  HA  TYR A  25      86.554  91.148  78.560  1.00 16.97              
ATOM    391  CB  TYR A  25      88.565  90.521  78.909  1.00 16.97              
ATOM    392  HB1 TYR A  25      89.094  89.609  79.185  1.00 16.97              
ATOM    393  HB2 TYR A  25      88.785  91.276  79.644  1.00 16.97              
ATOM    394  CG  TYR A  25      89.146  91.043  77.592  1.00 16.97              
ATOM    395  CD1 TYR A  25      88.335  91.696  76.639  1.00 16.97              
ATOM    396  HD1 TYR A  25      87.276  91.821  76.785  1.00 16.97              
ATOM    397  CE1 TYR A  25      88.894  92.245  75.481  1.00 16.97              
ATOM    398  HE1 TYR A  25      88.257  92.734  74.762  1.00 16.97              
ATOM    399  CZ  TYR A  25      90.285  92.250  75.300  1.00 16.97              
ATOM    400  OH  TYR A  25      90.811  92.985  74.288  1.00 16.97              
ATOM    401  HH  TYR A  25      90.255  93.779  74.165  1.00 16.97              
ATOM    402  CE2 TYR A  25      91.107  91.552  76.213  1.00 16.97              
ATOM    403  HE2 TYR A  25      92.176  91.571  76.067  1.00 16.97              
ATOM    404  CD2 TYR A  25      90.535  90.948  77.356  1.00 16.97              
ATOM    405  HD2 TYR A  25      91.167  90.486  78.101  1.00 16.97              
ATOM    406  C   TYR A  25      86.676  89.090  78.053  1.00 16.97              
ATOM    407  O   TYR A  25      87.488  88.309  77.604  1.00 16.97              
ATOM    408  N   SER A  26      85.376  88.835  78.027  1.00 17.32              
ATOM    409  H   SER A  26      84.783  89.586  78.350  1.00 17.32              
ATOM    410  CA  SER A  26      84.786  87.534  78.035  1.00 17.32              
ATOM    411  HA  SER A  26      83.715  87.720  78.147  1.00 17.32              
ATOM    412  CB  SER A  26      84.910  86.834  76.681  1.00 17.32              
ATOM    413  HB1 SER A  26      84.799  85.776  76.802  1.00 17.32              
ATOM    414  HB2 SER A  26      85.865  87.047  76.206  1.00 17.32              
ATOM    415  OG  SER A  26      83.842  87.289  75.888  1.00 17.32              
ATOM    416  HG  SER A  26      84.110  87.312  74.953  1.00 17.32              
ATOM    417  C   SER A  26      85.167  86.744  79.233  1.00 17.32              
ATOM    418  O   SER A  26      86.262  86.824  79.777  1.00 17.32              
ATOM    419  N   PHE A  27      84.181  85.981  79.647  1.00 16.53              
ATOM    420  H   PHE A  27      83.300  86.030  79.158  1.00 16.53              
ATOM    421  CA  PHE A  27      84.311  84.868  80.533  1.00 16.53              
ATOM    422  HA  PHE A  27      84.857  85.148  81.448  1.00 16.53              
ATOM    423  CB  PHE A  27      82.893  84.359  80.905  1.00 16.53              
ATOM    424  HB1 PHE A  27      82.431  85.001  81.640  1.00 16.53              
ATOM    425  HB2 PHE A  27      82.955  83.401  81.424  1.00 16.53              
ATOM    426  CG  PHE A  27      81.911  84.231  79.749  1.00 16.53              
ATOM    427  CD1 PHE A  27      81.226  85.369  79.275  1.00 16.53              
ATOM    428  HD1 PHE A  27      81.363  86.326  79.762  1.00 16.53              
ATOM    429  CE1 PHE A  27      80.366  85.266  78.166  1.00 16.53              
ATOM    430  HE1 PHE A  27      79.856  86.145  77.798  1.00 16.53              
ATOM    431  CZ  PHE A  27      80.170  84.022  77.542  1.00 16.53              
ATOM    432  HZ  PHE A  27      79.507  83.943  76.691  1.00 16.53              
ATOM    433  CE2 PHE A  27      80.821  82.878  78.035  1.00 16.53              
ATOM    434  HE2 PHE A  27      80.659  81.916  77.569  1.00 16.53              
ATOM    435  CD2 PHE A  27      81.683  82.982  79.142  1.00 16.53              
ATOM    436  HD2 PHE A  27      82.179  82.101  79.525  1.00 16.53              
ATOM    437  C   PHE A  27      85.109  83.723  79.871  1.00 16.53              
ATOM    438  O   PHE A  27      84.657  82.604  79.885  1.00 16.53              
ATOM    439  N   ARG A  28      86.150  84.093  79.123  1.00 16.51              
ATOM    440  H   ARG A  28      86.606  84.953  79.421  1.00 16.51              
ATOM    441  CA  ARG A  28      86.345  83.720  77.706  1.00 16.51              
ATOM    442  HA  ARG A  28      86.941  82.823  77.734  1.00 16.51              
ATOM    443  CB  ARG A  28      85.034  83.296  76.949  1.00 16.51              
ATOM    444  HB1 ARG A  28      85.163  83.499  75.888  1.00 16.51              
ATOM    445  HB2 ARG A  28      84.198  83.913  77.278  1.00 16.51              
ATOM    446  CG  ARG A  28      84.569  81.825  77.081  1.00 16.51              
ATOM    447  HG1 ARG A  28      83.657  81.817  77.671  1.00 16.51              
ATOM    448  HG2 ARG A  28      85.308  81.250  77.629  1.00 16.51              
ATOM    449  CD  ARG A  28      84.257  81.081  75.771  1.00 16.51              
ATOM    450  HD1 ARG A  28      83.893  81.784  75.019  1.00 16.51              
ATOM    451  HD2 ARG A  28      83.463  80.361  75.971  1.00 16.51              
ATOM    452  NE  ARG A  28      85.458  80.384  75.283  1.00 16.51              
ATOM    453  HE  ARG A  28      86.313  80.942  75.264  1.00 16.51              
ATOM    454  CZ  ARG A  28      85.699  79.090  75.203  1.00 16.51              
ATOM    455  NH1 ARG A  28      86.924  78.669  75.106  1.00 16.51              
ATOM    456 1HH1 ARG A  28      87.672  79.376  75.176  1.00 16.51              
ATOM    457 2HH1 ARG A  28      87.182  77.707  75.155  1.00 16.51              
ATOM    458  NH2 ARG A  28      84.745  78.199  75.218  1.00 16.51              
ATOM    459 1HH2 ARG A  28      83.795  78.522  75.184  1.00 16.51              
ATOM    460 2HH2 ARG A  28      84.966  77.226  75.130  1.00 16.51              
ATOM    461  C   ARG A  28      87.264  84.650  76.883  1.00 16.51              
ATOM    462  O   ARG A  28      87.365  84.512  75.668  1.00 16.51              
ATOM    463  N   ASN A  29      88.003  85.563  77.518  1.00 16.52              
ATOM    464  H   ASN A  29      87.730  85.803  78.463  1.00 16.52              
ATOM    465  CA  ASN A  29      89.449  85.618  77.298  1.00 16.52              
ATOM    466  HA  ASN A  29      89.727  84.921  76.503  1.00 16.52              
ATOM    467  CB  ASN A  29      90.021  87.004  76.922  1.00 16.52              
ATOM    468  HB1 ASN A  29      89.853  87.694  77.746  1.00 16.52              
ATOM    469  HB2 ASN A  29      89.519  87.375  76.030  1.00 16.52              
ATOM    470  CG  ASN A  29      91.524  86.972  76.656  1.00 16.52              
ATOM    471  OD1 ASN A  29      92.166  85.936  76.625  1.00 16.52              
ATOM    472  ND2 ASN A  29      92.157  88.107  76.467  1.00 16.52              
ATOM    473 1HD2 ASN A  29      91.651  88.978  76.421  1.00 16.52              
ATOM    474 2HD2 ASN A  29      93.147  88.044  76.315  1.00 16.52              
ATOM    475  C   ASN A  29      90.045  85.089  78.651  1.00 16.52              
ATOM    476  O   ASN A  29      89.562  85.456  79.719  1.00 16.52              
ATOM    477  N   CYS A  30      91.031  84.181  78.628  1.00 15.40              
ATOM    478  H   CYS A  30      91.456  84.011  77.724  1.00 15.40              
ATOM    479  CA  CYS A  30      91.705  83.524  79.781  1.00 15.40              
ATOM    480  HA  CYS A  30      92.229  82.669  79.388  1.00 15.40              
ATOM    481  CB  CYS A  30      92.803  84.470  80.282  1.00 15.40              
ATOM    482  HB1 CYS A  30      92.373  85.441  80.530  1.00 15.40              
ATOM    483  HB2 CYS A  30      93.275  84.049  81.171  1.00 15.40              
ATOM    484  SG  CYS A  30      94.085  84.671  79.007  1.00 15.40              
ATOM    485  HG  CYS A  30      93.290  85.066  77.996  1.00 15.40              
ATOM    486  C   CYS A  30      90.838  82.900  80.914  1.00 15.40              
ATOM    487  O   CYS A  30      91.429  82.269  81.793  1.00 15.40              
ATOM    488  N   ILE A  31      89.494  82.817  80.810  1.00 14.15              
ATOM    489  H   ILE A  31      89.006  83.491  80.239  1.00 14.15              
ATOM    490  CA  ILE A  31      88.893  81.479  81.050  1.00 14.15              
ATOM    491  HA  ILE A  31      89.173  81.233  82.069  1.00 14.15              
ATOM    492  CB  ILE A  31      87.352  81.338  81.003  1.00 14.15              
ATOM    493  HB  ILE A  31      86.961  82.349  81.018  1.00 14.15              
ATOM    494  CG2 ILE A  31      86.840  80.597  79.744  1.00 14.15              
ATOM    495 1HG2 ILE A  31      85.758  80.522  79.764  1.00 14.15              
ATOM    496 2HG2 ILE A  31      87.176  81.109  78.847  1.00 14.15              
ATOM    497 3HG2 ILE A  31      87.200  79.572  79.694  1.00 14.15              
ATOM    498  CG1 ILE A  31      86.778  80.635  82.262  1.00 14.15              
ATOM    499 1HG1 ILE A  31      85.746  80.968  82.386  1.00 14.15              
ATOM    500 2HG1 ILE A  31      87.330  80.968  83.136  1.00 14.15              
ATOM    501  CD1 ILE A  31      86.763  79.097  82.314  1.00 14.15              
ATOM    502  HD1 ILE A  31      86.391  78.780  83.289  1.00 14.15              
ATOM    503  HD2 ILE A  31      86.099  78.693  81.550  1.00 14.15              
ATOM    504  HD3 ILE A  31      87.766  78.701  82.180  1.00 14.15              
ATOM    505  C   ILE A  31      89.574  80.411  80.188  1.00 14.15              
ATOM    506  O   ILE A  31      89.541  79.223  80.480  1.00 14.15              
ATOM    507  N   GLU A  32      90.207  80.900  79.122  1.00 12.77              
ATOM    508  H   GLU A  32      90.052  81.885  78.982  1.00 12.77              
ATOM    509  CA  GLU A  32      91.067  80.281  78.143  1.00 12.77              
ATOM    510  HA  GLU A  32      90.431  79.511  77.685  1.00 12.77              
ATOM    511  CB  GLU A  32      91.381  81.266  76.983  1.00 12.77              
ATOM    512  HB1 GLU A  32      91.900  80.732  76.187  1.00 12.77              
ATOM    513  HB2 GLU A  32      92.061  82.041  77.330  1.00 12.77              
ATOM    514  CG  GLU A  32      90.168  81.941  76.323  1.00 12.77              
ATOM    515  HG1 GLU A  32      90.532  82.613  75.544  1.00 12.77              
ATOM    516  HG2 GLU A  32      89.653  82.549  77.068  1.00 12.77              
ATOM    517  CD  GLU A  32      89.177  80.949  75.714  1.00 12.77              
ATOM    518  OE1 GLU A  32      89.555  79.838  75.273  1.00 12.77              
ATOM    519  OE2 GLU A  32      87.971  81.253  75.739  1.00 12.77              
ATOM    520  C   GLU A  32      92.311  79.509  78.519  1.00 12.77              
ATOM    521  O   GLU A  32      93.240  79.354  77.712  1.00 12.77              
ATOM    522  N   ARG A  33      92.272  78.863  79.676  1.00 12.05              
ATOM    523  H   ARG A  33      91.454  79.030  80.254  1.00 12.05              
ATOM    524  CA  ARG A  33      92.919  77.585  79.776  1.00 12.05              
ATOM    525  HA  ARG A  33      93.157  77.274  78.765  1.00 12.05              
ATOM    526  CB  ARG A  33      94.323  77.723  80.412  1.00 12.05              
ATOM    527  HB1 ARG A  33      94.640  76.796  80.858  1.00 12.05              
ATOM    528  HB2 ARG A  33      94.265  78.461  81.200  1.00 12.05              
ATOM    529  CG  ARG A  33      95.478  78.226  79.544  1.00 12.05              
ATOM    530  HG1 ARG A  33      96.275  78.374  80.258  1.00 12.05              
ATOM    531  HG2 ARG A  33      95.251  79.204  79.124  1.00 12.05              
ATOM    532  CD  ARG A  33      96.061  77.310  78.459  1.00 12.05              
ATOM    533  HD1 ARG A  33      96.297  76.344  78.903  1.00 12.05              
ATOM    534  HD2 ARG A  33      97.004  77.752  78.127  1.00 12.05              
ATOM    535  NE  ARG A  33      95.183  77.170  77.281  1.00 12.05              
ATOM    536  HE  ARG A  33      94.507  77.918  77.141  1.00 12.05              
ATOM    537  CZ  ARG A  33      95.282  76.245  76.341  1.00 12.05              
ATOM    538  NH1 ARG A  33      96.082  75.214  76.451  1.00 12.05              
ATOM    539 1HH1 ARG A  33      96.572  75.035  77.321  1.00 12.05              
ATOM    540 2HH1 ARG A  33      96.188  74.557  75.702  1.00 12.05              
ATOM    541  NH2 ARG A  33      94.569  76.328  75.253  1.00 12.05              
ATOM    542 1HH2 ARG A  33      93.924  77.098  75.148  1.00 12.05              
ATOM    543 2HH2 ARG A  33      94.659  75.626  74.544  1.00 12.05              
ATOM    544  C   ARG A  33      92.010  76.369  80.103  1.00 12.05              
ATOM    545  O   ARG A  33      91.737  75.646  79.147  1.00 12.05              
ATOM    546  N   PRO A  34      91.563  76.066  81.337  1.00 11.42              
ATOM    547  CD  PRO A  34      90.099  75.981  81.419  1.00 11.42              
ATOM    548  HD1 PRO A  34      89.623  76.157  80.452  1.00 11.42              
ATOM    549  HD2 PRO A  34      89.716  76.727  82.111  1.00 11.42              
ATOM    550  CG  PRO A  34      89.754  74.581  81.909  1.00 11.42              
ATOM    551  HG1 PRO A  34      89.773  73.880  81.073  1.00 11.42              
ATOM    552  HG2 PRO A  34      88.792  74.559  82.421  1.00 11.42              
ATOM    553  CB  PRO A  34      90.910  74.287  82.857  1.00 11.42              
ATOM    554  HB1 PRO A  34      91.025  73.217  83.022  1.00 11.42              
ATOM    555  HB2 PRO A  34      90.727  74.770  83.816  1.00 11.42              
ATOM    556  CA  PRO A  34      92.112  74.943  82.157  1.00 11.42              
ATOM    557  HA  PRO A  34      92.760  75.307  82.940  1.00 11.42              
ATOM    558  C   PRO A  34      92.939  73.945  81.307  1.00 11.42              
ATOM    559  O   PRO A  34      92.592  72.775  81.130  1.00 11.42              
ATOM    560  N   GLY A  35      94.018  74.479  80.755  1.00 11.85              
ATOM    561  H   GLY A  35      94.282  75.398  81.067  1.00 11.85              
ATOM    562  CA  GLY A  35      94.655  74.081  79.524  1.00 11.85              
ATOM    563  HA1 GLY A  35      94.757  74.927  78.844  1.00 11.85              
ATOM    564  HA2 GLY A  35      94.047  73.325  79.023  1.00 11.85              
ATOM    565  C   GLY A  35      96.091  73.424  79.761  1.00 11.85              
ATOM    566  O   GLY A  35      96.862  73.665  78.853  1.00 11.85              
ATOM    567  N   SER A  36      96.592  72.706  80.832  1.00 11.09              
ATOM    568  H   SER A  36      97.527  72.392  80.582  1.00 11.09              
ATOM    569  CA  SER A  36      96.221  72.142  82.210  1.00 11.09              
ATOM    570  HA  SER A  36      95.555  71.302  82.059  1.00 11.09              
ATOM    571  CB  SER A  36      97.482  71.630  82.905  1.00 11.09              
ATOM    572  HB1 SER A  36      97.221  71.119  83.833  1.00 11.09              
ATOM    573  HB2 SER A  36      98.163  72.458  83.121  1.00 11.09              
ATOM    574  OG  SER A  36      98.130  70.719  82.042  1.00 11.09              
ATOM    575  HG  SER A  36      98.955  70.430  82.450  1.00 11.09              
ATOM    576  C   SER A  36      95.508  73.134  83.085  1.00 11.09              
ATOM    577  O   SER A  36      94.588  72.822  83.848  1.00 11.09              
ATOM    578  N   TYR A  37      95.929  74.373  82.928  1.00 10.27              
ATOM    579  H   TYR A  37      96.670  74.518  82.254  1.00 10.27              
ATOM    580  CA  TYR A  37      95.842  75.327  83.977  1.00 10.27              
ATOM    581  HA  TYR A  37      95.109  75.036  84.718  1.00 10.27              
ATOM    582  CB  TYR A  37      97.270  75.359  84.619  1.00 10.27              
ATOM    583  HB1 TYR A  37      97.371  76.218  85.262  1.00 10.27              
ATOM    584  HB2 TYR A  37      97.964  75.559  83.799  1.00 10.27              
ATOM    585  CG  TYR A  37      97.834  74.166  85.392  1.00 10.27              
ATOM    586  CD1 TYR A  37      97.069  73.084  85.877  1.00 10.27              
ATOM    587  HD1 TYR A  37      96.003  73.079  85.766  1.00 10.27              
ATOM    588  CE1 TYR A  37      97.701  71.990  86.512  1.00 10.27              
ATOM    589  HE1 TYR A  37      97.132  71.138  86.848  1.00 10.27              
ATOM    590  CZ  TYR A  37      99.098  71.993  86.719  1.00 10.27              
ATOM    591  OH  TYR A  37      99.733  70.919  87.255  1.00 10.27              
ATOM    592  HH  TYR A  37     100.699  70.996  87.143  1.00 10.27              
ATOM    593  CE2 TYR A  37      99.844  73.122  86.339  1.00 10.27              
ATOM    594  HE2 TYR A  37     100.910  73.142  86.523  1.00 10.27              
ATOM    595  CD2 TYR A  37      99.216  74.176  85.659  1.00 10.27              
ATOM    596  HD2 TYR A  37      99.823  75.007  85.345  1.00 10.27              
ATOM    597  C   TYR A  37      95.486  76.704  83.421  1.00 10.27              
ATOM    598  O   TYR A  37      96.306  77.427  82.872  1.00 10.27              
ATOM    599  N   HIS A  38      94.222  77.033  83.584  1.00  8.86              
ATOM    600  H   HIS A  38      93.580  76.335  83.908  1.00  8.86              
ATOM    601  CA  HIS A  38      93.789  78.400  83.821  1.00  8.86              
ATOM    602  HA  HIS A  38      94.580  79.128  83.638  1.00  8.86              
ATOM    603  CB  HIS A  38      92.519  78.765  83.029  1.00  8.86              
ATOM    604  HB1 HIS A  38      92.477  78.175  82.154  1.00  8.86              
ATOM    605  HB2 HIS A  38      92.591  79.800  82.700  1.00  8.86              
ATOM    606  CG  HIS A  38      91.151  78.575  83.674  1.00  8.86              
ATOM    607  ND1 HIS A  38      90.682  77.395  84.278  1.00  8.86              
ATOM    608  CE1 HIS A  38      89.492  77.715  84.809  1.00  8.86              
ATOM    609  HE1 HIS A  38      88.840  77.023  85.328  1.00  8.86              
ATOM    610  NE2 HIS A  38      89.215  79.013  84.609  1.00  8.86              
ATOM    611  HE2 HIS A  38      88.377  79.497  84.894  1.00  8.86              
ATOM    612  CD2 HIS A  38      90.255  79.570  83.908  1.00  8.86              
ATOM    613  HD2 HIS A  38      90.385  80.608  83.635  1.00  8.86              
ATOM    614  C   HIS A  38      93.206  78.495  85.293  1.00  8.86              
ATOM    615  O   HIS A  38      92.883  79.529  85.814  1.00  8.86              
ATOM    616  N   ARG A  39      93.078  77.352  85.999  1.00  8.51              
ATOM    617  H   ARG A  39      92.967  76.531  85.400  1.00  8.51              
ATOM    618  CA  ARG A  39      93.800  77.155  87.282  1.00  8.51              
ATOM    619  HA  ARG A  39      93.197  77.552  88.095  1.00  8.51              
ATOM    620  CB  ARG A  39      94.045  75.621  87.341  1.00  8.51              
ATOM    621  HB1 ARG A  39      94.587  75.367  88.226  1.00  8.51              
ATOM    622  HB2 ARG A  39      94.704  75.332  86.531  1.00  8.51              
ATOM    623  CG  ARG A  39      92.791  74.739  87.267  1.00  8.51              
ATOM    624  HG1 ARG A  39      92.241  74.925  86.343  1.00  8.51              
ATOM    625  HG2 ARG A  39      92.135  74.948  88.112  1.00  8.51              
ATOM    626  CD  ARG A  39      93.177  73.247  87.288  1.00  8.51              
ATOM    627  HD1 ARG A  39      93.690  73.032  88.229  1.00  8.51              
ATOM    628  HD2 ARG A  39      93.880  73.056  86.477  1.00  8.51              
ATOM    629  NE  ARG A  39      91.988  72.382  87.161  1.00  8.51              
ATOM    630  HE  ARG A  39      91.409  72.305  87.982  1.00  8.51              
ATOM    631  CZ  ARG A  39      91.603  71.696  86.096  1.00  8.51              
ATOM    632  NH1 ARG A  39      90.495  71.012  86.117  1.00  8.51              
ATOM    633 1HH1 ARG A  39      89.949  70.953  86.956  1.00  8.51              
ATOM    634 2HH1 ARG A  39      90.233  70.472  85.312  1.00  8.51              
ATOM    635  NH2 ARG A  39      92.277  71.643  84.983  1.00  8.51              
ATOM    636 1HH2 ARG A  39      93.173  72.107  84.895  1.00  8.51              
ATOM    637 2HH2 ARG A  39      91.933  71.152  84.176  1.00  8.51              
ATOM    638  C   ARG A  39      95.011  77.973  87.031  1.00  8.51              
ATOM    639  O   ARG A  39      95.775  77.574  86.189  1.00  8.51              
ATOM    640  N   ASN A  40      94.994  79.197  87.544  1.00  8.34              
ATOM    641  H   ASN A  40      94.155  79.467  88.020  1.00  8.34              
ATOM    642  CA  ASN A  40      95.732  80.264  86.953  1.00  8.34              
ATOM    643  HA  ASN A  40      96.702  79.825  86.989  1.00  8.34              
ATOM    644  CB  ASN A  40      95.763  80.390  85.395  1.00  8.34              
ATOM    645  HB1 ASN A  40      94.822  80.687  84.986  1.00  8.34              
ATOM    646  HB2 ASN A  40      95.999  79.427  84.977  1.00  8.34              
ATOM    647  CG  ASN A  40      96.827  81.210  84.694  1.00  8.34              
ATOM    648  OD1 ASN A  40      97.148  80.942  83.562  1.00  8.34              
ATOM    649  ND2 ASN A  40      97.408  82.234  85.238  1.00  8.34              
ATOM    650 1HD2 ASN A  40      97.006  82.647  86.068  1.00  8.34              
ATOM    651 2HD2 ASN A  40      98.010  82.746  84.627  1.00  8.34              
ATOM    652  C   ASN A  40      96.156  81.460  87.760  1.00  8.34              
ATOM    653  O   ASN A  40      95.762  82.527  87.421  1.00  8.34              
ATOM    654  N   PHE A  41      97.060  81.303  88.686  1.00  8.04              
ATOM    655  H   PHE A  41      97.244  80.340  88.932  1.00  8.04              
ATOM    656  CA  PHE A  41      98.263  82.136  88.818  1.00  8.04              
ATOM    657  HA  PHE A  41      98.948  81.535  88.215  1.00  8.04              
ATOM    658  CB  PHE A  41      98.413  83.518  88.136  1.00  8.04              
ATOM    659  HB1 PHE A  41      98.026  84.301  88.767  1.00  8.04              
ATOM    660  HB2 PHE A  41      97.847  83.584  87.230  1.00  8.04              
ATOM    661  CG  PHE A  41      99.795  84.047  87.734  1.00  8.04              
ATOM    662  CD1 PHE A  41     100.242  83.935  86.401  1.00  8.04              
ATOM    663  HD1 PHE A  41      99.662  83.371  85.692  1.00  8.04              
ATOM    664  CE1 PHE A  41     101.411  84.592  85.980  1.00  8.04              
ATOM    665  HE1 PHE A  41     101.727  84.514  84.951  1.00  8.04              
ATOM    666  CZ  PHE A  41     102.185  85.317  86.899  1.00  8.04              
ATOM    667  HZ  PHE A  41     103.097  85.804  86.580  1.00  8.04              
ATOM    668  CE2 PHE A  41     101.755  85.425  88.230  1.00  8.04              
ATOM    669  HE2 PHE A  41     102.331  86.002  88.940  1.00  8.04              
ATOM    670  CD2 PHE A  41     100.552  84.824  88.634  1.00  8.04              
ATOM    671  HD2 PHE A  41     100.198  84.969  89.643  1.00  8.04              
ATOM    672  C   PHE A  41      98.994  81.971  90.173  1.00  8.04              
ATOM    673  O   PHE A  41      99.970  82.648  90.461  1.00  8.04              
ATOM    674  N   THR A  42      98.610  80.936  90.904  1.00  8.61              
ATOM    675  H   THR A  42      97.804  80.435  90.549  1.00  8.61              
ATOM    676  CA  THR A  42      99.598  80.123  91.604  1.00  8.61              
ATOM    677  HA  THR A  42     100.525  80.650  91.396  1.00  8.61              
ATOM    678  CB  THR A  42      99.702  80.254  93.144  1.00  8.61              
ATOM    679  HB  THR A  42      99.677  79.296  93.636  1.00  8.61              
ATOM    680  CG2 THR A  42     100.931  81.036  93.624  1.00  8.61              
ATOM    681 1HG2 THR A  42     100.959  81.045  94.714  1.00  8.61              
ATOM    682 2HG2 THR A  42     101.840  80.580  93.254  1.00  8.61              
ATOM    683 3HG2 THR A  42     100.890  82.063  93.255  1.00  8.61              
ATOM    684  OG1 THR A  42      98.686  81.079  93.638  1.00  8.61              
ATOM    685  HG1 THR A  42      98.333  80.664  94.440  1.00  8.61              
ATOM    686  C   THR A  42      99.902  78.957  90.734  1.00  8.61              
ATOM    687  O   THR A  42      99.678  77.807  91.064  1.00  8.61              
ATOM    688  N   CYS A  43     100.343  79.344  89.531  1.00  6.66              
ATOM    689  H   CYS A  43     100.407  80.334  89.377  1.00  6.66              
ATOM    690  CA  CYS A  43     101.188  78.557  88.694  1.00  6.66              
ATOM    691  HA  CYS A  43     100.756  77.590  88.455  1.00  6.66              
ATOM    692  CB  CYS A  43     101.544  79.222  87.374  1.00  6.66              
ATOM    693  HB1 CYS A  43     102.027  80.182  87.549  1.00  6.66              
ATOM    694  HB2 CYS A  43     100.643  79.347  86.784  1.00  6.66              
ATOM    695  SG  CYS A  43     102.682  78.076  86.542  1.00  6.66              
ATOM    696  HG  CYS A  43     101.814  77.072  86.342  1.00  6.66              
ATOM    697  C   CYS A  43     102.468  78.271  89.539  1.00  6.66              
ATOM    698  O   CYS A  43     103.520  78.878  89.345  1.00  6.66              
ATOM    699  N   ILE A  44     102.341  77.434  90.576  1.00  5.93              
ATOM    700  H   ILE A  44     101.425  77.035  90.748  1.00  5.93              
ATOM    701  CA  ILE A  44     103.433  76.965  91.422  1.00  5.93              
ATOM    702  HA  ILE A  44     104.326  77.043  90.809  1.00  5.93              
ATOM    703  CB  ILE A  44     103.705  77.802  92.701  1.00  5.93              
ATOM    704  HB  ILE A  44     104.564  77.345  93.192  1.00  5.93              
ATOM    705  CG2 ILE A  44     104.138  79.227  92.311  1.00  5.93              
ATOM    706 1HG2 ILE A  44     104.504  79.776  93.177  1.00  5.93              
ATOM    707 2HG2 ILE A  44     104.946  79.174  91.585  1.00  5.93              
ATOM    708 3HG2 ILE A  44     103.314  79.767  91.853  1.00  5.93              
ATOM    709  CG1 ILE A  44     102.555  77.814  93.728  1.00  5.93              
ATOM    710 1HG1 ILE A  44     102.260  76.796  93.966  1.00  5.93              
ATOM    711 2HG1 ILE A  44     101.700  78.312  93.285  1.00  5.93              
ATOM    712  CD1 ILE A  44     102.904  78.472  95.070  1.00  5.93              
ATOM    713  HD1 ILE A  44     102.054  78.380  95.746  1.00  5.93              
ATOM    714  HD2 ILE A  44     103.764  77.971  95.513  1.00  5.93              
ATOM    715  HD3 ILE A  44     103.132  79.529  94.943  1.00  5.93              
ATOM    716  C   ILE A  44     103.227  75.488  91.715  1.00  5.93              
ATOM    717  O   ILE A  44     102.218  75.074  92.293  1.00  5.93              
ATOM    718  N   LYS A  45     104.236  74.711  91.324  1.00  6.62              
ATOM    719  H   LYS A  45     104.963  75.141  90.771  1.00  6.62              
ATOM    720  CA  LYS A  45     104.572  73.457  91.985  1.00  6.62              
ATOM    721  HA  LYS A  45     103.655  72.879  92.124  1.00  6.62              
ATOM    722  CB  LYS A  45     105.544  72.633  91.109  1.00  6.62              
ATOM    723  HB1 LYS A  45     105.744  71.681  91.602  1.00  6.62              
ATOM    724  HB2 LYS A  45     106.492  73.163  90.997  1.00  6.62              
ATOM    725  CG  LYS A  45     104.966  72.320  89.723  1.00  6.62              
ATOM    726  HG1 LYS A  45     104.931  73.232  89.125  1.00  6.62              
ATOM    727  HG2 LYS A  45     103.951  71.939  89.842  1.00  6.62              
ATOM    728  CD  LYS A  45     105.805  71.266  88.989  1.00  6.62              
ATOM    729  HD1 LYS A  45     105.850  70.355  89.588  1.00  6.62              
ATOM    730  HD2 LYS A  45     106.817  71.635  88.814  1.00  6.62              
ATOM    731  CE  LYS A  45     105.120  70.967  87.658  1.00  6.62              
ATOM    732  HE1 LYS A  45     105.145  71.853  87.019  1.00  6.62              
ATOM    733  HE2 LYS A  45     104.066  70.742  87.847  1.00  6.62              
ATOM    734  NZ  LYS A  45     105.720  69.825  86.943  1.00  6.62              
ATOM    735  HZ1 LYS A  45     106.726  69.926  86.820  1.00  6.62              
ATOM    736  HZ2 LYS A  45     105.664  68.975  87.500  1.00  6.62              
ATOM    737  HZ3 LYS A  45     105.242  69.718  86.050  1.00  6.62              
ATOM    738  C   LYS A  45     105.144  73.742  93.377  1.00  6.62              
ATOM    739  O   LYS A  45     105.269  74.885  93.823  1.00  6.62              
ATOM    740  N   ARG A  46     105.569  72.684  94.042  1.00  5.72              
ATOM    741  H   ARG A  46     105.436  71.796  93.575  1.00  5.72              
ATOM    742  CA  ARG A  46     106.667  72.756  95.009  1.00  5.72              
ATOM    743  HA  ARG A  46     107.109  73.754  95.007  1.00  5.72              
ATOM    744  CB  ARG A  46     106.132  72.441  96.428  1.00  5.72              
ATOM    745  HB1 ARG A  46     106.938  72.585  97.148  1.00  5.72              
ATOM    746  HB2 ARG A  46     105.824  71.394  96.464  1.00  5.72              
ATOM    747  CG  ARG A  46     104.935  73.317  96.856  1.00  5.72              
ATOM    748  HG1 ARG A  46     104.097  73.126  96.184  1.00  5.72              
ATOM    749  HG2 ARG A  46     105.200  74.373  96.778  1.00  5.72              
ATOM    750  CD  ARG A  46     104.460  73.004  98.284  1.00  5.72              
ATOM    751  HD1 ARG A  46     104.402  71.921  98.405  1.00  5.72              
ATOM    752  HD2 ARG A  46     103.454  73.415  98.402  1.00  5.72              
ATOM    753  NE  ARG A  46     105.335  73.605  99.314  1.00  5.72              
ATOM    754  HE  ARG A  46     105.853  74.421  99.031  1.00  5.72              
ATOM    755  CZ  ARG A  46     105.435  73.247 100.585  1.00  5.72              
ATOM    756  NH1 ARG A  46     104.800  72.221 101.082  1.00  5.72              
ATOM    757 1HH1 ARG A  46     104.210  71.680 100.475  1.00  5.72              
ATOM    758 2HH1 ARG A  46     104.890  71.975 102.051  1.00  5.72              
ATOM    759  NH2 ARG A  46     106.191  73.930 101.399  1.00  5.72              
ATOM    760 1HH2 ARG A  46     106.678  74.746 101.074  1.00  5.72              
ATOM    761 2HH2 ARG A  46     106.259  73.667 102.366  1.00  5.72              
ATOM    762  C   ARG A  46     107.735  71.798  94.521  1.00  5.72              
ATOM    763  O   ARG A  46     107.784  71.550  93.325  1.00  5.72              
ATOM    764  N   LEU A  47     108.588  71.303  95.409  1.00  5.55              
ATOM    765  H   LEU A  47     108.470  71.532  96.378  1.00  5.55              
ATOM    766  CA  LEU A  47     109.657  70.381  95.050  1.00  5.55              
ATOM    767  HA  LEU A  47     110.400  70.945  94.494  1.00  5.55              
ATOM    768  CB  LEU A  47     110.339  69.862  96.333  1.00  5.55              
ATOM    769  HB1 LEU A  47     111.026  69.056  96.069  1.00  5.55              
ATOM    770  HB2 LEU A  47     109.571  69.438  96.981  1.00  5.55              
ATOM    771  CG  LEU A  47     111.124  70.949  97.096  1.00  5.55              
ATOM    772  HG  LEU A  47     110.524  71.859  97.144  1.00  5.55              
ATOM    773  CD1 LEU A  47     111.405  70.501  98.531  1.00  5.55              
ATOM    774 1HD1 LEU A  47     111.973  71.273  99.053  1.00  5.55              
ATOM    775 2HD1 LEU A  47     110.467  70.333  99.060  1.00  5.55              
ATOM    776 3HD1 LEU A  47     111.982  69.576  98.528  1.00  5.55              
ATOM    777  CD2 LEU A  47     112.462  71.279  96.439  1.00  5.55              
ATOM    778 1HD2 LEU A  47     112.882  72.179  96.890  1.00  5.55              
ATOM    779 2HD2 LEU A  47     113.166  70.461  96.578  1.00  5.55              
ATOM    780 3HD2 LEU A  47     112.341  71.447  95.371  1.00  5.55              
ATOM    781  C   LEU A  47     109.187  69.235  94.152  1.00  5.55              
ATOM    782  O   LEU A  47     108.269  68.484  94.470  1.00  5.55              
ATOM    783  N   GLU A  48     109.894  69.161  93.039  1.00  5.57              
ATOM    784  H   GLU A  48     110.621  69.853  92.915  1.00  5.57              
ATOM    785  CA  GLU A  48     109.913  68.163  91.989  1.00  5.57              
ATOM    786  HA  GLU A  48     109.501  67.217  92.342  1.00  5.57              
ATOM    787  CB  GLU A  48     109.088  68.701  90.796  1.00  5.57              
ATOM    788  HB1 GLU A  48     109.507  69.653  90.469  1.00  5.57              
ATOM    789  HB2 GLU A  48     108.074  68.892  91.155  1.00  5.57              
ATOM    790  CG  GLU A  48     108.987  67.769  89.577  1.00  5.57              
ATOM    791  HG1 GLU A  48     108.688  66.775  89.920  1.00  5.57              
ATOM    792  HG2 GLU A  48     109.965  67.674  89.103  1.00  5.57              
ATOM    793  CD  GLU A  48     107.950  68.293  88.562  1.00  5.57              
ATOM    794  OE1 GLU A  48     108.292  69.028  87.606  1.00  5.57              
ATOM    795  OE2 GLU A  48     106.746  67.993  88.724  1.00  5.57              
ATOM    796  C   GLU A  48     111.411  68.035  91.685  1.00  5.57              
ATOM    797  O   GLU A  48     112.183  68.992  91.833  1.00  5.57              
ATOM    798  N   GLN A  49     111.842  66.816  91.395  1.00  5.79              
ATOM    799  H   GLN A  49     111.168  66.073  91.306  1.00  5.79              
ATOM    800  CA  GLN A  49     113.248  66.484  91.191  1.00  5.79              
ATOM    801  HA  GLN A  49     113.795  67.383  90.897  1.00  5.79              
ATOM    802  CB  GLN A  49     113.879  65.915  92.481  1.00  5.79              
ATOM    803  HB1 GLN A  49     114.689  65.231  92.229  1.00  5.79              
ATOM    804  HB2 GLN A  49     113.126  65.345  93.029  1.00  5.79              
ATOM    805  CG  GLN A  49     114.495  67.016  93.362  1.00  5.79              
ATOM    806  HG1 GLN A  49     114.262  67.991  92.948  1.00  5.79              
ATOM    807  HG2 GLN A  49     115.580  66.921  93.344  1.00  5.79              
ATOM    808  CD  GLN A  49     114.039  66.976  94.814  1.00  5.79              
ATOM    809  OE1 GLN A  49     113.874  65.936  95.429  1.00  5.79              
ATOM    810  NE2 GLN A  49     113.844  68.112  95.445  1.00  5.79              
ATOM    811 1HE2 GLN A  49     113.924  68.985  94.935  1.00  5.79              
ATOM    812 2HE2 GLN A  49     113.590  68.045  96.413  1.00  5.79              
ATOM    813  C   GLN A  49     113.359  65.553  89.993  1.00  5.79              
ATOM    814  O   GLN A  49     113.771  64.396  90.093  1.00  5.79              
ATOM    815  N   THR A  50     112.930  66.061  88.839  1.00  5.67              
ATOM    816  H   THR A  50     112.626  67.038  88.822  1.00  5.67              
ATOM    817  CA  THR A  50     113.330  65.446  87.586  1.00  5.67              
ATOM    818  HA  THR A  50     113.291  64.365  87.729  1.00  5.67              
ATOM    819  CB  THR A  50     112.317  65.734  86.465  1.00  5.67              
ATOM    820  HB  THR A  50     111.314  65.630  86.881  1.00  5.67              
ATOM    821  CG2 THR A  50     112.409  67.092  85.786  1.00  5.67              
ATOM    822 1HG2 THR A  50     113.442  67.341  85.569  1.00  5.67              
ATOM    823 2HG2 THR A  50     111.838  67.085  84.861  1.00  5.67              
ATOM    824 3HG2 THR A  50     111.986  67.851  86.441  1.00  5.67              
ATOM    825  OG1 THR A  50     112.447  64.750  85.461  1.00  5.67              
ATOM    826  HG1 THR A  50     111.561  64.597  85.118  1.00  5.67              
ATOM    827  C   THR A  50     114.795  65.763  87.254  1.00  5.67              
ATOM    828  O   THR A  50     115.480  66.520  87.941  1.00  5.67              
ATOM    829  N   ILE A  51     115.290  65.178  86.171  1.00  5.65              
ATOM    830  H   ILE A  51     114.652  64.606  85.635  1.00  5.65              
ATOM    831  CA  ILE A  51     116.636  65.418  85.639  1.00  5.65              
ATOM    832  HA  ILE A  51     117.054  66.295  86.135  1.00  5.65              
ATOM    833  CB  ILE A  51     117.606  64.232  85.907  1.00  5.65              
ATOM    834  HB  ILE A  51     117.412  63.438  85.183  1.00  5.65              
ATOM    835  CG2 ILE A  51     119.056  64.721  85.713  1.00  5.65              
ATOM    836 1HG2 ILE A  51     119.749  63.886  85.824  1.00  5.65              
ATOM    837 2HG2 ILE A  51     119.198  65.135  84.716  1.00  5.65              
ATOM    838 3HG2 ILE A  51     119.301  65.490  86.446  1.00  5.65              
ATOM    839  CG1 ILE A  51     117.523  63.624  87.332  1.00  5.65              
ATOM    840 1HG1 ILE A  51     117.351  64.416  88.061  1.00  5.65              
ATOM    841 2HG1 ILE A  51     118.479  63.159  87.579  1.00  5.65              
ATOM    842  CD1 ILE A  51     116.462  62.527  87.502  1.00  5.65              
ATOM    843  HD1 ILE A  51     115.456  62.917  87.367  1.00  5.65              
ATOM    844  HD2 ILE A  51     116.638  61.728  86.780  1.00  5.65              
ATOM    845  HD3 ILE A  51     116.535  62.113  88.508  1.00  5.65              
ATOM    846  C   ILE A  51     116.496  65.789  84.162  1.00  5.65              
ATOM    847  O   ILE A  51     117.161  65.277  83.264  1.00  5.65              
ATOM    848  N   ASN A  52     115.497  66.627  83.911  1.00  5.56              
ATOM    849  H   ASN A  52     115.005  67.037  84.693  1.00  5.56              
ATOM    850  CA  ASN A  52     115.000  66.939  82.595  1.00  5.56              
ATOM    851  HA  ASN A  52     115.821  66.896  81.876  1.00  5.56              
ATOM    852  CB  ASN A  52     113.933  65.890  82.221  1.00  5.56              
ATOM    853  HB1 ASN A  52     113.105  65.956  82.925  1.00  5.56              
ATOM    854  HB2 ASN A  52     114.364  64.891  82.286  1.00  5.56              
ATOM    855  CG  ASN A  52     113.410  66.075  80.808  1.00  5.56              
ATOM    856  OD1 ASN A  52     114.130  66.461  79.904  1.00  5.56              
ATOM    857  ND2 ASN A  52     112.137  65.845  80.581  1.00  5.56              
ATOM    858 1HD2 ASN A  52     111.527  65.572  81.327  1.00  5.56              
ATOM    859 2HD2 ASN A  52     111.827  65.933  79.629  1.00  5.56              
ATOM    860  C   ASN A  52     114.420  68.349  82.591  1.00  5.56              
ATOM    861  O   ASN A  52     113.938  68.872  83.595  1.00  5.56              
ATOM    862  N   ALA A  53     114.426  68.935  81.410  1.00  5.61              
ATOM    863  H   ALA A  53     114.767  68.408  80.617  1.00  5.61              
ATOM    864  CA  ALA A  53     113.766  70.180  81.133  1.00  5.61              
ATOM    865  HA  ALA A  53     113.983  70.893  81.930  1.00  5.61              
ATOM    866  CB  ALA A  53     114.367  70.715  79.820  1.00  5.61              
ATOM    867  HB1 ALA A  53     113.860  71.632  79.527  1.00  5.61              
ATOM    868  HB2 ALA A  53     115.432  70.916  79.951  1.00  5.61              
ATOM    869  HB3 ALA A  53     114.237  69.979  79.024  1.00  5.61              
ATOM    870  C   ALA A  53     112.250  70.017  81.041  1.00  5.61              
ATOM    871  O   ALA A  53     111.680  69.933  79.952  1.00  5.61              
ATOM    872  N   ILE A  54     111.610  69.932  82.201  1.00  5.57              
ATOM    873  H   ILE A  54     112.173  69.935  83.045  1.00  5.57              
ATOM    874  CA  ILE A  54     110.156  69.912  82.344  1.00  5.57              
ATOM    875  HA  ILE A  54     109.779  69.111  81.706  1.00  5.57              
ATOM    876  CB  ILE A  54     109.806  69.506  83.797  1.00  5.57              
ATOM    877  HB  ILE A  54     110.353  68.578  83.962  1.00  5.57              
ATOM    878  CG2 ILE A  54     110.325  70.465  84.886  1.00  5.57              
ATOM    879 1HG2 ILE A  54     110.095  70.051  85.871  1.00  5.57              
ATOM    880 2HG2 ILE A  54     111.407  70.580  84.820  1.00  5.57              
ATOM    881 3HG2 ILE A  54     109.857  71.444  84.811  1.00  5.57              
ATOM    882  CG1 ILE A  54     108.329  69.096  83.984  1.00  5.57              
ATOM    883 1HG1 ILE A  54     108.255  68.548  84.924  1.00  5.57              
ATOM    884 2HG1 ILE A  54     108.057  68.402  83.188  1.00  5.57              
ATOM    885  CD1 ILE A  54     107.281  70.211  84.023  1.00  5.57              
ATOM    886  HD1 ILE A  54     106.308  69.755  84.193  1.00  5.57              
ATOM    887  HD2 ILE A  54     107.496  70.912  84.830  1.00  5.57              
ATOM    888  HD3 ILE A  54     107.236  70.741  83.078  1.00  5.57              
ATOM    889  C   ILE A  54     109.527  71.216  81.826  1.00  5.57              
ATOM    890  O   ILE A  54     109.289  72.203  82.521  1.00  5.57              
ATOM    891  N   VAL A  55     109.242  71.198  80.535  1.00  5.79              
ATOM    892  H   VAL A  55     109.638  70.428  80.010  1.00  5.79              
ATOM    893  CA  VAL A  55     108.066  71.847  79.967  1.00  5.79              
ATOM    894  HA  VAL A  55     107.992  72.872  80.324  1.00  5.79              
ATOM    895  CB  VAL A  55     108.168  71.825  78.425  1.00  5.79              
ATOM    896  HB  VAL A  55     108.212  70.789  78.087  1.00  5.79              
ATOM    897  CG1 VAL A  55     106.977  72.500  77.731  1.00  5.79              
ATOM    898 1HG1 VAL A  55     107.141  72.527  76.653  1.00  5.79              
ATOM    899 2HG1 VAL A  55     106.061  71.937  77.913  1.00  5.79              
ATOM    900 3HG1 VAL A  55     106.853  73.518  78.095  1.00  5.79              
ATOM    901  CG2 VAL A  55     109.439  72.525  77.940  1.00  5.79              
ATOM    902 1HG2 VAL A  55     109.460  73.551  78.293  1.00  5.79              
ATOM    903 2HG2 VAL A  55     110.320  72.003  78.311  1.00  5.79              
ATOM    904 3HG2 VAL A  55     109.466  72.516  76.851  1.00  5.79              
ATOM    905  C   VAL A  55     106.852  71.050  80.378  1.00  5.79              
ATOM    906  O   VAL A  55     106.882  69.820  80.380  1.00  5.79              
ATOM    907  N   GLY A  56     105.771  71.754  80.661  1.00  6.72              
ATOM    908  H   GLY A  56     105.805  72.759  80.670  1.00  6.72              
ATOM    909  CA  GLY A  56     104.485  71.099  80.692  1.00  6.72              
ATOM    910  HA1 GLY A  56     104.538  70.231  81.353  1.00  6.72              
ATOM    911  HA2 GLY A  56     104.228  70.753  79.690  1.00  6.72              
ATOM    912  C   GLY A  56     103.380  71.979  81.185  1.00  6.72              
ATOM    913  O   GLY A  56     102.413  72.261  80.480  1.00  6.72              
ATOM    914  N   ASP A  57     103.567  72.426  82.414  1.00  7.68              
ATOM    915  H   ASP A  57     104.353  72.054  82.936  1.00  7.68              
ATOM    916  CA  ASP A  57     102.450  72.849  83.222  1.00  7.68              
ATOM    917  HA  ASP A  57     101.616  73.116  82.571  1.00  7.68              
ATOM    918  CB  ASP A  57     101.966  71.643  84.048  1.00  7.68              
ATOM    919  HB1 ASP A  57     101.799  70.803  83.371  1.00  7.68              
ATOM    920  HB2 ASP A  57     100.995  71.877  84.469  1.00  7.68              
ATOM    921  CG  ASP A  57     102.923  71.178  85.152  1.00  7.68              
ATOM    922  OD1 ASP A  57     102.481  71.110  86.323  1.00  7.68              
ATOM    923  OD2 ASP A  57     104.071  70.787  84.822  1.00  7.68              
ATOM    924  C   ASP A  57     102.760  74.113  83.998  1.00  7.68              
ATOM    925  O   ASP A  57     102.731  74.236  85.220  1.00  7.68              
ATOM    926  N   ILE A  58     103.092  75.076  83.164  1.00  7.87              
ATOM    927  H   ILE A  58     103.102  74.828  82.187  1.00  7.87              
ATOM    928  CA  ILE A  58     103.188  76.478  83.477  1.00  7.87              
ATOM    929  HA  ILE A  58     103.670  76.560  84.449  1.00  7.87              
ATOM    930  CB  ILE A  58     104.182  77.076  82.443  1.00  7.87              
ATOM    931  HB  ILE A  58     104.464  78.043  82.819  1.00  7.87              
ATOM    932  CG2 ILE A  58     105.524  76.314  82.444  1.00  7.87              
ATOM    933 1HG2 ILE A  58     106.255  76.909  81.898  1.00  7.87              
ATOM    934 2HG2 ILE A  58     105.872  76.179  83.469  1.00  7.87              
ATOM    935 3HG2 ILE A  58     105.419  75.336  81.981  1.00  7.87              
ATOM    936  CG1 ILE A  58     103.686  77.264  80.984  1.00  7.87              
ATOM    937 1HG1 ILE A  58     104.487  77.734  80.413  1.00  7.87              
ATOM    938 2HG1 ILE A  58     102.855  77.963  80.975  1.00  7.87              
ATOM    939  CD1 ILE A  58     103.241  76.013  80.213  1.00  7.87              
ATOM    940  HD1 ILE A  58     104.033  75.266  80.191  1.00  7.87              
ATOM    941  HD2 ILE A  58     102.343  75.591  80.664  1.00  7.87              
ATOM    942  HD3 ILE A  58     103.004  76.296  79.186  1.00  7.87              
ATOM    943  C   ILE A  58     101.834  77.109  83.635  1.00  7.87              
ATOM    944  O   ILE A  58     100.855  76.372  83.801  1.00  7.87              
ATOM    945  N   PRO A  59     101.694  78.443  83.643  1.00  6.51              
ATOM    946  CD  PRO A  59     102.538  79.592  83.389  1.00  6.51              
ATOM    947  HD1 PRO A  59     103.073  79.498  82.451  1.00  6.51              
ATOM    948  HD2 PRO A  59     103.199  79.715  84.236  1.00  6.51              
ATOM    949  CG  PRO A  59     101.599  80.796  83.242  1.00  6.51              
ATOM    950  HG1 PRO A  59     101.289  80.908  82.214  1.00  6.51              
ATOM    951  HG2 PRO A  59     101.953  81.741  83.593  1.00  6.51              
ATOM    952  CB  PRO A  59     100.426  80.385  84.060  1.00  6.51              
ATOM    953  HB1 PRO A  59      99.553  80.976  83.816  1.00  6.51              
ATOM    954  HB2 PRO A  59     100.653  80.489  85.115  1.00  6.51              
ATOM    955  CA  PRO A  59     100.384  78.925  83.622  1.00  6.51              
ATOM    956  HA  PRO A  59      99.740  78.390  84.323  1.00  6.51              
ATOM    957  C   PRO A  59      99.855  78.699  82.216  1.00  6.51              
ATOM    958  O   PRO A  59     100.355  77.911  81.409  1.00  6.51              
ATOM    959  N   ALA A  60      98.918  79.537  81.859  1.00  4.49              
ATOM    960  H   ALA A  60      98.390  80.061  82.549  1.00  4.49              
ATOM    961  CA  ALA A  60      98.605  79.685  80.494  1.00  4.49              
ATOM    962  HA  ALA A  60      98.150  78.748  80.188  1.00  4.49              
ATOM    963  CB  ALA A  60      97.562  80.809  80.363  1.00  4.49              
ATOM    964  HB1 ALA A  60      97.231  80.886  79.327  1.00  4.49              
ATOM    965  HB2 ALA A  60      96.697  80.600  80.993  1.00  4.49              
ATOM    966  HB3 ALA A  60      97.999  81.763  80.663  1.00  4.49              
ATOM    967  C   ALA A  60      99.722  79.894  79.473  1.00  4.49              
ATOM    968  O   ALA A  60      99.639  79.347  78.373  1.00  4.49              
ATOM    969  N   SER A  61     100.720  80.715  79.797  1.00  4.45              
ATOM    970  H   SER A  61     100.691  81.154  80.699  1.00  4.45              
ATOM    971  CA  SER A  61     101.793  81.067  78.863  1.00  4.45              
ATOM    972  HA  SER A  61     102.092  80.176  78.311  1.00  4.45              
ATOM    973  CB  SER A  61     101.309  82.134  77.850  1.00  4.45              
ATOM    974  HB1 SER A  61     101.994  82.155  77.002  1.00  4.45              
ATOM    975  HB2 SER A  61     101.335  83.118  78.323  1.00  4.45              
ATOM    976  OG  SER A  61      99.991  81.916  77.374  1.00  4.45              
ATOM    977  HG  SER A  61      99.847  80.959  77.314  1.00  4.45              
ATOM    978  C   SER A  61     103.062  81.663  79.484  1.00  4.45              
ATOM    979  O   SER A  61     104.068  81.777  78.789  1.00  4.45              
ATOM    980  N   ALA A  62     102.999  82.102  80.750  1.00  4.35              
ATOM    981  H   ALA A  62     102.163  81.878  81.258  1.00  4.35              
ATOM    982  CA  ALA A  62     103.770  83.261  81.206  1.00  4.35              
ATOM    983  HA  ALA A  62     104.458  83.547  80.407  1.00  4.35              
ATOM    984  CB  ALA A  62     102.799  84.439  81.356  1.00  4.35              
ATOM    985  HB1 ALA A  62     103.360  85.341  81.605  1.00  4.35              
ATOM    986  HB2 ALA A  62     102.282  84.609  80.410  1.00  4.35              
ATOM    987  HB3 ALA A  62     102.068  84.238  82.138  1.00  4.35              
ATOM    988  C   ALA A  62     104.645  83.099  82.463  1.00  4.35              
ATOM    989  O   ALA A  62     105.855  83.315  82.424  1.00  4.35              
ATOM    990  N   THR A  63     104.068  82.701  83.594  1.00  4.27              
ATOM    991  H   THR A  63     103.070  82.581  83.621  1.00  4.27              
ATOM    992  CA  THR A  63     104.833  82.017  84.636  1.00  4.27              
ATOM    993  HA  THR A  63     105.605  82.697  84.940  1.00  4.27              
ATOM    994  CB  THR A  63     104.023  81.602  85.895  1.00  4.27              
ATOM    995  HB  THR A  63     104.006  80.517  85.967  1.00  4.27              
ATOM    996  CG2 THR A  63     104.605  82.128  87.202  1.00  4.27              
ATOM    997 1HG2 THR A  63     104.595  83.218  87.213  1.00  4.27              
ATOM    998 2HG2 THR A  63     104.025  81.748  88.044  1.00  4.27              
ATOM    999 3HG2 THR A  63     105.629  81.774  87.317  1.00  4.27              
ATOM   1000  OG1 THR A  63     102.697  82.052  85.861  1.00  4.27              
ATOM   1001  HG1 THR A  63     102.623  82.797  86.469  1.00  4.27              
ATOM   1002  C   THR A  63     105.544  80.801  84.062  1.00  4.27              
ATOM   1003  O   THR A  63     105.232  80.288  83.002  1.00  4.27              
ATOM   1004  N   THR A  64     106.486  80.298  84.818  1.00  4.02              
ATOM   1005  H   THR A  64     106.723  80.804  85.664  1.00  4.02              
ATOM   1006  CA  THR A  64     106.978  78.925  84.785  1.00  4.02              
ATOM   1007  HA  THR A  64     106.149  78.227  84.680  1.00  4.02              
ATOM   1008  CB  THR A  64     107.975  78.704  83.628  1.00  4.02              
ATOM   1009  HB  THR A  64     107.441  78.828  82.692  1.00  4.02              
ATOM   1010  CG2 THR A  64     109.157  79.667  83.650  1.00  4.02              
ATOM   1011 1HG2 THR A  64     109.804  79.459  82.800  1.00  4.02              
ATOM   1012 2HG2 THR A  64     108.802  80.692  83.556  1.00  4.02              
ATOM   1013 3HG2 THR A  64     109.712  79.553  84.580  1.00  4.02              
ATOM   1014  OG1 THR A  64     108.499  77.393  83.626  1.00  4.02              
ATOM   1015  HG1 THR A  64     109.027  77.293  82.827  1.00  4.02              
ATOM   1016  C   THR A  64     107.595  78.750  86.181  1.00  4.02              
ATOM   1017  O   THR A  64     107.459  79.633  87.037  1.00  4.02              
ATOM   1018  N   LEU A  65     108.340  77.686  86.434  1.00  3.98              
ATOM   1019  H   LEU A  65     108.499  77.026  85.682  1.00  3.98              
ATOM   1020  CA  LEU A  65     109.191  77.633  87.616  1.00  3.98              
ATOM   1021  HA  LEU A  65     109.329  78.633  88.020  1.00  3.98              
ATOM   1022  CB  LEU A  65     108.522  76.767  88.728  1.00  3.98              
ATOM   1023  HB1 LEU A  65     109.274  76.509  89.474  1.00  3.98              
ATOM   1024  HB2 LEU A  65     108.168  75.837  88.281  1.00  3.98              
ATOM   1025  CG  LEU A  65     107.390  77.384  89.563  1.00  3.98              
ATOM   1026  HG  LEU A  65     106.524  77.608  88.941  1.00  3.98              
ATOM   1027  CD1 LEU A  65     107.016  76.355  90.638  1.00  3.98              
ATOM   1028 1HD1 LEU A  65     106.329  76.796  91.355  1.00  3.98              
ATOM   1029 2HD1 LEU A  65     106.567  75.486  90.159  1.00  3.98              
ATOM   1030 3HD1 LEU A  65     107.900  76.037  91.192  1.00  3.98              
ATOM   1031  CD2 LEU A  65     107.851  78.639  90.306  1.00  3.98              
ATOM   1032 1HD2 LEU A  65     107.064  78.993  90.967  1.00  3.98              
ATOM   1033 2HD2 LEU A  65     108.740  78.423  90.896  1.00  3.98              
ATOM   1034 3HD2 LEU A  65     108.062  79.438  89.596  1.00  3.98              
ATOM   1035  C   LEU A  65     110.627  77.203  87.239  1.00  3.98              
ATOM   1036  O   LEU A  65     111.254  77.853  86.382  1.00  3.98              
ATOM   1037  N   THR A  66     111.054  76.137  87.940  1.00  4.07              
ATOM   1038  H   THR A  66     110.537  76.028  88.794  1.00  4.07              
ATOM   1039  CA  THR A  66     111.857  74.929  87.658  1.00  4.07              
ATOM   1040  HA  THR A  66     111.185  74.094  87.463  1.00  4.07              
ATOM   1041  CB  THR A  66     112.790  75.059  86.442  1.00  4.07              
ATOM   1042  HB  THR A  66     113.549  75.809  86.658  1.00  4.07              
ATOM   1043  CG2 THR A  66     113.478  73.743  86.082  1.00  4.07              
ATOM   1044 1HG2 THR A  66     114.063  73.875  85.173  1.00  4.07              
ATOM   1045 2HG2 THR A  66     114.150  73.439  86.884  1.00  4.07              
ATOM   1046 3HG2 THR A  66     112.733  72.962  85.923  1.00  4.07              
ATOM   1047  OG1 THR A  66     112.077  75.464  85.298  1.00  4.07              
ATOM   1048  HG1 THR A  66     111.934  76.413  85.408  1.00  4.07              
ATOM   1049  C   THR A  66     112.683  74.597  88.913  1.00  4.07              
ATOM   1050  O   THR A  66     113.797  75.074  89.105  1.00  4.07              
ATOM   1051  N   ILE A  67     112.064  73.895  89.859  1.00  4.39              
ATOM   1052  H   ILE A  67     111.323  73.265  89.573  1.00  4.39              
ATOM   1053  CA  ILE A  67     112.243  74.126  91.305  1.00  4.39              
ATOM   1054  HA  ILE A  67     112.314  75.203  91.462  1.00  4.39              
ATOM   1055  CB  ILE A  67     110.937  73.626  91.963  1.00  4.39              
ATOM   1056  HB  ILE A  67     110.128  73.856  91.264  1.00  4.39              
ATOM   1057  CG2 ILE A  67     110.940  72.098  92.074  1.00  4.39              
ATOM   1058 1HG2 ILE A  67     109.933  71.752  92.271  1.00  4.39              
ATOM   1059 2HG2 ILE A  67     111.248  71.640  91.131  1.00  4.39              
ATOM   1060 3HG2 ILE A  67     111.617  71.770  92.861  1.00  4.39              
ATOM   1061  CG1 ILE A  67     110.492  74.340  93.258  1.00  4.39              
ATOM   1062 1HG1 ILE A  67     109.598  73.840  93.627  1.00  4.39              
ATOM   1063 2HG1 ILE A  67     110.204  75.361  93.002  1.00  4.39              
ATOM   1064  CD1 ILE A  67     111.499  74.421  94.407  1.00  4.39              
ATOM   1065  HD1 ILE A  67     112.252  75.177  94.185  1.00  4.39              
ATOM   1066  HD2 ILE A  67     110.982  74.709  95.322  1.00  4.39              
ATOM   1067  HD3 ILE A  67     111.979  73.458  94.555  1.00  4.39              
ATOM   1068  C   ILE A  67     113.528  73.510  91.899  1.00  4.39              
ATOM   1069  O   ILE A  67     114.102  74.073  92.829  1.00  4.39              
ATOM   1070  N   SER A  68     114.008  72.388  91.357  1.00  4.49              
ATOM   1071  H   SER A  68     113.490  71.979  90.586  1.00  4.49              
ATOM   1072  CA  SER A  68     115.261  71.723  91.775  1.00  4.49              
ATOM   1073  HA  SER A  68     116.042  72.478  91.769  1.00  4.49              
ATOM   1074  CB  SER A  68     115.145  71.153  93.208  1.00  4.49              
ATOM   1075  HB1 SER A  68     115.214  71.982  93.913  1.00  4.49              
ATOM   1076  HB2 SER A  68     115.988  70.492  93.410  1.00  4.49              
ATOM   1077  OG  SER A  68     113.938  70.454  93.485  1.00  4.49              
ATOM   1078  HG  SER A  68     113.570  70.078  92.664  1.00  4.49              
ATOM   1079  C   SER A  68     115.744  70.641  90.805  1.00  4.49              
ATOM   1080  O   SER A  68     116.641  69.852  91.103  1.00  4.49              
ATOM   1081  N   ASP A  69     115.112  70.604  89.644  1.00  4.59              
ATOM   1082  H   ASP A  69     114.345  71.257  89.520  1.00  4.59              
ATOM   1083  CA  ASP A  69     115.330  69.664  88.554  1.00  4.59              
ATOM   1084  HA  ASP A  69     115.242  68.657  88.957  1.00  4.59              
ATOM   1085  CB  ASP A  69     114.193  69.885  87.546  1.00  4.59              
ATOM   1086  HB1 ASP A  69     114.191  69.071  86.824  1.00  4.59              
ATOM   1087  HB2 ASP A  69     114.348  70.822  87.008  1.00  4.59              
ATOM   1088  CG  ASP A  69     112.856  69.952  88.292  1.00  4.59              
ATOM   1089  OD1 ASP A  69     112.373  68.867  88.684  1.00  4.59              
ATOM   1090  OD2 ASP A  69     112.428  71.095  88.602  1.00  4.59              
ATOM   1091  C   ASP A  69     116.726  69.861  87.954  1.00  4.59              
ATOM   1092  O   ASP A  69     116.973  70.847  87.263  1.00  4.59              
ATOM   1093  N   CYS A  70     117.662  68.975  88.306  1.00  4.68              
ATOM   1094  H   CYS A  70     117.342  68.195  88.862  1.00  4.68              
ATOM   1095  CA  CYS A  70     119.120  69.159  88.198  1.00  4.68              
ATOM   1096  HA  CYS A  70     119.353  70.157  88.572  1.00  4.68              
ATOM   1097  CB  CYS A  70     119.800  68.137  89.125  1.00  4.68              
ATOM   1098  HB1 CYS A  70     120.862  68.074  88.885  1.00  4.68              
ATOM   1099  HB2 CYS A  70     119.357  67.151  88.977  1.00  4.68              
ATOM   1100  SG  CYS A  70     119.641  68.647  90.863  1.00  4.68              
ATOM   1101  HG  CYS A  70     118.348  69.016  90.837  1.00  4.68              
ATOM   1102  C   CYS A  70     119.684  69.114  86.760  1.00  4.68              
ATOM   1103  O   CYS A  70     120.547  68.294  86.437  1.00  4.68              
ATOM   1104  N   THR A  71     119.189  69.975  85.870  1.00  4.66              
ATOM   1105  H   THR A  71     118.494  70.644  86.187  1.00  4.66              
ATOM   1106  CA  THR A  71     119.671  70.049  84.489  1.00  4.66              
ATOM   1107  HA  THR A  71     119.783  69.017  84.157  1.00  4.66              
ATOM   1108  CB  THR A  71     118.626  70.657  83.529  1.00  4.66              
ATOM   1109  HB  THR A  71     117.727  70.041  83.581  1.00  4.66              
ATOM   1110  CG2 THR A  71     118.214  72.093  83.820  1.00  4.66              
ATOM   1111 1HG2 THR A  71     117.560  72.460  83.030  1.00  4.66              
ATOM   1112 2HG2 THR A  71     117.658  72.124  84.757  1.00  4.66              
ATOM   1113 3HG2 THR A  71     119.093  72.733  83.896  1.00  4.66              
ATOM   1114  OG1 THR A  71     119.086  70.623  82.196  1.00  4.66              
ATOM   1115  HG1 THR A  71     118.929  71.511  81.835  1.00  4.66              
ATOM   1116  C   THR A  71     121.067  70.675  84.359  1.00  4.66              
ATOM   1117  O   THR A  71     121.541  71.439  85.203  1.00  4.66              
ATOM   1118  N   LEU A  72     121.716  70.319  83.247  1.00  4.80              
ATOM   1119  H   LEU A  72     121.207  69.713  82.621  1.00  4.80              
ATOM   1120  CA  LEU A  72     123.083  70.683  82.859  1.00  4.80              
ATOM   1121  HA  LEU A  72     123.590  71.098  83.732  1.00  4.80              
ATOM   1122  CB  LEU A  72     123.774  69.356  82.462  1.00  4.80              
ATOM   1123  HB1 LEU A  72     123.299  68.969  81.559  1.00  4.80              
ATOM   1124  HB2 LEU A  72     123.550  68.642  83.258  1.00  4.80              
ATOM   1125  CG  LEU A  72     125.306  69.294  82.281  1.00  4.80              
ATOM   1126  HG  LEU A  72     125.587  68.251  82.435  1.00  4.80              
ATOM   1127  CD1 LEU A  72     125.785  69.650  80.873  1.00  4.80              
ATOM   1128 1HD1 LEU A  72     126.831  69.365  80.766  1.00  4.80              
ATOM   1129 2HD1 LEU A  72     125.197  69.111  80.132  1.00  4.80              
ATOM   1130 3HD1 LEU A  72     125.702  70.719  80.688  1.00  4.80              
ATOM   1131  CD2 LEU A  72     126.070  70.116  83.316  1.00  4.80              
ATOM   1132 1HD2 LEU A  72     127.137  69.916  83.231  1.00  4.80              
ATOM   1133 2HD2 LEU A  72     125.901  71.181  83.154  1.00  4.80              
ATOM   1134 3HD2 LEU A  72     125.736  69.852  84.320  1.00  4.80              
ATOM   1135  C   LEU A  72     123.119  71.769  81.763  1.00  4.80              
ATOM   1136  O   LEU A  72     124.144  72.392  81.500  1.00  4.80              
ATOM   1137  N   VAL A  73     121.956  72.039  81.173  1.00  4.80              
ATOM   1138  H   VAL A  73     121.147  71.548  81.529  1.00  4.80              
ATOM   1139  CA  VAL A  73     121.694  73.061  80.151  1.00  4.80              
ATOM   1140  HA  VAL A  73     122.494  73.801  80.164  1.00  4.80              
ATOM   1141  CB  VAL A  73     121.616  72.447  78.735  1.00  4.80              
ATOM   1142  HB  VAL A  73     121.367  73.247  78.038  1.00  4.80              
ATOM   1143  CG1 VAL A  73     122.967  71.865  78.301  1.00  4.80              
ATOM   1144 1HG1 VAL A  73     122.920  71.560  77.255  1.00  4.80              
ATOM   1145 2HG1 VAL A  73     123.746  72.620  78.412  1.00  4.80              
ATOM   1146 3HG1 VAL A  73     123.226  71.002  78.915  1.00  4.80              
ATOM   1147  CG2 VAL A  73     120.550  71.349  78.594  1.00  4.80              
ATOM   1148 1HG2 VAL A  73     120.552  70.968  77.574  1.00  4.80              
ATOM   1149 2HG2 VAL A  73     120.749  70.527  79.281  1.00  4.80              
ATOM   1150 3HG2 VAL A  73     119.561  71.757  78.803  1.00  4.80              
ATOM   1151  C   VAL A  73     120.386  73.766  80.503  1.00  4.80              
ATOM   1152  O   VAL A  73     119.508  73.169  81.130  1.00  4.80              
ATOM   1153  N   ASN A  74     120.239  75.034  80.125  1.00  4.69              
ATOM   1154  H   ASN A  74     120.976  75.484  79.602  1.00  4.69              
ATOM   1155  CA  ASN A  74     118.952  75.718  80.234  1.00  4.69              
ATOM   1156  HA  ASN A  74     118.689  75.785  81.291  1.00  4.69              
ATOM   1157  CB  ASN A  74     119.099  77.144  79.663  1.00  4.69              
ATOM   1158  HB1 ASN A  74     119.764  77.717  80.309  1.00  4.69              
ATOM   1159  HB2 ASN A  74     118.130  77.640  79.659  1.00  4.69              
ATOM   1160  CG  ASN A  74     119.661  77.222  78.244  1.00  4.69              
ATOM   1161  OD1 ASN A  74     120.718  77.784  78.022  1.00  4.69              
ATOM   1162  ND2 ASN A  74     119.011  76.665  77.246  1.00  4.69              
ATOM   1163 1HD2 ASN A  74     118.217  76.049  77.374  1.00  4.69              
ATOM   1164 2HD2 ASN A  74     119.341  76.888  76.319  1.00  4.69              
ATOM   1165  C   ASN A  74     117.833  74.959  79.522  1.00  4.69              
ATOM   1166  O   ASN A  74     118.068  74.165  78.613  1.00  4.69              
ATOM   1167  N   ILE A  75     116.609  75.242  79.945  1.00  4.58              
ATOM   1168  H   ILE A  75     116.474  75.938  80.658  1.00  4.58              
ATOM   1169  CA  ILE A  75     115.454  74.484  79.498  1.00  4.58              
ATOM   1170  HA  ILE A  75     115.777  73.466  79.279  1.00  4.58              
ATOM   1171  CB  ILE A  75     114.391  74.388  80.613  1.00  4.58              
ATOM   1172  HB  ILE A  75     113.579  73.757  80.251  1.00  4.58              
ATOM   1173  CG2 ILE A  75     115.002  73.700  81.853  1.00  4.58              
ATOM   1174 1HG2 ILE A  75     114.216  73.413  82.553  1.00  4.58              
ATOM   1175 2HG2 ILE A  75     115.536  72.799  81.553  1.00  4.58              
ATOM   1176 3HG2 ILE A  75     115.700  74.366  82.361  1.00  4.58              
ATOM   1177  CG1 ILE A  75     113.782  75.759  80.966  1.00  4.58              
ATOM   1178 1HG1 ILE A  75     113.339  76.195  80.072  1.00  4.58              
ATOM   1179 2HG1 ILE A  75     114.570  76.417  81.329  1.00  4.58              
ATOM   1180  CD1 ILE A  75     112.688  75.692  82.032  1.00  4.58              
ATOM   1181  HD1 ILE A  75     112.198  76.663  82.114  1.00  4.58              
ATOM   1182  HD2 ILE A  75     111.952  74.935  81.762  1.00  4.58              
ATOM   1183  HD3 ILE A  75     113.135  75.438  82.989  1.00  4.58              
ATOM   1184  C   ILE A  75     114.843  75.011  78.142  1.00  4.58              
ATOM   1185  O   ILE A  75     114.870  76.219  77.910  1.00  4.58              
ATOM   1186  N   PRO A  76     114.135  74.171  77.334  1.00  5.13              
ATOM   1187  CD  PRO A  76     112.720  74.438  77.161  1.00  5.13              
ATOM   1188  HD1 PRO A  76     112.587  75.420  76.713  1.00  5.13              
ATOM   1189  HD2 PRO A  76     112.189  74.390  78.113  1.00  5.13              
ATOM   1190  CG  PRO A  76     112.196  73.373  76.207  1.00  5.13              
ATOM   1191  HG1 PRO A  76     111.295  73.701  75.690  1.00  5.13              
ATOM   1192  HG2 PRO A  76     112.016  72.452  76.761  1.00  5.13              
ATOM   1193  CB  PRO A  76     113.352  73.149  75.243  1.00  5.13              
ATOM   1194  HB1 PRO A  76     113.292  73.841  74.409  1.00  5.13              
ATOM   1195  HB2 PRO A  76     113.316  72.127  74.869  1.00  5.13              
ATOM   1196  CA  PRO A  76     114.587  73.387  76.129  1.00  5.13              
ATOM   1197  HA  PRO A  76     114.824  72.409  76.548  1.00  5.13              
ATOM   1198  C   PRO A  76     115.893  73.823  75.467  1.00  5.13              
ATOM   1199  O   PRO A  76     116.614  74.642  76.029  1.00  5.13              
ATOM   1200  N   PRO A  77     116.292  73.209  74.334  1.00  7.27              
ATOM   1201  CD  PRO A  77     115.862  71.888  73.881  1.00  7.27              
ATOM   1202  HD1 PRO A  77     114.930  71.950  73.317  1.00  7.27              
ATOM   1203  HD2 PRO A  77     115.746  71.222  74.737  1.00  7.27              
ATOM   1204  CG  PRO A  77     116.973  71.355  72.973  1.00  7.27              
ATOM   1205  HG1 PRO A  77     116.718  71.535  71.928  1.00  7.27              
ATOM   1206  HG2 PRO A  77     117.157  70.293  73.143  1.00  7.27              
ATOM   1207  CB  PRO A  77     118.182  72.203  73.368  1.00  7.27              
ATOM   1208  HB1 PRO A  77     118.916  72.268  72.563  1.00  7.27              
ATOM   1209  HB2 PRO A  77     118.642  71.792  74.268  1.00  7.27              
ATOM   1210  CA  PRO A  77     117.548  73.558  73.691  1.00  7.27              
ATOM   1211  HA  PRO A  77     118.213  74.094  74.368  1.00  7.27              
ATOM   1212  C   PRO A  77     117.416  74.392  72.410  1.00  7.27              
ATOM   1213  O   PRO A  77     118.356  75.076  72.024  1.00  7.27              
ATOM   1214  N   GLN A  78     116.232  74.415  71.788  1.00  8.95              
ATOM   1215  H   GLN A  78     115.519  73.813  72.167  1.00  8.95              
ATOM   1216  CA  GLN A  78     115.803  75.507  70.908  1.00  8.95              
ATOM   1217  HA  GLN A  78     116.605  75.785  70.222  1.00  8.95              
ATOM   1218  CB  GLN A  78     114.569  75.037  70.107  1.00  8.95              
ATOM   1219  HB1 GLN A  78     114.139  75.880  69.565  1.00  8.95              
ATOM   1220  HB2 GLN A  78     113.822  74.675  70.814  1.00  8.95              
ATOM   1221  CG  GLN A  78     114.827  73.907  69.092  1.00  8.95              
ATOM   1222  HG1 GLN A  78     113.869  73.447  68.848  1.00  8.95              
ATOM   1223  HG2 GLN A  78     115.460  73.139  69.535  1.00  8.95              
ATOM   1224  CD  GLN A  78     115.472  74.411  67.807  1.00  8.95              
ATOM   1225  OE1 GLN A  78     116.630  74.778  67.765  1.00  8.95              
ATOM   1226  NE2 GLN A  78     114.754  74.460  66.705  1.00  8.95              
ATOM   1227 1HE2 GLN A  78     113.790  74.183  66.702  1.00  8.95              
ATOM   1228 2HE2 GLN A  78     115.233  74.787  65.884  1.00  8.95              
ATOM   1229  C   GLN A  78     115.462  76.746  71.802  1.00  8.95              
ATOM   1230  O   GLN A  78     114.341  77.249  71.792  1.00  8.95              
ATOM   1231  N   SER A  79     116.378  77.127  72.710  1.00  9.01              
ATOM   1232  H   SER A  79     117.329  76.870  72.468  1.00  9.01              
ATOM   1233  CA  SER A  79     116.169  77.144  74.176  1.00  9.01              
ATOM   1234  HA  SER A  79     116.614  76.220  74.491  1.00  9.01              
ATOM   1235  CB  SER A  79     117.040  78.195  74.889  1.00  9.01              
ATOM   1236  HB1 SER A  79     117.021  78.002  75.963  1.00  9.01              
ATOM   1237  HB2 SER A  79     116.659  79.195  74.713  1.00  9.01              
ATOM   1238  OG  SER A  79     118.367  78.127  74.420  1.00  9.01              
ATOM   1239  HG  SER A  79     118.490  78.873  73.812  1.00  9.01              
ATOM   1240  C   SER A  79     114.749  77.092  74.653  1.00  9.01              
ATOM   1241  O   SER A  79     114.141  76.029  74.658  1.00  9.01              
ATOM   1242  N   PHE A  80     114.177  78.234  74.967  1.00  7.47              
ATOM   1243  H   PHE A  80     114.727  79.076  74.920  1.00  7.47              
ATOM   1244  CA  PHE A  80     112.859  78.334  75.554  1.00  7.47              
ATOM   1245  HA  PHE A  80     112.695  77.468  76.193  1.00  7.47              
ATOM   1246  CB  PHE A  80     112.838  79.578  76.448  1.00  7.47              
ATOM   1247  HB1 PHE A  80     111.854  79.674  76.908  1.00  7.47              
ATOM   1248  HB2 PHE A  80     112.997  80.455  75.823  1.00  7.47              
ATOM   1249  CG  PHE A  80     113.880  79.546  77.551  1.00  7.47              
ATOM   1250  CD1 PHE A  80     115.175  80.060  77.334  1.00  7.47              
ATOM   1251  HD1 PHE A  80     115.433  80.518  76.390  1.00  7.47              
ATOM   1252  CE1 PHE A  80     116.148  79.970  78.344  1.00  7.47              
ATOM   1253  HE1 PHE A  80     117.145  80.353  78.170  1.00  7.47              
ATOM   1254  CZ  PHE A  80     115.818  79.406  79.587  1.00  7.47              
ATOM   1255  HZ  PHE A  80     116.561  79.363  80.370  1.00  7.47              
ATOM   1256  CE2 PHE A  80     114.519  78.922  79.815  1.00  7.47              
ATOM   1257  HE2 PHE A  80     114.250  78.516  80.777  1.00  7.47              
ATOM   1258  CD2 PHE A  80     113.555  78.978  78.796  1.00  7.47              
ATOM   1259  HD2 PHE A  80     112.564  78.583  78.971  1.00  7.47              
ATOM   1260  C   PHE A  80     111.733  78.358  74.510  1.00  7.47              
ATOM   1261  O   PHE A  80     110.759  79.112  74.603  1.00  7.47              
ATOM   1262  N   SER A  81     111.843  77.439  73.556  1.00  6.06              
ATOM   1263  H   SER A  81     112.754  76.993  73.521  1.00  6.06              
ATOM   1264  CA  SER A  81     110.777  76.657  72.937  1.00  6.06              
ATOM   1265  HA  SER A  81     110.193  77.327  72.306  1.00  6.06              
ATOM   1266  CB  SER A  81     111.431  75.612  72.023  1.00  6.06              
ATOM   1267  HB1 SER A  81     112.059  74.948  72.618  1.00  6.06              
ATOM   1268  HB2 SER A  81     112.054  76.128  71.292  1.00  6.06              
ATOM   1269  OG  SER A  81     110.466  74.851  71.330  1.00  6.06              
ATOM   1270  HG  SER A  81     109.954  74.370  71.997  1.00  6.06              
ATOM   1271  C   SER A  81     109.809  76.029  73.961  1.00  6.06              
ATOM   1272  O   SER A  81     109.617  74.817  74.019  1.00  6.06              
ATOM   1273  N   HIS A  82     109.237  76.876  74.810  1.00  6.20              
ATOM   1274  H   HIS A  82     109.468  77.852  74.674  1.00  6.20              
ATOM   1275  CA  HIS A  82     108.518  76.554  76.036  1.00  6.20              
ATOM   1276  HA  HIS A  82     108.082  75.555  75.961  1.00  6.20              
ATOM   1277  CB  HIS A  82     109.537  76.584  77.199  1.00  6.20              
ATOM   1278  HB1 HIS A  82     109.967  77.583  77.274  1.00  6.20              
ATOM   1279  HB2 HIS A  82     110.351  75.915  76.930  1.00  6.20              
ATOM   1280  CG  HIS A  82     109.096  76.169  78.591  1.00  6.20              
ATOM   1281  ND1 HIS A  82     109.996  75.930  79.635  1.00  6.20              
ATOM   1282  CE1 HIS A  82     109.263  75.537  80.686  1.00  6.20              
ATOM   1283  HE1 HIS A  82     109.661  75.245  81.652  1.00  6.20              
ATOM   1284  NE2 HIS A  82     107.960  75.556  80.372  1.00  6.20              
ATOM   1285  HE2 HIS A  82     107.218  75.323  81.016  1.00  6.20              
ATOM   1286  CD2 HIS A  82     107.828  75.946  79.054  1.00  6.20              
ATOM   1287  HD2 HIS A  82     106.906  76.050  78.494  1.00  6.20              
ATOM   1288  C   HIS A  82     107.383  77.547  76.232  1.00  6.20              
ATOM   1289  O   HIS A  82     106.227  77.150  76.298  1.00  6.20              
ATOM   1290  N   LEU A  83     107.744  78.830  76.196  1.00  4.75              
ATOM   1291  H   LEU A  83     108.731  79.020  76.317  1.00  4.75              
ATOM   1292  CA  LEU A  83     107.018  79.922  75.552  1.00  4.75              
ATOM   1293  HA  LEU A  83     106.754  79.597  74.549  1.00  4.75              
ATOM   1294  CB  LEU A  83     105.719  80.300  76.316  1.00  4.75              
ATOM   1295  HB1 LEU A  83     105.821  81.312  76.711  1.00  4.75              
ATOM   1296  HB2 LEU A  83     105.593  79.644  77.178  1.00  4.75              
ATOM   1297  CG  LEU A  83     104.403  80.263  75.511  1.00  4.75              
ATOM   1298  HG  LEU A  83     103.612  80.650  76.153  1.00  4.75              
ATOM   1299  CD1 LEU A  83     104.454  81.134  74.255  1.00  4.75              
ATOM   1300 1HD1 LEU A  83     104.814  82.125  74.514  1.00  4.75              
ATOM   1301 2HD1 LEU A  83     105.096  80.687  73.501  1.00  4.75              
ATOM   1302 3HD1 LEU A  83     103.448  81.227  73.845  1.00  4.75              
ATOM   1303  CD2 LEU A  83     103.992  78.858  75.073  1.00  4.75              
ATOM   1304 1HD2 LEU A  83     103.028  78.892  74.567  1.00  4.75              
ATOM   1305 2HD2 LEU A  83     104.738  78.431  74.404  1.00  4.75              
ATOM   1306 3HD2 LEU A  83     103.898  78.223  75.954  1.00  4.75              
ATOM   1307  C   LEU A  83     108.020  81.076  75.484  1.00  4.75              
ATOM   1308  O   LEU A  83     108.532  81.487  76.525  1.00  4.75              
ATOM   1309  N   PRO A  84     108.325  81.631  74.303  1.00  4.63              
ATOM   1310  CD  PRO A  84     108.100  81.091  72.973  1.00  4.63              
ATOM   1311  HD1 PRO A  84     107.083  81.315  72.652  1.00  4.63              
ATOM   1312  HD2 PRO A  84     108.289  80.017  72.939  1.00  4.63              
ATOM   1313  CG  PRO A  84     109.095  81.827  72.078  1.00  4.63              
ATOM   1314  HG1 PRO A  84     108.736  81.907  71.051  1.00  4.63              
ATOM   1315  HG2 PRO A  84     110.061  81.320  72.112  1.00  4.63              
ATOM   1316  CB  PRO A  84     109.212  83.195  72.750  1.00  4.63              
ATOM   1317  HB1 PRO A  84     108.373  83.822  72.442  1.00  4.63              
ATOM   1318  HB2 PRO A  84     110.160  83.681  72.517  1.00  4.63              
ATOM   1319  CA  PRO A  84     109.101  82.861  74.240  1.00  4.63              
ATOM   1320  HA  PRO A  84     110.096  82.644  74.629  1.00  4.63              
ATOM   1321  C   PRO A  84     108.517  84.032  75.043  1.00  4.63              
ATOM   1322  O   PRO A  84     109.202  85.023  75.286  1.00  4.63              
ATOM   1323  N   GLU A  85     107.241  83.916  75.418  1.00  4.52              
ATOM   1324  H   GLU A  85     106.747  83.093  75.120  1.00  4.52              
ATOM   1325  CA  GLU A  85     106.481  84.868  76.222  1.00  4.52              
ATOM   1326  HA  GLU A  85     106.787  85.873  75.926  1.00  4.52              
ATOM   1327  CB  GLU A  85     104.992  84.696  75.863  1.00  4.52              
ATOM   1328  HB1 GLU A  85     104.531  83.935  76.495  1.00  4.52              
ATOM   1329  HB2 GLU A  85     104.938  84.332  74.836  1.00  4.52              
ATOM   1330  CG  GLU A  85     104.167  85.990  75.859  1.00  4.52              
ATOM   1331  HG1 GLU A  85     103.279  85.813  75.248  1.00  4.52              
ATOM   1332  HG2 GLU A  85     104.744  86.775  75.363  1.00  4.52              
ATOM   1333  CD  GLU A  85     103.696  86.475  77.232  1.00  4.52              
ATOM   1334  OE1 GLU A  85     103.471  87.694  77.384  1.00  4.52              
ATOM   1335  OE2 GLU A  85     103.434  85.655  78.140  1.00  4.52              
ATOM   1336  C   GLU A  85     106.735  84.767  77.742  1.00  4.52              
ATOM   1337  O   GLU A  85     106.391  85.694  78.463  1.00  4.52              
ATOM   1338  N   LEU A  86     107.368  83.690  78.225  1.00  4.42              
ATOM   1339  H   LEU A  86     107.675  83.007  77.542  1.00  4.42              
ATOM   1340  CA  LEU A  86     107.542  83.306  79.636  1.00  4.42              
ATOM   1341  HA  LEU A  86     106.552  83.047  80.001  1.00  4.42              
ATOM   1342  CB  LEU A  86     108.409  82.026  79.700  1.00  4.42              
ATOM   1343  HB1 LEU A  86     108.842  81.927  80.695  1.00  4.42              
ATOM   1344  HB2 LEU A  86     109.229  82.138  78.999  1.00  4.42              
ATOM   1345  CG  LEU A  86     107.722  80.692  79.409  1.00  4.42              
ATOM   1346  HG  LEU A  86     107.222  80.722  78.453  1.00  4.42              
ATOM   1347  CD1 LEU A  86     108.783  79.590  79.405  1.00  4.42              
ATOM   1348 1HD1 LEU A  86     109.502  79.782  78.609  1.00  4.42              
ATOM   1349 2HD1 LEU A  86     109.303  79.558  80.362  1.00  4.42              
ATOM   1350 3HD1 LEU A  86     108.297  78.636  79.226  1.00  4.42              
ATOM   1351  CD2 LEU A  86     106.699  80.352  80.476  1.00  4.42              
ATOM   1352 1HD2 LEU A  86     106.348  79.328  80.362  1.00  4.42              
ATOM   1353 2HD2 LEU A  86     107.160  80.494  81.447  1.00  4.42              
ATOM   1354 3HD2 LEU A  86     105.846  81.018  80.400  1.00  4.42              
ATOM   1355  C   LEU A  86     108.078  84.365  80.653  1.00  4.42              
ATOM   1356  O   LEU A  86     109.185  84.256  81.188  1.00  4.42              
ATOM   1357  N   ARG A  87     107.270  85.379  80.976  1.00  4.33              
ATOM   1358  H   ARG A  87     106.448  85.447  80.385  1.00  4.33              
ATOM   1359  CA  ARG A  87     107.593  86.542  81.820  1.00  4.33              
ATOM   1360  HA  ARG A  87     108.338  87.119  81.267  1.00  4.33              
ATOM   1361  CB  ARG A  87     106.344  87.429  81.966  1.00  4.33              
ATOM   1362  HB1 ARG A  87     106.481  88.113  82.806  1.00  4.33              
ATOM   1363  HB2 ARG A  87     105.477  86.804  82.187  1.00  4.33              
ATOM   1364  CG  ARG A  87     106.100  88.285  80.708  1.00  4.33              
ATOM   1365  HG1 ARG A  87     106.837  88.041  79.942  1.00  4.33              
ATOM   1366  HG2 ARG A  87     106.226  89.340  80.954  1.00  4.33              
ATOM   1367  CD  ARG A  87     104.726  88.080  80.070  1.00  4.33              
ATOM   1368  HD1 ARG A  87     104.611  87.018  79.847  1.00  4.33              
ATOM   1369  HD2 ARG A  87     104.730  88.631  79.130  1.00  4.33              
ATOM   1370  NE  ARG A  87     103.598  88.561  80.895  1.00  4.33              
ATOM   1371  HE  ARG A  87     103.818  89.216  81.620  1.00  4.33              
ATOM   1372  CZ  ARG A  87     102.323  88.267  80.672  1.00  4.33              
ATOM   1373  NH1 ARG A  87     101.929  87.458  79.737  1.00  4.33              
ATOM   1374 1HH1 ARG A  87     102.633  87.116  79.064  1.00  4.33              
ATOM   1375 2HH1 ARG A  87     100.980  87.254  79.529  1.00  4.33              
ATOM   1376  NH2 ARG A  87     101.374  88.772  81.416  1.00  4.33              
ATOM   1377 1HH2 ARG A  87     101.589  89.427  82.141  1.00  4.33              
ATOM   1378 2HH2 ARG A  87     100.425  88.547  81.192  1.00  4.33              
ATOM   1379  C   ARG A  87     108.290  86.336  83.188  1.00  4.33              
ATOM   1380  O   ARG A  87     108.919  87.290  83.698  1.00  4.33              
ATOM   1381  N   THR A  88     108.153  85.133  83.754  1.00  3.88              
ATOM   1382  H   THR A  88     107.599  84.450  83.257  1.00  3.88              
ATOM   1383  CA  THR A  88     108.838  84.712  84.976  1.00  3.88              
ATOM   1384  HA  THR A  88     108.702  85.531  85.685  1.00  3.88              
ATOM   1385  CB  THR A  88     108.193  83.514  85.685  1.00  3.88              
ATOM   1386  HB  THR A  88     108.042  82.695  84.981  1.00  3.88              
ATOM   1387  CG2 THR A  88     108.856  83.020  86.966  1.00  3.88              
ATOM   1388 1HG2 THR A  88     108.184  82.347  87.499  1.00  3.88              
ATOM   1389 2HG2 THR A  88     109.759  82.461  86.758  1.00  3.88              
ATOM   1390 3HG2 THR A  88     109.108  83.856  87.619  1.00  3.88              
ATOM   1391  OG1 THR A  88     106.959  84.011  86.147  1.00  3.88              
ATOM   1392  HG1 THR A  88     107.169  84.621  86.862  1.00  3.88              
ATOM   1393  C   THR A  88     110.415  84.721  84.839  1.00  3.88              
ATOM   1394  O   THR A  88     110.900  85.815  84.661  1.00  3.88              
ATOM   1395  N   LEU A  89     111.365  83.771  85.012  1.00  3.93              
ATOM   1396  H   LEU A  89     112.204  84.273  85.239  1.00  3.93              
ATOM   1397  CA  LEU A  89     111.633  82.303  84.871  1.00  3.93              
ATOM   1398  HA  LEU A  89     110.712  81.742  84.919  1.00  3.93              
ATOM   1399  CB  LEU A  89     112.356  82.083  83.536  1.00  3.93              
ATOM   1400  HB1 LEU A  89     112.951  82.974  83.337  1.00  3.93              
ATOM   1401  HB2 LEU A  89     111.628  81.999  82.729  1.00  3.93              
ATOM   1402  CG  LEU A  89     113.327  80.877  83.485  1.00  3.93              
ATOM   1403  HG  LEU A  89     113.995  80.879  84.344  1.00  3.93              
ATOM   1404  CD1 LEU A  89     112.626  79.528  83.397  1.00  3.93              
ATOM   1405 1HD1 LEU A  89     113.368  78.730  83.412  1.00  3.93              
ATOM   1406 2HD1 LEU A  89     111.959  79.391  84.244  1.00  3.93              
ATOM   1407 3HD1 LEU A  89     112.064  79.462  82.466  1.00  3.93              
ATOM   1408  CD2 LEU A  89     114.216  81.025  82.270  1.00  3.93              
ATOM   1409 1HD2 LEU A  89     114.986  80.256  82.282  1.00  3.93              
ATOM   1410 2HD2 LEU A  89     113.620  80.951  81.362  1.00  3.93              
ATOM   1411 3HD2 LEU A  89     114.694  81.999  82.304  1.00  3.93              
ATOM   1412  C   LEU A  89     112.556  81.969  86.051  1.00  3.93              
ATOM   1413  O   LEU A  89     113.431  82.772  86.435  1.00  3.93              
ATOM   1414  N   LEU A  90     112.433  80.751  86.593  1.00  4.00              
ATOM   1415  H   LEU A  90     111.786  80.067  86.219  1.00  4.00              
ATOM   1416  CA  LEU A  90     113.052  80.448  87.877  1.00  4.00              
ATOM   1417  HA  LEU A  90     113.781  81.212  88.139  1.00  4.00              
ATOM   1418  CB  LEU A  90     111.946  80.520  88.959  1.00  4.00              
ATOM   1419  HB1 LEU A  90     111.060  80.016  88.576  1.00  4.00              
ATOM   1420  HB2 LEU A  90     111.687  81.575  89.074  1.00  4.00              
ATOM   1421  CG  LEU A  90     112.216  79.935  90.366  1.00  4.00              
ATOM   1422  HG  LEU A  90     112.152  78.849  90.321  1.00  4.00              
ATOM   1423  CD1 LEU A  90     113.559  80.317  90.991  1.00  4.00              
ATOM   1424 1HD1 LEU A  90     113.666  79.811  91.950  1.00  4.00              
ATOM   1425 2HD1 LEU A  90     114.383  80.023  90.345  1.00  4.00              
ATOM   1426 3HD1 LEU A  90     113.585  81.385  91.164  1.00  4.00              
ATOM   1427  CD2 LEU A  90     111.115  80.418  91.312  1.00  4.00              
ATOM   1428 1HD2 LEU A  90     111.197  79.900  92.267  1.00  4.00              
ATOM   1429 2HD2 LEU A  90     111.207  81.493  91.475  1.00  4.00              
ATOM   1430 3HD2 LEU A  90     110.140  80.218  90.877  1.00  4.00              
ATOM   1431  C   LEU A  90     113.841  79.128  87.831  1.00  4.00              
ATOM   1432  O   LEU A  90     113.412  78.085  88.317  1.00  4.00              
ATOM   1433  N   LEU A  91     115.048  79.223  87.267  1.00  4.45              
ATOM   1434  H   LEU A  91     115.274  80.097  86.824  1.00  4.45              
ATOM   1435  CA  LEU A  91     116.139  78.263  87.462  1.00  4.45              
ATOM   1436  HA  LEU A  91     115.716  77.255  87.480  1.00  4.45              
ATOM   1437  CB  LEU A  91     117.129  78.365  86.283  1.00  4.45              
ATOM   1438  HB1 LEU A  91     117.922  77.632  86.440  1.00  4.45              
ATOM   1439  HB2 LEU A  91     117.579  79.357  86.295  1.00  4.45              
ATOM   1440  CG  LEU A  91     116.532  78.147  84.877  1.00  4.45              
ATOM   1441  HG  LEU A  91     115.843  78.962  84.651  1.00  4.45              
ATOM   1442  CD1 LEU A  91     117.643  78.162  83.824  1.00  4.45              
ATOM   1443 1HD1 LEU A  91     117.207  78.071  82.829  1.00  4.45              
ATOM   1444 2HD1 LEU A  91     118.192  79.101  83.882  1.00  4.45              
ATOM   1445 3HD1 LEU A  91     118.332  77.333  83.992  1.00  4.45              
ATOM   1446  CD2 LEU A  91     115.783  76.824  84.735  1.00  4.45              
ATOM   1447 1HD2 LEU A  91     115.483  76.671  83.699  1.00  4.45              
ATOM   1448 2HD2 LEU A  91     116.408  75.990  85.058  1.00  4.45              
ATOM   1449 3HD2 LEU A  91     114.881  76.857  85.339  1.00  4.45              
ATOM   1450  C   LEU A  91     116.854  78.502  88.803  1.00  4.45              
ATOM   1451  O   LEU A  91     117.238  79.630  89.127  1.00  4.45              
ATOM   1452  N   THR A  92     117.014  77.422  89.566  1.00  4.43              
ATOM   1453  H   THR A  92     116.612  76.551  89.231  1.00  4.43              
ATOM   1454  CA  THR A  92     117.483  77.380  90.965  1.00  4.43              
ATOM   1455  HA  THR A  92     118.349  78.025  91.098  1.00  4.43              
ATOM   1456  CB  THR A  92     116.327  77.846  91.892  1.00  4.43              
ATOM   1457  HB  THR A  92     116.215  78.924  91.774  1.00  4.43              
ATOM   1458  CG2 THR A  92     114.968  77.194  91.610  1.00  4.43              
ATOM   1459 1HG2 THR A  92     114.248  77.464  92.383  1.00  4.43              
ATOM   1460 2HG2 THR A  92     114.580  77.530  90.650  1.00  4.43              
ATOM   1461 3HG2 THR A  92     115.066  76.111  91.576  1.00  4.43              
ATOM   1462  OG1 THR A  92     116.569  77.581  93.254  1.00  4.43              
ATOM   1463  HG1 THR A  92     116.107  76.758  93.460  1.00  4.43              
ATOM   1464  C   THR A  92     117.862  75.950  91.332  1.00  4.43              
ATOM   1465  O   THR A  92     117.336  75.034  90.700  1.00  4.43              
ATOM   1466  N   ASN A  93     118.748  75.734  92.318  1.00  4.51              
ATOM   1467  H   ASN A  93     119.124  76.532  92.823  1.00  4.51              
ATOM   1468  CA  ASN A  93     119.200  74.373  92.683  1.00  4.51              
ATOM   1469  HA  ASN A  93     120.136  74.476  93.235  1.00  4.51              
ATOM   1470  CB  ASN A  93     118.176  73.734  93.639  1.00  4.51              
ATOM   1471  HB1 ASN A  93     117.237  73.567  93.121  1.00  4.51              
ATOM   1472  HB2 ASN A  93     117.983  74.420  94.464  1.00  4.51              
ATOM   1473  CG  ASN A  93     118.665  72.424  94.234  1.00  4.51              
ATOM   1474  OD1 ASN A  93     119.141  72.388  95.353  1.00  4.51              
ATOM   1475  ND2 ASN A  93     118.610  71.320  93.530  1.00  4.51              
ATOM   1476 1HD2 ASN A  93     118.368  71.358  92.544  1.00  4.51              
ATOM   1477 2HD2 ASN A  93     119.007  70.494  93.938  1.00  4.51              
ATOM   1478  C   ASN A  93     119.524  73.526  91.430  1.00  4.51              
ATOM   1479  O   ASN A  93     118.869  72.542  91.091  1.00  4.51              
ATOM   1480  N   ASN A  94     120.476  74.032  90.663  1.00  4.59              
ATOM   1481  H   ASN A  94     121.037  74.779  91.048  1.00  4.59              
ATOM   1482  CA  ASN A  94     120.807  73.631  89.304  1.00  4.59              
ATOM   1483  HA  ASN A  94     120.584  72.573  89.146  1.00  4.59              
ATOM   1484  CB  ASN A  94     119.958  74.503  88.351  1.00  4.59              
ATOM   1485  HB1 ASN A  94     120.590  74.956  87.590  1.00  4.59              
ATOM   1486  HB2 ASN A  94     119.467  75.316  88.886  1.00  4.59              
ATOM   1487  CG  ASN A  94     118.905  73.684  87.633  1.00  4.59              
ATOM   1488  OD1 ASN A  94     119.106  73.318  86.493  1.00  4.59              
ATOM   1489  ND2 ASN A  94     117.781  73.382  88.236  1.00  4.59              
ATOM   1490 1HD2 ASN A  94     117.607  73.677  89.191  1.00  4.59              
ATOM   1491 2HD2 ASN A  94     117.198  72.683  87.783  1.00  4.59              
ATOM   1492  C   ASN A  94     122.334  73.832  89.145  1.00  4.59              
ATOM   1493  O   ASN A  94     123.008  74.153  90.127  1.00  4.59              
ATOM   1494  N   HIS A  95     122.922  73.626  87.962  1.00  4.35              
ATOM   1495  H   HIS A  95     122.359  73.305  87.181  1.00  4.35              
ATOM   1496  CA  HIS A  95     124.375  73.375  87.923  1.00  4.35              
ATOM   1497  HA  HIS A  95     124.889  73.957  88.690  1.00  4.35              
ATOM   1498  CB  HIS A  95     124.547  71.873  88.262  1.00  4.35              
ATOM   1499  HB1 HIS A  95     124.214  71.283  87.406  1.00  4.35              
ATOM   1500  HB2 HIS A  95     123.894  71.619  89.097  1.00  4.35              
ATOM   1501  CG  HIS A  95     125.923  71.395  88.667  1.00  4.35              
ATOM   1502  ND1 HIS A  95     126.981  72.175  89.150  1.00  4.35              
ATOM   1503  CE1 HIS A  95     127.947  71.305  89.483  1.00  4.35              
ATOM   1504  HE1 HIS A  95     128.902  71.588  89.904  1.00  4.35              
ATOM   1505  NE2 HIS A  95     127.555  70.039  89.248  1.00  4.35              
ATOM   1506  HE2 HIS A  95     128.089  69.205  89.451  1.00  4.35              
ATOM   1507  CD2 HIS A  95     126.277  70.078  88.740  1.00  4.35              
ATOM   1508  HD2 HIS A  95     125.648  69.236  88.482  1.00  4.35              
ATOM   1509  C   HIS A  95     125.072  73.713  86.592  1.00  4.35              
ATOM   1510  O   HIS A  95     126.053  73.081  86.207  1.00  4.35              
ATOM   1511  N   MET A  96     124.576  74.716  85.861  1.00  4.75              
ATOM   1512  H   MET A  96     123.723  75.152  86.174  1.00  4.75              
ATOM   1513  CA  MET A  96     125.130  75.105  84.549  1.00  4.75              
ATOM   1514  HA  MET A  96     124.936  74.288  83.850  1.00  4.75              
ATOM   1515  CB  MET A  96     124.364  76.344  84.062  1.00  4.75              
ATOM   1516  HB1 MET A  96     124.638  77.199  84.681  1.00  4.75              
ATOM   1517  HB2 MET A  96     123.293  76.168  84.174  1.00  4.75              
ATOM   1518  CG  MET A  96     124.632  76.689  82.594  1.00  4.75              
ATOM   1519  HG1 MET A  96     124.324  75.846  81.973  1.00  4.75              
ATOM   1520  HG2 MET A  96     125.698  76.857  82.442  1.00  4.75              
ATOM   1521  SD  MET A  96     123.742  78.171  82.053  1.00  4.75              
ATOM   1522  CE  MET A  96     124.216  78.167  80.304  1.00  4.75              
ATOM   1523  HE1 MET A  96     123.746  79.011  79.799  1.00  4.75              
ATOM   1524  HE2 MET A  96     125.301  78.243  80.216  1.00  4.75              
ATOM   1525  HE3 MET A  96     123.880  77.243  79.833  1.00  4.75              
ATOM   1526  C   MET A  96     126.648  75.361  84.526  1.00  4.75              
ATOM   1527  O   MET A  96     127.300  75.119  83.516  1.00  4.75              
ATOM   1528  N   ARG A  97     127.204  75.843  85.644  1.00  4.83              
ATOM   1529  H   ARG A  97     126.581  75.890  86.434  1.00  4.83              
ATOM   1530  CA  ARG A  97     128.592  76.258  85.904  1.00  4.83              
ATOM   1531  HA  ARG A  97     128.526  76.893  86.786  1.00  4.83              
ATOM   1532  CB  ARG A  97     129.433  75.043  86.327  1.00  4.83              
ATOM   1533  HB1 ARG A  97     129.742  74.486  85.442  1.00  4.83              
ATOM   1534  HB2 ARG A  97     128.828  74.385  86.955  1.00  4.83              
ATOM   1535  CG  ARG A  97     130.658  75.496  87.143  1.00  4.83              
ATOM   1536  HG1 ARG A  97     130.309  75.962  88.066  1.00  4.83              
ATOM   1537  HG2 ARG A  97     131.230  76.237  86.582  1.00  4.83              
ATOM   1538  CD  ARG A  97     131.576  74.324  87.508  1.00  4.83              
ATOM   1539  HD1 ARG A  97     130.976  73.541  87.977  1.00  4.83              
ATOM   1540  HD2 ARG A  97     132.308  74.661  88.243  1.00  4.83              
ATOM   1541  NE  ARG A  97     132.262  73.774  86.321  1.00  4.83              
ATOM   1542  HE  ARG A  97     131.799  73.007  85.863  1.00  4.83              
ATOM   1543  CZ  ARG A  97     133.373  74.220  85.756  1.00  4.83              
ATOM   1544  NH1 ARG A  97     134.073  75.199  86.260  1.00  4.83              
ATOM   1545 1HH1 ARG A  97     133.746  75.646  87.098  1.00  4.83              
ATOM   1546 2HH1 ARG A  97     134.863  75.561  85.758  1.00  4.83              
ATOM   1547  NH2 ARG A  97     133.808  73.674  84.652  1.00  4.83              
ATOM   1548 1HH2 ARG A  97     133.277  72.943  84.210  1.00  4.83              
ATOM   1549 2HH2 ARG A  97     134.679  73.966  84.248  1.00  4.83              
ATOM   1550  C   ARG A  97     129.285  77.136  84.865  1.00  4.83              
ATOM   1551  O   ARG A  97     129.622  78.261  85.205  1.00  4.83              
ATOM   1552  N   TYR A  98     129.549  76.670  83.651  1.00  5.03              
ATOM   1553  H   TYR A  98     129.107  75.796  83.391  1.00  5.03              
ATOM   1554  CA  TYR A  98     130.165  77.476  82.593  1.00  5.03              
ATOM   1555  HA  TYR A  98     130.783  78.251  83.047  1.00  5.03              
ATOM   1556  CB  TYR A  98     131.097  76.614  81.733  1.00  5.03              
ATOM   1557  HB1 TYR A  98     130.517  75.817  81.263  1.00  5.03              
ATOM   1558  HB2 TYR A  98     131.842  76.147  82.379  1.00  5.03              
ATOM   1559  CG  TYR A  98     131.826  77.413  80.666  1.00  5.03              
ATOM   1560  CD1 TYR A  98     132.783  78.379  81.038  1.00  5.03              
ATOM   1561  HD1 TYR A  98     133.013  78.543  82.081  1.00  5.03              
ATOM   1562  CE1 TYR A  98     133.413  79.163  80.052  1.00  5.03              
ATOM   1563  HE1 TYR A  98     134.132  79.921  80.322  1.00  5.03              
ATOM   1564  CZ  TYR A  98     133.090  78.982  78.691  1.00  5.03              
ATOM   1565  OH  TYR A  98     133.693  79.754  77.747  1.00  5.03              
ATOM   1566  HH  TYR A  98     133.406  79.518  76.863  1.00  5.03              
ATOM   1567  CE2 TYR A  98     132.145  78.002  78.317  1.00  5.03              
ATOM   1568  HE2 TYR A  98     131.885  77.865  77.279  1.00  5.03              
ATOM   1569  CD2 TYR A  98     131.512  77.225  79.307  1.00  5.03              
ATOM   1570  HD2 TYR A  98     130.761  76.498  79.023  1.00  5.03              
ATOM   1571  C   TYR A  98     129.086  78.177  81.768  1.00  5.03              
ATOM   1572  O   TYR A  98     128.474  77.590  80.876  1.00  5.03              
ATOM   1573  N   ILE A  99     128.847  79.450  82.081  1.00  4.70              
ATOM   1574  H   ILE A  99     129.341  79.867  82.860  1.00  4.70              
ATOM   1575  CA  ILE A  99     128.145  80.351  81.164  1.00  4.70              
ATOM   1576  HA  ILE A  99     127.228  79.861  80.837  1.00  4.70              
ATOM   1577  CB  ILE A  99     127.749  81.643  81.913  1.00  4.70              
ATOM   1578  HB  ILE A  99     128.638  82.048  82.385  1.00  4.70              
ATOM   1579  CG2 ILE A  99     127.204  82.737  80.989  1.00  4.70              
ATOM   1580 1HG2 ILE A  99     127.069  83.647  81.566  1.00  4.70              
ATOM   1581 2HG2 ILE A  99     127.910  82.981  80.199  1.00  4.70              
ATOM   1582 3HG2 ILE A  99     126.266  82.413  80.540  1.00  4.70              
ATOM   1583  CG1 ILE A  99     126.689  81.276  82.989  1.00  4.70              
ATOM   1584 1HG1 ILE A  99     127.078  80.482  83.626  1.00  4.70              
ATOM   1585 2HG1 ILE A  99     125.801  80.886  82.489  1.00  4.70              
ATOM   1586  CD1 ILE A  99     126.246  82.406  83.928  1.00  4.70              
ATOM   1587  HD1 ILE A  99     125.531  82.008  84.648  1.00  4.70              
ATOM   1588  HD2 ILE A  99     127.103  82.795  84.472  1.00  4.70              
ATOM   1589  HD3 ILE A  99     125.762  83.208  83.374  1.00  4.70              
ATOM   1590  C   ILE A  99     129.016  80.554  79.921  1.00  4.70              
ATOM   1591  O   ILE A  99     130.244  80.522  79.977  1.00  4.70              
ATOM   1592  N   GLN A 100     128.368  80.817  78.796  1.00  4.93              
ATOM   1593  H   GLN A 100     127.363  80.891  78.842  1.00  4.93              
ATOM   1594  CA  GLN A 100     128.961  81.204  77.517  1.00  4.93              
ATOM   1595  HA  GLN A 100     129.964  81.599  77.669  1.00  4.93              
ATOM   1596  CB  GLN A 100     129.058  79.974  76.596  1.00  4.93              
ATOM   1597  HB1 GLN A 100     129.773  79.267  77.018  1.00  4.93              
ATOM   1598  HB2 GLN A 100     129.449  80.294  75.629  1.00  4.93              
ATOM   1599  CG  GLN A 100     127.715  79.250  76.390  1.00  4.93              
ATOM   1600  HG1 GLN A 100     126.887  79.953  76.473  1.00  4.93              
ATOM   1601  HG2 GLN A 100     127.588  78.492  77.163  1.00  4.93              
ATOM   1602  CD  GLN A 100     127.650  78.586  75.023  1.00  4.93              
ATOM   1603  OE1 GLN A 100     128.286  77.577  74.758  1.00  4.93              
ATOM   1604  NE2 GLN A 100     126.919  79.156  74.093  1.00  4.93              
ATOM   1605 1HE2 GLN A 100     126.431  80.028  74.284  1.00  4.93              
ATOM   1606 2HE2 GLN A 100     126.893  78.730  73.186  1.00  4.93              
ATOM   1607  C   GLN A 100     128.106  82.329  76.912  1.00  4.93              
ATOM   1608  O   GLN A 100     127.101  82.737  77.507  1.00  4.93              
ATOM   1609  N   GLU A 101     128.491  82.805  75.731  1.00  4.97              
ATOM   1610  H   GLU A 101     129.335  82.448  75.316  1.00  4.97              
ATOM   1611  CA  GLU A 101     127.655  83.661  74.881  1.00  4.97              
ATOM   1612  HA  GLU A 101     127.467  84.593  75.415  1.00  4.97              
ATOM   1613  CB  GLU A 101     128.393  83.999  73.566  1.00  4.97              
ATOM   1614  HB1 GLU A 101     127.922  84.877  73.121  1.00  4.97              
ATOM   1615  HB2 GLU A 101     128.246  83.167  72.876  1.00  4.97              
ATOM   1616  CG  GLU A 101     129.915  84.243  73.650  1.00  4.97              
ATOM   1617  HG1 GLU A 101     130.273  84.442  72.638  1.00  4.97              
ATOM   1618  HG2 GLU A 101     130.402  83.322  73.981  1.00  4.97              
ATOM   1619  CD  GLU A 101     130.359  85.399  74.560  1.00  4.97              
ATOM   1620  OE1 GLU A 101     131.575  85.686  74.578  1.00  4.97              
ATOM   1621  OE2 GLU A 101     129.517  85.990  75.275  1.00  4.97              
ATOM   1622  C   GLU A 101     126.281  83.022  74.567  1.00  4.97              
ATOM   1623  O   GLU A 101     126.068  81.833  74.817  1.00  4.97              
ATOM   1624  N   ASP A 102     125.353  83.782  73.977  1.00  4.90              
ATOM   1625  H   ASP A 102     125.610  84.721  73.704  1.00  4.90              
ATOM   1626  CA  ASP A 102     124.049  83.318  73.459  1.00  4.90              
ATOM   1627  HA  ASP A 102     123.516  84.214  73.141  1.00  4.90              
ATOM   1628  CB  ASP A 102     124.253  82.466  72.182  1.00  4.90              
ATOM   1629  HB1 ASP A 102     123.280  82.135  71.817  1.00  4.90              
ATOM   1630  HB2 ASP A 102     124.829  81.573  72.434  1.00  4.90              
ATOM   1631  CG  ASP A 102     124.938  83.202  71.022  1.00  4.90              
ATOM   1632  OD1 ASP A 102     124.880  84.454  71.011  1.00  4.90              
ATOM   1633  OD2 ASP A 102     125.499  82.498  70.150  1.00  4.90              
ATOM   1634  C   ASP A 102     123.084  82.625  74.451  1.00  4.90              
ATOM   1635  O   ASP A 102     122.033  82.133  74.049  1.00  4.90              
ATOM   1636  N   GLY A 103     123.386  82.599  75.752  1.00  4.81              
ATOM   1637  H   GLY A 103     124.262  83.034  76.002  1.00  4.81              
ATOM   1638  CA  GLY A 103     122.788  81.676  76.732  1.00  4.81              
ATOM   1639  HA1 GLY A 103     123.442  81.640  77.603  1.00  4.81              
ATOM   1640  HA2 GLY A 103     122.782  80.679  76.291  1.00  4.81              
ATOM   1641  C   GLY A 103     121.366  81.944  77.238  1.00  4.81              
ATOM   1642  O   GLY A 103     121.064  81.679  78.403  1.00  4.81              
ATOM   1643  N   PHE A 104     120.501  82.454  76.369  1.00  4.72              
ATOM   1644  H   PHE A 104     120.846  82.551  75.421  1.00  4.72              
ATOM   1645  CA  PHE A 104     119.060  82.574  76.578  1.00  4.72              
ATOM   1646  HA  PHE A 104     118.729  81.720  77.170  1.00  4.72              
ATOM   1647  CB  PHE A 104     118.723  83.867  77.330  1.00  4.72              
ATOM   1648  HB1 PHE A 104     117.971  84.436  76.785  1.00  4.72              
ATOM   1649  HB2 PHE A 104     119.619  84.483  77.418  1.00  4.72              
ATOM   1650  CG  PHE A 104     118.171  83.571  78.699  1.00  4.72              
ATOM   1651  CD1 PHE A 104     116.829  83.175  78.828  1.00  4.72              
ATOM   1652  HD1 PHE A 104     116.186  83.152  77.959  1.00  4.72              
ATOM   1653  CE1 PHE A 104     116.343  82.751  80.073  1.00  4.72              
ATOM   1654  HE1 PHE A 104     115.323  82.407  80.147  1.00  4.72              
ATOM   1655  CZ  PHE A 104     117.206  82.707  81.183  1.00  4.72              
ATOM   1656  HZ  PHE A 104     116.861  82.323  82.126  1.00  4.72              
ATOM   1657  CE2 PHE A 104     118.538  83.132  81.060  1.00  4.72              
ATOM   1658  HE2 PHE A 104     119.201  83.093  81.911  1.00  4.72              
ATOM   1659  CD2 PHE A 104     119.018  83.578  79.818  1.00  4.72              
ATOM   1660  HD2 PHE A 104     120.049  83.879  79.703  1.00  4.72              
ATOM   1661  C   PHE A 104     118.360  82.487  75.240  1.00  4.72              
ATOM   1662  O   PHE A 104     117.565  81.566  75.048  1.00  4.72              
ATOM   1663  N   ALA A 105     118.718  83.443  74.370  1.00  4.84              
ATOM   1664  H   ALA A 105     119.334  84.135  74.770  1.00  4.84              
ATOM   1665  CA  ALA A 105     118.341  83.738  72.980  1.00  4.84              
ATOM   1666  HA  ALA A 105     118.551  84.797  72.831  1.00  4.84              
ATOM   1667  CB  ALA A 105     119.284  82.965  72.051  1.00  4.84              
ATOM   1668  HB1 ALA A 105     119.059  83.201  71.011  1.00  4.84              
ATOM   1669  HB2 ALA A 105     120.319  83.242  72.257  1.00  4.84              
ATOM   1670  HB3 ALA A 105     119.166  81.892  72.208  1.00  4.84              
ATOM   1671  C   ALA A 105     116.858  83.569  72.562  1.00  4.84              
ATOM   1672  O   ALA A 105     116.442  84.051  71.504  1.00  4.84              
ATOM   1673  N   ASN A 106     116.044  82.907  73.380  1.00  4.74              
ATOM   1674  H   ASN A 106     116.505  82.522  74.192  1.00  4.74              
ATOM   1675  CA  ASN A 106     114.772  82.290  73.033  1.00  4.74              
ATOM   1676  HA  ASN A 106     114.460  82.689  72.067  1.00  4.74              
ATOM   1677  CB  ASN A 106     114.945  80.769  72.858  1.00  4.74              
ATOM   1678  HB1 ASN A 106     114.003  80.327  72.532  1.00  4.74              
ATOM   1679  HB2 ASN A 106     115.187  80.359  73.829  1.00  4.74              
ATOM   1680  CG  ASN A 106     116.039  80.353  71.882  1.00  4.74              
ATOM   1681  OD1 ASN A 106     117.161  80.077  72.260  1.00  4.74              
ATOM   1682  ND2 ASN A 106     115.765  80.251  70.602  1.00  4.74              
ATOM   1683 1HD2 ASN A 106     114.847  80.454  70.254  1.00  4.74              
ATOM   1684 2HD2 ASN A 106     116.525  79.944  70.019  1.00  4.74              
ATOM   1685  C   ASN A 106     113.633  82.650  74.013  1.00  4.74              
ATOM   1686  O   ASN A 106     112.511  82.195  73.809  1.00  4.74              
ATOM   1687  N   LEU A 107     113.883  83.502  75.020  1.00  4.62              
ATOM   1688  H   LEU A 107     114.820  83.876  75.096  1.00  4.62              
ATOM   1689  CA  LEU A 107     112.896  83.953  76.018  1.00  4.62              
ATOM   1690  HA  LEU A 107     111.899  83.730  75.633  1.00  4.62              
ATOM   1691  CB  LEU A 107     113.054  83.188  77.346  1.00  4.62              
ATOM   1692  HB1 LEU A 107     113.817  83.669  77.958  1.00  4.62              
ATOM   1693  HB2 LEU A 107     113.406  82.186  77.140  1.00  4.62              
ATOM   1694  CG  LEU A 107     111.739  83.069  78.142  1.00  4.62              
ATOM   1695  HG  LEU A 107     111.061  82.421  77.586  1.00  4.62              
ATOM   1696  CD1 LEU A 107     112.029  82.417  79.497  1.00  4.62              
ATOM   1697 1HD1 LEU A 107     111.172  82.518  80.161  1.00  4.62              
ATOM   1698 2HD1 LEU A 107     112.233  81.361  79.343  1.00  4.62              
ATOM   1699 3HD1 LEU A 107     112.891  82.879  79.968  1.00  4.62              
ATOM   1700  CD2 LEU A 107     111.026  84.404  78.365  1.00  4.62              
ATOM   1701 1HD2 LEU A 107     110.134  84.241  78.950  1.00  4.62              
ATOM   1702 2HD2 LEU A 107     111.668  85.098  78.898  1.00  4.62              
ATOM   1703 3HD2 LEU A 107     110.699  84.832  77.423  1.00  4.62              
ATOM   1704  C   LEU A 107     112.973  85.484  76.208  1.00  4.62              
ATOM   1705  O   LEU A 107     113.386  86.015  77.236  1.00  4.62              
ATOM   1706  N   ARG A 108     112.608  86.221  75.161  1.00  4.62              
ATOM   1707  H   ARG A 108     112.250  85.717  74.364  1.00  4.62              
ATOM   1708  CA  ARG A 108     112.860  87.668  75.016  1.00  4.62              
ATOM   1709  HA  ARG A 108     113.893  87.874  75.311  1.00  4.62              
ATOM   1710  CB  ARG A 108     112.662  87.998  73.521  1.00  4.62              
ATOM   1711  HB1 ARG A 108     112.840  89.060  73.372  1.00  4.62              
ATOM   1712  HB2 ARG A 108     111.616  87.828  73.257  1.00  4.62              
ATOM   1713  CG  ARG A 108     113.541  87.159  72.563  1.00  4.62              
ATOM   1714  HG1 ARG A 108     113.051  86.195  72.414  1.00  4.62              
ATOM   1715  HG2 ARG A 108     114.514  86.950  72.999  1.00  4.62              
ATOM   1716  CD  ARG A 108     113.722  87.820  71.183  1.00  4.62              
ATOM   1717  HD1 ARG A 108     112.912  88.532  71.010  1.00  4.62              
ATOM   1718  HD2 ARG A 108     113.628  87.035  70.430  1.00  4.62              
ATOM   1719  NE  ARG A 108     115.030  88.490  70.968  1.00  4.62              
ATOM   1720  HE  ARG A 108     115.511  88.237  70.123  1.00  4.62              
ATOM   1721  CZ  ARG A 108     115.588  89.457  71.680  1.00  4.62              
ATOM   1722  NH1 ARG A 108     115.163  89.778  72.856  1.00  4.62              
ATOM   1723 1HH1 ARG A 108     114.945  88.974  73.445  1.00  4.62              
ATOM   1724 2HH1 ARG A 108     115.675  90.471  73.375  1.00  4.62              
ATOM   1725  NH2 ARG A 108     116.635  90.109  71.252  1.00  4.62              
ATOM   1726 1HH2 ARG A 108     117.103  89.836  70.406  1.00  4.62              
ATOM   1727 2HH2 ARG A 108     117.043  90.797  71.866  1.00  4.62              
ATOM   1728  C   ARG A 108     111.979  88.624  75.843  1.00  4.62              
ATOM   1729  O   ARG A 108     112.236  89.831  75.877  1.00  4.62              
ATOM   1730  N   TYR A 109     110.936  88.115  76.486  1.00  4.50              
ATOM   1731  H   TYR A 109     110.761  87.126  76.386  1.00  4.50              
ATOM   1732  CA  TYR A 109     109.967  88.897  77.267  1.00  4.50              
ATOM   1733  HA  TYR A 109     110.109  89.962  77.088  1.00  4.50              
ATOM   1734  CB  TYR A 109     108.550  88.524  76.785  1.00  4.50              
ATOM   1735  HB1 TYR A 109     107.816  88.901  77.499  1.00  4.50              
ATOM   1736  HB2 TYR A 109     108.446  87.438  76.780  1.00  4.50              
ATOM   1737  CG  TYR A 109     108.172  89.067  75.416  1.00  4.50              
ATOM   1738  CD1 TYR A 109     108.615  88.425  74.243  1.00  4.50              
ATOM   1739  HD1 TYR A 109     109.221  87.533  74.318  1.00  4.50              
ATOM   1740  CE1 TYR A 109     108.234  88.918  72.979  1.00  4.50              
ATOM   1741  HE1 TYR A 109     108.555  88.423  72.076  1.00  4.50              
ATOM   1742  CZ  TYR A 109     107.376  90.034  72.885  1.00  4.50              
ATOM   1743  OH  TYR A 109     106.948  90.467  71.668  1.00  4.50              
ATOM   1744  HH  TYR A 109     106.252  91.121  71.756  1.00  4.50              
ATOM   1745  CE2 TYR A 109     106.930  90.677  74.060  1.00  4.50              
ATOM   1746  HE2 TYR A 109     106.257  91.519  73.996  1.00  4.50              
ATOM   1747  CD2 TYR A 109     107.334  90.196  75.321  1.00  4.50              
ATOM   1748  HD2 TYR A 109     106.960  90.665  76.221  1.00  4.50              
ATOM   1749  C   TYR A 109     110.105  88.687  78.776  1.00  4.50              
ATOM   1750  O   TYR A 109     109.230  89.068  79.555  1.00  4.50              
ATOM   1751  N   LEU A 110     111.237  88.115  79.180  1.00  4.41              
ATOM   1752  H   LEU A 110     111.881  87.799  78.470  1.00  4.41              
ATOM   1753  CA  LEU A 110     111.678  88.016  80.557  1.00  4.41              
ATOM   1754  HA  LEU A 110     111.102  87.213  81.018  1.00  4.41              
ATOM   1755  CB  LEU A 110     113.184  87.657  80.515  1.00  4.41              
ATOM   1756  HB1 LEU A 110     113.768  88.573  80.615  1.00  4.41              
ATOM   1757  HB2 LEU A 110     113.440  87.246  79.538  1.00  4.41              
ATOM   1758  CG  LEU A 110     113.682  86.658  81.567  1.00  4.41              
ATOM   1759  HG  LEU A 110     114.766  86.727  81.633  1.00  4.41              
ATOM   1760  CD1 LEU A 110     113.102  86.934  82.944  1.00  4.41              
ATOM   1761 1HD1 LEU A 110     113.392  86.140  83.627  1.00  4.41              
ATOM   1762 2HD1 LEU A 110     113.455  87.896  83.313  1.00  4.41              
ATOM   1763 3HD1 LEU A 110     112.022  86.918  82.900  1.00  4.41              
ATOM   1764  CD2 LEU A 110     113.332  85.228  81.188  1.00  4.41              
ATOM   1765 1HD2 LEU A 110     113.722  85.024  80.191  1.00  4.41              
ATOM   1766 2HD2 LEU A 110     113.806  84.543  81.887  1.00  4.41              
ATOM   1767 3HD2 LEU A 110     112.250  85.077  81.201  1.00  4.41              
ATOM   1768  C   LEU A 110     111.456  89.334  81.319  1.00  4.41              
ATOM   1769  O   LEU A 110     111.866  90.403  80.852  1.00  4.41              
ATOM   1770  N   ARG A 111     110.890  89.258  82.532  1.00  4.29              
ATOM   1771  H   ARG A 111     110.451  88.383  82.806  1.00  4.29              
ATOM   1772  CA  ARG A 111     111.000  90.352  83.510  1.00  4.29              
ATOM   1773  HA  ARG A 111     111.750  91.041  83.127  1.00  4.29              
ATOM   1774  CB  ARG A 111     109.667  91.135  83.636  1.00  4.29              
ATOM   1775  HB1 ARG A 111     109.309  91.046  84.663  1.00  4.29              
ATOM   1776  HB2 ARG A 111     108.905  90.696  82.989  1.00  4.29              
ATOM   1777  CG  ARG A 111     109.826  92.631  83.270  1.00  4.29              
ATOM   1778  HG1 ARG A 111     109.627  92.764  82.206  1.00  4.29              
ATOM   1779  HG2 ARG A 111     110.856  92.924  83.438  1.00  4.29              
ATOM   1780  CD  ARG A 111     108.918  93.572  84.091  1.00  4.29              
ATOM   1781  HD1 ARG A 111     108.912  93.216  85.123  1.00  4.29              
ATOM   1782  HD2 ARG A 111     107.901  93.520  83.698  1.00  4.29              
ATOM   1783  NE  ARG A 111     109.403  94.977  84.072  1.00  4.29              
ATOM   1784  HE  ARG A 111     109.975  95.238  83.285  1.00  4.29              
ATOM   1785  CZ  ARG A 111     109.368  95.847  85.081  1.00  4.29              
ATOM   1786  NH1 ARG A 111     108.646  95.626  86.146  1.00  4.29              
ATOM   1787 1HH1 ARG A 111     108.081  94.802  86.211  1.00  4.29              
ATOM   1788 2HH1 ARG A 111     108.716  96.277  86.905  1.00  4.29              
ATOM   1789  NH2 ARG A 111     110.061  96.954  85.050  1.00  4.29              
ATOM   1790 1HH2 ARG A 111     110.731  97.119  84.322  1.00  4.29              
ATOM   1791 2HH2 ARG A 111     110.170  97.533  85.880  1.00  4.29              
ATOM   1792  C   ARG A 111     111.549  89.923  84.865  1.00  4.29              
ATOM   1793  O   ARG A 111     112.291  90.732  85.440  1.00  4.29              
ATOM   1794  N   THR A 112     111.275  88.690  85.327  1.00  3.83              
ATOM   1795  H   THR A 112     110.715  88.050  84.774  1.00  3.83              
ATOM   1796  CA  THR A 112     111.804  88.208  86.630  1.00  3.83              
ATOM   1797  HA  THR A 112     112.496  88.977  86.972  1.00  3.83              
ATOM   1798  CB  THR A 112     110.769  88.209  87.772  1.00  3.83              
ATOM   1799  HB  THR A 112     110.398  89.229  87.873  1.00  3.83              
ATOM   1800  CG2 THR A 112     109.557  87.299  87.585  1.00  3.83              
ATOM   1801 1HG2 THR A 112     108.881  87.419  88.432  1.00  3.83              
ATOM   1802 2HG2 THR A 112     109.031  87.576  86.671  1.00  3.83              
ATOM   1803 3HG2 THR A 112     109.869  86.258  87.522  1.00  3.83              
ATOM   1804  OG1 THR A 112     111.403  87.859  88.986  1.00  3.83              
ATOM   1805  HG1 THR A 112     111.598  86.915  88.915  1.00  3.83              
ATOM   1806  C   THR A 112     112.713  86.980  86.611  1.00  3.83              
ATOM   1807  O   THR A 112     112.327  85.879  87.015  1.00  3.83              
ATOM   1808  N   LEU A 113     113.966  87.178  86.186  1.00  3.91              
ATOM   1809  H   LEU A 113     114.312  88.121  86.046  1.00  3.91              
ATOM   1810  CA  LEU A 113     114.902  86.064  86.049  1.00  3.91              
ATOM   1811  HA  LEU A 113     114.345  85.173  85.760  1.00  3.91              
ATOM   1812  CB  LEU A 113     115.934  86.397  84.956  1.00  3.91              
ATOM   1813  HB1 LEU A 113     116.474  87.297  85.246  1.00  3.91              
ATOM   1814  HB2 LEU A 113     115.442  86.613  84.016  1.00  3.91              
ATOM   1815  CG  LEU A 113     116.936  85.262  84.719  1.00  3.91              
ATOM   1816  HG  LEU A 113     117.540  85.169  85.613  1.00  3.91              
ATOM   1817  CD1 LEU A 113     116.275  83.909  84.428  1.00  3.91              
ATOM   1818 1HD1 LEU A 113     117.045  83.176  84.195  1.00  3.91              
ATOM   1819 2HD1 LEU A 113     115.726  83.550  85.296  1.00  3.91              
ATOM   1820 3HD1 LEU A 113     115.596  84.007  83.580  1.00  3.91              
ATOM   1821  CD2 LEU A 113     117.848  85.610  83.546  1.00  3.91              
ATOM   1822 1HD2 LEU A 113     118.577  84.819  83.403  1.00  3.91              
ATOM   1823 2HD2 LEU A 113     117.267  85.724  82.629  1.00  3.91              
ATOM   1824 3HD2 LEU A 113     118.383  86.535  83.746  1.00  3.91              
ATOM   1825  C   LEU A 113     115.599  85.812  87.388  1.00  3.91              
ATOM   1826  O   LEU A 113     116.388  86.642  87.867  1.00  3.91              
ATOM   1827  N   ASN A 114     115.352  84.652  88.003  1.00  3.99              
ATOM   1828  H   ASN A 114     114.630  84.021  87.663  1.00  3.99              
ATOM   1829  CA  ASN A 114     116.047  84.428  89.272  1.00  3.99              
ATOM   1830  HA  ASN A 114     115.965  85.346  89.852  1.00  3.99              
ATOM   1831  CB  ASN A 114     115.366  83.332  90.090  1.00  3.99              
ATOM   1832  HB1 ASN A 114     116.036  82.997  90.883  1.00  3.99              
ATOM   1833  HB2 ASN A 114     115.119  82.481  89.458  1.00  3.99              
ATOM   1834  CG  ASN A 114     114.109  83.889  90.725  1.00  3.99              
ATOM   1835  OD1 ASN A 114     113.009  83.719  90.239  1.00  3.99              
ATOM   1836  ND2 ASN A 114     114.224  84.594  91.826  1.00  3.99              
ATOM   1837 1HD2 ASN A 114     115.116  84.741  92.261  1.00  3.99              
ATOM   1838 2HD2 ASN A 114     113.363  84.964  92.187  1.00  3.99              
ATOM   1839  C   ASN A 114     117.569  84.219  89.100  1.00  3.99              
ATOM   1840  O   ASN A 114     118.349  84.912  89.739  1.00  3.99              
ATOM   1841  N   LEU A 115     117.995  83.348  88.188  1.00  4.45              
ATOM   1842  H   LEU A 115     117.286  82.829  87.698  1.00  4.45              
ATOM   1843  CA  LEU A 115     119.392  83.104  87.792  1.00  4.45              
ATOM   1844  HA  LEU A 115     119.416  82.048  87.520  1.00  4.45              
ATOM   1845  CB  LEU A 115     119.712  83.843  86.472  1.00  4.45              
ATOM   1846  HB1 LEU A 115     119.631  84.918  86.636  1.00  4.45              
ATOM   1847  HB2 LEU A 115     118.951  83.542  85.758  1.00  4.45              
ATOM   1848  CG  LEU A 115     121.095  83.516  85.851  1.00  4.45              
ATOM   1849  HG  LEU A 115     121.504  82.624  86.325  1.00  4.45              
ATOM   1850  CD1 LEU A 115     120.991  83.240  84.350  1.00  4.45              
ATOM   1851 1HD1 LEU A 115     121.954  82.880  83.988  1.00  4.45              
ATOM   1852 2HD1 LEU A 115     120.233  82.483  84.158  1.00  4.45              
ATOM   1853 3HD1 LEU A 115     120.734  84.152  83.812  1.00  4.45              
ATOM   1854  CD2 LEU A 115     122.117  84.648  85.967  1.00  4.45              
ATOM   1855 1HD2 LEU A 115     123.076  84.320  85.567  1.00  4.45              
ATOM   1856 2HD2 LEU A 115     121.785  85.520  85.411  1.00  4.45              
ATOM   1857 3HD2 LEU A 115     122.261  84.935  87.003  1.00  4.45              
ATOM   1858  C   LEU A 115     120.511  83.267  88.810  1.00  4.45              
ATOM   1859  O   LEU A 115     121.057  84.353  88.984  1.00  4.45              
ATOM   1860  N   SER A 116     120.855  82.138  89.434  1.00  4.31              
ATOM   1861  H   SER A 116     120.299  81.327  89.202  1.00  4.31              
ATOM   1862  CA  SER A 116     121.822  81.916  90.523  1.00  4.31              
ATOM   1863  HA  SER A 116     122.729  81.471  90.117  1.00  4.31              
ATOM   1864  CB  SER A 116     122.176  83.167  91.292  1.00  4.31              
ATOM   1865  HB1 SER A 116     122.803  83.793  90.663  1.00  4.31              
ATOM   1866  HB2 SER A 116     122.731  82.911  92.196  1.00  4.31              
ATOM   1867  OG  SER A 116     120.965  83.827  91.618  1.00  4.31              
ATOM   1868  HG  SER A 116     120.670  84.267  90.798  1.00  4.31              
ATOM   1869  C   SER A 116     121.188  80.891  91.467  1.00  4.31              
ATOM   1870  O   SER A 116     121.061  79.734  91.096  1.00  4.31              
ATOM   1871  N   SER A 117     120.738  81.309  92.650  1.00  4.42              
ATOM   1872  H   SER A 117     120.849  82.292  92.863  1.00  4.42              
ATOM   1873  CA  SER A 117     120.108  80.498  93.672  1.00  4.42              
ATOM   1874  HA  SER A 117     120.147  81.034  94.619  1.00  4.42              
ATOM   1875  CB  SER A 117     118.627  80.270  93.335  1.00  4.42              
ATOM   1876  HB1 SER A 117     118.167  79.680  94.129  1.00  4.42              
ATOM   1877  HB2 SER A 117     118.559  79.717  92.400  1.00  4.42              
ATOM   1878  OG  SER A 117     117.916  81.484  93.192  1.00  4.42              
ATOM   1879  HG  SER A 117     117.014  81.259  92.951  1.00  4.42              
ATOM   1880  C   SER A 117     120.832  79.168  93.867  1.00  4.42              
ATOM   1881  O   SER A 117     120.293  78.090  93.566  1.00  4.42              
ATOM   1882  N   ASN A 118     122.102  79.268  94.283  1.00  4.53              
ATOM   1883  H   ASN A 118     122.483  80.191  94.477  1.00  4.53              
ATOM   1884  CA  ASN A 118     122.975  78.121  94.522  1.00  4.53              
ATOM   1885  HA  ASN A 118     123.896  78.508  94.942  1.00  4.53              
ATOM   1886  CB  ASN A 118     122.378  77.237  95.637  1.00  4.53              
ATOM   1887  HB1 ASN A 118     121.618  76.578  95.220  1.00  4.53              
ATOM   1888  HB2 ASN A 118     121.913  77.864  96.397  1.00  4.53              
ATOM   1889  CG  ASN A 118     123.443  76.414  96.337  1.00  4.53              
ATOM   1890  OD1 ASN A 118     124.412  76.929  96.870  1.00  4.53              
ATOM   1891  ND2 ASN A 118     123.297  75.114  96.396  1.00  4.53              
ATOM   1892 1HD2 ASN A 118     122.500  74.657  95.993  1.00  4.53              
ATOM   1893 2HD2 ASN A 118     124.057  74.611  96.812  1.00  4.53              
ATOM   1894  C   ASN A 118     123.430  77.348  93.282  1.00  4.53              
ATOM   1895  O   ASN A 118     124.269  76.456  93.407  1.00  4.53              
ATOM   1896  N   TYR A 119     122.978  77.721  92.078  1.00  4.18              
ATOM   1897  H   TYR A 119     122.242  78.412  92.017  1.00  4.18              
ATOM   1898  CA  TYR A 119     123.713  77.392  90.865  1.00  4.18              
ATOM   1899  HA  TYR A 119     124.032  76.364  91.049  1.00  4.18              
ATOM   1900  CB  TYR A 119     122.836  77.120  89.613  1.00  4.18              
ATOM   1901  HB1 TYR A 119     121.941  76.606  89.964  1.00  4.18              
ATOM   1902  HB2 TYR A 119     123.396  76.383  89.040  1.00  4.18              
ATOM   1903  CG  TYR A 119     122.385  78.126  88.563  1.00  4.18              
ATOM   1904  CD1 TYR A 119     121.038  78.540  88.501  1.00  4.18              
ATOM   1905  HD1 TYR A 119     120.354  78.277  89.297  1.00  4.18              
ATOM   1906  CE1 TYR A 119     120.560  79.260  87.390  1.00  4.18              
ATOM   1907  HE1 TYR A 119     119.534  79.586  87.356  1.00  4.18              
ATOM   1908  CZ  TYR A 119     121.406  79.499  86.287  1.00  4.18              
ATOM   1909  OH  TYR A 119     120.920  80.114  85.177  1.00  4.18              
ATOM   1910  HH  TYR A 119     121.571  80.167  84.472  1.00  4.18              
ATOM   1911  CE2 TYR A 119     122.742  79.055  86.319  1.00  4.18              
ATOM   1912  HE2 TYR A 119     123.391  79.222  85.471  1.00  4.18              
ATOM   1913  CD2 TYR A 119     123.214  78.360  87.450  1.00  4.18              
ATOM   1914  HD2 TYR A 119     124.201  77.933  87.444  1.00  4.18              
ATOM   1915  C   TYR A 119     125.043  78.133  90.785  1.00  4.18              
ATOM   1916  O   TYR A 119     125.157  79.272  90.328  1.00  4.18              
ATOM   1917  N   ILE A 120     126.043  77.472  91.380  1.00  4.83              
ATOM   1918  H   ILE A 120     125.777  76.610  91.846  1.00  4.83              
ATOM   1919  CA  ILE A 120     127.454  77.828  91.418  1.00  4.83              
ATOM   1920  HA  ILE A 120     127.539  78.741  92.005  1.00  4.83              
ATOM   1921  CB  ILE A 120     128.243  76.725  92.175  1.00  4.83              
ATOM   1922  HB  ILE A 120     127.708  76.588  93.118  1.00  4.83              
ATOM   1923  CG2 ILE A 120     128.258  75.330  91.516  1.00  4.83              
ATOM   1924 1HG2 ILE A 120     128.713  74.608  92.196  1.00  4.83              
ATOM   1925 2HG2 ILE A 120     127.240  74.999  91.304  1.00  4.83              
ATOM   1926 3HG2 ILE A 120     128.820  75.332  90.585  1.00  4.83              
ATOM   1927  CG1 ILE A 120     129.663  77.161  92.591  1.00  4.83              
ATOM   1928 1HG1 ILE A 120     130.066  76.398  93.259  1.00  4.83              
ATOM   1929 2HG1 ILE A 120     129.570  78.075  93.175  1.00  4.83              
ATOM   1930  CD1 ILE A 120     130.691  77.392  91.472  1.00  4.83              
ATOM   1931  HD1 ILE A 120     131.674  77.552  91.916  1.00  4.83              
ATOM   1932  HD2 ILE A 120     130.749  76.526  90.814  1.00  4.83              
ATOM   1933  HD3 ILE A 120     130.435  78.278  90.894  1.00  4.83              
ATOM   1934  C   ILE A 120     127.939  78.139  90.002  1.00  4.83              
ATOM   1935  O   ILE A 120     128.077  77.233  89.181  1.00  4.83              
ATOM   1936  N   VAL A 121     128.155  79.422  89.680  1.00  4.68              
ATOM   1937  H   VAL A 121     127.983  80.150  90.347  1.00  4.68              
ATOM   1938  CA  VAL A 121     128.495  79.813  88.310  1.00  4.68              
ATOM   1939  HA  VAL A 121     128.759  78.909  87.766  1.00  4.68              
ATOM   1940  CB  VAL A 121     127.353  80.450  87.486  1.00  4.68              
ATOM   1941  HB  VAL A 121     127.780  80.898  86.589  1.00  4.68              
ATOM   1942  CG1 VAL A 121     126.398  79.375  86.986  1.00  4.68              
ATOM   1943 1HG1 VAL A 121     126.065  78.790  87.838  1.00  4.68              
ATOM   1944 2HG1 VAL A 121     125.553  79.841  86.482  1.00  4.68              
ATOM   1945 3HG1 VAL A 121     126.913  78.726  86.278  1.00  4.68              
ATOM   1946  CG2 VAL A 121     126.576  81.561  88.191  1.00  4.68              
ATOM   1947 1HG2 VAL A 121     125.941  82.075  87.471  1.00  4.68              
ATOM   1948 2HG2 VAL A 121     125.947  81.123  88.953  1.00  4.68              
ATOM   1949 3HG2 VAL A 121     127.258  82.286  88.633  1.00  4.68              
ATOM   1950  C   VAL A 121     129.694  80.720  88.108  1.00  4.68              
ATOM   1951  O   VAL A 121     129.845  81.752  88.754  1.00  4.68              
ATOM   1952  N   SER A 122     130.447  80.376  87.063  1.00  4.89              
ATOM   1953  H   SER A 122     130.208  79.502  86.608  1.00  4.89              
ATOM   1954  CA  SER A 122     131.227  81.288  86.236  1.00  4.89              
ATOM   1955  HA  SER A 122     131.759  81.981  86.887  1.00  4.89              
ATOM   1956  CB  SER A 122     132.264  80.505  85.419  1.00  4.89              
ATOM   1957  HB1 SER A 122     132.826  81.202  84.794  1.00  4.89              
ATOM   1958  HB2 SER A 122     131.761  79.785  84.773  1.00  4.89              
ATOM   1959  OG  SER A 122     133.161  79.826  86.283  1.00  4.89              
ATOM   1960  HG  SER A 122     133.471  80.470  86.926  1.00  4.89              
ATOM   1961  C   SER A 122     130.356  82.101  85.283  1.00  4.89              
ATOM   1962  O   SER A 122     129.562  81.524  84.548  1.00  4.89              
ATOM   1963  N   LEU A 123     130.527  83.426  85.268  1.00  4.98              
ATOM   1964  H   LEU A 123     131.204  83.829  85.899  1.00  4.98              
ATOM   1965  CA  LEU A 123     129.909  84.305  84.264  1.00  4.98              
ATOM   1966  HA  LEU A 123     128.853  84.058  84.212  1.00  4.98              
ATOM   1967  CB  LEU A 123     130.083  85.779  84.701  1.00  4.98              
ATOM   1968  HB1 LEU A 123     131.000  86.170  84.257  1.00  4.98              
ATOM   1969  HB2 LEU A 123     130.228  85.815  85.770  1.00  4.98              
ATOM   1970  CG  LEU A 123     128.919  86.735  84.374  1.00  4.98              
ATOM   1971  HG  LEU A 123     128.774  86.774  83.298  1.00  4.98              
ATOM   1972  CD1 LEU A 123     127.599  86.320  85.034  1.00  4.98              
ATOM   1973 1HD1 LEU A 123     126.846  87.081  84.827  1.00  4.98              
ATOM   1974 2HD1 LEU A 123     127.240  85.379  84.624  1.00  4.98              
ATOM   1975 3HD1 LEU A 123     127.724  86.230  86.113  1.00  4.98              
ATOM   1976  CD2 LEU A 123     129.282  88.130  84.894  1.00  4.98              
ATOM   1977 1HD2 LEU A 123     128.475  88.826  84.660  1.00  4.98              
ATOM   1978 2HD2 LEU A 123     129.429  88.103  85.974  1.00  4.98              
ATOM   1979 3HD2 LEU A 123     130.189  88.481  84.403  1.00  4.98              
ATOM   1980  C   LEU A 123     130.507  84.088  82.870  1.00  4.98              
ATOM   1981  O   LEU A 123     131.515  83.399  82.724  1.00  4.98              
ATOM   1982  N   ASN A 124     129.958  84.764  81.865  1.00  5.12              
ATOM   1983  H   ASN A 124     129.177  85.372  82.059  1.00  5.12              
ATOM   1984  CA  ASN A 124     130.693  85.031  80.632  1.00  5.12              
ATOM   1985  HA  ASN A 124     131.752  85.066  80.899  1.00  5.12              
ATOM   1986  CB  ASN A 124     130.533  83.872  79.634  1.00  5.12              
ATOM   1987  HB1 ASN A 124     129.773  84.090  78.883  1.00  5.12              
ATOM   1988  HB2 ASN A 124     130.236  82.987  80.185  1.00  5.12              
ATOM   1989  CG  ASN A 124     131.859  83.569  78.956  1.00  5.12              
ATOM   1990  OD1 ASN A 124     132.564  84.464  78.522  1.00  5.12              
ATOM   1991  ND2 ASN A 124     132.257  82.320  78.897  1.00  5.12              
ATOM   1992 1HD2 ASN A 124     131.699  81.579  79.312  1.00  5.12              
ATOM   1993 2HD2 ASN A 124     133.133  82.121  78.443  1.00  5.12              
ATOM   1994  C   ASN A 124     130.412  86.426  80.094  1.00  5.12              
ATOM   1995  O   ASN A 124     129.969  87.267  80.873  1.00  5.12              
ATOM   1996  N   SER A 125     130.703  86.697  78.824  1.00  5.20              
ATOM   1997  H   SER A 125     131.176  86.001  78.255  1.00  5.20              
ATOM   1998  CA  SER A 125     130.333  87.955  78.188  1.00  5.20              
ATOM   1999  HA  SER A 125     130.571  88.755  78.887  1.00  5.20              
ATOM   2000  CB  SER A 125     131.218  88.226  76.969  1.00  5.20              
ATOM   2001  HB1 SER A 125     130.849  89.092  76.417  1.00  5.20              
ATOM   2002  HB2 SER A 125     131.234  87.358  76.319  1.00  5.20              
ATOM   2003  OG  SER A 125     132.532  88.494  77.432  1.00  5.20              
ATOM   2004  HG  SER A 125     133.111  88.325  76.676  1.00  5.20              
ATOM   2005  C   SER A 125     128.835  88.069  77.966  1.00  5.20              
ATOM   2006  O   SER A 125     128.106  88.210  78.944  1.00  5.20              
ATOM   2007  N   TYR A 126     128.360  88.030  76.728  1.00  5.31              
ATOM   2008  H   TYR A 126     128.982  87.674  76.003  1.00  5.31              
ATOM   2009  CA  TYR A 126     127.043  88.471  76.270  1.00  5.31              
ATOM   2010  HA  TYR A 126     126.830  89.433  76.736  1.00  5.31              
ATOM   2011  CB  TYR A 126     127.166  88.686  74.751  1.00  5.31              
ATOM   2012  HB1 TYR A 126     126.233  89.091  74.371  1.00  5.31              
ATOM   2013  HB2 TYR A 126     127.306  87.710  74.283  1.00  5.31              
ATOM   2014  CG  TYR A 126     128.291  89.612  74.287  1.00  5.31              
ATOM   2015  CD1 TYR A 126     128.875  89.397  73.025  1.00  5.31              
ATOM   2016  HD1 TYR A 126     128.538  88.570  72.413  1.00  5.31              
ATOM   2017  CE1 TYR A 126     129.906  90.241  72.562  1.00  5.31              
ATOM   2018  HE1 TYR A 126     130.362  90.070  71.600  1.00  5.31              
ATOM   2019  CZ  TYR A 126     130.363  91.307  73.363  1.00  5.31              
ATOM   2020  OH  TYR A 126     131.353  92.122  72.914  1.00  5.31              
ATOM   2021  HH  TYR A 126     131.611  92.772  73.572  1.00  5.31              
ATOM   2022  CE2 TYR A 126     129.792  91.519  74.634  1.00  5.31              
ATOM   2023  HE2 TYR A 126     130.149  92.324  75.257  1.00  5.31              
ATOM   2024  CD2 TYR A 126     128.761  90.677  75.089  1.00  5.31              
ATOM   2025  HD2 TYR A 126     128.352  90.842  76.072  1.00  5.31              
ATOM   2026  C   TYR A 126     125.876  87.549  76.667  1.00  5.31              
ATOM   2027  O   TYR A 126     124.904  87.381  75.934  1.00  5.31              
ATOM   2028  N   MET A 127     125.961  86.977  77.868  1.00  5.07              
ATOM   2029  H   MET A 127     126.778  87.223  78.409  1.00  5.07              
ATOM   2030  CA  MET A 127     125.007  86.083  78.507  1.00  5.07              
ATOM   2031  HA  MET A 127     125.082  85.113  78.013  1.00  5.07              
ATOM   2032  CB  MET A 127     125.397  85.905  79.983  1.00  5.07              
ATOM   2033  HB1 MET A 127     125.235  86.830  80.533  1.00  5.07              
ATOM   2034  HB2 MET A 127     126.462  85.671  80.027  1.00  5.07              
ATOM   2035  CG  MET A 127     124.646  84.758  80.667  1.00  5.07              
ATOM   2036  HG1 MET A 127     125.177  84.522  81.585  1.00  5.07              
ATOM   2037  HG2 MET A 127     124.695  83.894  80.005  1.00  5.07              
ATOM   2038  SD  MET A 127     122.924  84.995  81.164  1.00  5.07              
ATOM   2039  CE  MET A 127     122.436  83.252  81.158  1.00  5.07              
ATOM   2040  HE1 MET A 127     121.396  83.167  81.463  1.00  5.07              
ATOM   2041  HE2 MET A 127     122.544  82.849  80.151  1.00  5.07              
ATOM   2042  HE3 MET A 127     123.069  82.689  81.843  1.00  5.07              
ATOM   2043  C   MET A 127     123.559  86.548  78.360  1.00  5.07              
ATOM   2044  O   MET A 127     122.656  85.754  78.116  1.00  5.07              
ATOM   2045  N   PHE A 128     123.363  87.860  78.458  1.00  4.99              
ATOM   2046  H   PHE A 128     124.173  88.440  78.612  1.00  4.99              
ATOM   2047  CA  PHE A 128     122.056  88.475  78.579  1.00  4.99              
ATOM   2048  HA  PHE A 128     121.330  87.691  78.781  1.00  4.99              
ATOM   2049  CB  PHE A 128     122.097  89.439  79.776  1.00  4.99              
ATOM   2050  HB1 PHE A 128     121.074  89.741  79.991  1.00  4.99              
ATOM   2051  HB2 PHE A 128     122.641  90.338  79.481  1.00  4.99              
ATOM   2052  CG  PHE A 128     122.717  88.915  81.060  1.00  4.99              
ATOM   2053  CD1 PHE A 128     121.923  88.243  82.004  1.00  4.99              
ATOM   2054  HD1 PHE A 128     120.881  88.049  81.793  1.00  4.99              
ATOM   2055  CE1 PHE A 128     122.482  87.828  83.226  1.00  4.99              
ATOM   2056  HE1 PHE A 128     121.866  87.316  83.946  1.00  4.99              
ATOM   2057  CZ  PHE A 128     123.837  88.075  83.507  1.00  4.99              
ATOM   2058  HZ  PHE A 128     124.261  87.756  84.449  1.00  4.99              
ATOM   2059  CE2 PHE A 128     124.639  88.733  82.560  1.00  4.99              
ATOM   2060  HE2 PHE A 128     125.685  88.922  82.767  1.00  4.99              
ATOM   2061  CD2 PHE A 128     124.077  89.150  81.339  1.00  4.99              
ATOM   2062  HD2 PHE A 128     124.697  89.652  80.614  1.00  4.99              
ATOM   2063  C   PHE A 128     121.612  89.245  77.332  1.00  4.99              
ATOM   2064  O   PHE A 128     120.584  89.920  77.386  1.00  4.99              
ATOM   2065  N   HIS A 129     122.393  89.236  76.243  1.00  5.11              
ATOM   2066  H   HIS A 129     123.171  88.582  76.219  1.00  5.11              
ATOM   2067  CA  HIS A 129     122.315  90.247  75.169  1.00  5.11              
ATOM   2068  HA  HIS A 129     122.660  91.186  75.578  1.00  5.11              
ATOM   2069  CB  HIS A 129     123.295  89.867  74.046  1.00  5.11              
ATOM   2070  HB1 HIS A 129     122.763  89.371  73.232  1.00  5.11              
ATOM   2071  HB2 HIS A 129     124.022  89.154  74.419  1.00  5.11              
ATOM   2072  CG  HIS A 129     124.065  91.037  73.491  1.00  5.11              
ATOM   2073  ND1 HIS A 129     123.875  91.621  72.239  1.00  5.11              
ATOM   2074  CE1 HIS A 129     124.842  92.541  72.109  1.00  5.11              
ATOM   2075  HE1 HIS A 129     124.992  93.151  71.228  1.00  5.11              
ATOM   2076  NE2 HIS A 129     125.608  92.572  73.213  1.00  5.11              
ATOM   2077  HE2 HIS A 129     126.444  93.125  73.336  1.00  5.11              
ATOM   2078  CD2 HIS A 129     125.124  91.641  74.099  1.00  5.11              
ATOM   2079  HD2 HIS A 129     125.544  91.382  75.061  1.00  5.11              
ATOM   2080  C   HIS A 129     120.924  90.444  74.569  1.00  5.11              
ATOM   2081  O   HIS A 129     120.544  91.544  74.175  1.00  5.11              
ATOM   2082  N   ASP A 130     120.137  89.373  74.515  1.00  5.03              
ATOM   2083  H   ASP A 130     120.509  88.487  74.826  1.00  5.03              
ATOM   2084  CA  ASP A 130     118.785  89.453  73.989  1.00  5.03              
ATOM   2085  HA  ASP A 130     118.854  90.040  73.072  1.00  5.03              
ATOM   2086  CB  ASP A 130     118.321  88.047  73.550  1.00  5.03              
ATOM   2087  HB1 ASP A 130     119.189  87.396  73.421  1.00  5.03              
ATOM   2088  HB2 ASP A 130     117.864  88.127  72.566  1.00  5.03              
ATOM   2089  CG  ASP A 130     117.313  87.371  74.472  1.00  5.03              
ATOM   2090  OD1 ASP A 130     117.669  86.328  75.051  1.00  5.03              
ATOM   2091  OD2 ASP A 130     116.173  87.882  74.536  1.00  5.03              
ATOM   2092  C   ASP A 130     117.830  90.238  74.909  1.00  5.03              
ATOM   2093  O   ASP A 130     117.002  91.003  74.406  1.00  5.03              
ATOM   2094  N   LEU A 131     117.972  90.116  76.231  1.00  4.79              
ATOM   2095  H   LEU A 131     118.804  89.638  76.562  1.00  4.79              
ATOM   2096  CA  LEU A 131     116.887  90.293  77.201  1.00  4.79              
ATOM   2097  HA  LEU A 131     115.981  89.936  76.705  1.00  4.79              
ATOM   2098  CB  LEU A 131     117.070  89.389  78.437  1.00  4.79              
ATOM   2099  HB1 LEU A 131     116.173  89.518  79.039  1.00  4.79              
ATOM   2100  HB2 LEU A 131     117.918  89.740  79.028  1.00  4.79              
ATOM   2101  CG  LEU A 131     117.205  87.881  78.158  1.00  4.79              
ATOM   2102  HG  LEU A 131     116.576  87.590  77.319  1.00  4.79              
ATOM   2103  CD1 LEU A 131     118.659  87.507  77.909  1.00  4.79              
ATOM   2104 1HD1 LEU A 131     118.769  86.431  77.910  1.00  4.79              
ATOM   2105 2HD1 LEU A 131     118.987  87.861  76.937  1.00  4.79              
ATOM   2106 3HD1 LEU A 131     119.272  87.920  78.704  1.00  4.79              
ATOM   2107  CD2 LEU A 131     116.785  87.082  79.387  1.00  4.79              
ATOM   2108 1HD2 LEU A 131     116.822  86.018  79.160  1.00  4.79              
ATOM   2109 2HD2 LEU A 131     117.445  87.295  80.226  1.00  4.79              
ATOM   2110 3HD2 LEU A 131     115.763  87.334  79.640  1.00  4.79              
ATOM   2111  C   LEU A 131     116.582  91.743  77.607  1.00  4.79              
ATOM   2112  O   LEU A 131     116.551  92.080  78.788  1.00  4.79              
ATOM   2113  N   GLN A 132     116.316  92.623  76.643  1.00  4.61              
ATOM   2114  H   GLN A 132     116.422  92.303  75.688  1.00  4.61              
ATOM   2115  CA  GLN A 132     116.162  94.054  76.916  1.00  4.61              
ATOM   2116  HA  GLN A 132     117.097  94.331  77.407  1.00  4.61              
ATOM   2117  CB  GLN A 132     116.115  94.860  75.607  1.00  4.61              
ATOM   2118  HB1 GLN A 132     115.119  94.812  75.163  1.00  4.61              
ATOM   2119  HB2 GLN A 132     116.832  94.424  74.910  1.00  4.61              
ATOM   2120  CG  GLN A 132     116.513  96.323  75.877  1.00  4.61              
ATOM   2121  HG1 GLN A 132     117.338  96.343  76.584  1.00  4.61              
ATOM   2122  HG2 GLN A 132     115.670  96.851  76.323  1.00  4.61              
ATOM   2123  CD  GLN A 132     116.972  97.079  74.637  1.00  4.61              
ATOM   2124  OE1 GLN A 132     116.349  98.030  74.199  1.00  4.61              
ATOM   2125  NE2 GLN A 132     118.086  96.711  74.043  1.00  4.61              
ATOM   2126 1HE2 GLN A 132     118.636  95.948  74.401  1.00  4.61              
ATOM   2127 2HE2 GLN A 132     118.357  97.237  73.232  1.00  4.61              
ATOM   2128  C   GLN A 132     115.066  94.446  77.940  1.00  4.61              
ATOM   2129  O   GLN A 132     115.195  95.459  78.644  1.00  4.61              
ATOM   2130  N   ASN A 133     114.016  93.614  78.039  1.00  4.49              
ATOM   2131  H   ASN A 133     114.034  92.791  77.458  1.00  4.49              
ATOM   2132  CA  ASN A 133     112.910  93.729  78.999  1.00  4.49              
ATOM   2133  HA  ASN A 133     112.614  94.771  79.042  1.00  4.49              
ATOM   2134  CB  ASN A 133     111.713  92.892  78.498  1.00  4.49              
ATOM   2135  HB1 ASN A 133     110.979  92.798  79.299  1.00  4.49              
ATOM   2136  HB2 ASN A 133     112.044  91.883  78.251  1.00  4.49              
ATOM   2137  CG  ASN A 133     110.994  93.519  77.320  1.00  4.49              
ATOM   2138  OD1 ASN A 133     110.619  94.688  77.354  1.00  4.49              
ATOM   2139  ND2 ASN A 133     110.813  92.792  76.239  1.00  4.49              
ATOM   2140 1HD2 ASN A 133     111.188  91.851  76.173  1.00  4.49              
ATOM   2141 2HD2 ASN A 133     110.287  93.193  75.482  1.00  4.49              
ATOM   2142  C   ASN A 133     113.247  93.328  80.448  1.00  4.49              
ATOM   2143  O   ASN A 133     112.478  93.692  81.347  1.00  4.49              
ATOM   2144  N   LEU A 134     114.347  92.591  80.665  1.00  4.41              
ATOM   2145  H   LEU A 134     114.982  92.421  79.893  1.00  4.41              
ATOM   2146  CA  LEU A 134     114.707  92.011  81.958  1.00  4.41              
ATOM   2147  HA  LEU A 134     113.904  91.324  82.225  1.00  4.41              
ATOM   2148  CB  LEU A 134     115.983  91.170  81.820  1.00  4.41              
ATOM   2149  HB1 LEU A 134     116.809  91.805  81.510  1.00  4.41              
ATOM   2150  HB2 LEU A 134     115.795  90.456  81.021  1.00  4.41              
ATOM   2151  CG  LEU A 134     116.372  90.377  83.084  1.00  4.41              
ATOM   2152  HG  LEU A 134     115.468  90.053  83.602  1.00  4.41              
ATOM   2153  CD1 LEU A 134     117.161  89.134  82.678  1.00  4.41              
ATOM   2154 1HD1 LEU A 134     117.499  88.616  83.571  1.00  4.41              
ATOM   2155 2HD1 LEU A 134     116.517  88.466  82.107  1.00  4.41              
ATOM   2156 3HD1 LEU A 134     118.022  89.415  82.073  1.00  4.41              
ATOM   2157  CD2 LEU A 134     117.255  91.160  84.061  1.00  4.41              
ATOM   2158 1HD2 LEU A 134     117.461  90.540  84.933  1.00  4.41              
ATOM   2159 2HD2 LEU A 134     118.198  91.423  83.582  1.00  4.41              
ATOM   2160 3HD2 LEU A 134     116.762  92.065  84.402  1.00  4.41              
ATOM   2161  C   LEU A 134     114.779  93.079  83.054  1.00  4.41              
ATOM   2162  O   LEU A 134     115.540  94.039  82.944  1.00  4.41              
ATOM   2163  N   SER A 135     113.972  92.898  84.106  1.00  4.31              
ATOM   2164  H   SER A 135     113.412  92.058  84.150  1.00  4.31              
ATOM   2165  CA  SER A 135     113.760  93.933  85.119  1.00  4.31              
ATOM   2166  HA  SER A 135     114.147  94.883  84.755  1.00  4.31              
ATOM   2167  CB  SER A 135     112.265  94.120  85.349  1.00  4.31              
ATOM   2168  HB1 SER A 135     111.793  93.149  85.484  1.00  4.31              
ATOM   2169  HB2 SER A 135     111.869  94.592  84.453  1.00  4.31              
ATOM   2170  OG  SER A 135     111.939  94.919  86.468  1.00  4.31              
ATOM   2171  HG  SER A 135     112.346  94.537  87.250  1.00  4.31              
ATOM   2172  C   SER A 135     114.472  93.640  86.426  1.00  4.31              
ATOM   2173  O   SER A 135     115.041  94.550  87.038  1.00  4.31              
ATOM   2174  N   LYS A 136     114.466  92.370  86.840  1.00  3.90              
ATOM   2175  H   LYS A 136     113.960  91.678  86.297  1.00  3.90              
ATOM   2176  CA  LYS A 136     115.243  91.915  87.992  1.00  3.90              
ATOM   2177  HA  LYS A 136     115.965  92.687  88.254  1.00  3.90              
ATOM   2178  CB  LYS A 136     114.318  91.692  89.211  1.00  3.90              
ATOM   2179  HB1 LYS A 136     113.630  90.872  88.994  1.00  3.90              
ATOM   2180  HB2 LYS A 136     113.730  92.599  89.365  1.00  3.90              
ATOM   2181  CG  LYS A 136     115.079  91.379  90.521  1.00  3.90              
ATOM   2182  HG1 LYS A 136     115.779  92.187  90.725  1.00  3.90              
ATOM   2183  HG2 LYS A 136     115.648  90.457  90.404  1.00  3.90              
ATOM   2184  CD  LYS A 136     114.136  91.206  91.727  1.00  3.90              
ATOM   2185  HD1 LYS A 136     113.693  90.208  91.688  1.00  3.90              
ATOM   2186  HD2 LYS A 136     113.326  91.933  91.646  1.00  3.90              
ATOM   2187  CE  LYS A 136     114.804  91.424  93.098  1.00  3.90              
ATOM   2188  HE1 LYS A 136     114.056  91.274  93.881  1.00  3.90              
ATOM   2189  HE2 LYS A 136     115.130  92.463  93.167  1.00  3.90              
ATOM   2190  NZ  LYS A 136     115.960  90.533  93.356  1.00  3.90              
ATOM   2191  HZ1 LYS A 136     116.343  90.680  94.297  1.00  3.90              
ATOM   2192  HZ2 LYS A 136     115.720  89.556  93.298  1.00  3.90              
ATOM   2193  HZ3 LYS A 136     116.738  90.723  92.736  1.00  3.90              
ATOM   2194  C   LYS A 136     116.019  90.659  87.658  1.00  3.90              
ATOM   2195  O   LYS A 136     115.489  89.728  87.028  1.00  3.90              
ATOM   2196  N   LEU A 137     117.247  90.674  88.170  1.00  3.96              
ATOM   2197  H   LEU A 137     117.552  91.492  88.687  1.00  3.96              
ATOM   2198  CA  LEU A 137     118.061  89.460  88.273  1.00  3.96              
ATOM   2199  HA  LEU A 137     117.560  88.635  87.781  1.00  3.96              
ATOM   2200  CB  LEU A 137     119.424  89.736  87.597  1.00  3.96              
ATOM   2201  HB1 LEU A 137     120.043  90.296  88.298  1.00  3.96              
ATOM   2202  HB2 LEU A 137     119.277  90.367  86.720  1.00  3.96              
ATOM   2203  CG  LEU A 137     120.183  88.471  87.159  1.00  3.96              
ATOM   2204  HG  LEU A 137     120.203  87.748  87.975  1.00  3.96              
ATOM   2205  CD1 LEU A 137     119.487  87.857  85.945  1.00  3.96              
ATOM   2206 1HD1 LEU A 137     120.056  87.000  85.598  1.00  3.96              
ATOM   2207 2HD1 LEU A 137     118.498  87.509  86.231  1.00  3.96              
ATOM   2208 3HD1 LEU A 137     119.413  88.587  85.139  1.00  3.96              
ATOM   2209  CD2 LEU A 137     121.623  88.806  86.760  1.00  3.96              
ATOM   2210 1HD2 LEU A 137     122.165  87.889  86.524  1.00  3.96              
ATOM   2211 2HD2 LEU A 137     121.635  89.470  85.895  1.00  3.96              
ATOM   2212 3HD2 LEU A 137     122.119  89.304  87.594  1.00  3.96              
ATOM   2213  C   LEU A 137     118.231  89.157  89.759  1.00  3.96              
ATOM   2214  O   LEU A 137     118.396  90.113  90.547  1.00  3.96              
ATOM   2215  N   ILE A 138     118.217  87.865  90.137  1.00  4.04              
ATOM   2216  H   ILE A 138     118.064  87.130  89.456  1.00  4.04              
ATOM   2217  CA  ILE A 138     118.881  87.531  91.421  1.00  4.04              
ATOM   2218  HA  ILE A 138     118.765  88.464  91.942  1.00  4.04              
ATOM   2219  CB  ILE A 138     118.065  86.781  92.532  1.00  4.04              
ATOM   2220  HB  ILE A 138     118.386  87.236  93.468  1.00  4.04              
ATOM   2221  CG2 ILE A 138     116.570  87.147  92.389  1.00  4.04              
ATOM   2222 1HG2 ILE A 138     116.036  86.949  93.318  1.00  4.04              
ATOM   2223 2HG2 ILE A 138     116.472  88.203  92.158  1.00  4.04              
ATOM   2224 3HG2 ILE A 138     116.129  86.580  91.575  1.00  4.04              
ATOM   2225  CG1 ILE A 138     118.228  85.274  92.813  1.00  4.04              
ATOM   2226 1HG1 ILE A 138     119.283  85.065  92.941  1.00  4.04              
ATOM   2227 2HG1 ILE A 138     117.830  84.672  92.006  1.00  4.04              
ATOM   2228  CD1 ILE A 138     117.517  84.826  94.101  1.00  4.04              
ATOM   2229  HD1 ILE A 138     117.832  83.817  94.359  1.00  4.04              
ATOM   2230  HD2 ILE A 138     117.773  85.493  94.925  1.00  4.04              
ATOM   2231  HD3 ILE A 138     116.437  84.819  93.960  1.00  4.04              
ATOM   2232  C   ILE A 138     120.420  87.647  91.353  1.00  4.04              
ATOM   2233  O   ILE A 138     120.910  88.716  90.966  1.00  4.04              
ATOM   2234  N   LEU A 139     121.127  86.597  91.753  1.00  4.46              
ATOM   2235  H   LEU A 139     120.551  85.851  92.106  1.00  4.46              
ATOM   2236  CA  LEU A 139     122.584  86.320  91.813  1.00  4.46              
ATOM   2237  HA  LEU A 139     122.797  85.446  91.236  1.00  4.46              
ATOM   2238  CB  LEU A 139     123.531  87.388  91.211  1.00  4.46              
ATOM   2239  HB1 LEU A 139     124.539  87.184  91.573  1.00  4.46              
ATOM   2240  HB2 LEU A 139     123.262  88.375  91.585  1.00  4.46              
ATOM   2241  CG  LEU A 139     123.607  87.394  89.668  1.00  4.46              
ATOM   2242  HG  LEU A 139     122.611  87.533  89.251  1.00  4.46              
ATOM   2243  CD1 LEU A 139     124.511  88.532  89.190  1.00  4.46              
ATOM   2244 1HD1 LEU A 139     124.441  88.634  88.108  1.00  4.46              
ATOM   2245 2HD1 LEU A 139     124.192  89.456  89.665  1.00  4.46              
ATOM   2246 3HD1 LEU A 139     125.544  88.323  89.468  1.00  4.46              
ATOM   2247  CD2 LEU A 139     124.225  86.116  89.080  1.00  4.46              
ATOM   2248 1HD2 LEU A 139     124.350  86.227  88.004  1.00  4.46              
ATOM   2249 2HD2 LEU A 139     125.192  85.918  89.543  1.00  4.46              
ATOM   2250 3HD2 LEU A 139     123.564  85.271  89.242  1.00  4.46              
ATOM   2251  C   LEU A 139     122.947  85.978  93.287  1.00  4.46              
ATOM   2252  O   LEU A 139     123.789  86.582  93.966  1.00  4.46              
ATOM   2253  N   ALA A 140     122.225  84.991  93.810  1.00  4.28              
ATOM   2254  H   ALA A 140     121.606  84.511  93.180  1.00  4.28              
ATOM   2255  CA  ALA A 140     122.128  84.625  95.200  1.00  4.28              
ATOM   2256  HA  ALA A 140     122.644  85.384  95.776  1.00  4.28              
ATOM   2257  CB  ALA A 140     120.646  84.653  95.581  1.00  4.28              
ATOM   2258  HB1 ALA A 140     120.525  84.379  96.623  1.00  4.28              
ATOM   2259  HB2 ALA A 140     120.242  85.655  95.415  1.00  4.28              
ATOM   2260  HB3 ALA A 140     120.104  83.930  94.972  1.00  4.28              
ATOM   2261  C   ALA A 140     122.770  83.275  95.490  1.00  4.28              
ATOM   2262  O   ALA A 140     122.355  82.240  94.971  1.00  4.28              
ATOM   2263  N   ASP A 141     123.791  83.311  96.343  1.00  4.48              
ATOM   2264  H   ASP A 141     124.065  84.207  96.704  1.00  4.48              
ATOM   2265  CA  ASP A 141     124.672  82.176  96.599  1.00  4.48              
ATOM   2266  HA  ASP A 141     125.543  82.564  97.121  1.00  4.48              
ATOM   2267  CB  ASP A 141     124.019  81.195  97.591  1.00  4.48              
ATOM   2268  HB1 ASP A 141     124.642  80.303  97.665  1.00  4.48              
ATOM   2269  HB2 ASP A 141     123.030  80.895  97.240  1.00  4.48              
ATOM   2270  CG  ASP A 141     123.920  81.843  98.982  1.00  4.48              
ATOM   2271  OD1 ASP A 141     124.968  81.853  99.673  1.00  4.48              
ATOM   2272  OD2 ASP A 141     122.864  82.429  99.325  1.00  4.48              
ATOM   2273  C   ASP A 141     125.226  81.609  95.284  1.00  4.48              
ATOM   2274  O   ASP A 141     124.851  80.544  94.808  1.00  4.48              
ATOM   2275  N   ASN A 142     126.147  82.371  94.691  1.00  4.67              
ATOM   2276  H   ASN A 142     126.440  83.207  95.181  1.00  4.67              
ATOM   2277  CA  ASN A 142     127.002  81.893  93.609  1.00  4.67              
ATOM   2278  HA  ASN A 142     126.624  80.941  93.231  1.00  4.67              
ATOM   2279  CB  ASN A 142     127.046  82.892  92.444  1.00  4.67              
ATOM   2280  HB1 ASN A 142     127.690  82.507  91.656  1.00  4.67              
ATOM   2281  HB2 ASN A 142     127.459  83.836  92.787  1.00  4.67              
ATOM   2282  CG  ASN A 142     125.702  83.164  91.822  1.00  4.67              
ATOM   2283  OD1 ASN A 142     125.130  84.225  91.980  1.00  4.67              
ATOM   2284  ND2 ASN A 142     125.146  82.240  91.079  1.00  4.67              
ATOM   2285 1HD2 ASN A 142     125.530  81.312  90.955  1.00  4.67              
ATOM   2286 2HD2 ASN A 142     124.277  82.498  90.658  1.00  4.67              
ATOM   2287  C   ASN A 142     128.424  81.647  94.148  1.00  4.67              
ATOM   2288  O   ASN A 142     128.768  82.018  95.273  1.00  4.67              
ATOM   2289  N   ARG A 143     129.294  81.133  93.277  1.00  4.44              
ATOM   2290  H   ARG A 143     128.931  80.760  92.414  1.00  4.44              
ATOM   2291  CA  ARG A 143     130.717  81.466  93.292  1.00  4.44              
ATOM   2292  HA  ARG A 143     130.880  82.358  93.901  1.00  4.44              
ATOM   2293  CB  ARG A 143     131.557  80.332  93.914  1.00  4.44              
ATOM   2294  HB1 ARG A 143     131.319  79.401  93.409  1.00  4.44              
ATOM   2295  HB2 ARG A 143     131.282  80.234  94.966  1.00  4.44              
ATOM   2296  CG  ARG A 143     133.081  80.551  93.803  1.00  4.44              
ATOM   2297  HG1 ARG A 143     133.369  81.468  94.317  1.00  4.44              
ATOM   2298  HG2 ARG A 143     133.371  80.648  92.758  1.00  4.44              
ATOM   2299  CD  ARG A 143     133.866  79.368  94.377  1.00  4.44              
ATOM   2300  HD1 ARG A 143     134.904  79.451  94.049  1.00  4.44              
ATOM   2301  HD2 ARG A 143     133.448  78.437  93.989  1.00  4.44              
ATOM   2302  NE  ARG A 143     133.836  79.381  95.844  1.00  4.44              
ATOM   2303  HE  ARG A 143     133.558  80.250  96.297  1.00  4.44              
ATOM   2304  CZ  ARG A 143     134.202  78.442  96.690  1.00  4.44              
ATOM   2305  NH1 ARG A 143     134.580  77.250  96.314  1.00  4.44              
ATOM   2306 1HH1 ARG A 143     134.568  77.034  95.335  1.00  4.44              
ATOM   2307 2HH1 ARG A 143     134.885  76.576  96.992  1.00  4.44              
ATOM   2308  NH2 ARG A 143     134.187  78.730  97.956  1.00  4.44              
ATOM   2309 1HH2 ARG A 143     133.886  79.678  98.195  1.00  4.44              
ATOM   2310 2HH2 ARG A 143     134.522  78.100  98.654  1.00  4.44              
ATOM   2311  C   ARG A 143     131.146  81.813  91.872  1.00  4.44              
ATOM   2312  O   ARG A 143     131.529  80.937  91.100  1.00  4.44              
ATOM   2313  N   LEU A 144     131.075  83.105  91.564  1.00  4.74              
ATOM   2314  H   LEU A 144     130.743  83.731  92.281  1.00  4.74              
ATOM   2315  CA  LEU A 144     131.881  83.717  90.508  1.00  4.74              
ATOM   2316  HA  LEU A 144     131.726  83.207  89.558  1.00  4.74              
ATOM   2317  CB  LEU A 144     131.479  85.206  90.405  1.00  4.74              
ATOM   2318  HB1 LEU A 144     132.258  85.728  89.850  1.00  4.74              
ATOM   2319  HB2 LEU A 144     131.490  85.637  91.406  1.00  4.74              
ATOM   2320  CG  LEU A 144     130.133  85.557  89.736  1.00  4.74              
ATOM   2321  HG  LEU A 144     130.011  86.638  89.817  1.00  4.74              
ATOM   2322  CD1 LEU A 144     130.175  85.209  88.255  1.00  4.74              
ATOM   2323 1HD1 LEU A 144     129.262  85.568  87.784  1.00  4.74              
ATOM   2324 2HD1 LEU A 144     131.043  85.692  87.806  1.00  4.74              
ATOM   2325 3HD1 LEU A 144     130.243  84.133  88.115  1.00  4.74              
ATOM   2326  CD2 LEU A 144     128.885  84.912  90.337  1.00  4.74              
ATOM   2327 1HD2 LEU A 144     127.992  85.352  89.889  1.00  4.74              
ATOM   2328 2HD2 LEU A 144     128.887  83.843  90.132  1.00  4.74              
ATOM   2329 3HD2 LEU A 144     128.870  85.089  91.409  1.00  4.74              
ATOM   2330  C   LEU A 144     133.371  83.602  90.907  1.00  4.74              
ATOM   2331  O   LEU A 144     133.702  83.479  92.089  1.00  4.74              
ATOM   2332  N   LYS A 145     134.297  83.688  89.944  1.00  4.88              
ATOM   2333  H   LYS A 145     133.972  83.835  88.996  1.00  4.88              
ATOM   2334  CA  LYS A 145     135.734  83.876  90.257  1.00  4.88              
ATOM   2335  HA  LYS A 145     135.785  84.549  91.116  1.00  4.88              
ATOM   2336  CB  LYS A 145     136.381  82.535  90.685  1.00  4.88              
ATOM   2337  HB1 LYS A 145     135.679  82.014  91.337  1.00  4.88              
ATOM   2338  HB2 LYS A 145     137.242  82.742  91.314  1.00  4.88              
ATOM   2339  CG  LYS A 145     136.787  81.537  89.581  1.00  4.88              
ATOM   2340  HG1 LYS A 145     135.953  81.430  88.887  1.00  4.88              
ATOM   2341  HG2 LYS A 145     136.922  80.568  90.064  1.00  4.88              
ATOM   2342  CD  LYS A 145     138.072  81.812  88.766  1.00  4.88              
ATOM   2343  HD1 LYS A 145     137.931  82.654  88.092  1.00  4.88              
ATOM   2344  HD2 LYS A 145     138.220  80.942  88.124  1.00  4.88              
ATOM   2345  CE  LYS A 145     139.372  82.005  89.568  1.00  4.88              
ATOM   2346  HE1 LYS A 145     140.206  81.865  88.874  1.00  4.88              
ATOM   2347  HE2 LYS A 145     139.445  81.224  90.332  1.00  4.88              
ATOM   2348  NZ  LYS A 145     139.489  83.353  90.183  1.00  4.88              
ATOM   2349  HZ1 LYS A 145     140.433  83.549  90.489  1.00  4.88              
ATOM   2350  HZ2 LYS A 145     139.184  84.084  89.544  1.00  4.88              
ATOM   2351  HZ3 LYS A 145     138.875  83.447  90.987  1.00  4.88              
ATOM   2352  C   LYS A 145     136.494  84.579  89.136  1.00  4.88              
ATOM   2353  O   LYS A 145     137.568  85.135  89.353  1.00  4.88              
ATOM   2354  N   ASN A 146     135.948  84.498  87.932  1.00  4.92              
ATOM   2355  H   ASN A 146     135.106  83.939  87.867  1.00  4.92              
ATOM   2356  CA  ASN A 146     136.033  85.528  86.916  1.00  4.92              
ATOM   2357  HA  ASN A 146     137.020  85.995  86.915  1.00  4.92              
ATOM   2358  CB  ASN A 146     135.756  84.854  85.552  1.00  4.92              
ATOM   2359  HB1 ASN A 146     136.501  84.081  85.368  1.00  4.92              
ATOM   2360  HB2 ASN A 146     135.877  85.606  84.772  1.00  4.92              
ATOM   2361  CG  ASN A 146     134.368  84.215  85.398  1.00  4.92              
ATOM   2362  OD1 ASN A 146     133.791  83.649  86.323  1.00  4.92              
ATOM   2363  ND2 ASN A 146     133.832  84.273  84.201  1.00  4.92              
ATOM   2364 1HD2 ASN A 146     134.345  84.686  83.442  1.00  4.92              
ATOM   2365 2HD2 ASN A 146     132.957  83.802  83.997  1.00  4.92              
ATOM   2366  C   ASN A 146     134.962  86.594  87.220  1.00  4.92              
ATOM   2367  O   ASN A 146     133.971  86.325  87.899  1.00  4.92              
ATOM   2368  N   ILE A 147     135.118  87.750  86.590  1.00  4.74              
ATOM   2369  H   ILE A 147     135.987  87.879  86.092  1.00  4.74              
ATOM   2370  CA  ILE A 147     134.015  88.543  86.034  1.00  4.74              
ATOM   2371  HA  ILE A 147     133.083  87.985  86.137  1.00  4.74              
ATOM   2372  CB  ILE A 147     133.830  89.900  86.764  1.00  4.74              
ATOM   2373  HB  ILE A 147     132.912  90.335  86.365  1.00  4.74              
ATOM   2374  CG2 ILE A 147     133.569  89.682  88.267  1.00  4.74              
ATOM   2375 1HG2 ILE A 147     133.337  90.636  88.741  1.00  4.74              
ATOM   2376 2HG2 ILE A 147     132.722  89.009  88.402  1.00  4.74              
ATOM   2377 3HG2 ILE A 147     134.440  89.244  88.754  1.00  4.74              
ATOM   2378  CG1 ILE A 147     134.932  90.966  86.534  1.00  4.74              
ATOM   2379 1HG1 ILE A 147     134.615  91.887  87.027  1.00  4.74              
ATOM   2380 2HG1 ILE A 147     134.991  91.191  85.469  1.00  4.74              
ATOM   2381  CD1 ILE A 147     136.349  90.643  87.030  1.00  4.74              
ATOM   2382  HD1 ILE A 147     136.984  91.518  86.886  1.00  4.74              
ATOM   2383  HD2 ILE A 147     136.339  90.395  88.091  1.00  4.74              
ATOM   2384  HD3 ILE A 147     136.773  89.817  86.460  1.00  4.74              
ATOM   2385  C   ILE A 147     134.304  88.682  84.525  1.00  4.74              
ATOM   2386  O   ILE A 147     135.297  88.143  84.028  1.00  4.74              
ATOM   2387  N   SER A 148     133.487  89.421  83.788  1.00  4.90              
ATOM   2388  H   SER A 148     132.684  89.859  84.221  1.00  4.90              
ATOM   2389  CA  SER A 148     133.864  89.921  82.463  1.00  4.90              
ATOM   2390  HA  SER A 148     134.949  89.976  82.366  1.00  4.90              
ATOM   2391  CB  SER A 148     133.311  89.018  81.342  1.00  4.90              
ATOM   2392  HB1 SER A 148     132.223  88.978  81.404  1.00  4.90              
ATOM   2393  HB2 SER A 148     133.710  88.009  81.459  1.00  4.90              
ATOM   2394  OG  SER A 148     133.691  89.525  80.074  1.00  4.90              
ATOM   2395  HG  SER A 148     133.280  89.004  79.361  1.00  4.90              
ATOM   2396  C   SER A 148     133.269  91.317  82.334  1.00  4.90              
ATOM   2397  O   SER A 148     132.103  91.519  82.684  1.00  4.90              
ATOM   2398  N   SER A 149     134.088  92.284  81.910  1.00  4.94              
ATOM   2399  H   SER A 149     135.024  92.020  81.648  1.00  4.94              
ATOM   2400  CA  SER A 149     133.734  93.711  81.825  1.00  4.94              
ATOM   2401  HA  SER A 149     133.636  94.126  82.828  1.00  4.94              
ATOM   2402  CB  SER A 149     134.864  94.458  81.095  1.00  4.94              
ATOM   2403  HB1 SER A 149     135.168  93.885  80.217  1.00  4.94              
ATOM   2404  HB2 SER A 149     135.721  94.547  81.764  1.00  4.94              
ATOM   2405  OG  SER A 149     134.478  95.744  80.663  1.00  4.94              
ATOM   2406  HG  SER A 149     134.201  95.663  79.727  1.00  4.94              
ATOM   2407  C   SER A 149     132.401  93.934  81.095  1.00  4.94              
ATOM   2408  O   SER A 149     131.512  94.638  81.575  1.00  4.94              
ATOM   2409  N   ASP A 150     132.217  93.255  79.967  1.00  4.93              
ATOM   2410  H   ASP A 150     133.008  92.753  79.588  1.00  4.93              
ATOM   2411  CA  ASP A 150     131.128  93.555  79.043  1.00  4.93              
ATOM   2412  HA  ASP A 150     130.740  94.555  79.245  1.00  4.93              
ATOM   2413  CB  ASP A 150     131.705  93.569  77.612  1.00  4.93              
ATOM   2414  HB1 ASP A 150     130.882  93.697  76.910  1.00  4.93              
ATOM   2415  HB2 ASP A 150     132.181  92.609  77.402  1.00  4.93              
ATOM   2416  CG  ASP A 150     132.714  94.704  77.365  1.00  4.93              
ATOM   2417  OD1 ASP A 150     133.713  94.790  78.120  1.00  4.93              
ATOM   2418  OD2 ASP A 150     132.471  95.475  76.413  1.00  4.93              
ATOM   2419  C   ASP A 150     129.954  92.577  79.205  1.00  4.93              
ATOM   2420  O   ASP A 150     129.165  92.377  78.280  1.00  4.93              
ATOM   2421  N   SER A 151     129.847  91.913  80.365  1.00  4.85              
ATOM   2422  H   SER A 151     130.536  92.104  81.085  1.00  4.85              
ATOM   2423  CA  SER A 151     128.904  90.803  80.546  1.00  4.85              
ATOM   2424  HA  SER A 151     129.123  90.091  79.765  1.00  4.85              
ATOM   2425  CB  SER A 151     129.091  90.110  81.892  1.00  4.85              
ATOM   2426  HB1 SER A 151     128.880  90.803  82.708  1.00  4.85              
ATOM   2427  HB2 SER A 151     130.116  89.749  81.983  1.00  4.85              
ATOM   2428  OG  SER A 151     128.196  89.021  81.951  1.00  4.85              
ATOM   2429  HG  SER A 151     128.463  88.406  81.245  1.00  4.85              
ATOM   2430  C   SER A 151     127.434  91.238  80.392  1.00  4.85              
ATOM   2431  O   SER A 151     126.668  90.699  79.593  1.00  4.85              
ATOM   2432  N   PHE A 152     127.032  92.250  81.160  1.00  4.71              
ATOM   2433  H   PHE A 152     127.731  92.680  81.745  1.00  4.71              
ATOM   2434  CA  PHE A 152     125.635  92.634  81.394  1.00  4.71              
ATOM   2435  HA  PHE A 152     125.036  91.730  81.486  1.00  4.71              
ATOM   2436  CB  PHE A 152     125.589  93.378  82.744  1.00  4.71              
ATOM   2437  HB1 PHE A 152     124.570  93.704  82.948  1.00  4.71              
ATOM   2438  HB2 PHE A 152     126.199  94.281  82.669  1.00  4.71              
ATOM   2439  CG  PHE A 152     126.049  92.559  83.936  1.00  4.71              
ATOM   2440  CD1 PHE A 152     127.271  92.856  84.571  1.00  4.71              
ATOM   2441  HD1 PHE A 152     127.886  93.673  84.217  1.00  4.71              
ATOM   2442  CE1 PHE A 152     127.690  92.106  85.686  1.00  4.71              
ATOM   2443  HE1 PHE A 152     128.618  92.359  86.180  1.00  4.71              
ATOM   2444  CZ  PHE A 152     126.892  91.049  86.161  1.00  4.71              
ATOM   2445  HZ  PHE A 152     127.215  90.466  87.012  1.00  4.71              
ATOM   2446  CE2 PHE A 152     125.668  90.753  85.534  1.00  4.71              
ATOM   2447  HE2 PHE A 152     125.048  89.949  85.907  1.00  4.71              
ATOM   2448  CD2 PHE A 152     125.246  91.510  84.425  1.00  4.71              
ATOM   2449  HD2 PHE A 152     124.301  91.282  83.952  1.00  4.71              
ATOM   2450  C   PHE A 152     124.982  93.489  80.265  1.00  4.71              
ATOM   2451  O   PHE A 152     124.138  94.353  80.511  1.00  4.71              
ATOM   2452  N   SER A 153     125.427  93.325  79.020  1.00  4.74              
ATOM   2453  H   SER A 153     125.997  92.503  78.841  1.00  4.74              
ATOM   2454  CA  SER A 153     125.564  94.420  78.039  1.00  4.74              
ATOM   2455  HA  SER A 153     125.906  95.287  78.603  1.00  4.74              
ATOM   2456  CB  SER A 153     126.715  94.084  77.070  1.00  4.74              
ATOM   2457  HB1 SER A 153     127.653  94.391  77.534  1.00  4.74              
ATOM   2458  HB2 SER A 153     126.614  94.639  76.137  1.00  4.74              
ATOM   2459  OG  SER A 153     126.798  92.698  76.790  1.00  4.74              
ATOM   2460  HG  SER A 153     127.620  92.378  77.204  1.00  4.74              
ATOM   2461  C   SER A 153     124.354  94.943  77.267  1.00  4.74              
ATOM   2462  O   SER A 153     124.484  95.849  76.448  1.00  4.74              
ATOM   2463  N   SER A 154     123.170  94.439  77.554  1.00  4.72              
ATOM   2464  H   SER A 154     123.145  93.663  78.203  1.00  4.72              
ATOM   2465  CA  SER A 154     121.920  94.720  76.833  1.00  4.72              
ATOM   2466  HA  SER A 154     122.064  95.462  76.048  1.00  4.72              
ATOM   2467  CB  SER A 154     121.473  93.404  76.234  1.00  4.72              
ATOM   2468  HB1 SER A 154     122.170  93.132  75.442  1.00  4.72              
ATOM   2469  HB2 SER A 154     120.468  93.488  75.819  1.00  4.72              
ATOM   2470  OG  SER A 154     121.502  92.460  77.299  1.00  4.72              
ATOM   2471  HG  SER A 154     120.839  91.769  77.141  1.00  4.72              
ATOM   2472  C   SER A 154     120.793  95.165  77.746  1.00  4.72              
ATOM   2473  O   SER A 154     119.674  95.352  77.267  1.00  4.72              
ATOM   2474  N   LEU A 155     121.076  95.257  79.051  1.00  4.58              
ATOM   2475  H   LEU A 155     122.048  95.148  79.312  1.00  4.58              
ATOM   2476  CA  LEU A 155     120.114  95.132  80.137  1.00  4.58              
ATOM   2477  HA  LEU A 155     119.310  94.487  79.780  1.00  4.58              
ATOM   2478  CB  LEU A 155     120.779  94.420  81.326  1.00  4.58              
ATOM   2479  HB1 LEU A 155     120.166  94.564  82.212  1.00  4.58              
ATOM   2480  HB2 LEU A 155     121.749  94.875  81.507  1.00  4.58              
ATOM   2481  CG  LEU A 155     120.968  92.904  81.124  1.00  4.58              
ATOM   2482  HG  LEU A 155     121.619  92.717  80.270  1.00  4.58              
ATOM   2483  CD1 LEU A 155     121.614  92.312  82.376  1.00  4.58              
ATOM   2484 1HD1 LEU A 155     121.827  91.256  82.222  1.00  4.58              
ATOM   2485 2HD1 LEU A 155     122.546  92.831  82.585  1.00  4.58              
ATOM   2486 3HD1 LEU A 155     120.944  92.415  83.229  1.00  4.58              
ATOM   2487  CD2 LEU A 155     119.630  92.187  80.919  1.00  4.58              
ATOM   2488 1HD2 LEU A 155     119.740  91.118  81.086  1.00  4.58              
ATOM   2489 2HD2 LEU A 155     118.894  92.579  81.616  1.00  4.58              
ATOM   2490 3HD2 LEU A 155     119.278  92.329  79.897  1.00  4.58              
ATOM   2491  C   LEU A 155     119.389  96.447  80.473  1.00  4.58              
ATOM   2492  O   LEU A 155     119.389  96.957  81.590  1.00  4.58              
ATOM   2493  N   SER A 156     118.750  97.001  79.449  1.00  4.56              
ATOM   2494  H   SER A 156     118.789  96.480  78.578  1.00  4.56              
ATOM   2495  CA  SER A 156     118.245  98.366  79.400  1.00  4.56              
ATOM   2496  HA  SER A 156     119.000  99.017  79.840  1.00  4.56              
ATOM   2497  CB  SER A 156     118.069  98.777  77.931  1.00  4.56              
ATOM   2498  HB1 SER A 156     117.088  98.457  77.580  1.00  4.56              
ATOM   2499  HB2 SER A 156     118.834  98.281  77.329  1.00  4.56              
ATOM   2500  OG  SER A 156     118.204 100.172  77.732  1.00  4.56              
ATOM   2501  HG  SER A 156     118.239 100.320  76.780  1.00  4.56              
ATOM   2502  C   SER A 156     116.938  98.584  80.171  1.00  4.56              
ATOM   2503  O   SER A 156     116.525  99.735  80.297  1.00  4.56              
ATOM   2504  N   LYS A 157     116.307  97.551  80.758  1.00  4.43              
ATOM   2505  H   LYS A 157     116.579  96.603  80.536  1.00  4.43              
ATOM   2506  CA  LYS A 157     115.315  97.775  81.835  1.00  4.43              
ATOM   2507  HA  LYS A 157     115.204  98.846  82.018  1.00  4.43              
ATOM   2508  CB  LYS A 157     113.928  97.280  81.381  1.00  4.43              
ATOM   2509  HB1 LYS A 157     113.206  97.463  82.179  1.00  4.43              
ATOM   2510  HB2 LYS A 157     113.972  96.206  81.193  1.00  4.43              
ATOM   2511  CG  LYS A 157     113.443  98.013  80.118  1.00  4.43              
ATOM   2512  HG1 LYS A 157     114.105  97.768  79.287  1.00  4.43              
ATOM   2513  HG2 LYS A 157     113.486  99.091  80.283  1.00  4.43              
ATOM   2514  CD  LYS A 157     112.008  97.625  79.739  1.00  4.43              
ATOM   2515  HD1 LYS A 157     111.311  98.119  80.418  1.00  4.43              
ATOM   2516  HD2 LYS A 157     111.887  96.549  79.838  1.00  4.43              
ATOM   2517  CE  LYS A 157     111.731  98.054  78.291  1.00  4.43              
ATOM   2518  HE1 LYS A 157     112.569  97.722  77.669  1.00  4.43              
ATOM   2519  HE2 LYS A 157     111.698  99.147  78.254  1.00  4.43              
ATOM   2520  NZ  LYS A 157     110.469  97.476  77.765  1.00  4.43              
ATOM   2521  HZ1 LYS A 157     110.265  97.834  76.842  1.00  4.43              
ATOM   2522  HZ2 LYS A 157     110.553  96.463  77.679  1.00  4.43              
ATOM   2523  HZ3 LYS A 157     109.694  97.679  78.380  1.00  4.43              
ATOM   2524  C   LYS A 157     115.719  97.223  83.213  1.00  4.43              
ATOM   2525  O   LYS A 157     114.870  97.151  84.101  1.00  4.43              
ATOM   2526  N   LEU A 158     116.987  96.861  83.439  1.00  4.39              
ATOM   2527  H   LEU A 158     117.681  96.974  82.712  1.00  4.39              
ATOM   2528  CA  LEU A 158     117.434  96.363  84.747  1.00  4.39              
ATOM   2529  HA  LEU A 158     116.776  95.538  85.022  1.00  4.39              
ATOM   2530  CB  LEU A 158     118.863  95.812  84.646  1.00  4.39              
ATOM   2531  HB1 LEU A 158     119.503  96.616  84.289  1.00  4.39              
ATOM   2532  HB2 LEU A 158     118.867  95.007  83.915  1.00  4.39              
ATOM   2533  CG  LEU A 158     119.443  95.278  85.972  1.00  4.39              
ATOM   2534  HG  LEU A 158     119.363  96.033  86.754  1.00  4.39              
ATOM   2535  CD1 LEU A 158     118.724  94.011  86.441  1.00  4.39              
ATOM   2536 1HD1 LEU A 158     119.172  93.657  87.369  1.00  4.39              
ATOM   2537 2HD1 LEU A 158     117.672  94.214  86.628  1.00  4.39              
ATOM   2538 3HD1 LEU A 158     118.813  93.231  85.683  1.00  4.39              
ATOM   2539  CD2 LEU A 158     120.924  94.941  85.808  1.00  4.39              
ATOM   2540 1HD2 LEU A 158     121.314  94.496  86.723  1.00  4.39              
ATOM   2541 2HD2 LEU A 158     121.057  94.241  84.982  1.00  4.39              
ATOM   2542 3HD2 LEU A 158     121.479  95.852  85.597  1.00  4.39              
ATOM   2543  C   LEU A 158     117.345  97.435  85.835  1.00  4.39              
ATOM   2544  O   LEU A 158     117.976  98.485  85.737  1.00  4.39              
ATOM   2545  N   GLN A 159     116.600  97.125  86.898  1.00  4.29              
ATOM   2546  H   GLN A 159     116.098  96.244  86.862  1.00  4.29              
ATOM   2547  CA  GLN A 159     116.232  98.087  87.946  1.00  4.29              
ATOM   2548  HA  GLN A 159     116.915  98.925  87.888  1.00  4.29              
ATOM   2549  CB  GLN A 159     114.828  98.653  87.631  1.00  4.29              
ATOM   2550  HB1 GLN A 159     114.943  99.271  86.741  1.00  4.29              
ATOM   2551  HB2 GLN A 159     114.530  99.310  88.442  1.00  4.29              
ATOM   2552  CG  GLN A 159     113.676  97.656  87.365  1.00  4.29              
ATOM   2553  HG1 GLN A 159     113.300  97.265  88.310  1.00  4.29              
ATOM   2554  HG2 GLN A 159     114.039  96.827  86.765  1.00  4.29              
ATOM   2555  CD  GLN A 159     112.529  98.294  86.572  1.00  4.29              
ATOM   2556  OE1 GLN A 159     111.423  98.522  87.049  1.00  4.29              
ATOM   2557  NE2 GLN A 159     112.755  98.591  85.312  1.00  4.29              
ATOM   2558 1HE2 GLN A 159     113.652  98.343  84.907  1.00  4.29              
ATOM   2559 2HE2 GLN A 159     112.233  99.313  84.835  1.00  4.29              
ATOM   2560  C   GLN A 159     116.389  97.554  89.371  1.00  4.29              
ATOM   2561  O   GLN A 159     116.404  98.347  90.304  1.00  4.29              
ATOM   2562  N   PHE A 160     116.652  96.264  89.551  1.00  3.83              
ATOM   2563  H   PHE A 160     116.626  95.651  88.747  1.00  3.83              
ATOM   2564  CA  PHE A 160     117.097  95.673  90.814  1.00  3.83              
ATOM   2565  HA  PHE A 160     117.628  96.416  91.394  1.00  3.83              
ATOM   2566  CB  PHE A 160     115.839  95.199  91.577  1.00  3.83              
ATOM   2567  HB1 PHE A 160     115.396  94.359  91.045  1.00  3.83              
ATOM   2568  HB2 PHE A 160     115.110  96.009  91.520  1.00  3.83              
ATOM   2569  CG  PHE A 160     115.971  94.823  93.051  1.00  3.83              
ATOM   2570  CD1 PHE A 160     115.036  95.350  93.968  1.00  3.83              
ATOM   2571  HD1 PHE A 160     114.260  96.021  93.627  1.00  3.83              
ATOM   2572  CE1 PHE A 160     115.130  95.055  95.338  1.00  3.83              
ATOM   2573  HE1 PHE A 160     114.427  95.491  96.035  1.00  3.83              
ATOM   2574  CZ  PHE A 160     116.149  94.208  95.806  1.00  3.83              
ATOM   2575  HZ  PHE A 160     116.238  93.987  96.862  1.00  3.83              
ATOM   2576  CE2 PHE A 160     117.062  93.648  94.899  1.00  3.83              
ATOM   2577  HE2 PHE A 160     117.846  92.994  95.267  1.00  3.83              
ATOM   2578  CD2 PHE A 160     116.970  93.947  93.529  1.00  3.83              
ATOM   2579  HD2 PHE A 160     117.675  93.484  92.864  1.00  3.83              
ATOM   2580  C   PHE A 160     118.018  94.504  90.448  1.00  3.83              
ATOM   2581  O   PHE A 160     117.670  93.707  89.573  1.00  3.83              
ATOM   2582  N   LEU A 161     119.166  94.399  91.111  1.00  3.89              
ATOM   2583  H   LEU A 161     119.352  95.074  91.849  1.00  3.89              
ATOM   2584  CA  LEU A 161     120.162  93.339  90.902  1.00  3.89              
ATOM   2585  HA  LEU A 161     119.747  92.528  90.300  1.00  3.89              
ATOM   2586  CB  LEU A 161     121.349  93.986  90.162  1.00  3.89              
ATOM   2587  HB1 LEU A 161     121.638  94.885  90.708  1.00  3.89              
ATOM   2588  HB2 LEU A 161     121.013  94.291  89.171  1.00  3.89              
ATOM   2589  CG  LEU A 161     122.607  93.111  90.016  1.00  3.89              
ATOM   2590  HG  LEU A 161     122.985  92.844  91.001  1.00  3.89              
ATOM   2591  CD1 LEU A 161     122.341  91.840  89.216  1.00  3.89              
ATOM   2592 1HD1 LEU A 161     123.282  91.336  89.015  1.00  3.89              
ATOM   2593 2HD1 LEU A 161     121.706  91.164  89.787  1.00  3.89              
ATOM   2594 3HD1 LEU A 161     121.862  92.084  88.268  1.00  3.89              
ATOM   2595  CD2 LEU A 161     123.685  93.921  89.293  1.00  3.89              
ATOM   2596 1HD2 LEU A 161     124.593  93.325  89.213  1.00  3.89              
ATOM   2597 2HD2 LEU A 161     123.351  94.187  88.290  1.00  3.89              
ATOM   2598 3HD2 LEU A 161     123.910  94.827  89.851  1.00  3.89              
ATOM   2599  C   LEU A 161     120.575  92.780  92.271  1.00  3.89              
ATOM   2600  O   LEU A 161     120.860  93.575  93.172  1.00  3.89              
ATOM   2601  N   ASP A 162     120.553  91.450  92.429  1.00  3.91              
ATOM   2602  H   ASP A 162     120.365  90.826  91.650  1.00  3.91              
ATOM   2603  CA  ASP A 162     120.553  90.853  93.779  1.00  3.91              
ATOM   2604  HA  ASP A 162     120.531  91.621  94.542  1.00  3.91              
ATOM   2605  CB  ASP A 162     119.232  90.076  93.866  1.00  3.91              
ATOM   2606  HB1 ASP A 162     119.364  89.180  93.293  1.00  3.91              
ATOM   2607  HB2 ASP A 162     118.480  90.670  93.349  1.00  3.91              
ATOM   2608  CG  ASP A 162     118.636  89.659  95.215  1.00  3.91              
ATOM   2609  OD1 ASP A 162     117.601  90.288  95.549  1.00  3.91              
ATOM   2610  OD2 ASP A 162     118.986  88.584  95.748  1.00  3.91              
ATOM   2611  C   ASP A 162     121.809  89.995  93.986  1.00  3.91              
ATOM   2612  O   ASP A 162     121.770  88.764  93.866  1.00  3.91              
ATOM   2613  N   LEU A 163     122.949  90.668  94.215  1.00  4.51              
ATOM   2614  H   LEU A 163     122.908  91.664  94.418  1.00  4.51              
ATOM   2615  CA  LEU A 163     124.241  89.998  94.395  1.00  4.51              
ATOM   2616  HA  LEU A 163     124.290  89.064  93.836  1.00  4.51              
ATOM   2617  CB  LEU A 163     125.354  90.960  93.930  1.00  4.51              
ATOM   2618  HB1 LEU A 163     126.316  90.592  94.275  1.00  4.51              
ATOM   2619  HB2 LEU A 163     125.200  91.918  94.424  1.00  4.51              
ATOM   2620  CG  LEU A 163     125.409  91.190  92.410  1.00  4.51              
ATOM   2621  HG  LEU A 163     124.409  91.135  91.980  1.00  4.51              
ATOM   2622  CD1 LEU A 163     125.994  92.571  92.099  1.00  4.51              
ATOM   2623 1HD1 LEU A 163     126.047  92.716  91.022  1.00  4.51              
ATOM   2624 2HD1 LEU A 163     125.343  93.335  92.529  1.00  4.51              
ATOM   2625 3HD1 LEU A 163     126.986  92.657  92.541  1.00  4.51              
ATOM   2626  CD2 LEU A 163     126.307  90.162  91.722  1.00  4.51              
ATOM   2627 1HD2 LEU A 163     126.291  90.327  90.645  1.00  4.51              
ATOM   2628 2HD2 LEU A 163     127.330  90.263  92.082  1.00  4.51              
ATOM   2629 3HD2 LEU A 163     125.940  89.160  91.938  1.00  4.51              
ATOM   2630  C   LEU A 163     124.353  89.725  95.896  1.00  4.51              
ATOM   2631  O   LEU A 163     124.820  90.553  96.699  1.00  4.51              
ATOM   2632  N   ARG A 164     123.848  88.550  96.288  1.00  4.26              
ATOM   2633  H   ARG A 164     123.427  87.957  95.580  1.00  4.26              
ATOM   2634  CA  ARG A 164     123.929  88.145  97.689  1.00  4.26              
ATOM   2635  HA  ARG A 164     123.823  89.064  98.262  1.00  4.26              
ATOM   2636  CB  ARG A 164     122.767  87.257  98.136  1.00  4.26              
ATOM   2637  HB1 ARG A 164     122.946  87.004  99.180  1.00  4.26              
ATOM   2638  HB2 ARG A 164     122.734  86.344  97.555  1.00  4.26              
ATOM   2639  CG  ARG A 164     121.427  88.018  98.029  1.00  4.26              
ATOM   2640  HG1 ARG A 164     121.259  88.313  96.993  1.00  4.26              
ATOM   2641  HG2 ARG A 164     121.488  88.928  98.629  1.00  4.26              
ATOM   2642  CD  ARG A 164     120.215  87.201  98.505  1.00  4.26              
ATOM   2643  HD1 ARG A 164     119.995  86.434  97.764  1.00  4.26              
ATOM   2644  HD2 ARG A 164     119.350  87.869  98.537  1.00  4.26              
ATOM   2645  NE  ARG A 164     120.443  86.610  99.846  1.00  4.26              
ATOM   2646  HE  ARG A 164     120.395  87.263 100.609  1.00  4.26              
ATOM   2647  CZ  ARG A 164     120.952  85.411 100.086  1.00  4.26              
ATOM   2648  NH1 ARG A 164     121.019  84.500  99.163  1.00  4.26              
ATOM   2649 1HH1 ARG A 164     120.545  84.667  98.297  1.00  4.26              
ATOM   2650 2HH1 ARG A 164     121.525  83.624  99.310  1.00  4.26              
ATOM   2651  NH2 ARG A 164     121.461  85.096 101.241  1.00  4.26              
ATOM   2652 1HH2 ARG A 164     121.418  85.727 102.019  1.00  4.26              
ATOM   2653 2HH2 ARG A 164     121.896  84.186 101.287  1.00  4.26              
ATOM   2654  C   ARG A 164     125.354  87.674  97.983  1.00  4.26              
ATOM   2655  O   ARG A 164     126.310  88.412  97.794  1.00  4.26              
ATOM   2656  N   LYS A 165     125.561  86.438  98.428  1.00  4.49              
ATOM   2657  H   LYS A 165     124.756  85.856  98.579  1.00  4.49              
ATOM   2658  CA  LYS A 165     126.904  85.838  98.519  1.00  4.49              
ATOM   2659  HA  LYS A 165     127.617  86.581  98.880  1.00  4.49              
ATOM   2660  CB  LYS A 165     126.820  84.662  99.521  1.00  4.49              
ATOM   2661  HB1 LYS A 165     126.198  83.882  99.093  1.00  4.49              
ATOM   2662  HB2 LYS A 165     126.292  85.027 100.404  1.00  4.49              
ATOM   2663  CG  LYS A 165     128.133  84.040 100.039  1.00  4.49              
ATOM   2664  HG1 LYS A 165     127.885  83.466 100.932  1.00  4.49              
ATOM   2665  HG2 LYS A 165     128.789  84.848 100.363  1.00  4.49              
ATOM   2666  CD  LYS A 165     128.945  83.112  99.111  1.00  4.49              
ATOM   2667  HD1 LYS A 165     129.806  82.752  99.676  1.00  4.49              
ATOM   2668  HD2 LYS A 165     129.346  83.705  98.291  1.00  4.49              
ATOM   2669  CE  LYS A 165     128.223  81.886  98.513  1.00  4.49              
ATOM   2670  HE1 LYS A 165     128.968  81.288  97.978  1.00  4.49              
ATOM   2671  HE2 LYS A 165     127.499  82.221  97.766  1.00  4.49              
ATOM   2672  NZ  LYS A 165     127.532  81.049  99.527  1.00  4.49              
ATOM   2673  HZ1 LYS A 165     127.224  80.170  99.134  1.00  4.49              
ATOM   2674  HZ2 LYS A 165     128.111  80.876 100.332  1.00  4.49              
ATOM   2675  HZ3 LYS A 165     126.671  81.506  99.835  1.00  4.49              
ATOM   2676  C   LYS A 165     127.360  85.397  97.113  1.00  4.49              
ATOM   2677  O   LYS A 165     127.306  84.210  96.790  1.00  4.49              
ATOM   2678  N   ASN A 166     127.689  86.321  96.212  1.00  4.64              
ATOM   2679  H   ASN A 166     127.669  87.297  96.494  1.00  4.64              
ATOM   2680  CA  ASN A 166     127.988  85.983  94.814  1.00  4.64              
ATOM   2681  HA  ASN A 166     127.352  85.138  94.553  1.00  4.64              
ATOM   2682  CB  ASN A 166     127.530  87.126  93.874  1.00  4.64              
ATOM   2683  HB1 ASN A 166     126.551  87.489  94.189  1.00  4.64              
ATOM   2684  HB2 ASN A 166     127.398  86.715  92.873  1.00  4.64              
ATOM   2685  CG  ASN A 166     128.469  88.319  93.767  1.00  4.64              
ATOM   2686  OD1 ASN A 166     128.416  89.263  94.530  1.00  4.64              
ATOM   2687  ND2 ASN A 166     129.368  88.331  92.807  1.00  4.64              
ATOM   2688 1HD2 ASN A 166     129.549  87.460  92.332  1.00  4.64              
ATOM   2689 2HD2 ASN A 166     130.010  89.102  92.806  1.00  4.64              
ATOM   2690  C   ASN A 166     129.448  85.481  94.589  1.00  4.64              
ATOM   2691  O   ASN A 166     130.079  85.748  93.572  1.00  4.64              
ATOM   2692  N   GLU A 167     129.988  84.754  95.563  1.00  4.63              
ATOM   2693  H   GLU A 167     129.322  84.237  96.123  1.00  4.63              
ATOM   2694  CA  GLU A 167     131.335  84.899  96.135  1.00  4.63              
ATOM   2695  HA  GLU A 167     131.135  85.341  97.112  1.00  4.63              
ATOM   2696  CB  GLU A 167     131.967  83.540  96.452  1.00  4.63              
ATOM   2697  HB1 GLU A 167     132.441  83.134  95.561  1.00  4.63              
ATOM   2698  HB2 GLU A 167     131.198  82.845  96.796  1.00  4.63              
ATOM   2699  CG  GLU A 167     133.001  83.735  97.573  1.00  4.63              
ATOM   2700  HG1 GLU A 167     132.482  84.020  98.491  1.00  4.63              
ATOM   2701  HG2 GLU A 167     133.680  84.551  97.314  1.00  4.63              
ATOM   2702  CD  GLU A 167     133.833  82.487  97.839  1.00  4.63              
ATOM   2703  OE1 GLU A 167     135.016  82.659  98.211  1.00  4.63              
ATOM   2704  OE2 GLU A 167     133.296  81.365  97.717  1.00  4.63              
ATOM   2705  C   GLU A 167     132.350  85.880  95.493  1.00  4.63              
ATOM   2706  O   GLU A 167     133.243  85.495  94.738  1.00  4.63              
ATOM   2707  N   LEU A 168     132.302  87.152  95.904  1.00  4.73              
ATOM   2708  H   LEU A 168     131.500  87.457  96.450  1.00  4.73              
ATOM   2709  CA  LEU A 168     133.260  88.183  95.496  1.00  4.73              
ATOM   2710  HA  LEU A 168     133.359  88.069  94.416  1.00  4.73              
ATOM   2711  CB  LEU A 168     132.635  89.574  95.742  1.00  4.73              
ATOM   2712  HB1 LEU A 168     132.675  89.786  96.810  1.00  4.73              
ATOM   2713  HB2 LEU A 168     131.586  89.553  95.441  1.00  4.73              
ATOM   2714  CG  LEU A 168     133.313  90.714  94.963  1.00  4.73              
ATOM   2715  HG  LEU A 168     134.391  90.607  95.026  1.00  4.73              
ATOM   2716  CD1 LEU A 168     132.922  90.707  93.482  1.00  4.73              
ATOM   2717 1HD1 LEU A 168     133.465  91.491  92.954  1.00  4.73              
ATOM   2718 2HD1 LEU A 168     133.160  89.749  93.022  1.00  4.73              
ATOM   2719 3HD1 LEU A 168     131.851  90.895  93.380  1.00  4.73              
ATOM   2720  CD2 LEU A 168     132.929  92.071  95.552  1.00  4.73              
ATOM   2721 1HD2 LEU A 168     133.406  92.867  94.979  1.00  4.73              
ATOM   2722 2HD2 LEU A 168     131.846  92.202  95.508  1.00  4.73              
ATOM   2723 3HD2 LEU A 168     133.256  92.133  96.588  1.00  4.73              
ATOM   2724  C   LEU A 168     134.693  88.052  96.060  1.00  4.73              
ATOM   2725  O   LEU A 168     135.155  88.895  96.825  1.00  4.73              
ATOM   2726  N   MET A 169     135.450  87.043  95.625  1.00  4.87              
ATOM   2727  H   MET A 169     134.982  86.341  95.054  1.00  4.87              
ATOM   2728  CA  MET A 169     136.915  86.951  95.820  1.00  4.87              
ATOM   2729  HA  MET A 169     137.123  86.992  96.887  1.00  4.87              
ATOM   2730  CB  MET A 169     137.416  85.592  95.300  1.00  4.87              
ATOM   2731  HB1 MET A 169     136.941  84.797  95.876  1.00  4.87              
ATOM   2732  HB2 MET A 169     138.490  85.526  95.480  1.00  4.87              
ATOM   2733  CG  MET A 169     137.135  85.343  93.807  1.00  4.87              
ATOM   2734  HG1 MET A 169     136.725  86.240  93.343  1.00  4.87              
ATOM   2735  HG2 MET A 169     136.372  84.566  93.732  1.00  4.87              
ATOM   2736  SD  MET A 169     138.580  84.817  92.843  1.00  4.87              
ATOM   2737  CE  MET A 169     139.399  86.417  92.582  1.00  4.87              
ATOM   2738  HE1 MET A 169     140.283  86.284  91.959  1.00  4.87              
ATOM   2739  HE2 MET A 169     138.716  87.108  92.085  1.00  4.87              
ATOM   2740  HE3 MET A 169     139.707  86.836  93.540  1.00  4.87              
ATOM   2741  C   MET A 169     137.719  88.100  95.196  1.00  4.87              
ATOM   2742  O   MET A 169     138.893  88.242  95.510  1.00  4.87              
ATOM   2743  N   ASN A 170     137.110  88.909  94.323  1.00  5.04              
ATOM   2744  H   ASN A 170     136.153  88.710  94.086  1.00  5.04              
ATOM   2745  CA  ASN A 170     137.782  90.023  93.648  1.00  5.04              
ATOM   2746  HA  ASN A 170     138.842  89.770  93.557  1.00  5.04              
ATOM   2747  CB  ASN A 170     137.195  90.158  92.228  1.00  5.04              
ATOM   2748  HB1 ASN A 170     136.442  90.945  92.199  1.00  5.04              
ATOM   2749  HB2 ASN A 170     136.723  89.224  91.922  1.00  5.04              
ATOM   2750  CG  ASN A 170     138.262  90.465  91.194  1.00  5.04              
ATOM   2751  OD1 ASN A 170     138.468  89.711  90.260  1.00  5.04              
ATOM   2752  ND2 ASN A 170     138.995  91.540  91.333  1.00  5.04              
ATOM   2753 1HD2 ASN A 170     138.922  92.114  92.166  1.00  5.04              
ATOM   2754 2HD2 ASN A 170     139.693  91.697  90.630  1.00  5.04              
ATOM   2755  C   ASN A 170     137.720  91.348  94.414  1.00  5.04              
ATOM   2756  O   ASN A 170     138.482  92.246  94.074  1.00  5.04              
ATOM   2757  N   PHE A 171     136.831  91.427  95.417  1.00  5.03              
ATOM   2758  H   PHE A 171     136.288  90.587  95.549  1.00  5.03              
ATOM   2759  CA  PHE A 171     136.675  92.396  96.518  1.00  5.03              
ATOM   2760  HA  PHE A 171     135.690  92.210  96.944  1.00  5.03              
ATOM   2761  CB  PHE A 171     137.689  92.013  97.619  1.00  5.03              
ATOM   2762  HB1 PHE A 171     137.544  90.963  97.881  1.00  5.03              
ATOM   2763  HB2 PHE A 171     137.471  92.589  98.516  1.00  5.03              
ATOM   2764  CG  PHE A 171     139.156  92.240  97.273  1.00  5.03              
ATOM   2765  CD1 PHE A 171     139.720  93.531  97.340  1.00  5.03              
ATOM   2766  HD1 PHE A 171     139.120  94.372  97.654  1.00  5.03              
ATOM   2767  CE1 PHE A 171     141.072  93.734  97.011  1.00  5.03              
ATOM   2768  HE1 PHE A 171     141.504  94.722  97.078  1.00  5.03              
ATOM   2769  CZ  PHE A 171     141.869  92.648  96.610  1.00  5.03              
ATOM   2770  HZ  PHE A 171     142.910  92.802  96.360  1.00  5.03              
ATOM   2771  CE2 PHE A 171     141.316  91.359  96.549  1.00  5.03              
ATOM   2772  HE2 PHE A 171     141.929  90.522  96.247  1.00  5.03              
ATOM   2773  CD2 PHE A 171     139.969  91.155  96.892  1.00  5.03              
ATOM   2774  HD2 PHE A 171     139.562  90.158  96.862  1.00  5.03              
ATOM   2775  C   PHE A 171     136.704  93.922  96.296  1.00  5.03              
ATOM   2776  O   PHE A 171     136.561  94.666  97.265  1.00  5.03              
ATOM   2777  N   SER A 172     136.881  94.404  95.076  1.00  4.95              
ATOM   2778  H   SER A 172     137.045  93.721  94.348  1.00  4.95              
ATOM   2779  CA  SER A 172     137.241  95.778  94.747  1.00  4.95              
ATOM   2780  HA  SER A 172     137.156  96.424  95.622  1.00  4.95              
ATOM   2781  CB  SER A 172     138.689  95.811  94.257  1.00  4.95              
ATOM   2782  HB1 SER A 172     138.796  95.172  93.380  1.00  4.95              
ATOM   2783  HB2 SER A 172     139.345  95.441  95.047  1.00  4.95              
ATOM   2784  OG  SER A 172     139.056  97.132  93.926  1.00  4.95              
ATOM   2785  HG  SER A 172     139.963  97.116  93.604  1.00  4.95              
ATOM   2786  C   SER A 172     136.267  96.241  93.675  1.00  4.95              
ATOM   2787  O   SER A 172     136.346  95.843  92.513  1.00  4.95              
ATOM   2788  N   ALA A 173     135.267  97.018  94.082  1.00  4.89              
ATOM   2789  H   ALA A 173     135.246  97.322  95.043  1.00  4.89              
ATOM   2790  CA  ALA A 173     134.160  97.399  93.212  1.00  4.89              
ATOM   2791  HA  ALA A 173     133.726  96.490  92.795  1.00  4.89              
ATOM   2792  CB  ALA A 173     133.091  98.085  94.073  1.00  4.89              
ATOM   2793  HB1 ALA A 173     132.229  98.338  93.453  1.00  4.89              
ATOM   2794  HB2 ALA A 173     132.764  97.421  94.873  1.00  4.89              
ATOM   2795  HB3 ALA A 173     133.489  99.005  94.505  1.00  4.89              
ATOM   2796  C   ALA A 173     134.563  98.292  92.022  1.00  4.89              
ATOM   2797  O   ALA A 173     133.773  98.499  91.112  1.00  4.89              
ATOM   2798  N   VAL A 174     135.805  98.777  91.980  1.00  5.12              
ATOM   2799  H   VAL A 174     136.422  98.578  92.752  1.00  5.12              
ATOM   2800  CA  VAL A 174     136.349  99.512  90.830  1.00  5.12              
ATOM   2801  HA  VAL A 174     135.565 100.191  90.492  1.00  5.12              
ATOM   2802  CB  VAL A 174     137.529 100.392  91.303  1.00  5.12              
ATOM   2803  HB  VAL A 174     137.307 100.717  92.321  1.00  5.12              
ATOM   2804  CG1 VAL A 174     138.864  99.643  91.354  1.00  5.12              
ATOM   2805 1HG1 VAL A 174     139.601 100.252  91.877  1.00  5.12              
ATOM   2806 2HG1 VAL A 174     138.736  98.704  91.886  1.00  5.12              
ATOM   2807 3HG1 VAL A 174     139.224  99.437  90.346  1.00  5.12              
ATOM   2808  CG2 VAL A 174     137.682 101.673  90.479  1.00  5.12              
ATOM   2809 1HG2 VAL A 174     138.472 102.291  90.906  1.00  5.12              
ATOM   2810 2HG2 VAL A 174     137.933 101.438  89.445  1.00  5.12              
ATOM   2811 3HG2 VAL A 174     136.750 102.238  90.501  1.00  5.12              
ATOM   2812  C   VAL A 174     136.678  98.630  89.618  1.00  5.12              
ATOM   2813  O   VAL A 174     137.128  99.134  88.594  1.00  5.12              
ATOM   2814  N   VAL A 175     136.410  97.322  89.700  1.00  5.13              
ATOM   2815  H   VAL A 175     136.126  96.950  90.598  1.00  5.13              
ATOM   2816  CA  VAL A 175     136.357  96.414  88.540  1.00  5.13              
ATOM   2817  HA  VAL A 175     136.655  96.980  87.658  1.00  5.13              
ATOM   2818  CB  VAL A 175     137.388  95.272  88.710  1.00  5.13              
ATOM   2819  HB  VAL A 175     138.260  95.693  89.213  1.00  5.13              
ATOM   2820  CG1 VAL A 175     136.905  94.088  89.560  1.00  5.13              
ATOM   2821 1HG1 VAL A 175     137.752  93.447  89.794  1.00  5.13              
ATOM   2822 2HG1 VAL A 175     136.463  94.444  90.485  1.00  5.13              
ATOM   2823 3HG1 VAL A 175     136.166  93.500  89.017  1.00  5.13              
ATOM   2824  CG2 VAL A 175     137.889  94.749  87.358  1.00  5.13              
ATOM   2825 1HG2 VAL A 175     138.671  94.008  87.519  1.00  5.13              
ATOM   2826 2HG2 VAL A 175     137.073  94.287  86.802  1.00  5.13              
ATOM   2827 3HG2 VAL A 175     138.299  95.572  86.773  1.00  5.13              
ATOM   2828  C   VAL A 175     134.914  95.941  88.249  1.00  5.13              
ATOM   2829  O   VAL A 175     134.693  94.958  87.542  1.00  5.13              
ATOM   2830  N   HIS A 176     133.901  96.615  88.815  1.00  4.85              
ATOM   2831  H   HIS A 176     134.103  97.453  89.347  1.00  4.85              
ATOM   2832  CA  HIS A 176     132.498  96.196  88.771  1.00  4.85              
ATOM   2833  HA  HIS A 176     132.472  95.134  88.526  1.00  4.85              
ATOM   2834  CB  HIS A 176     131.844  96.337  90.156  1.00  4.85              
ATOM   2835  HB1 HIS A 176     131.646  97.390  90.358  1.00  4.85              
ATOM   2836  HB2 HIS A 176     132.538  95.963  90.907  1.00  4.85              
ATOM   2837  CG  HIS A 176     130.553  95.573  90.321  1.00  4.85              
ATOM   2838  ND1 HIS A 176     130.179  94.440  89.597  1.00  4.85              
ATOM   2839  CE1 HIS A 176     128.994  94.055  90.093  1.00  4.85              
ATOM   2840  HE1 HIS A 176     128.430  93.200  89.742  1.00  4.85              
ATOM   2841  NE2 HIS A 176     128.620  94.867  91.096  1.00  4.85              
ATOM   2842  HE2 HIS A 176     127.782  94.755  91.652  1.00  4.85              
ATOM   2843  CD2 HIS A 176     129.590  95.835  91.251  1.00  4.85              
ATOM   2844  HD2 HIS A 176     129.606  96.643  91.970  1.00  4.85              
ATOM   2845  C   HIS A 176     131.689  96.931  87.705  1.00  4.85              
ATOM   2846  O   HIS A 176     131.504  98.150  87.740  1.00  4.85              
ATOM   2847  N   SER A 177     131.202  96.169  86.730  1.00  4.78              
ATOM   2848  H   SER A 177     131.316  95.169  86.785  1.00  4.78              
ATOM   2849  CA  SER A 177     130.534  96.739  85.570  1.00  4.78              
ATOM   2850  HA  SER A 177     130.967  97.721  85.370  1.00  4.78              
ATOM   2851  CB  SER A 177     130.805  95.902  84.323  1.00  4.78              
ATOM   2852  HB1 SER A 177     130.253  94.962  84.359  1.00  4.78              
ATOM   2853  HB2 SER A 177     131.873  95.687  84.256  1.00  4.78              
ATOM   2854  OG  SER A 177     130.423  96.653  83.192  1.00  4.78              
ATOM   2855  HG  SER A 177     130.750  96.163  82.419  1.00  4.78              
ATOM   2856  C   SER A 177     129.049  96.923  85.813  1.00  4.78              
ATOM   2857  O   SER A 177     128.255  96.000  85.635  1.00  4.78              
ATOM   2858  N   ILE A 178     128.689  98.146  86.191  1.00  4.66              
ATOM   2859  H   ILE A 178     129.429  98.765  86.501  1.00  4.66              
ATOM   2860  CA  ILE A 178     127.299  98.611  86.275  1.00  4.66              
ATOM   2861  HA  ILE A 178     126.655  97.843  85.850  1.00  4.66              
ATOM   2862  CB  ILE A 178     126.869  98.796  87.752  1.00  4.66              
ATOM   2863  HB  ILE A 178     125.836  99.147  87.750  1.00  4.66              
ATOM   2864  CG2 ILE A 178     126.883  97.444  88.491  1.00  4.66              
ATOM   2865 1HG2 ILE A 178     126.430  97.547  89.477  1.00  4.66              
ATOM   2866 2HG2 ILE A 178     126.307  96.710  87.924  1.00  4.66              
ATOM   2867 3HG2 ILE A 178     127.904  97.076  88.607  1.00  4.66              
ATOM   2868  CG1 ILE A 178     127.731  99.858  88.476  1.00  4.66              
ATOM   2869 1HG1 ILE A 178     127.734 100.777  87.890  1.00  4.66              
ATOM   2870 2HG1 ILE A 178     128.760  99.506  88.559  1.00  4.66              
ATOM   2871  CD1 ILE A 178     127.225 100.214  89.879  1.00  4.66              
ATOM   2872  HD1 ILE A 178     127.807 101.050  90.268  1.00  4.66              
ATOM   2873  HD2 ILE A 178     126.175 100.505  89.836  1.00  4.66              
ATOM   2874  HD3 ILE A 178     127.347  99.367  90.553  1.00  4.66              
ATOM   2875  C   ILE A 178     127.062  99.894  85.454  1.00  4.66              
ATOM   2876  O   ILE A 178     125.943 100.399  85.415  1.00  4.66              
ATOM   2877  N   SER A 179     128.080 100.432  84.769  1.00  4.76              
ATOM   2878  H   SER A 179     128.959  99.938  84.736  1.00  4.76              
ATOM   2879  CA  SER A 179     128.023 101.770  84.158  1.00  4.76              
ATOM   2880  HA  SER A 179     127.862 102.486  84.964  1.00  4.76              
ATOM   2881  CB  SER A 179     129.361 102.128  83.495  1.00  4.76              
ATOM   2882  HB1 SER A 179     130.152 102.074  84.245  1.00  4.76              
ATOM   2883  HB2 SER A 179     129.319 103.148  83.112  1.00  4.76              
ATOM   2884  OG  SER A 179     129.673 101.241  82.437  1.00  4.76              
ATOM   2885  HG  SER A 179     129.261 101.541  81.607  1.00  4.76              
ATOM   2886  C   SER A 179     126.896 101.996  83.158  1.00  4.76              
ATOM   2887  O   SER A 179     126.297 103.068  83.126  1.00  4.76              
ATOM   2888  N   ASN A 180     126.600 100.980  82.349  1.00  4.80              
ATOM   2889  H   ASN A 180     127.162 100.145  82.425  1.00  4.80              
ATOM   2890  CA  ASN A 180     125.638 101.091  81.249  1.00  4.80              
ATOM   2891  HA  ASN A 180     125.634 102.130  80.911  1.00  4.80              
ATOM   2892  CB  ASN A 180     126.132 100.245  80.058  1.00  4.80              
ATOM   2893  HB1 ASN A 180     125.372 100.270  79.277  1.00  4.80              
ATOM   2894  HB2 ASN A 180     126.271  99.209  80.366  1.00  4.80              
ATOM   2895  CG  ASN A 180     127.441 100.771  79.463  1.00  4.80              
ATOM   2896  OD1 ASN A 180     128.137 101.606  80.024  1.00  4.80              
ATOM   2897  ND2 ASN A 180     127.828 100.305  78.299  1.00  4.80              
ATOM   2898 1HD2 ASN A 180     127.290  99.612  77.812  1.00  4.80              
ATOM   2899 2HD2 ASN A 180     128.693 100.671  77.937  1.00  4.80              
ATOM   2900  C   ASN A 180     124.202 100.824  81.723  1.00  4.80              
ATOM   2901  O   ASN A 180     123.256 100.904  80.941  1.00  4.80              
ATOM   2902  N   LEU A 181     124.019 100.580  83.025  1.00  4.67              
ATOM   2903  H   LEU A 181     124.829 100.612  83.637  1.00  4.67              
ATOM   2904  CA  LEU A 181     122.759 100.206  83.648  1.00  4.67              
ATOM   2905  HA  LEU A 181     122.115  99.781  82.876  1.00  4.67              
ATOM   2906  CB  LEU A 181     122.992  99.084  84.685  1.00  4.67              
ATOM   2907  HB1 LEU A 181     122.043  98.907  85.194  1.00  4.67              
ATOM   2908  HB2 LEU A 181     123.683  99.433  85.449  1.00  4.67              
ATOM   2909  CG  LEU A 181     123.474  97.709  84.160  1.00  4.67              
ATOM   2910  HG  LEU A 181     123.529  97.049  85.026  1.00  4.67              
ATOM   2911  CD1 LEU A 181     122.487  97.097  83.170  1.00  4.67              
ATOM   2912 1HD1 LEU A 181     122.753  96.052  83.025  1.00  4.67              
ATOM   2913 2HD1 LEU A 181     121.477  97.159  83.564  1.00  4.67              
ATOM   2914 3HD1 LEU A 181     122.520  97.614  82.212  1.00  4.67              
ATOM   2915  CD2 LEU A 181     124.837  97.654  83.465  1.00  4.67              
ATOM   2916 1HD2 LEU A 181     125.571  98.194  84.045  1.00  4.67              
ATOM   2917 2HD2 LEU A 181     125.156  96.614  83.381  1.00  4.67              
ATOM   2918 3HD2 LEU A 181     124.786  98.080  82.466  1.00  4.67              
ATOM   2919  C   LEU A 181     121.985 101.421  84.173  1.00  4.67              
ATOM   2920  O   LEU A 181     121.648 101.529  85.345  1.00  4.67              
ATOM   2921  N   LYS A 182     121.668 102.345  83.267  1.00  4.64              
ATOM   2922  H   LYS A 182     122.027 102.184  82.333  1.00  4.64              
ATOM   2923  CA  LYS A 182     120.900 103.585  83.506  1.00  4.64              
ATOM   2924  HA  LYS A 182     121.516 104.226  84.140  1.00  4.64              
ATOM   2925  CB  LYS A 182     120.735 104.317  82.152  1.00  4.64              
ATOM   2926  HB1 LYS A 182     121.737 104.538  81.777  1.00  4.64              
ATOM   2927  HB2 LYS A 182     120.236 105.275  82.306  1.00  4.64              
ATOM   2928  CG  LYS A 182     119.993 103.521  81.054  1.00  4.64              
ATOM   2929  HG1 LYS A 182     120.277 102.469  81.113  1.00  4.64              
ATOM   2930  HG2 LYS A 182     120.335 103.883  80.083  1.00  4.64              
ATOM   2931  CD  LYS A 182     118.459 103.640  81.075  1.00  4.64              
ATOM   2932  HD1 LYS A 182     118.163 104.569  80.587  1.00  4.64              
ATOM   2933  HD2 LYS A 182     118.083 103.648  82.095  1.00  4.64              
ATOM   2934  CE  LYS A 182     117.865 102.436  80.335  1.00  4.64              
ATOM   2935  HE1 LYS A 182     118.152 101.530  80.876  1.00  4.64              
ATOM   2936  HE2 LYS A 182     118.298 102.365  79.333  1.00  4.64              
ATOM   2937  NZ  LYS A 182     116.387 102.483  80.248  1.00  4.64              
ATOM   2938  HZ1 LYS A 182     116.039 101.555  80.012  1.00  4.64              
ATOM   2939  HZ2 LYS A 182     115.936 102.655  81.148  1.00  4.64              
ATOM   2940  HZ3 LYS A 182     116.047 103.155  79.583  1.00  4.64              
ATOM   2941  C   LYS A 182     119.564 103.486  84.245  1.00  4.64              
ATOM   2942  O   LYS A 182     119.032 104.512  84.653  1.00  4.64              
ATOM   2943  N   GLU A 183     119.002 102.290  84.393  1.00  4.52              
ATOM   2944  H   GLU A 183     119.501 101.487  84.044  1.00  4.52              
ATOM   2945  CA  GLU A 183     117.711 102.079  85.061  1.00  4.52              
ATOM   2946  HA  GLU A 183     117.282 103.055  85.290  1.00  4.52              
ATOM   2947  CB  GLU A 183     116.750 101.373  84.081  1.00  4.52              
ATOM   2948  HB1 GLU A 183     116.929 100.298  84.079  1.00  4.52              
ATOM   2949  HB2 GLU A 183     116.964 101.742  83.079  1.00  4.52              
ATOM   2950  CG  GLU A 183     115.270 101.660  84.381  1.00  4.52              
ATOM   2951  HG1 GLU A 183     115.156 102.716  84.636  1.00  4.52              
ATOM   2952  HG2 GLU A 183     114.948 101.072  85.241  1.00  4.52              
ATOM   2953  CD  GLU A 183     114.376 101.362  83.172  1.00  4.52              
ATOM   2954  OE1 GLU A 183     114.545 102.075  82.155  1.00  4.52              
ATOM   2955  OE2 GLU A 183     113.520 100.455  83.273  1.00  4.52              
ATOM   2956  C   GLU A 183     117.852 101.376  86.410  1.00  4.52              
ATOM   2957  O   GLU A 183     116.840 101.203  87.099  1.00  4.52              
ATOM   2958  N   LEU A 184     119.094 101.050  86.809  1.00  4.50              
ATOM   2959  H   LEU A 184     119.875 101.275  86.204  1.00  4.50              
ATOM   2960  CA  LEU A 184     119.405 100.480  88.107  1.00  4.50              
ATOM   2961  HA  LEU A 184     118.850  99.546  88.151  1.00  4.50              
ATOM   2962  CB  LEU A 184     120.893 100.120  88.278  1.00  4.50              
ATOM   2963  HB1 LEU A 184     121.362 100.826  88.962  1.00  4.50              
ATOM   2964  HB2 LEU A 184     121.400 100.209  87.324  1.00  4.50              
ATOM   2965  CG  LEU A 184     121.132  98.676  88.769  1.00  4.50              
ATOM   2966  HG  LEU A 184     120.768  97.984  88.008  1.00  4.50              
ATOM   2967  CD1 LEU A 184     122.633  98.452  88.934  1.00  4.50              
ATOM   2968 1HD1 LEU A 184     122.828  97.400  89.141  1.00  4.50              
ATOM   2969 2HD1 LEU A 184     123.150  98.724  88.013  1.00  4.50              
ATOM   2970 3HD1 LEU A 184     123.016  99.064  89.751  1.00  4.50              
ATOM   2971  CD2 LEU A 184     120.451  98.328  90.101  1.00  4.50              
ATOM   2972 1HD2 LEU A 184     120.802  97.356  90.451  1.00  4.50              
ATOM   2973 2HD2 LEU A 184     120.688  99.082  90.850  1.00  4.50              
ATOM   2974 3HD2 LEU A 184     119.373  98.267  89.967  1.00  4.50              
ATOM   2975  C   LEU A 184     118.874 101.395  89.210  1.00  4.50              
ATOM   2976  O   LEU A 184     119.139 102.600  89.223  1.00  4.50              
ATOM   2977  N   LYS A 185     118.091 100.810  90.113  1.00  4.40              
ATOM   2978  H   LYS A 185     117.828  99.846  89.959  1.00  4.40              
ATOM   2979  CA  LYS A 185     117.527 101.488  91.275  1.00  4.40              
ATOM   2980  HA  LYS A 185     117.903 102.501  91.344  1.00  4.40              
ATOM   2981  CB  LYS A 185     115.984 101.558  91.204  1.00  4.40              
ATOM   2982  HB1 LYS A 185     115.598 101.958  92.144  1.00  4.40              
ATOM   2983  HB2 LYS A 185     115.579 100.555  91.084  1.00  4.40              
ATOM   2984  CG  LYS A 185     115.486 102.449  90.066  1.00  4.40              
ATOM   2985  HG1 LYS A 185     116.133 102.270  89.219  1.00  4.40              
ATOM   2986  HG2 LYS A 185     115.562 103.492  90.357  1.00  4.40              
ATOM   2987  CD  LYS A 185     114.038 102.182  89.642  1.00  4.40              
ATOM   2988  HD1 LYS A 185     113.371 102.415  90.474  1.00  4.40              
ATOM   2989  HD2 LYS A 185     113.921 101.127  89.406  1.00  4.40              
ATOM   2990  CE  LYS A 185     113.627 103.018  88.418  1.00  4.40              
ATOM   2991  HE1 LYS A 185     113.484 104.055  88.733  1.00  4.40              
ATOM   2992  HE2 LYS A 185     112.666 102.641  88.053  1.00  4.40              
ATOM   2993  NZ  LYS A 185     114.637 102.969  87.330  1.00  4.40              
ATOM   2994  HZ1 LYS A 185     114.253 103.261  86.443  1.00  4.40              
ATOM   2995  HZ2 LYS A 185     115.430 103.570  87.556  1.00  4.40              
ATOM   2996  HZ3 LYS A 185     115.035 102.036  87.227  1.00  4.40              
ATOM   2997  C   LYS A 185     117.905 100.777  92.562  1.00  4.40              
ATOM   2998  O   LYS A 185     118.227 101.454  93.533  1.00  4.40              
ATOM   2999  N   SER A 186     117.937  99.447  92.578  1.00  3.92              
ATOM   3000  H   SER A 186     117.553  98.922  91.802  1.00  3.92              
ATOM   3001  CA  SER A 186     118.158  98.762  93.842  1.00  3.92              
ATOM   3002  HA  SER A 186     118.405  99.440  94.659  1.00  3.92              
ATOM   3003  CB  SER A 186     116.901  97.984  94.228  1.00  3.92              
ATOM   3004  HB1 SER A 186     117.066  97.447  95.164  1.00  3.92              
ATOM   3005  HB2 SER A 186     116.692  97.270  93.436  1.00  3.92              
ATOM   3006  OG  SER A 186     115.787  98.841  94.351  1.00  3.92              
ATOM   3007  HG  SER A 186     115.904  99.330  95.175  1.00  3.92              
ATOM   3008  C   SER A 186     119.314  97.800  93.657  1.00  3.92              
ATOM   3009  O   SER A 186     119.166  96.742  93.037  1.00  3.92              
ATOM   3010  N   LEU A 187     120.490  98.198  94.127  1.00  4.01              
ATOM   3011  H   LEU A 187     120.567  99.064  94.656  1.00  4.01              
ATOM   3012  CA  LEU A 187     121.676  97.372  93.919  1.00  4.01              
ATOM   3013  HA  LEU A 187     121.486  96.578  93.197  1.00  4.01              
ATOM   3014  CB  LEU A 187     122.801  98.260  93.364  1.00  4.01              
ATOM   3015  HB1 LEU A 187     122.950  99.100  94.046  1.00  4.01              
ATOM   3016  HB2 LEU A 187     122.473  98.653  92.404  1.00  4.01              
ATOM   3017  CG  LEU A 187     124.155  97.558  93.157  1.00  4.01              
ATOM   3018  HG  LEU A 187     124.533  97.194  94.110  1.00  4.01              
ATOM   3019  CD1 LEU A 187     124.057  96.387  92.180  1.00  4.01              
ATOM   3020 1HD1 LEU A 187     125.054  95.991  91.989  1.00  4.01              
ATOM   3021 2HD1 LEU A 187     123.453  95.590  92.617  1.00  4.01              
ATOM   3022 3HD1 LEU A 187     123.608  96.722  91.248  1.00  4.01              
ATOM   3023  CD2 LEU A 187     125.153  98.570  92.596  1.00  4.01              
ATOM   3024 1HD2 LEU A 187     126.133  98.107  92.490  1.00  4.01              
ATOM   3025 2HD2 LEU A 187     124.820  98.940  91.626  1.00  4.01              
ATOM   3026 3HD2 LEU A 187     125.250  99.409  93.287  1.00  4.01              
ATOM   3027  C   LEU A 187     122.029  96.708  95.267  1.00  4.01              
ATOM   3028  O   LEU A 187     122.635  97.308  96.162  1.00  4.01              
ATOM   3029  N   ASP A 188     121.570  95.475  95.449  1.00  4.07              
ATOM   3030  H   ASP A 188     121.110  94.982  94.693  1.00  4.07              
ATOM   3031  CA  ASP A 188     121.895  94.710  96.653  1.00  4.07              
ATOM   3032  HA  ASP A 188     121.834  95.361  97.523  1.00  4.07              
ATOM   3033  CB  ASP A 188     120.861  93.590  96.853  1.00  4.07              
ATOM   3034  HB1 ASP A 188     120.971  92.860  96.060  1.00  4.07              
ATOM   3035  HB2 ASP A 188     119.857  94.014  96.791  1.00  4.07              
ATOM   3036  CG  ASP A 188     121.025  92.887  98.205  1.00  4.07              
ATOM   3037  OD1 ASP A 188     121.861  91.959  98.319  1.00  4.07              
ATOM   3038  OD2 ASP A 188     120.360  93.325  99.163  1.00  4.07              
ATOM   3039  C   ASP A 188     123.303  94.121  96.578  1.00  4.07              
ATOM   3040  O   ASP A 188     123.595  93.410  95.624  1.00  4.07              
ATOM   3041  N   ILE A 189     124.146  94.409  97.572  1.00  4.55              
ATOM   3042  H   ILE A 189     123.848  95.082  98.263  1.00  4.55              
ATOM   3043  CA  ILE A 189     125.455  93.786  97.801  1.00  4.55              
ATOM   3044  HA  ILE A 189     125.525  92.901  97.168  1.00  4.55              
ATOM   3045  CB  ILE A 189     126.642  94.704  97.434  1.00  4.55              
ATOM   3046  HB  ILE A 189     126.646  95.550  98.115  1.00  4.55              
ATOM   3047  CG2 ILE A 189     127.964  93.930  97.619  1.00  4.55              
ATOM   3048 1HG2 ILE A 189     128.809  94.595  97.466  1.00  4.55              
ATOM   3049 2HG2 ILE A 189     128.035  93.539  98.634  1.00  4.55              
ATOM   3050 3HG2 ILE A 189     128.013  93.104  96.909  1.00  4.55              
ATOM   3051  CG1 ILE A 189     126.513  95.244  95.989  1.00  4.55              
ATOM   3052 1HG1 ILE A 189     125.582  95.803  95.902  1.00  4.55              
ATOM   3053 2HG1 ILE A 189     126.468  94.406  95.291  1.00  4.55              
ATOM   3054  CD1 ILE A 189     127.641  96.190  95.555  1.00  4.55              
ATOM   3055  HD1 ILE A 189     127.390  96.626  94.588  1.00  4.55              
ATOM   3056  HD2 ILE A 189     127.755  96.991  96.287  1.00  4.55              
ATOM   3057  HD3 ILE A 189     128.580  95.646  95.456  1.00  4.55              
ATOM   3058  C   ILE A 189     125.475  93.312  99.265  1.00  4.55              
ATOM   3059  O   ILE A 189     125.882  94.000 100.219  1.00  4.55              
ATOM   3060  N   SER A 190     124.994  92.084  99.434  1.00  4.33              
ATOM   3061  H   SER A 190     124.675  91.579  98.610  1.00  4.33              
ATOM   3062  CA  SER A 190     125.139  91.388 100.721  1.00  4.33              
ATOM   3063  HA  SER A 190     125.032  92.087 101.550  1.00  4.33              
ATOM   3064  CB  SER A 190     124.062  90.293 100.832  1.00  4.33              
ATOM   3065  HB1 SER A 190     124.151  89.812 101.806  1.00  4.33              
ATOM   3066  HB2 SER A 190     124.255  89.535 100.080  1.00  4.33              
ATOM   3067  OG  SER A 190     122.725  90.731 100.718  1.00  4.33              
ATOM   3068  HG  SER A 190     122.576  91.219  99.877  1.00  4.33              
ATOM   3069  C   SER A 190     126.491  90.684 100.805  1.00  4.33              
ATOM   3070  O   SER A 190     127.232  90.675  99.831  1.00  4.33              
ATOM   3071  N   SER A 191     126.721  89.986 101.929  1.00  4.56              
ATOM   3072  H   SER A 191     126.053  90.124 102.666  1.00  4.56              
ATOM   3073  CA  SER A 191     127.534  88.761 102.090  1.00  4.56              
ATOM   3074  HA  SER A 191     127.964  88.796 103.090  1.00  4.56              
ATOM   3075  CB  SER A 191     126.602  87.546 102.042  1.00  4.56              
ATOM   3076  HB1 SER A 191     127.177  86.636 102.221  1.00  4.56              
ATOM   3077  HB2 SER A 191     126.138  87.488 101.056  1.00  4.56              
ATOM   3078  OG  SER A 191     125.597  87.660 103.037  1.00  4.56              
ATOM   3079  HG  SER A 191     125.004  86.911 102.947  1.00  4.56              
ATOM   3080  C   SER A 191     128.725  88.576 101.150  1.00  4.56              
ATOM   3081  O   SER A 191     128.957  87.487 100.622  1.00  4.56              
ATOM   3082  N   ASN A 192     129.487  89.640 100.958  1.00  4.67              
ATOM   3083  H   ASN A 192     129.304  90.448 101.547  1.00  4.67              
ATOM   3084  CA  ASN A 192     130.595  89.711 100.027  1.00  4.67              
ATOM   3085  HA  ASN A 192     130.827  88.708  99.667  1.00  4.67              
ATOM   3086  CB  ASN A 192     130.246  90.595  98.826  1.00  4.67              
ATOM   3087  HB1 ASN A 192     131.122  91.073  98.397  1.00  4.67              
ATOM   3088  HB2 ASN A 192     129.560  91.388  99.129  1.00  4.67              
ATOM   3089  CG  ASN A 192     129.645  89.754  97.725  1.00  4.67              
ATOM   3090  OD1 ASN A 192     130.153  88.695  97.355  1.00  4.67              
ATOM   3091  ND2 ASN A 192     128.583  90.242  97.153  1.00  4.67              
ATOM   3092 1HD2 ASN A 192     128.029  90.912  97.667  1.00  4.67              
ATOM   3093 2HD2 ASN A 192     128.172  89.736  96.378  1.00  4.67              
ATOM   3094  C   ASN A 192     131.832  90.145 100.813  1.00  4.67              
ATOM   3095  O   ASN A 192     131.859  90.170 102.042  1.00  4.67              
ATOM   3096  N   LYS A 193     132.915  90.445 100.105  1.00  4.71              
ATOM   3097  H   LYS A 193     132.864  90.375  99.099  1.00  4.71              
ATOM   3098  CA  LYS A 193     134.217  90.666 100.731  1.00  4.71              
ATOM   3099  HA  LYS A 193     134.139  90.563 101.814  1.00  4.71              
ATOM   3100  CB  LYS A 193     135.221  89.600 100.235  1.00  4.71              
ATOM   3101  HB1 LYS A 193     136.128  89.681 100.837  1.00  4.71              
ATOM   3102  HB2 LYS A 193     135.487  89.828  99.203  1.00  4.71              
ATOM   3103  CG  LYS A 193     134.721  88.145 100.308  1.00  4.71              
ATOM   3104  HG1 LYS A 193     133.865  88.020  99.643  1.00  4.71              
ATOM   3105  HG2 LYS A 193     134.416  87.914 101.330  1.00  4.71              
ATOM   3106  CD  LYS A 193     135.826  87.172  99.871  1.00  4.71              
ATOM   3107  HD1 LYS A 193     136.647  87.210 100.591  1.00  4.71              
ATOM   3108  HD2 LYS A 193     136.198  87.481  98.894  1.00  4.71              
ATOM   3109  CE  LYS A 193     135.277  85.744  99.773  1.00  4.71              
ATOM   3110  HE1 LYS A 193     134.431  85.749  99.079  1.00  4.71              
ATOM   3111  HE2 LYS A 193     134.898  85.433 100.752  1.00  4.71              
ATOM   3112  NZ  LYS A 193     136.303  84.786  99.293  1.00  4.71              
ATOM   3113  HZ1 LYS A 193     135.869  83.880  99.090  1.00  4.71              
ATOM   3114  HZ2 LYS A 193     136.708  85.086  98.420  1.00  4.71              
ATOM   3115  HZ3 LYS A 193     137.032  84.633  99.975  1.00  4.71              
ATOM   3116  C   LYS A 193     134.759  92.082 100.499  1.00  4.71              
ATOM   3117  O   LYS A 193     135.969  92.279 100.530  1.00  4.71              
ATOM   3118  N   LEU A 194     133.883  93.046 100.187  1.00  4.76              
ATOM   3119  H   LEU A 194     132.903  92.821 100.205  1.00  4.76              
ATOM   3120  CA  LEU A 194     134.279  94.439  99.973  1.00  4.76              
ATOM   3121  HA  LEU A 194     134.979  94.458  99.140  1.00  4.76              
ATOM   3122  CB  LEU A 194     133.091  95.353  99.602  1.00  4.76              
ATOM   3123  HB1 LEU A 194     133.465  96.379  99.579  1.00  4.76              
ATOM   3124  HB2 LEU A 194     132.348  95.315 100.396  1.00  4.76              
ATOM   3125  CG  LEU A 194     132.392  95.084  98.257  1.00  4.76              
ATOM   3126  HG  LEU A 194     131.973  94.077  98.263  1.00  4.76              
ATOM   3127  CD1 LEU A 194     131.250  96.085  98.085  1.00  4.76              
ATOM   3128 1HD1 LEU A 194     130.754  95.927  97.127  1.00  4.76              
ATOM   3129 2HD1 LEU A 194     130.521  95.951  98.883  1.00  4.76              
ATOM   3130 3HD1 LEU A 194     131.630  97.107  98.121  1.00  4.76              
ATOM   3131  CD2 LEU A 194     133.325  95.223  97.052  1.00  4.76              
ATOM   3132 1HD2 LEU A 194     132.752  95.141  96.127  1.00  4.76              
ATOM   3133 2HD2 LEU A 194     133.830  96.189  97.077  1.00  4.76              
ATOM   3134 3HD2 LEU A 194     134.056  94.423  97.076  1.00  4.76              
ATOM   3135  C   LEU A 194     135.029  95.016 101.191  1.00  4.76              
ATOM   3136  O   LEU A 194     134.454  95.195 102.269  1.00  4.76              
ATOM   3137  N   VAL A 195     136.320  95.290 100.986  1.00  4.83              
ATOM   3138  H   VAL A 195     136.723  94.988 100.108  1.00  4.83              
ATOM   3139  CA  VAL A 195     137.216  95.916 101.978  1.00  4.83              
ATOM   3140  HA  VAL A 195     136.779  95.792 102.969  1.00  4.83              
ATOM   3141  CB  VAL A 195     138.601  95.235 102.000  1.00  4.83              
ATOM   3142  HB  VAL A 195     139.278  95.849 102.595  1.00  4.83              
ATOM   3143  CG1 VAL A 195     138.518  93.861 102.673  1.00  4.83              
ATOM   3144 1HG1 VAL A 195     139.507  93.404 102.700  1.00  4.83              
ATOM   3145 2HG1 VAL A 195     138.164  93.981 103.697  1.00  4.83              
ATOM   3146 3HG1 VAL A 195     137.839  93.207 102.128  1.00  4.83              
ATOM   3147  CG2 VAL A 195     139.223  95.052 100.608  1.00  4.83              
ATOM   3148 1HG2 VAL A 195     140.234  94.656 100.713  1.00  4.83              
ATOM   3149 2HG2 VAL A 195     138.637  94.346 100.021  1.00  4.83              
ATOM   3150 3HG2 VAL A 195     139.279  96.008 100.089  1.00  4.83              
ATOM   3151  C   VAL A 195     137.372  97.425 101.785  1.00  4.83              
ATOM   3152  O   VAL A 195     137.617  98.162 102.740  1.00  4.83              
ATOM   3153  N   THR A 196     137.176  97.895 100.555  1.00  4.89              
ATOM   3154  H   THR A 196     136.941  97.239  99.825  1.00  4.89              
ATOM   3155  CA  THR A 196     136.998  99.311 100.234  1.00  4.89              
ATOM   3156  HA  THR A 196     137.630  99.918 100.882  1.00  4.89              
ATOM   3157  CB  THR A 196     137.370  99.573  98.765  1.00  4.89              
ATOM   3158  HB  THR A 196     137.121 100.603  98.506  1.00  4.89              
ATOM   3159  CG2 THR A 196     138.860  99.360  98.499  1.00  4.89              
ATOM   3160 1HG2 THR A 196     139.445 100.034  99.124  1.00  4.89              
ATOM   3161 2HG2 THR A 196     139.141  98.330  98.716  1.00  4.89              
ATOM   3162 3HG2 THR A 196     139.073  99.574  97.451  1.00  4.89              
ATOM   3163  OG1 THR A 196     136.661  98.700  97.912  1.00  4.89              
ATOM   3164  HG1 THR A 196     135.736  98.972  97.916  1.00  4.89              
ATOM   3165  C   THR A 196     135.543  99.724 100.427  1.00  4.89              
ATOM   3166  O   THR A 196     134.648  98.883 100.351  1.00  4.89              
ATOM   3167  N   LEU A 197     135.288 101.027 100.546  1.00  5.42              
ATOM   3168  H   LEU A 197     136.053 101.676 100.667  1.00  5.42              
ATOM   3169  CA  LEU A 197     133.989 101.575 100.150  1.00  5.42              
ATOM   3170  HA  LEU A 197     133.239 100.782 100.102  1.00  5.42              
ATOM   3171  CB  LEU A 197     133.530 102.592 101.217  1.00  5.42              
ATOM   3172  HB1 LEU A 197     134.206 103.449 101.238  1.00  5.42              
ATOM   3173  HB2 LEU A 197     133.610 102.100 102.186  1.00  5.42              
ATOM   3174  CG  LEU A 197     132.076 103.083 101.034  1.00  5.42              
ATOM   3175  HG  LEU A 197     131.488 102.300 100.553  1.00  5.42              
ATOM   3176  CD1 LEU A 197     131.450 103.355 102.404  1.00  5.42              
ATOM   3177 1HD1 LEU A 197     130.430 103.704 102.258  1.00  5.42              
ATOM   3178 2HD1 LEU A 197     131.428 102.442 102.998  1.00  5.42              
ATOM   3179 3HD1 LEU A 197     132.007 104.131 102.924  1.00  5.42              
ATOM   3180  CD2 LEU A 197     131.981 104.362 100.199  1.00  5.42              
ATOM   3181 1HD2 LEU A 197     130.941 104.688 100.141  1.00  5.42              
ATOM   3182 2HD2 LEU A 197     132.560 105.168 100.651  1.00  5.42              
ATOM   3183 3HD2 LEU A 197     132.324 104.183  99.181  1.00  5.42              
ATOM   3184  C   LEU A 197     134.092 102.175  98.751  1.00  5.42              
ATOM   3185  O   LEU A 197     133.325 101.788  97.881  1.00  5.42              
ATOM   3186  N   TYR A 198     135.099 103.036  98.559  1.00  5.67              
ATOM   3187  H   TYR A 198     135.648 103.275  99.373  1.00  5.67              
ATOM   3188  CA  TYR A 198     135.441 103.810  97.366  1.00  5.67              
ATOM   3189  HA  TYR A 198     135.582 104.836  97.698  1.00  5.67              
ATOM   3190  CB  TYR A 198     136.793 103.373  96.774  1.00  5.67              
ATOM   3191  HB1 TYR A 198     136.718 102.339  96.434  1.00  5.67              
ATOM   3192  HB2 TYR A 198     137.555 103.419  97.552  1.00  5.67              
ATOM   3193  CG  TYR A 198     137.221 104.265  95.618  1.00  5.67              
ATOM   3194  CD1 TYR A 198     137.650 105.585  95.866  1.00  5.67              
ATOM   3195  HD1 TYR A 198     137.759 105.937  96.883  1.00  5.67              
ATOM   3196  CE1 TYR A 198     137.856 106.473  94.790  1.00  5.67              
ATOM   3197  HE1 TYR A 198     138.118 107.505  94.975  1.00  5.67              
ATOM   3198  CZ  TYR A 198     137.636 106.041  93.464  1.00  5.67              
ATOM   3199  OH  TYR A 198     137.743 106.919  92.431  1.00  5.67              
ATOM   3200  HH  TYR A 198     137.391 106.560  91.612  1.00  5.67              
ATOM   3201  CE2 TYR A 198     137.271 104.702  93.212  1.00  5.67              
ATOM   3202  HE2 TYR A 198     137.097 104.369  92.201  1.00  5.67              
ATOM   3203  CD2 TYR A 198     137.060 103.822  94.290  1.00  5.67              
ATOM   3204  HD2 TYR A 198     136.689 102.824  94.102  1.00  5.67              
ATOM   3205  C   TYR A 198     134.324 103.884  96.322  1.00  5.67              
ATOM   3206  O   TYR A 198     134.326 103.136  95.338  1.00  5.67              
ATOM   3207  N   HIS A 199     133.358 104.783  96.547  1.00  5.57              
ATOM   3208  H   HIS A 199     133.410 105.424  97.329  1.00  5.57              
ATOM   3209  CA  HIS A 199     132.391 105.081  95.503  1.00  5.57              
ATOM   3210  HA  HIS A 199     132.077 104.147  95.032  1.00  5.57              
ATOM   3211  CB  HIS A 199     131.139 105.785  96.060  1.00  5.57              
ATOM   3212  HB1 HIS A 199     130.648 106.308  95.239  1.00  5.57              
ATOM   3213  HB2 HIS A 199     131.434 106.535  96.791  1.00  5.57              
ATOM   3214  CG  HIS A 199     130.091 104.886  96.672  1.00  5.57              
ATOM   3215  ND1 HIS A 199     129.391 105.151  97.851  1.00  5.57              
ATOM   3216  CE1 HIS A 199     128.487 104.173  97.979  1.00  5.57              
ATOM   3217  HE1 HIS A 199     127.798 104.085  98.806  1.00  5.57              
ATOM   3218  NE2 HIS A 199     128.569 103.324  96.942  1.00  5.57              
ATOM   3219  HE2 HIS A 199     127.992 102.511  96.794  1.00  5.57              
ATOM   3220  CD2 HIS A 199     129.562 103.766  96.098  1.00  5.57              
ATOM   3221  HD2 HIS A 199     129.845 103.333  95.147  1.00  5.57              
ATOM   3222  C   HIS A 199     133.033 105.950  94.423  1.00  5.57              
ATOM   3223  O   HIS A 199     133.782 106.888  94.687  1.00  5.57              
ATOM   3224  N   SER A 200     132.667 105.659  93.182  1.00  5.58              
ATOM   3225  H   SER A 200     132.014 104.885  93.064  1.00  5.58              
ATOM   3226  CA  SER A 200     133.087 106.373  91.973  1.00  5.58              
ATOM   3227  HA  SER A 200     133.459 107.361  92.247  1.00  5.58              
ATOM   3228  CB  SER A 200     134.235 105.580  91.338  1.00  5.58              
ATOM   3229  HB1 SER A 200     133.866 104.607  91.010  1.00  5.58              
ATOM   3230  HB2 SER A 200     135.007 105.424  92.089  1.00  5.58              
ATOM   3231  OG  SER A 200     134.800 106.266  90.238  1.00  5.58              
ATOM   3232  HG  SER A 200     134.063 106.449  89.639  1.00  5.58              
ATOM   3233  C   SER A 200     131.895 106.566  91.014  1.00  5.58              
ATOM   3234  O   SER A 200     132.053 106.891  89.832  1.00  5.58              
ATOM   3235  N   ASP A 201     130.690 106.314  91.528  1.00  5.69              
ATOM   3236  H   ASP A 201     130.713 106.002  92.493  1.00  5.69              
ATOM   3237  CA  ASP A 201     129.494 105.852  90.826  1.00  5.69              
ATOM   3238  HA  ASP A 201     129.817 105.170  90.039  1.00  5.69              
ATOM   3239  CB  ASP A 201     128.606 105.029  91.788  1.00  5.69              
ATOM   3240  HB1 ASP A 201     127.702 104.727  91.256  1.00  5.69              
ATOM   3241  HB2 ASP A 201     128.312 105.656  92.632  1.00  5.69              
ATOM   3242  CG  ASP A 201     129.297 103.769  92.323  1.00  5.69              
ATOM   3243  OD1 ASP A 201     130.446 103.911  92.798  1.00  5.69              
ATOM   3244  OD2 ASP A 201     128.680 102.685  92.282  1.00  5.69              
ATOM   3245  C   ASP A 201     128.704 106.976  90.138  1.00  5.69              
ATOM   3246  O   ASP A 201     127.537 107.232  90.431  1.00  5.69              
ATOM   3247  N   ARG A 202     129.351 107.739  89.252  1.00  5.76              
ATOM   3248  H   ARG A 202     130.336 107.528  89.106  1.00  5.76              
ATOM   3249  CA  ARG A 202     128.790 109.015  88.777  1.00  5.76              
ATOM   3250  HA  ARG A 202     128.410 109.511  89.658  1.00  5.76              
ATOM   3251  CB  ARG A 202     129.897 109.914  88.183  1.00  5.76              
ATOM   3252  HB1 ARG A 202     129.428 110.739  87.645  1.00  5.76              
ATOM   3253  HB2 ARG A 202     130.494 109.343  87.470  1.00  5.76              
ATOM   3254  CG  ARG A 202     130.811 110.512  89.273  1.00  5.76              
ATOM   3255  HG1 ARG A 202     131.367 109.703  89.748  1.00  5.76              
ATOM   3256  HG2 ARG A 202     130.198 110.992  90.038  1.00  5.76              
ATOM   3257  CD  ARG A 202     131.820 111.545  88.733  1.00  5.76              
ATOM   3258  HD1 ARG A 202     132.395 111.085  87.927  1.00  5.76              
ATOM   3259  HD2 ARG A 202     132.506 111.799  89.545  1.00  5.76              
ATOM   3260  NE  ARG A 202     131.166 112.784  88.245  1.00  5.76              
ATOM   3261  HE  ARG A 202     130.163 112.808  88.310  1.00  5.76              
ATOM   3262  CZ  ARG A 202     131.756 113.857  87.739  1.00  5.76              
ATOM   3263  NH1 ARG A 202     133.054 113.964  87.659  1.00  5.76              
ATOM   3264 1HH1 ARG A 202     133.616 113.220  88.032  1.00  5.76              
ATOM   3265 2HH1 ARG A 202     133.492 114.791  87.296  1.00  5.76              
ATOM   3266  NH2 ARG A 202     131.043 114.855  87.294  1.00  5.76              
ATOM   3267 1HH2 ARG A 202     130.039 114.811  87.323  1.00  5.76              
ATOM   3268 2HH2 ARG A 202     131.492 115.668  86.911  1.00  5.76              
ATOM   3269  C   ARG A 202     127.572 108.954  87.856  1.00  5.76              
ATOM   3270  O   ARG A 202     126.920 109.986  87.705  1.00  5.76              
ATOM   3271  N   LEU A 203     127.274 107.808  87.252  1.00  5.54              
ATOM   3272  H   LEU A 203     127.825 107.002  87.496  1.00  5.54              
ATOM   3273  CA  LEU A 203     126.250 107.672  86.209  1.00  5.54              
ATOM   3274  HA  LEU A 203     126.076 108.650  85.755  1.00  5.54              
ATOM   3275  CB  LEU A 203     126.772 106.739  85.089  1.00  5.54              
ATOM   3276  HB1 LEU A 203     125.905 106.333  84.564  1.00  5.54              
ATOM   3277  HB2 LEU A 203     127.305 105.894  85.523  1.00  5.54              
ATOM   3278  CG  LEU A 203     127.668 107.395  84.019  1.00  5.54              
ATOM   3279  HG  LEU A 203     127.101 108.176  83.512  1.00  5.54              
ATOM   3280  CD1 LEU A 203     128.959 108.010  84.570  1.00  5.54              
ATOM   3281 1HD1 LEU A 203     129.513 107.264  85.139  1.00  5.54              
ATOM   3282 2HD1 LEU A 203     129.574 108.364  83.742  1.00  5.54              
ATOM   3283 3HD1 LEU A 203     128.722 108.863  85.203  1.00  5.54              
ATOM   3284  CD2 LEU A 203     128.064 106.333  82.992  1.00  5.54              
ATOM   3285 1HD2 LEU A 203     128.652 106.788  82.194  1.00  5.54              
ATOM   3286 2HD2 LEU A 203     128.647 105.545  83.468  1.00  5.54              
ATOM   3287 3HD2 LEU A 203     127.168 105.894  82.552  1.00  5.54              
ATOM   3288  C   LEU A 203     124.868 107.201  86.707  1.00  5.54              
ATOM   3289  O   LEU A 203     123.881 107.707  86.176  1.00  5.54              
ATOM   3290  N   PRO A 204     124.749 106.272  87.680  1.00  4.84              
ATOM   3291  CD  PRO A 204     125.809 105.382  88.152  1.00  4.84              
ATOM   3292  HD1 PRO A 204     126.218 105.774  89.079  1.00  4.84              
ATOM   3293  HD2 PRO A 204     126.600 105.237  87.422  1.00  4.84              
ATOM   3294  CG  PRO A 204     125.148 104.041  88.439  1.00  4.84              
ATOM   3295  HG1 PRO A 204     125.718 103.450  89.157  1.00  4.84              
ATOM   3296  HG2 PRO A 204     124.991 103.490  87.509  1.00  4.84              
ATOM   3297  CB  PRO A 204     123.818 104.506  89.007  1.00  4.84              
ATOM   3298  HB1 PRO A 204     123.975 104.794  90.048  1.00  4.84              
ATOM   3299  HB2 PRO A 204     123.058 103.727  88.926  1.00  4.84              
ATOM   3300  CA  PRO A 204     123.467 105.734  88.150  1.00  4.84              
ATOM   3301  HA  PRO A 204     122.953 105.361  87.263  1.00  4.84              
ATOM   3302  C   PRO A 204     122.471 106.676  88.862  1.00  4.84              
ATOM   3303  O   PRO A 204     122.088 106.482  90.012  1.00  4.84              
ATOM   3304  N   GLN A 205     121.975 107.693  88.170  1.00  4.93              
ATOM   3305  H   GLN A 205     122.346 107.823  87.234  1.00  4.93              
ATOM   3306  CA  GLN A 205     121.005 108.687  88.655  1.00  4.93              
ATOM   3307  HA  GLN A 205     121.265 108.952  89.681  1.00  4.93              
ATOM   3308  CB  GLN A 205     121.206 109.927  87.756  1.00  4.93              
ATOM   3309  HB1 GLN A 205     120.789 109.702  86.773  1.00  4.93              
ATOM   3310  HB2 GLN A 205     122.276 110.103  87.624  1.00  4.93              
ATOM   3311  CG  GLN A 205     120.597 111.232  88.296  1.00  4.93              
ATOM   3312  HG1 GLN A 205     121.179 111.564  89.156  1.00  4.93              
ATOM   3313  HG2 GLN A 205     119.572 111.074  88.623  1.00  4.93              
ATOM   3314  CD  GLN A 205     120.583 112.333  87.240  1.00  4.93              
ATOM   3315  OE1 GLN A 205     121.149 113.404  87.418  1.00  4.93              
ATOM   3316  NE2 GLN A 205     119.895 112.147  86.132  1.00  4.93              
ATOM   3317 1HE2 GLN A 205     119.404 111.281  85.971  1.00  4.93              
ATOM   3318 2HE2 GLN A 205     119.921 112.878  85.442  1.00  4.93              
ATOM   3319  C   GLN A 205     119.537 108.204  88.648  1.00  4.93              
ATOM   3320  O   GLN A 205     118.606 108.862  88.192  1.00  4.93              
ATOM   3321  N   SER A 206     119.365 106.988  89.123  1.00  4.59              
ATOM   3322  H   SER A 206     120.204 106.549  89.488  1.00  4.59              
ATOM   3323  CA  SER A 206     118.134 106.210  89.280  1.00  4.59              
ATOM   3324  HA  SER A 206     117.276 106.854  89.471  1.00  4.59              
ATOM   3325  CB  SER A 206     117.942 105.430  87.957  1.00  4.59              
ATOM   3326  HB1 SER A 206     118.917 105.095  87.600  1.00  4.59              
ATOM   3327  HB2 SER A 206     117.533 106.110  87.208  1.00  4.59              
ATOM   3328  OG  SER A 206     117.113 104.285  88.046  1.00  4.59              
ATOM   3329  HG  SER A 206     117.652 103.619  88.514  1.00  4.59              
ATOM   3330  C   SER A 206     118.369 105.293  90.487  1.00  4.59              
ATOM   3331  O   SER A 206     117.418 104.832  91.109  1.00  4.59              
ATOM   3332  N   LEU A 207     119.644 105.088  90.852  1.00  4.61              
ATOM   3333  H   LEU A 207     120.367 105.564  90.327  1.00  4.61              
ATOM   3334  CA  LEU A 207     120.093 104.327  91.999  1.00  4.61              
ATOM   3335  HA  LEU A 207     119.687 103.324  91.906  1.00  4.61              
ATOM   3336  CB  LEU A 207     121.625 104.204  91.969  1.00  4.61              
ATOM   3337  HB1 LEU A 207     122.072 105.117  92.366  1.00  4.61              
ATOM   3338  HB2 LEU A 207     121.928 104.116  90.930  1.00  4.61              
ATOM   3339  CG  LEU A 207     122.234 102.994  92.692  1.00  4.61              
ATOM   3340  HG  LEU A 207     123.317 103.107  92.654  1.00  4.61              
ATOM   3341  CD1 LEU A 207     121.822 102.890  94.155  1.00  4.61              
ATOM   3342 1HD1 LEU A 207     122.423 102.125  94.640  1.00  4.61              
ATOM   3343 2HD1 LEU A 207     121.990 103.845  94.647  1.00  4.61              
ATOM   3344 3HD1 LEU A 207     120.773 102.612  94.235  1.00  4.61              
ATOM   3345  CD2 LEU A 207     121.878 101.684  91.989  1.00  4.61              
ATOM   3346 1HD2 LEU A 207     122.500 100.895  92.400  1.00  4.61              
ATOM   3347 2HD2 LEU A 207     120.829 101.434  92.141  1.00  4.61              
ATOM   3348 3HD2 LEU A 207     122.093 101.773  90.927  1.00  4.61              
ATOM   3349  C   LEU A 207     119.550 104.940  93.287  1.00  4.61              
ATOM   3350  O   LEU A 207     120.021 105.979  93.734  1.00  4.61              
ATOM   3351  N   SER A 208     118.528 104.312  93.852  1.00  4.51              
ATOM   3352  H   SER A 208     118.199 103.446  93.445  1.00  4.51              
ATOM   3353  CA  SER A 208     117.810 104.803  95.011  1.00  4.51              
ATOM   3354  HA  SER A 208     118.114 105.833  95.186  1.00  4.51              
ATOM   3355  CB  SER A 208     116.302 104.828  94.753  1.00  4.51              
ATOM   3356  HB1 SER A 208     116.102 105.452  93.880  1.00  4.51              
ATOM   3357  HB2 SER A 208     115.805 105.271  95.618  1.00  4.51              
ATOM   3358  OG  SER A 208     115.779 103.530  94.528  1.00  4.51              
ATOM   3359  HG  SER A 208     114.820 103.598  94.511  1.00  4.51              
ATOM   3360  C   SER A 208     118.126 104.069  96.303  1.00  4.51              
ATOM   3361  O   SER A 208     118.043 104.670  97.373  1.00  4.51              
ATOM   3362  N   CYS A 209     118.561 102.811  96.240  1.00  4.08              
ATOM   3363  H   CYS A 209     118.629 102.349  95.340  1.00  4.08              
ATOM   3364  CA  CYS A 209     118.983 102.067  97.424  1.00  4.08              
ATOM   3365  HA  CYS A 209     119.386 102.783  98.127  1.00  4.08              
ATOM   3366  CB  CYS A 209     117.766 101.373  98.061  1.00  4.08              
ATOM   3367  HB1 CYS A 209     117.134 102.133  98.523  1.00  4.08              
ATOM   3368  HB2 CYS A 209     118.096 100.676  98.835  1.00  4.08              
ATOM   3369  SG  CYS A 209     116.783 100.489  96.816  1.00  4.08              
ATOM   3370  HG  CYS A 209     116.634 101.551  96.004  1.00  4.08              
ATOM   3371  C   CYS A 209     120.119 101.105  97.102  1.00  4.08              
ATOM   3372  O   CYS A 209     120.287 100.714  95.952  1.00  4.08              
ATOM   3373  N   LEU A 210     120.903 100.734  98.111  1.00  4.15              
ATOM   3374  H   LEU A 210     120.700 101.033  99.056  1.00  4.15              
ATOM   3375  CA  LEU A 210     122.022  99.822  97.956  1.00  4.15              
ATOM   3376  HA  LEU A 210     121.728  99.095  97.209  1.00  4.15              
ATOM   3377  CB  LEU A 210     123.289 100.561  97.457  1.00  4.15              
ATOM   3378  HB1 LEU A 210     123.021 101.129  96.569  1.00  4.15              
ATOM   3379  HB2 LEU A 210     123.993  99.793  97.136  1.00  4.15              
ATOM   3380  CG  LEU A 210     124.045 101.501  98.431  1.00  4.15              
ATOM   3381  HG  LEU A 210     124.443 100.929  99.268  1.00  4.15              
ATOM   3382  CD1 LEU A 210     125.237 102.118  97.699  1.00  4.15              
ATOM   3383 1HD1 LEU A 210     125.834 102.700  98.400  1.00  4.15              
ATOM   3384 2HD1 LEU A 210     125.862 101.328  97.283  1.00  4.15              
ATOM   3385 3HD1 LEU A 210     124.890 102.766  96.893  1.00  4.15              
ATOM   3386  CD2 LEU A 210     123.212 102.671  98.968  1.00  4.15              
ATOM   3387 1HD2 LEU A 210     123.849 103.384  99.488  1.00  4.15              
ATOM   3388 2HD2 LEU A 210     122.704 103.169  98.145  1.00  4.15              
ATOM   3389 3HD2 LEU A 210     122.472 102.298  99.673  1.00  4.15              
ATOM   3390  C   LEU A 210     122.279  99.086  99.253  1.00  4.15              
ATOM   3391  O   LEU A 210     122.470  99.743 100.279  1.00  4.15              
ATOM   3392  N   TYR A 211     122.302  97.750  99.236  1.00  4.17              
ATOM   3393  H   TYR A 211     122.321  97.221  98.368  1.00  4.17              
ATOM   3394  CA  TYR A 211     122.641  97.126 100.526  1.00  4.17              
ATOM   3395  HA  TYR A 211     122.362  97.758 101.363  1.00  4.17              
ATOM   3396  CB  TYR A 211     121.900  95.793 100.671  1.00  4.17              
ATOM   3397  HB1 TYR A 211     122.205  95.147  99.847  1.00  4.17              
ATOM   3398  HB2 TYR A 211     120.830  95.975 100.566  1.00  4.17              
ATOM   3399  CG  TYR A 211     122.114  95.042 101.979  1.00  4.17              
ATOM   3400  CD1 TYR A 211     122.228  95.713 103.214  1.00  4.17              
ATOM   3401  HD1 TYR A 211     122.204  96.785 103.245  1.00  4.17              
ATOM   3402  CE1 TYR A 211     122.350  94.992 104.416  1.00  4.17              
ATOM   3403  HE1 TYR A 211     122.429  95.517 105.355  1.00  4.17              
ATOM   3404  CZ  TYR A 211     122.338  93.580 104.386  1.00  4.17              
ATOM   3405  OH  TYR A 211     122.394  92.860 105.537  1.00  4.17              
ATOM   3406  HH  TYR A 211     122.302  91.924 105.351  1.00  4.17              
ATOM   3407  CE2 TYR A 211     122.242  92.906 103.153  1.00  4.17              
ATOM   3408  HE2 TYR A 211     122.213  91.829 103.109  1.00  4.17              
ATOM   3409  CD2 TYR A 211     122.132  93.639 101.959  1.00  4.17              
ATOM   3410  HD2 TYR A 211     122.005  93.124 101.014  1.00  4.17              
ATOM   3411  C   TYR A 211     124.151  96.912 100.514  1.00  4.17              
ATOM   3412  O   TYR A 211     124.718  96.672  99.448  1.00  4.17              
ATOM   3413  N   LEU A 212     124.801  97.004 101.670  1.00  4.79              
ATOM   3414  H   LEU A 212     124.276  97.204 102.512  1.00  4.79              
ATOM   3415  CA  LEU A 212     126.253  96.926 101.780  1.00  4.79              
ATOM   3416  HA  LEU A 212     126.644  96.344 100.943  1.00  4.79              
ATOM   3417  CB  LEU A 212     126.825  98.372 101.707  1.00  4.79              
ATOM   3418  HB1 LEU A 212     127.355  98.597 102.624  1.00  4.79              
ATOM   3419  HB2 LEU A 212     126.002  99.086 101.650  1.00  4.79              
ATOM   3420  CG  LEU A 212     127.808  98.717 100.578  1.00  4.79              
ATOM   3421  HG  LEU A 212     128.075  99.767 100.704  1.00  4.79              
ATOM   3422  CD1 LEU A 212     129.102  97.906 100.680  1.00  4.79              
ATOM   3423 1HD1 LEU A 212     129.805  98.245  99.919  1.00  4.79              
ATOM   3424 2HD1 LEU A 212     129.552  98.054 101.661  1.00  4.79              
ATOM   3425 3HD1 LEU A 212     128.891  96.846 100.536  1.00  4.79              
ATOM   3426  CD2 LEU A 212     127.222  98.571  99.179  1.00  4.79              
ATOM   3427 1HD2 LEU A 212     127.892  99.028  98.453  1.00  4.79              
ATOM   3428 2HD2 LEU A 212     127.106  97.519  98.937  1.00  4.79              
ATOM   3429 3HD2 LEU A 212     126.247  99.054  99.131  1.00  4.79              
ATOM   3430  C   LEU A 212     126.623  96.150 103.066  1.00  4.79              
ATOM   3431  O   LEU A 212     127.276  96.667 103.981  1.00  4.79              
ATOM   3432  N   GLY A 213     126.122  94.916 103.166  1.00  4.68              
ATOM   3433  H   GLY A 213     125.718  94.521 102.322  1.00  4.68              
ATOM   3434  CA  GLY A 213     125.918  94.234 104.452  1.00  4.68              
ATOM   3435  HA1 GLY A 213     125.189  93.442 104.280  1.00  4.68              
ATOM   3436  HA2 GLY A 213     125.454  94.941 105.138  1.00  4.68              
ATOM   3437  C   GLY A 213     127.125  93.628 105.170  1.00  4.68              
ATOM   3438  O   GLY A 213     127.971  94.324 105.733  1.00  4.68              
ATOM   3439  N   ASN A 214     127.159  92.293 105.256  1.00  4.80              
ATOM   3440  H   ASN A 214     126.457  91.766 104.766  1.00  4.80              
ATOM   3441  CA  ASN A 214     128.367  91.600 105.709  1.00  4.80              
ATOM   3442  HA  ASN A 214     128.767  92.133 106.575  1.00  4.80              
ATOM   3443  CB  ASN A 214     128.086  90.162 106.177  1.00  4.80              
ATOM   3444  HB1 ASN A 214     127.764  89.551 105.336  1.00  4.80              
ATOM   3445  HB2 ASN A 214     127.300  90.179 106.931  1.00  4.80              
ATOM   3446  CG  ASN A 214     129.330  89.535 106.804  1.00  4.80              
ATOM   3447  OD1 ASN A 214     130.408  90.100 106.860  1.00  4.80              
ATOM   3448  ND2 ASN A 214     129.224  88.354 107.360  1.00  4.80              
ATOM   3449 1HD2 ASN A 214     128.360  87.856 107.339  1.00  4.80              
ATOM   3450 2HD2 ASN A 214     130.064  88.016 107.795  1.00  4.80              
ATOM   3451  C   ASN A 214     129.433  91.674 104.612  1.00  4.80              
ATOM   3452  O   ASN A 214     129.415  90.867 103.686  1.00  4.80              
ATOM   3453  N   ASN A 215     130.307  92.674 104.712  1.00  4.90              
ATOM   3454  H   ASN A 215     130.144  93.362 105.434  1.00  4.90              
ATOM   3455  CA  ASN A 215     131.453  92.873 103.825  1.00  4.90              
ATOM   3456  HA  ASN A 215     131.943  91.913 103.671  1.00  4.90              
ATOM   3457  CB  ASN A 215     130.969  93.418 102.465  1.00  4.90              
ATOM   3458  HB1 ASN A 215     130.676  92.578 101.839  1.00  4.90              
ATOM   3459  HB2 ASN A 215     131.789  93.938 101.982  1.00  4.90              
ATOM   3460  CG  ASN A 215     129.770  94.351 102.537  1.00  4.90              
ATOM   3461  OD1 ASN A 215     128.691  94.005 102.102  1.00  4.90              
ATOM   3462  ND2 ASN A 215     129.883  95.525 103.106  1.00  4.90              
ATOM   3463 1HD2 ASN A 215     130.716  95.721 103.641  1.00  4.90              
ATOM   3464 2HD2 ASN A 215     129.010  95.997 103.300  1.00  4.90              
ATOM   3465  C   ASN A 215     132.476  93.837 104.462  1.00  4.90              
ATOM   3466  O   ASN A 215     132.177  94.995 104.742  1.00  4.90              
ATOM   3467  N   MET A 216     133.678  93.312 104.689  1.00  4.98              
ATOM   3468  H   MET A 216     133.797  92.390 104.302  1.00  4.98              
ATOM   3469  CA  MET A 216     134.724  93.680 105.662  1.00  4.98              
ATOM   3470  HA  MET A 216     134.298  93.494 106.642  1.00  4.98              
ATOM   3471  CB  MET A 216     135.823  92.603 105.484  1.00  4.98              
ATOM   3472  HB1 MET A 216     136.337  92.776 104.539  1.00  4.98              
ATOM   3473  HB2 MET A 216     135.335  91.629 105.415  1.00  4.98              
ATOM   3474  CG  MET A 216     136.872  92.475 106.600  1.00  4.98              
ATOM   3475  HG1 MET A 216     137.562  93.315 106.541  1.00  4.98              
ATOM   3476  HG2 MET A 216     137.463  91.579 106.408  1.00  4.98              
ATOM   3477  SD  MET A 216     136.225  92.370 108.294  1.00  4.98              
ATOM   3478  CE  MET A 216     137.755  92.736 109.195  1.00  4.98              
ATOM   3479  HE1 MET A 216     137.574  92.676 110.268  1.00  4.98              
ATOM   3480  HE2 MET A 216     138.524  92.015 108.919  1.00  4.98              
ATOM   3481  HE3 MET A 216     138.094  93.742 108.943  1.00  4.98              
ATOM   3482  C   MET A 216     135.321  95.126 105.735  1.00  4.98              
ATOM   3483  O   MET A 216     136.357  95.331 106.373  1.00  4.98              
ATOM   3484  N   LEU A 217     134.730  96.165 105.138  1.00  5.01              
ATOM   3485  H   LEU A 217     133.900  95.979 104.585  1.00  5.01              
ATOM   3486  CA  LEU A 217     135.261  97.548 105.206  1.00  5.01              
ATOM   3487  HA  LEU A 217     136.267  97.444 104.797  1.00  5.01              
ATOM   3488  CB  LEU A 217     134.554  98.447 104.168  1.00  5.01              
ATOM   3489  HB1 LEU A 217     134.786  98.016 103.193  1.00  5.01              
ATOM   3490  HB2 LEU A 217     135.008  99.439 104.182  1.00  5.01              
ATOM   3491  CG  LEU A 217     133.023  98.586 104.248  1.00  5.01              
ATOM   3492  HG  LEU A 217     132.576  97.629 104.494  1.00  5.01              
ATOM   3493  CD1 LEU A 217     132.589  99.639 105.264  1.00  5.01              
ATOM   3494 1HD1 LEU A 217     131.502  99.695 105.280  1.00  5.01              
ATOM   3495 2HD1 LEU A 217     132.936  99.371 106.255  1.00  5.01              
ATOM   3496 3HD1 LEU A 217     132.989 100.616 104.995  1.00  5.01              
ATOM   3497  CD2 LEU A 217     132.457  98.991 102.890  1.00  5.01              
ATOM   3498 1HD2 LEU A 217     131.381  99.137 102.958  1.00  5.01              
ATOM   3499 2HD2 LEU A 217     132.926  99.909 102.545  1.00  5.01              
ATOM   3500 3HD2 LEU A 217     132.655  98.198 102.167  1.00  5.01              
ATOM   3501  C   LEU A 217     135.523  98.158 106.595  1.00  5.01              
ATOM   3502  O   LEU A 217     134.687  98.082 107.490  1.00  5.01              
ATOM   3503  N   THR A 218     136.703  98.775 106.788  1.00  5.08              
ATOM   3504  H   THR A 218     137.319  98.838 105.989  1.00  5.08              
ATOM   3505  CA  THR A 218     137.303  98.945 108.138  1.00  5.08              
ATOM   3506  HA  THR A 218     136.623  98.503 108.863  1.00  5.08              
ATOM   3507  CB  THR A 218     138.594  98.110 108.242  1.00  5.08              
ATOM   3508  HB  THR A 218     139.246  98.338 107.398  1.00  5.08              
ATOM   3509  CG2 THR A 218     139.370  98.326 109.542  1.00  5.08              
ATOM   3510 1HG2 THR A 218     140.186  97.605 109.601  1.00  5.08              
ATOM   3511 2HG2 THR A 218     139.799  99.328 109.565  1.00  5.08              
ATOM   3512 3HG2 THR A 218     138.710  98.188 110.398  1.00  5.08              
ATOM   3513  OG1 THR A 218     138.272  96.735 108.231  1.00  5.08              
ATOM   3514  HG1 THR A 218     137.710  96.506 107.476  1.00  5.08              
ATOM   3515  C   THR A 218     137.509 100.382 108.613  1.00  5.08              
ATOM   3516  O   THR A 218     137.297 100.661 109.800  1.00  5.08              
ATOM   3517  N   THR A 219     137.825 101.286 107.684  1.00  5.08              
ATOM   3518  H   THR A 219     137.989 100.970 106.740  1.00  5.08              
ATOM   3519  CA  THR A 219     138.006 102.722 107.921  1.00  5.08              
ATOM   3520  HA  THR A 219     137.432 103.010 108.796  1.00  5.08              
ATOM   3521  CB  THR A 219     139.488 103.054 108.155  1.00  5.08              
ATOM   3522  HB  THR A 219     140.078 102.670 107.322  1.00  5.08              
ATOM   3523  CG2 THR A 219     139.774 104.546 108.302  1.00  5.08              
ATOM   3524 1HG2 THR A 219     140.806 104.690 108.626  1.00  5.08              
ATOM   3525 2HG2 THR A 219     139.651 105.034 107.337  1.00  5.08              
ATOM   3526 3HG2 THR A 219     139.102 104.995 109.029  1.00  5.08              
ATOM   3527  OG1 THR A 219     139.925 102.426 109.339  1.00  5.08              
ATOM   3528  HG1 THR A 219     139.344 102.733 110.048  1.00  5.08              
ATOM   3529  C   THR A 219     137.442 103.471 106.726  1.00  5.08              
ATOM   3530  O   THR A 219     137.913 103.299 105.603  1.00  5.08              
ATOM   3531  N   LEU A 220     136.398 104.272 106.958  1.00  4.96              
ATOM   3532  H   LEU A 220     136.060 104.355 107.901  1.00  4.96              
ATOM   3533  CA  LEU A 220     135.938 105.248 105.967  1.00  4.96              
ATOM   3534  HA  LEU A 220     135.834 104.728 105.013  1.00  4.96              
ATOM   3535  CB  LEU A 220     134.566 105.817 106.373  1.00  4.96              
ATOM   3536  HB1 LEU A 220     134.674 106.381 107.301  1.00  4.96              
ATOM   3537  HB2 LEU A 220     133.914 104.966 106.573  1.00  4.96              
ATOM   3538  CG  LEU A 220     133.811 106.700 105.354  1.00  4.96              
ATOM   3539  HG  LEU A 220     132.765 106.641 105.643  1.00  4.96              
ATOM   3540  CD1 LEU A 220     134.206 108.180 105.413  1.00  4.96              
ATOM   3541 1HD1 LEU A 220     133.402 108.770 104.972  1.00  4.96              
ATOM   3542 2HD1 LEU A 220     134.360 108.501 106.442  1.00  4.96              
ATOM   3543 3HD1 LEU A 220     135.096 108.384 104.831  1.00  4.96              
ATOM   3544  CD2 LEU A 220     133.890 106.162 103.925  1.00  4.96              
ATOM   3545 1HD2 LEU A 220     133.081 106.608 103.343  1.00  4.96              
ATOM   3546 2HD2 LEU A 220     134.823 106.435 103.442  1.00  4.96              
ATOM   3547 3HD2 LEU A 220     133.769 105.082 103.920  1.00  4.96              
ATOM   3548  C   LEU A 220     137.001 106.335 105.786  1.00  4.96              
ATOM   3549  O   LEU A 220     137.710 106.676 106.734  1.00  4.96              
ATOM   3550  N   GLU A 221     137.110 106.872 104.576  1.00  4.86              
ATOM   3551  H   GLU A 221     136.459 106.585 103.855  1.00  4.86              
ATOM   3552  CA  GLU A 221     138.110 107.857 104.201  1.00  4.86              
ATOM   3553  HA  GLU A 221     138.348 108.473 105.066  1.00  4.86              
ATOM   3554  CB  GLU A 221     139.375 107.087 103.787  1.00  4.86              
ATOM   3555  HB1 GLU A 221     139.166 106.463 102.917  1.00  4.86              
ATOM   3556  HB2 GLU A 221     139.645 106.414 104.601  1.00  4.86              
ATOM   3557  CG  GLU A 221     140.586 107.983 103.519  1.00  4.86              
ATOM   3558  HG1 GLU A 221     141.490 107.442 103.806  1.00  4.86              
ATOM   3559  HG2 GLU A 221     140.528 108.882 104.138  1.00  4.86              
ATOM   3560  CD  GLU A 221     140.688 108.344 102.039  1.00  4.86              
ATOM   3561  OE1 GLU A 221     141.012 107.447 101.224  1.00  4.86              
ATOM   3562  OE2 GLU A 221     140.489 109.530 101.687  1.00  4.86              
ATOM   3563  C   GLU A 221     137.556 108.765 103.107  1.00  4.86              
ATOM   3564  O   GLU A 221     137.069 108.279 102.100  1.00  4.86              
ATOM   3565  N   CYS A 222     137.572 110.079 103.307  1.00  4.90              
ATOM   3566  H   CYS A 222     138.049 110.436 104.119  1.00  4.90              
ATOM   3567  CA  CYS A 222     136.735 111.028 102.567  1.00  4.90              
ATOM   3568  HA  CYS A 222     135.686 110.818 102.799  1.00  4.90              
ATOM   3569  CB  CYS A 222     137.080 112.417 103.080  1.00  4.90              
ATOM   3570  HB1 CYS A 222     136.800 112.443 104.128  1.00  4.90              
ATOM   3571  HB2 CYS A 222     136.499 113.161 102.537  1.00  4.90              
ATOM   3572  SG  CYS A 222     138.855 112.770 102.865  1.00  4.90              
ATOM   3573  HG  CYS A 222     138.768 114.104 103.000  1.00  4.90              
ATOM   3574  C   CYS A 222     136.845 111.017 101.049  1.00  4.90              
ATOM   3575  O   CYS A 222     135.851 111.301 100.383  1.00  4.90              
ATOM   3576  N   ARG A 223     137.999 110.660 100.470  1.00  4.90              
ATOM   3577  H   ARG A 223     138.798 110.416 101.060  1.00  4.90              
ATOM   3578  CA  ARG A 223     138.121 110.556  99.007  1.00  4.90              
ATOM   3579  HA  ARG A 223     137.739 111.483  98.573  1.00  4.90              
ATOM   3580  CB  ARG A 223     139.594 110.432  98.611  1.00  4.90              
ATOM   3581  HB1 ARG A 223     139.673 110.101  97.574  1.00  4.90              
ATOM   3582  HB2 ARG A 223     140.060 109.679  99.241  1.00  4.90              
ATOM   3583  CG  ARG A 223     140.297 111.801  98.742  1.00  4.90              
ATOM   3584  HG1 ARG A 223     139.832 112.386  99.537  1.00  4.90              
ATOM   3585  HG2 ARG A 223     140.154 112.347  97.809  1.00  4.90              
ATOM   3586  CD  ARG A 223     141.798 111.736  99.056  1.00  4.90              
ATOM   3587  HD1 ARG A 223     141.911 111.527 100.122  1.00  4.90              
ATOM   3588  HD2 ARG A 223     142.235 112.720  98.873  1.00  4.90              
ATOM   3589  NE  ARG A 223     142.510 110.724  98.247  1.00  4.90              
ATOM   3590  HE  ARG A 223     142.683 110.945  97.283  1.00  4.90              
ATOM   3591  CZ  ARG A 223     142.833 109.513  98.669  1.00  4.90              
ATOM   3592  NH1 ARG A 223     142.628 109.139  99.891  1.00  4.90              
ATOM   3593 1HH1 ARG A 223     142.010 109.708 100.470  1.00  4.90              
ATOM   3594 2HH1 ARG A 223     142.478 108.165 100.132  1.00  4.90              
ATOM   3595  NH2 ARG A 223     143.360 108.635  97.867  1.00  4.90              
ATOM   3596 1HH2 ARG A 223     143.567 108.863  96.914  1.00  4.90              
ATOM   3597 2HH2 ARG A 223     143.582 107.732  98.247  1.00  4.90              
ATOM   3598  C   ARG A 223     137.228 109.477  98.387  1.00  4.90              
ATOM   3599  O   ARG A 223     137.066 109.457  97.170  1.00  4.90              
ATOM   3600  N   ASN A 224     136.613 108.649  99.228  1.00  4.62              
ATOM   3601  H   ASN A 224     136.757 108.819 100.217  1.00  4.62              
ATOM   3602  CA  ASN A 224     135.633 107.629  98.895  1.00  4.62              
ATOM   3603  HA  ASN A 224     135.927 107.156  97.956  1.00  4.62              
ATOM   3604  CB  ASN A 224     135.592 106.549 100.003  1.00  4.62              
ATOM   3605  HB1 ASN A 224     134.781 105.859  99.770  1.00  4.62              
ATOM   3606  HB2 ASN A 224     135.326 107.010 100.952  1.00  4.62              
ATOM   3607  CG  ASN A 224     136.853 105.710 100.176  1.00  4.62              
ATOM   3608  OD1 ASN A 224     136.809 104.491 100.181  1.00  4.62              
ATOM   3609  ND2 ASN A 224     138.015 106.293 100.326  1.00  4.62              
ATOM   3610 1HD2 ASN A 224     138.022 107.275 100.555  1.00  4.62              
ATOM   3611 2HD2 ASN A 224     138.820 105.727 100.520  1.00  4.62              
ATOM   3612  C   ASN A 224     134.214 108.157  98.676  1.00  4.62              
ATOM   3613  O   ASN A 224     133.430 107.466  98.030  1.00  4.62              
ATOM   3614  N   ASP A 225     133.910 109.356  99.183  1.00  4.52              
ATOM   3615  H   ASP A 225     134.619 109.845  99.720  1.00  4.52              
ATOM   3616  CA  ASP A 225     132.568 109.950  99.215  1.00  4.52              
ATOM   3617  HA  ASP A 225     131.843 109.208  98.877  1.00  4.52              
ATOM   3618  CB  ASP A 225     132.199 110.327 100.665  1.00  4.52              
ATOM   3619  HB1 ASP A 225     131.248 110.862 100.670  1.00  4.52              
ATOM   3620  HB2 ASP A 225     132.961 110.995 101.065  1.00  4.52              
ATOM   3621  CG  ASP A 225     132.063 109.125 101.597  1.00  4.52              
ATOM   3622  OD1 ASP A 225     132.964 108.969 102.454  1.00  4.52              
ATOM   3623  OD2 ASP A 225     131.060 108.390 101.454  1.00  4.52              
ATOM   3624  C   ASP A 225     132.449 111.158  98.276  1.00  4.52              
ATOM   3625  O   ASP A 225     131.592 112.038  98.428  1.00  4.52              
ATOM   3626  N   SER A 226     133.304 111.163  97.255  1.00  5.05              
ATOM   3627  H   SER A 226     134.001 110.434  97.274  1.00  5.05              
ATOM   3628  CA  SER A 226     133.235 111.947  96.017  1.00  5.05              
ATOM   3629  HA  SER A 226     133.180 113.006  96.268  1.00  5.05              
ATOM   3630  CB  SER A 226     134.526 111.679  95.215  1.00  5.05              
ATOM   3631  HB1 SER A 226     134.579 112.385  94.385  1.00  5.05              
ATOM   3632  HB2 SER A 226     134.489 110.668  94.804  1.00  5.05              
ATOM   3633  OG  SER A 226     135.706 111.794  95.995  1.00  5.05              
ATOM   3634  HG  SER A 226     136.036 110.901  96.189  1.00  5.05              
ATOM   3635  C   SER A 226     132.029 111.584  95.145  1.00  5.05              
ATOM   3636  O   SER A 226     132.142 111.418  93.927  1.00  5.05              
ATOM   3637  N   LEU A 227     130.884 111.391  95.790  1.00  5.15              
ATOM   3638  H   LEU A 227     130.892 111.572  96.787  1.00  5.15              
ATOM   3639  CA  LEU A 227     129.639 110.950  95.198  1.00  5.15              
ATOM   3640  HA  LEU A 227     129.792 109.963  94.761  1.00  5.15              
ATOM   3641  CB  LEU A 227     128.562 110.865  96.303  1.00  5.15              
ATOM   3642  HB1 LEU A 227     127.616 110.563  95.853  1.00  5.15              
ATOM   3643  HB2 LEU A 227     128.421 111.865  96.718  1.00  5.15              
ATOM   3644  CG  LEU A 227     128.872 109.898  97.461  1.00  5.15              
ATOM   3645  HG  LEU A 227     129.809 110.179  97.932  1.00  5.15              
ATOM   3646  CD1 LEU A 227     127.774 109.984  98.519  1.00  5.15              
ATOM   3647 1HD1 LEU A 227     128.032 109.340  99.361  1.00  5.15              
ATOM   3648 2HD1 LEU A 227     127.692 111.006  98.881  1.00  5.15              
ATOM   3649 3HD1 LEU A 227     126.819 109.668  98.101  1.00  5.15              
ATOM   3650  CD2 LEU A 227     128.976 108.453  96.989  1.00  5.15              
ATOM   3651 1HD2 LEU A 227     129.169 107.811  97.849  1.00  5.15              
ATOM   3652 2HD2 LEU A 227     128.055 108.133  96.502  1.00  5.15              
ATOM   3653 3HD2 LEU A 227     129.816 108.346  96.307  1.00  5.15              
ATOM   3654  C   LEU A 227     129.174 111.889  94.097  1.00  5.15              
ATOM   3655  O   LEU A 227     129.504 113.073  94.018  1.00  5.15              
ATOM   3656  N   SER A 228     128.342 111.328  93.235  1.00  4.89              
ATOM   3657  H   SER A 228     128.062 110.372  93.395  1.00  4.89              
ATOM   3658  CA  SER A 228     127.713 112.111  92.192  1.00  4.89              
ATOM   3659  HA  SER A 228     128.470 112.753  91.740  1.00  4.89              
ATOM   3660  CB  SER A 228     127.163 111.178  91.108  1.00  4.89              
ATOM   3661  HB1 SER A 228     126.164 110.835  91.377  1.00  4.89              
ATOM   3662  HB2 SER A 228     127.813 110.309  91.034  1.00  4.89              
ATOM   3663  OG  SER A 228     127.126 111.851  89.856  1.00  4.89              
ATOM   3664  HG  SER A 228     126.793 111.231  89.180  1.00  4.89              
ATOM   3665  C   SER A 228     126.588 112.999  92.710  1.00  4.89              
ATOM   3666  O   SER A 228     126.143 112.877  93.848  1.00  4.89              
ATOM   3667  N   SER A 229     125.990 113.758  91.791  1.00  4.76              
ATOM   3668  H   SER A 229     126.400 113.739  90.868  1.00  4.76              
ATOM   3669  CA  SER A 229     124.591 114.180  91.901  1.00  4.76              
ATOM   3670  HA  SER A 229     124.449 114.579  92.907  1.00  4.76              
ATOM   3671  CB  SER A 229     124.297 115.314  90.905  1.00  4.76              
ATOM   3672  HB1 SER A 229     124.210 114.903  89.898  1.00  4.76              
ATOM   3673  HB2 SER A 229     125.126 116.024  90.918  1.00  4.76              
ATOM   3674  OG  SER A 229     123.107 116.015  91.244  1.00  4.76              
ATOM   3675  HG  SER A 229     123.278 116.505  92.060  1.00  4.76              
ATOM   3676  C   SER A 229     123.606 112.994  91.762  1.00  4.76              
ATOM   3677  O   SER A 229     122.654 113.034  90.973  1.00  4.76              
ATOM   3678  N   VAL A 230     123.836 111.914  92.519  1.00  4.76              
ATOM   3679  H   VAL A 230     124.610 111.993  93.169  1.00  4.76              
ATOM   3680  CA  VAL A 230     122.763 110.999  92.931  1.00  4.76              
ATOM   3681  HA  VAL A 230     122.275 110.614  92.036  1.00  4.76              
ATOM   3682  CB  VAL A 230     123.284 109.789  93.739  1.00  4.76              
ATOM   3683  HB  VAL A 230     122.421 109.252  94.136  1.00  4.76              
ATOM   3684  CG1 VAL A 230     124.045 108.821  92.825  1.00  4.76              
ATOM   3685 1HG1 VAL A 230     124.338 107.938  93.393  1.00  4.76              
ATOM   3686 2HG1 VAL A 230     123.403 108.498  92.004  1.00  4.76              
ATOM   3687 3HG1 VAL A 230     124.938 109.292  92.422  1.00  4.76              
ATOM   3688  CG2 VAL A 230     124.188 110.176  94.916  1.00  4.76              
ATOM   3689 1HG2 VAL A 230     124.424 109.289  95.502  1.00  4.76              
ATOM   3690 2HG2 VAL A 230     125.122 110.607  94.564  1.00  4.76              
ATOM   3691 3HG2 VAL A 230     123.683 110.894  95.564  1.00  4.76              
ATOM   3692  C   VAL A 230     121.707 111.774  93.720  1.00  4.76              
ATOM   3693  O   VAL A 230     122.004 112.845  94.249  1.00  4.76              
ATOM   3694  N   LYS A 231     120.457 111.287  93.748  1.00  4.82              
ATOM   3695  H   LYS A 231     120.283 110.376  93.350  1.00  4.82              
ATOM   3696  CA  LYS A 231     119.315 112.138  94.153  1.00  4.82              
ATOM   3697  HA  LYS A 231     119.715 113.041  94.621  1.00  4.82              
ATOM   3698  CB  LYS A 231     118.518 112.633  92.932  1.00  4.82              
ATOM   3699  HB1 LYS A 231     117.799 113.379  93.279  1.00  4.82              
ATOM   3700  HB2 LYS A 231     117.963 111.804  92.489  1.00  4.82              
ATOM   3701  CG  LYS A 231     119.421 113.271  91.860  1.00  4.82              
ATOM   3702  HG1 LYS A 231     119.820 112.475  91.229  1.00  4.82              
ATOM   3703  HG2 LYS A 231     120.253 113.786  92.343  1.00  4.82              
ATOM   3704  CD  LYS A 231     118.686 114.301  90.991  1.00  4.82              
ATOM   3705  HD1 LYS A 231     118.589 115.235  91.548  1.00  4.82              
ATOM   3706  HD2 LYS A 231     117.683 113.933  90.766  1.00  4.82              
ATOM   3707  CE  LYS A 231     119.405 114.559  89.659  1.00  4.82              
ATOM   3708  HE1 LYS A 231     118.913 115.383  89.136  1.00  4.82              
ATOM   3709  HE2 LYS A 231     119.280 113.666  89.043  1.00  4.82              
ATOM   3710  NZ  LYS A 231     120.858 114.838  89.799  1.00  4.82              
ATOM   3711  HZ1 LYS A 231     121.314 114.720  88.896  1.00  4.82              
ATOM   3712  HZ2 LYS A 231     121.064 115.754  90.177  1.00  4.82              
ATOM   3713  HZ3 LYS A 231     121.314 114.161  90.405  1.00  4.82              
ATOM   3714  C   LYS A 231     118.392 111.607  95.255  1.00  4.82              
ATOM   3715  O   LYS A 231     117.678 112.381  95.881  1.00  4.82              
ATOM   3716  N   VAL A 232     118.516 110.320  95.546  1.00  3.93              
ATOM   3717  H   VAL A 232     119.071 109.769  94.907  1.00  3.93              
ATOM   3718  CA  VAL A 232     118.403 109.695  96.871  1.00  3.93              
ATOM   3719  HA  VAL A 232     118.627 110.434  97.642  1.00  3.93              
ATOM   3720  CB  VAL A 232     117.024 109.066  97.169  1.00  3.93              
ATOM   3721  HB  VAL A 232     117.158 108.312  97.946  1.00  3.93              
ATOM   3722  CG1 VAL A 232     116.042 110.105  97.721  1.00  3.93              
ATOM   3723 1HG1 VAL A 232     115.111 109.614  98.007  1.00  3.93              
ATOM   3724 2HG1 VAL A 232     116.468 110.586  98.601  1.00  3.93              
ATOM   3725 3HG1 VAL A 232     115.829 110.864  96.968  1.00  3.93              
ATOM   3726  CG2 VAL A 232     116.379 108.383  95.958  1.00  3.93              
ATOM   3727 1HG2 VAL A 232     115.520 107.798  96.286  1.00  3.93              
ATOM   3728 2HG2 VAL A 232     116.052 109.127  95.232  1.00  3.93              
ATOM   3729 3HG2 VAL A 232     117.101 107.720  95.489  1.00  3.93              
ATOM   3730  C   VAL A 232     119.510 108.644  96.895  1.00  3.93              
ATOM   3731  O   VAL A 232     119.940 108.165  95.848  1.00  3.93              
ATOM   3732  N   LEU A 233     119.967 108.296  98.085  1.00  3.97              
ATOM   3733  H   LEU A 233     119.620 108.787  98.896  1.00  3.97              
ATOM   3734  CA  LEU A 233     120.584 107.013  98.375  1.00  3.97              
ATOM   3735  HA  LEU A 233     120.288 106.280  97.625  1.00  3.97              
ATOM   3736  CB  LEU A 233     122.124 107.096  98.454  1.00  3.97              
ATOM   3737  HB1 LEU A 233     122.475 106.244  99.039  1.00  3.97              
ATOM   3738  HB2 LEU A 233     122.385 107.999  98.999  1.00  3.97              
ATOM   3739  CG  LEU A 233     122.921 107.113  97.141  1.00  3.97              
ATOM   3740  HG  LEU A 233     122.684 108.025  96.595  1.00  3.97              
ATOM   3741  CD1 LEU A 233     124.418 107.107  97.478  1.00  3.97              
ATOM   3742 1HD1 LEU A 233     125.007 107.150  96.562  1.00  3.97              
ATOM   3743 2HD1 LEU A 233     124.664 107.974  98.092  1.00  3.97              
ATOM   3744 3HD1 LEU A 233     124.680 106.200  98.024  1.00  3.97              
ATOM   3745  CD2 LEU A 233     122.635 105.911  96.243  1.00  3.97              
ATOM   3746 1HD2 LEU A 233     123.255 105.967  95.349  1.00  3.97              
ATOM   3747 2HD2 LEU A 233     122.843 104.984  96.771  1.00  3.97              
ATOM   3748 3HD2 LEU A 233     121.593 105.929  95.923  1.00  3.97              
ATOM   3749  C   LEU A 233     120.024 106.572  99.704  1.00  3.97              
ATOM   3750  O   LEU A 233     119.947 107.419 100.613  1.00  3.97              
ATOM   3751  N   ASP A 234     119.741 105.255  99.783  1.00  3.89              
ATOM   3752  H   ASP A 234     119.648 104.741  98.916  1.00  3.89              
ATOM   3753  CA  ASP A 234     119.783 104.503 101.049  1.00  3.89              
ATOM   3754  HA  ASP A 234     119.042 104.923 101.706  1.00  3.89              
ATOM   3755  CB  ASP A 234     119.340 103.060 100.750  1.00  3.89              
ATOM   3756  HB1 ASP A 234     119.968 102.711  99.936  1.00  3.89              
ATOM   3757  HB2 ASP A 234     118.304 103.072 100.410  1.00  3.89              
ATOM   3758  CG  ASP A 234     119.480 102.020 101.860  1.00  3.89              
ATOM   3759  OD1 ASP A 234     118.680 101.912 102.812  1.00  3.89              
ATOM   3760  OD2 ASP A 234     120.450 101.252 101.731  1.00  3.89              
ATOM   3761  C   ASP A 234     121.187 104.733 101.697  1.00  3.89              
ATOM   3762  O   ASP A 234     121.643 105.867 101.831  1.00  3.89              
ATOM   3763  N   LEU A 235     121.887 103.676 102.083  1.00  4.35              
ATOM   3764  H   LEU A 235     121.398 102.795 102.015  1.00  4.35              
ATOM   3765  CA  LEU A 235     123.209 103.576 102.694  1.00  4.35              
ATOM   3766  HA  LEU A 235     123.857 103.099 101.961  1.00  4.35              
ATOM   3767  CB  LEU A 235     123.908 104.872 103.157  1.00  4.35              
ATOM   3768  HB1 LEU A 235     124.680 104.610 103.880  1.00  4.35              
ATOM   3769  HB2 LEU A 235     123.192 105.501 103.685  1.00  4.35              
ATOM   3770  CG  LEU A 235     124.612 105.655 102.035  1.00  4.35              
ATOM   3771  HG  LEU A 235     123.957 105.821 101.183  1.00  4.35              
ATOM   3772  CD1 LEU A 235     125.040 107.002 102.601  1.00  4.35              
ATOM   3773 1HD1 LEU A 235     125.407 107.624 101.788  1.00  4.35              
ATOM   3774 2HD1 LEU A 235     124.185 107.489 103.065  1.00  4.35              
ATOM   3775 3HD1 LEU A 235     125.819 106.844 103.343  1.00  4.35              
ATOM   3776  CD2 LEU A 235     125.869 104.944 101.528  1.00  4.35              
ATOM   3777 1HD2 LEU A 235     126.378 105.580 100.803  1.00  4.35              
ATOM   3778 2HD2 LEU A 235     126.545 104.745 102.355  1.00  4.35              
ATOM   3779 3HD2 LEU A 235     125.607 104.007 101.042  1.00  4.35              
ATOM   3780  C   LEU A 235     123.089 102.554 103.854  1.00  4.35              
ATOM   3781  O   LEU A 235     123.372 102.797 105.040  1.00  4.35              
ATOM   3782  N   SER A 236     122.626 101.358 103.504  1.00  4.37              
ATOM   3783  H   SER A 236     122.268 101.231 102.558  1.00  4.37              
ATOM   3784  CA  SER A 236     122.556 100.218 104.406  1.00  4.37              
ATOM   3785  HA  SER A 236     122.303 100.580 105.399  1.00  4.37              
ATOM   3786  CB  SER A 236     121.441  99.254 103.976  1.00  4.37              
ATOM   3787  HB1 SER A 236     121.481  98.363 104.603  1.00  4.37              
ATOM   3788  HB2 SER A 236     121.577  98.974 102.933  1.00  4.37              
ATOM   3789  OG  SER A 236     120.164  99.832 104.144  1.00  4.37              
ATOM   3790  HG  SER A 236     120.038 100.456 103.395  1.00  4.37              
ATOM   3791  C   SER A 236     123.905  99.502 104.542  1.00  4.37              
ATOM   3792  O   SER A 236     124.002  98.290 104.344  1.00  4.37              
ATOM   3793  N   PHE A 237     124.959 100.265 104.840  1.00  4.43              
ATOM   3794  H   PHE A 237     124.790 101.247 105.024  1.00  4.43              
ATOM   3795  CA  PHE A 237     126.299  99.736 105.085  1.00  4.43              
ATOM   3796  HA  PHE A 237     126.371  98.783 104.571  1.00  4.43              
ATOM   3797  CB  PHE A 237     127.357 100.657 104.435  1.00  4.43              
ATOM   3798  HB1 PHE A 237     127.108 100.707 103.375  1.00  4.43              
ATOM   3799  HB2 PHE A 237     128.325 100.159 104.494  1.00  4.43              
ATOM   3800  CG  PHE A 237     127.563 102.099 104.890  1.00  4.43              
ATOM   3801  CD1 PHE A 237     127.275 102.558 106.193  1.00  4.43              
ATOM   3802  HD1 PHE A 237     126.810 101.919 106.923  1.00  4.43              
ATOM   3803  CE1 PHE A 237     127.606 103.873 106.567  1.00  4.43              
ATOM   3804  HE1 PHE A 237     127.390 104.222 107.566  1.00  4.43              
ATOM   3805  CZ  PHE A 237     128.198 104.749 105.641  1.00  4.43              
ATOM   3806  HZ  PHE A 237     128.440 105.767 105.917  1.00  4.43              
ATOM   3807  CE2 PHE A 237     128.460 104.310 104.337  1.00  4.43              
ATOM   3808  HE2 PHE A 237     128.909 104.989 103.623  1.00  4.43              
ATOM   3809  CD2 PHE A 237     128.151 102.989 103.969  1.00  4.43              
ATOM   3810  HD2 PHE A 237     128.377 102.655 102.967  1.00  4.43              
ATOM   3811  C   PHE A 237     126.527  99.408 106.563  1.00  4.43              
ATOM   3812  O   PHE A 237     125.612  99.483 107.385  1.00  4.43              
ATOM   3813  N   ASN A 238     127.762  99.042 106.895  1.00  4.49              
ATOM   3814  H   ASN A 238     128.458  99.042 106.162  1.00  4.49              
ATOM   3815  CA  ASN A 238     128.226  98.755 108.245  1.00  4.49              
ATOM   3816  HA  ASN A 238     129.181  98.261 108.133  1.00  4.49              
ATOM   3817  CB  ASN A 238     128.508 100.061 108.997  1.00  4.49              
ATOM   3818  HB1 ASN A 238     128.764  99.838 110.033  1.00  4.49              
ATOM   3819  HB2 ASN A 238     127.621 100.692 108.994  1.00  4.49              
ATOM   3820  CG  ASN A 238     129.674 100.816 108.402  1.00  4.49              
ATOM   3821  OD1 ASN A 238     130.306 100.414 107.440  1.00  4.49              
ATOM   3822  ND2 ASN A 238     130.033 101.915 109.004  1.00  4.49              
ATOM   3823 1HD2 ASN A 238     129.558 102.194 109.843  1.00  4.49              
ATOM   3824 2HD2 ASN A 238     130.796 102.430 108.601  1.00  4.49              
ATOM   3825  C   ASN A 238     127.426  97.702 109.044  1.00  4.49              
ATOM   3826  O   ASN A 238     127.457  97.696 110.272  1.00  4.49              
ATOM   3827  N   THR A 239     126.674  96.826 108.369  1.00  4.44              
ATOM   3828  H   THR A 239     126.676  96.888 107.360  1.00  4.44              
ATOM   3829  CA  THR A 239     125.517  96.210 109.031  1.00  4.44              
ATOM   3830  HA  THR A 239     125.116  96.986 109.683  1.00  4.44              
ATOM   3831  CB  THR A 239     124.393  95.892 108.019  1.00  4.44              
ATOM   3832  HB  THR A 239     124.756  96.089 107.010  1.00  4.44              
ATOM   3833  CG2 THR A 239     123.833  94.472 108.047  1.00  4.44              
ATOM   3834 1HG2 THR A 239     124.598  93.767 107.725  1.00  4.44              
ATOM   3835 2HG2 THR A 239     123.471  94.214 109.040  1.00  4.44              
ATOM   3836 3HG2 THR A 239     122.989  94.423 107.366  1.00  4.44              
ATOM   3837  OG1 THR A 239     123.292  96.743 108.253  1.00  4.44              
ATOM   3838  HG1 THR A 239     123.589  97.646 108.073  1.00  4.44              
ATOM   3839  C   THR A 239     125.798  95.058 110.006  1.00  4.44              
ATOM   3840  O   THR A 239     125.070  94.853 110.982  1.00  4.44              
ATOM   3841  N   ARG A 240     126.847  94.281 109.760  1.00  4.56              
ATOM   3842  H   ARG A 240     127.436  94.542 108.980  1.00  4.56              
ATOM   3843  CA  ARG A 240     127.292  93.161 110.607  1.00  4.56              
ATOM   3844  HA  ARG A 240     127.136  93.382 111.662  1.00  4.56              
ATOM   3845  CB  ARG A 240     126.586  91.844 110.224  1.00  4.56              
ATOM   3846  HB1 ARG A 240     127.180  91.029 110.636  1.00  4.56              
ATOM   3847  HB2 ARG A 240     126.576  91.726 109.138  1.00  4.56              
ATOM   3848  CG  ARG A 240     125.156  91.721 110.767  1.00  4.56              
ATOM   3849  HG1 ARG A 240     124.468  92.241 110.101  1.00  4.56              
ATOM   3850  HG2 ARG A 240     125.102  92.176 111.752  1.00  4.56              
ATOM   3851  CD  ARG A 240     124.731  90.255 110.904  1.00  4.56              
ATOM   3852  HD1 ARG A 240     124.840  89.769 109.933  1.00  4.56              
ATOM   3853  HD2 ARG A 240     123.681  90.226 111.200  1.00  4.56              
ATOM   3854  NE  ARG A 240     125.548  89.560 111.923  1.00  4.56              
ATOM   3855  HE  ARG A 240     126.140  90.139 112.496  1.00  4.56              
ATOM   3856  CZ  ARG A 240     125.660  88.260 112.106  1.00  4.56              
ATOM   3857  NH1 ARG A 240     124.956  87.406 111.421  1.00  4.56              
ATOM   3858 1HH1 ARG A 240     124.318  87.756 110.730  1.00  4.56              
ATOM   3859 2HH1 ARG A 240     125.007  86.422 111.618  1.00  4.56              
ATOM   3860  NH2 ARG A 240     126.481  87.780 112.997  1.00  4.56              
ATOM   3861 1HH2 ARG A 240     127.058  88.394 113.548  1.00  4.56              
ATOM   3862 2HH2 ARG A 240     126.575  86.789 113.116  1.00  4.56              
ATOM   3863  C   ARG A 240     128.798  93.037 110.397  1.00  4.56              
ATOM   3864  O   ARG A 240     129.283  92.062 109.826  1.00  4.56              
ATOM   3865  N   LEU A 241     129.502  94.122 110.713  1.00  4.75              
ATOM   3866  H   LEU A 241     129.052  94.835 111.282  1.00  4.75              
ATOM   3867  CA  LEU A 241     130.779  94.457 110.071  1.00  4.75              
ATOM   3868  HA  LEU A 241     131.239  93.551 109.670  1.00  4.75              
ATOM   3869  CB  LEU A 241     130.475  95.433 108.921  1.00  4.75              
ATOM   3870  HB1 LEU A 241     129.834  96.231 109.295  1.00  4.75              
ATOM   3871  HB2 LEU A 241     129.943  94.894 108.135  1.00  4.75              
ATOM   3872  CG  LEU A 241     131.737  96.083 108.338  1.00  4.75              
ATOM   3873  HG  LEU A 241     132.197  96.734 109.078  1.00  4.75              
ATOM   3874  CD1 LEU A 241     132.762  95.046 107.915  1.00  4.75              
ATOM   3875 1HD1 LEU A 241     133.635  95.576 107.554  1.00  4.75              
ATOM   3876 2HD1 LEU A 241     133.101  94.407 108.715  1.00  4.75              
ATOM   3877 3HD1 LEU A 241     132.326  94.416 107.146  1.00  4.75              
ATOM   3878  CD2 LEU A 241     131.403  96.910 107.103  1.00  4.75              
ATOM   3879 1HD2 LEU A 241     130.703  96.382 106.454  1.00  4.75              
ATOM   3880 2HD2 LEU A 241     131.001  97.872 107.387  1.00  4.75              
ATOM   3881 3HD2 LEU A 241     132.319  97.099 106.557  1.00  4.75              
ATOM   3882  C   LEU A 241     131.740  95.110 111.087  1.00  4.75              
ATOM   3883  O   LEU A 241     131.432  96.119 111.719  1.00  4.75              
ATOM   3884  N   SER A 242     132.941  94.545 111.162  1.00  5.09              
ATOM   3885  H   SER A 242     133.063  93.696 110.629  1.00  5.09              
ATOM   3886  CA  SER A 242     134.047  94.846 112.074  1.00  5.09              
ATOM   3887  HA  SER A 242     133.629  94.942 113.073  1.00  5.09              
ATOM   3888  CB  SER A 242     134.999  93.638 112.080  1.00  5.09              
ATOM   3889  HB1 SER A 242     135.735  93.750 112.878  1.00  5.09              
ATOM   3890  HB2 SER A 242     135.516  93.582 111.121  1.00  5.09              
ATOM   3891  OG  SER A 242     134.271  92.446 112.284  1.00  5.09              
ATOM   3892  HG  SER A 242     134.892  91.709 112.298  1.00  5.09              
ATOM   3893  C   SER A 242     134.875  96.120 111.834  1.00  5.09              
ATOM   3894  O   SER A 242     136.105  96.095 111.973  1.00  5.09              
ATOM   3895  N   ASN A 243     134.250  97.255 111.514  1.00  5.04              
ATOM   3896  H   ASN A 243     133.238  97.262 111.454  1.00  5.04              
ATOM   3897  CA  ASN A 243     135.005  98.513 111.479  1.00  5.04              
ATOM   3898  HA  ASN A 243     135.882  98.317 110.861  1.00  5.04              
ATOM   3899  CB  ASN A 243     134.259  99.676 110.793  1.00  5.04              
ATOM   3900  HB1 ASN A 243     134.854 100.013 109.947  1.00  5.04              
ATOM   3901  HB2 ASN A 243     134.206 100.521 111.474  1.00  5.04              
ATOM   3902  CG  ASN A 243     132.856  99.421 110.291  1.00  5.04              
ATOM   3903  OD1 ASN A 243     131.908  99.334 111.054  1.00  5.04              
ATOM   3904  ND2 ASN A 243     132.671  99.411 108.996  1.00  5.04              
ATOM   3905 1HD2 ASN A 243     133.460  99.222 108.391  1.00  5.04              
ATOM   3906 2HD2 ASN A 243     131.737  99.388 108.622  1.00  5.04              
ATOM   3907  C   ASN A 243     135.570  98.919 112.835  1.00  5.04              
ATOM   3908  O   ASN A 243     135.064  98.493 113.873  1.00  5.04              
ATOM   3909  N   GLN A 244     136.606  99.761 112.810  1.00  4.74              
ATOM   3910  H   GLN A 244     136.936 100.083 111.905  1.00  4.74              
ATOM   3911  CA  GLN A 244     137.447  99.987 113.989  1.00  4.74              
ATOM   3912  HA  GLN A 244     136.938  99.608 114.877  1.00  4.74              
ATOM   3913  CB  GLN A 244     138.742  99.167 113.835  1.00  4.74              
ATOM   3914  HB1 GLN A 244     139.503  99.544 114.520  1.00  4.74              
ATOM   3915  HB2 GLN A 244     139.118  99.281 112.816  1.00  4.74              
ATOM   3916  CG  GLN A 244     138.510  97.675 114.148  1.00  4.74              
ATOM   3917  HG1 GLN A 244     137.513  97.369 113.842  1.00  4.74              
ATOM   3918  HG2 GLN A 244     138.582  97.519 115.224  1.00  4.74              
ATOM   3919  CD  GLN A 244     139.518  96.774 113.447  1.00  4.74              
ATOM   3920  OE1 GLN A 244     140.673  96.691 113.816  1.00  4.74              
ATOM   3921  NE2 GLN A 244     139.115  96.079 112.406  1.00  4.74              
ATOM   3922 1HE2 GLN A 244     138.152  96.132 112.092  1.00  4.74              
ATOM   3923 2HE2 GLN A 244     139.811  95.527 111.936  1.00  4.74              
ATOM   3924  C   GLN A 244     137.736 101.447 114.307  1.00  4.74              
ATOM   3925  O   GLN A 244     137.744 101.820 115.476  1.00  4.74              
ATOM   3926  N   ALA A 245     137.881 102.276 113.280  1.00  4.75              
ATOM   3927  H   ALA A 245     137.907 101.900 112.343  1.00  4.75              
ATOM   3928  CA  ALA A 245     137.861 103.727 113.375  1.00  4.75              
ATOM   3929  HA  ALA A 245     137.064 104.034 114.046  1.00  4.75              
ATOM   3930  CB  ALA A 245     139.218 104.226 113.902  1.00  4.75              
ATOM   3931  HB1 ALA A 245     139.202 105.312 113.989  1.00  4.75              
ATOM   3932  HB2 ALA A 245     139.420 103.802 114.885  1.00  4.75              
ATOM   3933  HB3 ALA A 245     140.015 103.934 113.216  1.00  4.75              
ATOM   3934  C   ALA A 245     137.585 104.304 112.000  1.00  4.75              
ATOM   3935  O   ALA A 245     137.865 103.671 110.980  1.00  4.75              
ATOM   3936  N   PHE A 246     137.085 105.532 111.971  1.00  5.22              
ATOM   3937  H   PHE A 246     136.960 106.033 112.841  1.00  5.22              
ATOM   3938  CA  PHE A 246     136.701 106.221 110.751  1.00  5.22              
ATOM   3939  HA  PHE A 246     136.925 105.615 109.873  1.00  5.22              
ATOM   3940  CB  PHE A 246     135.186 106.479 110.782  1.00  5.22              
ATOM   3941  HB1 PHE A 246     134.893 106.976 109.856  1.00  5.22              
ATOM   3942  HB2 PHE A 246     134.955 107.161 111.602  1.00  5.22              
ATOM   3943  CG  PHE A 246     134.362 105.211 110.952  1.00  5.22              
ATOM   3944  CD1 PHE A 246     134.090 104.707 112.237  1.00  5.22              
ATOM   3945  HD1 PHE A 246     134.449 105.235 113.111  1.00  5.22              
ATOM   3946  CE1 PHE A 246     133.348 103.522 112.388  1.00  5.22              
ATOM   3947  HE1 PHE A 246     133.112 103.153 113.374  1.00  5.22              
ATOM   3948  CZ  PHE A 246     132.861 102.842 111.261  1.00  5.22              
ATOM   3949  HZ  PHE A 246     132.254 101.957 111.392  1.00  5.22              
ATOM   3950  CE2 PHE A 246     133.157 103.322 109.974  1.00  5.22              
ATOM   3951  HE2 PHE A 246     132.813 102.788 109.100  1.00  5.22              
ATOM   3952  CD2 PHE A 246     133.901 104.505 109.826  1.00  5.22              
ATOM   3953  HD2 PHE A 246     134.108 104.881 108.843  1.00  5.22              
ATOM   3954  C   PHE A 246     137.527 107.488 110.669  1.00  5.22              
ATOM   3955  O   PHE A 246     137.636 108.197 111.673  1.00  5.22              
ATOM   3956  N   PHE A 247     138.113 107.785 109.506  1.00  5.11              
ATOM   3957  H   PHE A 247     137.974 107.204 108.688  1.00  5.11              
ATOM   3958  CA  PHE A 247     138.522 109.164 109.293  1.00  5.11              
ATOM   3959  HA  PHE A 247     139.159 109.465 110.126  1.00  5.11              
ATOM   3960  CB  PHE A 247     139.330 109.345 108.002  1.00  5.11              
ATOM   3961  HB1 PHE A 247     139.440 110.412 107.805  1.00  5.11              
ATOM   3962  HB2 PHE A 247     138.775 108.926 107.168  1.00  5.11              
ATOM   3963  CG  PHE A 247     140.726 108.754 108.057  1.00  5.11              
ATOM   3964  CD1 PHE A 247     141.708 109.346 108.876  1.00  5.11              
ATOM   3965  HD1 PHE A 247     141.468 110.215 109.470  1.00  5.11              
ATOM   3966  CE1 PHE A 247     143.006 108.808 108.926  1.00  5.11              
ATOM   3967  HE1 PHE A 247     143.757 109.263 109.555  1.00  5.11              
ATOM   3968  CZ  PHE A 247     143.328 107.677 108.156  1.00  5.11              
ATOM   3969  HZ  PHE A 247     144.326 107.262 108.197  1.00  5.11              
ATOM   3970  CE2 PHE A 247     142.354 107.089 107.330  1.00  5.11              
ATOM   3971  HE2 PHE A 247     142.601 106.226 106.728  1.00  5.11              
ATOM   3972  CD2 PHE A 247     141.056 107.628 107.283  1.00  5.11              
ATOM   3973  HD2 PHE A 247     140.311 107.175 106.648  1.00  5.11              
ATOM   3974  C   PHE A 247     137.290 110.050 109.325  1.00  5.11              
ATOM   3975  O   PHE A 247     136.158 109.606 109.131  1.00  5.11              
ATOM   3976  N   GLY A 248     137.534 111.311 109.629  1.00  5.80              
ATOM   3977  H   GLY A 248     138.485 111.645 109.653  1.00  5.80              
ATOM   3978  CA  GLY A 248     136.500 112.170 110.144  1.00  5.80              
ATOM   3979  HA1 GLY A 248     136.500 112.119 111.232  1.00  5.80              
ATOM   3980  HA2 GLY A 248     135.524 111.838 109.794  1.00  5.80              
ATOM   3981  C   GLY A 248     136.679 113.606 109.734  1.00  5.80              
ATOM   3982  O   GLY A 248     137.734 114.009 109.245  1.00  5.80              
ATOM   3983  N   LEU A 249     135.605 114.361 109.950  1.00  6.46              
ATOM   3984  H   LEU A 249     134.819 113.943 110.426  1.00  6.46              
ATOM   3985  CA  LEU A 249     135.462 115.739 109.495  1.00  6.46              
ATOM   3986  HA  LEU A 249     134.404 115.997 109.537  1.00  6.46              
ATOM   3987  CB  LEU A 249     136.229 116.688 110.460  1.00  6.46              
ATOM   3988  HB1 LEU A 249     136.280 117.677 110.002  1.00  6.46              
ATOM   3989  HB2 LEU A 249     137.258 116.340 110.549  1.00  6.46              
ATOM   3990  CG  LEU A 249     135.674 116.915 111.879  1.00  6.46              
ATOM   3991  HG  LEU A 249     136.376 117.573 112.392  1.00  6.46              
ATOM   3992  CD1 LEU A 249     134.324 117.631 111.845  1.00  6.46              
ATOM   3993 1HD1 LEU A 249     134.012 117.867 112.864  1.00  6.46              
ATOM   3994 2HD1 LEU A 249     134.408 118.559 111.283  1.00  6.46              
ATOM   3995 3HD1 LEU A 249     133.566 117.002 111.381  1.00  6.46              
ATOM   3996  CD2 LEU A 249     135.548 115.646 112.723  1.00  6.46              
ATOM   3997 1HD2 LEU A 249     135.344 115.923 113.758  1.00  6.46              
ATOM   3998 2HD2 LEU A 249     134.719 115.031 112.376  1.00  6.46              
ATOM   3999 3HD2 LEU A 249     136.479 115.081 112.685  1.00  6.46              
ATOM   4000  C   LEU A 249     135.865 115.930 108.044  1.00  6.46              
ATOM   4001  O   LEU A 249     136.490 116.929 107.668  1.00  6.46              
ATOM   4002  N   ASN A 250     135.544 114.933 107.224  1.00  7.98              
ATOM   4003  H   ASN A 250     135.016 114.134 107.543  1.00  7.98              
ATOM   4004  CA  ASN A 250     135.891 115.034 105.841  1.00  7.98              
ATOM   4005  HA  ASN A 250     135.698 116.081 105.588  1.00  7.98              
ATOM   4006  CB  ASN A 250     137.405 114.806 105.664  1.00  7.98              
ATOM   4007  HB1 ASN A 250     137.638 113.800 105.350  1.00  7.98              
ATOM   4008  HB2 ASN A 250     137.934 114.953 106.607  1.00  7.98              
ATOM   4009  CG  ASN A 250     137.938 115.825 104.683  1.00  7.98              
ATOM   4010  OD1 ASN A 250     137.928 115.648 103.479  1.00  7.98              
ATOM   4011  ND2 ASN A 250     138.289 116.982 105.181  1.00  7.98              
ATOM   4012 1HD2 ASN A 250     138.137 117.143 106.169  1.00  7.98              
ATOM   4013 2HD2 ASN A 250     138.614 117.695 104.552  1.00  7.98              
ATOM   4014  C   ASN A 250     134.977 114.272 104.914  1.00  7.98              
ATOM   4015  O   ASN A 250     134.383 113.252 105.253  1.00  7.98              
ATOM   4016  N   LEU A 251     134.877 114.884 103.745  1.00  9.66              
ATOM   4017  H   LEU A 251     135.531 115.637 103.587  1.00  9.66              
ATOM   4018  CA  LEU A 251     133.695 114.928 102.924  1.00  9.66              
ATOM   4019  HA  LEU A 251     133.932 115.711 102.207  1.00  9.66              
ATOM   4020  CB  LEU A 251     133.539 113.638 102.075  1.00  9.66              
ATOM   4021  HB1 LEU A 251     132.568 113.183 102.271  1.00  9.66              
ATOM   4022  HB2 LEU A 251     134.272 112.899 102.393  1.00  9.66              
ATOM   4023  CG  LEU A 251     133.700 113.829 100.545  1.00  9.66              
ATOM   4024  HG  LEU A 251     133.653 112.849 100.083  1.00  9.66              
ATOM   4025  CD1 LEU A 251     132.574 114.674  99.945  1.00  9.66              
ATOM   4026 1HD1 LEU A 251     132.646 115.714 100.262  1.00  9.66              
ATOM   4027 2HD1 LEU A 251     132.650 114.642  98.858  1.00  9.66              
ATOM   4028 3HD1 LEU A 251     131.612 114.248 100.222  1.00  9.66              
ATOM   4029  CD2 LEU A 251     135.030 114.461 100.116  1.00  9.66              
ATOM   4030 1HD2 LEU A 251     135.098 115.501 100.428  1.00  9.66              
ATOM   4031 2HD2 LEU A 251     135.858 113.899 100.540  1.00  9.66              
ATOM   4032 3HD2 LEU A 251     135.110 114.413  99.030  1.00  9.66              
ATOM   4033  C   LEU A 251     132.438 115.509 103.547  1.00  9.66              
ATOM   4034  O   LEU A 251     132.436 116.029 104.660  1.00  9.66              
ATOM   4035  N   SER A 252     131.417 115.571 102.700  1.00  8.69              
ATOM   4036  H   SER A 252     131.556 115.128 101.803  1.00  8.69              
ATOM   4037  CA  SER A 252     130.361 116.575 102.772  1.00  8.69              
ATOM   4038  HA  SER A 252     130.302 116.949 103.795  1.00  8.69              
ATOM   4039  CB  SER A 252     130.692 117.765 101.858  1.00  8.69              
ATOM   4040  HB1 SER A 252     129.934 118.542 101.979  1.00  8.69              
ATOM   4041  HB2 SER A 252     130.691 117.435 100.818  1.00  8.69              
ATOM   4042  OG  SER A 252     131.964 118.302 102.179  1.00  8.69              
ATOM   4043  HG  SER A 252     131.956 118.570 103.105  1.00  8.69              
ATOM   4044  C   SER A 252     128.978 116.037 102.453  1.00  8.69              
ATOM   4045  O   SER A 252     128.012 116.787 102.366  1.00  8.69              
ATOM   4046  N   ASN A 253     128.901 114.722 102.314  1.00  8.60              
ATOM   4047  H   ASN A 253     129.718 114.172 102.536  1.00  8.60              
ATOM   4048  CA  ASN A 253     127.727 113.987 101.925  1.00  8.60              
ATOM   4049  HA  ASN A 253     126.837 114.621 101.923  1.00  8.60              
ATOM   4050  CB  ASN A 253     127.967 113.364 100.523  1.00  8.60              
ATOM   4051  HB1 ASN A 253     127.063 112.835 100.226  1.00  8.60              
ATOM   4052  HB2 ASN A 253     128.764 112.622 100.598  1.00  8.60              
ATOM   4053  CG  ASN A 253     128.318 114.312  99.391  1.00  8.60              
ATOM   4054  OD1 ASN A 253     127.659 115.311  99.177  1.00  8.60              
ATOM   4055  ND2 ASN A 253     129.342 114.011  98.621  1.00  8.60              
ATOM   4056 1HD2 ASN A 253     129.946 113.210  98.793  1.00  8.60              
ATOM   4057 2HD2 ASN A 253     129.500 114.613  97.833  1.00  8.60              
ATOM   4058  C   ASN A 253     127.572 112.819 102.872  1.00  8.60              
ATOM   4059  O   ASN A 253     128.562 112.173 103.197  1.00  8.60              
ATOM   4060  N   LEU A 254     126.327 112.514 103.190  1.00  7.52              
ATOM   4061  H   LEU A 254     125.616 113.203 102.992  1.00  7.52              
ATOM   4062  CA  LEU A 254     125.825 111.175 103.445  1.00  7.52              
ATOM   4063  HA  LEU A 254     125.934 110.593 102.534  1.00  7.52              
ATOM   4064  CB  LEU A 254     126.574 110.494 104.624  1.00  7.52              
ATOM   4065  HB1 LEU A 254     125.842 110.213 105.378  1.00  7.52              
ATOM   4066  HB2 LEU A 254     127.210 111.229 105.116  1.00  7.52              
ATOM   4067  CG  LEU A 254     127.423 109.230 104.317  1.00  7.52              
ATOM   4068  HG  LEU A 254     126.797 108.372 104.548  1.00  7.52              
ATOM   4069  CD1 LEU A 254     127.969 109.030 102.896  1.00  7.52              
ATOM   4070 1HD1 LEU A 254     128.519 108.089 102.843  1.00  7.52              
ATOM   4071 2HD1 LEU A 254     127.177 108.984 102.158  1.00  7.52              
ATOM   4072 3HD1 LEU A 254     128.666 109.821 102.629  1.00  7.52              
ATOM   4073  CD2 LEU A 254     128.636 109.159 105.245  1.00  7.52              
ATOM   4074 1HD2 LEU A 254     129.159 108.217 105.089  1.00  7.52              
ATOM   4075 2HD2 LEU A 254     129.316 109.982 105.013  1.00  7.52              
ATOM   4076 3HD2 LEU A 254     128.333 109.239 106.287  1.00  7.52              
ATOM   4077  C   LEU A 254     124.320 111.330 103.701  1.00  7.52              
ATOM   4078  O   LEU A 254     123.813 112.408 104.049  1.00  7.52              
ATOM   4079  N   THR A 255     123.623 110.236 103.442  1.00  7.46              
ATOM   4080  H   THR A 255     124.122 109.409 103.150  1.00  7.46              
ATOM   4081  CA  THR A 255     122.187 110.224 103.164  1.00  7.46              
ATOM   4082  HA  THR A 255     121.750 111.193 103.383  1.00  7.46              
ATOM   4083  CB  THR A 255     121.928 109.907 101.680  1.00  7.46              
ATOM   4084  HB  THR A 255     120.857 109.784 101.512  1.00  7.46              
ATOM   4085  CG2 THR A 255     122.431 111.003 100.744  1.00  7.46              
ATOM   4086 1HG2 THR A 255     122.179 110.741  99.716  1.00  7.46              
ATOM   4087 2HG2 THR A 255     121.949 111.946 101.003  1.00  7.46              
ATOM   4088 3HG2 THR A 255     123.511 111.112 100.831  1.00  7.46              
ATOM   4089  OG1 THR A 255     122.608 108.719 101.340  1.00  7.46              
ATOM   4090  HG1 THR A 255     122.003 107.966 101.459  1.00  7.46              
ATOM   4091  C   THR A 255     121.514 109.203 104.103  1.00  7.46              
ATOM   4092  O   THR A 255     121.659 109.329 105.318  1.00  7.46              
ATOM   4093  N   TYR A 256     120.822 108.169 103.594  1.00  6.35              
ATOM   4094  H   TYR A 256     120.846 107.981 102.597  1.00  6.35              
ATOM   4095  CA  TYR A 256     119.850 107.398 104.386  1.00  6.35              
ATOM   4096  HA  TYR A 256     119.454 108.035 105.173  1.00  6.35              
ATOM   4097  CB  TYR A 256     118.721 107.092 103.348  1.00  6.35              
ATOM   4098  HB1 TYR A 256     119.228 106.533 102.594  1.00  6.35              
ATOM   4099  HB2 TYR A 256     118.443 108.044 102.892  1.00  6.35              
ATOM   4100  CG  TYR A 256     117.413 106.295 103.531  1.00  6.35              
ATOM   4101  CD1 TYR A 256     117.410 104.884 103.535  1.00  6.35              
ATOM   4102  HD1 TYR A 256     118.341 104.343 103.596  1.00  6.35              
ATOM   4103  CE1 TYR A 256     116.213 104.154 103.409  1.00  6.35              
ATOM   4104  HE1 TYR A 256     116.240 103.082 103.341  1.00  6.35              
ATOM   4105  CZ  TYR A 256     114.981 104.823 103.305  1.00  6.35              
ATOM   4106  OH  TYR A 256     113.832 104.106 103.185  1.00  6.35              
ATOM   4107  HH  TYR A 256     113.054 104.667 103.138  1.00  6.35              
ATOM   4108  CE2 TYR A 256     114.960 106.231 103.283  1.00  6.35              
ATOM   4109  HE2 TYR A 256     114.029 106.763 103.177  1.00  6.35              
ATOM   4110  CD2 TYR A 256     116.172 106.946 103.345  1.00  6.35              
ATOM   4111  HD2 TYR A 256     116.153 108.021 103.244  1.00  6.35              
ATOM   4112  C   TYR A 256     120.415 106.119 105.046  1.00  6.35              
ATOM   4113  O   TYR A 256     120.517 105.054 104.431  1.00  6.35              
ATOM   4114  N   LEU A 257     120.805 106.191 106.324  1.00  5.25              
ATOM   4115  H   LEU A 257     120.666 107.085 106.783  1.00  5.25              
ATOM   4116  CA  LEU A 257     121.921 105.322 106.821  1.00  5.25              
ATOM   4117  HA  LEU A 257     122.325 104.772 105.973  1.00  5.25              
ATOM   4118  CB  LEU A 257     122.986 106.372 107.188  1.00  5.25              
ATOM   4119  HB1 LEU A 257     122.578 107.012 107.974  1.00  5.25              
ATOM   4120  HB2 LEU A 257     123.119 107.019 106.318  1.00  5.25              
ATOM   4121  CG  LEU A 257     124.359 105.833 107.629  1.00  5.25              
ATOM   4122  HG  LEU A 257     124.382 104.744 107.579  1.00  5.25              
ATOM   4123  CD1 LEU A 257     125.456 106.384 106.717  1.00  5.25              
ATOM   4124 1HD1 LEU A 257     126.424 106.314 107.206  1.00  5.25              
ATOM   4125 2HD1 LEU A 257     125.469 105.813 105.789  1.00  5.25              
ATOM   4126 3HD1 LEU A 257     125.266 107.426 106.473  1.00  5.25              
ATOM   4127  CD2 LEU A 257     124.652 106.260 109.068  1.00  5.25              
ATOM   4128 1HD2 LEU A 257     124.651 107.344 109.148  1.00  5.25              
ATOM   4129 2HD2 LEU A 257     123.872 105.887 109.725  1.00  5.25              
ATOM   4130 3HD2 LEU A 257     125.621 105.881 109.384  1.00  5.25              
ATOM   4131  C   LEU A 257     121.727 104.292 107.952  1.00  5.25              
ATOM   4132  O   LEU A 257     121.729 104.614 109.140  1.00  5.25              
ATOM   4133  N   ARG A 258     121.614 103.005 107.607  1.00  5.19              
ATOM   4134  H   ARG A 258     121.768 102.770 106.632  1.00  5.19              
ATOM   4135  CA  ARG A 258     121.069 101.969 108.531  1.00  5.19              
ATOM   4136  HA  ARG A 258     120.403 102.436 109.255  1.00  5.19              
ATOM   4137  CB  ARG A 258     120.261 100.996 107.654  1.00  5.19              
ATOM   4138  HB1 ARG A 258     120.946 100.388 107.066  1.00  5.19              
ATOM   4139  HB2 ARG A 258     119.680 101.593 106.953  1.00  5.19              
ATOM   4140  CG  ARG A 258     119.298 100.063 108.406  1.00  5.19              
ATOM   4141  HG1 ARG A 258     118.517 100.657 108.879  1.00  5.19              
ATOM   4142  HG2 ARG A 258     119.837  99.525 109.186  1.00  5.19              
ATOM   4143  CD  ARG A 258     118.659  99.034 107.452  1.00  5.19              
ATOM   4144  HD1 ARG A 258     117.844  98.522 107.967  1.00  5.19              
ATOM   4145  HD2 ARG A 258     119.420  98.294 107.196  1.00  5.19              
ATOM   4146  NE  ARG A 258     118.170  99.641 106.196  1.00  5.19              
ATOM   4147  HE  ARG A 258     118.781  99.575 105.385  1.00  5.19              
ATOM   4148  CZ  ARG A 258     117.166 100.480 106.040  1.00  5.19              
ATOM   4149  NH1 ARG A 258     116.272 100.655 106.971  1.00  5.19              
ATOM   4150 1HH1 ARG A 258     116.352 100.158 107.835  1.00  5.19              
ATOM   4151 2HH1 ARG A 258     115.603 101.405 106.908  1.00  5.19              
ATOM   4152  NH2 ARG A 258     117.070 101.194 104.961  1.00  5.19              
ATOM   4153 1HH2 ARG A 258     117.817 101.218 104.261  1.00  5.19              
ATOM   4154 2HH2 ARG A 258     116.326 101.852 104.852  1.00  5.19              
ATOM   4155  C   ARG A 258     122.165 101.260 109.317  1.00  5.19              
ATOM   4156  O   ARG A 258     122.486 100.097 109.063  1.00  5.19              
ATOM   4157  N   LEU A 259     122.714 101.959 110.314  1.00  5.27              
ATOM   4158  H   LEU A 259     122.436 102.928 110.409  1.00  5.27              
ATOM   4159  CA  LEU A 259     123.640 101.382 111.291  1.00  5.27              
ATOM   4160  HA  LEU A 259     124.413 100.901 110.691  1.00  5.27              
ATOM   4161  CB  LEU A 259     124.409 102.430 112.122  1.00  5.27              
ATOM   4162  HB1 LEU A 259     125.153 101.901 112.721  1.00  5.27              
ATOM   4163  HB2 LEU A 259     123.752 102.945 112.812  1.00  5.27              
ATOM   4164  CG  LEU A 259     125.124 103.494 111.290  1.00  5.27              
ATOM   4165  HG  LEU A 259     124.371 104.066 110.759  1.00  5.27              
ATOM   4166  CD1 LEU A 259     125.873 104.440 112.219  1.00  5.27              
ATOM   4167 1HD1 LEU A 259     126.363 105.215 111.634  1.00  5.27              
ATOM   4168 2HD1 LEU A 259     125.170 104.924 112.896  1.00  5.27              
ATOM   4169 3HD1 LEU A 259     126.612 103.897 112.809  1.00  5.27              
ATOM   4170  CD2 LEU A 259     126.102 102.914 110.265  1.00  5.27              
ATOM   4171 1HD2 LEU A 259     126.696 103.712 109.824  1.00  5.27              
ATOM   4172 2HD2 LEU A 259     126.756 102.193 110.755  1.00  5.27              
ATOM   4173 3HD2 LEU A 259     125.549 102.420 109.466  1.00  5.27              
ATOM   4174  C   LEU A 259     123.087 100.229 112.115  1.00  5.27              
ATOM   4175  O   LEU A 259     122.637 100.428 113.231  1.00  5.27              
ATOM   4176  N   ARG A 260     123.046  99.022 111.554  1.00  5.14              
ATOM   4177  H   ARG A 260     123.305  98.949 110.576  1.00  5.14              
ATOM   4178  CA  ARG A 260     123.019  97.820 112.387  1.00  5.14              
ATOM   4179  HA  ARG A 260     122.312  97.984 113.195  1.00  5.14              
ATOM   4180  CB  ARG A 260     122.525  96.605 111.577  1.00  5.14              
ATOM   4181  HB1 ARG A 260     122.494  95.731 112.229  1.00  5.14              
ATOM   4182  HB2 ARG A 260     123.226  96.412 110.777  1.00  5.14              
ATOM   4183  CG  ARG A 260     121.128  96.782 110.955  1.00  5.14              
ATOM   4184  HG1 ARG A 260     121.182  97.501 110.135  1.00  5.14              
ATOM   4185  HG2 ARG A 260     120.439  97.156 111.712  1.00  5.14              
ATOM   4186  CD  ARG A 260     120.631  95.425 110.421  1.00  5.14              
ATOM   4187  HD1 ARG A 260     120.533  94.725 111.252  1.00  5.14              
ATOM   4188  HD2 ARG A 260     121.389  95.032 109.742  1.00  5.14              
ATOM   4189  NE  ARG A 260     119.351  95.503 109.684  1.00  5.14              
ATOM   4190  HE  ARG A 260     119.407  95.349 108.689  1.00  5.14              
ATOM   4191  CZ  ARG A 260     118.146  95.771 110.164  1.00  5.14              
ATOM   4192  NH1 ARG A 260     117.929  96.017 111.418  1.00  5.14              
ATOM   4193 1HH1 ARG A 260     118.667  95.955 112.083  1.00  5.14              
ATOM   4194 2HH1 ARG A 260     117.004  96.368 111.675  1.00  5.14              
ATOM   4195  NH2 ARG A 260     117.085  95.812 109.411  1.00  5.14              
ATOM   4196 1HH2 ARG A 260     117.119  95.594 108.432  1.00  5.14              
ATOM   4197 2HH2 ARG A 260     116.236  96.159 109.866  1.00  5.14              
ATOM   4198  C   ARG A 260     124.342  97.662 113.135  1.00  5.14              
ATOM   4199  O   ARG A 260     125.095  98.609 113.332  1.00  5.14              
ATOM   4200  N   SER A 261     124.586  96.443 113.581  1.00  4.92              
ATOM   4201  H   SER A 261     123.929  95.724 113.329  1.00  4.92              
ATOM   4202  CA  SER A 261     125.787  95.985 114.266  1.00  4.92              
ATOM   4203  HA  SER A 261     125.866  96.526 115.210  1.00  4.92              
ATOM   4204  CB  SER A 261     125.610  94.497 114.618  1.00  4.92              
ATOM   4205  HB1 SER A 261     125.080  94.427 115.569  1.00  4.92              
ATOM   4206  HB2 SER A 261     126.584  94.019 114.740  1.00  4.92              
ATOM   4207  OG  SER A 261     124.840  93.820 113.624  1.00  4.92              
ATOM   4208  HG  SER A 261     125.192  94.086 112.755  1.00  4.92              
ATOM   4209  C   SER A 261     127.113  96.233 113.510  1.00  4.92              
ATOM   4210  O   SER A 261     127.693  95.351 112.862  1.00  4.92              
ATOM   4211  N   THR A 262     127.572  97.471 113.638  1.00  4.90              
ATOM   4212  H   THR A 262     126.930  98.135 114.056  1.00  4.90              
ATOM   4213  CA  THR A 262     128.920  97.967 113.372  1.00  4.90              
ATOM   4214  HA  THR A 262     129.243  97.595 112.399  1.00  4.90              
ATOM   4215  CB  THR A 262     128.791  99.504 113.267  1.00  4.90              
ATOM   4216  HB  THR A 262     128.134  99.717 112.423  1.00  4.90              
ATOM   4217  CG2 THR A 262     128.156 100.166 114.498  1.00  4.90              
ATOM   4218 1HG2 THR A 262     128.422 101.223 114.533  1.00  4.90              
ATOM   4219 2HG2 THR A 262     127.071 100.091 114.444  1.00  4.90              
ATOM   4220 3HG2 THR A 262     128.488  99.684 115.415  1.00  4.90              
ATOM   4221  OG1 THR A 262     130.004 100.158 112.993  1.00  4.90              
ATOM   4222  HG1 THR A 262     130.413  99.780 112.203  1.00  4.90              
ATOM   4223  C   THR A 262     129.916  97.433 114.413  1.00  4.90              
ATOM   4224  O   THR A 262     129.541  96.683 115.310  1.00  4.90              
ATOM   4225  N   ASN A 263     131.183  97.843 114.317  1.00  5.20              
ATOM   4226  H   ASN A 263     131.392  98.364 113.479  1.00  5.20              
ATOM   4227  CA  ASN A 263     132.033  98.143 115.479  1.00  5.20              
ATOM   4228  HA  ASN A 263     133.066  98.126 115.145  1.00  5.20              
ATOM   4229  CB  ASN A 263     131.668  99.609 115.841  1.00  5.20              
ATOM   4230  HB1 ASN A 263     132.055  99.843 116.806  1.00  5.20              
ATOM   4231  HB2 ASN A 263     130.593  99.715 115.930  1.00  5.20              
ATOM   4232  CG  ASN A 263     132.193 100.736 114.964  1.00  5.20              
ATOM   4233  OD1 ASN A 263     131.922 101.901 115.202  1.00  5.20              
ATOM   4234  ND2 ASN A 263     133.045 100.476 114.002  1.00  5.20              
ATOM   4235 1HD2 ASN A 263     133.442  99.556 113.911  1.00  5.20              
ATOM   4236 2HD2 ASN A 263     133.411 101.272 113.520  1.00  5.20              
ATOM   4237  C   ASN A 263     131.974  97.105 116.635  1.00  5.20              
ATOM   4238  O   ASN A 263     131.177  97.224 117.559  1.00  5.20              
ATOM   4239  N   ILE A 264     132.822  96.068 116.588  1.00  5.93              
ATOM   4240  H   ILE A 264     133.462  96.031 115.812  1.00  5.93              
ATOM   4241  CA  ILE A 264     132.558  94.798 117.292  1.00  5.93              
ATOM   4242  HA  ILE A 264     131.475  94.731 117.403  1.00  5.93              
ATOM   4243  CB  ILE A 264     132.944  93.595 116.405  1.00  5.93              
ATOM   4244  HB  ILE A 264     132.765  92.687 116.985  1.00  5.93              
ATOM   4245  CG2 ILE A 264     132.013  93.535 115.177  1.00  5.93              
ATOM   4246 1HG2 ILE A 264     132.261  92.680 114.549  1.00  5.93              
ATOM   4247 2HG2 ILE A 264     130.979  93.430 115.508  1.00  5.93              
ATOM   4248 3HG2 ILE A 264     132.087  94.444 114.580  1.00  5.93              
ATOM   4249  CG1 ILE A 264     134.436  93.620 116.000  1.00  5.93              
ATOM   4250 1HG1 ILE A 264     135.040  93.986 116.829  1.00  5.93              
ATOM   4251 2HG1 ILE A 264     134.579  94.299 115.159  1.00  5.93              
ATOM   4252  CD1 ILE A 264     134.970  92.232 115.632  1.00  5.93              
ATOM   4253  HD1 ILE A 264     136.005  92.317 115.299  1.00  5.93              
ATOM   4254  HD2 ILE A 264     134.933  91.581 116.506  1.00  5.93              
ATOM   4255  HD3 ILE A 264     134.376  91.788 114.836  1.00  5.93              
ATOM   4256  C   ILE A 264     133.054  94.576 118.704  1.00  5.93              
ATOM   4257  O   ILE A 264     132.417  93.838 119.455  1.00  5.93              
ATOM   4258  N   SER A 265     134.149  95.209 119.095  1.00  7.42              
ATOM   4259  H   SER A 265     134.642  95.797 118.444  1.00  7.42              
ATOM   4260  CA  SER A 265     134.531  95.242 120.498  1.00  7.42              
ATOM   4261  HA  SER A 265     134.366  94.250 120.921  1.00  7.42              
ATOM   4262  CB  SER A 265     136.025  95.537 120.697  1.00  7.42              
ATOM   4263  HB1 SER A 265     136.266  95.477 121.760  1.00  7.42              
ATOM   4264  HB2 SER A 265     136.270  96.530 120.341  1.00  7.42              
ATOM   4265  OG  SER A 265     136.805  94.601 119.983  1.00  7.42              
ATOM   4266  HG  SER A 265     137.734  94.796 120.139  1.00  7.42              
ATOM   4267  C   SER A 265     133.633  96.193 121.218  1.00  7.42              
ATOM   4268  O   SER A 265     134.015  97.344 121.343  1.00  7.42              
ATOM   4269  N   ILE A 266     132.444  95.734 121.622  1.00  8.93              
ATOM   4270  H   ILE A 266     132.213  94.788 121.333  1.00  8.93              
ATOM   4271  CA  ILE A 266     131.332  96.591 122.060  1.00  8.93              
ATOM   4272  HA  ILE A 266     130.926  97.059 121.159  1.00  8.93              
ATOM   4273  CB  ILE A 266     130.181  95.768 122.691  1.00  8.93              
ATOM   4274  HB  ILE A 266     130.528  95.355 123.639  1.00  8.93              
ATOM   4275  CG2 ILE A 266     128.976  96.687 122.968  1.00  8.93              
ATOM   4276 1HG2 ILE A 266     129.273  97.516 123.608  1.00  8.93              
ATOM   4277 2HG2 ILE A 266     128.575  97.075 122.030  1.00  8.93              
ATOM   4278 3HG2 ILE A 266     128.197  96.139 123.495  1.00  8.93              
ATOM   4279  CG1 ILE A 266     129.766  94.596 121.767  1.00  8.93              
ATOM   4280 1HG1 ILE A 266     130.611  93.919 121.647  1.00  8.93              
ATOM   4281 2HG1 ILE A 266     129.508  94.986 120.781  1.00  8.93              
ATOM   4282  CD1 ILE A 266     128.596  93.747 122.283  1.00  8.93              
ATOM   4283  HD1 ILE A 266     128.485  92.868 121.648  1.00  8.93              
ATOM   4284  HD2 ILE A 266     128.793  93.424 123.306  1.00  8.93              
ATOM   4285  HD3 ILE A 266     127.666  94.315 122.247  1.00  8.93              
ATOM   4286  C   ILE A 266     131.819  97.745 122.951  1.00  8.93              
ATOM   4287  O   ILE A 266     131.482  98.906 122.729  1.00  8.93              
ATOM   4288  N   VAL A 267     132.744  97.442 123.862  1.00  9.01              
ATOM   4289  H   VAL A 267     132.991  96.470 123.959  1.00  9.01              
ATOM   4290  CA  VAL A 267     133.471  98.427 124.668  1.00  9.01              
ATOM   4291  HA  VAL A 267     132.726  98.954 125.264  1.00  9.01              
ATOM   4292  CB  VAL A 267     134.417  97.715 125.669  1.00  9.01              
ATOM   4293  HB  VAL A 267     135.193  97.189 125.111  1.00  9.01              
ATOM   4294  CG1 VAL A 267     135.092  98.700 126.634  1.00  9.01              
ATOM   4295 1HG1 VAL A 267     135.722  98.159 127.340  1.00  9.01              
ATOM   4296 2HG1 VAL A 267     135.727  99.399 126.089  1.00  9.01              
ATOM   4297 3HG1 VAL A 267     134.338  99.260 127.187  1.00  9.01              
ATOM   4298  CG2 VAL A 267     133.668  96.687 126.533  1.00  9.01              
ATOM   4299 1HG2 VAL A 267     134.352  96.241 127.256  1.00  9.01              
ATOM   4300 2HG2 VAL A 267     132.853  97.175 127.069  1.00  9.01              
ATOM   4301 3HG2 VAL A 267     133.264  95.885 125.918  1.00  9.01              
ATOM   4302  C   VAL A 267     134.226  99.518 123.910  1.00  9.01              
ATOM   4303  O   VAL A 267     134.019 100.710 124.134  1.00  9.01              
ATOM   4304  N   THR A 268     135.086  99.111 122.986  1.00  7.81              
ATOM   4305  H   THR A 268     135.131  98.117 122.805  1.00  7.81              
ATOM   4306  CA  THR A 268     135.746  99.960 121.989  1.00  7.81              
ATOM   4307  HA  THR A 268     136.313 100.706 122.544  1.00  7.81              
ATOM   4308  CB  THR A 268     136.767  99.139 121.181  1.00  7.81              
ATOM   4309  HB  THR A 268     136.234  98.555 120.441  1.00  7.81              
ATOM   4310  CG2 THR A 268     137.852  99.962 120.487  1.00  7.81              
ATOM   4311 1HG2 THR A 268     138.363 100.599 121.210  1.00  7.81              
ATOM   4312 2HG2 THR A 268     138.575  99.293 120.018  1.00  7.81              
ATOM   4313 3HG2 THR A 268     137.415 100.590 119.712  1.00  7.81              
ATOM   4314  OG1 THR A 268     137.458  98.238 122.028  1.00  7.81              
ATOM   4315  HG1 THR A 268     138.130  98.739 122.499  1.00  7.81              
ATOM   4316  C   THR A 268     134.789 100.758 121.128  1.00  7.81              
ATOM   4317  O   THR A 268     135.217 101.732 120.508  1.00  7.81              
ATOM   4318  N   LEU A 269     133.527 100.324 121.019  1.00  7.57              
ATOM   4319  H   LEU A 269     133.227  99.556 121.608  1.00  7.57              
ATOM   4320  CA  LEU A 269     132.876 100.454 119.734  1.00  7.57              
ATOM   4321  HA  LEU A 269     133.373 101.277 119.231  1.00  7.57              
ATOM   4322  CB  LEU A 269     133.288  99.237 118.870  1.00  7.57              
ATOM   4323  HB1 LEU A 269     132.567  99.147 118.095  1.00  7.57              
ATOM   4324  HB2 LEU A 269     133.178  98.322 119.430  1.00  7.57              
ATOM   4325  CG  LEU A 269     134.704  99.334 118.221  1.00  7.57              
ATOM   4326  HG  LEU A 269     135.383  99.765 118.935  1.00  7.57              
ATOM   4327  CD1 LEU A 269     135.347  98.020 117.792  1.00  7.57              
ATOM   4328 1HD1 LEU A 269     135.359  97.349 118.635  1.00  7.57              
ATOM   4329 2HD1 LEU A 269     134.817  97.581 116.955  1.00  7.57              
ATOM   4330 3HD1 LEU A 269     136.378  98.202 117.486  1.00  7.57              
ATOM   4331  CD2 LEU A 269     134.799 100.220 116.991  1.00  7.57              
ATOM   4332 1HD2 LEU A 269     134.199 101.107 117.123  1.00  7.57              
ATOM   4333 2HD2 LEU A 269     135.838 100.515 116.842  1.00  7.57              
ATOM   4334 3HD2 LEU A 269     134.467  99.685 116.109  1.00  7.57              
ATOM   4335  C   LEU A 269     131.439 100.979 119.648  1.00  7.57              
ATOM   4336  O   LEU A 269     130.947 101.161 118.546  1.00  7.57              
ATOM   4337  N   LEU A 270     130.832 101.471 120.730  1.00  8.23              
ATOM   4338  H   LEU A 270     131.310 101.387 121.623  1.00  8.23              
ATOM   4339  CA  LEU A 270     129.428 101.921 120.694  1.00  8.23              
ATOM   4340  HA  LEU A 270     128.947 101.089 120.178  1.00  8.23              
ATOM   4341  CB  LEU A 270     128.814 101.841 122.088  1.00  8.23              
ATOM   4342  HB1 LEU A 270     127.914 102.440 122.078  1.00  8.23              
ATOM   4343  HB2 LEU A 270     129.531 102.241 122.803  1.00  8.23              
ATOM   4344  CG  LEU A 270     128.385 100.421 122.515  1.00  8.23              
ATOM   4345  HG  LEU A 270     129.116  99.693 122.174  1.00  8.23              
ATOM   4346  CD1 LEU A 270     128.293 100.355 124.040  1.00  8.23              
ATOM   4347 1HD1 LEU A 270     127.961  99.364 124.348  1.00  8.23              
ATOM   4348 2HD1 LEU A 270     129.284 100.526 124.467  1.00  8.23              
ATOM   4349 3HD1 LEU A 270     127.602 101.104 124.421  1.00  8.23              
ATOM   4350  CD2 LEU A 270     127.017 100.042 121.940  1.00  8.23              
ATOM   4351 1HD2 LEU A 270     126.726  99.059 122.312  1.00  8.23              
ATOM   4352 2HD2 LEU A 270     126.269 100.778 122.218  1.00  8.23              
ATOM   4353 3HD2 LEU A 270     127.076  99.994 120.853  1.00  8.23              
ATOM   4354  C   LEU A 270     128.931 103.056 119.778  1.00  8.23              
ATOM   4355  O   LEU A 270     127.830 102.946 119.253  1.00  8.23              
ATOM   4356  N   ASN A 271     129.720 104.098 119.552  1.00  9.37              
ATOM   4357  H   ASN A 271     130.547 104.134 120.116  1.00  9.37              
ATOM   4358  CA  ASN A 271     129.612 105.130 118.522  1.00  9.37              
ATOM   4359  HA  ASN A 271     128.931 104.715 117.774  1.00  9.37              
ATOM   4360  CB  ASN A 271     128.941 106.425 118.999  1.00  9.37              
ATOM   4361  HB1 ASN A 271     128.300 106.720 118.194  1.00  9.37              
ATOM   4362  HB2 ASN A 271     129.680 107.200 119.160  1.00  9.37              
ATOM   4363  CG  ASN A 271     128.031 106.401 120.207  1.00  9.37              
ATOM   4364  OD1 ASN A 271     128.015 107.339 120.977  1.00  9.37              
ATOM   4365  ND2 ASN A 271     127.161 105.438 120.387  1.00  9.37              
ATOM   4366 1HD2 ASN A 271     127.113 104.688 119.703  1.00  9.37              
ATOM   4367 2HD2 ASN A 271     126.466 105.569 121.093  1.00  9.37              
ATOM   4368  C   ASN A 271     130.950 105.226 117.787  1.00  9.37              
ATOM   4369  O   ASN A 271     131.493 106.308 117.740  1.00  9.37              
ATOM   4370  N   GLN A 272     131.553 104.101 117.359  1.00  9.59              
ATOM   4371  H   GLN A 272     130.960 103.295 117.184  1.00  9.59              
ATOM   4372  CA  GLN A 272     132.972 103.750 117.621  1.00  9.59              
ATOM   4373  HA  GLN A 272     132.992 102.668 117.650  1.00  9.59              
ATOM   4374  CB  GLN A 272     133.972 104.179 116.539  1.00  9.59              
ATOM   4375  HB1 GLN A 272     134.019 105.257 116.555  1.00  9.59              
ATOM   4376  HB2 GLN A 272     133.633 103.831 115.572  1.00  9.59              
ATOM   4377  CG  GLN A 272     135.394 103.618 116.730  1.00  9.59              
ATOM   4378  HG1 GLN A 272     135.540 102.821 116.006  1.00  9.59              
ATOM   4379  HG2 GLN A 272     135.505 103.185 117.724  1.00  9.59              
ATOM   4380  CD  GLN A 272     136.495 104.660 116.533  1.00  9.59              
ATOM   4381  OE1 GLN A 272     136.364 105.627 115.797  1.00  9.59              
ATOM   4382  NE2 GLN A 272     137.625 104.522 117.186  1.00  9.59              
ATOM   4383 1HE2 GLN A 272     137.814 103.660 117.670  1.00  9.59              
ATOM   4384 2HE2 GLN A 272     138.314 105.236 117.047  1.00  9.59              
ATOM   4385  C   GLN A 272     133.395 104.230 119.005  1.00  9.59              
ATOM   4386  O   GLN A 272     134.251 105.095 119.202  1.00  9.59              
ATOM   4387  N   THR A 273     132.587 103.755 119.938  1.00  8.46              
ATOM   4388  H   THR A 273     132.012 102.984 119.636  1.00  8.46              
ATOM   4389  CA  THR A 273     132.124 104.389 121.157  1.00  8.46              
ATOM   4390  HA  THR A 273     131.186 103.929 121.449  1.00  8.46              
ATOM   4391  CB  THR A 273     133.046 104.047 122.339  1.00  8.46              
ATOM   4392  HB  THR A 273     134.088 104.075 122.020  1.00  8.46              
ATOM   4393  CG2 THR A 273     132.873 104.880 123.612  1.00  8.46              
ATOM   4394 1HG2 THR A 273     133.583 104.535 124.364  1.00  8.46              
ATOM   4395 2HG2 THR A 273     133.069 105.933 123.416  1.00  8.46              
ATOM   4396 3HG2 THR A 273     131.866 104.756 124.001  1.00  8.46              
ATOM   4397  OG1 THR A 273     132.668 102.743 122.706  1.00  8.46              
ATOM   4398  HG1 THR A 273     133.318 102.371 123.326  1.00  8.46              
ATOM   4399  C   THR A 273     131.762 105.871 121.083  1.00  8.46              
ATOM   4400  O   THR A 273     130.627 106.227 121.360  1.00  8.46              
ATOM   4401  N   LYS A 274     132.614 106.739 120.580  1.00  6.53              
ATOM   4402  H   LYS A 274     133.517 106.391 120.273  1.00  6.53              
ATOM   4403  CA  LYS A 274     132.208 108.099 120.249  1.00  6.53              
ATOM   4404  HA  LYS A 274     131.131 108.238 120.302  1.00  6.53              
ATOM   4405  CB  LYS A 274     132.867 109.073 121.278  1.00  6.53              
ATOM   4406  HB1 LYS A 274     133.903 108.768 121.435  1.00  6.53              
ATOM   4407  HB2 LYS A 274     132.356 108.967 122.233  1.00  6.53              
ATOM   4408  CG  LYS A 274     132.888 110.570 120.859  1.00  6.53              
ATOM   4409  HG1 LYS A 274     131.888 110.854 120.544  1.00  6.53              
ATOM   4410  HG2 LYS A 274     133.564 110.671 120.010  1.00  6.53              
ATOM   4411  CD  LYS A 274     133.375 111.568 121.925  1.00  6.53              
ATOM   4412  HD1 LYS A 274     134.287 111.165 122.367  1.00  6.53              
ATOM   4413  HD2 LYS A 274     132.625 111.644 122.703  1.00  6.53              
ATOM   4414  CE  LYS A 274     133.702 112.983 121.383  1.00  6.53              
ATOM   4415  HE1 LYS A 274     134.091 112.883 120.365  1.00  6.53              
ATOM   4416  HE2 LYS A 274     134.494 113.409 122.004  1.00  6.53              
ATOM   4417  NZ  LYS A 274     132.550 113.925 121.394  1.00  6.53              
ATOM   4418  HZ1 LYS A 274     132.784 114.861 121.085  1.00  6.53              
ATOM   4419  HZ2 LYS A 274     131.795 113.576 120.810  1.00  6.53              
ATOM   4420  HZ3 LYS A 274     132.158 114.041 122.328  1.00  6.53              
ATOM   4421  C   LYS A 274     132.629 108.527 118.861  1.00  6.53              
ATOM   4422  O   LYS A 274     131.971 109.380 118.273  1.00  6.53              
ATOM   4423  N   GLY A 275     133.725 107.981 118.345  1.00  5.79              
ATOM   4424  H   GLY A 275     134.151 107.195 118.816  1.00  5.79              
ATOM   4425  CA  GLY A 275     134.394 108.576 117.205  1.00  5.79              
ATOM   4426  HA1 GLY A 275     135.378 108.115 117.117  1.00  5.79              
ATOM   4427  HA2 GLY A 275     134.547 109.639 117.386  1.00  5.79              
ATOM   4428  C   GLY A 275     133.712 108.414 115.846  1.00  5.79              
ATOM   4429  O   GLY A 275     133.657 109.379 115.098  1.00  5.79              
ATOM   4430  N   MET A 276     133.118 107.255 115.553  1.00  5.34              
ATOM   4431  H   MET A 276     133.143 106.539 116.264  1.00  5.34              
ATOM   4432  CA  MET A 276     132.170 107.061 114.452  1.00  5.34              
ATOM   4433  HA  MET A 276     132.691 107.222 113.508  1.00  5.34              
ATOM   4434  CB  MET A 276     131.523 105.678 114.438  1.00  5.34              
ATOM   4435  HB1 MET A 276     130.861 105.590 115.289  1.00  5.34              
ATOM   4436  HB2 MET A 276     132.285 104.921 114.497  1.00  5.34              
ATOM   4437  CG  MET A 276     130.681 105.386 113.201  1.00  5.34              
ATOM   4438  HG1 MET A 276     131.338 105.243 112.346  1.00  5.34              
ATOM   4439  HG2 MET A 276     130.014 106.220 112.989  1.00  5.34              
ATOM   4440  SD  MET A 276     129.689 103.901 113.463  1.00  5.34              
ATOM   4441  CE  MET A 276     129.277 103.506 111.759  1.00  5.34              
ATOM   4442  HE1 MET A 276     128.672 104.306 111.333  1.00  5.34              
ATOM   4443  HE2 MET A 276     130.200 103.398 111.194  1.00  5.34              
ATOM   4444  HE3 MET A 276     128.723 102.568 111.751  1.00  5.34              
ATOM   4445  C   MET A 276     131.045 108.090 114.565  1.00  5.34              
ATOM   4446  O   MET A 276     130.745 108.741 113.559  1.00  5.34              
ATOM   4447  N   MET A 277     130.431 108.287 115.753  1.00  4.99              
ATOM   4448  H   MET A 277     130.692 107.766 116.583  1.00  4.99              
ATOM   4449  CA  MET A 277     129.338 109.274 115.758  1.00  4.99              
ATOM   4450  HA  MET A 277     128.777 109.132 114.836  1.00  4.99              
ATOM   4451  CB  MET A 277     128.318 109.088 116.848  1.00  4.99              
ATOM   4452  HB1 MET A 277     127.806 110.034 117.028  1.00  4.99              
ATOM   4453  HB2 MET A 277     128.808 108.786 117.768  1.00  4.99              
ATOM   4454  CG  MET A 277     127.278 108.078 116.338  1.00  4.99              
ATOM   4455  HG1 MET A 277     126.622 108.600 115.643  1.00  4.99              
ATOM   4456  HG2 MET A 277     126.689 107.776 117.186  1.00  4.99              
ATOM   4457  SD  MET A 277     127.815 106.533 115.528  1.00  4.99              
ATOM   4458  CE  MET A 277     127.427 106.936 113.805  1.00  4.99              
ATOM   4459  HE1 MET A 277     127.726 106.104 113.173  1.00  4.99              
ATOM   4460  HE2 MET A 277     126.356 107.114 113.697  1.00  4.99              
ATOM   4461  HE3 MET A 277     127.974 107.819 113.485  1.00  4.99              
ATOM   4462  C   MET A 277     129.831 110.711 115.567  1.00  4.99              
ATOM   4463  O   MET A 277     129.200 111.501 114.873  1.00  4.99              
ATOM   4464  N   THR A 278     131.041 110.992 116.036  1.00  5.03              
ATOM   4465  H   THR A 278     131.498 110.258 116.562  1.00  5.03              
ATOM   4466  CA  THR A 278     131.798 112.226 115.803  1.00  5.03              
ATOM   4467  HA  THR A 278     131.118 113.063 115.966  1.00  5.03              
ATOM   4468  CB  THR A 278     132.923 112.343 116.855  1.00  5.03              
ATOM   4469  HB  THR A 278     133.656 111.556 116.686  1.00  5.03              
ATOM   4470  CG2 THR A 278     133.653 113.686 116.911  1.00  5.03              
ATOM   4471 1HG2 THR A 278     134.293 113.723 117.793  1.00  5.03              
ATOM   4472 2HG2 THR A 278     134.286 113.807 116.033  1.00  5.03              
ATOM   4473 3HG2 THR A 278     132.931 114.501 116.953  1.00  5.03              
ATOM   4474  OG1 THR A 278     132.381 112.184 118.154  1.00  5.03              
ATOM   4475  HG1 THR A 278     132.046 111.279 118.213  1.00  5.03              
ATOM   4476  C   THR A 278     132.330 112.394 114.365  1.00  5.03              
ATOM   4477  O   THR A 278     132.874 113.438 114.011  1.00  5.03              
ATOM   4478  N   TRP A 279     132.153 111.383 113.511  1.00  5.23              
ATOM   4479  H   TRP A 279     131.806 110.513 113.887  1.00  5.23              
ATOM   4480  CA  TRP A 279     132.337 111.450 112.061  1.00  5.23              
ATOM   4481  HA  TRP A 279     132.947 112.317 111.810  1.00  5.23              
ATOM   4482  CB  TRP A 279     133.075 110.202 111.539  1.00  5.23              
ATOM   4483  HB1 TRP A 279     132.829 109.351 112.173  1.00  5.23              
ATOM   4484  HB2 TRP A 279     134.149 110.365 111.635  1.00  5.23              
ATOM   4485  CG  TRP A 279     132.766 109.809 110.121  1.00  5.23              
ATOM   4486  CD1 TRP A 279     133.027 110.540 109.011  1.00  5.23              
ATOM   4487  HD1 TRP A 279     133.520 111.500 109.006  1.00  5.23              
ATOM   4488  NE1 TRP A 279     132.517 109.907 107.896  1.00  5.23              
ATOM   4489  HE1 TRP A 279     132.612 110.266 106.953  1.00  5.23              
ATOM   4490  CE2 TRP A 279     131.874 108.739 108.235  1.00  5.23              
ATOM   4491  CZ2 TRP A 279     131.181 107.781 107.486  1.00  5.23              
ATOM   4492  HZ2 TRP A 279     131.068 107.912 106.419  1.00  5.23              
ATOM   4493  CH2 TRP A 279     130.648 106.656 108.138  1.00  5.23              
ATOM   4494  HH2 TRP A 279     130.122 105.904 107.569  1.00  5.23              
ATOM   4495  CZ3 TRP A 279     130.802 106.516 109.530  1.00  5.23              
ATOM   4496  HZ3 TRP A 279     130.387 105.657 110.034  1.00  5.23              
ATOM   4497  CE3 TRP A 279     131.486 107.498 110.272  1.00  5.23              
ATOM   4498  HE3 TRP A 279     131.598 107.395 111.338  1.00  5.23              
ATOM   4499  CD2 TRP A 279     132.042 108.633 109.646  1.00  5.23              
ATOM   4500  C   TRP A 279     130.998 111.668 111.350  1.00  5.23              
ATOM   4501  O   TRP A 279     130.974 112.389 110.356  1.00  5.23              
ATOM   4502  N   TYR A 280     129.883 111.157 111.895  1.00  5.02              
ATOM   4503  H   TYR A 280     129.954 110.628 112.754  1.00  5.02              
ATOM   4504  CA  TYR A 280     128.548 111.321 111.288  1.00  5.02              
ATOM   4505  HA  TYR A 280     128.703 111.265 110.218  1.00  5.02              
ATOM   4506  CB  TYR A 280     127.681 110.111 111.680  1.00  5.02              
ATOM   4507  HB1 TYR A 280     127.261 110.263 112.675  1.00  5.02              
ATOM   4508  HB2 TYR A 280     128.305 109.216 111.703  1.00  5.02              
ATOM   4509  CG  TYR A 280     126.586 109.886 110.665  1.00  5.02              
ATOM   4510  CD1 TYR A 280     125.316 110.436 110.890  1.00  5.02              
ATOM   4511  HD1 TYR A 280     125.077 110.885 111.847  1.00  5.02              
ATOM   4512  CE1 TYR A 280     124.415 110.549 109.824  1.00  5.02              
ATOM   4513  HE1 TYR A 280     123.503 111.084 109.974  1.00  5.02              
ATOM   4514  CZ  TYR A 280     124.742 110.071 108.538  1.00  5.02              
ATOM   4515  OH  TYR A 280     123.882 110.271 107.504  1.00  5.02              
ATOM   4516  HH  TYR A 280     124.155 109.884 106.671  1.00  5.02              
ATOM   4517  CE2 TYR A 280     125.990 109.443 108.342  1.00  5.02              
ATOM   4518  HE2 TYR A 280     126.277 109.105 107.363  1.00  5.02              
ATOM   4519  CD2 TYR A 280     126.907 109.344 109.405  1.00  5.02              
ATOM   4520  HD2 TYR A 280     127.899 108.951 109.224  1.00  5.02              
ATOM   4521  C   TYR A 280     127.892 112.707 111.568  1.00  5.02              
ATOM   4522  O   TYR A 280     126.675 112.910 111.492  1.00  5.02              
ATOM   4523  N   ILE A 281     128.740 113.675 111.904  1.00  4.99              
ATOM   4524  H   ILE A 281     129.713 113.422 111.833  1.00  4.99              
ATOM   4525  CA  ILE A 281     128.482 115.109 112.041  1.00  4.99              
ATOM   4526  HA  ILE A 281     127.603 115.254 112.668  1.00  4.99              
ATOM   4527  CB  ILE A 281     129.733 115.718 112.755  1.00  4.99              
ATOM   4528  HB  ILE A 281     129.767 115.273 113.752  1.00  4.99              
ATOM   4529  CG2 ILE A 281     131.065 115.373 112.054  1.00  4.99              
ATOM   4530 1HG2 ILE A 281     131.223 114.301 112.048  1.00  4.99              
ATOM   4531 2HG2 ILE A 281     131.061 115.742 111.028  1.00  4.99              
ATOM   4532 3HG2 ILE A 281     131.906 115.800 112.596  1.00  4.99              
ATOM   4533  CG1 ILE A 281     129.673 117.248 112.936  1.00  4.99              
ATOM   4534 1HG1 ILE A 281     128.660 117.512 113.215  1.00  4.99              
ATOM   4535 2HG1 ILE A 281     129.904 117.746 111.993  1.00  4.99              
ATOM   4536  CD1 ILE A 281     130.623 117.793 114.011  1.00  4.99              
ATOM   4537  HD1 ILE A 281     130.411 118.851 114.171  1.00  4.99              
ATOM   4538  HD2 ILE A 281     130.471 117.257 114.948  1.00  4.99              
ATOM   4539  HD3 ILE A 281     131.661 117.695 113.698  1.00  4.99              
ATOM   4540  C   ILE A 281     128.217 115.764 110.671  1.00  4.99              
ATOM   4541  O   ILE A 281     128.434 115.173 109.618  1.00  4.99              
ATOM   4542  N   ASP A 282     127.686 116.986 110.691  1.00  4.72              
ATOM   4543  H   ASP A 282     127.626 117.416 111.602  1.00  4.72              
ATOM   4544  CA  ASP A 282     126.812 117.593 109.690  1.00  4.72              
ATOM   4545  HA  ASP A 282     126.473 118.534 110.094  1.00  4.72              
ATOM   4546  CB  ASP A 282     127.526 117.941 108.369  1.00  4.72              
ATOM   4547  HB1 ASP A 282     127.847 117.032 107.857  1.00  4.72              
ATOM   4548  HB2 ASP A 282     128.406 118.549 108.587  1.00  4.72              
ATOM   4549  CG  ASP A 282     126.567 118.719 107.463  1.00  4.72              
ATOM   4550  OD1 ASP A 282     126.442 119.946 107.655  1.00  4.72              
ATOM   4551  OD2 ASP A 282     125.765 118.113 106.707  1.00  4.72              
ATOM   4552  C   ASP A 282     125.537 116.746 109.380  1.00  4.72              
ATOM   4553  O   ASP A 282     124.438 117.297 109.354  1.00  4.72              
ATOM   4554  N   PHE A 283     125.691 115.460 109.063  1.00  4.82              
ATOM   4555  H   PHE A 283     126.605 115.069 109.271  1.00  4.82              
ATOM   4556  CA  PHE A 283     125.097 114.934 107.823  1.00  4.82              
ATOM   4557  HA  PHE A 283     125.691 115.462 107.073  1.00  4.82              
ATOM   4558  CB  PHE A 283     125.425 113.464 107.595  1.00  4.82              
ATOM   4559  HB1 PHE A 283     124.817 113.086 106.772  1.00  4.82              
ATOM   4560  HB2 PHE A 283     125.171 112.893 108.487  1.00  4.82              
ATOM   4561  CG  PHE A 283     126.889 113.229 107.228  1.00  4.82              
ATOM   4562  CD1 PHE A 283     127.485 113.891 106.130  1.00  4.82              
ATOM   4563  HD1 PHE A 283     126.908 114.560 105.511  1.00  4.82              
ATOM   4564  CE1 PHE A 283     128.846 113.694 105.840  1.00  4.82              
ATOM   4565  HE1 PHE A 283     129.312 114.212 105.016  1.00  4.82              
ATOM   4566  CZ  PHE A 283     129.611 112.804 106.611  1.00  4.82              
ATOM   4567  HZ  PHE A 283     130.658 112.652 106.386  1.00  4.82              
ATOM   4568  CE2 PHE A 283     129.019 112.128 107.688  1.00  4.82              
ATOM   4569  HE2 PHE A 283     129.618 111.457 108.287  1.00  4.82              
ATOM   4570  CD2 PHE A 283     127.666 112.358 108.000  1.00  4.82              
ATOM   4571  HD2 PHE A 283     127.205 111.882 108.846  1.00  4.82              
ATOM   4572  C   PHE A 283     123.675 115.330 107.552  1.00  4.82              
ATOM   4573  O   PHE A 283     122.710 114.903 108.200  1.00  4.82              
ATOM   4574  N   SER A 284     123.606 116.177 106.525  1.00  5.26              
ATOM   4575  H   SER A 284     124.484 116.593 106.231  1.00  5.26              
ATOM   4576  CA  SER A 284     122.400 116.680 105.899  1.00  5.26              
ATOM   4577  HA  SER A 284     121.926 117.336 106.628  1.00  5.26              
ATOM   4578  CB  SER A 284     122.753 117.558 104.698  1.00  5.26              
ATOM   4579  HB1 SER A 284     121.832 117.860 104.196  1.00  5.26              
ATOM   4580  HB2 SER A 284     123.381 117.007 103.996  1.00  5.26              
ATOM   4581  OG  SER A 284     123.429 118.717 105.170  1.00  5.26              
ATOM   4582  HG  SER A 284     124.353 118.490 105.395  1.00  5.26              
ATOM   4583  C   SER A 284     121.387 115.612 105.614  1.00  5.26              
ATOM   4584  O   SER A 284     120.207 115.917 105.779  1.00  5.26              
ATOM   4585  N   GLY A 285     121.840 114.375 105.351  1.00  5.35              
ATOM   4586  H   GLY A 285     122.820 114.206 105.178  1.00  5.35              
ATOM   4587  CA  GLY A 285     121.023 113.208 105.624  1.00  5.35              
ATOM   4588  HA1 GLY A 285     120.676 113.281 106.641  1.00  5.35              
ATOM   4589  HA2 GLY A 285     121.604 112.304 105.505  1.00  5.35              
ATOM   4590  C   GLY A 285     119.857 113.205 104.679  1.00  5.35              
ATOM   4591  O   GLY A 285     119.925 112.732 103.544  1.00  5.35              
ATOM   4592  N   LEU A 286     118.747 113.764 105.171  1.00  5.56              
ATOM   4593  H   LEU A 286     118.931 114.357 105.961  1.00  5.56              
ATOM   4594  CA  LEU A 286     117.414 113.259 104.990  1.00  5.56              
ATOM   4595  HA  LEU A 286     116.785 113.680 105.752  1.00  5.56              
ATOM   4596  CB  LEU A 286     116.861 113.704 103.623  1.00  5.56              
ATOM   4597  HB1 LEU A 286     115.790 113.499 103.584  1.00  5.56              
ATOM   4598  HB2 LEU A 286     117.341 113.110 102.843  1.00  5.56              
ATOM   4599  CG  LEU A 286     117.078 115.199 103.276  1.00  5.56              
ATOM   4600  HG  LEU A 286     118.146 115.415 103.243  1.00  5.56              
ATOM   4601  CD1 LEU A 286     116.498 115.473 101.891  1.00  5.56              
ATOM   4602 1HD1 LEU A 286     116.682 116.510 101.615  1.00  5.56              
ATOM   4603 2HD1 LEU A 286     116.987 114.829 101.160  1.00  5.56              
ATOM   4604 3HD1 LEU A 286     115.427 115.276 101.885  1.00  5.56              
ATOM   4605  CD2 LEU A 286     116.407 116.161 104.260  1.00  5.56              
ATOM   4606 1HD2 LEU A 286     116.659 117.183 103.979  1.00  5.56              
ATOM   4607 2HD2 LEU A 286     115.328 116.038 104.218  1.00  5.56              
ATOM   4608 3HD2 LEU A 286     116.770 115.983 105.272  1.00  5.56              
ATOM   4609  C   LEU A 286     117.399 111.719 105.199  1.00  5.56              
ATOM   4610  O   LEU A 286     118.414 111.048 105.469  1.00  5.56              
ATOM   4611  N   GLY A 287     116.182 111.213 105.238  1.00  7.72              
ATOM   4612  H   GLY A 287     115.426 111.744 104.840  1.00  7.72              
ATOM   4613  CA  GLY A 287     115.859 110.242 106.291  1.00  7.72              
ATOM   4614  HA1 GLY A 287     114.814 109.924 106.140  1.00  7.72              
ATOM   4615  HA2 GLY A 287     116.003 110.839 107.196  1.00  7.72              
ATOM   4616  C   GLY A 287     116.736 109.037 106.367  1.00  7.72              
ATOM   4617  O   GLY A 287     117.209 108.590 105.342  1.00  7.72              
ATOM   4618  N   LEU A 288     116.828 108.424 107.541  1.00  9.62              
ATOM   4619  H   LEU A 288     116.396 108.857 108.340  1.00  9.62              
ATOM   4620  CA  LEU A 288     116.838 106.969 107.529  1.00  9.62              
ATOM   4621  HA  LEU A 288     117.046 106.702 106.498  1.00  9.62              
ATOM   4622  CB  LEU A 288     118.011 106.282 108.180  1.00  9.62              
ATOM   4623  HB1 LEU A 288     117.837 106.399 109.231  1.00  9.62              
ATOM   4624  HB2 LEU A 288     118.888 106.858 107.912  1.00  9.62              
ATOM   4625  CG  LEU A 288     118.310 104.771 107.959  1.00  9.62              
ATOM   4626  HG  LEU A 288     119.373 104.715 107.861  1.00  9.62              
ATOM   4627  CD1 LEU A 288     117.994 103.845 109.142  1.00  9.62              
ATOM   4628 1HD1 LEU A 288     118.858 103.794 109.791  1.00  9.62              
ATOM   4629 2HD1 LEU A 288     117.170 104.207 109.746  1.00  9.62              
ATOM   4630 3HD1 LEU A 288     117.818 102.838 108.774  1.00  9.62              
ATOM   4631  CD2 LEU A 288     117.789 104.176 106.665  1.00  9.62              
ATOM   4632 1HD2 LEU A 288     118.088 104.850 105.875  1.00  9.62              
ATOM   4633 2HD2 LEU A 288     118.277 103.227 106.469  1.00  9.62              
ATOM   4634 3HD2 LEU A 288     116.712 104.039 106.654  1.00  9.62              
ATOM   4635  C   LEU A 288     115.463 106.337 107.618  1.00  9.62              
ATOM   4636  O   LEU A 288     114.501 106.828 107.035  1.00  9.62              
ATOM   4637  N   THR A 289     115.392 105.288 108.424  1.00 12.38              
ATOM   4638  H   THR A 289     116.237 104.969 108.871  1.00 12.38              
ATOM   4639  CA  THR A 289     114.164 104.717 108.844  1.00 12.38              
ATOM   4640  HA  THR A 289     113.726 104.462 107.882  1.00 12.38              
ATOM   4641  CB  THR A 289     114.237 103.320 109.508  1.00 12.38              
ATOM   4642  HB  THR A 289     114.365 103.389 110.575  1.00 12.38              
ATOM   4643  CG2 THR A 289     113.011 102.445 109.229  1.00 12.38              
ATOM   4644 1HG2 THR A 289     112.788 102.433 108.162  1.00 12.38              
ATOM   4645 2HG2 THR A 289     113.196 101.428 109.572  1.00 12.38              
ATOM   4646 3HG2 THR A 289     112.155 102.840 109.773  1.00 12.38              
ATOM   4647  OG1 THR A 289     115.314 102.544 109.016  1.00 12.38              
ATOM   4648  HG1 THR A 289     116.088 102.884 109.483  1.00 12.38              
ATOM   4649  C   THR A 289     113.070 105.687 109.358  1.00 12.38              
ATOM   4650  O   THR A 289     111.911 105.296 109.233  1.00 12.38              
ATOM   4651  N   GLU A 290     113.180 106.945 109.857  1.00 14.05              
ATOM   4652  H   GLU A 290     112.272 107.174 110.209  1.00 14.05              
ATOM   4653  CA  GLU A 290     114.090 108.147 109.983  1.00 14.05              
ATOM   4654  HA  GLU A 290     113.789 108.713 110.858  1.00 14.05              
ATOM   4655  CB  GLU A 290     115.509 107.840 110.322  1.00 14.05              
ATOM   4656  HB1 GLU A 290     116.136 108.707 110.239  1.00 14.05              
ATOM   4657  HB2 GLU A 290     115.959 107.073 109.789  1.00 14.05              
ATOM   4658  CG  GLU A 290     115.435 107.323 111.702  1.00 14.05              
ATOM   4659  HG1 GLU A 290     114.590 107.767 112.201  1.00 14.05              
ATOM   4660  HG2 GLU A 290     116.273 107.745 112.203  1.00 14.05              
ATOM   4661  CD  GLU A 290     115.330 105.791 111.781  1.00 14.05              
ATOM   4662  OE1 GLU A 290     114.199 105.291 111.770  1.00 14.05              
ATOM   4663  OE2 GLU A 290     116.327 105.081 111.994  1.00 14.05              
ATOM   4664  C   GLU A 290     113.735 109.131 108.989  1.00 14.05              
ATOM   4665  O   GLU A 290     114.635 109.902 108.716  1.00 14.05              
ATOM   4666  N   PRO A 291     112.490 109.200 108.479  1.00 16.97              
ATOM   4667  CD  PRO A 291     111.162 108.612 108.741  1.00 16.97              
ATOM   4668  HD1 PRO A 291     110.744 108.928 109.689  1.00 16.97              
ATOM   4669  HD2 PRO A 291     111.187 107.534 108.634  1.00 16.97              
ATOM   4670  CG  PRO A 291     110.224 109.099 107.649  1.00 16.97              
ATOM   4671  HG1 PRO A 291     109.842 110.082 107.904  1.00 16.97              
ATOM   4672  HG2 PRO A 291     109.421 108.391 107.442  1.00 16.97              
ATOM   4673  CB  PRO A 291     111.196 109.225 106.506  1.00 16.97              
ATOM   4674  HB1 PRO A 291     110.818 109.858 105.706  1.00 16.97              
ATOM   4675  HB2 PRO A 291     111.462 108.236 106.131  1.00 16.97              
ATOM   4676  CA  PRO A 291     112.387 109.840 107.259  1.00 16.97              
ATOM   4677  HA  PRO A 291     113.243 109.622 106.660  1.00 16.97              
ATOM   4678  C   PRO A 291     112.294 111.389 107.393  1.00 16.97              
ATOM   4679  O   PRO A 291     111.467 112.031 106.771  1.00 16.97              
ATOM   4680  N   GLN A 292     113.145 111.984 108.253  1.00 17.75              
ATOM   4681  H   GLN A 292     113.608 111.365 108.893  1.00 17.75              
ATOM   4682  CA  GLN A 292     114.044 113.049 107.806  1.00 17.75              
ATOM   4683  HA  GLN A 292     114.331 112.748 106.801  1.00 17.75              
ATOM   4684  CB  GLN A 292     113.253 114.372 107.649  1.00 17.75              
ATOM   4685  HB1 GLN A 292     113.704 115.186 108.217  1.00 17.75              
ATOM   4686  HB2 GLN A 292     112.227 114.278 108.002  1.00 17.75              
ATOM   4687  CG  GLN A 292     113.128 114.837 106.193  1.00 17.75              
ATOM   4688  HG1 GLN A 292     112.743 114.028 105.573  1.00 17.75              
ATOM   4689  HG2 GLN A 292     114.110 115.135 105.834  1.00 17.75              
ATOM   4690  CD  GLN A 292     112.160 116.008 106.128  1.00 17.75              
ATOM   4691  OE1 GLN A 292     110.985 115.870 105.846  1.00 17.75              
ATOM   4692  NE2 GLN A 292     112.606 117.200 106.456  1.00 17.75              
ATOM   4693 1HE2 GLN A 292     113.554 117.325 106.768  1.00 17.75              
ATOM   4694 2HE2 GLN A 292     111.956 117.964 106.398  1.00 17.75              
ATOM   4695  C   GLN A 292     115.360 113.272 108.451  1.00 17.75              
ATOM   4696  O   GLN A 292     116.093 114.158 108.016  1.00 17.75              
ATOM   4697  N   MET A 293     115.645 112.384 109.367  1.00 19.48              
ATOM   4698  H   MET A 293     114.911 111.721 109.597  1.00 19.48              
ATOM   4699  CA  MET A 293     116.956 111.912 109.691  1.00 19.48              
ATOM   4700  HA  MET A 293     117.200 111.193 108.908  1.00 19.48              
ATOM   4701  CB  MET A 293     118.046 113.011 109.713  1.00 19.48              
ATOM   4702  HB1 MET A 293     118.704 112.870 110.559  1.00 19.48              
ATOM   4703  HB2 MET A 293     117.606 113.992 109.824  1.00 19.48              
ATOM   4704  CG  MET A 293     118.915 112.984 108.467  1.00 19.48              
ATOM   4705  HG1 MET A 293     119.683 113.754 108.545  1.00 19.48              
ATOM   4706  HG2 MET A 293     118.289 113.206 107.612  1.00 19.48              
ATOM   4707  SD  MET A 293     119.682 111.376 108.181  1.00 19.48              
ATOM   4708  CE  MET A 293     121.362 111.663 108.742  1.00 19.48              
ATOM   4709  HE1 MET A 293     121.817 110.680 108.847  1.00 19.48              
ATOM   4710  HE2 MET A 293     121.925 112.240 108.011  1.00 19.48              
ATOM   4711  HE3 MET A 293     121.365 112.180 109.698  1.00 19.48              
ATOM   4712  C   MET A 293     117.056 111.084 111.024  1.00 19.48              
ATOM   4713  O   MET A 293     116.005 110.658 111.457  1.00 19.48              
ATOM   4714  N   VAL A 294     118.100 110.776 111.846  1.00 20.67              
ATOM   4715  H   VAL A 294     117.779 110.476 112.759  1.00 20.67              
ATOM   4716  CA  VAL A 294     119.489 110.307 111.570  1.00 20.67              
ATOM   4717  HA  VAL A 294     119.937 111.028 110.924  1.00 20.67              
ATOM   4718  CB  VAL A 294     120.477 110.128 112.657  1.00 20.67              
ATOM   4719  HB  VAL A 294     120.226 109.143 112.976  1.00 20.67              
ATOM   4720  CG1 VAL A 294     121.920 110.184 112.161  1.00 20.67              
ATOM   4721 1HG1 VAL A 294     122.101 111.131 111.677  1.00 20.67              
ATOM   4722 2HG1 VAL A 294     122.609 110.067 112.998  1.00 20.67              
ATOM   4723 3HG1 VAL A 294     122.128 109.401 111.435  1.00 20.67              
ATOM   4724  CG2 VAL A 294     120.233 111.173 113.707  1.00 20.67              
ATOM   4725 1HG2 VAL A 294     121.147 111.391 114.255  1.00 20.67              
ATOM   4726 2HG2 VAL A 294     119.875 112.054 113.213  1.00 20.67              
ATOM   4727 3HG2 VAL A 294     119.472 110.836 114.387  1.00 20.67              
ATOM   4728  C   VAL A 294     119.442 109.021 110.746  1.00 20.67              
ATOM   4729  O   VAL A 294     120.281 108.788 109.882  1.00 20.67              
ATOM   4730  N   ALA A 295     118.459 108.221 111.109  1.00 21.06              
ATOM   4731  H   ALA A 295     117.757 108.677 111.667  1.00 21.06              
ATOM   4732  CA  ALA A 295     118.546 106.791 111.378  1.00 21.06              
ATOM   4733  HA  ALA A 295     117.737 106.317 110.976  1.00 21.06              
ATOM   4734  CB  ALA A 295     119.836 106.182 110.750  1.00 21.06              
ATOM   4735  HB1 ALA A 295     120.743 106.662 111.093  1.00 21.06              
ATOM   4736  HB2 ALA A 295     119.913 105.127 110.998  1.00 21.06              
ATOM   4737  HB3 ALA A 295     119.915 106.304 109.687  1.00 21.06              
ATOM   4738  C   ALA A 295     118.617 106.643 112.896  1.00 21.06              
ATOM   4739  O   ALA A 295     117.829 107.132 113.673  1.00 21.06              
ATOM   4740  N   SER A 296     119.755 106.138 113.323  1.00 20.40              
ATOM   4741  H   SER A 296     120.185 105.497 112.675  1.00 20.40              
ATOM   4742  CA  SER A 296     120.696 106.720 114.223  1.00 20.40              
ATOM   4743  HA  SER A 296     121.052 105.957 114.787  1.00 20.40              
ATOM   4744  CB  SER A 296     121.992 106.981 113.417  1.00 20.40              
ATOM   4745  HB1 SER A 296     122.769 107.429 114.039  1.00 20.40              
ATOM   4746  HB2 SER A 296     121.801 107.653 112.592  1.00 20.40              
ATOM   4747  OG  SER A 296     122.524 105.775 112.893  1.00 20.40              
ATOM   4748  HG  SER A 296     122.825 105.952 111.993  1.00 20.40              
ATOM   4749  C   SER A 296     120.332 107.973 115.013  1.00 20.40              
ATOM   4750  O   SER A 296     121.080 108.888 115.001  1.00 20.40              
ATOM   4751  N   LEU A 297     119.201 108.144 115.664  1.00 19.28              
ATOM   4752  H   LEU A 297     118.461 107.470 115.505  1.00 19.28              
ATOM   4753  CA  LEU A 297     119.077 109.141 116.720  1.00 19.28              
ATOM   4754  HA  LEU A 297     119.719 110.004 116.636  1.00 19.28              
ATOM   4755  CB  LEU A 297     117.615 109.461 116.818  1.00 19.28              
ATOM   4756  HB1 LEU A 297     117.433 109.808 117.817  1.00 19.28              
ATOM   4757  HB2 LEU A 297     117.079 108.543 116.749  1.00 19.28              
ATOM   4758  CG  LEU A 297     117.044 110.474 115.870  1.00 19.28              
ATOM   4759  HG  LEU A 297     117.731 111.288 115.747  1.00 19.28              
ATOM   4760  CD1 LEU A 297     116.874 109.872 114.500  1.00 19.28              
ATOM   4761 1HD1 LEU A 297     116.500 110.602 113.826  1.00 19.28              
ATOM   4762 2HD1 LEU A 297     117.813 109.513 114.110  1.00 19.28              
ATOM   4763 3HD1 LEU A 297     116.173 109.072 114.531  1.00 19.28              
ATOM   4764  CD2 LEU A 297     115.775 110.912 116.601  1.00 19.28              
ATOM   4765 1HD2 LEU A 297     115.215 111.589 115.978  1.00 19.28              
ATOM   4766 2HD2 LEU A 297     115.183 110.036 116.821  1.00 19.28              
ATOM   4767 3HD2 LEU A 297     115.933 111.386 117.557  1.00 19.28              
ATOM   4768  C   LEU A 297     119.386 108.289 117.935  1.00 19.28              
ATOM   4769  O   LEU A 297     120.463 107.883 118.061  1.00 19.28              
ATOM   4770  N   CYS A 298     118.546 107.869 118.843  1.00 19.14              
ATOM   4771  H   CYS A 298     117.595 108.182 118.718  1.00 19.14              
ATOM   4772  CA  CYS A 298     118.874 107.087 120.030  1.00 19.14              
ATOM   4773  HA  CYS A 298     118.199 106.225 119.934  1.00 19.14              
ATOM   4774  CB  CYS A 298     120.230 106.415 120.266  1.00 19.14              
ATOM   4775  HB1 CYS A 298     121.068 106.953 119.887  1.00 19.14              
ATOM   4776  HB2 CYS A 298     120.182 105.594 119.607  1.00 19.14              
ATOM   4777  SG  CYS A 298     120.803 105.720 121.817  1.00 19.14              
ATOM   4778  HG  CYS A 298     121.800 105.032 121.242  1.00 19.14              
ATOM   4779  C   CYS A 298     118.133 107.825 121.150  1.00 19.14              
ATOM   4780  O   CYS A 298     118.072 107.216 122.183  1.00 19.14              
ATOM   4781  N   LYS A 299     117.499 109.032 121.153  1.00 18.90              
ATOM   4782  H   LYS A 299     117.348 109.264 122.121  1.00 18.90              
ATOM   4783  CA  LYS A 299     116.943 110.114 120.268  1.00 18.90              
ATOM   4784  HA  LYS A 299     117.208 109.951 119.249  1.00 18.90              
ATOM   4785  CB  LYS A 299     115.428 109.989 120.387  1.00 18.90              
ATOM   4786  HB1 LYS A 299     114.960 110.816 119.853  1.00 18.90              
ATOM   4787  HB2 LYS A 299     115.262 110.052 121.430  1.00 18.90              
ATOM   4788  CG  LYS A 299     114.741 108.672 120.005  1.00 18.90              
ATOM   4789  HG1 LYS A 299     115.165 108.411 119.052  1.00 18.90              
ATOM   4790  HG2 LYS A 299     113.684 108.899 119.865  1.00 18.90              
ATOM   4791  CD  LYS A 299     114.854 107.482 121.006  1.00 18.90              
ATOM   4792  HD1 LYS A 299     115.073 107.895 121.991  1.00 18.90              
ATOM   4793  HD2 LYS A 299     115.694 106.840 120.757  1.00 18.90              
ATOM   4794  CE  LYS A 299     113.575 106.631 121.191  1.00 18.90              
ATOM   4795  HE1 LYS A 299     112.714 107.250 120.916  1.00 18.90              
ATOM   4796  HE2 LYS A 299     113.487 106.423 122.261  1.00 18.90              
ATOM   4797  NZ  LYS A 299     113.516 105.335 120.471  1.00 18.90              
ATOM   4798  HZ1 LYS A 299     114.282 104.723 120.716  1.00 18.90              
ATOM   4799  HZ2 LYS A 299     112.638 104.863 120.656  1.00 18.90              
ATOM   4800  HZ3 LYS A 299     113.550 105.495 119.470  1.00 18.90              
ATOM   4801  C   LYS A 299     117.593 111.450 120.696  1.00 18.90              
ATOM   4802  O   LYS A 299     116.884 112.374 121.089  1.00 18.90              
ATOM   4803  N   GLN A 300     118.905 111.774 120.710  1.00 17.57              
ATOM   4804  H   GLN A 300     118.957 112.754 120.903  1.00 17.57              
ATOM   4805  CA  GLN A 300     120.250 111.244 120.372  1.00 17.57              
ATOM   4806  HA  GLN A 300     120.073 111.232 119.354  1.00 17.57              
ATOM   4807  CB  GLN A 300     121.445 112.030 120.682  1.00 17.57              
ATOM   4808  HB1 GLN A 300     121.355 112.085 121.750  1.00 17.57              
ATOM   4809  HB2 GLN A 300     121.201 112.842 120.100  1.00 17.57              
ATOM   4810  CG  GLN A 300     122.925 111.993 120.531  1.00 17.57              
ATOM   4811  HG1 GLN A 300     123.474 111.090 120.679  1.00 17.57              
ATOM   4812  HG2 GLN A 300     123.140 112.510 121.410  1.00 17.57              
ATOM   4813  CD  GLN A 300     123.486 112.849 119.473  1.00 17.57              
ATOM   4814  OE1 GLN A 300     123.020 113.940 119.328  1.00 17.57              
ATOM   4815  NE2 GLN A 300     124.599 112.518 118.883  1.00 17.57              
ATOM   4816 1HE2 GLN A 300     124.810 113.095 118.089  1.00 17.57              
ATOM   4817 2HE2 GLN A 300     125.226 111.845 119.289  1.00 17.57              
ATOM   4818  C   GLN A 300     120.565 109.812 121.023  1.00 17.57              
ATOM   4819  O   GLN A 300     120.033 109.440 122.025  1.00 17.57              
ATOM   4820  N   LEU A 301     121.541 108.916 120.799  1.00 16.14              
ATOM   4821  H   LEU A 301     121.465 108.102 121.385  1.00 16.14              
ATOM   4822  CA  LEU A 301     122.709 108.985 119.977  1.00 16.14              
ATOM   4823  HA  LEU A 301     123.242 109.726 120.538  1.00 16.14              
ATOM   4824  CB  LEU A 301     123.702 107.844 120.102  1.00 16.14              
ATOM   4825  HB1 LEU A 301     123.532 107.115 119.355  1.00 16.14              
ATOM   4826  HB2 LEU A 301     123.530 107.325 121.042  1.00 16.14              
ATOM   4827  CG  LEU A 301     125.180 108.269 120.074  1.00 16.14              
ATOM   4828  HG  LEU A 301     125.733 107.368 119.890  1.00 16.14              
ATOM   4829  CD1 LEU A 301     125.665 109.275 119.048  1.00 16.14              
ATOM   4830 1HD1 LEU A 301     125.282 109.017 118.068  1.00 16.14              
ATOM   4831 2HD1 LEU A 301     125.365 110.270 119.331  1.00 16.14              
ATOM   4832 3HD1 LEU A 301     126.753 109.257 119.036  1.00 16.14              
ATOM   4833  CD2 LEU A 301     125.627 108.848 121.411  1.00 16.14              
ATOM   4834 1HD2 LEU A 301     125.944 108.005 121.996  1.00 16.14              
ATOM   4835 2HD2 LEU A 301     126.501 109.485 121.289  1.00 16.14              
ATOM   4836 3HD2 LEU A 301     124.812 109.383 121.867  1.00 16.14              
ATOM   4837  C   LEU A 301     122.336 109.838 118.787  1.00 16.14              
ATOM   4838  O   LEU A 301     121.222 110.053 118.458  1.00 16.14              
ATOM   4839  N   SER A 302     123.143 110.421 118.055  1.00 13.63              
ATOM   4840  H   SER A 302     124.127 110.340 118.191  1.00 13.63              
ATOM   4841  CA  SER A 302     122.710 110.559 116.689  1.00 13.63              
ATOM   4842  HA  SER A 302     121.658 110.703 116.478  1.00 13.63              
ATOM   4843  CB  SER A 302     123.562 111.534 115.921  1.00 13.63              
ATOM   4844  HB1 SER A 302     123.375 111.425 114.858  1.00 13.63              
ATOM   4845  HB2 SER A 302     124.624 111.383 116.132  1.00 13.63              
ATOM   4846  OG  SER A 302     123.187 112.767 116.369  1.00 13.63              
ATOM   4847  HG  SER A 302     123.461 113.403 115.692  1.00 13.63              
ATOM   4848  C   SER A 302     123.303 109.195 116.205  1.00 13.63              
ATOM   4849  O   SER A 302     124.264 109.057 115.446  1.00 13.63              
ATOM   4850  N   TYR A 303     122.772 108.164 116.849  1.00 11.58              
ATOM   4851  H   TYR A 303     121.935 108.447 117.342  1.00 11.58              
ATOM   4852  CA  TYR A 303     123.025 106.798 117.012  1.00 11.58              
ATOM   4853  HA  TYR A 303     122.880 106.530 115.988  1.00 11.58              
ATOM   4854  CB  TYR A 303     124.495 106.304 117.037  1.00 11.58              
ATOM   4855  HB1 TYR A 303     125.030 106.710 117.878  1.00 11.58              
ATOM   4856  HB2 TYR A 303     124.982 106.641 116.123  1.00 11.58              
ATOM   4857  CG  TYR A 303     124.637 104.783 117.087  1.00 11.58              
ATOM   4858  CD1 TYR A 303     124.476 104.003 115.925  1.00 11.58              
ATOM   4859  HD1 TYR A 303     124.321 104.481 114.971  1.00 11.58              
ATOM   4860  CE1 TYR A 303     124.456 102.596 116.017  1.00 11.58              
ATOM   4861  HE1 TYR A 303     124.291 101.983 115.144  1.00 11.58              
ATOM   4862  CZ  TYR A 303     124.590 101.964 117.272  1.00 11.58              
ATOM   4863  OH  TYR A 303     124.474 100.617 117.395  1.00 11.58              
ATOM   4864  HH  TYR A 303     124.556 100.379 118.320  1.00 11.58              
ATOM   4865  CE2 TYR A 303     124.787 102.745 118.428  1.00 11.58              
ATOM   4866  HE2 TYR A 303     124.864 102.260 119.387  1.00 11.58              
ATOM   4867  CD2 TYR A 303     124.818 104.148 118.328  1.00 11.58              
ATOM   4868  HD2 TYR A 303     124.883 104.739 119.222  1.00 11.58              
ATOM   4869  C   TYR A 303     121.983 105.876 117.595  1.00 11.58              
ATOM   4870  O   TYR A 303     122.224 105.348 118.678  1.00 11.58              
ATOM   4871  N   TYR A 304     120.808 105.751 116.904  1.00 10.54              
ATOM   4872  H   TYR A 304     120.861 106.210 116.023  1.00 10.54              
ATOM   4873  CA  TYR A 304     119.518 105.060 117.133  1.00 10.54              
ATOM   4874  HA  TYR A 304     118.905 105.590 117.877  1.00 10.54              
ATOM   4875  CB  TYR A 304     118.700 104.744 115.876  1.00 10.54              
ATOM   4876  HB1 TYR A 304     118.356 105.677 115.472  1.00 10.54              
ATOM   4877  HB2 TYR A 304     117.812 104.284 116.269  1.00 10.54              
ATOM   4878  CG  TYR A 304     119.184 103.843 114.708  1.00 10.54              
ATOM   4879  CD1 TYR A 304     120.539 103.591 114.401  1.00 10.54              
ATOM   4880  HD1 TYR A 304     121.351 103.996 114.977  1.00 10.54              
ATOM   4881  CE1 TYR A 304     120.897 102.789 113.316  1.00 10.54              
ATOM   4882  HE1 TYR A 304     121.929 102.609 113.159  1.00 10.54              
ATOM   4883  CZ  TYR A 304     119.929 102.158 112.530  1.00 10.54              
ATOM   4884  OH  TYR A 304     120.260 101.150 111.691  1.00 10.54              
ATOM   4885  HH  TYR A 304     121.129 100.839 111.972  1.00 10.54              
ATOM   4886  CE2 TYR A 304     118.602 102.540 112.687  1.00 10.54              
ATOM   4887  HE2 TYR A 304     117.869 102.141 112.011  1.00 10.54              
ATOM   4888  CD2 TYR A 304     118.255 103.414 113.735  1.00 10.54              
ATOM   4889  HD2 TYR A 304     117.243 103.749 113.813  1.00 10.54              
ATOM   4890  C   TYR A 304     120.146 103.811 117.678  1.00 10.54              
ATOM   4891  O   TYR A 304     121.121 103.339 117.110  1.00 10.54              
ATOM   4892  N   PRO A 305     119.805 103.475 118.911  1.00  7.76              
ATOM   4893  CD  PRO A 305     118.449 103.415 119.412  1.00  7.76              
ATOM   4894  HD1 PRO A 305     117.978 102.513 119.029  1.00  7.76              
ATOM   4895  HD2 PRO A 305     117.857 104.279 119.138  1.00  7.76              
ATOM   4896  CG  PRO A 305     118.579 103.325 120.910  1.00  7.76              
ATOM   4897  HG1 PRO A 305     117.791 102.703 121.325  1.00  7.76              
ATOM   4898  HG2 PRO A 305     118.543 104.314 121.358  1.00  7.76              
ATOM   4899  CB  PRO A 305     119.956 102.687 121.060  1.00  7.76              
ATOM   4900  HB1 PRO A 305     119.773 101.614 121.043  1.00  7.76              
ATOM   4901  HB2 PRO A 305     120.418 102.989 121.995  1.00  7.76              
ATOM   4902  CA  PRO A 305     120.850 103.054 119.849  1.00  7.76              
ATOM   4903  HA  PRO A 305     121.579 103.805 120.096  1.00  7.76              
ATOM   4904  C   PRO A 305     121.471 101.731 119.225  1.00  7.76              
ATOM   4905  O   PRO A 305     122.440 101.226 119.805  1.00  7.76              
ATOM   4906  N   ASN A 306     121.061 101.000 118.117  1.00  7.26              
ATOM   4907  H   ASN A 306     121.876 100.486 117.805  1.00  7.26              
ATOM   4908  CA  ASN A 306     119.871 100.834 117.127  1.00  7.26              
ATOM   4909  HA  ASN A 306     119.093 101.594 117.223  1.00  7.26              
ATOM   4910  CB  ASN A 306     120.447 100.804 115.691  1.00  7.26              
ATOM   4911  HB1 ASN A 306     121.320 101.446 115.611  1.00  7.26              
ATOM   4912  HB2 ASN A 306     119.658 101.169 115.044  1.00  7.26              
ATOM   4913  CG  ASN A 306     120.877  99.441 115.165  1.00  7.26              
ATOM   4914  OD1 ASN A 306     121.778  98.789 115.665  1.00  7.26              
ATOM   4915  ND2 ASN A 306     120.175  98.911 114.186  1.00  7.26              
ATOM   4916 1HD2 ASN A 306     119.417  99.444 113.796  1.00  7.26              
ATOM   4917 2HD2 ASN A 306     120.387  97.975 113.931  1.00  7.26              
ATOM   4918  C   ASN A 306     119.273  99.475 117.332  1.00  7.26              
ATOM   4919  O   ASN A 306     118.268  99.103 116.737  1.00  7.26              
ATOM   4920  N   LYS A 307     120.108  98.716 118.035  1.00  7.03              
ATOM   4921  H   LYS A 307     120.943  99.185 118.348  1.00  7.03              
ATOM   4922  CA  LYS A 307     120.058  97.325 118.170  1.00  7.03              
ATOM   4923  HA  LYS A 307     119.061  97.095 118.526  1.00  7.03              
ATOM   4924  CB  LYS A 307     120.219  96.576 116.823  1.00  7.03              
ATOM   4925  HB1 LYS A 307     121.278  96.514 116.569  1.00  7.03              
ATOM   4926  HB2 LYS A 307     119.699  97.105 116.029  1.00  7.03              
ATOM   4927  CG  LYS A 307     119.627  95.158 116.845  1.00  7.03              
ATOM   4928  HG1 LYS A 307     118.547  95.241 116.729  1.00  7.03              
ATOM   4929  HG2 LYS A 307     119.849  94.677 117.796  1.00  7.03              
ATOM   4930  CD  LYS A 307     120.193  94.284 115.714  1.00  7.03
[truncated: 891,981 more chars]
