# Supplementary material for: Variation in selection constraints on teleost TLRs with emphasis on their repertoire in the Walking catfish, Clarias batrachus
Source: Sci Rep. 2020 Dec 7;10:21394. doi: 10.1038/s41598-020-78347-6 (PMC7721727; doi:10.1038/s41598-020-78347-6)
Supplement: Supplementary file 33 — Supplementary Information 33. [file 41598_2020_78347_MOESM33_ESM.zip › T21/struct/S511005_results/model3.pdb]

HEADER protein
METHOD
METHOD    The models are generated by I-TASSER which combines the
METHOD    methods of threading, ab initio modeling and structural
METHOD    refinement. The procedure is fully automated.
METHOD
METHOD    Please cite following articles when you use the I-TASSER server:
METHOD 1. Ambrish Roy, Alper Kucukural, Yang Zhang. I-TASSER: a unified
METHOD    platform for automated protein structure and function prediction.
METHOD    Nature Protocols, vol 5, 725-738 (2010). 
METHOD 2. Yang Zhang. I-TASSER server for protein 3D structure prediction. 
METHOD    BMC Bioinformatics, 9:40 (2008).
METHOD
MODEL  3
REMARK PARENT 4z0c_A 3j0a 3j0a_A 
ATOM      1  N   MET A   1      98.709  86.000  78.585  1.00 27.80              
ATOM      2  CA  MET A   1      97.785  87.016  78.867  1.00 27.80              
ATOM      3  HA  MET A   1      96.892  86.657  79.380  1.00 27.80              
ATOM      4  CB  MET A   1      98.738  87.963  79.693  1.00 27.80              
ATOM      5  HB1 MET A   1      99.697  87.980  79.170  1.00 27.80              
ATOM      6  HB2 MET A   1      98.964  87.497  80.648  1.00 27.80              
ATOM      7  CG  MET A   1      98.389  89.423  79.990  1.00 27.80              
ATOM      8  HG1 MET A   1      98.636  89.635  81.030  1.00 27.80              
ATOM      9  HG2 MET A   1      97.325  89.594  79.871  1.00 27.80              
ATOM     10  SD  MET A   1      99.302  90.610  78.963  1.00 27.80              
ATOM     11  CE  MET A   1      98.517  92.144  79.529  1.00 27.80              
ATOM     12  HE1 MET A   1      98.667  92.263  80.602  1.00 27.80              
ATOM     13  HE2 MET A   1      98.960  92.995  79.009  1.00 27.80              
ATOM     14  HE3 MET A   1      97.447  92.114  79.318  1.00 27.80              
ATOM     15  C   MET A   1      97.456  87.771  77.528  1.00 27.80              
ATOM     16  O   MET A   1      97.750  87.270  76.414  1.00 27.80              
ATOM     17  N   ALA A   2      96.869  88.926  77.494  1.00 27.02              
ATOM     18  H   ALA A   2      97.076  89.565  78.247  1.00 27.02              
ATOM     19  CA  ALA A   2      95.477  89.170  77.089  1.00 27.02              
ATOM     20  HA  ALA A   2      95.060  88.370  76.600  1.00 27.02              
ATOM     21  CB  ALA A   2      95.467  90.408  76.131  1.00 27.02              
ATOM     22  HB1 ALA A   2      95.847  90.115  75.150  1.00 27.02              
ATOM     23  HB2 ALA A   2      94.439  90.778  76.071  1.00 27.02              
ATOM     24  HB3 ALA A   2      96.097  91.185  76.568  1.00 27.02              
ATOM     25  C   ALA A   2      94.908  89.483  78.413  1.00 27.02              
ATOM     26  O   ALA A   2      94.974  90.608  78.873  1.00 27.02              
ATOM     27  N   SER A   3      94.738  88.345  79.092  1.00 26.98              
ATOM     28  H   SER A   3      94.481  87.544  78.547  1.00 26.98              
ATOM     29  CA  SER A   3      94.654  88.110  80.526  1.00 26.98              
ATOM     30  HA  SER A   3      93.752  87.689  80.807  1.00 26.98              
ATOM     31  CB  SER A   3      94.814  89.444  81.396  1.00 26.98              
ATOM     32  HB1 SER A   3      95.774  89.910  81.187  1.00 26.98              
ATOM     33  HB2 SER A   3      94.833  89.159  82.451  1.00 26.98              
ATOM     34  OG  SER A   3      93.840  90.434  81.262  1.00 26.98              
ATOM     35  HG  SER A   3      93.946  90.852  80.395  1.00 26.98              
ATOM     36  C   SER A   3      95.684  87.271  81.211  1.00 26.98              
ATOM     37  O   SER A   3      96.749  87.694  81.609  1.00 26.98              
ATOM     38  N   TYR A   4      95.320  86.029  81.334  1.00 26.05              
ATOM     39  H   TYR A   4      94.383  85.771  81.060  1.00 26.05              
ATOM     40  CA  TYR A   4      96.219  85.047  81.788  1.00 26.05              
ATOM     41  HA  TYR A   4      95.892  84.057  81.769  1.00 26.05              
ATOM     42  CB  TYR A   4      96.519  85.251  83.340  1.00 26.05              
ATOM     43  HB1 TYR A   4      96.427  84.257  83.755  1.00 26.05              
ATOM     44  HB2 TYR A   4      95.647  85.780  83.731  1.00 26.05              
ATOM     45  CG  TYR A   4      97.779  85.827  83.995  1.00 26.05              
ATOM     46  CD1 TYR A   4      98.690  84.947  84.624  1.00 26.05              
ATOM     47  HD1 TYR A   4      98.569  83.880  84.556  1.00 26.05              
ATOM     48  CE1 TYR A   4      99.728  85.406  85.459  1.00 26.05              
ATOM     49  HE1 TYR A   4     100.389  84.701  85.947  1.00 26.05              
ATOM     50  CZ  TYR A   4      99.860  86.781  85.704  1.00 26.05              
ATOM     51  OH  TYR A   4     100.914  87.235  86.429  1.00 26.05              
ATOM     52  HH  TYR A   4     101.310  86.525  86.948  1.00 26.05              
ATOM     53  CE2 TYR A   4      98.942  87.684  85.123  1.00 26.05              
ATOM     54  HE2 TYR A   4      99.021  88.739  85.349  1.00 26.05              
ATOM     55  CD2 TYR A   4      97.895  87.200  84.302  1.00 26.05              
ATOM     56  HD2 TYR A   4      97.149  87.904  83.964  1.00 26.05              
ATOM     57  C   TYR A   4      97.460  84.778  80.873  1.00 26.05              
ATOM     58  O   TYR A   4      98.568  85.206  81.132  1.00 26.05              
ATOM     59  N   ARG A   5      97.047  84.049  79.780  1.00 25.37              
ATOM     60  H   ARG A   5      96.101  83.781  80.014  1.00 25.37              
ATOM     61  CA  ARG A   5      97.423  83.361  78.471  1.00 25.37              
ATOM     62  HA  ARG A   5      96.991  82.396  78.420  1.00 25.37              
ATOM     63  CB  ARG A   5      98.935  83.105  78.023  1.00 25.37              
ATOM     64  HB1 ARG A   5      98.856  82.294  77.305  1.00 25.37              
ATOM     65  HB2 ARG A   5      99.443  82.614  78.799  1.00 25.37              
ATOM     66  CG  ARG A   5     100.099  83.933  77.448  1.00 25.37              
ATOM     67  HG1 ARG A   5     100.835  83.188  77.161  1.00 25.37              
ATOM     68  HG2 ARG A   5     100.564  84.456  78.278  1.00 25.37              
ATOM     69  CD  ARG A   5      99.929  84.901  76.252  1.00 25.37              
ATOM     70  HD1 ARG A   5      98.900  85.199  76.129  1.00 25.37              
ATOM     71  HD2 ARG A   5     100.225  84.389  75.344  1.00 25.37              
ATOM     72  NE  ARG A   5     100.718  86.137  76.451  1.00 25.37              
ATOM     73  HE  ARG A   5     101.017  86.334  77.388  1.00 25.37              
ATOM     74  CZ  ARG A   5     101.031  87.037  75.547  1.00 25.37              
ATOM     75  NH1 ARG A   5     100.659  86.926  74.310  1.00 25.37              
ATOM     76 1HH1 ARG A   5     100.469  85.978  74.022  1.00 25.37              
ATOM     77 2HH1 ARG A   5     101.276  87.422  73.656  1.00 25.37              
ATOM     78  NH2 ARG A   5     101.739  88.084  75.854  1.00 25.37              
ATOM     79 1HH2 ARG A   5     102.169  88.172  76.754  1.00 25.37              
ATOM     80 2HH2 ARG A   5     102.089  88.633  75.066  1.00 25.37              
ATOM     81  C   ARG A   5      96.946  84.072  77.220  1.00 25.37              
ATOM     82  O   ARG A   5      97.185  83.647  76.129  1.00 25.37              
ATOM     83  N   LYS A   6      96.233  85.126  77.518  1.00 24.89              
ATOM     84  H   LYS A   6      96.636  85.642  78.283  1.00 24.89              
ATOM     85  CA  LYS A   6      94.919  85.578  77.117  1.00 24.89              
ATOM     86  HA  LYS A   6      95.067  86.613  77.087  1.00 24.89              
ATOM     87  CB  LYS A   6      94.763  85.160  75.624  1.00 24.89              
ATOM     88  HB1 LYS A   6      93.851  85.440  75.153  1.00 24.89              
ATOM     89  HB2 LYS A   6      94.733  84.089  75.605  1.00 24.89              
ATOM     90  CG  LYS A   6      95.826  85.658  74.574  1.00 24.89              
ATOM     91  HG1 LYS A   6      95.790  84.989  73.719  1.00 24.89              
ATOM     92  HG2 LYS A   6      96.833  85.600  74.956  1.00 24.89              
ATOM     93  CD  LYS A   6      95.677  87.071  74.004  1.00 24.89              
ATOM     94  HD1 LYS A   6      95.695  87.783  74.805  1.00 24.89              
ATOM     95  HD2 LYS A   6      94.722  87.148  73.497  1.00 24.89              
ATOM     96  CE  LYS A   6      96.800  87.425  73.015  1.00 24.89              
ATOM     97  HE1 LYS A   6      96.407  88.129  72.274  1.00 24.89              
ATOM     98  HE2 LYS A   6      97.096  86.515  72.483  1.00 24.89              
ATOM     99  NZ  LYS A   6      97.963  88.029  73.716  1.00 24.89              
ATOM    100  HZ1 LYS A   6      98.825  87.964  73.185  1.00 24.89              
ATOM    101  HZ2 LYS A   6      97.797  89.001  73.935  1.00 24.89              
ATOM    102  HZ3 LYS A   6      98.106  87.552  74.604  1.00 24.89              
ATOM    103  C   LYS A   6      94.094  85.368  78.389  1.00 24.89              
ATOM    104  O   LYS A   6      93.152  86.034  78.586  1.00 24.89              
ATOM    105  N   GLN A   7      94.448  84.514  79.312  1.00 25.46              
ATOM    106  H   GLN A   7      95.422  84.287  79.282  1.00 25.46              
ATOM    107  CA  GLN A   7      93.703  83.361  79.800  1.00 25.46              
ATOM    108  HA  GLN A   7      92.601  83.461  79.546  1.00 25.46              
ATOM    109  CB  GLN A   7      93.975  82.993  81.280  1.00 25.46              
ATOM    110  HB1 GLN A   7      95.040  82.876  81.231  1.00 25.46              
ATOM    111  HB2 GLN A   7      93.651  81.982  81.486  1.00 25.46              
ATOM    112  CG  GLN A   7      93.656  83.768  82.596  1.00 25.46              
ATOM    113  HG1 GLN A   7      93.479  84.812  82.489  1.00 25.46              
ATOM    114  HG2 GLN A   7      94.522  83.717  83.215  1.00 25.46              
ATOM    115  CD  GLN A   7      92.748  83.149  83.618  1.00 25.46              
ATOM    116  OE1 GLN A   7      92.506  81.971  83.590  1.00 25.46              
ATOM    117  NE2 GLN A   7      92.365  83.866  84.643  1.00 25.46              
ATOM    118 1HE2 GLN A   7      92.647  84.822  84.783  1.00 25.46              
ATOM    119 2HE2 GLN A   7      91.679  83.466  85.256  1.00 25.46              
ATOM    120  C   GLN A   7      94.233  82.176  79.000  1.00 25.46              
ATOM    121  O   GLN A   7      94.164  81.057  79.487  1.00 25.46              
ATOM    122  N   ILE A   8      94.826  82.400  77.844  1.00 24.96              
ATOM    123  H   ILE A   8      94.838  83.342  77.505  1.00 24.96              
ATOM    124  CA  ILE A   8      94.791  81.392  76.881  1.00 24.96              
ATOM    125  HA  ILE A   8      94.863  80.470  77.376  1.00 24.96              
ATOM    126  CB  ILE A   8      95.828  81.205  75.680  1.00 24.96              
ATOM    127  HB  ILE A   8      96.800  81.389  76.095  1.00 24.96              
ATOM    128  CG2 ILE A   8      95.866  79.772  75.091  1.00 24.96              
ATOM    129 1HG2 ILE A   8      96.191  79.036  75.805  1.00 24.96              
ATOM    130 2HG2 ILE A   8      94.892  79.471  74.725  1.00 24.96              
ATOM    131 3HG2 ILE A   8      96.569  79.687  74.266  1.00 24.96              
ATOM    132  CG1 ILE A   8      95.680  82.021  74.377  1.00 24.96              
ATOM    133 1HG1 ILE A   8      94.874  81.603  73.813  1.00 24.96              
ATOM    134 2HG1 ILE A   8      95.373  82.994  74.662  1.00 24.96              
ATOM    135  CD1 ILE A   8      96.858  82.184  73.413  1.00 24.96              
ATOM    136  HD1 ILE A   8      97.751  82.508  73.941  1.00 24.96              
ATOM    137  HD2 ILE A   8      97.045  81.258  72.875  1.00 24.96              
ATOM    138  HD3 ILE A   8      96.599  82.942  72.674  1.00 24.96              
ATOM    139  C   ILE A   8      93.451  81.110  76.475  1.00 24.96              
ATOM    140  O   ILE A   8      93.032  81.892  75.731  1.00 24.96              
ATOM    141  N   LEU A   9      92.747  80.130  76.949  1.00 24.89              
ATOM    142  H   LEU A   9      93.067  79.496  77.668  1.00 24.89              
ATOM    143  CA  LEU A   9      91.675  79.688  76.151  1.00 24.89              
ATOM    144  HA  LEU A   9      91.287  80.509  75.619  1.00 24.89              
ATOM    145  CB  LEU A   9      92.166  78.762  74.970  1.00 24.89              
ATOM    146  HB1 LEU A   9      92.958  78.128  75.318  1.00 24.89              
ATOM    147  HB2 LEU A   9      92.627  79.389  74.239  1.00 24.89              
ATOM    148  CG  LEU A   9      91.266  77.757  74.178  1.00 24.89              
ATOM    149  HG  LEU A   9      90.997  76.932  74.829  1.00 24.89              
ATOM    150  CD1 LEU A   9      89.969  78.293  73.582  1.00 24.89              
ATOM    151 1HD1 LEU A   9      89.501  77.513  72.980  1.00 24.89              
ATOM    152 2HD1 LEU A   9      89.268  78.549  74.364  1.00 24.89              
ATOM    153 3HD1 LEU A   9      90.150  79.148  72.940  1.00 24.89              
ATOM    154  CD2 LEU A   9      92.079  77.141  73.036  1.00 24.89              
ATOM    155 1HD2 LEU A   9      93.026  76.753  73.408  1.00 24.89              
ATOM    156 2HD2 LEU A   9      91.521  76.314  72.596  1.00 24.89              
ATOM    157 3HD2 LEU A   9      92.275  77.877  72.259  1.00 24.89              
ATOM    158  C   LEU A   9      90.478  78.998  76.756  1.00 24.89              
ATOM    159  O   LEU A   9      90.394  77.773  76.996  1.00 24.89              
ATOM    160  N   ILE A  10      89.523  79.869  76.782  1.00 26.36              
ATOM    161  H   ILE A  10      89.902  80.793  76.636  1.00 26.36              
ATOM    162  CA  ILE A  10      88.126  79.928  76.861  1.00 26.36              
ATOM    163  HA  ILE A  10      87.742  80.387  77.800  1.00 26.36              
ATOM    164  CB  ILE A  10      87.436  78.486  76.859  1.00 26.36              
ATOM    165  HB  ILE A  10      88.037  77.881  76.198  1.00 26.36              
ATOM    166  CG2 ILE A  10      87.481  77.882  78.260  1.00 26.36              
ATOM    167 1HG2 ILE A  10      86.869  78.456  78.950  1.00 26.36              
ATOM    168 2HG2 ILE A  10      87.100  76.864  78.216  1.00 26.36              
ATOM    169 3HG2 ILE A  10      88.501  77.861  78.627  1.00 26.36              
ATOM    170  CG1 ILE A  10      85.988  78.352  76.325  1.00 26.36              
ATOM    171 1HG1 ILE A  10      85.791  77.284  76.220  1.00 26.36              
ATOM    172 2HG1 ILE A  10      85.925  78.769  75.322  1.00 26.36              
ATOM    173  CD1 ILE A  10      84.854  78.939  77.181  1.00 26.36              
ATOM    174  HD1 ILE A  10      85.039  79.983  77.416  1.00 26.36              
ATOM    175  HD2 ILE A  10      83.919  78.866  76.626  1.00 26.36              
ATOM    176  HD3 ILE A  10      84.748  78.376  78.108  1.00 26.36              
ATOM    177  C   ILE A  10      87.530  80.768  75.742  1.00 26.36              
ATOM    178  O   ILE A  10      86.442  81.311  75.833  1.00 26.36              
ATOM    179  N   SER A  11      88.341  80.938  74.734  1.00 26.97              
ATOM    180  H   SER A  11      89.094  80.314  74.566  1.00 26.97              
ATOM    181  CA  SER A  11      88.577  82.197  74.057  1.00 26.97              
ATOM    182  HA  SER A  11      88.560  83.031  74.695  1.00 26.97              
ATOM    183  CB  SER A  11      87.379  82.404  73.070  1.00 26.97              
ATOM    184  HB1 SER A  11      87.152  81.466  72.559  1.00 26.97              
ATOM    185  HB2 SER A  11      87.614  83.146  72.307  1.00 26.97              
ATOM    186  OG  SER A  11      86.209  82.875  73.692  1.00 26.97              
ATOM    187  HG  SER A  11      85.942  82.202  74.340  1.00 26.97              
ATOM    188  C   SER A  11      89.794  81.971  73.133  1.00 26.97              
ATOM    189  O   SER A  11      89.675  82.025  71.907  1.00 26.97              
ATOM    190  N   VAL A  12      90.942  81.617  73.689  1.00 25.77              
ATOM    191  H   VAL A  12      90.886  81.472  74.688  1.00 25.77              
ATOM    192  CA  VAL A  12      92.330  81.802  73.224  1.00 25.77              
ATOM    193  HA  VAL A  12      93.104  81.341  73.809  1.00 25.77              
ATOM    194  CB  VAL A  12      92.527  80.952  71.898  1.00 25.77              
ATOM    195  HB  VAL A  12      91.798  80.146  71.893  1.00 25.77              
ATOM    196  CG1 VAL A  12      92.427  81.621  70.501  1.00 25.77              
ATOM    197 1HG1 VAL A  12      93.220  82.356  70.365  1.00 25.77              
ATOM    198 2HG1 VAL A  12      92.529  80.867  69.719  1.00 25.77              
ATOM    199 3HG1 VAL A  12      91.464  82.093  70.342  1.00 25.77              
ATOM    200  CG2 VAL A  12      93.898  80.251  71.790  1.00 25.77              
ATOM    201 1HG2 VAL A  12      94.106  79.653  72.667  1.00 25.77              
ATOM    202 2HG2 VAL A  12      93.906  79.566  70.941  1.00 25.77              
ATOM    203 3HG2 VAL A  12      94.688  80.990  71.646  1.00 25.77              
ATOM    204  C   VAL A  12      92.651  83.232  72.841  1.00 25.77              
ATOM    205  O   VAL A  12      93.698  83.801  73.109  1.00 25.77              
ATOM    206  N   THR A  13      91.647  83.869  72.306  1.00 26.12              
ATOM    207  H   THR A  13      90.951  83.287  71.834  1.00 26.12              
ATOM    208  CA  THR A  13      91.247  85.217  72.538  1.00 26.12              
ATOM    209  HA  THR A  13      91.636  85.586  73.449  1.00 26.12              
ATOM    210  CB  THR A  13      91.915  86.057  71.375  1.00 26.12              
ATOM    211  HB  THR A  13      91.921  85.434  70.475  1.00 26.12              
ATOM    212  CG2 THR A  13      91.318  87.402  71.017  1.00 26.12              
ATOM    213 1HG2 THR A  13      91.249  88.060  71.874  1.00 26.12              
ATOM    214 2HG2 THR A  13      91.943  87.884  70.268  1.00 26.12              
ATOM    215 3HG2 THR A  13      90.323  87.292  70.591  1.00 26.12              
ATOM    216  OG1 THR A  13      93.233  86.278  71.791  1.00 26.12              
ATOM    217  HG1 THR A  13      93.646  85.415  71.952  1.00 26.12              
ATOM    218  C   THR A  13      89.738  85.237  72.486  1.00 26.12              
ATOM    219  O   THR A  13      89.187  85.077  71.379  1.00 26.12              
ATOM    220  N   ILE A  14      89.012  85.011  73.606  1.00 27.45              
ATOM    221  H   ILE A  14      88.422  84.200  73.483  1.00 27.45              
ATOM    222  CA  ILE A  14      88.221  86.021  74.358  1.00 27.45              
ATOM    223  HA  ILE A  14      87.937  85.699  75.296  1.00 27.45              
ATOM    224  CB  ILE A  14      86.797  86.158  73.733  1.00 27.45              
ATOM    225  HB  ILE A  14      86.263  85.277  74.040  1.00 27.45              
ATOM    226  CG2 ILE A  14      86.113  87.323  74.419  1.00 27.45              
ATOM    227 1HG2 ILE A  14      86.161  87.152  75.487  1.00 27.45              
ATOM    228 2HG2 ILE A  14      86.541  88.271  74.111  1.00 27.45              
ATOM    229 3HG2 ILE A  14      85.072  87.398  74.163  1.00 27.45              
ATOM    230  CG1 ILE A  14      86.523  86.180  72.196  1.00 27.45              
ATOM    231 1HG1 ILE A  14      85.455  86.101  72.122  1.00 27.45              
ATOM    232 2HG1 ILE A  14      86.888  85.256  71.758  1.00 27.45              
ATOM    233  CD1 ILE A  14      86.913  87.384  71.335  1.00 27.45              
ATOM    234  HD1 ILE A  14      86.589  88.317  71.794  1.00 27.45              
ATOM    235  HD2 ILE A  14      87.985  87.409  71.165  1.00 27.45              
ATOM    236  HD3 ILE A  14      86.427  87.287  70.366  1.00 27.45              
ATOM    237  C   ILE A  14      89.017  87.321  74.324  1.00 27.45              
ATOM    238  O   ILE A  14      89.116  87.942  73.254  1.00 27.45              
ATOM    239  N   VAL A  15      89.867  87.606  75.293  1.00 27.57              
ATOM    240  H   VAL A  15      89.619  87.353  76.235  1.00 27.57              
ATOM    241  CA  VAL A  15      91.300  87.822  75.028  1.00 27.57              
ATOM    242  HA  VAL A  15      91.429  87.487  74.042  1.00 27.57              
ATOM    243  CB  VAL A  15      91.743  89.310  74.914  1.00 27.57              
ATOM    244  HB  VAL A  15      91.912  89.732  75.893  1.00 27.57              
ATOM    245  CG1 VAL A  15      93.047  89.437  74.113  1.00 27.57              
ATOM    246 1HG1 VAL A  15      93.828  88.910  74.625  1.00 27.57              
ATOM    247 2HG1 VAL A  15      92.938  89.028  73.110  1.00 27.57              
ATOM    248 3HG1 VAL A  15      93.344  90.484  74.020  1.00 27.57              
ATOM    249  CG2 VAL A  15      90.820  90.267  74.127  1.00 27.57              
ATOM    250 1HG2 VAL A  15      89.803  90.227  74.481  1.00 27.57              
ATOM    251 2HG2 VAL A  15      91.170  91.295  74.233  1.00 27.57              
ATOM    252 3HG2 VAL A  15      90.804  90.013  73.069  1.00 27.57              
ATOM    253  C   VAL A  15      92.101  86.861  75.804  1.00 27.57              
ATOM    254  O   VAL A  15      93.090  87.311  76.353  1.00 27.57              
ATOM    255  N   ALA A  16      91.529  85.633  75.839  1.00 27.04              
ATOM    256  H   ALA A  16      90.607  85.725  75.463  1.00 27.04              
ATOM    257  CA  ALA A  16      91.812  84.166  75.962  1.00 27.04              
ATOM    258  HA  ALA A  16      92.410  83.854  75.112  1.00 27.04              
ATOM    259  CB  ALA A  16      92.138  83.795  77.346  1.00 27.04              
ATOM    260  HB1 ALA A  16      91.674  84.500  78.011  1.00 27.04              
ATOM    261  HB2 ALA A  16      91.914  82.802  77.705  1.00 27.04              
ATOM    262  HB3 ALA A  16      93.159  83.782  77.195  1.00 27.04              
ATOM    263  C   ALA A  16      90.422  83.502  76.088  1.00 27.04              
ATOM    264  O   ALA A  16      90.206  82.352  76.302  1.00 27.04              
ATOM    265  N   SER A  17      89.402  84.269  76.321  1.00 25.14              
ATOM    266  H   SER A  17      89.493  85.203  75.944  1.00 25.14              
ATOM    267  CA  SER A  17      88.648  84.222  77.535  1.00 25.14              
ATOM    268  HA  SER A  17      89.122  83.666  78.279  1.00 25.14              
ATOM    269  CB  SER A  17      87.175  83.763  77.453  1.00 25.14              
ATOM    270  HB1 SER A  17      87.199  82.680  77.434  1.00 25.14              
ATOM    271  HB2 SER A  17      86.654  84.004  78.377  1.00 25.14              
ATOM    272  OG  SER A  17      86.449  84.273  76.380  1.00 25.14              
ATOM    273  HG  SER A  17      85.820  83.586  76.110  1.00 25.14              
ATOM    274  C   SER A  17      88.816  85.676  77.814  1.00 25.14              
ATOM    275  O   SER A  17      89.785  86.035  78.415  1.00 25.14              
ATOM    276  N   ILE A  18      88.052  86.597  77.294  1.00 23.12              
ATOM    277  H   ILE A  18      87.194  86.320  76.809  1.00 23.12              
ATOM    278  CA  ILE A  18      88.052  87.791  78.064  1.00 23.12              
ATOM    279  HA  ILE A  18      88.947  88.112  78.547  1.00 23.12              
ATOM    280  CB  ILE A  18      87.331  89.065  77.417  1.00 23.12              
ATOM    281  HB  ILE A  18      87.424  89.756  78.233  1.00 23.12              
ATOM    282  CG2 ILE A  18      88.001  89.833  76.289  1.00 23.12              
ATOM    283 1HG2 ILE A  18      89.056  89.960  76.443  1.00 23.12              
ATOM    284 2HG2 ILE A  18      87.572  90.835  76.227  1.00 23.12              
ATOM    285 3HG2 ILE A  18      87.841  89.377  75.327  1.00 23.12              
ATOM    286  CG1 ILE A  18      85.794  89.078  77.126  1.00 23.12              
ATOM    287 1HG1 ILE A  18      85.320  88.143  77.424  1.00 23.12              
ATOM    288 2HG1 ILE A  18      85.614  89.224  76.064  1.00 23.12              
ATOM    289  CD1 ILE A  18      85.061  90.244  77.809  1.00 23.12              
ATOM    290  HD1 ILE A  18      85.183  90.213  78.890  1.00 23.12              
ATOM    291  HD2 ILE A  18      85.434  91.199  77.438  1.00 23.12              
ATOM    292  HD3 ILE A  18      84.001  90.169  77.585  1.00 23.12              
ATOM    293  C   ILE A  18      87.041  87.366  79.217  1.00 23.12              
ATOM    294  O   ILE A  18      86.314  88.165  79.797  1.00 23.12              
ATOM    295  N   PHE A  19      86.854  86.118  79.656  1.00 21.43              
ATOM    296  H   PHE A  19      85.858  86.007  79.781  1.00 21.43              
ATOM    297  CA  PHE A  19      87.540  85.450  80.777  1.00 21.43              
ATOM    298  HA  PHE A  19      88.243  84.839  80.385  1.00 21.43              
ATOM    299  CB  PHE A  19      86.358  84.783  81.513  1.00 21.43              
ATOM    300  HB1 PHE A  19      86.685  84.200  82.362  1.00 21.43              
ATOM    301  HB2 PHE A  19      85.920  84.121  80.780  1.00 21.43              
ATOM    302  CG  PHE A  19      85.228  85.686  82.021  1.00 21.43              
ATOM    303  CD1 PHE A  19      85.230  86.153  83.353  1.00 21.43              
ATOM    304  HD1 PHE A  19      86.041  85.898  84.016  1.00 21.43              
ATOM    305  CE1 PHE A  19      84.192  86.975  83.824  1.00 21.43              
ATOM    306  HE1 PHE A  19      84.213  87.354  84.836  1.00 21.43              
ATOM    307  CZ  PHE A  19      83.132  87.321  82.971  1.00 21.43              
ATOM    308  HZ  PHE A  19      82.339  87.963  83.328  1.00 21.43              
ATOM    309  CE2 PHE A  19      83.103  86.835  81.654  1.00 21.43              
ATOM    310  HE2 PHE A  19      82.283  87.104  81.004  1.00 21.43              
ATOM    311  CD2 PHE A  19      84.140  86.015  81.182  1.00 21.43              
ATOM    312  HD2 PHE A  19      84.095  85.656  80.166  1.00 21.43              
ATOM    313  C   PHE A  19      88.270  86.473  81.657  1.00 21.43              
ATOM    314  O   PHE A  19      88.176  86.385  82.906  1.00 21.43              
ATOM    315  N   GLN A  20      88.984  87.416  81.076  1.00 21.39              
ATOM    316  H   GLN A  20      89.205  87.266  80.103  1.00 21.39              
ATOM    317  CA  GLN A  20      88.842  88.793  81.533  1.00 21.39              
ATOM    318  HA  GLN A  20      87.794  88.730  81.849  1.00 21.39              
ATOM    319  CB  GLN A  20      89.423  89.165  82.934  1.00 21.39              
ATOM    320  HB1 GLN A  20      90.479  89.396  82.879  1.00 21.39              
ATOM    321  HB2 GLN A  20      89.268  88.354  83.634  1.00 21.39              
ATOM    322  CG  GLN A  20      88.717  90.380  83.592  1.00 21.39              
ATOM    323  HG1 GLN A  20      87.644  90.273  83.429  1.00 21.39              
ATOM    324  HG2 GLN A  20      89.050  91.288  83.092  1.00 21.39              
ATOM    325  CD  GLN A  20      88.969  90.511  85.086  1.00 21.39              
ATOM    326  OE1 GLN A  20      89.743  89.802  85.711  1.00 21.39              
ATOM    327  NE2 GLN A  20      88.288  91.423  85.748  1.00 21.39              
ATOM    328 1HE2 GLN A  20      87.657  92.030  85.257  1.00 21.39              
ATOM    329 2HE2 GLN A  20      88.470  91.520  86.732  1.00 21.39              
ATOM    330  C   GLN A  20      88.631  90.048  80.698  1.00 21.39              
ATOM    331  O   GLN A  20      87.494  90.484  80.477  1.00 21.39              
ATOM    332  N   PHE A  21      89.666  90.718  80.285  1.00 20.01              
ATOM    333  H   PHE A  21      90.554  90.463  80.703  1.00 20.01              
ATOM    334  CA  PHE A  21      89.721  91.325  78.978  1.00 20.01              
ATOM    335  HA  PHE A  21      88.815  91.150  78.417  1.00 20.01              
ATOM    336  CB  PHE A  21      89.879  92.855  79.078  1.00 20.01              
ATOM    337  HB1 PHE A  21      90.252  93.223  78.123  1.00 20.01              
ATOM    338  HB2 PHE A  21      90.627  93.093  79.835  1.00 20.01              
ATOM    339  CG  PHE A  21      88.583  93.592  79.368  1.00 20.01              
ATOM    340  CD1 PHE A  21      88.415  94.297  80.574  1.00 20.01              
ATOM    341  HD1 PHE A  21      89.203  94.316  81.311  1.00 20.01              
ATOM    342  CE1 PHE A  21      87.214  94.987  80.826  1.00 20.01              
ATOM    343  HE1 PHE A  21      87.086  95.529  81.753  1.00 20.01              
ATOM    344  CZ  PHE A  21      86.176  94.969  79.876  1.00 20.01              
ATOM    345  HZ  PHE A  21      85.251  95.492  80.076  1.00 20.01              
ATOM    346  CE2 PHE A  21      86.344  94.267  78.671  1.00 20.01              
ATOM    347  HE2 PHE A  21      85.547  94.237  77.938  1.00 20.01              
ATOM    348  CD2 PHE A  21      87.545  93.586  78.416  1.00 20.01              
ATOM    349  HD2 PHE A  21      87.646  93.050  77.484  1.00 20.01              
ATOM    350  C   PHE A  21      90.899  90.638  78.280  1.00 20.01              
ATOM    351  O   PHE A  21      91.971  91.172  78.058  1.00 20.01              
ATOM    352  N   GLY A  22      90.696  89.323  78.142  1.00 19.38              
ATOM    353  H   GLY A  22      89.740  89.018  78.221  1.00 19.38              
ATOM    354  CA  GLY A  22      91.650  88.321  78.535  1.00 19.38              
ATOM    355  HA1 GLY A  22      92.597  88.681  78.218  1.00 19.38              
ATOM    356  HA2 GLY A  22      91.431  87.426  78.030  1.00 19.38              
ATOM    357  C   GLY A  22      91.617  88.150  80.014  1.00 19.38              
ATOM    358  O   GLY A  22      91.655  89.053  80.834  1.00 19.38              
ATOM    359  N   MET A  23      91.560  86.912  80.297  1.00 17.52              
ATOM    360  H   MET A  23      91.413  86.415  79.426  1.00 17.52              
ATOM    361  CA  MET A  23      91.765  86.047  81.363  1.00 17.52              
ATOM    362  HA  MET A  23      92.770  85.690  81.195  1.00 17.52              
ATOM    363  CB  MET A  23      91.746  86.698  82.780  1.00 17.52              
ATOM    364  HB1 MET A  23      91.804  85.898  83.496  1.00 17.52              
ATOM    365  HB2 MET A  23      90.799  87.147  82.982  1.00 17.52              
ATOM    366  CG  MET A  23      92.828  87.641  83.305  1.00 17.52              
ATOM    367  HG1 MET A  23      92.659  88.647  82.935  1.00 17.52              
ATOM    368  HG2 MET A  23      93.798  87.291  82.983  1.00 17.52              
ATOM    369  SD  MET A  23      92.881  87.673  85.111  1.00 17.52              
ATOM    370  CE  MET A  23      93.105  89.455  85.365  1.00 17.52              
ATOM    371  HE1 MET A  23      93.138  89.670  86.433  1.00 17.52              
ATOM    372  HE2 MET A  23      94.032  89.787  84.898  1.00 17.52              
ATOM    373  HE3 MET A  23      92.266  89.993  84.922  1.00 17.52              
ATOM    374  C   MET A  23      90.855  84.887  81.149  1.00 17.52              
ATOM    375  O   MET A  23      90.690  84.309  80.110  1.00 17.52              
ATOM    376  N   SER A  24      90.237  84.553  82.222  1.00 17.63              
ATOM    377  H   SER A  24      90.278  85.205  82.993  1.00 17.63              
ATOM    378  CA  SER A  24      89.827  83.316  82.683  1.00 17.63              
ATOM    379  HA  SER A  24      90.602  82.740  83.043  1.00 17.63              
ATOM    380  CB  SER A  24      89.116  83.753  84.034  1.00 17.63              
ATOM    381  HB1 SER A  24      89.019  82.894  84.679  1.00 17.63              
ATOM    382  HB2 SER A  24      88.101  84.069  83.823  1.00 17.63              
ATOM    383  OG  SER A  24      89.695  84.811  84.771  1.00 17.63              
ATOM    384  HG  SER A  24      89.111  85.585  84.690  1.00 17.63              
ATOM    385  C   SER A  24      88.615  82.500  82.138  1.00 17.63              
ATOM    386  O   SER A  24      88.071  81.651  82.835  1.00 17.63              
ATOM    387  N   TYR A  25      88.304  82.725  80.911  1.00 17.35              
ATOM    388  H   TYR A  25      88.814  83.449  80.444  1.00 17.35              
ATOM    389  CA  TYR A  25      87.819  81.735  80.026  1.00 17.35              
ATOM    390  HA  TYR A  25      87.980  82.080  79.073  1.00 17.35              
ATOM    391  CB  TYR A  25      86.269  81.447  80.075  1.00 17.35              
ATOM    392  HB1 TYR A  25      86.095  80.670  79.332  1.00 17.35              
ATOM    393  HB2 TYR A  25      85.755  82.322  79.684  1.00 17.35              
ATOM    394  CG  TYR A  25      85.568  80.992  81.358  1.00 17.35              
ATOM    395  CD1 TYR A  25      84.718  81.868  82.069  1.00 17.35              
ATOM    396  HD1 TYR A  25      84.532  82.864  81.713  1.00 17.35              
ATOM    397  CE1 TYR A  25      84.036  81.442  83.223  1.00 17.35              
ATOM    398  HE1 TYR A  25      83.383  82.121  83.753  1.00 17.35              
ATOM    399  CZ  TYR A  25      84.154  80.110  83.653  1.00 17.35              
ATOM    400  OH  TYR A  25      83.553  79.725  84.805  1.00 17.35              
ATOM    401  HH  TYR A  25      83.620  78.776  84.946  1.00 17.35              
ATOM    402  CE2 TYR A  25      84.943  79.200  82.921  1.00 17.35              
ATOM    403  HE2 TYR A  25      85.013  78.167  83.225  1.00 17.35              
ATOM    404  CD2 TYR A  25      85.629  79.639  81.772  1.00 17.35              
ATOM    405  HD2 TYR A  25      86.184  78.914  81.197  1.00 17.35              
ATOM    406  C   TYR A  25      88.691  80.448  80.073  1.00 17.35              
ATOM    407  O   TYR A  25      88.427  79.513  80.799  1.00 17.35              
ATOM    408  N   SER A  26      89.833  80.336  79.358  1.00 16.85              
ATOM    409  H   SER A  26      89.881  79.388  78.994  1.00 16.85              
ATOM    410  CA  SER A  26      91.248  80.717  79.650  1.00 16.85              
ATOM    411  HA  SER A  26      91.675  81.307  78.889  1.00 16.85              
ATOM    412  CB  SER A  26      91.123  81.444  80.939  1.00 16.85              
ATOM    413  HB1 SER A  26      90.532  82.272  80.695  1.00 16.85              
ATOM    414  HB2 SER A  26      92.061  81.829  81.225  1.00 16.85              
ATOM    415  OG  SER A  26      90.606  80.681  82.035  1.00 16.85              
ATOM    416  HG  SER A  26      89.742  80.270  81.856  1.00 16.85              
ATOM    417  C   SER A  26      91.962  79.504  79.961  1.00 16.85              
ATOM    418  O   SER A  26      91.745  78.598  79.204  1.00 16.85              
ATOM    419  N   PHE A  27      92.685  79.434  81.087  1.00 16.16              
ATOM    420  H   PHE A  27      92.701  80.217  81.742  1.00 16.16              
ATOM    421  CA  PHE A  27      92.892  78.164  81.632  1.00 16.16              
ATOM    422  HA  PHE A  27      93.569  78.261  82.499  1.00 16.16              
ATOM    423  CB  PHE A  27      91.483  77.638  82.118  1.00 16.16              
ATOM    424  HB1 PHE A  27      90.944  78.467  82.528  1.00 16.16              
ATOM    425  HB2 PHE A  27      91.738  77.112  83.011  1.00 16.16              
ATOM    426  CG  PHE A  27      90.319  76.858  81.391  1.00 16.16              
ATOM    427  CD1 PHE A  27      90.282  76.292  80.085  1.00 16.16              
ATOM    428  HD1 PHE A  27      91.027  76.470  79.346  1.00 16.16              
ATOM    429  CE1 PHE A  27      89.208  75.498  79.638  1.00 16.16              
ATOM    430  HE1 PHE A  27      89.203  75.121  78.624  1.00 16.16              
ATOM    431  CZ  PHE A  27      88.104  75.267  80.465  1.00 16.16              
ATOM    432  HZ  PHE A  27      87.267  74.677  80.118  1.00 16.16              
ATOM    433  CE2 PHE A  27      88.071  75.868  81.725  1.00 16.16              
ATOM    434  HE2 PHE A  27      87.202  75.740  82.356  1.00 16.16              
ATOM    435  CD2 PHE A  27      89.155  76.645  82.162  1.00 16.16              
ATOM    436  HD2 PHE A  27      89.064  77.087  83.129  1.00 16.16              
ATOM    437  C   PHE A  27      93.548  77.318  80.551  1.00 16.16              
ATOM    438  O   PHE A  27      93.104  76.298  80.069  1.00 16.16              
ATOM    439  N   ARG A  28      94.472  78.040  79.991  1.00 15.36              
ATOM    440  H   ARG A  28      94.678  78.852  80.546  1.00 15.36              
ATOM    441  CA  ARG A  28      94.990  78.210  78.672  1.00 15.36              
ATOM    442  HA  ARG A  28      95.737  77.462  78.578  1.00 15.36              
ATOM    443  CB  ARG A  28      94.210  77.707  77.454  1.00 15.36              
ATOM    444  HB1 ARG A  28      94.443  78.381  76.658  1.00 15.36              
ATOM    445  HB2 ARG A  28      93.156  77.718  77.654  1.00 15.36              
ATOM    446  CG  ARG A  28      94.478  76.297  76.837  1.00 15.36              
ATOM    447  HG1 ARG A  28      95.174  75.737  77.453  1.00 15.36              
ATOM    448  HG2 ARG A  28      94.981  76.486  75.890  1.00 15.36              
ATOM    449  CD  ARG A  28      93.256  75.430  76.505  1.00 15.36              
ATOM    450  HD1 ARG A  28      93.599  74.591  75.900  1.00 15.36              
ATOM    451  HD2 ARG A  28      92.571  76.006  75.892  1.00 15.36              
ATOM    452  NE  ARG A  28      92.510  74.936  77.681  1.00 15.36              
ATOM    453  HE  ARG A  28      92.171  75.644  78.320  1.00 15.36              
ATOM    454  CZ  ARG A  28      92.300  73.683  78.053  1.00 15.36              
ATOM    455  NH1 ARG A  28      92.832  72.669  77.431  1.00 15.36              
ATOM    456 1HH1 ARG A  28      93.543  72.862  76.749  1.00 15.36              
ATOM    457 2HH1 ARG A  28      92.731  71.734  77.777  1.00 15.36              
ATOM    458  NH2 ARG A  28      91.559  73.410  79.087  1.00 15.36              
ATOM    459 1HH2 ARG A  28      91.112  74.170  79.578  1.00 15.36              
ATOM    460 2HH2 ARG A  28      91.434  72.460  79.387  1.00 15.36              
ATOM    461  C   ARG A  28      96.084  79.292  78.862  1.00 15.36              
ATOM    462  O   ARG A  28      96.747  79.700  77.951  1.00 15.36              
ATOM    463  N   ASN A  29      96.328  79.723  80.080  1.00 13.39              
ATOM    464  H   ASN A  29      95.817  79.355  80.866  1.00 13.39              
ATOM    465  CA  ASN A  29      97.698  80.057  80.307  1.00 13.39              
ATOM    466  HA  ASN A  29      98.346  79.625  79.566  1.00 13.39              
ATOM    467  CB  ASN A  29      97.888  81.507  80.543  1.00 13.39              
ATOM    468  HB1 ASN A  29      96.908  81.919  80.691  1.00 13.39              
ATOM    469  HB2 ASN A  29      98.334  81.552  79.633  1.00 13.39              
ATOM    470  CG  ASN A  29      98.845  82.269  81.475  1.00 13.39              
ATOM    471  OD1 ASN A  29      98.533  82.769  82.514  1.00 13.39              
ATOM    472  ND2 ASN A  29      99.905  82.868  81.035  1.00 13.39              
ATOM    473 1HD2 ASN A  29     100.172  82.825  80.079  1.00 13.39              
ATOM    474 2HD2 ASN A  29     100.189  83.629  81.629  1.00 13.39              
ATOM    475  C   ASN A  29      98.195  79.478  81.633  1.00 13.39              
ATOM    476  O   ASN A  29      99.294  78.965  81.721  1.00 13.39              
ATOM    477  N   CYS A  30      97.415  79.726  82.629  1.00 12.69              
ATOM    478  H   CYS A  30      96.466  79.999  82.399  1.00 12.69              
ATOM    479  CA  CYS A  30      97.814  80.421  83.878  1.00 12.69              
ATOM    480  HA  CYS A  30      97.418  79.755  84.635  1.00 12.69              
ATOM    481  CB  CYS A  30      99.233  80.624  84.311  1.00 12.69              
ATOM    482  HB1 CYS A  30      99.792  81.305  83.700  1.00 12.69              
ATOM    483  HB2 CYS A  30      99.752  79.666  84.316  1.00 12.69              
ATOM    484  SG  CYS A  30      99.250  81.336  85.995  1.00 12.69              
ATOM    485  HG  CYS A  30      98.723  80.307  86.699  1.00 12.69              
ATOM    486  C   CYS A  30      96.749  81.583  83.970  1.00 12.69              
ATOM    487  O   CYS A  30      96.069  81.854  83.005  1.00 12.69              
ATOM    488  N   ILE A  31      96.349  82.026  85.168  1.00 13.73              
ATOM    489  H   ILE A  31      97.021  81.920  85.919  1.00 13.73              
ATOM    490  CA  ILE A  31      94.939  81.742  85.559  1.00 13.73              
ATOM    491  HA  ILE A  31      94.318  82.195  84.857  1.00 13.73              
ATOM    492  CB  ILE A  31      94.792  82.449  86.960  1.00 13.73              
ATOM    493  HB  ILE A  31      94.947  83.505  86.727  1.00 13.73              
ATOM    494  CG2 ILE A  31      93.420  82.432  87.659  1.00 13.73              
ATOM    495 1HG2 ILE A  31      93.434  83.090  88.526  1.00 13.73              
ATOM    496 2HG2 ILE A  31      92.654  82.810  86.992  1.00 13.73              
ATOM    497 3HG2 ILE A  31      93.194  81.424  88.005  1.00 13.73              
ATOM    498  CG1 ILE A  31      95.855  82.121  88.043  1.00 13.73              
ATOM    499 1HG1 ILE A  31      96.822  81.938  87.585  1.00 13.73              
ATOM    500 2HG1 ILE A  31      95.557  81.223  88.580  1.00 13.73              
ATOM    501  CD1 ILE A  31      96.090  83.229  89.081  1.00 13.73              
ATOM    502  HD1 ILE A  31      96.941  82.954  89.704  1.00 13.73              
ATOM    503  HD2 ILE A  31      96.314  84.170  88.579  1.00 13.73              
ATOM    504  HD3 ILE A  31      95.221  83.352  89.725  1.00 13.73              
ATOM    505  C   ILE A  31      94.967  80.230  85.320  1.00 13.73              
ATOM    506  O   ILE A  31      94.871  79.674  84.175  1.00 13.73              
ATOM    507  N   GLU A  32      95.381  79.564  86.363  1.00 12.64              
ATOM    508  H   GLU A  32      95.869  80.033  87.124  1.00 12.64              
ATOM    509  CA  GLU A  32      94.966  78.224  86.571  1.00 12.64              
ATOM    510  HA  GLU A  32      95.305  77.697  85.673  1.00 12.64              
ATOM    511  CB  GLU A  32      95.626  77.501  87.765  1.00 12.64              
ATOM    512  HB1 GLU A  32      96.596  77.112  87.460  1.00 12.64              
ATOM    513  HB2 GLU A  32      95.012  76.634  88.018  1.00 12.64              
ATOM    514  CG  GLU A  32      95.834  78.332  89.040  1.00 12.64              
ATOM    515  HG1 GLU A  32      95.829  77.639  89.885  1.00 12.64              
ATOM    516  HG2 GLU A  32      94.992  79.015  89.167  1.00 12.64              
ATOM    517  CD  GLU A  32      97.165  79.094  89.019  1.00 12.64              
ATOM    518  OE1 GLU A  32      97.739  79.270  90.109  1.00 12.64              
ATOM    519  OE2 GLU A  32      97.596  79.522  87.916  1.00 12.64              
ATOM    520  C   GLU A  32      93.450  78.135  86.532  1.00 12.64              
ATOM    521  O   GLU A  32      92.748  77.919  87.512  1.00 12.64              
ATOM    522  N   ARG A  33      92.954  78.397  85.318  1.00 11.93              
ATOM    523  H   ARG A  33      93.675  78.481  84.617  1.00 11.93              
ATOM    524  CA  ARG A  33      91.814  79.213  85.000  1.00 11.93              
ATOM    525  HA  ARG A  33      91.900  79.703  84.005  1.00 11.93              
ATOM    526  CB  ARG A  33      91.603  80.355  86.037  1.00 11.93              
ATOM    527  HB1 ARG A  33      92.414  81.031  85.843  1.00 11.93              
ATOM    528  HB2 ARG A  33      91.708  79.992  87.056  1.00 11.93              
ATOM    529  CG  ARG A  33      90.302  81.157  85.984  1.00 11.93              
ATOM    530  HG1 ARG A  33      89.903  81.100  84.975  1.00 11.93              
ATOM    531  HG2 ARG A  33      90.531  82.195  86.217  1.00 11.93              
ATOM    532  CD  ARG A  33      89.257  80.675  87.013  1.00 11.93              
ATOM    533  HD1 ARG A  33      89.645  80.885  88.012  1.00 11.93              
ATOM    534  HD2 ARG A  33      89.130  79.595  86.944  1.00 11.93              
ATOM    535  NE  ARG A  33      87.948  81.339  86.856  1.00 11.93              
ATOM    536  HE  ARG A  33      87.727  82.058  87.523  1.00 11.93              
ATOM    537  CZ  ARG A  33      87.008  81.044  85.970  1.00 11.93              
ATOM    538  NH1 ARG A  33      87.167  80.146  85.043  1.00 11.93              
ATOM    539 1HH1 ARG A  33      88.073  79.710  84.941  1.00 11.93              
ATOM    540 2HH1 ARG A  33      86.637  80.233  84.187  1.00 11.93              
ATOM    541  NH2 ARG A  33      85.857  81.660  85.999  1.00 11.93              
ATOM    542 1HH2 ARG A  33      85.660  82.359  86.692  1.00 11.93              
ATOM    543 2HH2 ARG A  33      85.121  81.326  85.393  1.00 11.93              
ATOM    544  C   ARG A  33      90.598  78.206  85.055  1.00 11.93              
ATOM    545  O   ARG A  33      89.531  78.708  84.707  1.00 11.93              
ATOM    546  N   PRO A  34      90.555  76.850  85.402  1.00 11.91              
ATOM    547  CD  PRO A  34      89.278  76.387  85.969  1.00 11.91              
ATOM    548  HD1 PRO A  34      88.591  76.080  85.179  1.00 11.91              
ATOM    549  HD2 PRO A  34      88.811  77.178  86.559  1.00 11.91              
ATOM    550  CG  PRO A  34      89.553  75.198  86.897  1.00 11.91              
ATOM    551  HG1 PRO A  34      89.190  74.274  86.445  1.00 11.91              
ATOM    552  HG2 PRO A  34      89.099  75.342  87.877  1.00 11.91              
ATOM    553  CB  PRO A  34      91.073  75.167  87.009  1.00 11.91              
ATOM    554  HB1 PRO A  34      91.451  74.169  87.235  1.00 11.91              
ATOM    555  HB2 PRO A  34      91.400  75.859  87.781  1.00 11.91              
ATOM    556  CA  PRO A  34      91.488  75.684  85.612  1.00 11.91              
ATOM    557  HA  PRO A  34      92.529  75.957  85.644  1.00 11.91              
ATOM    558  C   PRO A  34      91.306  74.538  84.549  1.00 11.91              
ATOM    559  O   PRO A  34      91.282  73.355  84.876  1.00 11.91              
ATOM    560  N   GLY A  35      91.391  74.838  83.240  1.00 13.20              
ATOM    561  H   GLY A  35      90.921  75.690  82.987  1.00 13.20              
ATOM    562  CA  GLY A  35      92.542  74.497  82.355  1.00 13.20              
ATOM    563  HA1 GLY A  35      93.009  75.409  82.052  1.00 13.20              
ATOM    564  HA2 GLY A  35      92.215  73.876  81.497  1.00 13.20              
ATOM    565  C   GLY A  35      93.623  73.766  83.160  1.00 13.20              
ATOM    566  O   GLY A  35      94.034  72.658  82.837  1.00 13.20              
ATOM    567  N   SER A  36      93.995  74.465  84.235  1.00 13.14              
ATOM    568  H   SER A  36      93.529  75.346  84.331  1.00 13.14              
ATOM    569  CA  SER A  36      94.789  74.096  85.386  1.00 13.14              
ATOM    570  HA  SER A  36      94.488  74.691  86.252  1.00 13.14              
ATOM    571  CB  SER A  36      94.695  72.624  85.814  1.00 13.14              
ATOM    572  HB1 SER A  36      95.455  72.423  86.570  1.00 13.14              
ATOM    573  HB2 SER A  36      94.859  71.946  84.979  1.00 13.14              
ATOM    574  OG  SER A  36      93.426  72.415  86.399  1.00 13.14              
ATOM    575  HG  SER A  36      92.737  72.455  85.717  1.00 13.14              
ATOM    576  C   SER A  36      96.223  74.499  85.034  1.00 13.14              
ATOM    577  O   SER A  36      97.020  73.702  84.578  1.00 13.14              
ATOM    578  N   TYR A  37      96.348  75.848  85.007  1.00 10.99              
ATOM    579  H   TYR A  37      95.760  76.317  85.677  1.00 10.99              
ATOM    580  CA  TYR A  37      97.004  76.691  83.992  1.00 10.99              
ATOM    581  HA  TYR A  37      96.402  77.573  83.814  1.00 10.99              
ATOM    582  CB  TYR A  37      98.387  77.110  84.535  1.00 10.99              
ATOM    583  HB1 TYR A  37      98.229  77.994  85.140  1.00 10.99              
ATOM    584  HB2 TYR A  37      99.035  77.395  83.716  1.00 10.99              
ATOM    585  CG  TYR A  37      99.194  76.177  85.450  1.00 10.99              
ATOM    586  CD1 TYR A  37      99.811  75.008  84.961  1.00 10.99              
ATOM    587  HD1 TYR A  37      99.669  74.718  83.935  1.00 10.99              
ATOM    588  CE1 TYR A  37     100.600  74.205  85.803  1.00 10.99              
ATOM    589  HE1 TYR A  37     101.055  73.307  85.416  1.00 10.99              
ATOM    590  CZ  TYR A  37     100.790  74.572  87.150  1.00 10.99              
ATOM    591  OH  TYR A  37     101.581  73.812  87.954  1.00 10.99              
ATOM    592  HH  TYR A  37     101.880  73.033  87.487  1.00 10.99              
ATOM    593  CE2 TYR A  37     100.192  75.745  87.645  1.00 10.99              
ATOM    594  HE2 TYR A  37     100.347  76.038  88.673  1.00 10.99              
ATOM    595  CD2 TYR A  37      99.404  76.546  86.799  1.00 10.99              
ATOM    596  HD2 TYR A  37      98.975  77.460  87.182  1.00 10.99              
ATOM    597  C   TYR A  37      97.027  75.929  82.748  1.00 10.99              
ATOM    598  O   TYR A  37      98.082  75.408  82.345  1.00 10.99              
ATOM    599  N   HIS A  38      95.817  75.848  82.128  1.00  8.41              
ATOM    600  H   HIS A  38      95.064  76.360  82.536  1.00  8.41              
ATOM    601  CA  HIS A  38      95.885  75.369  80.767  1.00  8.41              
ATOM    602  HA  HIS A  38      96.568  74.562  80.961  1.00  8.41              
ATOM    603  CB  HIS A  38      95.004  74.326  80.069  1.00  8.41              
ATOM    604  HB1 HIS A  38      94.588  74.723  79.156  1.00  8.41              
ATOM    605  HB2 HIS A  38      94.181  74.016  80.669  1.00  8.41              
ATOM    606  CG  HIS A  38      95.668  73.036  79.612  1.00  8.41              
ATOM    607  ND1 HIS A  38      95.903  72.671  78.290  1.00  8.41              
ATOM    608  CE1 HIS A  38      96.560  71.500  78.347  1.00  8.41              
ATOM    609  HE1 HIS A  38      96.905  70.939  77.486  1.00  8.41              
ATOM    610  NE2 HIS A  38      96.746  71.127  79.626  1.00  8.41              
ATOM    611  HE2 HIS A  38      97.243  70.302  79.936  1.00  8.41              
ATOM    612  CD2 HIS A  38      96.187  72.080  80.441  1.00  8.41              
ATOM    613  HD2 HIS A  38      96.177  72.105  81.527  1.00  8.41              
ATOM    614  C   HIS A  38      96.921  76.089  79.973  1.00  8.41              
ATOM    615  O   HIS A  38      97.220  77.217  80.335  1.00  8.41              
ATOM    616  N   ARG A  39      97.472  75.463  78.983  1.00  8.66              
ATOM    617  H   ARG A  39      97.164  74.521  78.685  1.00  8.66              
ATOM    618  CA  ARG A  39      98.578  76.139  78.374  1.00  8.66              
ATOM    619  HA  ARG A  39      99.004  76.837  79.037  1.00  8.66              
ATOM    620  CB  ARG A  39      99.711  75.127  78.108  1.00  8.66              
ATOM    621  HB1 ARG A  39     100.040  74.694  79.054  1.00  8.66              
ATOM    622  HB2 ARG A  39     100.551  75.670  77.672  1.00  8.66              
ATOM    623  CG  ARG A  39      99.351  73.971  77.144  1.00  8.66              
ATOM    624  HG1 ARG A  39      98.920  74.385  76.236  1.00  8.66              
ATOM    625  HG2 ARG A  39      98.613  73.326  77.621  1.00  8.66              
ATOM    626  CD  ARG A  39     100.570  73.162  76.730  1.00  8.66              
ATOM    627  HD1 ARG A  39     101.332  73.828  76.319  1.00  8.66              
ATOM    628  HD2 ARG A  39     100.254  72.481  75.938  1.00  8.66              
ATOM    629  NE  ARG A  39     101.148  72.389  77.841  1.00  8.66              
ATOM    630  HE  ARG A  39     100.990  72.715  78.778  1.00  8.66              
ATOM    631  CZ  ARG A  39     101.988  71.382  77.688  1.00  8.66              
ATOM    632  NH1 ARG A  39     102.283  70.912  76.513  1.00  8.66              
ATOM    633 1HH1 ARG A  39     101.988  71.400  75.694  1.00  8.66              
ATOM    634 2HH1 ARG A  39     103.082  70.284  76.471  1.00  8.66              
ATOM    635  NH2 ARG A  39     102.580  70.842  78.707  1.00  8.66              
ATOM    636 1HH2 ARG A  39     102.631  71.355  79.562  1.00  8.66              
ATOM    637 2HH2 ARG A  39     103.420  70.317  78.460  1.00  8.66              
ATOM    638  C   ARG A  39      98.133  76.857  77.035  1.00  8.66              
ATOM    639  O   ARG A  39      97.357  76.219  76.329  1.00  8.66              
ATOM    640  N   ASN A  40      98.468  78.050  76.480  1.00  8.06              
ATOM    641  H   ASN A  40      98.060  78.109  75.565  1.00  8.06              
ATOM    642  CA  ASN A  40      99.229  79.319  76.780  1.00  8.06              
ATOM    643  HA  ASN A  40     100.102  78.873  76.317  1.00  8.06              
ATOM    644  CB  ASN A  40      99.326  80.374  75.629  1.00  8.06              
ATOM    645  HB1 ASN A  40     100.192  81.012  75.792  1.00  8.06              
ATOM    646  HB2 ASN A  40      98.462  81.006  75.612  1.00  8.06              
ATOM    647  CG  ASN A  40      99.474  79.783  74.211  1.00  8.06              
ATOM    648  OD1 ASN A  40      99.525  78.591  73.981  1.00  8.06              
ATOM    649  ND2 ASN A  40      99.582  80.576  73.178  1.00  8.06              
ATOM    650 1HD2 ASN A  40      99.448  81.565  73.261  1.00  8.06              
ATOM    651 2HD2 ASN A  40      99.636  80.105  72.287  1.00  8.06              
ATOM    652  C   ASN A  40     100.074  79.307  77.992  1.00  8.06              
ATOM    653  O   ASN A  40     100.527  78.217  78.287  1.00  8.06              
ATOM    654  N   PHE A  41     100.400  80.436  78.643  1.00  8.26              
ATOM    655  H   PHE A  41     100.159  81.349  78.310  1.00  8.26              
ATOM    656  CA  PHE A  41     101.318  80.159  79.707  1.00  8.26              
ATOM    657  HA  PHE A  41     101.000  79.233  80.191  1.00  8.26              
ATOM    658  CB  PHE A  41     102.682  79.832  78.999  1.00  8.26              
ATOM    659  HB1 PHE A  41     103.296  80.711  79.030  1.00  8.26              
ATOM    660  HB2 PHE A  41     102.521  79.664  77.937  1.00  8.26              
ATOM    661  CG  PHE A  41     103.602  78.727  79.474  1.00  8.26              
ATOM    662  CD1 PHE A  41     104.688  79.055  80.304  1.00  8.26              
ATOM    663  HD1 PHE A  41     104.755  80.035  80.748  1.00  8.26              
ATOM    664  CE1 PHE A  41     105.721  78.129  80.508  1.00  8.26              
ATOM    665  HE1 PHE A  41     106.538  78.392  81.158  1.00  8.26              
ATOM    666  CZ  PHE A  41     105.701  76.882  79.859  1.00  8.26              
ATOM    667  HZ  PHE A  41     106.509  76.180  80.017  1.00  8.26              
ATOM    668  CE2 PHE A  41     104.618  76.545  79.030  1.00  8.26              
ATOM    669  HE2 PHE A  41     104.599  75.584  78.527  1.00  8.26              
ATOM    670  CD2 PHE A  41     103.568  77.461  78.849  1.00  8.26              
ATOM    671  HD2 PHE A  41     102.766  77.200  78.175  1.00  8.26              
ATOM    672  C   PHE A  41     101.792  81.008  80.946  1.00  8.26              
ATOM    673  O   PHE A  41     102.581  81.953  80.825  1.00  8.26              
ATOM    674  N   THR A  42     101.431  80.566  82.171  1.00  7.64              
ATOM    675  H   THR A  42     100.673  79.888  82.160  1.00  7.64              
ATOM    676  CA  THR A  42     102.412  80.233  83.224  1.00  7.64              
ATOM    677  HA  THR A  42     103.359  80.557  82.794  1.00  7.64              
ATOM    678  CB  THR A  42     102.355  80.808  84.652  1.00  7.64              
ATOM    679  HB  THR A  42     101.679  81.657  84.717  1.00  7.64              
ATOM    680  CG2 THR A  42     102.165  79.852  85.848  1.00  7.64              
ATOM    681 1HG2 THR A  42     103.000  79.154  85.937  1.00  7.64              
ATOM    682 2HG2 THR A  42     102.087  80.422  86.775  1.00  7.64              
ATOM    683 3HG2 THR A  42     101.254  79.267  85.750  1.00  7.64              
ATOM    684  OG1 THR A  42     103.661  81.255  84.941  1.00  7.64              
ATOM    685  HG1 THR A  42     103.678  81.402  85.892  1.00  7.64              
ATOM    686  C   THR A  42     102.473  78.743  83.265  1.00  7.64              
ATOM    687  O   THR A  42     101.467  78.072  83.447  1.00  7.64              
ATOM    688  N   CYS A  43     103.670  78.232  83.079  1.00  7.13              
ATOM    689  H   CYS A  43     104.477  78.832  82.995  1.00  7.13              
ATOM    690  CA  CYS A  43     103.882  76.848  83.328  1.00  7.13              
ATOM    691  HA  CYS A  43     103.184  76.556  84.117  1.00  7.13              
ATOM    692  CB  CYS A  43     103.571  75.977  82.104  1.00  7.13              
ATOM    693  HB1 CYS A  43     104.491  75.567  81.690  1.00  7.13              
ATOM    694  HB2 CYS A  43     103.055  76.566  81.344  1.00  7.13              
ATOM    695  SG  CYS A  43     102.482  74.616  82.609  1.00  7.13              
ATOM    696  HG  CYS A  43     101.426  75.384  82.936  1.00  7.13              
ATOM    697  C   CYS A  43     105.277  76.647  83.907  1.00  7.13              
ATOM    698  O   CYS A  43     106.256  77.311  83.547  1.00  7.13              
ATOM    699  N   ILE A  44     105.297  75.813  84.936  1.00  6.47              
ATOM    700  H   ILE A  44     104.459  75.270  85.099  1.00  6.47              
ATOM    701  CA  ILE A  44     106.163  76.023  86.083  1.00  6.47              
ATOM    702  HA  ILE A  44     106.924  76.747  85.801  1.00  6.47              
ATOM    703  CB  ILE A  44     105.390  76.672  87.260  1.00  6.47              
ATOM    704  HB  ILE A  44     105.099  77.667  86.919  1.00  6.47              
ATOM    705  CG2 ILE A  44     104.090  75.927  87.615  1.00  6.47              
ATOM    706 1HG2 ILE A  44     103.560  76.448  88.411  1.00  6.47              
ATOM    707 2HG2 ILE A  44     103.417  75.893  86.758  1.00  6.47              
ATOM    708 3HG2 ILE A  44     104.304  74.912  87.949  1.00  6.47              
ATOM    709  CG1 ILE A  44     106.295  76.862  88.500  1.00  6.47              
ATOM    710 1HG1 ILE A  44     107.283  77.177  88.171  1.00  6.47              
ATOM    711 2HG1 ILE A  44     106.403  75.917  89.032  1.00  6.47              
ATOM    712  CD1 ILE A  44     105.777  77.917  89.484  1.00  6.47              
ATOM    713  HD1 ILE A  44     106.500  78.043  90.289  1.00  6.47              
ATOM    714  HD2 ILE A  44     105.650  78.872  88.972  1.00  6.47              
ATOM    715  HD3 ILE A  44     104.825  77.606  89.914  1.00  6.47              
ATOM    716  C   ILE A  44     106.920  74.735  86.388  1.00  6.47              
ATOM    717  O   ILE A  44     106.648  74.007  87.344  1.00  6.47              
ATOM    718  N   LYS A  45     107.837  74.411  85.475  1.00  6.37              
ATOM    719  H   LYS A  45     108.033  75.079  84.740  1.00  6.37              
ATOM    720  CA  LYS A  45     108.529  73.123  85.418  1.00  6.37              
ATOM    721  HA  LYS A  45     107.808  72.345  85.671  1.00  6.37              
ATOM    722  CB  LYS A  45     108.994  72.821  83.985  1.00  6.37              
ATOM    723  HB1 LYS A  45     109.452  71.831  83.995  1.00  6.37              
ATOM    724  HB2 LYS A  45     109.749  73.545  83.672  1.00  6.37              
ATOM    725  CG  LYS A  45     107.812  72.837  82.985  1.00  6.37              
ATOM    726  HG1 LYS A  45     107.721  73.834  82.550  1.00  6.37              
ATOM    727  HG2 LYS A  45     106.884  72.615  83.514  1.00  6.37              
ATOM    728  CD  LYS A  45     107.950  71.796  81.865  1.00  6.37              
ATOM    729  HD1 LYS A  45     107.087  71.853  81.197  1.00  6.37              
ATOM    730  HD2 LYS A  45     107.955  70.809  82.334  1.00  6.37              
ATOM    731  CE  LYS A  45     109.236  71.987  81.057  1.00  6.37              
ATOM    732  HE1 LYS A  45     110.003  72.391  81.725  1.00  6.37              
ATOM    733  HE2 LYS A  45     109.074  72.698  80.244  1.00  6.37              
ATOM    734  NZ  LYS A  45     109.737  70.693  80.552  1.00  6.37              
ATOM    735  HZ1 LYS A  45     110.751  70.745  80.446  1.00  6.37              
ATOM    736  HZ2 LYS A  45     109.689  70.019  81.319  1.00  6.37              
ATOM    737  HZ3 LYS A  45     109.262  70.356  79.731  1.00  6.37              
ATOM    738  C   LYS A  45     109.635  73.011  86.478  1.00  6.37              
ATOM    739  O   LYS A  45     110.810  73.229  86.213  1.00  6.37              
ATOM    740  N   ARG A  46     109.201  72.779  87.722  1.00  5.77              
ATOM    741  H   ARG A  46     108.196  72.687  87.807  1.00  5.77              
ATOM    742  CA  ARG A  46     109.961  73.043  88.963  1.00  5.77              
ATOM    743  HA  ARG A  46     110.382  74.045  88.865  1.00  5.77              
ATOM    744  CB  ARG A  46     108.993  73.026  90.161  1.00  5.77              
ATOM    745  HB1 ARG A  46     109.119  72.097  90.720  1.00  5.77              
ATOM    746  HB2 ARG A  46     107.957  73.072  89.816  1.00  5.77              
ATOM    747  CG  ARG A  46     109.239  74.229  91.081  1.00  5.77              
ATOM    748  HG1 ARG A  46     108.881  75.128  90.577  1.00  5.77              
ATOM    749  HG2 ARG A  46     110.306  74.335  91.278  1.00  5.77              
ATOM    750  CD  ARG A  46     108.499  74.048  92.413  1.00  5.77              
ATOM    751  HD1 ARG A  46     109.079  73.384  93.059  1.00  5.77              
ATOM    752  HD2 ARG A  46     107.539  73.566  92.218  1.00  5.77              
ATOM    753  NE  ARG A  46     108.236  75.329  93.099  1.00  5.77              
ATOM    754  HE  ARG A  46     107.268  75.581  93.197  1.00  5.77              
ATOM    755  CZ  ARG A  46     109.111  76.161  93.639  1.00  5.77              
ATOM    756  NH1 ARG A  46     110.400  75.963  93.583  1.00  5.77              
ATOM    757 1HH1 ARG A  46     110.767  75.182  93.062  1.00  5.77              
ATOM    758 2HH1 ARG A  46     111.056  76.614  93.983  1.00  5.77              
ATOM    759  NH2 ARG A  46     108.678  77.224  94.258  1.00  5.77              
ATOM    760 1HH2 ARG A  46     107.692  77.395  94.349  1.00  5.77              
ATOM    761 2HH2 ARG A  46     109.336  77.864  94.666  1.00  5.77              
ATOM    762  C   ARG A  46     111.174  72.158  89.262  1.00  5.77              
ATOM    763  O   ARG A  46     111.965  72.524  90.127  1.00  5.77              
ATOM    764  N   LEU A  47     111.274  71.002  88.616  1.00  5.57              
ATOM    765  H   LEU A  47     110.571  70.773  87.932  1.00  5.57              
ATOM    766  CA  LEU A  47     112.397  70.084  88.771  1.00  5.57              
ATOM    767  HA  LEU A  47     113.309  70.686  88.822  1.00  5.57              
ATOM    768  CB  LEU A  47     112.303  69.301  90.109  1.00  5.57              
ATOM    769  HB1 LEU A  47     112.190  70.025  90.916  1.00  5.57              
ATOM    770  HB2 LEU A  47     113.272  68.825  90.260  1.00  5.57              
ATOM    771  CG  LEU A  47     111.228  68.201  90.291  1.00  5.57              
ATOM    772  HG  LEU A  47     111.447  67.364  89.630  1.00  5.57              
ATOM    773  CD1 LEU A  47     111.285  67.677  91.729  1.00  5.57              
ATOM    774 1HD1 LEU A  47     110.580  66.856  91.851  1.00  5.57              
ATOM    775 2HD1 LEU A  47     112.288  67.308  91.942  1.00  5.57              
ATOM    776 3HD1 LEU A  47     111.039  68.474  92.431  1.00  5.57              
ATOM    777  CD2 LEU A  47     109.786  68.660  90.049  1.00  5.57              
ATOM    778 1HD2 LEU A  47     109.095  67.852  90.290  1.00  5.57              
ATOM    779 2HD2 LEU A  47     109.566  69.532  90.662  1.00  5.57              
ATOM    780 3HD2 LEU A  47     109.655  68.904  88.996  1.00  5.57              
ATOM    781  C   LEU A  47     112.517  69.164  87.555  1.00  5.57              
ATOM    782  O   LEU A  47     111.658  68.329  87.290  1.00  5.57              
ATOM    783  N   GLU A  48     113.590  69.341  86.801  1.00  5.61              
ATOM    784  H   GLU A  48     114.209  70.111  87.030  1.00  5.61              
ATOM    785  CA  GLU A  48     113.974  68.495  85.674  1.00  5.61              
ATOM    786  HA  GLU A  48     113.945  67.446  85.971  1.00  5.61              
ATOM    787  CB  GLU A  48     113.032  68.692  84.457  1.00  5.61              
ATOM    788  HB1 GLU A  48     112.084  68.202  84.679  1.00  5.61              
ATOM    789  HB2 GLU A  48     113.467  68.168  83.605  1.00  5.61              
ATOM    790  CG  GLU A  48     112.731  70.148  84.034  1.00  5.61              
ATOM    791  HG1 GLU A  48     113.652  70.672  83.784  1.00  5.61              
ATOM    792  HG2 GLU A  48     112.252  70.678  84.860  1.00  5.61              
ATOM    793  CD  GLU A  48     111.811  70.208  82.812  1.00  5.61              
ATOM    794  OE1 GLU A  48     110.635  69.791  82.916  1.00  5.61              
ATOM    795  OE2 GLU A  48     112.224  70.707  81.736  1.00  5.61              
ATOM    796  C   GLU A  48     115.404  68.885  85.302  1.00  5.61              
ATOM    797  O   GLU A  48     115.669  70.022  84.922  1.00  5.61              
ATOM    798  N   GLN A  49     116.364  67.974  85.432  1.00  5.77              
ATOM    799  H   GLN A  49     116.134  67.041  85.736  1.00  5.77              
ATOM    800  CA  GLN A  49     117.771  68.302  85.195  1.00  5.77              
ATOM    801  HA  GLN A  49     117.946  69.321  85.546  1.00  5.77              
ATOM    802  CB  GLN A  49     118.698  67.399  86.028  1.00  5.77              
ATOM    803  HB1 GLN A  49     119.730  67.616  85.746  1.00  5.77              
ATOM    804  HB2 GLN A  49     118.494  66.349  85.813  1.00  5.77              
ATOM    805  CG  GLN A  49     118.556  67.659  87.537  1.00  5.77              
ATOM    806  HG1 GLN A  49     117.611  67.251  87.895  1.00  5.77              
ATOM    807  HG2 GLN A  49     118.559  68.733  87.726  1.00  5.77              
ATOM    808  CD  GLN A  49     119.701  67.022  88.316  1.00  5.77              
ATOM    809  OE1 GLN A  49     119.671  65.859  88.686  1.00  5.77              
ATOM    810  NE2 GLN A  49     120.767  67.748  88.576  1.00  5.77              
ATOM    811 1HE2 GLN A  49     120.824  68.701  88.264  1.00  5.77              
ATOM    812 2HE2 GLN A  49     121.508  67.277  89.067  1.00  5.77              
ATOM    813  C   GLN A  49     118.141  68.318  83.707  1.00  5.77              
ATOM    814  O   GLN A  49     118.919  67.495  83.226  1.00  5.77              
ATOM    815  N   THR A  50     117.541  69.238  82.953  1.00  5.98              
ATOM    816  H   THR A  50     116.903  69.889  83.400  1.00  5.98              
ATOM    817  CA  THR A  50     117.885  69.441  81.546  1.00  5.98              
ATOM    818  HA  THR A  50     118.074  68.458  81.116  1.00  5.98              
ATOM    819  CB  THR A  50     116.709  70.032  80.742  1.00  5.98              
ATOM    820  HB  THR A  50     117.012  70.131  79.698  1.00  5.98              
ATOM    821  CG2 THR A  50     115.453  69.162  80.796  1.00  5.98              
ATOM    822 1HG2 THR A  50     114.681  69.593  80.157  1.00  5.98              
ATOM    823 2HG2 THR A  50     115.685  68.158  80.441  1.00  5.98              
ATOM    824 3HG2 THR A  50     115.072  69.102  81.816  1.00  5.98              
ATOM    825  OG1 THR A  50     116.329  71.289  81.216  1.00  5.98              
ATOM    826  HG1 THR A  50     115.448  71.200  81.598  1.00  5.98              
ATOM    827  C   THR A  50     119.183  70.234  81.366  1.00  5.98              
ATOM    828  O   THR A  50     119.698  70.879  82.279  1.00  5.98              
ATOM    829  N   ILE A  51     119.713  70.146  80.144  1.00  6.00              
ATOM    830  H   ILE A  51     119.250  69.533  79.496  1.00  6.00              
ATOM    831  CA  ILE A  51     120.974  70.756  79.691  1.00  6.00              
ATOM    832  HA  ILE A  51     121.295  71.481  80.440  1.00  6.00              
ATOM    833  CB  ILE A  51     122.088  69.685  79.580  1.00  6.00              
ATOM    834  HB  ILE A  51     123.005  70.197  79.283  1.00  6.00              
ATOM    835  CG2 ILE A  51     122.352  69.041  80.955  1.00  6.00              
ATOM    836 1HG2 ILE A  51     123.269  68.453  80.927  1.00  6.00              
ATOM    837 2HG2 ILE A  51     122.478  69.822  81.707  1.00  6.00              
ATOM    838 3HG2 ILE A  51     121.522  68.399  81.253  1.00  6.00              
ATOM    839  CG1 ILE A  51     121.765  68.614  78.511  1.00  6.00              
ATOM    840 1HG1 ILE A  51     121.520  69.106  77.570  1.00  6.00              
ATOM    841 2HG1 ILE A  51     120.898  68.030  78.822  1.00  6.00              
ATOM    842  CD1 ILE A  51     122.928  67.652  78.233  1.00  6.00              
ATOM    843  HD1 ILE A  51     122.664  67.000  77.400  1.00  6.00              
ATOM    844  HD2 ILE A  51     123.823  68.218  77.970  1.00  6.00              
ATOM    845  HD3 ILE A  51     123.129  67.034  79.107  1.00  6.00              
ATOM    846  C   ILE A  51     120.791  71.550  78.391  1.00  6.00              
ATOM    847  O   ILE A  51     121.744  71.869  77.681  1.00  6.00              
ATOM    848  N   ASN A  52     119.534  71.837  78.059  1.00  5.87              
ATOM    849  H   ASN A  52     118.813  71.605  78.730  1.00  5.87              
ATOM    850  CA  ASN A  52     119.102  72.635  76.924  1.00  5.87              
ATOM    851  HA  ASN A  52     119.829  73.435  76.769  1.00  5.87              
ATOM    852  CB  ASN A  52     119.013  71.755  75.658  1.00  5.87              
ATOM    853  HB1 ASN A  52     118.000  71.780  75.254  1.00  5.87              
ATOM    854  HB2 ASN A  52     119.257  70.719  75.891  1.00  5.87              
ATOM    855  CG  ASN A  52     119.964  72.230  74.575  1.00  5.87              
ATOM    856  OD1 ASN A  52     119.575  72.525  73.462  1.00  5.87              
ATOM    857  ND2 ASN A  52     121.235  72.363  74.874  1.00  5.87              
ATOM    858 1HD2 ASN A  52     121.583  72.111  75.794  1.00  5.87              
ATOM    859 2HD2 ASN A  52     121.843  72.679  74.141  1.00  5.87              
ATOM    860  C   ASN A  52     117.776  73.307  77.281  1.00  5.87              
ATOM    861  O   ASN A  52     116.973  72.747  78.028  1.00  5.87              
ATOM    862  N   ALA A  53     117.568  74.523  76.783  1.00  5.53              
ATOM    863  H   ALA A  53     118.242  74.919  76.149  1.00  5.53              
ATOM    864  CA  ALA A  53     116.346  75.262  77.044  1.00  5.53              
ATOM    865  HA  ALA A  53     116.214  75.368  78.121  1.00  5.53              
ATOM    866  CB  ALA A  53     116.483  76.653  76.413  1.00  5.53              
ATOM    867  HB1 ALA A  53     115.567  77.221  76.567  1.00  5.53              
ATOM    868  HB2 ALA A  53     117.313  77.193  76.872  1.00  5.53              
ATOM    869  HB3 ALA A  53     116.662  76.566  75.340  1.00  5.53              
ATOM    870  C   ALA A  53     115.150  74.501  76.465  1.00  5.53              
ATOM    871  O   ALA A  53     115.239  73.963  75.361  1.00  5.53              
ATOM    872  N   ILE A  54     114.043  74.409  77.209  1.00  5.69              
ATOM    873  H   ILE A  54     114.030  74.864  78.109  1.00  5.69              
ATOM    874  CA  ILE A  54     113.064  73.337  76.980  1.00  5.69              
ATOM    875  HA  ILE A  54     113.652  72.519  76.559  1.00  5.69              
ATOM    876  CB  ILE A  54     112.581  72.737  78.317  1.00  5.69              
ATOM    877  HB  ILE A  54     113.468  72.701  78.955  1.00  5.69              
ATOM    878  CG2 ILE A  54     111.582  73.616  79.077  1.00  5.69              
ATOM    879 1HG2 ILE A  54     111.501  73.256  80.103  1.00  5.69              
ATOM    880 2HG2 ILE A  54     111.940  74.645  79.104  1.00  5.69              
ATOM    881 3HG2 ILE A  54     110.604  73.590  78.601  1.00  5.69              
ATOM    882  CG1 ILE A  54     112.152  71.256  78.189  1.00  5.69              
ATOM    883 1HG1 ILE A  54     112.017  70.860  79.192  1.00  5.69              
ATOM    884 2HG1 ILE A  54     112.979  70.694  77.752  1.00  5.69              
ATOM    885  CD1 ILE A  54     110.890  70.939  77.375  1.00  5.69              
ATOM    886  HD1 ILE A  54     110.643  69.885  77.496  1.00  5.69              
ATOM    887  HD2 ILE A  54     110.046  71.538  77.718  1.00  5.69              
ATOM    888  HD3 ILE A  54     111.066  71.125  76.316  1.00  5.69              
ATOM    889  C   ILE A  54     112.037  73.615  75.869  1.00  5.69              
ATOM    890  O   ILE A  54     110.837  73.785  76.079  1.00  5.69              
ATOM    891  N   VAL A  55     112.552  73.654  74.643  1.00  5.88              
ATOM    892  H   VAL A  55     113.556  73.534  74.564  1.00  5.88              
ATOM    893  CA  VAL A  55     111.784  73.727  73.403  1.00  5.88              
ATOM    894  HA  VAL A  55     111.162  74.620  73.453  1.00  5.88              
ATOM    895  CB  VAL A  55     112.721  73.869  72.185  1.00  5.88              
ATOM    896  HB  VAL A  55     113.349  72.981  72.103  1.00  5.88              
ATOM    897  CG1 VAL A  55     111.928  74.036  70.881  1.00  5.88              
ATOM    898 1HG1 VAL A  55     112.616  74.161  70.044  1.00  5.88              
ATOM    899 2HG1 VAL A  55     111.331  73.145  70.684  1.00  5.88              
ATOM    900 3HG1 VAL A  55     111.274  74.906  70.941  1.00  5.88              
ATOM    901  CG2 VAL A  55     113.632  75.100  72.317  1.00  5.88              
ATOM    902 1HG2 VAL A  55     114.252  75.198  71.425  1.00  5.88              
ATOM    903 2HG2 VAL A  55     113.033  76.001  72.448  1.00  5.88              
ATOM    904 3HG2 VAL A  55     114.300  74.990  73.169  1.00  5.88              
ATOM    905  C   VAL A  55     110.872  72.517  73.239  1.00  5.88              
ATOM    906  O   VAL A  55     111.327  71.380  73.312  1.00  5.88              
ATOM    907  N   GLY A  56     109.590  72.772  72.970  1.00  6.23              
ATOM    908  H   GLY A  56     109.294  73.734  72.944  1.00  6.23              
ATOM    909  CA  GLY A  56     108.668  71.765  72.440  1.00  6.23              
ATOM    910  HA1 GLY A  56     109.055  70.767  72.653  1.00  6.23              
ATOM    911  HA2 GLY A  56     108.618  71.873  71.357  1.00  6.23              
ATOM    912  C   GLY A  56     107.247  71.806  72.973  1.00  6.23              
ATOM    913  O   GLY A  56     106.271  71.569  72.272  1.00  6.23              
ATOM    914  N   ASP A  57     107.177  72.155  74.242  1.00  6.15              
ATOM    915  H   ASP A  57     108.065  72.256  74.713  1.00  6.15              
ATOM    916  CA  ASP A  57     105.987  72.244  75.087  1.00  6.15              
ATOM    917  HA  ASP A  57     105.127  71.746  74.636  1.00  6.15              
ATOM    918  CB  ASP A  57     106.480  71.495  76.352  1.00  6.15              
ATOM    919  HB1 ASP A  57     107.232  72.109  76.854  1.00  6.15              
ATOM    920  HB2 ASP A  57     106.987  70.577  76.043  1.00  6.15              
ATOM    921  CG  ASP A  57     105.432  71.076  77.370  1.00  6.15              
ATOM    922  OD1 ASP A  57     104.769  70.041  77.134  1.00  6.15              
ATOM    923  OD2 ASP A  57     105.326  71.715  78.437  1.00  6.15              
ATOM    924  C   ASP A  57     105.676  73.709  75.404  1.00  6.15              
ATOM    925  O   ASP A  57     104.598  74.039  75.895  1.00  6.15              
ATOM    926  N   ILE A  58     106.642  74.591  75.105  1.00  5.46              
ATOM    927  H   ILE A  58     107.477  74.224  74.677  1.00  5.46              
ATOM    928  CA  ILE A  58     106.578  76.023  75.344  1.00  5.46              
ATOM    929  HA  ILE A  58     105.918  76.151  76.198  1.00  5.46              
ATOM    930  CB  ILE A  58     107.934  76.609  75.799  1.00  5.46              
ATOM    931  HB  ILE A  58     108.684  76.445  75.023  1.00  5.46              
ATOM    932  CG2 ILE A  58     107.762  78.123  76.026  1.00  5.46              
ATOM    933 1HG2 ILE A  58     108.693  78.561  76.363  1.00  5.46              
ATOM    934 2HG2 ILE A  58     107.513  78.626  75.091  1.00  5.46              
ATOM    935 3HG2 ILE A  58     106.985  78.315  76.766  1.00  5.46              
ATOM    936  CG1 ILE A  58     108.391  75.920  77.109  1.00  5.46              
ATOM    937 1HG1 ILE A  58     108.539  74.857  76.920  1.00  5.46              
ATOM    938 2HG1 ILE A  58     107.602  76.014  77.854  1.00  5.46              
ATOM    939  CD1 ILE A  58     109.689  76.465  77.719  1.00  5.46              
ATOM    940  HD1 ILE A  58     109.948  75.871  78.592  1.00  5.46              
ATOM    941  HD2 ILE A  58     110.498  76.413  76.990  1.00  5.46              
ATOM    942  HD3 ILE A  58     109.557  77.493  78.050  1.00  5.46              
ATOM    943  C   ILE A  58     105.976  76.767  74.144  1.00  5.46              
ATOM    944  O   ILE A  58     106.588  76.780  73.074  1.00  5.46              
ATOM    945  N   PRO A  59     104.808  77.425  74.306  1.00  5.28              
ATOM    946  CD  PRO A  59     103.934  77.380  75.467  1.00  5.28              
ATOM    947  HD1 PRO A  59     104.470  77.688  76.363  1.00  5.28              
ATOM    948  HD2 PRO A  59     103.538  76.372  75.590  1.00  5.28              
ATOM    949  CG  PRO A  59     102.787  78.351  75.200  1.00  5.28              
ATOM    950  HG1 PRO A  59     102.976  79.301  75.694  1.00  5.28              
ATOM    951  HG2 PRO A  59     101.842  77.922  75.527  1.00  5.28              
ATOM    952  CB  PRO A  59     102.807  78.561  73.691  1.00  5.28              
ATOM    953  HB1 PRO A  59     102.454  79.555  73.414  1.00  5.28              
ATOM    954  HB2 PRO A  59     102.192  77.794  73.216  1.00  5.28              
ATOM    955  CA  PRO A  59     104.270  78.335  73.310  1.00  5.28              
ATOM    956  HA  PRO A  59     104.297  77.847  72.335  1.00  5.28              
ATOM    957  C   PRO A  59     105.075  79.625  73.217  1.00  5.28              
ATOM    958  O   PRO A  59     105.513  80.159  74.228  1.00  5.28              
ATOM    959  N   ALA A  60     105.184  80.190  72.014  1.00  5.34              
ATOM    960  H   ALA A  60     104.897  79.670  71.200  1.00  5.34              
ATOM    961  CA  ALA A  60     105.778  81.516  71.814  1.00  5.34              
ATOM    962  HA  ALA A  60     106.798  81.502  72.205  1.00  5.34              
ATOM    963  CB  ALA A  60     105.844  81.795  70.310  1.00  5.34              
ATOM    964  HB1 ALA A  60     106.327  82.760  70.143  1.00  5.34              
ATOM    965  HB2 ALA A  60     106.437  81.023  69.816  1.00  5.34              
ATOM    966  HB3 ALA A  60     104.843  81.821  69.879  1.00  5.34              
ATOM    967  C   ALA A  60     105.016  82.631  72.561  1.00  5.34              
ATOM    968  O   ALA A  60     105.603  83.655  72.900  1.00  5.34              
ATOM    969  N   SER A  61     103.724  82.407  72.852  1.00  5.16              
ATOM    970  H   SER A  61     103.319  81.554  72.507  1.00  5.16              
ATOM    971  CA  SER A  61     102.895  83.298  73.674  1.00  5.16              
ATOM    972  HA  SER A  61     103.221  84.307  73.431  1.00  5.16              
ATOM    973  CB  SER A  61     101.427  83.179  73.269  1.00  5.16              
ATOM    974  HB1 SER A  61     100.855  82.725  74.078  1.00  5.16              
ATOM    975  HB2 SER A  61     101.344  82.550  72.381  1.00  5.16              
ATOM    976  OG  SER A  61     100.888  84.448  72.952  1.00  5.16              
ATOM    977  HG  SER A  61     101.593  84.972  72.506  1.00  5.16              
ATOM    978  C   SER A  61     103.150  83.180  75.164  1.00  5.16              
ATOM    979  O   SER A  61     102.639  84.004  75.908  1.00  5.16              
ATOM    980  N   ALA A  62     103.903  82.184  75.629  1.00  5.06              
ATOM    981  H   ALA A  62     104.425  81.608  74.978  1.00  5.06              
ATOM    982  CA  ALA A  62     104.154  81.976  77.045  1.00  5.06              
ATOM    983  HA  ALA A  62     103.203  81.707  77.481  1.00  5.06              
ATOM    984  CB  ALA A  62     105.218  80.876  77.205  1.00  5.06              
ATOM    985  HB1 ALA A  62     105.497  80.770  78.252  1.00  5.06              
ATOM    986  HB2 ALA A  62     104.849  79.923  76.837  1.00  5.06              
ATOM    987  HB3 ALA A  62     106.117  81.145  76.647  1.00  5.06              
ATOM    988  C   ALA A  62     104.652  83.252  77.718  1.00  5.06              
ATOM    989  O   ALA A  62     105.561  83.921  77.234  1.00  5.06              
ATOM    990  N   THR A  63     104.057  83.572  78.863  1.00  5.00              
ATOM    991  H   THR A  63     103.401  82.921  79.273  1.00  5.00              
ATOM    992  CA  THR A  63     104.227  84.881  79.485  1.00  5.00              
ATOM    993  HA  THR A  63     104.953  85.416  78.878  1.00  5.00              
ATOM    994  CB  THR A  63     102.957  85.724  79.337  1.00  5.00              
ATOM    995  HB  THR A  63     102.447  85.385  78.439  1.00  5.00              
ATOM    996  CG2 THR A  63     102.022  85.580  80.517  1.00  5.00              
ATOM    997 1HG2 THR A  63     101.883  84.529  80.746  1.00  5.00              
ATOM    998 2HG2 THR A  63     102.473  86.076  81.371  1.00  5.00              
ATOM    999 3HG2 THR A  63     101.061  86.032  80.281  1.00  5.00              
ATOM   1000  OG1 THR A  63     103.202  87.100  79.153  1.00  5.00              
ATOM   1001  HG1 THR A  63     103.976  87.170  78.564  1.00  5.00              
ATOM   1002  C   THR A  63     104.939  84.847  80.851  1.00  5.00              
ATOM   1003  O   THR A  63     105.470  85.870  81.320  1.00  5.00              
ATOM   1004  N   THR A  64     105.046  83.646  81.454  1.00  4.64              
ATOM   1005  H   THR A  64     104.528  82.863  81.080  1.00  4.64              
ATOM   1006  CA  THR A  64     105.620  83.552  82.805  1.00  4.64              
ATOM   1007  HA  THR A  64     106.349  84.360  82.797  1.00  4.64              
ATOM   1008  CB  THR A  64     104.644  84.145  83.880  1.00  4.64              
ATOM   1009  HB  THR A  64     104.769  85.225  83.806  1.00  4.64              
ATOM   1010  CG2 THR A  64     103.146  83.945  83.646  1.00  4.64              
ATOM   1011 1HG2 THR A  64     102.758  84.778  83.074  1.00  4.64              
ATOM   1012 2HG2 THR A  64     102.965  83.024  83.105  1.00  4.64              
ATOM   1013 3HG2 THR A  64     102.612  83.916  84.596  1.00  4.64              
ATOM   1014  OG1 THR A  64     104.910  83.858  85.234  1.00  4.64              
ATOM   1015  HG1 THR A  64     105.251  82.949  85.245  1.00  4.64              
ATOM   1016  C   THR A  64     106.683  82.509  83.206  1.00  4.64              
ATOM   1017  O   THR A  64     106.765  82.177  84.375  1.00  4.64              
ATOM   1018  N   LEU A  65     107.566  82.057  82.299  1.00  4.65              
ATOM   1019  H   LEU A  65     107.663  82.591  81.451  1.00  4.65              
ATOM   1020  CA  LEU A  65     108.415  80.845  82.464  1.00  4.65              
ATOM   1021  HA  LEU A  65     107.720  80.005  82.481  1.00  4.65              
ATOM   1022  CB  LEU A  65     109.325  80.662  81.233  1.00  4.65              
ATOM   1023  HB1 LEU A  65     110.032  81.492  81.213  1.00  4.65              
ATOM   1024  HB2 LEU A  65     108.719  80.709  80.327  1.00  4.65              
ATOM   1025  CG  LEU A  65     110.135  79.343  81.230  1.00  4.65              
ATOM   1026  HG  LEU A  65     110.731  79.266  82.138  1.00  4.65              
ATOM   1027  CD1 LEU A  65     109.251  78.102  81.105  1.00  4.65              
ATOM   1028 1HD1 LEU A  65     109.874  77.213  81.014  1.00  4.65              
ATOM   1029 2HD1 LEU A  65     108.639  77.979  81.997  1.00  4.65              
ATOM   1030 3HD1 LEU A  65     108.620  78.180  80.220  1.00  4.65              
ATOM   1031  CD2 LEU A  65     111.103  79.343  80.054  1.00  4.65              
ATOM   1032 1HD2 LEU A  65     111.687  78.422  80.054  1.00  4.65              
ATOM   1033 2HD2 LEU A  65     110.544  79.417  79.126  1.00  4.65              
ATOM   1034 3HD2 LEU A  65     111.785  80.190  80.134  1.00  4.65              
ATOM   1035  C   LEU A  65     109.255  80.765  83.752  1.00  4.65              
ATOM   1036  O   LEU A  65     110.075  81.629  84.098  1.00  4.65              
ATOM   1037  N   THR A  66     109.137  79.579  84.360  1.00  4.58              
ATOM   1038  H   THR A  66     108.459  78.920  83.994  1.00  4.58              
ATOM   1039  CA  THR A  66     110.023  79.096  85.420  1.00  4.58              
ATOM   1040  HA  THR A  66     110.674  79.907  85.737  1.00  4.58              
ATOM   1041  CB  THR A  66     109.213  78.653  86.641  1.00  4.58              
ATOM   1042  HB  THR A  66     108.645  77.764  86.376  1.00  4.58              
ATOM   1043  CG2 THR A  66     110.090  78.329  87.850  1.00  4.58              
ATOM   1044 1HG2 THR A  66     109.460  78.157  88.723  1.00  4.58              
ATOM   1045 2HG2 THR A  66     110.674  77.428  87.659  1.00  4.58              
ATOM   1046 3HG2 THR A  66     110.765  79.159  88.059  1.00  4.58              
ATOM   1047  OG1 THR A  66     108.305  79.663  87.025  1.00  4.58              
ATOM   1048  HG1 THR A  66     108.188  80.270  86.284  1.00  4.58              
ATOM   1049  C   THR A  66     110.892  77.946  84.918  1.00  4.58              
ATOM   1050  O   THR A  66     110.395  76.942  84.410  1.00  4.58              
ATOM   1051  N   ILE A  67     112.192  78.125  85.135  1.00  5.08              
ATOM   1052  H   ILE A  67     112.480  79.005  85.534  1.00  5.08              
ATOM   1053  CA  ILE A  67     113.256  77.131  85.073  1.00  5.08              
ATOM   1054  HA  ILE A  67     112.806  76.140  85.161  1.00  5.08              
ATOM   1055  CB  ILE A  67     114.012  77.194  83.721  1.00  5.08              
ATOM   1056  HB  ILE A  67     113.278  76.984  82.941  1.00  5.08              
ATOM   1057  CG2 ILE A  67     114.622  78.580  83.416  1.00  5.08              
ATOM   1058 1HG2 ILE A  67     114.991  78.602  82.392  1.00  5.08              
ATOM   1059 2HG2 ILE A  67     113.872  79.363  83.515  1.00  5.08              
ATOM   1060 3HG2 ILE A  67     115.450  78.784  84.096  1.00  5.08              
ATOM   1061  CG1 ILE A  67     115.079  76.076  83.669  1.00  5.08              
ATOM   1062 1HG1 ILE A  67     114.604  75.127  83.926  1.00  5.08              
ATOM   1063 2HG1 ILE A  67     115.858  76.274  84.407  1.00  5.08              
ATOM   1064  CD1 ILE A  67     115.746  75.906  82.297  1.00  5.08              
ATOM   1065  HD1 ILE A  67     116.389  75.025  82.316  1.00  5.08              
ATOM   1066  HD2 ILE A  67     114.987  75.771  81.527  1.00  5.08              
ATOM   1067  HD3 ILE A  67     116.361  76.775  82.061  1.00  5.08              
ATOM   1068  C   ILE A  67     114.148  77.372  86.287  1.00  5.08              
ATOM   1069  O   ILE A  67     114.570  78.499  86.552  1.00  5.08              
ATOM   1070  N   SER A  68     114.301  76.319  87.075  1.00  5.09              
ATOM   1071  H   SER A  68     113.978  75.412  86.755  1.00  5.09              
ATOM   1072  CA  SER A  68     114.787  76.350  88.453  1.00  5.09              
ATOM   1073  HA  SER A  68     115.525  77.140  88.589  1.00  5.09              
ATOM   1074  CB  SER A  68     113.582  76.577  89.378  1.00  5.09              
ATOM   1075  HB1 SER A  68     112.979  75.669  89.430  1.00  5.09              
ATOM   1076  HB2 SER A  68     112.968  77.374  88.957  1.00  5.09              
ATOM   1077  OG  SER A  68     113.955  76.977  90.678  1.00  5.09              
ATOM   1078  HG  SER A  68     114.282  76.198  91.171  1.00  5.09              
ATOM   1079  C   SER A  68     115.410  74.996  88.737  1.00  5.09              
ATOM   1080  O   SER A  68     114.941  74.014  88.161  1.00  5.09              
ATOM   1081  N   ASP A  69     116.414  74.927  89.619  1.00  5.18              
ATOM   1082  H   ASP A  69     116.748  75.776  90.062  1.00  5.18              
ATOM   1083  CA  ASP A  69     116.888  73.616  90.121  1.00  5.18              
ATOM   1084  HA  ASP A  69     117.846  73.807  90.609  1.00  5.18              
ATOM   1085  CB  ASP A  69     115.957  73.130  91.246  1.00  5.18              
ATOM   1086  HB1 ASP A  69     116.327  72.180  91.633  1.00  5.18              
ATOM   1087  HB2 ASP A  69     114.950  72.975  90.855  1.00  5.18              
ATOM   1088  CG  ASP A  69     115.923  74.162  92.388  1.00  5.18              
ATOM   1089  OD1 ASP A  69     115.072  75.083  92.345  1.00  5.18              
ATOM   1090  OD2 ASP A  69     116.790  74.091  93.284  1.00  5.18              
ATOM   1091  C   ASP A  69     117.235  72.613  88.997  1.00  5.18              
ATOM   1092  O   ASP A  69     116.905  71.425  89.001  1.00  5.18              
ATOM   1093  N   CYS A  70     117.918  73.184  88.002  1.00  5.24              
ATOM   1094  H   CYS A  70     118.209  74.134  88.176  1.00  5.24              
ATOM   1095  CA  CYS A  70     118.254  72.681  86.675  1.00  5.24              
ATOM   1096  HA  CYS A  70     118.242  71.591  86.665  1.00  5.24              
ATOM   1097  CB  CYS A  70     117.175  73.240  85.733  1.00  5.24              
ATOM   1098  HB1 CYS A  70     117.264  74.327  85.686  1.00  5.24              
ATOM   1099  HB2 CYS A  70     116.189  72.990  86.135  1.00  5.24              
ATOM   1100  SG  CYS A  70     117.296  72.553  84.064  1.00  5.24              
ATOM   1101  HG  CYS A  70     116.663  71.404  84.356  1.00  5.24              
ATOM   1102  C   CYS A  70     119.672  73.203  86.349  1.00  5.24              
ATOM   1103  O   CYS A  70     120.283  73.898  87.166  1.00  5.24              
ATOM   1104  N   THR A  71     120.239  72.880  85.189  1.00  5.25              
ATOM   1105  H   THR A  71     119.700  72.340  84.521  1.00  5.25              
ATOM   1106  CA  THR A  71     121.686  73.024  84.965  1.00  5.25              
ATOM   1107  HA  THR A  71     122.070  73.870  85.534  1.00  5.25              
ATOM   1108  CB  THR A  71     122.436  71.755  85.434  1.00  5.25              
ATOM   1109  HB  THR A  71     123.457  71.793  85.054  1.00  5.25              
ATOM   1110  CG2 THR A  71     122.521  71.611  86.953  1.00  5.25              
ATOM   1111 1HG2 THR A  71     123.185  70.782  87.198  1.00  5.25              
ATOM   1112 2HG2 THR A  71     122.916  72.527  87.391  1.00  5.25              
ATOM   1113 3HG2 THR A  71     121.535  71.412  87.371  1.00  5.25              
ATOM   1114  OG1 THR A  71     121.803  70.589  84.944  1.00  5.25              
ATOM   1115  HG1 THR A  71     121.731  70.694  83.982  1.00  5.25              
ATOM   1116  C   THR A  71     122.029  73.278  83.497  1.00  5.25              
ATOM   1117  O   THR A  71     122.399  72.369  82.755  1.00  5.25              
ATOM   1118  N   LEU A  72     121.973  74.543  83.085  1.00  5.32              
ATOM   1119  H   LEU A  72     121.630  75.236  83.738  1.00  5.32              
ATOM   1120  CA  LEU A  72     122.624  75.024  81.859  1.00  5.32              
ATOM   1121  HA  LEU A  72     123.105  74.198  81.333  1.00  5.32              
ATOM   1122  CB  LEU A  72     121.635  75.686  80.883  1.00  5.32              
ATOM   1123  HB1 LEU A  72     122.248  76.150  80.109  1.00  5.32              
ATOM   1124  HB2 LEU A  72     121.116  76.482  81.399  1.00  5.32              
ATOM   1125  CG  LEU A  72     120.587  74.835  80.153  1.00  5.32              
ATOM   1126  HG  LEU A  72     121.088  74.056  79.581  1.00  5.32              
ATOM   1127  CD1 LEU A  72     119.511  74.198  81.038  1.00  5.32              
ATOM   1128 1HD1 LEU A  72     118.749  73.713  80.427  1.00  5.32              
ATOM   1129 2HD1 LEU A  72     119.961  73.435  81.669  1.00  5.32              
ATOM   1130 3HD1 LEU A  72     119.032  74.944  81.669  1.00  5.32              
ATOM   1131  CD2 LEU A  72     119.884  75.791  79.185  1.00  5.32              
ATOM   1132 1HD2 LEU A  72     119.095  75.263  78.671  1.00  5.32              
ATOM   1133 2HD2 LEU A  72     119.438  76.625  79.729  1.00  5.32              
ATOM   1134 3HD2 LEU A  72     120.593  76.172  78.450  1.00  5.32              
ATOM   1135  C   LEU A  72     123.731  75.999  82.278  1.00  5.32              
ATOM   1136  O   LEU A  72     123.609  77.217  82.155  1.00  5.32              
ATOM   1137  N   VAL A  73     124.779  75.433  82.874  1.00  5.37              
ATOM   1138  H   VAL A  73     124.781  74.427  82.937  1.00  5.37              
ATOM   1139  CA  VAL A  73     126.077  76.099  82.965  1.00  5.37              
ATOM   1140  HA  VAL A  73     125.893  77.064  83.407  1.00  5.37              
ATOM   1141  CB  VAL A  73     127.054  75.284  83.846  1.00  5.37              
ATOM   1142  HB  VAL A  73     126.754  75.445  84.879  1.00  5.37              
ATOM   1143  CG1 VAL A  73     127.013  73.767  83.602  1.00  5.37              
ATOM   1144 1HG1 VAL A  73     127.757  73.267  84.222  1.00  5.37              
ATOM   1145 2HG1 VAL A  73     126.038  73.362  83.873  1.00  5.37              
ATOM   1146 3HG1 VAL A  73     127.219  73.545  82.555  1.00  5.37              
ATOM   1147  CG2 VAL A  73     128.523  75.719  83.714  1.00  5.37              
ATOM   1148 1HG2 VAL A  73     129.116  75.259  84.503  1.00  5.37              
ATOM   1149 2HG2 VAL A  73     128.923  75.406  82.750  1.00  5.37              
ATOM   1150 3HG2 VAL A  73     128.603  76.803  83.785  1.00  5.37              
ATOM   1151  C   VAL A  73     126.630  76.281  81.557  1.00  5.37              
ATOM   1152  O   VAL A  73     126.531  75.367  80.735  1.00  5.37              
ATOM   1153  N   ASN A  74     127.255  77.436  81.322  1.00  5.41              
ATOM   1154  H   ASN A  74     127.308  78.069  82.113  1.00  5.41              
ATOM   1155  CA  ASN A  74     127.468  78.021  79.993  1.00  5.41              
ATOM   1156  HA  ASN A  74     128.068  78.923  80.125  1.00  5.41              
ATOM   1157  CB  ASN A  74     128.248  77.101  79.032  1.00  5.41              
ATOM   1158  HB1 ASN A  74     128.604  77.688  78.186  1.00  5.41              
ATOM   1159  HB2 ASN A  74     127.587  76.332  78.633  1.00  5.41              
ATOM   1160  CG  ASN A  74     129.444  76.434  79.676  1.00  5.41              
ATOM   1161  OD1 ASN A  74     130.471  77.045  79.907  1.00  5.41              
ATOM   1162  ND2 ASN A  74     129.339  75.170  80.015  1.00  5.41              
ATOM   1163 1HD2 ASN A  74     128.428  74.727  79.953  1.00  5.41              
ATOM   1164 2HD2 ASN A  74     130.160  74.732  80.382  1.00  5.41              
ATOM   1165  C   ASN A  74     126.109  78.431  79.403  1.00  5.41              
ATOM   1166  O   ASN A  74     125.269  77.586  79.103  1.00  5.41              
ATOM   1167  N   ILE A  75     125.918  79.732  79.189  1.00  5.30              
ATOM   1168  H   ILE A  75     126.644  80.380  79.446  1.00  5.30              
ATOM   1169  CA  ILE A  75     124.744  80.268  78.499  1.00  5.30              
ATOM   1170  HA  ILE A  75     124.150  79.447  78.100  1.00  5.30              
ATOM   1171  CB  ILE A  75     123.790  81.049  79.442  1.00  5.30              
ATOM   1172  HB  ILE A  75     124.389  81.807  79.932  1.00  5.30              
ATOM   1173  CG2 ILE A  75     122.641  81.776  78.699  1.00  5.30              
ATOM   1174 1HG2 ILE A  75     121.925  82.180  79.415  1.00  5.30              
ATOM   1175 2HG2 ILE A  75     123.016  82.617  78.118  1.00  5.30              
ATOM   1176 3HG2 ILE A  75     122.130  81.093  78.021  1.00  5.30              
ATOM   1177  CG1 ILE A  75     123.177  80.173  80.556  1.00  5.30              
ATOM   1178 1HG1 ILE A  75     122.694  80.828  81.282  1.00  5.30              
ATOM   1179 2HG1 ILE A  75     123.974  79.649  81.082  1.00  5.30              
ATOM   1180  CD1 ILE A  75     122.138  79.148  80.077  1.00  5.30              
ATOM   1181  HD1 ILE A  75     121.298  79.638  79.588  1.00  5.30              
ATOM   1182  HD2 ILE A  75     122.595  78.434  79.393  1.00  5.30              
ATOM   1183  HD3 ILE A  75     121.747  78.618  80.940  1.00  5.30              
ATOM   1184  C   ILE A  75     125.179  81.094  77.293  1.00  5.30              
ATOM   1185  O   ILE A  75     125.327  82.302  77.440  1.00  5.30              
ATOM   1186  N   PRO A  76     125.474  80.464  76.143  1.00  5.42              
ATOM   1187  CD  PRO A  76     125.493  79.025  75.920  1.00  5.42              
ATOM   1188  HD1 PRO A  76     124.474  78.665  75.773  1.00  5.42              
ATOM   1189  HD2 PRO A  76     125.969  78.490  76.738  1.00  5.42              
ATOM   1190  CG  PRO A  76     126.306  78.820  74.648  1.00  5.42              
ATOM   1191  HG1 PRO A  76     126.007  77.917  74.115  1.00  5.42              
ATOM   1192  HG2 PRO A  76     127.369  78.792  74.894  1.00  5.42              
ATOM   1193  CB  PRO A  76     125.997  80.081  73.852  1.00  5.42              
ATOM   1194  HB1 PRO A  76     125.058  79.941  73.312  1.00  5.42              
ATOM   1195  HB2 PRO A  76     126.804  80.310  73.155  1.00  5.42              
ATOM   1196  CA  PRO A  76     125.831  81.174  74.919  1.00  5.42              
ATOM   1197  HA  PRO A  76     126.786  81.661  75.091  1.00  5.42              
ATOM   1198  C   PRO A  76     124.799  82.225  74.453  1.00  5.42              
ATOM   1199  O   PRO A  76     123.663  82.234  74.940  1.00  5.42              
ATOM   1200  N   PRO A  77     125.159  83.044  73.445  1.00  5.65              
ATOM   1201  CD  PRO A  77     126.521  83.280  72.982  1.00  5.65              
ATOM   1202  HD1 PRO A  77     126.875  82.421  72.413  1.00  5.65              
ATOM   1203  HD2 PRO A  77     127.187  83.486  73.817  1.00  5.65              
ATOM   1204  CG  PRO A  77     126.460  84.500  72.066  1.00  5.65              
ATOM   1205  HG1 PRO A  77     127.211  84.453  71.277  1.00  5.65              
ATOM   1206  HG2 PRO A  77     126.578  85.410  72.654  1.00  5.65              
ATOM   1207  CB  PRO A  77     125.044  84.428  71.510  1.00  5.65              
ATOM   1208  HB1 PRO A  77     125.019  83.720  70.680  1.00  5.65              
ATOM   1209  HB2 PRO A  77     124.687  85.406  71.187  1.00  5.65              
ATOM   1210  CA  PRO A  77     124.233  83.880  72.689  1.00  5.65              
ATOM   1211  HA  PRO A  77     123.942  84.711  73.328  1.00  5.65              
ATOM   1212  C   PRO A  77     122.944  83.219  72.195  1.00  5.65              
ATOM   1213  O   PRO A  77     122.809  81.999  72.136  1.00  5.65              
ATOM   1214  N   GLN A  78     121.994  84.062  71.787  1.00  5.70              
ATOM   1215  H   GLN A  78     122.212  85.052  71.827  1.00  5.70              
ATOM   1216  CA  GLN A  78     120.665  83.712  71.269  1.00  5.70              
ATOM   1217  HA  GLN A  78     120.133  84.663  71.324  1.00  5.70              
ATOM   1218  CB  GLN A  78     120.706  83.407  69.763  1.00  5.70              
ATOM   1219  HB1 GLN A  78     121.409  84.083  69.273  1.00  5.70              
ATOM   1220  HB2 GLN A  78     119.719  83.650  69.374  1.00  5.70              
ATOM   1221  CG  GLN A  78     121.057  81.960  69.383  1.00  5.70              
ATOM   1222  HG1 GLN A  78     120.546  81.257  70.038  1.00  5.70              
ATOM   1223  HG2 GLN A  78     122.131  81.809  69.490  1.00  5.70              
ATOM   1224  CD  GLN A  78     120.641  81.642  67.952  1.00  5.70              
ATOM   1225  OE1 GLN A  78     121.433  81.247  67.114  1.00  5.70              
ATOM   1226  NE2 GLN A  78     119.380  81.788  67.600  1.00  5.70              
ATOM   1227 1HE2 GLN A  78     118.704  82.191  68.238  1.00  5.70              
ATOM   1228 2HE2 GLN A  78     119.183  81.623  66.632  1.00  5.70              
ATOM   1229  C   GLN A  78     119.767  82.784  72.114  1.00  5.70              
ATOM   1230  O   GLN A  78     118.762  82.275  71.603  1.00  5.70              
ATOM   1231  N   SER A  79     120.090  82.612  73.401  1.00  5.62              
ATOM   1232  H   SER A  79     120.942  83.065  73.699  1.00  5.62              
ATOM   1233  CA  SER A  79     119.598  81.540  74.281  1.00  5.62              
ATOM   1234  HA  SER A  79     120.064  80.625  73.915  1.00  5.62              
ATOM   1235  CB  SER A  79     120.133  81.733  75.705  1.00  5.62              
ATOM   1236  HB1 SER A  79     121.181  82.033  75.673  1.00  5.62              
ATOM   1237  HB2 SER A  79     120.070  80.776  76.226  1.00  5.62              
ATOM   1238  OG  SER A  79     119.386  82.680  76.441  1.00  5.62              
ATOM   1239  HG  SER A  79     119.582  83.588  76.156  1.00  5.62              
ATOM   1240  C   SER A  79     118.089  81.239  74.301  1.00  5.62              
ATOM   1241  O   SER A  79     117.703  80.090  74.511  1.00  5.62              
ATOM   1242  N   PHE A  80     117.239  82.233  74.022  1.00  5.56              
ATOM   1243  H   PHE A  80     117.650  83.137  73.851  1.00  5.56              
ATOM   1244  CA  PHE A  80     115.776  82.111  74.022  1.00  5.56              
ATOM   1245  HA  PHE A  80     115.513  81.063  73.874  1.00  5.56              
ATOM   1246  CB  PHE A  80     115.231  82.534  75.407  1.00  5.56              
ATOM   1247  HB1 PHE A  80     114.160  82.725  75.336  1.00  5.56              
ATOM   1248  HB2 PHE A  80     115.706  83.470  75.701  1.00  5.56              
ATOM   1249  CG  PHE A  80     115.397  81.520  76.525  1.00  5.56              
ATOM   1250  CD1 PHE A  80     116.426  81.664  77.473  1.00  5.56              
ATOM   1251  HD1 PHE A  80     117.120  82.487  77.400  1.00  5.56              
ATOM   1252  CE1 PHE A  80     116.556  80.737  78.522  1.00  5.56              
ATOM   1253  HE1 PHE A  80     117.362  80.847  79.232  1.00  5.56              
ATOM   1254  CZ  PHE A  80     115.635  79.683  78.652  1.00  5.56              
ATOM   1255  HZ  PHE A  80     115.733  78.980  79.466  1.00  5.56              
ATOM   1256  CE2 PHE A  80     114.588  79.552  77.724  1.00  5.56              
ATOM   1257  HE2 PHE A  80     113.871  78.751  77.823  1.00  5.56              
ATOM   1258  CD2 PHE A  80     114.478  80.462  76.656  1.00  5.56              
ATOM   1259  HD2 PHE A  80     113.674  80.356  75.945  1.00  5.56              
ATOM   1260  C   PHE A  80     115.102  82.880  72.881  1.00  5.56              
ATOM   1261  O   PHE A  80     114.131  83.615  73.067  1.00  5.56              
ATOM   1262  N   SER A  81     115.603  82.685  71.662  1.00  5.40              
ATOM   1263  H   SER A  81     116.434  82.111  71.582  1.00  5.40              
ATOM   1264  CA  SER A  81     115.010  83.231  70.427  1.00  5.40              
ATOM   1265  HA  SER A  81     115.170  84.303  70.441  1.00  5.40              
ATOM   1266  CB  SER A  81     115.767  82.653  69.225  1.00  5.40              
ATOM   1267  HB1 SER A  81     115.373  83.086  68.304  1.00  5.40              
ATOM   1268  HB2 SER A  81     115.623  81.573  69.194  1.00  5.40              
ATOM   1269  OG  SER A  81     117.158  82.921  69.311  1.00  5.40              
ATOM   1270  HG  SER A  81     117.485  82.690  70.196  1.00  5.40              
ATOM   1271  C   SER A  81     113.503  82.978  70.264  1.00  5.40              
ATOM   1272  O   SER A  81     112.837  83.729  69.555  1.00  5.40              
ATOM   1273  N   HIS A  82     112.974  81.958  70.951  1.00  5.30              
ATOM   1274  H   HIS A  82     113.616  81.428  71.514  1.00  5.30              
ATOM   1275  CA  HIS A  82     111.676  81.336  70.688  1.00  5.30              
ATOM   1276  HA  HIS A  82     111.351  81.639  69.691  1.00  5.30              
ATOM   1277  CB  HIS A  82     111.862  79.804  70.661  1.00  5.30              
ATOM   1278  HB1 HIS A  82     110.916  79.341  70.378  1.00  5.30              
ATOM   1279  HB2 HIS A  82     112.110  79.464  71.665  1.00  5.30              
ATOM   1280  CG  HIS A  82     112.929  79.267  69.731  1.00  5.30              
ATOM   1281  ND1 HIS A  82     113.609  79.976  68.738  1.00  5.30              
ATOM   1282  CE1 HIS A  82     114.454  79.106  68.166  1.00  5.30              
ATOM   1283  HE1 HIS A  82     115.125  79.345  67.350  1.00  5.30              
ATOM   1284  NE2 HIS A  82     114.345  77.900  68.748  1.00  5.30              
ATOM   1285  HE2 HIS A  82     114.865  77.074  68.486  1.00  5.30              
ATOM   1286  CD2 HIS A  82     113.390  77.983  69.735  1.00  5.30              
ATOM   1287  HD2 HIS A  82     113.051  77.188  70.382  1.00  5.30              
ATOM   1288  C   HIS A  82     110.531  81.739  71.635  1.00  5.30              
ATOM   1289  O   HIS A  82     109.430  81.205  71.505  1.00  5.30              
ATOM   1290  N   LEU A  83     110.770  82.649  72.588  1.00  5.20              
ATOM   1291  H   LEU A  83     111.693  83.061  72.617  1.00  5.20              
ATOM   1292  CA  LEU A  83     109.831  83.009  73.667  1.00  5.20              
ATOM   1293  HA  LEU A  83     108.825  82.659  73.426  1.00  5.20              
ATOM   1294  CB  LEU A  83     110.282  82.348  74.998  1.00  5.20              
ATOM   1295  HB1 LEU A  83     109.631  82.759  75.771  1.00  5.20              
ATOM   1296  HB2 LEU A  83     111.296  82.691  75.214  1.00  5.20              
ATOM   1297  CG  LEU A  83     110.242  80.826  75.216  1.00  5.20              
ATOM   1298  HG  LEU A  83     109.228  80.466  75.052  1.00  5.20              
ATOM   1299  CD1 LEU A  83     111.203  80.018  74.341  1.00  5.20              
ATOM   1300 1HD1 LEU A  83     111.425  79.054  74.798  1.00  5.20              
ATOM   1301 2HD1 LEU A  83     110.707  79.812  73.398  1.00  5.20              
ATOM   1302 3HD1 LEU A  83     112.128  80.569  74.177  1.00  5.20              
ATOM   1303  CD2 LEU A  83     110.625  80.578  76.678  1.00  5.20              
ATOM   1304 1HD2 LEU A  83     110.693  79.510  76.867  1.00  5.20              
ATOM   1305 2HD2 LEU A  83     111.584  81.043  76.907  1.00  5.20              
ATOM   1306 3HD2 LEU A  83     109.861  81.005  77.327  1.00  5.20              
ATOM   1307  C   LEU A  83     109.754  84.541  73.875  1.00  5.20              
ATOM   1308  O   LEU A  83     110.156  85.028  74.934  1.00  5.20              
ATOM   1309  N   PRO A  84     109.335  85.355  72.888  1.00  5.20              
ATOM   1310  CD  PRO A  84     108.795  84.980  71.589  1.00  5.20              
ATOM   1311  HD1 PRO A  84     107.723  84.800  71.682  1.00  5.20              
ATOM   1312  HD2 PRO A  84     109.282  84.108  71.159  1.00  5.20              
ATOM   1313  CG  PRO A  84     109.039  86.192  70.696  1.00  5.20              
ATOM   1314  HG1 PRO A  84     108.310  86.251  69.887  1.00  5.20              
ATOM   1315  HG2 PRO A  84     110.054  86.152  70.297  1.00  5.20              
ATOM   1316  CB  PRO A  84     108.913  87.365  71.666  1.00  5.20              
ATOM   1317  HB1 PRO A  84     107.859  87.638  71.753  1.00  5.20              
ATOM   1318  HB2 PRO A  84     109.497  88.224  71.334  1.00  5.20              
ATOM   1319  CA  PRO A  84     109.432  86.815  73.003  1.00  5.20              
ATOM   1320  HA  PRO A  84     110.484  87.083  73.109  1.00  5.20              
ATOM   1321  C   PRO A  84     108.652  87.457  74.165  1.00  5.20              
ATOM   1322  O   PRO A  84     109.062  88.494  74.691  1.00  5.20              
ATOM   1323  N   GLU A  85     107.511  86.874  74.543  1.00  5.11              
ATOM   1324  H   GLU A  85     107.265  85.990  74.121  1.00  5.11              
ATOM   1325  CA  GLU A  85     106.448  87.566  75.284  1.00  5.11              
ATOM   1326  HA  GLU A  85     106.532  88.632  75.072  1.00  5.11              
ATOM   1327  CB  GLU A  85     105.080  87.110  74.756  1.00  5.11              
ATOM   1328  HB1 GLU A  85     104.315  87.634  75.326  1.00  5.11              
ATOM   1329  HB2 GLU A  85     104.950  86.037  74.914  1.00  5.11              
ATOM   1330  CG  GLU A  85     104.871  87.443  73.271  1.00  5.11              
ATOM   1331  HG1 GLU A  85     105.377  86.701  72.650  1.00  5.11              
ATOM   1332  HG2 GLU A  85     105.301  88.424  73.054  1.00  5.11              
ATOM   1333  CD  GLU A  85     103.375  87.476  72.959  1.00  5.11              
ATOM   1334  OE1 GLU A  85     102.718  88.498  73.272  1.00  5.11              
ATOM   1335  OE2 GLU A  85     102.798  86.453  72.529  1.00  5.11              
ATOM   1336  C   GLU A  85     106.536  87.447  76.827  1.00  5.11              
ATOM   1337  O   GLU A  85     105.523  87.403  77.541  1.00  5.11              
ATOM   1338  N   LEU A  86     107.758  87.391  77.352  1.00  5.03              
ATOM   1339  H   LEU A  86     108.517  87.532  76.697  1.00  5.03              
ATOM   1340  CA  LEU A  86     108.087  86.680  78.584  1.00  5.03              
ATOM   1341  HA  LEU A  86     107.230  86.053  78.836  1.00  5.03              
ATOM   1342  CB  LEU A  86     109.255  85.725  78.253  1.00  5.03              
ATOM   1343  HB1 LEU A  86     110.201  86.256  78.361  1.00  5.03              
ATOM   1344  HB2 LEU A  86     109.177  85.432  77.207  1.00  5.03              
ATOM   1345  CG  LEU A  86     109.296  84.413  79.052  1.00  5.03              
ATOM   1346  HG  LEU A  86     108.485  83.768  78.712  1.00  5.03              
ATOM   1347  CD1 LEU A  86     110.625  83.701  78.787  1.00  5.03              
ATOM   1348 1HD1 LEU A  86     110.610  82.705  79.225  1.00  5.03              
ATOM   1349 2HD1 LEU A  86     110.780  83.609  77.712  1.00  5.03              
ATOM   1350 3HD1 LEU A  86     111.446  84.277  79.212  1.00  5.03              
ATOM   1351  CD2 LEU A  86     109.140  84.617  80.555  1.00  5.03              
ATOM   1352 1HD2 LEU A  86     109.356  83.693  81.084  1.00  5.03              
ATOM   1353 2HD2 LEU A  86     109.844  85.371  80.901  1.00  5.03              
ATOM   1354 3HD2 LEU A  86     108.128  84.936  80.795  1.00  5.03              
ATOM   1355  C   LEU A  86     108.348  87.598  79.785  1.00  5.03              
ATOM   1356  O   LEU A  86     109.487  87.858  80.170  1.00  5.03              
ATOM   1357  N   ARG A  87     107.274  88.105  80.395  1.00  4.95              
ATOM   1358  H   ARG A  87     106.371  87.826  80.040  1.00  4.95              
ATOM   1359  CA  ARG A  87     107.348  89.070  81.505  1.00  4.95              
ATOM   1360  HA  ARG A  87     108.058  89.835  81.188  1.00  4.95              
ATOM   1361  CB  ARG A  87     105.993  89.788  81.684  1.00  4.95              
ATOM   1362  HB1 ARG A  87     105.863  90.460  80.834  1.00  4.95              
ATOM   1363  HB2 ARG A  87     106.031  90.399  82.586  1.00  4.95              
ATOM   1364  CG  ARG A  87     104.757  88.879  81.764  1.00  4.95              
ATOM   1365  HG1 ARG A  87     104.838  88.228  82.635  1.00  4.95              
ATOM   1366  HG2 ARG A  87     104.708  88.272  80.864  1.00  4.95              
ATOM   1367  CD  ARG A  87     103.465  89.706  81.843  1.00  4.95              
ATOM   1368  HD1 ARG A  87     103.433  90.381  80.987  1.00  4.95              
ATOM   1369  HD2 ARG A  87     103.480  90.319  82.744  1.00  4.95              
ATOM   1370  NE  ARG A  87     102.255  88.855  81.825  1.00  4.95              
ATOM   1371  HE  ARG A  87     101.802  88.720  80.936  1.00  4.95              
ATOM   1372  CZ  ARG A  87     101.736  88.201  82.849  1.00  4.95              
ATOM   1373  NH1 ARG A  87     102.299  88.212  84.022  1.00  4.95              
ATOM   1374 1HH1 ARG A  87     103.169  88.691  84.141  1.00  4.95              
ATOM   1375 2HH1 ARG A  87     101.845  87.782  84.814  1.00  4.95              
ATOM   1376  NH2 ARG A  87     100.652  87.497  82.711  1.00  4.95              
ATOM   1377 1HH2 ARG A  87     100.178  87.415  81.828  1.00  4.95              
ATOM   1378 2HH2 ARG A  87     100.239  87.031  83.506  1.00  4.95              
ATOM   1379  C   ARG A  87     107.916  88.524  82.804  1.00  4.95              
ATOM   1380  O   ARG A  87     108.679  89.302  83.404  1.00  4.95              
ATOM   1381  N   THR A  88     107.612  87.265  83.202  1.00  4.53              
ATOM   1382  H   THR A  88     106.986  86.682  82.659  1.00  4.53              
ATOM   1383  CA  THR A  88     108.236  86.715  84.424  1.00  4.53              
ATOM   1384  HA  THR A  88     108.771  87.501  84.957  1.00  4.53              
ATOM   1385  CB  THR A  88     107.209  86.115  85.396  1.00  4.53              
ATOM   1386  HB  THR A  88     107.013  85.086  85.111  1.00  4.53              
ATOM   1387  CG2 THR A  88     107.751  86.129  86.824  1.00  4.53              
ATOM   1388 1HG2 THR A  88     107.023  85.680  87.500  1.00  4.53              
ATOM   1389 2HG2 THR A  88     108.672  85.547  86.872  1.00  4.53              
ATOM   1390 3HG2 THR A  88     107.953  87.154  87.138  1.00  4.53              
ATOM   1391  OG1 THR A  88     105.978  86.819  85.391  1.00  4.53              
ATOM   1392  HG1 THR A  88     105.350  86.222  85.818  1.00  4.53              
ATOM   1393  C   THR A  88     109.244  85.674  83.982  1.00  4.53              
ATOM   1394  O   THR A  88     108.834  84.582  83.579  1.00  4.53              
ATOM   1395  N   LEU A  89     110.541  86.002  84.034  1.00  4.56              
ATOM   1396  H   LEU A  89     110.848  86.920  84.343  1.00  4.56              
ATOM   1397  CA  LEU A  89     111.558  84.996  83.748  1.00  4.56              
ATOM   1398  HA  LEU A  89     111.088  84.073  83.405  1.00  4.56              
ATOM   1399  CB  LEU A  89     112.512  85.461  82.633  1.00  4.56              
ATOM   1400  HB1 LEU A  89     112.959  86.405  82.938  1.00  4.56              
ATOM   1401  HB2 LEU A  89     111.942  85.629  81.721  1.00  4.56              
ATOM   1402  CG  LEU A  89     113.662  84.472  82.338  1.00  4.56              
ATOM   1403  HG  LEU A  89     114.314  84.409  83.208  1.00  4.56              
ATOM   1404  CD1 LEU A  89     113.176  83.056  82.006  1.00  4.56              
ATOM   1405 1HD1 LEU A  89     114.008  82.445  81.656  1.00  4.56              
ATOM   1406 2HD1 LEU A  89     112.738  82.581  82.881  1.00  4.56              
ATOM   1407 3HD1 LEU A  89     112.424  83.103  81.218  1.00  4.56              
ATOM   1408  CD2 LEU A  89     114.499  84.978  81.164  1.00  4.56              
ATOM   1409 1HD2 LEU A  89     115.368  84.337  81.019  1.00  4.56              
ATOM   1410 2HD2 LEU A  89     113.897  84.966  80.257  1.00  4.56              
ATOM   1411 3HD2 LEU A  89     114.834  85.997  81.351  1.00  4.56              
ATOM   1412  C   LEU A  89     112.328  84.692  85.040  1.00  4.56              
ATOM   1413  O   LEU A  89     113.154  85.473  85.555  1.00  4.56              
ATOM   1414  N   LEU A  90     112.046  83.510  85.579  1.00  4.63              
ATOM   1415  H   LEU A  90     111.335  82.921  85.152  1.00  4.63              
ATOM   1416  CA  LEU A  90     112.608  83.157  86.884  1.00  4.63              
ATOM   1417  HA  LEU A  90     112.595  84.064  87.489  1.00  4.63              
ATOM   1418  CB  LEU A  90     111.660  82.135  87.556  1.00  4.63              
ATOM   1419  HB1 LEU A  90     112.214  81.246  87.863  1.00  4.63              
ATOM   1420  HB2 LEU A  90     110.910  81.813  86.835  1.00  4.63              
ATOM   1421  CG  LEU A  90     110.932  82.743  88.775  1.00  4.63              
ATOM   1422  HG  LEU A  90     110.800  83.815  88.625  1.00  4.63              
ATOM   1423  CD1 LEU A  90     109.534  82.152  88.951  1.00  4.63              
ATOM   1424 1HD1 LEU A  90     109.041  82.628  89.798  1.00  4.63              
ATOM   1425 2HD1 LEU A  90     108.939  82.342  88.056  1.00  4.63              
ATOM   1426 3HD1 LEU A  90     109.594  81.079  89.126  1.00  4.63              
ATOM   1427  CD2 LEU A  90     111.726  82.521  90.062  1.00  4.63              
ATOM   1428 1HD2 LEU A  90     111.223  83.010  90.896  1.00  4.63              
ATOM   1429 2HD2 LEU A  90     111.818  81.454  90.268  1.00  4.63              
ATOM   1430 3HD2 LEU A  90     112.724  82.944  89.955  1.00  4.63              
ATOM   1431  C   LEU A  90     114.077  82.736  86.881  1.00  4.63              
ATOM   1432  O   LEU A  90     114.622  82.517  87.951  1.00  4.63              
ATOM   1433  N   LEU A  91     114.720  82.639  85.716  1.00  5.06              
ATOM   1434  H   LEU A  91     114.217  82.925  84.893  1.00  5.06              
ATOM   1435  CA  LEU A  91     116.064  82.085  85.545  1.00  5.06              
ATOM   1436  HA  LEU A  91     115.947  81.006  85.665  1.00  5.06              
ATOM   1437  CB  LEU A  91     116.512  82.336  84.087  1.00  5.06              
ATOM   1438  HB1 LEU A  91     116.883  83.357  83.979  1.00  5.06              
ATOM   1439  HB2 LEU A  91     115.624  82.247  83.462  1.00  5.06              
ATOM   1440  CG  LEU A  91     117.550  81.331  83.539  1.00  5.06              
ATOM   1441  HG  LEU A  91     117.369  80.350  83.978  1.00  5.06              
ATOM   1442  CD1 LEU A  91     117.398  81.199  82.025  1.00  5.06              
ATOM   1443 1HD1 LEU A  91     118.093  80.445  81.657  1.00  5.06              
ATOM   1444 2HD1 LEU A  91     116.385  80.883  81.773  1.00  5.06              
ATOM   1445 3HD1 LEU A  91     117.611  82.154  81.542  1.00  5.06              
ATOM   1446  CD2 LEU A  91     119.004  81.725  83.789  1.00  5.06              
ATOM   1447 1HD2 LEU A  91     119.679  81.005  83.323  1.00  5.06              
ATOM   1448 2HD2 LEU A  91     119.202  82.720  83.387  1.00  5.06              
ATOM   1449 3HD2 LEU A  91     119.201  81.728  84.852  1.00  5.06              
ATOM   1450  C   LEU A  91     117.074  82.557  86.593  1.00  5.06              
ATOM   1451  O   LEU A  91     117.191  83.739  86.918  1.00  5.06              
ATOM   1452  N   THR A  92     117.789  81.548  87.084  1.00  5.08              
ATOM   1453  H   THR A  92     117.409  80.648  86.821  1.00  5.08              
ATOM   1454  CA  THR A  92     119.121  81.459  87.722  1.00  5.08              
ATOM   1455  HA  THR A  92     119.532  80.639  87.150  1.00  5.08              
ATOM   1456  CB  THR A  92     120.180  82.575  87.487  1.00  5.08              
ATOM   1457  HB  THR A  92     120.472  83.008  88.444  1.00  5.08              
ATOM   1458  CG2 THR A  92     121.441  82.095  86.754  1.00  5.08              
ATOM   1459 1HG2 THR A  92     121.326  82.145  85.669  1.00  5.08              
ATOM   1460 2HG2 THR A  92     122.281  82.731  87.037  1.00  5.08              
ATOM   1461 3HG2 THR A  92     121.662  81.067  86.991  1.00  5.08              
ATOM   1462  OG1 THR A  92     119.782  83.576  86.596  1.00  5.08              
ATOM   1463  HG1 THR A  92     118.914  83.900  86.869  1.00  5.08              
ATOM   1464  C   THR A  92     119.080  80.864  89.127  1.00  5.08              
ATOM   1465  O   THR A  92     120.126  80.400  89.569  1.00  5.08              
ATOM   1466  N   ASN A  93     117.878  80.719  89.717  1.00  5.08              
ATOM   1467  H   ASN A  93     117.084  81.156  89.270  1.00  5.08              
ATOM   1468  CA  ASN A  93     117.594  79.938  90.934  1.00  5.08              
ATOM   1469  HA  ASN A  93     117.928  80.516  91.783  1.00  5.08              
ATOM   1470  CB  ASN A  93     116.083  79.788  91.170  1.00  5.08              
ATOM   1471  HB1 ASN A  93     115.661  79.021  90.525  1.00  5.08              
ATOM   1472  HB2 ASN A  93     115.578  80.734  90.974  1.00  5.08              
ATOM   1473  CG  ASN A  93     115.867  79.439  92.636  1.00  5.08              
ATOM   1474  OD1 ASN A  93     115.931  80.307  93.490  1.00  5.08              
ATOM   1475  ND2 ASN A  93     115.695  78.189  93.001  1.00  5.08              
ATOM   1476 1HD2 ASN A  93     115.629  77.432  92.330  1.00  5.08              
ATOM   1477 2HD2 ASN A  93     115.713  78.002  93.986  1.00  5.08              
ATOM   1478  C   ASN A  93     118.314  78.576  90.998  1.00  5.08              
ATOM   1479  O   ASN A  93     117.850  77.589  90.395  1.00  5.08              
ATOM   1480  N   ASN A  94     119.442  78.548  91.725  1.00  5.15              
ATOM   1481  H   ASN A  94     119.781  79.421  92.124  1.00  5.15              
ATOM   1482  CA  ASN A  94     120.308  77.362  91.874  1.00  5.15              
ATOM   1483  HA  ASN A  94     121.182  77.649  92.454  1.00  5.15              
ATOM   1484  CB  ASN A  94     119.588  76.262  92.691  1.00  5.15              
ATOM   1485  HB1 ASN A  94     120.233  75.388  92.766  1.00  5.15              
ATOM   1486  HB2 ASN A  94     118.685  75.947  92.172  1.00  5.15              
ATOM   1487  CG  ASN A  94     119.237  76.655  94.111  1.00  5.15              
ATOM   1488  OD1 ASN A  94     120.005  77.289  94.823  1.00  5.15              
ATOM   1489  ND2 ASN A  94     118.081  76.264  94.587  1.00  5.15              
ATOM   1490 1HD2 ASN A  94     117.523  75.590  94.055  1.00  5.15              
ATOM   1491 2HD2 ASN A  94     117.885  76.452  95.548  1.00  5.15              
ATOM   1492  C   ASN A  94     120.856  76.784  90.549  1.00  5.15              
ATOM   1493  O   ASN A  94     121.500  75.737  90.553  1.00  5.15              
ATOM   1494  N   HIS A  95     120.668  77.470  89.414  1.00  4.83              
ATOM   1495  H   HIS A  95     120.169  78.343  89.523  1.00  4.83              
ATOM   1496  CA  HIS A  95     121.078  77.101  88.043  1.00  4.83              
ATOM   1497  HA  HIS A  95     120.728  76.094  87.828  1.00  4.83              
ATOM   1498  CB  HIS A  95     120.360  78.087  87.106  1.00  4.83              
ATOM   1499  HB1 HIS A  95     120.796  79.058  87.300  1.00  4.83              
ATOM   1500  HB2 HIS A  95     119.303  78.123  87.379  1.00  4.83              
ATOM   1501  CG  HIS A  95     120.434  77.862  85.614  1.00  4.83              
ATOM   1502  ND1 HIS A  95     119.468  77.206  84.849  1.00  4.83              
ATOM   1503  CE1 HIS A  95     119.862  77.325  83.574  1.00  4.83              
ATOM   1504  HE1 HIS A  95     119.331  76.900  82.734  1.00  4.83              
ATOM   1505  NE2 HIS A  95     121.016  78.011  83.499  1.00  4.83              
ATOM   1506  HE2 HIS A  95     121.588  78.144  82.666  1.00  4.83              
ATOM   1507  CD2 HIS A  95     121.370  78.390  84.769  1.00  4.83              
ATOM   1508  HD2 HIS A  95     122.242  78.970  85.040  1.00  4.83              
ATOM   1509  C   HIS A  95     122.614  77.127  87.827  1.00  4.83              
ATOM   1510  O   HIS A  95     123.141  77.344  86.740  1.00  4.83              
ATOM   1511  N   MET A  96     123.377  77.038  88.907  1.00  5.25              
ATOM   1512  H   MET A  96     122.864  76.803  89.749  1.00  5.25              
ATOM   1513  CA  MET A  96     124.834  77.052  89.055  1.00  5.25              
ATOM   1514  HA  MET A  96     124.976  77.275  90.114  1.00  5.25              
ATOM   1515  CB  MET A  96     125.379  75.617  88.898  1.00  5.25              
ATOM   1516  HB1 MET A  96     124.879  74.970  89.620  1.00  5.25              
ATOM   1517  HB2 MET A  96     126.439  75.629  89.148  1.00  5.25              
ATOM   1518  CG  MET A  96     125.197  75.005  87.499  1.00  5.25              
ATOM   1519  HG1 MET A  96     125.608  75.682  86.755  1.00  5.25              
ATOM   1520  HG2 MET A  96     124.129  74.908  87.304  1.00  5.25              
ATOM   1521  SD  MET A  96     125.942  73.368  87.250  1.00  5.25              
ATOM   1522  CE  MET A  96     127.708  73.738  87.409  1.00  5.25              
ATOM   1523  HE1 MET A  96     128.281  72.837  87.188  1.00  5.25              
ATOM   1524  HE2 MET A  96     127.983  74.523  86.706  1.00  5.25              
ATOM   1525  HE3 MET A  96     127.929  74.058  88.426  1.00  5.25              
ATOM   1526  C   MET A  96     125.753  78.075  88.371  1.00  5.25              
ATOM   1527  O   MET A  96     126.496  78.692  89.117  1.00  5.25              
ATOM   1528  N   ARG A  97     125.857  78.245  87.046  1.00  5.50              
ATOM   1529  H   ARG A  97     125.187  77.782  86.438  1.00  5.50              
ATOM   1530  CA  ARG A  97     127.036  78.966  86.489  1.00  5.50              
ATOM   1531  HA  ARG A  97     127.308  79.786  87.157  1.00  5.50              
ATOM   1532  CB  ARG A  97     128.250  78.001  86.399  1.00  5.50              
ATOM   1533  HB1 ARG A  97     128.974  78.448  85.715  1.00  5.50              
ATOM   1534  HB2 ARG A  97     127.905  77.069  85.962  1.00  5.50              
ATOM   1535  CG  ARG A  97     129.028  77.645  87.679  1.00  5.50              
ATOM   1536  HG1 ARG A  97     128.406  77.051  88.349  1.00  5.50              
ATOM   1537  HG2 ARG A  97     129.324  78.558  88.183  1.00  5.50              
ATOM   1538  CD  ARG A  97     130.294  76.847  87.317  1.00  5.50              
ATOM   1539  HD1 ARG A  97     130.810  77.364  86.504  1.00  5.50              
ATOM   1540  HD2 ARG A  97     129.995  75.857  86.968  1.00  5.50              
ATOM   1541  NE  ARG A  97     131.229  76.722  88.456  1.00  5.50              
ATOM   1542  HE  ARG A  97     130.982  77.236  89.290  1.00  5.50              
ATOM   1543  CZ  ARG A  97     132.394  76.088  88.455  1.00  5.50              
ATOM   1544  NH1 ARG A  97     132.819  75.394  87.435  1.00  5.50              
ATOM   1545 1HH1 ARG A  97     132.239  75.330  86.619  1.00  5.50              
ATOM   1546 2HH1 ARG A  97     133.709  74.933  87.461  1.00  5.50              
ATOM   1547  NH2 ARG A  97     133.181  76.129  89.490  1.00  5.50              
ATOM   1548 1HH2 ARG A  97     132.960  76.728  90.276  1.00  5.50              
ATOM   1549 2HH2 ARG A  97     134.036  75.606  89.506  1.00  5.50              
ATOM   1550  C   ARG A  97     126.835  79.584  85.107  1.00  5.50              
ATOM   1551  O   ARG A  97     126.938  78.882  84.109  1.00  5.50              
ATOM   1552  N   TYR A  98     126.763  80.911  85.053  1.00  5.55              
ATOM   1553  H   TYR A  98     126.525  81.370  85.920  1.00  5.55              
ATOM   1554  CA  TYR A  98     127.246  81.764  83.944  1.00  5.55              
ATOM   1555  HA  TYR A  98     127.738  82.611  84.417  1.00  5.55              
ATOM   1556  CB  TYR A  98     128.325  81.075  83.075  1.00  5.55              
ATOM   1557  HB1 TYR A  98     127.838  80.454  82.322  1.00  5.55              
ATOM   1558  HB2 TYR A  98     128.928  80.420  83.705  1.00  5.55              
ATOM   1559  CG  TYR A  98     129.298  81.996  82.375  1.00  5.55              
ATOM   1560  CD1 TYR A  98     130.584  82.204  82.913  1.00  5.55              
ATOM   1561  HD1 TYR A  98     130.867  81.729  83.839  1.00  5.55              
ATOM   1562  CE1 TYR A  98     131.519  82.996  82.218  1.00  5.55              
ATOM   1563  HE1 TYR A  98     132.520  83.131  82.598  1.00  5.55              
ATOM   1564  CZ  TYR A  98     131.154  83.605  80.997  1.00  5.55              
ATOM   1565  OH  TYR A  98     132.048  84.360  80.308  1.00  5.55              
ATOM   1566  HH  TYR A  98     131.651  84.743  79.523  1.00  5.55              
ATOM   1567  CE2 TYR A  98     129.858  83.416  80.482  1.00  5.55              
ATOM   1568  HE2 TYR A  98     129.570  83.900  79.569  1.00  5.55              
ATOM   1569  CD2 TYR A  98     128.943  82.589  81.153  1.00  5.55              
ATOM   1570  HD2 TYR A  98     127.969  82.413  80.722  1.00  5.55              
ATOM   1571  C   TYR A  98     126.109  82.346  83.106  1.00  5.55              
ATOM   1572  O   TYR A  98     125.093  81.696  82.879  1.00  5.55              
ATOM   1573  N   ILE A  99     126.321  83.553  82.585  1.00  5.35              
ATOM   1574  H   ILE A  99     127.199  84.028  82.760  1.00  5.35              
ATOM   1575  CA  ILE A  99     125.459  84.164  81.576  1.00  5.35              
ATOM   1576  HA  ILE A  99     124.909  83.380  81.072  1.00  5.35              
ATOM   1577  CB  ILE A  99     124.417  85.102  82.240  1.00  5.35              
ATOM   1578  HB  ILE A  99     124.169  84.659  83.207  1.00  5.35              
ATOM   1579  CG2 ILE A  99     124.921  86.525  82.546  1.00  5.35              
ATOM   1580 1HG2 ILE A  99     124.166  87.074  83.109  1.00  5.35              
ATOM   1581 2HG2 ILE A  99     125.833  86.473  83.142  1.00  5.35              
ATOM   1582 3HG2 ILE A  99     125.137  87.066  81.624  1.00  5.35              
ATOM   1583  CG1 ILE A  99     123.080  85.122  81.467  1.00  5.35              
ATOM   1584 1HG1 ILE A  99     122.378  85.752  82.014  1.00  5.35              
ATOM   1585 2HG1 ILE A  99     122.670  84.111  81.466  1.00  5.35              
ATOM   1586  CD1 ILE A  99     123.132  85.610  80.013  1.00  5.35              
ATOM   1587  HD1 ILE A  99     122.120  85.635  79.610  1.00  5.35              
ATOM   1588  HD2 ILE A  99     123.558  86.611  79.959  1.00  5.35              
ATOM   1589  HD3 ILE A  99     123.717  84.924  79.403  1.00  5.35              
ATOM   1590  C   ILE A  99     126.398  84.826  80.545  1.00  5.35              
ATOM   1591  O   ILE A  99     127.255  85.628  80.921  1.00  5.35              
ATOM   1592  N   GLN A 100     126.359  84.394  79.279  1.00  5.42              
ATOM   1593  H   GLN A 100     125.673  83.703  78.999  1.00  5.42              
ATOM   1594  CA  GLN A 100     127.215  84.947  78.223  1.00  5.42              
ATOM   1595  HA  GLN A 100     128.081  85.415  78.692  1.00  5.42              
ATOM   1596  CB  GLN A 100     127.771  83.845  77.273  1.00  5.42              
ATOM   1597  HB1 GLN A 100     127.091  83.752  76.426  1.00  5.42              
ATOM   1598  HB2 GLN A 100     127.800  82.890  77.798  1.00  5.42              
ATOM   1599  CG  GLN A 100     129.195  84.105  76.728  1.00  5.42              
ATOM   1600  HG1 GLN A 100     129.936  83.739  77.434  1.00  5.42              
ATOM   1601  HG2 GLN A 100     129.355  85.169  76.627  1.00  5.42              
ATOM   1602  CD  GLN A 100     129.488  83.457  75.372  1.00  5.42              
ATOM   1603  OE1 GLN A 100     129.079  82.347  75.078  1.00  5.42              
ATOM   1604  NE2 GLN A 100     130.205  84.114  74.489  1.00  5.42              
ATOM   1605 1HE2 GLN A 100     130.555  85.054  74.688  1.00  5.42              
ATOM   1606 2HE2 GLN A 100     130.383  83.661  73.616  1.00  5.42              
ATOM   1607  C   GLN A 100     126.508  86.079  77.443  1.00  5.42              
ATOM   1608  O   GLN A 100     125.394  86.503  77.761  1.00  5.42              
ATOM   1609  N   GLU A 101     127.203  86.602  76.435  1.00  5.45              
ATOM   1610  H   GLU A 101     128.175  86.332  76.375  1.00  5.45              
ATOM   1611  CA  GLU A 101     126.790  87.683  75.546  1.00  5.45              
ATOM   1612  HA  GLU A 101     126.779  88.608  76.122  1.00  5.45              
ATOM   1613  CB  GLU A 101     127.798  87.837  74.378  1.00  5.45              
ATOM   1614  HB1 GLU A 101     127.335  88.456  73.608  1.00  5.45              
ATOM   1615  HB2 GLU A 101     127.988  86.859  73.933  1.00  5.45              
ATOM   1616  CG  GLU A 101     129.139  88.504  74.705  1.00  5.45              
ATOM   1617  HG1 GLU A 101     128.952  89.445  75.229  1.00  5.45              
ATOM   1618  HG2 GLU A 101     129.649  88.740  73.769  1.00  5.45              
ATOM   1619  CD  GLU A 101     130.027  87.597  75.552  1.00  5.45              
ATOM   1620  OE1 GLU A 101     129.794  87.562  76.775  1.00  5.45              
ATOM   1621  OE2 GLU A 101     130.899  86.878  75.018  1.00  5.45              
ATOM   1622  C   GLU A 101     125.418  87.513  74.912  1.00  5.45              
ATOM   1623  O   GLU A 101     125.023  86.403  74.574  1.00  5.45              
ATOM   1624  N   ASP A 102     124.758  88.651  74.657  1.00  5.36              
ATOM   1625  H   ASP A 102     125.179  89.523  74.929  1.00  5.36              
ATOM   1626  CA  ASP A 102     123.523  88.751  73.867  1.00  5.36              
ATOM   1627  HA  ASP A 102     123.222  89.800  73.852  1.00  5.36              
ATOM   1628  CB  ASP A 102     123.846  88.315  72.422  1.00  5.36              
ATOM   1629  HB1 ASP A 102     123.784  87.228  72.354  1.00  5.36              
ATOM   1630  HB2 ASP A 102     124.870  88.595  72.168  1.00  5.36              
ATOM   1631  CG  ASP A 102     122.920  88.944  71.386  1.00  5.36              
ATOM   1632  OD1 ASP A 102     122.274  88.176  70.640  1.00  5.36              
ATOM   1633  OD2 ASP A 102     122.927  90.196  71.320  1.00  5.36              
ATOM   1634  C   ASP A 102     122.336  87.941  74.431  1.00  5.36              
ATOM   1635  O   ASP A 102     121.312  87.746  73.776  1.00  5.36              
ATOM   1636  N   GLY A 103     122.486  87.438  75.660  1.00  5.29              
ATOM   1637  H   GLY A 103     123.390  87.595  76.084  1.00  5.29              
ATOM   1638  CA  GLY A 103     121.734  86.306  76.182  1.00  5.29              
ATOM   1639  HA1 GLY A 103     122.097  86.086  77.185  1.00  5.29              
ATOM   1640  HA2 GLY A 103     121.929  85.438  75.552  1.00  5.29              
ATOM   1641  C   GLY A 103     120.234  86.513  76.262  1.00  5.29              
ATOM   1642  O   GLY A 103     119.485  85.536  76.210  1.00  5.29              
ATOM   1643  N   PHE A 104     119.802  87.773  76.310  1.00  5.21              
ATOM   1644  H   PHE A 104     120.501  88.500  76.243  1.00  5.21              
ATOM   1645  CA  PHE A 104     118.409  88.162  76.391  1.00  5.21              
ATOM   1646  HA  PHE A 104     117.810  87.254  76.358  1.00  5.21              
ATOM   1647  CB  PHE A 104     118.136  88.810  77.749  1.00  5.21              
ATOM   1648  HB1 PHE A 104     117.057  88.902  77.829  1.00  5.21              
ATOM   1649  HB2 PHE A 104     118.574  89.809  77.760  1.00  5.21              
ATOM   1650  CG  PHE A 104     118.619  88.034  78.964  1.00  5.21              
ATOM   1651  CD1 PHE A 104     119.876  88.322  79.532  1.00  5.21              
ATOM   1652  HD1 PHE A 104     120.508  89.081  79.093  1.00  5.21              
ATOM   1653  CE1 PHE A 104     120.314  87.616  80.667  1.00  5.21              
ATOM   1654  HE1 PHE A 104     121.279  87.840  81.103  1.00  5.21              
ATOM   1655  CZ  PHE A 104     119.502  86.618  81.235  1.00  5.21              
ATOM   1656  HZ  PHE A 104     119.845  86.072  82.103  1.00  5.21              
ATOM   1657  CE2 PHE A 104     118.247  86.328  80.670  1.00  5.21              
ATOM   1658  HE2 PHE A 104     117.624  85.559  81.103  1.00  5.21              
ATOM   1659  CD2 PHE A 104     117.806  87.035  79.536  1.00  5.21              
ATOM   1660  HD2 PHE A 104     116.843  86.805  79.104  1.00  5.21              
ATOM   1661  C   PHE A 104     117.913  89.016  75.210  1.00  5.21              
ATOM   1662  O   PHE A 104     116.801  89.539  75.282  1.00  5.21              
ATOM   1663  N   ALA A 105     118.668  89.106  74.106  1.00  5.33              
ATOM   1664  H   ALA A 105     119.553  88.606  74.075  1.00  5.33              
ATOM   1665  CA  ALA A 105     118.400  90.010  72.979  1.00  5.33              
ATOM   1666  HA  ALA A 105     118.449  91.026  73.374  1.00  5.33              
ATOM   1667  CB  ALA A 105     119.540  89.861  71.969  1.00  5.33              
ATOM   1668  HB1 ALA A 105     119.405  90.557  71.141  1.00  5.33              
ATOM   1669  HB2 ALA A 105     120.490  90.089  72.453  1.00  5.33              
ATOM   1670  HB3 ALA A 105     119.577  88.843  71.578  1.00  5.33              
ATOM   1671  C   ALA A 105     117.021  89.893  72.290  1.00  5.33              
ATOM   1672  O   ALA A 105     116.630  90.783  71.531  1.00  5.33              
ATOM   1673  N   ASN A 106     116.239  88.841  72.553  1.00  5.27              
ATOM   1674  H   ASN A 106     116.592  88.139  73.183  1.00  5.27              
ATOM   1675  CA  ASN A 106     114.872  88.722  72.034  1.00  5.27              
ATOM   1676  HA  ASN A 106     114.766  89.367  71.161  1.00  5.27              
ATOM   1677  CB  ASN A 106     114.625  87.280  71.535  1.00  5.27              
ATOM   1678  HB1 ASN A 106     113.553  87.083  71.545  1.00  5.27              
ATOM   1679  HB2 ASN A 106     115.104  86.551  72.188  1.00  5.27              
ATOM   1680  CG  ASN A 106     115.118  87.076  70.108  1.00  5.27              
ATOM   1681  OD1 ASN A 106     116.133  87.600  69.693  1.00  5.27              
ATOM   1682  ND2 ASN A 106     114.408  86.334  69.292  1.00  5.27              
ATOM   1683 1HD2 ASN A 106     113.588  85.829  69.598  1.00  5.27              
ATOM   1684 2HD2 ASN A 106     114.778  86.229  68.364  1.00  5.27              
ATOM   1685  C   ASN A 106     113.774  89.197  73.010  1.00  5.27              
ATOM   1686  O   ASN A 106     112.649  89.431  72.571  1.00  5.27              
ATOM   1687  N   LEU A 107     114.059  89.372  74.303  1.00  5.17              
ATOM   1688  H   LEU A 107     115.029  89.328  74.607  1.00  5.17              
ATOM   1689  CA  LEU A 107     113.032  89.477  75.345  1.00  5.17              
ATOM   1690  HA  LEU A 107     112.103  89.050  74.959  1.00  5.17              
ATOM   1691  CB  LEU A 107     113.400  88.649  76.595  1.00  5.17              
ATOM   1692  HB1 LEU A 107     112.593  88.838  77.298  1.00  5.17              
ATOM   1693  HB2 LEU A 107     114.327  89.029  77.027  1.00  5.17              
ATOM   1694  CG  LEU A 107     113.467  87.116  76.477  1.00  5.17              
ATOM   1695  HG  LEU A 107     112.575  86.750  75.969  1.00  5.17              
ATOM   1696  CD1 LEU A 107     114.707  86.609  75.742  1.00  5.17              
ATOM   1697 1HD1 LEU A 107     114.752  85.524  75.817  1.00  5.17              
ATOM   1698 2HD1 LEU A 107     114.643  86.860  74.687  1.00  5.17              
ATOM   1699 3HD1 LEU A 107     115.602  87.046  76.180  1.00  5.17              
ATOM   1700  CD2 LEU A 107     113.506  86.528  77.892  1.00  5.17              
ATOM   1701 1HD2 LEU A 107     113.541  85.441  77.837  1.00  5.17              
ATOM   1702 2HD2 LEU A 107     114.379  86.900  78.428  1.00  5.17              
ATOM   1703 3HD2 LEU A 107     112.602  86.813  78.431  1.00  5.17              
ATOM   1704  C   LEU A 107     112.712  90.938  75.698  1.00  5.17              
ATOM   1705  O   LEU A 107     112.801  91.373  76.843  1.00  5.17              
ATOM   1706  N   ARG A 108     112.311  91.722  74.699  1.00  5.17              
ATOM   1707  H   ARG A 108     112.283  91.295  73.782  1.00  5.17              
ATOM   1708  CA  ARG A 108     112.051  93.173  74.825  1.00  5.17              
ATOM   1709  HA  ARG A 108     112.898  93.620  75.354  1.00  5.17              
ATOM   1710  CB  ARG A 108     112.019  93.768  73.402  1.00  5.17              
ATOM   1711  HB1 ARG A 108     111.798  94.835  73.459  1.00  5.17              
ATOM   1712  HB2 ARG A 108     111.214  93.288  72.844  1.00  5.17              
ATOM   1713  CG  ARG A 108     113.366  93.587  72.659  1.00  5.17              
ATOM   1714  HG1 ARG A 108     113.994  92.859  73.173  1.00  5.17              
ATOM   1715  HG2 ARG A 108     113.907  94.535  72.665  1.00  5.17              
ATOM   1716  CD  ARG A 108     113.188  93.106  71.209  1.00  5.17              
ATOM   1717  HD1 ARG A 108     112.730  93.898  70.613  1.00  5.17              
ATOM   1718  HD2 ARG A 108     112.518  92.244  71.204  1.00  5.17              
ATOM   1719  NE  ARG A 108     114.477  92.691  70.623  1.00  5.17              
ATOM   1720  HE  ARG A 108     114.792  91.747  70.797  1.00  5.17              
ATOM   1721  CZ  ARG A 108     115.414  93.465  70.112  1.00  5.17              
ATOM   1722  NH1 ARG A 108     115.267  94.745  69.956  1.00  5.17              
ATOM   1723 1HH1 ARG A 108     114.508  95.172  70.446  1.00  5.17              
ATOM   1724 2HH1 ARG A 108     116.143  95.262  70.010  1.00  5.17              
ATOM   1725  NH2 ARG A 108     116.570  92.961  69.812  1.00  5.17              
ATOM   1726 1HH2 ARG A 108     116.777  92.018  70.114  1.00  5.17              
ATOM   1727 2HH2 ARG A 108     117.347  93.611  69.731  1.00  5.17              
ATOM   1728  C   ARG A 108     110.812  93.550  75.646  1.00  5.17              
ATOM   1729  O   ARG A 108     110.606  94.725  75.952  1.00  5.17              
ATOM   1730  N   TYR A 109     110.023  92.549  76.034  1.00  5.08              
ATOM   1731  H   TYR A 109     110.246  91.629  75.679  1.00  5.08              
ATOM   1732  CA  TYR A 109     108.917  92.626  77.001  1.00  5.08              
ATOM   1733  HA  TYR A 109     108.776  93.661  77.312  1.00  5.08              
ATOM   1734  CB  TYR A 109     107.642  92.159  76.273  1.00  5.08              
ATOM   1735  HB1 TYR A 109     107.802  91.137  75.924  1.00  5.08              
ATOM   1736  HB2 TYR A 109     107.509  92.777  75.384  1.00  5.08              
ATOM   1737  CG  TYR A 109     106.343  92.206  77.062  1.00  5.08              
ATOM   1738  CD1 TYR A 109     105.697  93.433  77.311  1.00  5.08              
ATOM   1739  HD1 TYR A 109     106.130  94.351  76.941  1.00  5.08              
ATOM   1740  CE1 TYR A 109     104.469  93.455  78.006  1.00  5.08              
ATOM   1741  HE1 TYR A 109     103.951  94.386  78.181  1.00  5.08              
ATOM   1742  CZ  TYR A 109     103.872  92.246  78.425  1.00  5.08              
ATOM   1743  OH  TYR A 109     102.655  92.261  79.031  1.00  5.08              
ATOM   1744  HH  TYR A 109     102.230  91.404  79.020  1.00  5.08              
ATOM   1745  CE2 TYR A 109     104.523  91.017  78.181  1.00  5.08              
ATOM   1746  HE2 TYR A 109     104.082  90.088  78.500  1.00  5.08              
ATOM   1747  CD2 TYR A 109     105.761  91.006  77.513  1.00  5.08              
ATOM   1748  HD2 TYR A 109     106.271  90.071  77.342  1.00  5.08              
ATOM   1749  C   TYR A 109     109.227  91.807  78.279  1.00  5.08              
ATOM   1750  O   TYR A 109     108.346  91.565  79.110  1.00  5.08              
ATOM   1751  N   LEU A 110     110.491  91.399  78.480  1.00  5.02              
ATOM   1752  H   LEU A 110     111.203  91.604  77.792  1.00  5.02              
ATOM   1753  CA  LEU A 110     110.957  90.970  79.794  1.00  5.02              
ATOM   1754  HA  LEU A 110     110.394  90.081  80.069  1.00  5.02              
ATOM   1755  CB  LEU A 110     112.455  90.631  79.830  1.00  5.02              
ATOM   1756  HB1 LEU A 110     113.007  91.516  79.518  1.00  5.02              
ATOM   1757  HB2 LEU A 110     112.654  89.830  79.130  1.00  5.02              
ATOM   1758  CG  LEU A 110     112.974  90.190  81.216  1.00  5.02              
ATOM   1759  HG  LEU A 110     112.784  90.970  81.950  1.00  5.02              
ATOM   1760  CD1 LEU A 110     112.335  88.897  81.715  1.00  5.02              
ATOM   1761 1HD1 LEU A 110     112.805  88.602  82.651  1.00  5.02              
ATOM   1762 2HD1 LEU A 110     111.269  89.025  81.889  1.00  5.02              
ATOM   1763 3HD1 LEU A 110     112.476  88.109  80.975  1.00  5.02              
ATOM   1764  CD2 LEU A 110     114.478  89.957  81.156  1.00  5.02              
ATOM   1765 1HD2 LEU A 110     114.841  89.592  82.111  1.00  5.02              
ATOM   1766 2HD2 LEU A 110     114.712  89.223  80.384  1.00  5.02              
ATOM   1767 3HD2 LEU A 110     114.977  90.894  80.929  1.00  5.02              
ATOM   1768  C   LEU A 110     110.666  92.066  80.809  1.00  5.02              
ATOM   1769  O   LEU A 110     110.970  93.242  80.576  1.00  5.02              
ATOM   1770  N   ARG A 111     110.105  91.666  81.952  1.00  4.94              
ATOM   1771  H   ARG A 111     109.865  90.687  82.057  1.00  4.94              
ATOM   1772  CA  ARG A 111     109.652  92.636  82.943  1.00  4.94              
ATOM   1773  HA  ARG A 111     109.911  93.639  82.600  1.00  4.94              
ATOM   1774  CB  ARG A 111     108.110  92.533  82.994  1.00  4.94              
ATOM   1775  HB1 ARG A 111     107.793  92.011  83.892  1.00  4.94              
ATOM   1776  HB2 ARG A 111     107.784  91.902  82.168  1.00  4.94              
ATOM   1777  CG  ARG A 111     107.343  93.857  82.791  1.00  4.94              
ATOM   1778  HG1 ARG A 111     106.659  93.725  81.951  1.00  4.94              
ATOM   1779  HG2 ARG A 111     108.026  94.665  82.523  1.00  4.94              
ATOM   1780  CD  ARG A 111     106.507  94.278  84.005  1.00  4.94              
ATOM   1781  HD1 ARG A 111     105.869  93.453  84.322  1.00  4.94              
ATOM   1782  HD2 ARG A 111     105.859  95.105  83.707  1.00  4.94              
ATOM   1783  NE  ARG A 111     107.375  94.733  85.099  1.00  4.94              
ATOM   1784  HE  ARG A 111     107.793  95.650  84.993  1.00  4.94              
ATOM   1785  CZ  ARG A 111     107.899  93.998  86.055  1.00  4.94              
ATOM   1786  NH1 ARG A 111     107.571  92.765  86.317  1.00  4.94              
ATOM   1787 1HH1 ARG A 111     106.872  92.309  85.762  1.00  4.94              
ATOM   1788 2HH1 ARG A 111     108.124  92.252  86.989  1.00  4.94              
ATOM   1789  NH2 ARG A 111     108.858  94.496  86.754  1.00  4.94              
ATOM   1790 1HH2 ARG A 111     109.293  95.330  86.376  1.00  4.94              
ATOM   1791 2HH2 ARG A 111     109.429  93.829  87.243  1.00  4.94              
ATOM   1792  C   ARG A 111     110.414  92.472  84.253  1.00  4.94              
ATOM   1793  O   ARG A 111     110.837  93.477  84.835  1.00  4.94              
ATOM   1794  N   THR A 112     110.700  91.226  84.640  1.00  4.52              
ATOM   1795  H   THR A 112     110.305  90.457  84.110  1.00  4.52              
ATOM   1796  CA  THR A 112     111.560  90.904  85.793  1.00  4.52              
ATOM   1797  HA  THR A 112     112.276  91.710  85.945  1.00  4.52              
ATOM   1798  CB  THR A 112     110.675  90.775  87.051  1.00  4.52              
ATOM   1799  HB  THR A 112     109.792  90.185  86.804  1.00  4.52              
ATOM   1800  CG2 THR A 112     111.312  90.173  88.307  1.00  4.52              
ATOM   1801 1HG2 THR A 112     112.241  90.680  88.559  1.00  4.52              
ATOM   1802 2HG2 THR A 112     110.621  90.255  89.146  1.00  4.52              
ATOM   1803 3HG2 THR A 112     111.518  89.115  88.146  1.00  4.52              
ATOM   1804  OG1 THR A 112     110.269  92.070  87.435  1.00  4.52              
ATOM   1805  HG1 THR A 112     111.090  92.494  87.725  1.00  4.52              
ATOM   1806  C   THR A 112     112.352  89.619  85.604  1.00  4.52              
ATOM   1807  O   THR A 112     111.848  88.641  85.032  1.00  4.52              
ATOM   1808  N   LEU A 113     113.568  89.637  86.167  1.00  4.53              
ATOM   1809  H   LEU A 113     113.867  90.459  86.675  1.00  4.53              
ATOM   1810  CA  LEU A 113     114.540  88.534  86.047  1.00  4.53              
ATOM   1811  HA  LEU A 113     114.067  87.680  85.567  1.00  4.53              
ATOM   1812  CB  LEU A 113     115.680  89.061  85.153  1.00  4.53              
ATOM   1813  HB1 LEU A 113     116.188  89.855  85.697  1.00  4.53              
ATOM   1814  HB2 LEU A 113     115.248  89.510  84.261  1.00  4.53              
ATOM   1815  CG  LEU A 113     116.723  88.022  84.712  1.00  4.53              
ATOM   1816  HG  LEU A 113     117.057  87.474  85.588  1.00  4.53              
ATOM   1817  CD1 LEU A 113     116.162  87.023  83.704  1.00  4.53              
ATOM   1818 1HD1 LEU A 113     116.928  86.284  83.469  1.00  4.53              
ATOM   1819 2HD1 LEU A 113     115.307  86.504  84.132  1.00  4.53              
ATOM   1820 3HD1 LEU A 113     115.867  87.537  82.791  1.00  4.53              
ATOM   1821  CD2 LEU A 113     117.925  88.722  84.070  1.00  4.53              
ATOM   1822 1HD2 LEU A 113     118.663  87.985  83.756  1.00  4.53              
ATOM   1823 2HD2 LEU A 113     117.606  89.290  83.195  1.00  4.53              
ATOM   1824 3HD2 LEU A 113     118.390  89.400  84.788  1.00  4.53              
ATOM   1825  C   LEU A 113     115.030  88.121  87.447  1.00  4.53              
ATOM   1826  O   LEU A 113     115.288  89.020  88.260  1.00  4.53              
ATOM   1827  N   ASN A 114     115.115  86.818  87.777  1.00  4.64              
ATOM   1828  H   ASN A 114     114.823  86.080  87.147  1.00  4.64              
ATOM   1829  CA  ASN A 114     115.368  86.535  89.204  1.00  4.64              
ATOM   1830  HA  ASN A 114     114.754  87.195  89.815  1.00  4.64              
ATOM   1831  CB  ASN A 114     114.876  85.107  89.410  1.00  4.64              
ATOM   1832  HB1 ASN A 114     115.432  84.514  88.697  1.00  4.64              
ATOM   1833  HB2 ASN A 114     113.810  85.042  89.200  1.00  4.64              
ATOM   1834  CG  ASN A 114     115.150  84.496  90.769  1.00  4.64              
ATOM   1835  OD1 ASN A 114     115.920  83.556  90.897  1.00  4.64              
ATOM   1836  ND2 ASN A 114     114.505  84.971  91.806  1.00  4.64              
ATOM   1837 1HD2 ASN A 114     113.980  85.821  91.733  1.00  4.64              
ATOM   1838 2HD2 ASN A 114     114.685  84.502  92.677  1.00  4.64              
ATOM   1839  C   ASN A 114     116.790  86.602  89.757  1.00  4.64              
ATOM   1840  O   ASN A 114     116.899  87.014  90.900  1.00  4.64              
ATOM   1841  N   LEU A 115     117.768  86.069  89.015  1.00  5.05              
ATOM   1842  H   LEU A 115     117.495  85.867  88.067  1.00  5.05              
ATOM   1843  CA  LEU A 115     119.040  85.442  89.441  1.00  5.05              
ATOM   1844  HA  LEU A 115     119.120  84.465  88.984  1.00  5.05              
ATOM   1845  CB  LEU A 115     120.203  86.361  88.959  1.00  5.05              
ATOM   1846  HB1 LEU A 115     121.089  86.063  89.492  1.00  5.05              
ATOM   1847  HB2 LEU A 115     120.005  87.373  89.287  1.00  5.05              
ATOM   1848  CG  LEU A 115     120.635  86.444  87.488  1.00  5.05              
ATOM   1849  HG  LEU A 115     121.077  85.499  87.197  1.00  5.05              
ATOM   1850  CD1 LEU A 115     119.508  86.822  86.528  1.00  5.05              
ATOM   1851 1HD1 LEU A 115     119.911  86.944  85.525  1.00  5.05              
ATOM   1852 2HD1 LEU A 115     118.762  86.034  86.502  1.00  5.05              
ATOM   1853 3HD1 LEU A 115     119.046  87.754  86.858  1.00  5.05              
ATOM   1854  CD2 LEU A 115     121.730  87.495  87.305  1.00  5.05              
ATOM   1855 1HD2 LEU A 115     122.161  87.404  86.310  1.00  5.05              
ATOM   1856 2HD2 LEU A 115     121.310  88.491  87.419  1.00  5.05              
ATOM   1857 3HD2 LEU A 115     122.519  87.344  88.042  1.00  5.05              
ATOM   1858  C   LEU A 115     119.152  85.257  90.981  1.00  5.05              
ATOM   1859  O   LEU A 115     119.701  86.109  91.687  1.00  5.05              
ATOM   1860  N   SER A 116     118.721  84.103  91.503  1.00  4.94              
ATOM   1861  H   SER A 116     118.143  83.489  90.947  1.00  4.94              
ATOM   1862  CA  SER A 116     118.993  83.715  92.897  1.00  4.94              
ATOM   1863  HA  SER A 116     119.504  84.538  93.388  1.00  4.94              
ATOM   1864  CB  SER A 116     117.702  83.510  93.698  1.00  4.94              
ATOM   1865  HB1 SER A 116     117.333  82.494  93.546  1.00  4.94              
ATOM   1866  HB2 SER A 116     116.947  84.208  93.336  1.00  4.94              
ATOM   1867  OG  SER A 116     117.891  83.760  95.091  1.00  4.94              
ATOM   1868  HG  SER A 116     118.756  83.425  95.390  1.00  4.94              
ATOM   1869  C   SER A 116     119.893  82.501  93.014  1.00  4.94              
ATOM   1870  O   SER A 116     119.807  81.579  92.207  1.00  4.94              
ATOM   1871  N   SER A 117     120.741  82.488  94.043  1.00  5.20              
ATOM   1872  H   SER A 117     120.769  83.299  94.660  1.00  5.20              
ATOM   1873  CA  SER A 117     121.669  81.404  94.353  1.00  5.20              
ATOM   1874  HA  SER A 117     122.454  81.794  94.992  1.00  5.20              
ATOM   1875  CB  SER A 117     120.937  80.318  95.147  1.00  5.20              
ATOM   1876  HB1 SER A 117     120.176  79.864  94.511  1.00  5.20              
ATOM   1877  HB2 SER A 117     120.444  80.773  96.007  1.00  5.20              
ATOM   1878  OG  SER A 117     121.827  79.321  95.608  1.00  5.20              
ATOM   1879  HG  SER A 117     121.345  78.479  95.546  1.00  5.20              
ATOM   1880  C   SER A 117     122.348  80.879  93.093  1.00  5.20              
ATOM   1881  O   SER A 117     122.077  79.783  92.592  1.00  5.20              
ATOM   1882  N   ASN A 118     123.186  81.741  92.521  1.00  5.25              
ATOM   1883  H   ASN A 118     123.461  82.560  93.053  1.00  5.25              
ATOM   1884  CA  ASN A 118     123.950  81.386  91.341  1.00  5.25              
ATOM   1885  HA  ASN A 118     123.888  80.302  91.232  1.00  5.25              
ATOM   1886  CB  ASN A 118     123.401  81.999  90.051  1.00  5.25              
ATOM   1887  HB1 ASN A 118     123.887  82.946  89.850  1.00  5.25              
ATOM   1888  HB2 ASN A 118     122.323  82.133  90.126  1.00  5.25              
ATOM   1889  CG  ASN A 118     123.697  81.059  88.912  1.00  5.25              
ATOM   1890  OD1 ASN A 118     124.670  81.175  88.183  1.00  5.25              
ATOM   1891  ND2 ASN A 118     122.905  80.028  88.805  1.00  5.25              
ATOM   1892 1HD2 ASN A 118     122.071  80.001  89.390  1.00  5.25              
ATOM   1893 2HD2 ASN A 118     123.083  79.382  88.058  1.00  5.25              
ATOM   1894  C   ASN A 118     125.433  81.640  91.567  1.00  5.25              
ATOM   1895  O   ASN A 118     125.861  82.211  92.560  1.00  5.25              
ATOM   1896  N   TYR A 119     126.266  81.186  90.652  1.00  4.86              
ATOM   1897  H   TYR A 119     125.902  80.695  89.840  1.00  4.86              
ATOM   1898  CA  TYR A 119     127.702  81.171  90.837  1.00  4.86              
ATOM   1899  HA  TYR A 119     127.963  81.998  91.483  1.00  4.86              
ATOM   1900  CB  TYR A 119     128.099  79.886  91.595  1.00  4.86              
ATOM   1901  HB1 TYR A 119     127.502  79.058  91.226  1.00  4.86              
ATOM   1902  HB2 TYR A 119     127.786  80.015  92.631  1.00  4.86              
ATOM   1903  CG  TYR A 119     129.545  79.425  91.627  1.00  4.86              
ATOM   1904  CD1 TYR A 119     129.785  78.038  91.666  1.00  4.86              
ATOM   1905  HD1 TYR A 119     128.945  77.353  91.673  1.00  4.86              
ATOM   1906  CE1 TYR A 119     131.098  77.547  91.729  1.00  4.86              
ATOM   1907  HE1 TYR A 119     131.273  76.484  91.802  1.00  4.86              
ATOM   1908  CZ  TYR A 119     132.180  78.449  91.750  1.00  4.86              
ATOM   1909  OH  TYR A 119     133.441  77.944  91.756  1.00  4.86              
ATOM   1910  HH  TYR A 119     134.104  78.625  91.904  1.00  4.86              
ATOM   1911  CE2 TYR A 119     131.950  79.842  91.723  1.00  4.86              
ATOM   1912  HE2 TYR A 119     132.775  80.539  91.715  1.00  4.86              
ATOM   1913  CD2 TYR A 119     130.628  80.329  91.672  1.00  4.86              
ATOM   1914  HD2 TYR A 119     130.451  81.396  91.633  1.00  4.86              
ATOM   1915  C   TYR A 119     128.405  81.527  89.524  1.00  4.86              
ATOM   1916  O   TYR A 119     129.243  80.814  88.980  1.00  4.86              
ATOM   1917  N   ILE A 120     128.007  82.682  88.997  1.00  5.27              
ATOM   1918  H   ILE A 120     127.323  83.213  89.519  1.00  5.27              
ATOM   1919  CA  ILE A 120     128.642  83.346  87.860  1.00  5.27              
ATOM   1920  HA  ILE A 120     128.695  82.629  87.042  1.00  5.27              
ATOM   1921  CB  ILE A 120     127.751  84.537  87.409  1.00  5.27              
ATOM   1922  HB  ILE A 120     127.730  85.277  88.212  1.00  5.27              
ATOM   1923  CG2 ILE A 120     128.345  85.208  86.161  1.00  5.27              
ATOM   1924 1HG2 ILE A 120     127.667  85.962  85.773  1.00  5.27              
ATOM   1925 2HG2 ILE A 120     129.266  85.729  86.421  1.00  5.27              
ATOM   1926 3HG2 ILE A 120     128.540  84.485  85.372  1.00  5.27              
ATOM   1927  CG1 ILE A 120     126.289  84.080  87.148  1.00  5.27              
ATOM   1928 1HG1 ILE A 120     125.867  83.695  88.076  1.00  5.27              
ATOM   1929 2HG1 ILE A 120     126.286  83.271  86.420  1.00  5.27              
ATOM   1930  CD1 ILE A 120     125.320  85.167  86.661  1.00  5.27              
ATOM   1931  HD1 ILE A 120     124.299  84.788  86.714  1.00  5.27              
ATOM   1932  HD2 ILE A 120     125.402  86.051  87.294  1.00  5.27              
ATOM   1933  HD3 ILE A 120     125.528  85.433  85.625  1.00  5.27              
ATOM   1934  C   ILE A 120     130.086  83.763  88.205  1.00  5.27              
ATOM   1935  O   ILE A 120     130.410  83.977  89.370  1.00  5.27              
ATOM   1936  N   VAL A 121     130.962  83.829  87.192  1.00  5.35              
ATOM   1937  H   VAL A 121     130.604  83.712  86.262  1.00  5.35              
ATOM   1938  CA  VAL A 121     132.421  83.995  87.371  1.00  5.35              
ATOM   1939  HA  VAL A 121     132.594  84.513  88.316  1.00  5.35              
ATOM   1940  CB  VAL A 121     133.140  82.628  87.460  1.00  5.35              
ATOM   1941  HB  VAL A 121     134.216  82.804  87.443  1.00  5.35              
ATOM   1942  CG1 VAL A 121     132.834  81.893  88.771  1.00  5.35              
ATOM   1943 1HG1 VAL A 121     133.475  81.017  88.859  1.00  5.35              
ATOM   1944 2HG1 VAL A 121     133.025  82.559  89.612  1.00  5.35              
ATOM   1945 3HG1 VAL A 121     131.790  81.580  88.801  1.00  5.35              
ATOM   1946  CG2 VAL A 121     132.795  81.689  86.292  1.00  5.35              
ATOM   1947 1HG2 VAL A 121     133.410  80.792  86.358  1.00  5.35              
ATOM   1948 2HG2 VAL A 121     131.745  81.398  86.331  1.00  5.35              
ATOM   1949 3HG2 VAL A 121     133.010  82.182  85.344  1.00  5.35              
ATOM   1950  C   VAL A 121     133.128  84.850  86.319  1.00  5.35              
ATOM   1951  O   VAL A 121     134.191  85.388  86.604  1.00  5.35              
ATOM   1952  N   SER A 122     132.534  85.073  85.146  1.00  5.36              
ATOM   1953  H   SER A 122     131.641  84.639  84.968  1.00  5.36              
ATOM   1954  CA  SER A 122     132.826  86.270  84.350  1.00  5.36              
ATOM   1955  HA  SER A 122     133.499  86.925  84.905  1.00  5.36              
ATOM   1956  CB  SER A 122     133.498  85.968  83.014  1.00  5.36              
ATOM   1957  HB1 SER A 122     132.776  85.528  82.334  1.00  5.36              
ATOM   1958  HB2 SER A 122     134.331  85.280  83.168  1.00  5.36              
ATOM   1959  OG  SER A 122     133.990  87.182  82.480  1.00  5.36              
ATOM   1960  HG  SER A 122     133.457  87.426  81.702  1.00  5.36              
ATOM   1961  C   SER A 122     131.515  87.024  84.152  1.00  5.36              
ATOM   1962  O   SER A 122     130.441  86.424  84.154  1.00  5.36              
ATOM   1963  N   LEU A 123     131.598  88.341  83.999  1.00  5.34              
ATOM   1964  H   LEU A 123     132.518  88.752  83.924  1.00  5.34              
ATOM   1965  CA  LEU A 123     130.444  89.219  83.868  1.00  5.34              
ATOM   1966  HA  LEU A 123     129.559  88.629  83.637  1.00  5.34              
ATOM   1967  CB  LEU A 123     130.185  90.000  85.172  1.00  5.34              
ATOM   1968  HB1 LEU A 123     129.569  90.867  84.935  1.00  5.34              
ATOM   1969  HB2 LEU A 123     131.139  90.379  85.544  1.00  5.34              
ATOM   1970  CG  LEU A 123     129.479  89.220  86.297  1.00  5.34              
ATOM   1971  HG  LEU A 123     130.086  88.360  86.579  1.00  5.34              
ATOM   1972  CD1 LEU A 123     129.342  90.150  87.499  1.00  5.34              
ATOM   1973 1HD1 LEU A 123     128.930  89.603  88.348  1.00  5.34              
ATOM   1974 2HD1 LEU A 123     130.329  90.511  87.772  1.00  5.34              
ATOM   1975 3HD1 LEU A 123     128.699  90.999  87.266  1.00  5.34              
ATOM   1976  CD2 LEU A 123     128.071  88.746  85.921  1.00  5.34              
ATOM   1977 1HD2 LEU A 123     127.628  88.222  86.770  1.00  5.34              
ATOM   1978 2HD2 LEU A 123     127.439  89.592  85.657  1.00  5.34              
ATOM   1979 3HD2 LEU A 123     128.114  88.056  85.081  1.00  5.34              
ATOM   1980  C   LEU A 123     130.644  90.159  82.683  1.00  5.34              
ATOM   1981  O   LEU A 123     131.274  91.212  82.783  1.00  5.34              
ATOM   1982  N   ASN A 124     130.144  89.714  81.533  1.00  5.43              
ATOM   1983  H   ASN A 124     129.640  88.839  81.532  1.00  5.43              
ATOM   1984  CA  ASN A 124     130.508  90.285  80.248  1.00  5.43              
ATOM   1985  HA  ASN A 124     131.544  90.623  80.322  1.00  5.43              
ATOM   1986  CB  ASN A 124     130.502  89.170  79.184  1.00  5.43              
ATOM   1987  HB1 ASN A 124     130.585  89.628  78.200  1.00  5.43              
ATOM   1988  HB2 ASN A 124     129.565  88.613  79.217  1.00  5.43              
ATOM   1989  CG  ASN A 124     131.674  88.197  79.346  1.00  5.43              
ATOM   1990  OD1 ASN A 124     132.284  88.072  80.399  1.00  5.43              
ATOM   1991  ND2 ASN A 124     132.073  87.493  78.317  1.00  5.43              
ATOM   1992 1HD2 ASN A 124     131.496  87.492  77.475  1.00  5.43              
ATOM   1993 2HD2 ASN A 124     132.894  86.928  78.410  1.00  5.43              
ATOM   1994  C   ASN A 124     129.671  91.526  79.925  1.00  5.43              
ATOM   1995  O   ASN A 124     128.441  91.483  79.901  1.00  5.43              
ATOM   1996  N   SER A 125     130.339  92.666  79.720  1.00  5.53              
ATOM   1997  H   SER A 125     131.343  92.641  79.813  1.00  5.53              
ATOM   1998  CA  SER A 125     129.713  93.991  79.592  1.00  5.53              
ATOM   1999  HA  SER A 125     128.922  94.038  80.341  1.00  5.53              
ATOM   2000  CB  SER A 125     130.681  95.129  79.949  1.00  5.53              
ATOM   2001  HB1 SER A 125     130.257  96.086  79.638  1.00  5.53              
ATOM   2002  HB2 SER A 125     131.639  94.984  79.450  1.00  5.53              
ATOM   2003  OG  SER A 125     130.848  95.163  81.353  1.00  5.53              
ATOM   2004  HG  SER A 125     130.662  96.062  81.671  1.00  5.53              
ATOM   2005  C   SER A 125     129.012  94.265  78.260  1.00  5.53              
ATOM   2006  O   SER A 125     129.368  95.156  77.499  1.00  5.53              
ATOM   2007  N   TYR A 126     127.968  93.484  78.026  1.00  5.74              
ATOM   2008  H   TYR A 126     127.821  92.736  78.692  1.00  5.74              
ATOM   2009  CA  TYR A 126     126.942  93.625  76.996  1.00  5.74              
ATOM   2010  HA  TYR A 126     126.603  94.659  76.927  1.00  5.74              
ATOM   2011  CB  TYR A 126     127.554  93.174  75.654  1.00  5.74              
ATOM   2012  HB1 TYR A 126     128.039  92.208  75.803  1.00  5.74              
ATOM   2013  HB2 TYR A 126     128.334  93.882  75.370  1.00  5.74              
ATOM   2014  CG  TYR A 126     126.596  93.055  74.481  1.00  5.74              
ATOM   2015  CD1 TYR A 126     125.931  94.197  73.996  1.00  5.74              
ATOM   2016  HD1 TYR A 126     126.076  95.154  74.473  1.00  5.74              
ATOM   2017  CE1 TYR A 126     125.068  94.095  72.887  1.00  5.74              
ATOM   2018  HE1 TYR A 126     124.535  94.959  72.518  1.00  5.74              
ATOM   2019  CZ  TYR A 126     124.853  92.846  72.269  1.00  5.74              
ATOM   2020  OH  TYR A 126     124.006  92.757  71.212  1.00  5.74              
ATOM   2021  HH  TYR A 126     123.729  91.837  71.053  1.00  5.74              
ATOM   2022  CE2 TYR A 126     125.521  91.702  72.756  1.00  5.74              
ATOM   2023  HE2 TYR A 126     125.367  90.757  72.260  1.00  5.74              
ATOM   2024  CD2 TYR A 126     126.395  91.806  73.856  1.00  5.74              
ATOM   2025  HD2 TYR A 126     126.924  90.932  74.204  1.00  5.74              
ATOM   2026  C   TYR A 126     125.749  92.724  77.365  1.00  5.74              
ATOM   2027  O   TYR A 126     124.648  92.914  76.870  1.00  5.74              
ATOM   2028  N   MET A 127     125.963  91.760  78.274  1.00  5.54              
ATOM   2029  H   MET A 127     126.894  91.713  78.675  1.00  5.54              
ATOM   2030  CA  MET A 127     125.079  90.624  78.562  1.00  5.54              
ATOM   2031  HA  MET A 127     125.191  89.922  77.733  1.00  5.54              
ATOM   2032  CB  MET A 127     125.565  89.871  79.818  1.00  5.54              
ATOM   2033  HB1 MET A 127     126.574  89.504  79.626  1.00  5.54              
ATOM   2034  HB2 MET A 127     124.926  89.003  79.989  1.00  5.54              
ATOM   2035  CG  MET A 127     125.591  90.734  81.088  1.00  5.54              
ATOM   2036  HG1 MET A 127     124.571  90.878  81.441  1.00  5.54              
ATOM   2037  HG2 MET A 127     126.004  91.711  80.841  1.00  5.54              
ATOM   2038  SD  MET A 127     126.576  90.061  82.454  1.00  5.54              
ATOM   2039  CE  MET A 127     127.002  91.612  83.290  1.00  5.54              
ATOM   2040  HE1 MET A 127     127.503  91.397  84.231  1.00  5.54              
ATOM   2041  HE2 MET A 127     127.667  92.197  82.653  1.00  5.54              
ATOM   2042  HE3 MET A 127     126.097  92.182  83.493  1.00  5.54              
ATOM   2043  C   MET A 127     123.575  90.940  78.600  1.00  5.54              
ATOM   2044  O   MET A 127     122.778  90.330  77.891  1.00  5.54              
ATOM   2045  N   PHE A 128     123.188  91.962  79.361  1.00  5.40              
ATOM   2046  H   PHE A 128     123.897  92.465  79.868  1.00  5.40              
ATOM   2047  CA  PHE A 128     121.795  92.378  79.548  1.00  5.40              
ATOM   2048  HA  PHE A 128     121.187  91.474  79.585  1.00  5.40              
ATOM   2049  CB  PHE A 128     121.672  93.084  80.912  1.00  5.40              
ATOM   2050  HB1 PHE A 128     120.651  93.440  81.050  1.00  5.40              
ATOM   2051  HB2 PHE A 128     122.321  93.962  80.915  1.00  5.40              
ATOM   2052  CG  PHE A 128     121.995  92.197  82.101  1.00  5.40              
ATOM   2053  CD1 PHE A 128     121.259  91.013  82.319  1.00  5.40              
ATOM   2054  HD1 PHE A 128     120.459  90.733  81.647  1.00  5.40              
ATOM   2055  CE1 PHE A 128     121.556  90.186  83.416  1.00  5.40              
ATOM   2056  HE1 PHE A 128     120.985  89.283  83.580  1.00  5.40              
ATOM   2057  CZ  PHE A 128     122.587  90.541  84.302  1.00  5.40              
ATOM   2058  HZ  PHE A 128     122.810  89.909  85.151  1.00  5.40              
ATOM   2059  CE2 PHE A 128     123.319  91.724  84.094  1.00  5.40              
ATOM   2060  HE2 PHE A 128     124.099  91.998  84.791  1.00  5.40              
ATOM   2061  CD2 PHE A 128     123.020  92.555  82.997  1.00  5.40              
ATOM   2062  HD2 PHE A 128     123.576  93.469  82.845  1.00  5.40              
ATOM   2063  C   PHE A 128     121.179  93.203  78.400  1.00  5.40              
ATOM   2064  O   PHE A 128     120.201  93.921  78.616  1.00  5.40              
ATOM   2065  N   HIS A 129     121.763  93.169  77.207  1.00  5.57              
ATOM   2066  H   HIS A 129     122.554  92.558  77.054  1.00  5.57              
ATOM   2067  CA  HIS A 129     121.278  93.988  76.092  1.00  5.57              
ATOM   2068  HA  HIS A 129     121.201  95.024  76.420  1.00  5.57              
ATOM   2069  CB  HIS A 129     122.299  93.931  74.940  1.00  5.57              
ATOM   2070  HB1 HIS A 129     122.476  92.892  74.656  1.00  5.57              
ATOM   2071  HB2 HIS A 129     123.239  94.367  75.276  1.00  5.57              
ATOM   2072  CG  HIS A 129     121.836  94.701  73.734  1.00  5.57              
ATOM   2073  ND1 HIS A 129     121.509  96.059  73.751  1.00  5.57              
ATOM   2074  CE1 HIS A 129     120.881  96.297  72.591  1.00  5.57              
ATOM   2075  HE1 HIS A 129     120.455  97.250  72.305  1.00  5.57              
ATOM   2076  NE2 HIS A 129     120.763  95.168  71.876  1.00  5.57              
ATOM   2077  HE2 HIS A 129     120.140  95.061  71.076  1.00  5.57              
ATOM   2078  CD2 HIS A 129     121.369  94.148  72.576  1.00  5.57              
ATOM   2079  HD2 HIS A 129     121.375  93.093  72.323  1.00  5.57              
ATOM   2080  C   HIS A 129     119.875  93.550  75.605  1.00  5.57              
ATOM   2081  O   HIS A 129     119.431  92.414  75.767  1.00  5.57              
ATOM   2082  N   ASP A 130     119.190  94.499  74.970  1.00  5.52              
ATOM   2083  H   ASP A 130     119.728  95.327  74.740  1.00  5.52              
ATOM   2084  CA  ASP A 130     117.820  94.481  74.446  1.00  5.52              
ATOM   2085  HA  ASP A 130     117.689  95.549  74.277  1.00  5.52              
ATOM   2086  CB  ASP A 130     117.701  93.898  73.028  1.00  5.52              
ATOM   2087  HB1 ASP A 130     116.891  93.169  72.997  1.00  5.52              
ATOM   2088  HB2 ASP A 130     118.621  93.378  72.757  1.00  5.52              
ATOM   2089  CG  ASP A 130     117.412  95.011  72.000  1.00  5.52              
ATOM   2090  OD1 ASP A 130     116.466  95.801  72.219  1.00  5.52              
ATOM   2091  OD2 ASP A 130     118.024  95.018  70.901  1.00  5.52              
ATOM   2092  C   ASP A 130     116.651  94.280  75.431  1.00  5.52              
ATOM   2093  O   ASP A 130     115.496  94.048  75.066  1.00  5.52              
ATOM   2094  N   LEU A 131     116.940  94.524  76.710  1.00  5.31              
ATOM   2095  H   LEU A 131     117.914  94.680  76.930  1.00  5.31              
ATOM   2096  CA  LEU A 131     116.010  94.418  77.833  1.00  5.31              
ATOM   2097  HA  LEU A 131     115.224  93.722  77.542  1.00  5.31              
ATOM   2098  CB  LEU A 131     116.778  93.817  79.030  1.00  5.31              
ATOM   2099  HB1 LEU A 131     116.135  93.846  79.905  1.00  5.31              
ATOM   2100  HB2 LEU A 131     117.654  94.430  79.244  1.00  5.31              
ATOM   2101  CG  LEU A 131     117.203  92.353  78.839  1.00  5.31              
ATOM   2102  HG  LEU A 131     117.965  92.277  78.067  1.00  5.31              
ATOM   2103  CD1 LEU A 131     117.790  91.827  80.154  1.00  5.31              
ATOM   2104 1HD1 LEU A 131     118.093  90.787  80.034  1.00  5.31              
ATOM   2105 2HD1 LEU A 131     118.661  92.424  80.415  1.00  5.31              
ATOM   2106 3HD1 LEU A 131     117.058  91.901  80.955  1.00  5.31              
ATOM   2107  CD2 LEU A 131     115.999  91.499  78.437  1.00  5.31              
ATOM   2108 1HD2 LEU A 131     116.113  90.484  78.795  1.00  5.31              
ATOM   2109 2HD2 LEU A 131     115.087  91.904  78.866  1.00  5.31              
ATOM   2110 3HD2 LEU A 131     115.904  91.487  77.349  1.00  5.31              
ATOM   2111  C   LEU A 131     115.248  95.704  78.207  1.00  5.31              
ATOM   2112  O   LEU A 131     115.121  96.061  79.378  1.00  5.31              
ATOM   2113  N   GLN A 132     114.699  96.413  77.219  1.00  5.15              
ATOM   2114  H   GLN A 132     114.829  96.062  76.277  1.00  5.15              
ATOM   2115  CA  GLN A 132     114.150  97.771  77.409  1.00  5.15              
ATOM   2116  HA  GLN A 132     114.973  98.358  77.820  1.00  5.15              
ATOM   2117  CB  GLN A 132     113.841  98.398  76.031  1.00  5.15              
ATOM   2118  HB1 GLN A 132     114.712  98.242  75.392  1.00  5.15              
ATOM   2119  HB2 GLN A 132     113.733  99.477  76.150  1.00  5.15              
ATOM   2120  CG  GLN A 132     112.607  97.851  75.285  1.00  5.15              
ATOM   2121  HG1 GLN A 132     112.599  96.762  75.346  1.00  5.15              
ATOM   2122  HG2 GLN A 132     112.695  98.118  74.232  1.00  5.15              
ATOM   2123  CD  GLN A 132     111.278  98.416  75.788  1.00  5.15              
ATOM   2124  OE1 GLN A 132     111.088  99.612  75.957  1.00  5.15              
ATOM   2125  NE2 GLN A 132     110.323  97.578  76.109  1.00  5.15              
ATOM   2126 1HE2 GLN A 132     110.464  96.579  76.006  1.00  5.15              
ATOM   2127 2HE2 GLN A 132     109.482  97.966  76.502  1.00  5.15              
ATOM   2128  C   GLN A 132     112.996  97.965  78.420  1.00  5.15              
ATOM   2129  O   GLN A 132     112.683  99.110  78.748  1.00  5.15              
ATOM   2130  N   ASN A 133     112.361  96.904  78.935  1.00  5.07              
ATOM   2131  H   ASN A 133     112.676  95.987  78.652  1.00  5.07              
ATOM   2132  CA  ASN A 133     111.252  96.970  79.912  1.00  5.07              
ATOM   2133  HA  ASN A 133     111.047  98.015  80.129  1.00  5.07              
ATOM   2134  CB  ASN A 133     109.979  96.335  79.294  1.00  5.07              
ATOM   2135  HB1 ASN A 133     109.583  95.580  79.973  1.00  5.07              
ATOM   2136  HB2 ASN A 133     110.222  95.819  78.366  1.00  5.07              
ATOM   2137  CG  ASN A 133     108.876  97.345  79.008  1.00  5.07              
ATOM   2138  OD1 ASN A 133     109.110  98.497  78.672  1.00  5.07              
ATOM   2139  ND2 ASN A 133     107.629  96.951  79.114  1.00  5.07              
ATOM   2140 1HD2 ASN A 133     107.426  95.996  79.348  1.00  5.07              
ATOM   2141 2HD2 ASN A 133     106.912  97.629  78.914  1.00  5.07              
ATOM   2142  C   ASN A 133     111.599  96.374  81.296  1.00  5.07              
ATOM   2143  O   ASN A 133     110.729  96.247  82.170  1.00  5.07              
ATOM   2144  N   LEU A 134     112.870  96.024  81.500  1.00  4.98              
ATOM   2145  H   LEU A 134     113.537  96.168  80.749  1.00  4.98              
ATOM   2146  CA  LEU A 134     113.385  95.454  82.734  1.00  4.98              
ATOM   2147  HA  LEU A 134     112.764  94.586  82.958  1.00  4.98              
ATOM   2148  CB  LEU A 134     114.813  94.954  82.449  1.00  4.98              
ATOM   2149  HB1 LEU A 134     115.470  95.813  82.295  1.00  4.98              
ATOM   2150  HB2 LEU A 134     114.773  94.408  81.509  1.00  4.98              
ATOM   2151  CG  LEU A 134     115.470  94.000  83.461  1.00  4.98              
ATOM   2152  HG  LEU A 134     116.419  93.684  83.028  1.00  4.98              
ATOM   2153  CD1 LEU A 134     115.781  94.659  84.801  1.00  4.98              
ATOM   2154 1HD1 LEU A 134     116.253  95.625  84.627  1.00  4.98              
ATOM   2155 2HD1 LEU A 134     114.883  94.790  85.398  1.00  4.98              
ATOM   2156 3HD1 LEU A 134     116.474  94.027  85.356  1.00  4.98              
ATOM   2157  CD2 LEU A 134     114.637  92.745  83.727  1.00  4.98              
ATOM   2158 1HD2 LEU A 134     115.213  92.059  84.347  1.00  4.98              
ATOM   2159 2HD2 LEU A 134     113.704  92.992  84.231  1.00  4.98              
ATOM   2160 3HD2 LEU A 134     114.424  92.264  82.777  1.00  4.98              
ATOM   2161  C   LEU A 134     113.282  96.425  83.896  1.00  4.98              
ATOM   2162  O   LEU A 134     113.830  97.525  83.852  1.00  4.98              
ATOM   2163  N   SER A 135     112.530  95.996  84.912  1.00  4.93              
ATOM   2164  H   SER A 135     112.055  95.104  84.807  1.00  4.93              
ATOM   2165  CA  SER A 135     112.070  96.907  85.959  1.00  4.93              
ATOM   2166  HA  SER A 135     112.766  97.738  86.001  1.00  4.93              
ATOM   2167  CB  SER A 135     110.701  97.492  85.553  1.00  4.93              
ATOM   2168  HB1 SER A 135     110.865  98.261  84.798  1.00  4.93              
ATOM   2169  HB2 SER A 135     110.219  97.963  86.411  1.00  4.93              
ATOM   2170  OG  SER A 135     109.839  96.514  84.980  1.00  4.93              
ATOM   2171  HG  SER A 135     110.162  96.363  84.068  1.00  4.93              
ATOM   2172  C   SER A 135     112.108  96.373  87.362  1.00  4.93              
ATOM   2173  O   SER A 135     111.758  97.152  88.219  1.00  4.93              
ATOM   2174  N   LYS A 136     112.539  95.127  87.608  1.00  4.52              
ATOM   2175  H   LYS A 136     112.806  94.580  86.801  1.00  4.52              
ATOM   2176  CA  LYS A 136     112.984  94.602  88.922  1.00  4.52              
ATOM   2177  HA  LYS A 136     113.508  95.380  89.468  1.00  4.52              
ATOM   2178  CB  LYS A 136     111.795  94.025  89.759  1.00  4.52              
ATOM   2179  HB1 LYS A 136     112.146  93.824  90.769  1.00  4.52              
ATOM   2180  HB2 LYS A 136     111.466  93.076  89.350  1.00  4.52              
ATOM   2181  CG  LYS A 136     110.600  94.994  89.813  1.00  4.52              
ATOM   2182  HG1 LYS A 136     110.156  95.046  88.827  1.00  4.52              
ATOM   2183  HG2 LYS A 136     111.021  95.953  90.035  1.00  4.52              
ATOM   2184  CD  LYS A 136     109.460  94.839  90.822  1.00  4.52              
ATOM   2185  HD1 LYS A 136     109.859  94.826  91.836  1.00  4.52              
ATOM   2186  HD2 LYS A 136     108.936  93.900  90.645  1.00  4.52              
ATOM   2187  CE  LYS A 136     108.476  96.026  90.651  1.00  4.52              
ATOM   2188  HE1 LYS A 136     107.717  95.971  91.438  1.00  4.52              
ATOM   2189  HE2 LYS A 136     107.969  95.903  89.689  1.00  4.52              
ATOM   2190  NZ  LYS A 136     109.134  97.368  90.677  1.00  4.52              
ATOM   2191  HZ1 LYS A 136     108.511  98.128  90.401  1.00  4.52              
ATOM   2192  HZ2 LYS A 136     109.512  97.584  91.589  1.00  4.52              
ATOM   2193  HZ3 LYS A 136     109.893  97.419  90.003  1.00  4.52              
ATOM   2194  C   LYS A 136     113.980  93.502  88.607  1.00  4.52              
ATOM   2195  O   LYS A 136     113.683  92.621  87.769  1.00  4.52              
ATOM   2196  N   LEU A 137     115.110  93.542  89.297  1.00  4.55              
ATOM   2197  H   LEU A 137     115.234  94.226  90.038  1.00  4.55              
ATOM   2198  CA  LEU A 137     116.071  92.417  89.190  1.00  4.55              
ATOM   2199  HA  LEU A 137     115.683  91.624  88.551  1.00  4.55              
ATOM   2200  CB  LEU A 137     117.363  92.966  88.546  1.00  4.55              
ATOM   2201  HB1 LEU A 137     117.681  93.839  89.113  1.00  4.55              
ATOM   2202  HB2 LEU A 137     117.110  93.306  87.541  1.00  4.55              
ATOM   2203  CG  LEU A 137     118.571  92.010  88.438  1.00  4.55              
ATOM   2204  HG  LEU A 137     118.950  91.793  89.436  1.00  4.55              
ATOM   2205  CD1 LEU A 137     118.256  90.700  87.725  1.00  4.55              
ATOM   2206 1HD1 LEU A 137     119.156  90.086  87.684  1.00  4.55              
ATOM   2207 2HD1 LEU A 137     117.512  90.140  88.280  1.00  4.55              
ATOM   2208 3HD1 LEU A 137     117.899  90.897  86.719  1.00  4.55              
ATOM   2209  CD2 LEU A 137     119.675  92.671  87.607  1.00  4.55              
ATOM   2210 1HD2 LEU A 137     120.564  92.042  87.603  1.00  4.55              
ATOM   2211 2HD2 LEU A 137     119.341  92.809  86.578  1.00  4.55              
ATOM   2212 3HD2 LEU A 137     119.932  93.643  88.019  1.00  4.55              
ATOM   2213  C   LEU A 137     116.244  91.825  90.582  1.00  4.55              
ATOM   2214  O   LEU A 137     116.237  92.608  91.530  1.00  4.55              
ATOM   2215  N   ILE A 138     116.386  90.500  90.717  1.00  4.59              
ATOM   2216  H   ILE A 138     116.349  89.882  89.914  1.00  4.59              
ATOM   2217  CA  ILE A 138     117.060  90.007  91.912  1.00  4.59              
ATOM   2218  HA  ILE A 138     117.420  90.867  92.464  1.00  4.59              
ATOM   2219  CB  ILE A 138     116.107  89.306  92.932  1.00  4.59              
ATOM   2220  HB  ILE A 138     115.801  90.109  93.604  1.00  4.59              
ATOM   2221  CG2 ILE A 138     114.758  88.783  92.384  1.00  4.59              
ATOM   2222 1HG2 ILE A 138     114.056  88.661  93.208  1.00  4.59              
ATOM   2223 2HG2 ILE A 138     114.311  89.495  91.693  1.00  4.59              
ATOM   2224 3HG2 ILE A 138     114.889  87.828  91.896  1.00  4.59              
ATOM   2225  CG1 ILE A 138     116.823  88.283  93.842  1.00  4.59              
ATOM   2226 1HG1 ILE A 138     117.574  88.820  94.423  1.00  4.59              
ATOM   2227 2HG1 ILE A 138     117.338  87.536  93.243  1.00  4.59              
ATOM   2228  CD1 ILE A 138     115.898  87.544  94.820  1.00  4.59              
ATOM   2229  HD1 ILE A 138     116.485  86.856  95.420  1.00  4.59              
ATOM   2230  HD2 ILE A 138     115.396  88.261  95.471  1.00  4.59              
ATOM   2231  HD3 ILE A 138     115.163  86.949  94.280  1.00  4.59              
ATOM   2232  C   ILE A 138     118.389  89.393  91.456  1.00  4.59              
ATOM   2233  O   ILE A 138     118.556  88.903  90.328  1.00  4.59              
ATOM   2234  N   LEU A 139     119.384  89.617  92.309  1.00  5.04              
ATOM   2235  H   LEU A 139     119.201  90.223  93.101  1.00  5.04              
ATOM   2236  CA  LEU A 139     120.768  89.198  92.136  1.00  5.04              
ATOM   2237  HA  LEU A 139     120.817  88.459  91.336  1.00  5.04              
ATOM   2238  CB  LEU A 139     121.605  90.444  91.755  1.00  5.04              
ATOM   2239  HB1 LEU A 139     122.011  90.885  92.666  1.00  5.04              
ATOM   2240  HB2 LEU A 139     120.960  91.204  91.312  1.00  5.04              
ATOM   2241  CG  LEU A 139     122.746  90.139  90.770  1.00  5.04              
ATOM   2242  HG  LEU A 139     123.053  89.098  90.859  1.00  5.04              
ATOM   2243  CD1 LEU A 139     122.276  90.411  89.341  1.00  5.04              
ATOM   2244 1HD1 LEU A 139     123.029  90.068  88.633  1.00  5.04              
ATOM   2245 2HD1 LEU A 139     121.343  89.875  89.174  1.00  5.04              
ATOM   2246 3HD1 LEU A 139     122.101  91.478  89.210  1.00  5.04              
ATOM   2247  CD2 LEU A 139     123.965  91.028  91.021  1.00  5.04              
ATOM   2248 1HD2 LEU A 139     124.742  90.804  90.290  1.00  5.04              
ATOM   2249 2HD2 LEU A 139     123.679  92.077  90.946  1.00  5.04              
ATOM   2250 3HD2 LEU A 139     124.353  90.825  92.020  1.00  5.04              
ATOM   2251  C   LEU A 139     121.266  88.536  93.412  1.00  5.04              
ATOM   2252  O   LEU A 139     122.423  88.665  93.822  1.00  5.04              
ATOM   2253  N   ALA A 140     120.331  87.891  94.087  1.00  5.00              
ATOM   2254  H   ALA A 140     119.471  87.705  93.595  1.00  5.00              
ATOM   2255  CA  ALA A 140     120.557  87.235  95.343  1.00  5.00              
ATOM   2256  HA  ALA A 140     120.901  87.966  96.072  1.00  5.00              
ATOM   2257  CB  ALA A 140     119.230  86.660  95.791  1.00  5.00              
ATOM   2258  HB1 ALA A 140     119.401  85.957  96.593  1.00  5.00              
ATOM   2259  HB2 ALA A 140     118.597  87.476  96.132  1.00  5.00              
ATOM   2260  HB3 ALA A 140     118.754  86.142  94.960  1.00  5.00              
ATOM   2261  C   ALA A 140     121.645  86.200  95.142  1.00  5.00              
ATOM   2262  O   ALA A 140     121.548  85.363  94.240  1.00  5.00              
ATOM   2263  N   ASP A 141     122.677  86.238  95.992  1.00  5.20              
ATOM   2264  H   ASP A 141     122.755  86.976  96.676  1.00  5.20              
ATOM   2265  CA  ASP A 141     123.577  85.099  96.099  1.00  5.20              
ATOM   2266  HA  ASP A 141     124.439  85.433  96.665  1.00  5.20              
ATOM   2267  CB  ASP A 141     122.902  84.012  97.005  1.00  5.20              
ATOM   2268  HB1 ASP A 141     123.438  84.014  97.956  1.00  5.20              
ATOM   2269  HB2 ASP A 141     123.062  83.024  96.583  1.00  5.20              
ATOM   2270  CG  ASP A 141     121.387  84.190  97.334  1.00  5.20              
ATOM   2271  OD1 ASP A 141     121.041  84.873  98.340  1.00  5.20              
ATOM   2272  OD2 ASP A 141     120.544  83.670  96.567  1.00  5.20              
ATOM   2273  C   ASP A 141     124.204  84.694  94.759  1.00  5.20              
ATOM   2274  O   ASP A 141     124.541  83.536  94.544  1.00  5.20              
ATOM   2275  N   ASN A 142     124.363  85.673  93.853  1.00  5.22              
ATOM   2276  H   ASN A 142     124.043  86.594  94.122  1.00  5.22              
ATOM   2277  CA  ASN A 142     124.913  85.529  92.505  1.00  5.22              
ATOM   2278  HA  ASN A 142     124.727  84.492  92.221  1.00  5.22              
ATOM   2279  CB  ASN A 142     124.150  86.413  91.511  1.00  5.22              
ATOM   2280  HB1 ASN A 142     124.827  86.995  90.887  1.00  5.22              
ATOM   2281  HB2 ASN A 142     123.478  87.093  92.028  1.00  5.22              
ATOM   2282  CG  ASN A 142     123.339  85.500  90.629  1.00  5.22              
ATOM   2283  OD1 ASN A 142     123.583  85.350  89.446  1.00  5.22              
ATOM   2284  ND2 ASN A 142     122.390  84.795  91.204  1.00  5.22              
ATOM   2285 1HD2 ASN A 142     122.124  84.976  92.168  1.00  5.22              
ATOM   2286 2HD2 ASN A 142     121.856  84.188  90.621  1.00  5.22              
ATOM   2287  C   ASN A 142     126.440  85.590  92.479  1.00  5.22              
ATOM   2288  O   ASN A 142     127.052  86.303  91.685  1.00  5.22              
ATOM   2289  N   ARG A 143     127.011  84.812  93.406  1.00  4.96              
ATOM   2290  H   ARG A 143     126.354  84.175  93.855  1.00  4.96              
ATOM   2291  CA  ARG A 143     128.419  84.684  93.778  1.00  4.96              
ATOM   2292  HA  ARG A 143     128.455  84.928  94.834  1.00  4.96              
ATOM   2293  CB  ARG A 143     128.938  83.243  93.635  1.00  4.96              
ATOM   2294  HB1 ARG A 143     130.028  83.240  93.635  1.00  4.96              
ATOM   2295  HB2 ARG A 143     128.636  82.879  92.664  1.00  4.96              
ATOM   2296  CG  ARG A 143     128.472  82.261  94.727  1.00  4.96              
ATOM   2297  HG1 ARG A 143     128.809  81.262  94.449  1.00  4.96              
ATOM   2298  HG2 ARG A 143     127.382  82.245  94.759  1.00  4.96              
ATOM   2299  CD  ARG A 143     129.009  82.571  96.139  1.00  4.96              
ATOM   2300  HD1 ARG A 143     128.704  81.761  96.805  1.00  4.96              
ATOM   2301  HD2 ARG A 143     128.528  83.480  96.503  1.00  4.96              
ATOM   2302  NE  ARG A 143     130.488  82.699  96.174  1.00  4.96              
ATOM   2303  HE  ARG A 143     131.017  81.865  95.975  1.00  4.96              
ATOM   2304  CZ  ARG A 143     131.175  83.828  96.265  1.00  4.96              
ATOM   2305  NH1 ARG A 143     130.622  84.968  96.539  1.00  4.96              
ATOM   2306 1HH1 ARG A 143     129.659  85.025  96.799  1.00  4.96              
ATOM   2307 2HH1 ARG A 143     131.230  85.785  96.538  1.00  4.96              
ATOM   2308  NH2 ARG A 143     132.450  83.871  96.046  1.00  4.96              
ATOM   2309 1HH2 ARG A 143     132.976  83.072  95.750  1.00  4.96              
ATOM   2310 2HH2 ARG A 143     132.867  84.802  96.098  1.00  4.96              
ATOM   2311  C   ARG A 143     129.362  85.711  93.157  1.00  4.96              
ATOM   2312  O   ARG A 143     130.243  85.369  92.376  1.00  4.96              
ATOM   2313  N   LEU A 144     129.203  86.954  93.608  1.00  5.21              
ATOM   2314  H   LEU A 144     128.362  87.113  94.145  1.00  5.21              
ATOM   2315  CA  LEU A 144     129.941  88.153  93.207  1.00  5.21              
ATOM   2316  HA  LEU A 144     129.844  88.226  92.123  1.00  5.21              
ATOM   2317  CB  LEU A 144     129.190  89.353  93.847  1.00  5.21              
ATOM   2318  HB1 LEU A 144     129.529  89.480  94.877  1.00  5.21              
ATOM   2319  HB2 LEU A 144     128.137  89.088  93.900  1.00  5.21              
ATOM   2320  CG  LEU A 144     129.196  90.727  93.147  1.00  5.21              
ATOM   2321  HG  LEU A 144     128.574  91.392  93.749  1.00  5.21              
ATOM   2322  CD1 LEU A 144     130.576  91.371  93.063  1.00  5.21              
ATOM   2323 1HD1 LEU A 144     130.488  92.358  92.614  1.00  5.21              
ATOM   2324 2HD1 LEU A 144     130.997  91.469  94.063  1.00  5.21              
ATOM   2325 3HD1 LEU A 144     131.237  90.759  92.457  1.00  5.21              
ATOM   2326  CD2 LEU A 144     128.560  90.653  91.757  1.00  5.21              
ATOM   2327 1HD2 LEU A 144     128.479  91.650  91.333  1.00  5.21              
ATOM   2328 2HD2 LEU A 144     129.159  90.038  91.088  1.00  5.21              
ATOM   2329 3HD2 LEU A 144     127.559  90.226  91.835  1.00  5.21              
ATOM   2330  C   LEU A 144     131.452  88.115  93.509  1.00  5.21              
ATOM   2331  O   LEU A 144     131.964  88.926  94.281  1.00  5.21              
ATOM   2332  N   LYS A 145     132.189  87.171  92.902  1.00  5.34              
ATOM   2333  H   LYS A 145     131.699  86.479  92.339  1.00  5.34              
ATOM   2334  CA  LYS A 145     133.661  87.175  92.930  1.00  5.34              
ATOM   2335  HA  LYS A 145     133.895  87.335  93.979  1.00  5.34              
ATOM   2336  CB  LYS A 145     134.261  85.828  92.505  1.00  5.34              
ATOM   2337  HB1 LYS A 145     134.186  85.724  91.421  1.00  5.34              
ATOM   2338  HB2 LYS A 145     133.676  85.026  92.958  1.00  5.34              
ATOM   2339  CG  LYS A 145     135.736  85.649  92.933  1.00  5.34              
ATOM   2340  HG1 LYS A 145     136.368  86.341  92.376  1.00  5.34              
ATOM   2341  HG2 LYS A 145     136.032  84.640  92.642  1.00  5.34              
ATOM   2342  CD  LYS A 145     136.008  85.803  94.447  1.00  5.34              
ATOM   2343  HD1 LYS A 145     136.891  85.214  94.699  1.00  5.34              
ATOM   2344  HD2 LYS A 145     135.159  85.402  95.003  1.00  5.34              
ATOM   2345  CE  LYS A 145     136.268  87.261  94.868  1.00  5.34              
ATOM   2346  HE1 LYS A 145     135.470  87.886  94.466  1.00  5.34              
ATOM   2347  HE2 LYS A 145     137.205  87.609  94.425  1.00  5.34              
ATOM   2348  NZ  LYS A 145     136.269  87.441  96.337  1.00  5.34              
ATOM   2349  HZ1 LYS A 145     136.348  88.417  96.586  1.00  5.34              
ATOM   2350  HZ2 LYS A 145     135.350  87.203  96.722  1.00  5.34              
ATOM   2351  HZ3 LYS A 145     136.982  86.907  96.805  1.00  5.34              
ATOM   2352  C   LYS A 145     134.248  88.388  92.192  1.00  5.34              
ATOM   2353  O   LYS A 145     135.334  88.862  92.525  1.00  5.34              
ATOM   2354  N   ASN A 146     133.479  88.928  91.251  1.00  5.24              
ATOM   2355  H   ASN A 146     132.601  88.475  91.050  1.00  5.24              
ATOM   2356  CA  ASN A 146     133.797  90.114  90.478  1.00  5.24              
ATOM   2357  HA  ASN A 146     134.276  90.835  91.142  1.00  5.24              
ATOM   2358  CB  ASN A 146     134.820  89.746  89.372  1.00  5.24              
ATOM   2359  HB1 ASN A 146     135.818  89.826  89.802  1.00  5.24              
ATOM   2360  HB2 ASN A 146     134.766  90.458  88.548  1.00  5.24              
ATOM   2361  CG  ASN A 146     134.709  88.328  88.826  1.00  5.24              
ATOM   2362  OD1 ASN A 146     135.177  87.375  89.428  1.00  5.24              
ATOM   2363  ND2 ASN A 146     134.106  88.137  87.680  1.00  5.24              
ATOM   2364 1HD2 ASN A 146     133.744  88.907  87.150  1.00  5.24              
ATOM   2365 2HD2 ASN A 146     134.147  87.186  87.324  1.00  5.24              
ATOM   2366  C   ASN A 146     132.534  90.791  89.946  1.00  5.24              
ATOM   2367  O   ASN A 146     131.448  90.221  89.965  1.00  5.24              
ATOM   2368  N   ILE A 147     132.727  92.025  89.493  1.00  5.15              
ATOM   2369  H   ILE A 147     133.680  92.348  89.483  1.00  5.15              
ATOM   2370  CA  ILE A 147     131.751  92.955  88.913  1.00  5.15              
ATOM   2371  HA  ILE A 147     130.801  92.440  88.785  1.00  5.15              
ATOM   2372  CB  ILE A 147     131.551  94.114  89.937  1.00  5.15              
ATOM   2373  HB  ILE A 147     131.362  93.635  90.898  1.00  5.15              
ATOM   2374  CG2 ILE A 147     132.823  94.960  90.148  1.00  5.15              
ATOM   2375 1HG2 ILE A 147     133.099  95.487  89.237  1.00  5.15              
ATOM   2376 2HG2 ILE A 147     132.645  95.699  90.930  1.00  5.15              
ATOM   2377 3HG2 ILE A 147     133.655  94.331  90.462  1.00  5.15              
ATOM   2378  CG1 ILE A 147     130.336  95.041  89.705  1.00  5.15              
ATOM   2379 1HG1 ILE A 147     130.401  95.538  88.740  1.00  5.15              
ATOM   2380 2HG1 ILE A 147     130.343  95.821  90.467  1.00  5.15              
ATOM   2381  CD1 ILE A 147     128.990  94.314  89.815  1.00  5.15              
ATOM   2382  HD1 ILE A 147     128.180  95.036  89.710  1.00  5.15              
ATOM   2383  HD2 ILE A 147     128.894  93.561  89.034  1.00  5.15              
ATOM   2384  HD3 ILE A 147     128.907  93.845  90.794  1.00  5.15              
ATOM   2385  C   ILE A 147     132.285  93.315  87.515  1.00  5.15              
ATOM   2386  O   ILE A 147     133.015  92.534  86.902  1.00  5.15              
ATOM   2387  N   SER A 148     131.955  94.488  87.002  1.00  5.59              
ATOM   2388  H   SER A 148     131.398  95.109  87.576  1.00  5.59              
ATOM   2389  CA  SER A 148     132.639  95.132  85.879  1.00  5.59              
ATOM   2390  HA  SER A 148     133.687  94.835  85.861  1.00  5.59              
ATOM   2391  CB  SER A 148     131.990  94.679  84.565  1.00  5.59              
ATOM   2392  HB1 SER A 148     130.956  95.018  84.522  1.00  5.59              
ATOM   2393  HB2 SER A 148     132.000  93.588  84.519  1.00  5.59              
ATOM   2394  OG  SER A 148     132.712  95.182  83.461  1.00  5.59              
ATOM   2395  HG  SER A 148     132.248  94.889  82.659  1.00  5.59              
ATOM   2396  C   SER A 148     132.570  96.652  86.166  1.00  5.59              
ATOM   2397  O   SER A 148     132.327  97.048  87.306  1.00  5.59              
ATOM   2398  N   SER A 149     132.660  97.522  85.162  1.00  5.80              
ATOM   2399  H   SER A 149     132.916  97.105  84.271  1.00  5.80              
ATOM   2400  CA  SER A 149     131.584  98.532  85.112  1.00  5.80              
ATOM   2401  HA  SER A 149     131.392  98.964  86.097  1.00  5.80              
ATOM   2402  CB  SER A 149     131.920  99.666  84.143  1.00  5.80              
ATOM   2403  HB1 SER A 149     131.062 100.333  84.046  1.00  5.80              
ATOM   2404  HB2 SER A 149     132.169  99.255  83.163  1.00  5.80              
ATOM   2405  OG  SER A 149     133.023 100.388  84.653  1.00  5.80              
ATOM   2406  HG  SER A 149     133.593  99.752  85.101  1.00  5.80              
ATOM   2407  C   SER A 149     130.357  97.751  84.656  1.00  5.80              
ATOM   2408  O   SER A 149     130.227  97.395  83.480  1.00  5.80              
ATOM   2409  N   ASP A 150     129.582  97.299  85.635  1.00  5.22              
ATOM   2410  H   ASP A 150     129.704  97.692  86.567  1.00  5.22              
ATOM   2411  CA  ASP A 150     128.378  96.510  85.454  1.00  5.22              
ATOM   2412  HA  ASP A 150     128.639  95.570  84.969  1.00  5.22              
ATOM   2413  CB  ASP A 150     127.765  96.194  86.826  1.00  5.22              
ATOM   2414  HB1 ASP A 150     128.468  95.574  87.377  1.00  5.22              
ATOM   2415  HB2 ASP A 150     126.854  95.611  86.677  1.00  5.22              
ATOM   2416  CG  ASP A 150     127.447  97.453  87.646  1.00  5.22              
ATOM   2417  OD1 ASP A 150     128.401  98.197  87.973  1.00  5.22              
ATOM   2418  OD2 ASP A 150     126.257  97.684  87.940  1.00  5.22              
ATOM   2419  C   ASP A 150     127.397  97.274  84.588  1.00  5.22              
ATOM   2420  O   ASP A 150     127.041  98.427  84.834  1.00  5.22              
ATOM   2421  N   SER A 151     126.989  96.625  83.509  1.00  5.20              
ATOM   2422  H   SER A 151     127.312  95.685  83.355  1.00  5.20              
ATOM   2423  CA  SER A 151     126.257  97.307  82.464  1.00  5.20              
ATOM   2424  HA  SER A 151     126.656  98.319  82.373  1.00  5.20              
ATOM   2425  CB  SER A 151     126.496  96.611  81.119  1.00  5.20              
ATOM   2426  HB1 SER A 151     125.974  95.653  81.096  1.00  5.20              
ATOM   2427  HB2 SER A 151     127.565  96.435  80.990  1.00  5.20              
ATOM   2428  OG  SER A 151     126.048  97.429  80.059  1.00  5.20              
ATOM   2429  HG  SER A 151     125.118  97.661  80.222  1.00  5.20              
ATOM   2430  C   SER A 151     124.760  97.444  82.766  1.00  5.20              
ATOM   2431  O   SER A 151     123.914  97.200  81.903  1.00  5.20              
ATOM   2432  N   PHE A 152     124.407  97.819  83.996  1.00  5.11              
ATOM   2433  H   PHE A 152     125.130  97.978  84.693  1.00  5.11              
ATOM   2434  CA  PHE A 152     123.046  98.244  84.295  1.00  5.11              
ATOM   2435  HA  PHE A 152     122.365  97.534  83.830  1.00  5.11              
ATOM   2436  CB  PHE A 152     122.785  98.190  85.811  1.00  5.11              
ATOM   2437  HB1 PHE A 152     121.775  98.555  85.998  1.00  5.11              
ATOM   2438  HB2 PHE A 152     123.474  98.878  86.302  1.00  5.11              
ATOM   2439  CG  PHE A 152     122.907  96.810  86.464  1.00  5.11              
ATOM   2440  CD1 PHE A 152     122.453  95.637  85.824  1.00  5.11              
ATOM   2441  HD1 PHE A 152     122.007  95.683  84.846  1.00  5.11              
ATOM   2442  CE1 PHE A 152     122.588  94.380  86.442  1.00  5.11              
ATOM   2443  HE1 PHE A 152     122.223  93.491  85.947  1.00  5.11              
ATOM   2444  CZ  PHE A 152     123.204  94.277  87.700  1.00  5.11              
ATOM   2445  HZ  PHE A 152     123.341  93.311  88.164  1.00  5.11              
ATOM   2446  CE2 PHE A 152     123.647  95.438  88.352  1.00  5.11              
ATOM   2447  HE2 PHE A 152     124.133  95.368  89.314  1.00  5.11              
ATOM   2448  CD2 PHE A 152     123.476  96.696  87.746  1.00  5.11              
ATOM   2449  HD2 PHE A 152     123.820  97.580  88.261  1.00  5.11              
ATOM   2450  C   PHE A 152     122.678  99.598  83.656  1.00  5.11              
ATOM   2451  O   PHE A 152     121.507  99.877  83.409  1.00  5.11              
ATOM   2452  N   SER A 153     123.670 100.382  83.236  1.00  5.11              
ATOM   2453  H   SER A 153     124.608 100.152  83.523  1.00  5.11              
ATOM   2454  CA  SER A 153     123.489 101.395  82.196  1.00  5.11              
ATOM   2455  HA  SER A 153     122.702 102.074  82.523  1.00  5.11              
ATOM   2456  CB  SER A 153     124.772 102.221  82.058  1.00  5.11              
ATOM   2457  HB1 SER A 153     124.718 102.844  81.164  1.00  5.11              
ATOM   2458  HB2 SER A 153     125.636 101.558  81.985  1.00  5.11              
ATOM   2459  OG  SER A 153     124.883 103.055  83.198  1.00  5.11              
ATOM   2460  HG  SER A 153     125.811 103.240  83.381  1.00  5.11              
ATOM   2461  C   SER A 153     123.072 100.774  80.870  1.00  5.11              
ATOM   2462  O   SER A 153     123.809  99.963  80.319  1.00  5.11              
ATOM   2463  N   SER A 154     121.879 101.175  80.413  1.00  5.15              
ATOM   2464  H   SER A 154     121.446 101.884  80.984  1.00  5.15              
ATOM   2465  CA  SER A 154     120.988 100.658  79.344  1.00  5.15              
ATOM   2466  HA  SER A 154     120.878 101.428  78.580  1.00  5.15              
ATOM   2467  CB  SER A 154     121.475  99.386  78.641  1.00  5.15              
ATOM   2468  HB1 SER A 154     120.699  99.034  77.960  1.00  5.15              
ATOM   2469  HB2 SER A 154     121.687  98.603  79.372  1.00  5.15              
ATOM   2470  OG  SER A 154     122.631  99.687  77.892  1.00  5.15              
ATOM   2471  HG  SER A 154     123.381  99.705  78.508  1.00  5.15              
ATOM   2472  C   SER A 154     119.598 100.400  79.924  1.00  5.15              
ATOM   2473  O   SER A 154     118.596 100.517  79.229  1.00  5.15              
ATOM   2474  N   LEU A 155     119.518 100.109  81.225  1.00  5.06              
ATOM   2475  H   LEU A 155     120.375 100.064  81.768  1.00  5.06              
ATOM   2476  CA  LEU A 155     118.317  99.649  81.907  1.00  5.06              
ATOM   2477  HA  LEU A 155     117.656  99.227  81.145  1.00  5.06              
ATOM   2478  CB  LEU A 155     118.650  98.475  82.847  1.00  5.06              
ATOM   2479  HB1 LEU A 155     117.712  97.991  83.114  1.00  5.06              
ATOM   2480  HB2 LEU A 155     119.111  98.869  83.753  1.00  5.06              
ATOM   2481  CG  LEU A 155     119.570  97.382  82.257  1.00  5.06              
ATOM   2482  HG  LEU A 155     120.544  97.807  82.020  1.00  5.06              
ATOM   2483  CD1 LEU A 155     119.776  96.281  83.295  1.00  5.06              
ATOM   2484 1HD1 LEU A 155     120.538  95.588  82.938  1.00  5.06              
ATOM   2485 2HD1 LEU A 155     120.098  96.724  84.237  1.00  5.06              
ATOM   2486 3HD1 LEU A 155     118.845  95.738  83.459  1.00  5.06              
ATOM   2487  CD2 LEU A 155     119.007  96.727  80.993  1.00  5.06              
ATOM   2488 1HD2 LEU A 155     119.685  95.945  80.647  1.00  5.06              
ATOM   2489 2HD2 LEU A 155     118.031  96.288  81.199  1.00  5.06              
ATOM   2490 3HD2 LEU A 155     118.905  97.461  80.194  1.00  5.06              
ATOM   2491  C   LEU A 155     117.527 100.815  82.513  1.00  5.06              
ATOM   2492  O   LEU A 155     117.363 100.990  83.714  1.00  5.06              
ATOM   2493  N   SER A 156     117.034 101.683  81.646  1.00  5.04              
ATOM   2494  H   SER A 156     117.223 101.545  80.657  1.00  5.04              
ATOM   2495  CA  SER A 156     116.337 102.909  82.044  1.00  5.04              
ATOM   2496  HA  SER A 156     116.789 103.281  82.957  1.00  5.04              
ATOM   2497  CB  SER A 156     116.554 103.923  80.905  1.00  5.04              
ATOM   2498  HB1 SER A 156     117.624 104.043  80.728  1.00  5.04              
ATOM   2499  HB2 SER A 156     116.140 104.895  81.170  1.00  5.04              
ATOM   2500  OG  SER A 156     115.928 103.463  79.717  1.00  5.04              
ATOM   2501  HG  SER A 156     114.976 103.525  79.862  1.00  5.04              
ATOM   2502  C   SER A 156     114.833 102.712  82.283  1.00  5.04              
ATOM   2503  O   SER A 156     114.041 103.609  82.004  1.00  5.04              
ATOM   2504  N   LYS A 157     114.445 101.533  82.776  1.00  4.99              
ATOM   2505  H   LYS A 157     115.166 100.827  82.850  1.00  4.99              
ATOM   2506  CA  LYS A 157     113.190 101.262  83.504  1.00  4.99              
ATOM   2507  HA  LYS A 157     112.748 102.202  83.830  1.00  4.99              
ATOM   2508  CB  LYS A 157     112.156 100.567  82.592  1.00  4.99              
ATOM   2509  HB1 LYS A 157     111.251 100.396  83.178  1.00  4.99              
ATOM   2510  HB2 LYS A 157     112.537  99.596  82.268  1.00  4.99              
ATOM   2511  CG  LYS A 157     111.786 101.408  81.356  1.00  4.99              
ATOM   2512  HG1 LYS A 157     112.545 101.260  80.587  1.00  4.99              
ATOM   2513  HG2 LYS A 157     111.765 102.463  81.631  1.00  4.99              
ATOM   2514  CD  LYS A 157     110.398 101.058  80.804  1.00  4.99              
ATOM   2515  HD1 LYS A 157     109.652 101.415  81.516  1.00  4.99              
ATOM   2516  HD2 LYS A 157     110.286  99.979  80.710  1.00  4.99              
ATOM   2517  CE  LYS A 157     110.150 101.743  79.453  1.00  4.99              
ATOM   2518  HE1 LYS A 157     110.641 102.720  79.458  1.00  4.99              
ATOM   2519  HE2 LYS A 157     109.074 101.901  79.336  1.00  4.99              
ATOM   2520  NZ  LYS A 157     110.644 100.917  78.326  1.00  4.99              
ATOM   2521  HZ1 LYS A 157     110.618 101.377  77.424  1.00  4.99              
ATOM   2522  HZ2 LYS A 157     111.593 100.584  78.471  1.00  4.99              
ATOM   2523  HZ3 LYS A 157     110.104 100.061  78.231  1.00  4.99              
ATOM   2524  C   LYS A 157     113.468 100.453  84.765  1.00  4.99              
ATOM   2525  O   LYS A 157     112.529 100.006  85.420  1.00  4.99              
ATOM   2526  N   LEU A 158     114.761 100.301  85.094  1.00  4.95              
ATOM   2527  H   LEU A 158     115.455 100.737  84.501  1.00  4.95              
ATOM   2528  CA  LEU A 158     115.297  99.445  86.140  1.00  4.95              
ATOM   2529  HA  LEU A 158     114.762  98.503  86.062  1.00  4.95              
ATOM   2530  CB  LEU A 158     116.769  99.132  85.836  1.00  4.95              
ATOM   2531  HB1 LEU A 158     117.367 100.018  86.055  1.00  4.95              
ATOM   2532  HB2 LEU A 158     116.781  98.975  84.767  1.00  4.95              
ATOM   2533  CG  LEU A 158     117.476  97.870  86.366  1.00  4.95              
ATOM   2534  HG  LEU A 158     117.746  97.262  85.502  1.00  4.95              
ATOM   2535  CD1 LEU A 158     118.784  98.258  87.052  1.00  4.95              
ATOM   2536 1HD1 LEU A 158     119.344  97.360  87.309  1.00  4.95              
ATOM   2537 2HD1 LEU A 158     119.386  98.856  86.366  1.00  4.95              
ATOM   2538 3HD1 LEU A 158     118.577  98.842  87.948  1.00  4.95              
ATOM   2539  CD2 LEU A 158     116.671  96.965  87.285  1.00  4.95              
ATOM   2540 1HD2 LEU A 158     117.197  96.019  87.398  1.00  4.95              
ATOM   2541 2HD2 LEU A 158     116.558  97.449  88.252  1.00  4.95              
ATOM   2542 3HD2 LEU A 158     115.695  96.752  86.858  1.00  4.95              
ATOM   2543  C   LEU A 158     115.009  99.977  87.519  1.00  4.95              
ATOM   2544  O   LEU A 158     115.904 100.404  88.250  1.00  4.95              
ATOM   2545  N   GLN A 159     113.728  99.910  87.879  1.00  4.90              
ATOM   2546  H   GLN A 159     113.038  99.569  87.224  1.00  4.90              
ATOM   2547  CA  GLN A 159     113.421  99.952  89.270  1.00  4.90              
ATOM   2548  HA  GLN A 159     113.892 100.809  89.740  1.00  4.90              
ATOM   2549  CB  GLN A 159     111.889  99.922  89.496  1.00  4.90              
ATOM   2550  HB1 GLN A 159     111.701 100.018  90.546  1.00  4.90              
ATOM   2551  HB2 GLN A 159     111.486  98.952  89.364  1.00  4.90              
ATOM   2552  CG  GLN A 159     110.963 100.873  88.730  1.00  4.90              
ATOM   2553  HG1 GLN A 159     110.860 100.543  87.697  1.00  4.90              
ATOM   2554  HG2 GLN A 159     111.342 101.891  88.734  1.00  4.90              
ATOM   2555  CD  GLN A 159     109.600 100.834  89.415  1.00  4.90              
ATOM   2556  OE1 GLN A 159     108.907  99.822  89.426  1.00  4.90              
ATOM   2557  NE2 GLN A 159     109.212 101.862  90.132  1.00  4.90              
ATOM   2558 1HE2 GLN A 159     109.839 102.644  90.279  1.00  4.90              
ATOM   2559 2HE2 GLN A 159     108.343 101.784  90.627  1.00  4.90              
ATOM   2560  C   GLN A 159     114.060  98.638  89.795  1.00  4.90              
ATOM   2561  O   GLN A 159     114.279  97.597  89.146  1.00  4.90              
ATOM   2562  N   PHE A 160     114.267  98.651  91.078  1.00  4.55              
ATOM   2563  H   PHE A 160     114.054  99.498  91.577  1.00  4.55              
ATOM   2564  CA  PHE A 160     114.175  97.444  91.843  1.00  4.55              
ATOM   2565  HA  PHE A 160     114.166  97.759  92.879  1.00  4.55              
ATOM   2566  CB  PHE A 160     112.804  96.771  91.677  1.00  4.55              
ATOM   2567  HB1 PHE A 160     112.951  96.021  90.936  1.00  4.55              
ATOM   2568  HB2 PHE A 160     112.101  97.501  91.275  1.00  4.55              
ATOM   2569  CG  PHE A 160     112.118  96.093  92.856  1.00  4.55              
ATOM   2570  CD1 PHE A 160     112.488  94.801  93.283  1.00  4.55              
ATOM   2571  HD1 PHE A 160     113.320  94.283  92.831  1.00  4.55              
ATOM   2572  CE1 PHE A 160     111.773  94.160  94.310  1.00  4.55              
ATOM   2573  HE1 PHE A 160     112.079  93.180  94.652  1.00  4.55              
ATOM   2574  CZ  PHE A 160     110.670  94.794  94.904  1.00  4.55              
ATOM   2575  HZ  PHE A 160     110.138  94.309  95.713  1.00  4.55              
ATOM   2576  CE2 PHE A 160     110.290  96.079  94.480  1.00  4.55              
ATOM   2577  HE2 PHE A 160     109.469  96.583  94.973  1.00  4.55              
ATOM   2578  CD2 PHE A 160     111.017  96.726  93.463  1.00  4.55              
ATOM   2579  HD2 PHE A 160     110.754  97.737  93.189  1.00  4.55              
ATOM   2580  C   PHE A 160     115.401  96.539  91.757  1.00  4.55              
ATOM   2581  O   PHE A 160     115.246  95.346  91.904  1.00  4.55              
ATOM   2582  N   LEU A 161     116.606  97.069  91.533  1.00  4.50              
ATOM   2583  H   LEU A 161     116.706  98.069  91.472  1.00  4.50              
ATOM   2584  CA  LEU A 161     117.770  96.168  91.369  1.00  4.50              
ATOM   2585  HA  LEU A 161     117.350  95.295  90.876  1.00  4.50              
ATOM   2586  CB  LEU A 161     118.728  96.570  90.199  1.00  4.50              
ATOM   2587  HB1 LEU A 161     118.742  97.646  90.120  1.00  4.50              
ATOM   2588  HB2 LEU A 161     118.196  96.230  89.319  1.00  4.50              
ATOM   2589  CG  LEU A 161     120.166  96.011  90.034  1.00  4.50              
ATOM   2590  HG  LEU A 161     120.337  95.996  88.959  1.00  4.50              
ATOM   2591  CD1 LEU A 161     121.198  96.995  90.587  1.00  4.50              
ATOM   2592 1HD1 LEU A 161     122.196  96.621  90.376  1.00  4.50              
ATOM   2593 2HD1 LEU A 161     121.088  97.958  90.089  1.00  4.50              
ATOM   2594 3HD1 LEU A 161     121.070  97.103  91.659  1.00  4.50              
ATOM   2595  CD2 LEU A 161     120.477  94.586  90.517  1.00  4.50              
ATOM   2596 1HD2 LEU A 161     121.303  94.178  89.936  1.00  4.50              
ATOM   2597 2HD2 LEU A 161     120.776  94.561  91.559  1.00  4.50              
ATOM   2598 3HD2 LEU A 161     119.608  93.945  90.395  1.00  4.50              
ATOM   2599  C   LEU A 161     118.389  95.479  92.634  1.00  4.50              
ATOM   2600  O   LEU A 161     119.479  95.787  93.142  1.00  4.50              
ATOM   2601  N   ASP A 162     117.702  94.543  93.280  1.00  4.55              
ATOM   2602  H   ASP A 162     116.851  94.180  92.864  1.00  4.55              
ATOM   2603  CA  ASP A 162     118.199  93.809  94.464  1.00  4.55              
ATOM   2604  HA  ASP A 162     118.151  94.404  95.333  1.00  4.55              
ATOM   2605  CB  ASP A 162     117.194  92.663  94.767  1.00  4.55              
ATOM   2606  HB1 ASP A 162     116.987  92.142  93.848  1.00  4.55              
ATOM   2607  HB2 ASP A 162     116.251  93.123  95.065  1.00  4.55              
ATOM   2608  CG  ASP A 162     117.559  91.579  95.817  1.00  4.55              
ATOM   2609  OD1 ASP A 162     118.750  91.223  95.987  1.00  4.55              
ATOM   2610  OD2 ASP A 162     116.623  91.043  96.457  1.00  4.55              
ATOM   2611  C   ASP A 162     119.653  93.253  94.311  1.00  4.55              
ATOM   2612  O   ASP A 162     119.889  92.365  93.488  1.00  4.55              
ATOM   2613  N   LEU A 163     120.596  93.713  95.163  1.00  5.03              
ATOM   2614  H   LEU A 163     120.341  94.464  95.778  1.00  5.03              
ATOM   2615  CA  LEU A 163     121.782  92.941  95.546  1.00  5.03              
ATOM   2616  HA  LEU A 163     121.751  91.988  95.013  1.00  5.03              
ATOM   2617  CB  LEU A 163     123.130  93.606  95.177  1.00  5.03              
ATOM   2618  HB1 LEU A 163     123.902  92.958  95.594  1.00  5.03              
ATOM   2619  HB2 LEU A 163     123.223  94.561  95.691  1.00  5.03              
ATOM   2620  CG  LEU A 163     123.451  93.797  93.685  1.00  5.03              
ATOM   2621  HG  LEU A 163     122.938  93.043  93.091  1.00  5.03              
ATOM   2622  CD1 LEU A 163     123.051  95.196  93.219  1.00  5.03              
ATOM   2623 1HD1 LEU A 163     123.244  95.289  92.150  1.00  5.03              
ATOM   2624 2HD1 LEU A 163     121.987  95.331  93.397  1.00  5.03              
ATOM   2625 3HD1 LEU A 163     123.611  95.940  93.773  1.00  5.03              
ATOM   2626  CD2 LEU A 163     124.965  93.689  93.448  1.00  5.03              
ATOM   2627 1HD2 LEU A 163     125.185  93.832  92.390  1.00  5.03              
ATOM   2628 2HD2 LEU A 163     125.501  94.430  94.041  1.00  5.03              
ATOM   2629 3HD2 LEU A 163     125.300  92.691  93.733  1.00  5.03              
ATOM   2630  C   LEU A 163     121.788  92.585  97.034  1.00  5.03              
ATOM   2631  O   LEU A 163     122.324  93.331  97.838  1.00  5.03              
ATOM   2632  N   ARG A 164     121.219  91.444  97.411  1.00  4.93              
ATOM   2633  H   ARG A 164     120.561  91.038  96.745  1.00  4.93              
ATOM   2634  CA  ARG A 164     121.465  90.727  98.683  1.00  4.93              
ATOM   2635  HA  ARG A 164     121.391  91.424  99.516  1.00  4.93              
ATOM   2636  CB  ARG A 164     120.348  89.664  98.775  1.00  4.93              
ATOM   2637  HB1 ARG A 164     120.560  88.942  99.561  1.00  4.93              
ATOM   2638  HB2 ARG A 164     120.314  89.126  97.827  1.00  4.93              
ATOM   2639  CG  ARG A 164     118.951  90.203  99.093  1.00  4.93              
ATOM   2640  HG1 ARG A 164     118.755  91.111  98.528  1.00  4.93              
ATOM   2641  HG2 ARG A 164     118.898  90.431 100.157  1.00  4.93              
ATOM   2642  CD  ARG A 164     117.876  89.167  98.738  1.00  4.93              
ATOM   2643  HD1 ARG A 164     117.742  89.196  97.654  1.00  4.93              
ATOM   2644  HD2 ARG A 164     116.935  89.463  99.206  1.00  4.93              
ATOM   2645  NE  ARG A 164     118.255  87.788  99.134  1.00  4.93              
ATOM   2646  HE  ARG A 164     119.141  87.660  99.584  1.00  4.93              
ATOM   2647  CZ  ARG A 164     117.693  86.682  98.689  1.00  4.93              
ATOM   2648  NH1 ARG A 164     116.555  86.738  98.059  1.00  4.93              
ATOM   2649 1HH1 ARG A 164     116.183  87.657  97.872  1.00  4.93              
ATOM   2650 2HH1 ARG A 164     116.243  85.941  97.532  1.00  4.93              
ATOM   2651  NH2 ARG A 164     118.269  85.516  98.809  1.00  4.93              
ATOM   2652 1HH2 ARG A 164     119.283  85.449  98.938  1.00  4.93              
ATOM   2653 2HH2 ARG A 164     117.876  84.720  98.343  1.00  4.93              
ATOM   2654  C   ARG A 164     122.833  90.066  98.755  1.00  4.93              
ATOM   2655  O   ARG A 164     123.710  90.446  97.983  1.00  4.93              
ATOM   2656  N   LYS A 165     122.963  89.064  99.653  1.00  5.14              
ATOM   2657  H   LYS A 165     122.133  88.850 100.179  1.00  5.14              
ATOM   2658  CA  LYS A 165     124.155  88.248  99.933  1.00  5.14              
ATOM   2659  HA  LYS A 165     124.730  88.788 100.668  1.00  5.14              
ATOM   2660  CB  LYS A 165     123.895  86.874 100.585  1.00  5.14              
ATOM   2661  HB1 LYS A 165     123.263  86.252  99.946  1.00  5.14              
ATOM   2662  HB2 LYS A 165     123.409  87.019 101.551  1.00  5.14              
ATOM   2663  CG  LYS A 165     125.277  86.206 100.781  1.00  5.14              
ATOM   2664  HG1 LYS A 165     126.009  86.990 100.975  1.00  5.14              
ATOM   2665  HG2 LYS A 165     125.558  85.719  99.847  1.00  5.14              
ATOM   2666  CD  LYS A 165     125.413  85.182 101.914  1.00  5.14              
ATOM   2667  HD1 LYS A 165     124.721  84.357 101.739  1.00  5.14              
ATOM   2668  HD2 LYS A 165     125.174  85.650 102.871  1.00  5.14              
ATOM   2669  CE  LYS A 165     126.859  84.645 101.926  1.00  5.14              
ATOM   2670  HE1 LYS A 165     127.077  84.259 100.928  1.00  5.14              
ATOM   2671  HE2 LYS A 165     126.931  83.816 102.636  1.00  5.14              
ATOM   2672  NZ  LYS A 165     127.852  85.697 102.276  1.00  5.14              
ATOM   2673  HZ1 LYS A 165     128.756  85.599 101.848  1.00  5.14              
ATOM   2674  HZ2 LYS A 165     127.485  86.630 102.078  1.00  5.14              
ATOM   2675  HZ3 LYS A 165     127.987  85.796 103.285  1.00  5.14              
ATOM   2676  C   LYS A 165     125.062  88.185  98.733  1.00  5.14              
ATOM   2677  O   LYS A 165     124.822  87.412  97.812  1.00  5.14              
ATOM   2678  N   ASN A 166     126.061  89.049  98.776  1.00  5.17              
ATOM   2679  H   ASN A 166     126.167  89.606  99.620  1.00  5.17              
ATOM   2680  CA  ASN A 166     127.087  89.178  97.788  1.00  5.17              
ATOM   2681  HA  ASN A 166     127.223  88.186  97.354  1.00  5.17              
ATOM   2682  CB  ASN A 166     126.641  90.059  96.592  1.00  5.17              
ATOM   2683  HB1 ASN A 166     127.506  90.402  96.031  1.00  5.17              
ATOM   2684  HB2 ASN A 166     126.091  90.927  96.932  1.00  5.17              
ATOM   2685  CG  ASN A 166     125.752  89.306  95.605  1.00  5.17              
ATOM   2686  OD1 ASN A 166     126.136  88.278  95.068  1.00  5.17              
ATOM   2687  ND2 ASN A 166     124.569  89.801  95.324  1.00  5.17              
ATOM   2688 1HD2 ASN A 166     124.172  90.498  95.933  1.00  5.17              
ATOM   2689 2HD2 ASN A 166     123.980  89.273  94.688  1.00  5.17              
ATOM   2690  C   ASN A 166     128.436  89.399  98.489  1.00  5.17              
ATOM   2691  O   ASN A 166     128.709  88.692  99.460  1.00  5.17              
ATOM   2692  N   GLU A 167     129.306  90.286  98.014  1.00  5.20              
ATOM   2693  H   GLU A 167     129.007  90.883  97.257  1.00  5.20              
ATOM   2694  CA  GLU A 167     130.619  90.525  98.630  1.00  5.20              
ATOM   2695  HA  GLU A 167     130.609  90.181  99.659  1.00  5.20              
ATOM   2696  CB  GLU A 167     131.716  89.744  97.850  1.00  5.20              
ATOM   2697  HB1 GLU A 167     132.676  89.997  98.293  1.00  5.20              
ATOM   2698  HB2 GLU A 167     131.732  90.103  96.820  1.00  5.20              
ATOM   2699  CG  GLU A 167     131.649  88.207  97.824  1.00  5.20              
ATOM   2700  HG1 GLU A 167     130.800  87.892  97.211  1.00  5.20              
ATOM   2701  HG2 GLU A 167     131.488  87.842  98.840  1.00  5.20              
ATOM   2702  CD  GLU A 167     132.953  87.580  97.278  1.00  5.20              
ATOM   2703  OE1 GLU A 167     132.888  86.611  96.480  1.00  5.20              
ATOM   2704  OE2 GLU A 167     134.063  87.971  97.703  1.00  5.20              
ATOM   2705  C   GLU A 167     131.050  92.010  98.636  1.00  5.20              
ATOM   2706  O   GLU A 167     132.225  92.326  98.814  1.00  5.20              
ATOM   2707  N   LEU A 168     130.139  92.935  98.329  1.00  5.22              
ATOM   2708  H   LEU A 168     129.188  92.610  98.214  1.00  5.22              
ATOM   2709  CA  LEU A 168     130.432  94.273  97.818  1.00  5.22              
ATOM   2710  HA  LEU A 168     131.153  94.102  97.018  1.00  5.22              
ATOM   2711  CB  LEU A 168     129.200  94.877  97.127  1.00  5.22              
ATOM   2712  HB1 LEU A 168     128.408  95.001  97.865  1.00  5.22              
ATOM   2713  HB2 LEU A 168     128.852  94.168  96.373  1.00  5.22              
ATOM   2714  CG  LEU A 168     129.453  96.239  96.448  1.00  5.22              
ATOM   2715  HG  LEU A 168     129.611  96.998  97.212  1.00  5.22              
ATOM   2716  CD1 LEU A 168     130.642  96.268  95.481  1.00  5.22              
ATOM   2717 1HD1 LEU A 168     130.706  97.254  95.018  1.00  5.22              
ATOM   2718 2HD1 LEU A 168     131.573  96.083  96.011  1.00  5.22              
ATOM   2719 3HD1 LEU A 168     130.510  95.518  94.700  1.00  5.22              
ATOM   2720  CD2 LEU A 168     128.202  96.614  95.666  1.00  5.22              
ATOM   2721 1HD2 LEU A 168     128.300  97.638  95.310  1.00  5.22              
ATOM   2722 2HD2 LEU A 168     128.070  95.940  94.819  1.00  5.22              
ATOM   2723 3HD2 LEU A 168     127.338  96.539  96.319  1.00  5.22              
ATOM   2724  C   LEU A 168     131.135  95.228  98.797  1.00  5.22              
ATOM   2725  O   LEU A 168     130.527  96.088  99.436  1.00  5.22              
ATOM   2726  N   MET A 169     132.461  95.101  98.819  1.00  5.29              
ATOM   2727  H   MET A 169     132.799  94.236  98.413  1.00  5.29              
ATOM   2728  CA  MET A 169     133.445  95.883  99.577  1.00  5.29              
ATOM   2729  HA  MET A 169     133.149  95.827 100.623  1.00  5.29              
ATOM   2730  CB  MET A 169     134.813  95.183  99.464  1.00  5.29              
ATOM   2731  HB1 MET A 169     135.614  95.859  99.764  1.00  5.29              
ATOM   2732  HB2 MET A 169     134.987  94.887  98.428  1.00  5.29              
ATOM   2733  CG  MET A 169     134.873  93.952 100.381  1.00  5.29              
ATOM   2734  HG1 MET A 169     133.939  93.395 100.317  1.00  5.29              
ATOM   2735  HG2 MET A 169     134.969  94.303 101.409  1.00  5.29              
ATOM   2736  SD  MET A 169     136.240  92.808 100.043  1.00  5.29              
ATOM   2737  CE  MET A 169     135.506  91.826  98.706  1.00  5.29              
ATOM   2738  HE1 MET A 169     136.245  91.123  98.323  1.00  5.29              
ATOM   2739  HE2 MET A 169     134.649  91.270  99.088  1.00  5.29              
ATOM   2740  HE3 MET A 169     135.175  92.482  97.901  1.00  5.29              
ATOM   2741  C   MET A 169     133.534  97.391  99.301  1.00  5.29              
ATOM   2742  O   MET A 169     134.335  98.093  99.912  1.00  5.29              
ATOM   2743  N   ASN A 170     132.704  97.926  98.413  1.00  5.40              
ATOM   2744  H   ASN A 170     132.015  97.317  97.999  1.00  5.40              
ATOM   2745  CA  ASN A 170     132.696  99.333  98.031  1.00  5.40              
ATOM   2746  HA  ASN A 170     133.123  99.956  98.822  1.00  5.40              
ATOM   2747  CB  ASN A 170     133.547  99.475  96.750  1.00  5.40              
ATOM   2748  HB1 ASN A 170     133.060 100.157  96.058  1.00  5.40              
ATOM   2749  HB2 ASN A 170     133.636  98.520  96.231  1.00  5.40              
ATOM   2750  CG  ASN A 170     134.927 100.035  97.038  1.00  5.40              
ATOM   2751  OD1 ASN A 170     135.073 101.212  97.323  1.00  5.40              
ATOM   2752  ND2 ASN A 170     135.967  99.246  96.959  1.00  5.40              
ATOM   2753 1HD2 ASN A 170     135.861  98.262  96.807  1.00  5.40              
ATOM   2754 2HD2 ASN A 170     136.855  99.657  97.189  1.00  5.40              
ATOM   2755  C   ASN A 170     131.222  99.751  97.814  1.00  5.40              
ATOM   2756  O   ASN A 170     130.631  99.511  96.761  1.00  5.40              
ATOM   2757  N   PHE A 171     130.692 100.529  98.764  1.00  5.39              
ATOM   2758  H   PHE A 171     131.199 100.584  99.637  1.00  5.39              
ATOM   2759  CA  PHE A 171     129.701 101.596  98.535  1.00  5.39              
ATOM   2760  HA  PHE A 171     128.829 101.172  98.035  1.00  5.39              
ATOM   2761  CB  PHE A 171     129.258 102.187  99.906  1.00  5.39              
ATOM   2762  HB1 PHE A 171     130.060 102.806 100.294  1.00  5.39              
ATOM   2763  HB2 PHE A 171     129.205 101.321 100.553  1.00  5.39              
ATOM   2764  CG  PHE A 171     127.920 102.934 100.128  1.00  5.39              
ATOM   2765  CD1 PHE A 171     127.415 103.954  99.290  1.00  5.39              
ATOM   2766  HD1 PHE A 171     127.948 104.338  98.455  1.00  5.39              
ATOM   2767  CE1 PHE A 171     126.194 104.591  99.554  1.00  5.39              
ATOM   2768  HE1 PHE A 171     125.856 105.402  98.918  1.00  5.39              
ATOM   2769  CZ  PHE A 171     125.446 104.248 100.681  1.00  5.39              
ATOM   2770  HZ  PHE A 171     124.522 104.766 100.871  1.00  5.39              
ATOM   2771  CE2 PHE A 171     125.948 103.289 101.568  1.00  5.39              
ATOM   2772  HE2 PHE A 171     125.395 103.046 102.461  1.00  5.39              
ATOM   2773  CD2 PHE A 171     127.177 102.659 101.299  1.00  5.39              
ATOM   2774  HD2 PHE A 171     127.527 101.935 102.005  1.00  5.39              
ATOM   2775  C   PHE A 171     130.324 102.674  97.593  1.00  5.39              
ATOM   2776  O   PHE A 171     129.841 103.779  97.501  1.00  5.39              
ATOM   2777  N   SER A 172     131.418 102.431  96.857  1.00  5.29              
ATOM   2778  H   SER A 172     131.864 101.535  96.936  1.00  5.29              
ATOM   2779  CA  SER A 172     131.785 103.280  95.715  1.00  5.29              
ATOM   2780  HA  SER A 172     131.710 104.323  96.024  1.00  5.29              
ATOM   2781  CB  SER A 172     133.232 103.082  95.261  1.00  5.29              
ATOM   2782  HB1 SER A 172     133.400 103.644  94.342  1.00  5.29              
ATOM   2783  HB2 SER A 172     133.448 102.032  95.075  1.00  5.29              
ATOM   2784  OG  SER A 172     134.070 103.606  96.273  1.00  5.29              
ATOM   2785  HG  SER A 172     134.553 102.877  96.699  1.00  5.29              
ATOM   2786  C   SER A 172     130.778 103.088  94.572  1.00  5.29              
ATOM   2787  O   SER A 172     130.971 102.211  93.740  1.00  5.29              
ATOM   2788  N   ALA A 173     129.628 103.793  94.619  1.00  6.23              
ATOM   2789  H   ALA A 173     129.658 104.577  95.259  1.00  6.23              
ATOM   2790  CA  ALA A 173     128.319 103.115  94.606  1.00  6.23              
ATOM   2791  HA  ALA A 173     128.599 102.179  95.098  1.00  6.23              
ATOM   2792  CB  ALA A 173     127.328 103.628  95.678  1.00  6.23              
ATOM   2793  HB1 ALA A 173     126.409 104.008  95.235  1.00  6.23              
ATOM   2794  HB2 ALA A 173     127.055 102.812  96.346  1.00  6.23              
ATOM   2795  HB3 ALA A 173     127.782 104.410  96.279  1.00  6.23              
ATOM   2796  C   ALA A 173     127.688 102.542  93.381  1.00  6.23              
ATOM   2797  O   ALA A 173     126.534 102.810  93.028  1.00  6.23              
ATOM   2798  N   VAL A 174     128.496 101.699  92.756  1.00  7.28              
ATOM   2799  H   VAL A 174     129.438 101.557  93.101  1.00  7.28              
ATOM   2800  CA  VAL A 174     128.128 101.096  91.508  1.00  7.28              
ATOM   2801  HA  VAL A 174     129.020 100.703  91.018  1.00  7.28              
ATOM   2802  CB  VAL A 174     127.163  99.916  91.810  1.00  7.28              
ATOM   2803  HB  VAL A 174     126.184 100.307  92.084  1.00  7.28              
ATOM   2804  CG1 VAL A 174     126.990  98.984  90.627  1.00  7.28              
ATOM   2805 1HG1 VAL A 174     126.191  98.266  90.804  1.00  7.28              
ATOM   2806 2HG1 VAL A 174     126.740  99.554  89.736  1.00  7.28              
ATOM   2807 3HG1 VAL A 174     127.917  98.444  90.437  1.00  7.28              
ATOM   2808  CG2 VAL A 174     127.635  99.014  92.968  1.00  7.28              
ATOM   2809 1HG2 VAL A 174     127.612  99.559  93.912  1.00  7.28              
ATOM   2810 2HG2 VAL A 174     126.986  98.142  93.056  1.00  7.28              
ATOM   2811 3HG2 VAL A 174     128.654  98.673  92.776  1.00  7.28              
ATOM   2812  C   VAL A 174     127.504 102.193  90.587  1.00  7.28              
ATOM   2813  O   VAL A 174     126.386 102.165  90.054  1.00  7.28              
ATOM   2814  N   VAL A 175     128.206 103.318  90.696  1.00  8.45              
ATOM   2815  H   VAL A 175     129.140 103.168  91.049  1.00  8.45              
ATOM   2816  CA  VAL A 175     127.698 104.688  90.928  1.00  8.45              
ATOM   2817  HA  VAL A 175     126.839 104.719  91.590  1.00  8.45              
ATOM   2818  CB  VAL A 175     128.939 105.481  91.495  1.00  8.45              
ATOM   2819  HB  VAL A 175     128.930 105.345  92.564  1.00  8.45              
ATOM   2820  CG1 VAL A 175     130.358 104.993  91.112  1.00  8.45              
ATOM   2821 1HG1 VAL A 175     131.108 105.615  91.604  1.00  8.45              
ATOM   2822 2HG1 VAL A 175     130.531 103.971  91.451  1.00  8.45              
ATOM   2823 3HG1 VAL A 175     130.527 105.053  90.038  1.00  8.45              
ATOM   2824  CG2 VAL A 175     128.978 106.986  91.192  1.00  8.45              
ATOM   2825 1HG2 VAL A 175     129.706 107.465  91.849  1.00  8.45              
ATOM   2826 2HG2 VAL A 175     129.274 107.172  90.158  1.00  8.45              
ATOM   2827 3HG2 VAL A 175     128.007 107.432  91.350  1.00  8.45              
ATOM   2828  C   VAL A 175     127.319 105.253  89.588  1.00  8.45              
ATOM   2829  O   VAL A 175     126.181 105.646  89.323  1.00  8.45              
ATOM   2830  N   HIS A 176     128.301 105.081  88.710  1.00  7.47              
ATOM   2831  H   HIS A 176     129.212 104.868  89.090  1.00  7.47              
ATOM   2832  CA  HIS A 176     128.177 104.814  87.312  1.00  7.47              
ATOM   2833  HA  HIS A 176     128.302 105.754  86.773  1.00  7.47              
ATOM   2834  CB  HIS A 176     129.301 103.866  86.857  1.00  7.47              
ATOM   2835  HB1 HIS A 176     129.060 103.497  85.859  1.00  7.47              
ATOM   2836  HB2 HIS A 176     129.345 103.003  87.524  1.00  7.47              
ATOM   2837  CG  HIS A 176     130.671 104.495  86.782  1.00  7.47              
ATOM   2838  ND1 HIS A 176     131.049 105.713  87.353  1.00  7.47              
ATOM   2839  CE1 HIS A 176     132.340 105.885  87.035  1.00  7.47              
ATOM   2840  HE1 HIS A 176     132.932 106.743  87.326  1.00  7.47              
ATOM   2841  NE2 HIS A 176     132.785 104.852  86.297  1.00  7.47              
ATOM   2842  HE2 HIS A 176     133.712 104.762  85.905  1.00  7.47              
ATOM   2843  CD2 HIS A 176     131.747 103.963  86.131  1.00  7.47              
ATOM   2844  HD2 HIS A 176     131.766 103.027  85.588  1.00  7.47              
ATOM   2845  C   HIS A 176     126.820 104.262  86.878  1.00  7.47              
ATOM   2846  O   HIS A 176     126.191 104.809  85.969  1.00  7.47              
ATOM   2847  N   SER A 177     126.354 103.197  87.524  1.00  6.62              
ATOM   2848  H   SER A 177     126.831 102.866  88.354  1.00  6.62              
ATOM   2849  CA  SER A 177     125.573 102.203  86.762  1.00  6.62              
ATOM   2850  HA  SER A 177     125.704 102.366  85.693  1.00  6.62              
ATOM   2851  CB  SER A 177     126.106 100.797  87.074  1.00  6.62              
ATOM   2852  HB1 SER A 177     125.760 100.097  86.314  1.00  6.62              
ATOM   2853  HB2 SER A 177     125.714 100.473  88.038  1.00  6.62              
ATOM   2854  OG  SER A 177     127.525 100.790  87.129  1.00  6.62              
ATOM   2855  HG  SER A 177     127.784  99.886  87.399  1.00  6.62              
ATOM   2856  C   SER A 177     124.101 102.256  87.051  1.00  6.62              
ATOM   2857  O   SER A 177     123.274 101.763  86.286  1.00  6.62              
ATOM   2858  N   ILE A 178     123.770 102.955  88.129  1.00  6.62              
ATOM   2859  H   ILE A 178     124.525 103.259  88.735  1.00  6.62              
ATOM   2860  CA  ILE A 178     122.386 103.353  88.418  1.00  6.62              
ATOM   2861  HA  ILE A 178     121.754 103.068  87.581  1.00  6.62              
ATOM   2862  CB  ILE A 178     121.933 102.518  89.630  1.00  6.62              
ATOM   2863  HB  ILE A 178     120.958 102.876  89.897  1.00  6.62              
ATOM   2864  CG2 ILE A 178     121.758 101.051  89.178  1.00  6.62              
ATOM   2865 1HG2 ILE A 178     121.124 100.986  88.294  1.00  6.62              
ATOM   2866 2HG2 ILE A 178     122.715 100.604  88.910  1.00  6.62              
ATOM   2867 3HG2 ILE A 178     121.311 100.462  89.968  1.00  6.62              
ATOM   2868  CG1 ILE A 178     122.808 102.690  90.897  1.00  6.62              
ATOM   2869 1HG1 ILE A 178     122.141 102.895  91.731  1.00  6.62              
ATOM   2870 2HG1 ILE A 178     123.451 103.564  90.782  1.00  6.62              
ATOM   2871  CD1 ILE A 178     123.679 101.497  91.304  1.00  6.62              
ATOM   2872  HD1 ILE A 178     123.070 100.676  91.664  1.00  6.62              
ATOM   2873  HD2 ILE A 178     124.258 101.139  90.458  1.00  6.62              
ATOM   2874  HD3 ILE A 178     124.350 101.804  92.102  1.00  6.62              
ATOM   2875  C   ILE A 178     122.272 104.871  88.504  1.00  6.62              
ATOM   2876  O   ILE A 178     121.586 105.464  89.344  1.00  6.62              
ATOM   2877  N   SER A 179     122.968 105.503  87.560  1.00  7.70              
ATOM   2878  H   SER A 179     123.613 104.939  87.018  1.00  7.70              
ATOM   2879  CA  SER A 179     122.731 106.865  87.101  1.00  7.70              
ATOM   2880  HA  SER A 179     122.397 107.492  87.917  1.00  7.70              
ATOM   2881  CB  SER A 179     124.063 107.410  86.537  1.00  7.70              
ATOM   2882  HB1 SER A 179     123.883 108.369  86.052  1.00  7.70              
ATOM   2883  HB2 SER A 179     124.463 106.723  85.789  1.00  7.70              
ATOM   2884  OG  SER A 179     125.026 107.600  87.549  1.00  7.70              
ATOM   2885  HG  SER A 179     125.390 106.747  87.853  1.00  7.70              
ATOM   2886  C   SER A 179     121.628 106.882  86.062  1.00  7.70              
ATOM   2887  O   SER A 179     120.472 106.856  86.440  1.00  7.70              
ATOM   2888  N   ASN A 180     121.998 106.887  84.791  1.00  8.86              
ATOM   2889  H   ASN A 180     122.967 106.654  84.632  1.00  8.86              
ATOM   2890  CA  ASN A 180     121.371 107.501  83.627  1.00  8.86              
ATOM   2891  HA  ASN A 180     121.511 108.590  83.744  1.00  8.86              
ATOM   2892  CB  ASN A 180     122.296 107.056  82.453  1.00  8.86              
ATOM   2893  HB1 ASN A 180     121.901 106.158  81.978  1.00  8.86              
ATOM   2894  HB2 ASN A 180     123.297 106.803  82.810  1.00  8.86              
ATOM   2895  CG  ASN A 180     122.530 108.119  81.386  1.00  8.86              
ATOM   2896  OD1 ASN A 180     123.535 108.803  81.409  1.00  8.86              
ATOM   2897  ND2 ASN A 180     121.631 108.284  80.450  1.00  8.86              
ATOM   2898 1HD2 ASN A 180     120.732 107.832  80.560  1.00  8.86              
ATOM   2899 2HD2 ASN A 180     121.814 108.987  79.760  1.00  8.86              
ATOM   2900  C   ASN A 180     119.870 107.344  83.274  1.00  8.86              
ATOM   2901  O   ASN A 180     119.548 107.174  82.091  1.00  8.86              
ATOM   2902  N   LEU A 181     118.960 107.267  84.250  1.00  9.05              
ATOM   2903  H   LEU A 181     119.252 107.558  85.178  1.00  9.05              
ATOM   2904  CA  LEU A 181     117.972 106.202  84.194  1.00  9.05              
ATOM   2905  HA  LEU A 181     118.182 105.755  83.234  1.00  9.05              
ATOM   2906  CB  LEU A 181     118.360 104.978  85.067  1.00  9.05              
ATOM   2907  HB1 LEU A 181     117.548 104.252  85.044  1.00  9.05              
ATOM   2908  HB2 LEU A 181     118.466 105.313  86.094  1.00  9.05              
ATOM   2909  CG  LEU A 181     119.652 104.209  84.651  1.00  9.05              
ATOM   2910  HG  LEU A 181     120.509 104.840  84.829  1.00  9.05              
ATOM   2911  CD1 LEU A 181     119.811 102.985  85.536  1.00  9.05              
ATOM   2912 1HD1 LEU A 181     118.967 102.306  85.410  1.00  9.05              
ATOM   2913 2HD1 LEU A 181     120.733 102.450  85.294  1.00  9.05              
ATOM   2914 3HD1 LEU A 181     119.870 103.311  86.562  1.00  9.05              
ATOM   2915  CD2 LEU A 181     119.758 103.710  83.211  1.00  9.05              
ATOM   2916 1HD2 LEU A 181     120.702 103.184  83.081  1.00  9.05              
ATOM   2917 2HD2 LEU A 181     118.956 103.018  83.001  1.00  9.05              
ATOM   2918 3HD2 LEU A 181     119.737 104.530  82.498  1.00  9.05              
ATOM   2919  C   LEU A 181     116.437 106.365  83.797  1.00  9.05              
ATOM   2920  O   LEU A 181     115.879 105.309  83.573  1.00  9.05              
ATOM   2921  N   LYS A 182     115.534 107.372  83.601  1.00  8.08              
ATOM   2922  H   LYS A 182     114.706 106.910  83.262  1.00  8.08              
ATOM   2923  CA  LYS A 182     115.262 108.831  83.831  1.00  8.08              
ATOM   2924  HA  LYS A 182     116.138 109.328  84.176  1.00  8.08              
ATOM   2925  CB  LYS A 182     115.112 109.415  82.404  1.00  8.08              
ATOM   2926  HB1 LYS A 182     115.981 109.108  81.817  1.00  8.08              
ATOM   2927  HB2 LYS A 182     115.173 110.501  82.448  1.00  8.08              
ATOM   2928  CG  LYS A 182     113.839 109.022  81.621  1.00  8.08              
ATOM   2929  HG1 LYS A 182     113.263 108.276  82.170  1.00  8.08              
ATOM   2930  HG2 LYS A 182     114.144 108.562  80.680  1.00  8.08              
ATOM   2931  CD  LYS A 182     112.928 110.221  81.286  1.00  8.08              
ATOM   2932  HD1 LYS A 182     112.078 109.860  80.705  1.00  8.08              
ATOM   2933  HD2 LYS A 182     113.491 110.934  80.681  1.00  8.08              
ATOM   2934  CE  LYS A 182     112.425 110.901  82.565  1.00  8.08              
ATOM   2935  HE1 LYS A 182     113.291 111.232  83.143  1.00  8.08              
ATOM   2936  HE2 LYS A 182     111.888 110.161  83.164  1.00  8.08              
ATOM   2937  NZ  LYS A 182     111.562 112.075  82.322  1.00  8.08              
ATOM   2938  HZ1 LYS A 182     111.193 112.395  83.210  1.00  8.08              
ATOM   2939  HZ2 LYS A 182     112.105 112.824  81.917  1.00  8.08              
ATOM   2940  HZ3 LYS A 182     110.793 111.838  81.711  1.00  8.08              
ATOM   2941  C   LYS A 182     113.959 109.207  84.673  1.00  8.08              
ATOM   2942  O   LYS A 182     113.822 110.356  85.052  1.00  8.08              
ATOM   2943  N   GLU A 183     112.986 108.331  84.994  1.00  7.58              
ATOM   2944  H   GLU A 183     113.197 107.373  84.740  1.00  7.58              
ATOM   2945  CA  GLU A 183     112.129 108.402  86.228  1.00  7.58              
ATOM   2946  HA  GLU A 183     112.282 109.379  86.690  1.00  7.58              
ATOM   2947  CB  GLU A 183     110.650 108.325  85.775  1.00  7.58              
ATOM   2948  HB1 GLU A 183     110.037 107.852  86.538  1.00  7.58              
ATOM   2949  HB2 GLU A 183     110.570 107.706  84.879  1.00  7.58              
ATOM   2950  CG  GLU A 183     110.008 109.687  85.495  1.00  7.58              
ATOM   2951  HG1 GLU A 183     108.996 109.528  85.116  1.00  7.58              
ATOM   2952  HG2 GLU A 183     110.580 110.210  84.727  1.00  7.58              
ATOM   2953  CD  GLU A 183     109.938 110.525  86.773  1.00  7.58              
ATOM   2954  OE1 GLU A 183     109.408 110.037  87.803  1.00  7.58              
ATOM   2955  OE2 GLU A 183     110.497 111.641  86.778  1.00  7.58              
ATOM   2956  C   GLU A 183     112.380 107.386  87.392  1.00  7.58              
ATOM   2957  O   GLU A 183     111.688 106.383  87.542  1.00  7.58              
ATOM   2958  N   LEU A 184     113.367 107.681  88.253  1.00  7.94              
ATOM   2959  H   LEU A 184     113.765 108.605  88.153  1.00  7.94              
ATOM   2960  CA  LEU A 184     113.806 106.935  89.453  1.00  7.94              
ATOM   2961  HA  LEU A 184     113.591 105.887  89.230  1.00  7.94              
ATOM   2962  CB  LEU A 184     115.230 106.952  90.086  1.00  7.94              
ATOM   2963  HB1 LEU A 184     115.950 106.712  89.320  1.00  7.94              
ATOM   2964  HB2 LEU A 184     115.321 106.091  90.713  1.00  7.94              
ATOM   2965  CG  LEU A 184     115.745 108.104  90.978  1.00  7.94              
ATOM   2966  HG  LEU A 184     115.412 109.076  90.651  1.00  7.94              
ATOM   2967  CD1 LEU A 184     115.273 108.004  92.392  1.00  7.94              
ATOM   2968 1HD1 LEU A 184     115.358 106.966  92.687  1.00  7.94              
ATOM   2969 2HD1 LEU A 184     115.863 108.620  93.067  1.00  7.94              
ATOM   2970 3HD1 LEU A 184     114.226 108.294  92.443  1.00  7.94              
ATOM   2971  CD2 LEU A 184     117.267 108.016  91.029  1.00  7.94              
ATOM   2972 1HD2 LEU A 184     117.646 108.195  90.033  1.00  7.94              
ATOM   2973 2HD2 LEU A 184     117.689 108.749  91.711  1.00  7.94              
ATOM   2974 3HD2 LEU A 184     117.576 107.027  91.346  1.00  7.94              
ATOM   2975  C   LEU A 184     112.756 107.380  90.428  1.00  7.94              
ATOM   2976  O   LEU A 184     112.384 108.550  90.551  1.00  7.94              
ATOM   2977  N   LYS A 185     112.227 106.354  91.031  1.00  8.75              
ATOM   2978  H   LYS A 185     112.634 105.445  90.852  1.00  8.75              
ATOM   2979  CA  LYS A 185     110.980 106.454  91.694  1.00  8.75              
ATOM   2980  HA  LYS A 185     110.747 107.504  91.871  1.00  8.75              
ATOM   2981  CB  LYS A 185     109.848 105.902  90.790  1.00  8.75              
ATOM   2982  HB1 LYS A 185     109.049 105.495  91.415  1.00  8.75              
ATOM   2983  HB2 LYS A 185     110.223 105.091  90.168  1.00  8.75              
ATOM   2984  CG  LYS A 185     109.219 106.952  89.862  1.00  8.75              
ATOM   2985  HG1 LYS A 185     109.967 107.321  89.163  1.00  8.75              
ATOM   2986  HG2 LYS A 185     108.850 107.788  90.456  1.00  8.75              
ATOM   2987  CD  LYS A 185     108.048 106.310  89.092  1.00  8.75              
ATOM   2988  HD1 LYS A 185     107.237 106.103  89.792  1.00  8.75              
ATOM   2989  HD2 LYS A 185     108.381 105.357  88.675  1.00  8.75              
ATOM   2990  CE  LYS A 185     107.505 107.150  87.929  1.00  8.75              
ATOM   2991  HE1 LYS A 185     106.602 106.663  87.548  1.00  8.75              
ATOM   2992  HE2 LYS A 185     108.246 107.144  87.126  1.00  8.75              
ATOM   2993  NZ  LYS A 185     107.208 108.548  88.318  1.00  8.75              
ATOM   2994  HZ1 LYS A 185     106.730 109.036  87.575  1.00  8.75              
ATOM   2995  HZ2 LYS A 185     106.674 108.599  89.170  1.00  8.75              
ATOM   2996  HZ3 LYS A 185     108.087 109.054  88.445  1.00  8.75              
ATOM   2997  C   LYS A 185     110.912 105.910  93.068  1.00  8.75              
ATOM   2998  O   LYS A 185     109.905 106.029  93.756  1.00  8.75              
ATOM   2999  N   SER A 186     112.036 105.361  93.436  1.00  9.18              
ATOM   3000  H   SER A 186     112.829 105.401  92.809  1.00  9.18              
ATOM   3001  CA  SER A 186     112.256 104.748  94.684  1.00  9.18              
ATOM   3002  HA  SER A 186     112.072 105.475  95.472  1.00  9.18              
ATOM   3003  CB  SER A 186     111.254 103.589  94.918  1.00  9.18              
ATOM   3004  HB1 SER A 186     111.205 102.960  94.034  1.00  9.18              
ATOM   3005  HB2 SER A 186     110.257 104.002  95.072  1.00  9.18              
ATOM   3006  OG  SER A 186     111.542 102.764  96.022  1.00  9.18              
ATOM   3007  HG  SER A 186     111.491 103.271  96.858  1.00  9.18              
ATOM   3008  C   SER A 186     113.707 104.410  94.722  1.00  9.18              
ATOM   3009  O   SER A 186     114.416 104.608  93.757  1.00  9.18              
ATOM   3010  N   LEU A 187     114.173 103.794  95.753  1.00  8.83              
ATOM   3011  H   LEU A 187     113.529 103.616  96.524  1.00  8.83              
ATOM   3012  CA  LEU A 187     115.263 102.878  95.616  1.00  8.83              
ATOM   3013  HA  LEU A 187     115.213 102.315  94.697  1.00  8.83              
ATOM   3014  CB  LEU A 187     116.665 103.601  95.637  1.00  8.83              
ATOM   3015  HB1 LEU A 187     117.327 103.071  96.279  1.00  8.83              
ATOM   3016  HB2 LEU A 187     116.603 104.474  96.225  1.00  8.83              
ATOM   3017  CG  LEU A 187     117.503 104.007  94.392  1.00  8.83              
ATOM   3018  HG  LEU A 187     117.606 103.162  93.723  1.00  8.83              
ATOM   3019  CD1 LEU A 187     117.108 105.208  93.550  1.00  8.83              
ATOM   3020 1HD1 LEU A 187     116.599 105.928  94.170  1.00  8.83              
ATOM   3021 2HD1 LEU A 187     117.951 105.672  93.041  1.00  8.83              
ATOM   3022 3HD1 LEU A 187     116.420 104.893  92.788  1.00  8.83              
ATOM   3023  CD2 LEU A 187     118.880 104.492  94.862  1.00  8.83              
ATOM   3024 1HD2 LEU A 187     119.541 104.540  94.000  1.00  8.83              
ATOM   3025 2HD2 LEU A 187     118.762 105.472  95.321  1.00  8.83              
ATOM   3026 3HD2 LEU A 187     119.328 103.860  95.608  1.00  8.83              
ATOM   3027  C   LEU A 187     114.880 102.064  96.861  1.00  8.83              
ATOM   3028  O   LEU A 187     115.657 102.196  97.760  1.00  8.83              
ATOM   3029  N   ASP A 188     113.744 101.361  97.066  1.00 10.55              
ATOM   3030  H   ASP A 188     112.941 101.444  96.443  1.00 10.55              
ATOM   3031  CA  ASP A 188     113.562 100.451  98.237  1.00 10.55              
ATOM   3032  HA  ASP A 188     114.026 101.010  99.041  1.00 10.55              
ATOM   3033  CB  ASP A 188     112.151 100.290  98.832  1.00 10.55              
ATOM   3034  HB1 ASP A 188     111.562  99.571  98.272  1.00 10.55              
ATOM   3035  HB2 ASP A 188     111.637 101.253  98.816  1.00 10.55              
ATOM   3036  CG  ASP A 188     112.308  99.822 100.289  1.00 10.55              
ATOM   3037  OD1 ASP A 188     112.869 100.571 101.123  1.00 10.55              
ATOM   3038  OD2 ASP A 188     111.965  98.680 100.664  1.00 10.55              
ATOM   3039  C   ASP A 188     114.384  99.218  98.223  1.00 10.55              
ATOM   3040  O   ASP A 188     113.901  98.086  98.145  1.00 10.55              
ATOM   3041  N   ILE A 189     115.635  99.542  98.137  1.00 12.11              
ATOM   3042  H   ILE A 189     115.897 100.516  98.272  1.00 12.11              
ATOM   3043  CA  ILE A 189     116.703  98.681  97.754  1.00 12.11              
ATOM   3044  HA  ILE A 189     116.320  98.188  96.897  1.00 12.11              
ATOM   3045  CB  ILE A 189     117.984  99.443  97.229  1.00 12.11              
ATOM   3046  HB  ILE A 189     118.061 100.079  98.024  1.00 12.11              
ATOM   3047  CG2 ILE A 189     119.471  98.933  97.214  1.00 12.11              
ATOM   3048 1HG2 ILE A 189     119.828  98.535  96.281  1.00 12.11              
ATOM   3049 2HG2 ILE A 189     119.710  98.363  98.097  1.00 12.11              
ATOM   3050 3HG2 ILE A 189     120.193  99.713  97.297  1.00 12.11              
ATOM   3051  CG1 ILE A 189     117.744 100.622  96.339  1.00 12.11              
ATOM   3052 1HG1 ILE A 189     117.548 101.377  97.059  1.00 12.11              
ATOM   3053 2HG1 ILE A 189     116.895 100.524  95.695  1.00 12.11              
ATOM   3054  CD1 ILE A 189     118.902 101.225  95.594  1.00 12.11              
ATOM   3055  HD1 ILE A 189     118.564 101.666  94.681  1.00 12.11              
ATOM   3056  HD2 ILE A 189     119.272 102.015  96.205  1.00 12.11              
ATOM   3057  HD3 ILE A 189     119.685 100.531  95.355  1.00 12.11              
ATOM   3058  C   ILE A 189     116.775  97.642  98.715  1.00 12.11              
ATOM   3059  O   ILE A 189     117.634  98.017  99.415  1.00 12.11              
ATOM   3060  N   SER A 190     116.006  96.589  98.917  1.00 14.13              
ATOM   3061  H   SER A 190     115.288  96.421  98.223  1.00 14.13              
ATOM   3062  CA  SER A 190     115.655  96.273 100.316  1.00 14.13              
ATOM   3063  HA  SER A 190     115.205  97.202 100.660  1.00 14.13              
ATOM   3064  CB  SER A 190     114.454  95.333 100.456  1.00 14.13              
ATOM   3065  HB1 SER A 190     114.808  94.363 100.785  1.00 14.13              
ATOM   3066  HB2 SER A 190     113.947  95.227  99.498  1.00 14.13              
ATOM   3067  OG  SER A 190     113.541  95.838 101.419  1.00 14.13              
ATOM   3068  HG  SER A 190     113.064  96.598 101.043  1.00 14.13              
ATOM   3069  C   SER A 190     116.796  96.002 101.328  1.00 14.13              
ATOM   3070  O   SER A 190     116.577  95.772 102.526  1.00 14.13              
ATOM   3071  N   SER A 191     118.049  96.154 100.872  1.00 16.64              
ATOM   3072  H   SER A 191     118.039  96.159  99.860  1.00 16.64              
ATOM   3073  CA  SER A 191     119.048  97.067 101.487  1.00 16.64              
ATOM   3074  HA  SER A 191     118.564  97.416 102.376  1.00 16.64              
ATOM   3075  CB  SER A 191     120.033  96.070 101.957  1.00 16.64              
ATOM   3076  HB1 SER A 191     120.927  96.611 102.231  1.00 16.64              
ATOM   3077  HB2 SER A 191     120.215  95.419 101.109  1.00 16.64              
ATOM   3078  OG  SER A 191     119.566  95.211 102.971  1.00 16.64              
ATOM   3079  HG  SER A 191     119.630  95.641 103.840  1.00 16.64              
ATOM   3080  C   SER A 191     119.703  98.350 100.901  1.00 16.64              
ATOM   3081  O   SER A 191     120.824  98.402 100.446  1.00 16.64              
ATOM   3082  N   ASN A 192     118.982  99.437 101.027  1.00 17.10              
ATOM   3083  H   ASN A 192     118.099  99.260 101.489  1.00 17.10              
ATOM   3084  CA  ASN A 192     118.866 100.468 100.056  1.00 17.10              
ATOM   3085  HA  ASN A 192     118.855  99.902  99.228  1.00 17.10              
ATOM   3086  CB  ASN A 192     117.447 101.021 100.217  1.00 17.10              
ATOM   3087  HB1 ASN A 192     117.033 101.397  99.316  1.00 17.10              
ATOM   3088  HB2 ASN A 192     117.674 101.810 100.813  1.00 17.10              
ATOM   3089  CG  ASN A 192     116.275 100.405 101.027  1.00 17.10              
ATOM   3090  OD1 ASN A 192     116.034  99.240 101.089  1.00 17.10              
ATOM   3091  ND2 ASN A 192     115.563 101.181 101.795  1.00 17.10              
ATOM   3092 1HD2 ASN A 192     115.634 102.184 101.784  1.00 17.10              
ATOM   3093 2HD2 ASN A 192     114.617 100.830 101.949  1.00 17.10              
ATOM   3094  C   ASN A 192     120.025 101.326  99.749  1.00 17.10              
ATOM   3095  O   ASN A 192     120.880 101.596 100.589  1.00 17.10              
ATOM   3096  N   LYS A 193     120.062 101.660  98.456  1.00 17.58              
ATOM   3097  H   LYS A 193     119.277 101.441  97.864  1.00 17.58              
ATOM   3098  CA  LYS A 193     121.210 102.314  97.913  1.00 17.58              
ATOM   3099  HA  LYS A 193     122.026 101.882  98.500  1.00 17.58              
ATOM   3100  CB  LYS A 193     121.832 102.116  96.493  1.00 17.58              
ATOM   3101  HB1 LYS A 193     122.594 102.893  96.410  1.00 17.58              
ATOM   3102  HB2 LYS A 193     121.181 102.346  95.661  1.00 17.58              
ATOM   3103  CG  LYS A 193     122.612 100.801  96.250  1.00 17.58              
ATOM   3104  HG1 LYS A 193     121.927  99.993  96.009  1.00 17.58              
ATOM   3105  HG2 LYS A 193     123.160 100.537  97.155  1.00 17.58              
ATOM   3106  CD  LYS A 193     123.625 100.975  95.099  1.00 17.58              
ATOM   3107  HD1 LYS A 193     124.303 101.791  95.363  1.00 17.58              
ATOM   3108  HD2 LYS A 193     123.112 101.269  94.185  1.00 17.58              
ATOM   3109  CE  LYS A 193     124.494  99.735  94.841  1.00 17.58              
ATOM   3110  HE1 LYS A 193     124.885  99.381  95.800  1.00 17.58              
ATOM   3111  HE2 LYS A 193     125.347 100.056  94.234  1.00 17.58              
ATOM   3112  NZ  LYS A 193     123.787  98.634  94.133  1.00 17.58              
ATOM   3113  HZ1 LYS A 193     122.980  98.302  94.646  1.00 17.58              
ATOM   3114  HZ2 LYS A 193     123.490  98.932  93.214  1.00 17.58              
ATOM   3115  HZ3 LYS A 193     124.409  97.843  94.006  1.00 17.58              
ATOM   3116  C   LYS A 193     121.303 103.684  98.408  1.00 17.58              
ATOM   3117  O   LYS A 193     122.420 104.106  98.657  1.00 17.58              
ATOM   3118  N   LEU A 194     120.107 104.269  98.477  1.00 16.56              
ATOM   3119  H   LEU A 194     119.306 103.659  98.467  1.00 16.56              
ATOM   3120  CA  LEU A 194     119.786 105.651  98.337  1.00 16.56              
ATOM   3121  HA  LEU A 194     118.960 105.750  97.643  1.00 16.56              
ATOM   3122  CB  LEU A 194     119.394 106.268  99.677  1.00 16.56              
ATOM   3123  HB1 LEU A 194     120.244 106.405 100.314  1.00 16.56              
ATOM   3124  HB2 LEU A 194     118.802 105.535 100.143  1.00 16.56              
ATOM   3125  CG  LEU A 194     118.593 107.547  99.731  1.00 16.56              
ATOM   3126  HG  LEU A 194     117.907 107.560  98.909  1.00 16.56              
ATOM   3127  CD1 LEU A 194     117.817 107.558 101.021  1.00 16.56              
ATOM   3128 1HD1 LEU A 194     118.459 107.781 101.873  1.00 16.56              
ATOM   3129 2HD1 LEU A 194     117.061 108.303 100.864  1.00 16.56              
ATOM   3130 3HD1 LEU A 194     117.302 106.618 101.190  1.00 16.56              
ATOM   3131  CD2 LEU A 194     119.382 108.831  99.737  1.00 16.56              
ATOM   3132 1HD2 LEU A 194     118.735 109.698  99.863  1.00 16.56              
ATOM   3133 2HD2 LEU A 194     120.132 108.790 100.525  1.00 16.56              
ATOM   3134 3HD2 LEU A 194     119.908 108.920  98.798  1.00 16.56              
ATOM   3135  C   LEU A 194     120.986 106.234  97.812  1.00 16.56              
ATOM   3136  O   LEU A 194     121.780 106.695  98.620  1.00 16.56              
ATOM   3137  N   VAL A 195     121.159 105.937  96.515  1.00 18.26              
ATOM   3138  H   VAL A 195     120.438 105.428  96.037  1.00 18.26              
ATOM   3139  CA  VAL A 195     122.442 106.082  95.877  1.00 18.26              
ATOM   3140  HA  VAL A 195     123.089 105.242  96.127  1.00 18.26              
ATOM   3141  CB  VAL A 195     122.340 106.254  94.344  1.00 18.26              
ATOM   3142  HB  VAL A 195     123.200 106.814  94.021  1.00 18.26              
ATOM   3143  CG1 VAL A 195     122.434 104.904  93.634  1.00 18.26              
ATOM   3144 1HG1 VAL A 195     122.339 105.047  92.559  1.00 18.26              
ATOM   3145 2HG1 VAL A 195     123.409 104.455  93.834  1.00 18.26              
ATOM   3146 3HG1 VAL A 195     121.667 104.224  93.989  1.00 18.26              
ATOM   3147  CG2 VAL A 195     121.140 107.069  93.829  1.00 18.26              
ATOM   3148 1HG2 VAL A 195     121.271 108.119  94.087  1.00 18.26              
ATOM   3149 2HG2 VAL A 195     121.077 106.990  92.747  1.00 18.26              
ATOM   3150 3HG2 VAL A 195     120.200 106.732  94.242  1.00 18.26              
ATOM   3151  C   VAL A 195     123.067 107.290  96.486  1.00 18.26              
ATOM   3152  O   VAL A 195     124.210 107.196  96.908  1.00 18.26              
ATOM   3153  N   THR A 196     122.221 108.346  96.652  1.00 17.47              
ATOM   3154  H   THR A 196     121.259 108.223  96.401  1.00 17.47              
ATOM   3155  CA  THR A 196     122.548 109.575  97.354  1.00 17.47              
ATOM   3156  HA  THR A 196     121.864 110.354  97.018  1.00 17.47              
ATOM   3157  CB  THR A 196     122.477 109.524  98.898  1.00 17.47              
ATOM   3158  HB  THR A 196     121.692 108.858  99.132  1.00 17.47              
ATOM   3159  CG2 THR A 196     123.642 109.044  99.759  1.00 17.47              
ATOM   3160 1HG2 THR A 196     124.384 109.827  99.896  1.00 17.47              
ATOM   3161 2HG2 THR A 196     123.273 108.751 100.739  1.00 17.47              
ATOM   3162 3HG2 THR A 196     124.121 108.172  99.315  1.00 17.47              
ATOM   3163  OG1 THR A 196     122.072 110.785  99.365  1.00 17.47              
ATOM   3164  HG1 THR A 196     122.734 111.015 100.036  1.00 17.47              
ATOM   3165  C   THR A 196     123.939 109.939  96.867  1.00 17.47              
ATOM   3166  O   THR A 196     124.812 110.452  97.549  1.00 17.47              
ATOM   3167  N   LEU A 197     124.105 109.601  95.595  1.00 15.05              
ATOM   3168  H   LEU A 197     123.330 109.213  95.095  1.00 15.05              
ATOM   3169  CA  LEU A 197     125.320 109.557  94.940  1.00 15.05              
ATOM   3170  HA  LEU A 197     125.899 110.250  95.489  1.00 15.05              
ATOM   3171  CB  LEU A 197     126.196 108.313  95.017  1.00 15.05              
ATOM   3172  HB1 LEU A 197     126.269 108.004  96.053  1.00 15.05              
ATOM   3173  HB2 LEU A 197     127.194 108.670  94.762  1.00 15.05              
ATOM   3174  CG  LEU A 197     125.928 107.072  94.174  1.00 15.05              
ATOM   3175  HG  LEU A 197     125.200 106.431  94.659  1.00 15.05              
ATOM   3176  CD1 LEU A 197     125.516 107.306  92.720  1.00 15.05              
ATOM   3177 1HD1 LEU A 197     125.475 106.362  92.179  1.00 15.05              
ATOM   3178 2HD1 LEU A 197     124.540 107.759  92.701  1.00 15.05              
ATOM   3179 3HD1 LEU A 197     126.202 107.990  92.235  1.00 15.05              
ATOM   3180  CD2 LEU A 197     127.250 106.353  94.163  1.00 15.05              
ATOM   3181 1HD2 LEU A 197     127.573 106.208  95.190  1.00 15.05              
ATOM   3182 2HD2 LEU A 197     127.126 105.404  93.662  1.00 15.05              
ATOM   3183 3HD2 LEU A 197     128.008 106.960  93.679  1.00 15.05              
ATOM   3184  C   LEU A 197     125.205 110.225  93.590  1.00 15.05              
ATOM   3185  O   LEU A 197     124.141 110.336  93.006  1.00 15.05              
ATOM   3186  N   TYR A 198     126.378 110.751  93.270  1.00 14.64              
ATOM   3187  H   TYR A 198     127.157 110.521  93.860  1.00 14.64              
ATOM   3188  CA  TYR A 198     126.659 111.669  92.210  1.00 14.64              
ATOM   3189  HA  TYR A 198     127.415 112.327  92.616  1.00 14.64              
ATOM   3190  CB  TYR A 198     127.387 110.894  91.113  1.00 14.64              
ATOM   3191  HB1 TYR A 198     127.157 111.377  90.186  1.00 14.64              
ATOM   3192  HB2 TYR A 198     127.008 109.875  91.037  1.00 14.64              
ATOM   3193  CG  TYR A 198     128.895 110.881  91.321  1.00 14.64              
ATOM   3194  CD1 TYR A 198     129.485 110.153  92.377  1.00 14.64              
ATOM   3195  HD1 TYR A 198     128.882 109.534  93.023  1.00 14.64              
ATOM   3196  CE1 TYR A 198     130.876 110.222  92.606  1.00 14.64              
ATOM   3197  HE1 TYR A 198     131.326 109.680  93.427  1.00 14.64              
ATOM   3198  CZ  TYR A 198     131.694 111.013  91.772  1.00 14.64              
ATOM   3199  OH  TYR A 198     133.041 111.065  91.971  1.00 14.64              
ATOM   3200  HH  TYR A 198     133.477 111.632  91.334  1.00 14.64              
ATOM   3201  CE2 TYR A 198     131.107 111.742  90.716  1.00 14.64              
ATOM   3202  HE2 TYR A 198     131.717 112.358  90.073  1.00 14.64              
ATOM   3203  CD2 TYR A 198     129.716 111.678  90.498  1.00 14.64              
ATOM   3204  HD2 TYR A 198     129.285 112.255  89.690  1.00 14.64              
ATOM   3205  C   TYR A 198     125.540 112.590  91.836  1.00 14.64              
ATOM   3206  O   TYR A 198     124.750 112.251  90.991  1.00 14.64              
ATOM   3207  N   HIS A 199     125.600 113.846  92.262  1.00 13.19              
ATOM   3208  H   HIS A 199     126.146 114.078  93.079  1.00 13.19              
ATOM   3209  CA  HIS A 199     125.252 114.963  91.389  1.00 13.19              
ATOM   3210  HA  HIS A 199     124.278 114.740  90.965  1.00 13.19              
ATOM   3211  CB  HIS A 199     125.084 116.274  92.179  1.00 13.19              
ATOM   3212  HB1 HIS A 199     125.896 116.966  91.956  1.00 13.19              
ATOM   3213  HB2 HIS A 199     125.109 116.089  93.249  1.00 13.19              
ATOM   3214  CG  HIS A 199     123.768 116.955  91.858  1.00 13.19              
ATOM   3215  ND1 HIS A 199     123.264 117.178  90.579  1.00 13.19              
ATOM   3216  CE1 HIS A 199     122.075 117.775  90.737  1.00 13.19              
ATOM   3217  HE1 HIS A 199     121.442 118.102  89.922  1.00 13.19              
ATOM   3218  NE2 HIS A 199     121.788 117.902  92.044  1.00 13.19              
ATOM   3219  HE2 HIS A 199     120.948 118.322  92.417  1.00 13.19              
ATOM   3220  CD2 HIS A 199     122.844 117.386  92.767  1.00 13.19              
ATOM   3221  HD2 HIS A 199     122.932 117.307  93.842  1.00 13.19              
ATOM   3222  C   HIS A 199     126.282 115.026  90.194  1.00 13.19              
ATOM   3223  O   HIS A 199     126.696 116.086  89.751  1.00 13.19              
ATOM   3224  N   SER A 200     126.667 113.856  89.604  1.00 12.19              
ATOM   3225  H   SER A 200     126.485 113.035  90.150  1.00 12.19              
ATOM   3226  CA  SER A 200     126.362 113.586  88.181  1.00 12.19              
ATOM   3227  HA  SER A 200     127.117 114.078  87.566  1.00 12.19              
ATOM   3228  CB  SER A 200     126.311 112.102  87.794  1.00 12.19              
ATOM   3229  HB1 SER A 200     125.897 112.013  86.791  1.00 12.19              
ATOM   3230  HB2 SER A 200     125.673 111.559  88.486  1.00 12.19              
ATOM   3231  OG  SER A 200     127.601 111.520  87.785  1.00 12.19              
ATOM   3232  HG  SER A 200     127.530 110.603  87.501  1.00 12.19              
ATOM   3233  C   SER A 200     125.010 114.272  87.923  1.00 12.19              
ATOM   3234  O   SER A 200     124.132 114.191  88.783  1.00 12.19              
ATOM   3235  N   ASP A 201     124.713 114.778  86.733  1.00 10.27              
ATOM   3236  H   ASP A 201     125.403 114.879  86.005  1.00 10.27              
ATOM   3237  CA  ASP A 201     123.338 114.493  86.311  1.00 10.27              
ATOM   3238  HA  ASP A 201     122.656 114.775  87.114  1.00 10.27              
ATOM   3239  CB  ASP A 201     122.908 115.277  85.064  1.00 10.27              
ATOM   3240  HB1 ASP A 201     123.444 114.914  84.187  1.00 10.27              
ATOM   3241  HB2 ASP A 201     123.152 116.329  85.213  1.00 10.27              
ATOM   3242  CG  ASP A 201     121.388 115.155  84.852  1.00 10.27              
ATOM   3243  OD1 ASP A 201     120.720 114.641  85.778  1.00 10.27              
ATOM   3244  OD2 ASP A 201     120.902 115.565  83.777  1.00 10.27              
ATOM   3245  C   ASP A 201     123.300 112.958  86.131  1.00 10.27              
ATOM   3246  O   ASP A 201     123.658 112.402  85.098  1.00 10.27              
ATOM   3247  N   ARG A 202     123.115 112.277  87.268  1.00  8.94              
ATOM   3248  H   ARG A 202     122.992 112.879  88.074  1.00  8.94              
ATOM   3249  CA  ARG A 202     123.049 110.841  87.501  1.00  8.94              
ATOM   3250  HA  ARG A 202     123.888 110.330  87.039  1.00  8.94              
ATOM   3251  CB  ARG A 202     123.007 110.612  89.014  1.00  8.94              
ATOM   3252  HB1 ARG A 202     122.011 110.832  89.310  1.00  8.94              
ATOM   3253  HB2 ARG A 202     123.594 111.408  89.382  1.00  8.94              
ATOM   3254  CG  ARG A 202     123.460 109.376  89.801  1.00  8.94              
ATOM   3255  HG1 ARG A 202     124.434 109.590  90.245  1.00  8.94              
ATOM   3256  HG2 ARG A 202     123.579 108.526  89.161  1.00  8.94              
ATOM   3257  CD  ARG A 202     122.468 109.002  90.923  1.00  8.94              
ATOM   3258  HD1 ARG A 202     122.075 109.890  91.417  1.00  8.94              
ATOM   3259  HD2 ARG A 202     122.992 108.427  91.674  1.00  8.94              
ATOM   3260  NE  ARG A 202     121.376 108.153  90.426  1.00  8.94              
ATOM   3261  HE  ARG A 202     121.581 107.162  90.336  1.00  8.94              
ATOM   3262  CZ  ARG A 202     120.356 108.567  89.713  1.00  8.94              
ATOM   3263  NH1 ARG A 202     119.855 109.759  89.745  1.00  8.94              
ATOM   3264 1HH1 ARG A 202     120.297 110.457  90.327  1.00  8.94              
ATOM   3265 2HH1 ARG A 202     119.471 110.095  88.866  1.00  8.94              
ATOM   3266  NH2 ARG A 202     119.850 107.751  88.872  1.00  8.94              
ATOM   3267 1HH2 ARG A 202     120.252 106.828  88.771  1.00  8.94              
ATOM   3268 2HH2 ARG A 202     119.396 108.124  88.046  1.00  8.94              
ATOM   3269  C   ARG A 202     121.706 110.561  86.801  1.00  8.94              
ATOM   3270  O   ARG A 202     120.657 110.885  87.385  1.00  8.94              
ATOM   3271  N   LEU A 203     121.736 110.228  85.520  1.00  7.77              
ATOM   3272  H   LEU A 203     122.646 110.008  85.155  1.00  7.77              
ATOM   3273  CA  LEU A 203     120.994 111.019  84.512  1.00  7.77              
ATOM   3274  HA  LEU A 203     121.058 112.043  84.854  1.00  7.77              
ATOM   3275  CB  LEU A 203     121.728 111.001  83.154  1.00  7.77              
ATOM   3276  HB1 LEU A 203     121.321 110.230  82.508  1.00  7.77              
ATOM   3277  HB2 LEU A 203     122.774 110.753  83.328  1.00  7.77              
ATOM   3278  CG  LEU A 203     121.695 112.326  82.364  1.00  7.77              
ATOM   3279  HG  LEU A 203     121.888 113.153  83.040  1.00  7.77              
ATOM   3280  CD1 LEU A 203     122.782 112.319  81.292  1.00  7.77              
ATOM   3281 1HD1 LEU A 203     122.770 113.263  80.749  1.00  7.77              
ATOM   3282 2HD1 LEU A 203     123.757 112.209  81.767  1.00  7.77              
ATOM   3283 3HD1 LEU A 203     122.632 111.493  80.598  1.00  7.77              
ATOM   3284  CD2 LEU A 203     120.362 112.554  81.647  1.00  7.77              
ATOM   3285 1HD2 LEU A 203     120.142 111.728  80.973  1.00  7.77              
ATOM   3286 2HD2 LEU A 203     119.554 112.658  82.362  1.00  7.77              
ATOM   3287 3HD2 LEU A 203     120.414 113.485  81.080  1.00  7.77              
ATOM   3288  C   LEU A 203     119.489 110.838  84.340  1.00  7.77              
ATOM   3289  O   LEU A 203     119.007 110.063  83.527  1.00  7.77              
ATOM   3290  N   PRO A 204     118.726 111.533  85.185  1.00  8.01              
ATOM   3291  CD  PRO A 204     118.458 112.947  85.090  1.00  8.01              
ATOM   3292  HD1 PRO A 204     118.986 113.430  84.269  1.00  8.01              
ATOM   3293  HD2 PRO A 204     118.727 113.421  86.033  1.00  8.01              
ATOM   3294  CG  PRO A 204     116.943 113.065  84.912  1.00  8.01              
ATOM   3295  HG1 PRO A 204     116.702 113.403  83.903  1.00  8.01              
ATOM   3296  HG2 PRO A 204     116.537 113.759  85.650  1.00  8.01              
ATOM   3297  CB  PRO A 204     116.405 111.648  85.147  1.00  8.01              
ATOM   3298  HB1 PRO A 204     116.164 111.248  84.177  1.00  8.01              
ATOM   3299  HB2 PRO A 204     115.571 111.689  85.841  1.00  8.01              
ATOM   3300  CA  PRO A 204     117.595 110.925  85.781  1.00  8.01              
ATOM   3301  HA  PRO A 204     117.624 111.377  86.760  1.00  8.01              
ATOM   3302  C   PRO A 204     117.871 109.430  86.105  1.00  8.01              
ATOM   3303  O   PRO A 204     118.892 109.087  86.683  1.00  8.01              
ATOM   3304  N   GLN A 205     116.954 108.474  86.014  1.00  7.39              
ATOM   3305  H   GLN A 205     116.280 108.667  85.291  1.00  7.39              
ATOM   3306  CA  GLN A 205     116.463 107.768  87.153  1.00  7.39              
ATOM   3307  HA  GLN A 205     117.286 107.406  87.763  1.00  7.39              
ATOM   3308  CB  GLN A 205     115.749 109.041  87.769  1.00  7.39              
ATOM   3309  HB1 GLN A 205     115.293 108.709  88.617  1.00  7.39              
ATOM   3310  HB2 GLN A 205     114.972 109.352  87.075  1.00  7.39              
ATOM   3311  CG  GLN A 205     116.198 110.344  88.507  1.00  7.39              
ATOM   3312  HG1 GLN A 205     116.907 110.961  88.007  1.00  7.39              
ATOM   3313  HG2 GLN A 205     116.703 110.145  89.442  1.00  7.39              
ATOM   3314  CD  GLN A 205     114.947 111.202  88.764  1.00  7.39              
ATOM   3315  OE1 GLN A 205     113.863 110.707  89.028  1.00  7.39              
ATOM   3316  NE2 GLN A 205     115.008 112.501  88.641  1.00  7.39              
ATOM   3317 1HE2 GLN A 205     115.909 112.968  88.595  1.00  7.39              
ATOM   3318 2HE2 GLN A 205     114.227 113.037  88.968  1.00  7.39              
ATOM   3319  C   GLN A 205     115.598 106.592  86.667  1.00  7.39              
ATOM   3320  O   GLN A 205     114.661 106.851  86.006  1.00  7.39              
ATOM   3321  N   SER A 206     115.737 105.306  86.864  1.00  6.53              
ATOM   3322  H   SER A 206     116.576 104.948  87.292  1.00  6.53              
ATOM   3323  CA  SER A 206     114.504 104.438  86.913  1.00  6.53              
ATOM   3324  HA  SER A 206     113.609 105.022  86.999  1.00  6.53              
ATOM   3325  CB  SER A 206     114.273 103.614  85.635  1.00  6.53              
ATOM   3326  HB1 SER A 206     113.677 102.752  85.936  1.00  6.53              
ATOM   3327  HB2 SER A 206     115.243 103.291  85.254  1.00  6.53              
ATOM   3328  OG  SER A 206     113.547 104.379  84.706  1.00  6.53              
ATOM   3329  HG  SER A 206     114.102 104.473  83.916  1.00  6.53              
ATOM   3330  C   SER A 206     114.536 103.607  88.147  1.00  6.53              
ATOM   3331  O   SER A 206     113.638 102.838  88.469  1.00  6.53              
ATOM   3332  N   LEU A 207     115.588 103.893  88.900  1.00  5.20              
ATOM   3333  H   LEU A 207     116.237 104.571  88.543  1.00  5.20              
ATOM   3334  CA  LEU A 207     115.925 103.316  90.132  1.00  5.20              
ATOM   3335  HA  LEU A 207     116.029 102.252  89.916  1.00  5.20              
ATOM   3336  CB  LEU A 207     117.271 103.771  90.636  1.00  5.20              
ATOM   3337  HB1 LEU A 207     117.491 103.197  91.533  1.00  5.20              
ATOM   3338  HB2 LEU A 207     117.223 104.823  90.889  1.00  5.20              
ATOM   3339  CG  LEU A 207     118.437 103.561  89.681  1.00  5.20              
ATOM   3340  HG  LEU A 207     119.292 103.401  90.323  1.00  5.20              
ATOM   3341  CD1 LEU A 207     118.332 102.401  88.690  1.00  5.20              
ATOM   3342 1HD1 LEU A 207     119.308 102.176  88.281  1.00  5.20              
ATOM   3343 2HD1 LEU A 207     117.980 101.501  89.183  1.00  5.20              
ATOM   3344 3HD1 LEU A 207     117.659 102.630  87.865  1.00  5.20              
ATOM   3345  CD2 LEU A 207     118.667 104.852  88.923  1.00  5.20              
ATOM   3346 1HD2 LEU A 207     119.484 104.724  88.220  1.00  5.20              
ATOM   3347 2HD2 LEU A 207     117.787 105.161  88.379  1.00  5.20              
ATOM   3348 3HD2 LEU A 207     118.928 105.608  89.657  1.00  5.20              
ATOM   3349  C   LEU A 207     114.788 103.369  91.127  1.00  5.20              
ATOM   3350  O   LEU A 207     114.010 104.321  91.181  1.00  5.20              
ATOM   3351  N   SER A 208     114.622 102.266  91.839  1.00  5.18              
ATOM   3352  H   SER A 208     115.300 101.519  91.777  1.00  5.18              
ATOM   3353  CA  SER A 208     113.350 102.035  92.497  1.00  5.18              
ATOM   3354  HA  SER A 208     113.203 102.742  93.265  1.00  5.18              
ATOM   3355  CB  SER A 208     112.134 102.208  91.564  1.00  5.18              
ATOM   3356  HB1 SER A 208     111.323 101.547  91.864  1.00  5.18              
ATOM   3357  HB2 SER A 208     112.464 102.009  90.561  1.00  5.18              
ATOM   3358  OG  SER A 208     111.537 103.460  91.490  1.00  5.18              
ATOM   3359  HG  SER A 208     112.250 104.068  91.238  1.00  5.18              
ATOM   3360  C   SER A 208     113.177 100.676  93.205  1.00  5.18              
ATOM   3361  O   SER A 208     112.508  99.763  92.742  1.00  5.18              
ATOM   3362  N   CYS A 209     113.811 100.556  94.345  1.00  4.84              
ATOM   3363  H   CYS A 209     114.097 101.424  94.756  1.00  4.84              
ATOM   3364  CA  CYS A 209     114.541  99.417  94.868  1.00  4.84              
ATOM   3365  HA  CYS A 209     114.939  99.657  95.773  1.00  4.84              
ATOM   3366  CB  CYS A 209     113.623  98.200  95.139  1.00  4.84              
ATOM   3367  HB1 CYS A 209     114.098  97.476  95.804  1.00  4.84              
ATOM   3368  HB2 CYS A 209     113.430  97.688  94.219  1.00  4.84              
ATOM   3369  SG  CYS A 209     112.001  98.665  95.806  1.00  4.84              
ATOM   3370  HG  CYS A 209     112.357  98.554  97.098  1.00  4.84              
ATOM   3371  C   CYS A 209     115.806  99.136  93.967  1.00  4.84              
ATOM   3372  O   CYS A 209     116.089  99.839  93.013  1.00  4.84              
ATOM   3373  N   LEU A 210     116.559  98.085  94.252  1.00  4.87              
ATOM   3374  H   LEU A 210     116.072  97.372  94.781  1.00  4.87              
ATOM   3375  CA  LEU A 210     118.028  97.992  94.516  1.00  4.87              
ATOM   3376  HA  LEU A 210     118.218  98.798  95.124  1.00  4.87              
ATOM   3377  CB  LEU A 210     119.050  98.392  93.395  1.00  4.87              
ATOM   3378  HB1 LEU A 210     118.885  97.849  92.521  1.00  4.87              
ATOM   3379  HB2 LEU A 210     120.044  98.111  93.742  1.00  4.87              
ATOM   3380  CG  LEU A 210     119.170  99.826  92.819  1.00  4.87              
ATOM   3381  HG  LEU A 210     118.506 100.477  93.348  1.00  4.87              
ATOM   3382  CD1 LEU A 210     120.629 100.285  92.867  1.00  4.87              
ATOM   3383 1HD1 LEU A 210     120.684 101.342  92.609  1.00  4.87              
ATOM   3384 2HD1 LEU A 210     121.054 100.128  93.848  1.00  4.87              
ATOM   3385 3HD1 LEU A 210     121.200  99.697  92.152  1.00  4.87              
ATOM   3386  CD2 LEU A 210     118.772 100.028  91.361  1.00  4.87              
ATOM   3387 1HD2 LEU A 210     118.806 101.094  91.160  1.00  4.87              
ATOM   3388 2HD2 LEU A 210     119.456  99.524  90.688  1.00  4.87              
ATOM   3389 3HD2 LEU A 210     117.763  99.670  91.173  1.00  4.87              
ATOM   3390  C   LEU A 210     118.062  96.754  95.558  1.00  4.87              
ATOM   3391  O   LEU A 210     116.998  96.294  95.952  1.00  4.87              
ATOM   3392  N   TYR A 211     119.153  96.312  96.190  1.00  4.93              
ATOM   3393  H   TYR A 211     120.021  96.478  95.697  1.00  4.93              
ATOM   3394  CA  TYR A 211     119.315  95.961  97.670  1.00  4.93              
ATOM   3395  HA  TYR A 211     118.810  96.546  98.380  1.00  4.93              
ATOM   3396  CB  TYR A 211     119.058  94.441  97.966  1.00  4.93              
ATOM   3397  HB1 TYR A 211     119.927  94.029  98.474  1.00  4.93              
ATOM   3398  HB2 TYR A 211     119.043  93.888  97.046  1.00  4.93              
ATOM   3399  CG  TYR A 211     117.888  93.901  98.768  1.00  4.93              
ATOM   3400  CD1 TYR A 211     118.135  93.311 100.028  1.00  4.93              
ATOM   3401  HD1 TYR A 211     119.109  93.402 100.490  1.00  4.93              
ATOM   3402  CE1 TYR A 211     117.148  92.535 100.662  1.00  4.93              
ATOM   3403  HE1 TYR A 211     117.337  92.073 101.618  1.00  4.93              
ATOM   3404  CZ  TYR A 211     115.928  92.279 100.007  1.00  4.93              
ATOM   3405  OH  TYR A 211     115.010  91.456 100.581  1.00  4.93              
ATOM   3406  HH  TYR A 211     114.265  91.318  99.992  1.00  4.93              
ATOM   3407  CE2 TYR A 211     115.666  92.889  98.762  1.00  4.93              
ATOM   3408  HE2 TYR A 211     114.740  92.693  98.244  1.00  4.93              
ATOM   3409  CD2 TYR A 211     116.639  93.706  98.153  1.00  4.93              
ATOM   3410  HD2 TYR A 211     116.451  94.110  97.170  1.00  4.93              
ATOM   3411  C   TYR A 211     120.835  96.110  97.865  1.00  4.93              
ATOM   3412  O   TYR A 211     121.575  96.139  96.871  1.00  4.93              
ATOM   3413  N   LEU A 212     121.254  96.129  99.130  1.00  5.36              
ATOM   3414  H   LEU A 212     120.551  96.198  99.841  1.00  5.36              
ATOM   3415  CA  LEU A 212     122.625  95.955  99.567  1.00  5.36              
ATOM   3416  HA  LEU A 212     123.068  95.555  98.660  1.00  5.36              
ATOM   3417  CB  LEU A 212     123.421  97.247  99.779  1.00  5.36              
ATOM   3418  HB1 LEU A 212     123.607  97.402 100.842  1.00  5.36              
ATOM   3419  HB2 LEU A 212     122.865  98.096  99.393  1.00  5.36              
ATOM   3420  CG  LEU A 212     124.742  97.282  99.001  1.00  5.36              
ATOM   3421  HG  LEU A 212     125.165  98.235  99.211  1.00  5.36              
ATOM   3422  CD1 LEU A 212     125.760  96.241  99.436  1.00  5.36              
ATOM   3423 1HD1 LEU A 212     126.750  96.521  99.077  1.00  5.36              
ATOM   3424 2HD1 LEU A 212     125.778  96.178 100.524  1.00  5.36              
ATOM   3425 3HD1 LEU A 212     125.495  95.271  99.017  1.00  5.36              
ATOM   3426  CD2 LEU A 212     124.574  97.255  97.480  1.00  5.36              
ATOM   3427 1HD2 LEU A 212     125.493  97.601  97.016  1.00  5.36              
ATOM   3428 2HD2 LEU A 212     124.360  96.244  97.133  1.00  5.36              
ATOM   3429 3HD2 LEU A 212     123.751  97.912  97.203  1.00  5.36              
ATOM   3430  C   LEU A 212     122.950  94.774 100.471  1.00  5.36              
ATOM   3431  O   LEU A 212     123.625  93.848 100.058  1.00  5.36              
ATOM   3432  N   GLY A 213     122.424  94.732 101.680  1.00  5.38              
ATOM   3433  H   GLY A 213     121.941  95.549 101.994  1.00  5.38              
ATOM   3434  CA  GLY A 213     122.383  93.556 102.537  1.00  5.38              
ATOM   3435  HA1 GLY A 213     121.846  92.772 102.003  1.00  5.38              
ATOM   3436  HA2 GLY A 213     121.853  93.717 103.467  1.00  5.38              
ATOM   3437  C   GLY A 213     123.789  93.071 102.772  1.00  5.38              
ATOM   3438  O   GLY A 213     124.766  93.749 102.469  1.00  5.38              
ATOM   3439  N   ASN A 214     123.822  91.866 103.288  1.00  5.50              
ATOM   3440  H   ASN A 214     122.908  91.513 103.535  1.00  5.50              
ATOM   3441  CA  ASN A 214     124.881  90.884 103.383  1.00  5.50              
ATOM   3442  HA  ASN A 214     125.303  90.880 104.377  1.00  5.50              
ATOM   3443  CB  ASN A 214     124.053  89.579 103.170  1.00  5.50              
ATOM   3444  HB1 ASN A 214     124.672  88.702 103.204  1.00  5.50              
ATOM   3445  HB2 ASN A 214     123.654  89.638 102.167  1.00  5.50              
ATOM   3446  CG  ASN A 214     122.810  89.373 104.036  1.00  5.50              
ATOM   3447  OD1 ASN A 214     121.779  89.986 103.806  1.00  5.50              
ATOM   3448  ND2 ASN A 214     122.821  88.538 105.052  1.00  5.50              
ATOM   3449 1HD2 ASN A 214     123.679  88.091 105.352  1.00  5.50              
ATOM   3450 2HD2 ASN A 214     121.976  88.433 105.604  1.00  5.50              
ATOM   3451  C   ASN A 214     126.084  91.039 102.386  1.00  5.50              
ATOM   3452  O   ASN A 214     126.260  90.234 101.483  1.00  5.50              
ATOM   3453  N   ASN A 215     126.885  92.103 102.473  1.00  5.52              
ATOM   3454  H   ASN A 215     126.624  92.786 103.165  1.00  5.52              
ATOM   3455  CA  ASN A 215     127.913  92.537 101.527  1.00  5.52              
ATOM   3456  HA  ASN A 215     128.461  91.680 101.131  1.00  5.52              
ATOM   3457  CB  ASN A 215     127.286  93.362 100.376  1.00  5.52              
ATOM   3458  HB1 ASN A 215     128.030  94.061  99.996  1.00  5.52              
ATOM   3459  HB2 ASN A 215     126.471  93.961 100.764  1.00  5.52              
ATOM   3460  CG  ASN A 215     126.791  92.586  99.177  1.00  5.52              
ATOM   3461  OD1 ASN A 215     127.488  92.406  98.196  1.00  5.52              
ATOM   3462  ND2 ASN A 215     125.558  92.174  99.162  1.00  5.52              
ATOM   3463 1HD2 ASN A 215     124.882  92.590  99.796  1.00  5.52              
ATOM   3464 2HD2 ASN A 215     125.219  91.678  98.352  1.00  5.52              
ATOM   3465  C   ASN A 215     128.883  93.499 102.230  1.00  5.52              
ATOM   3466  O   ASN A 215     128.471  94.533 102.767  1.00  5.52              
ATOM   3467  N   MET A 216     130.175  93.192 102.239  1.00  5.59              
ATOM   3468  H   MET A 216     130.460  92.346 101.760  1.00  5.59              
ATOM   3469  CA  MET A 216     131.075  93.681 103.285  1.00  5.59              
ATOM   3470  HA  MET A 216     130.464  93.790 104.162  1.00  5.59              
ATOM   3471  CB  MET A 216     132.188  92.615 103.499  1.00  5.59              
ATOM   3472  HB1 MET A 216     132.772  92.884 104.378  1.00  5.59              
ATOM   3473  HB2 MET A 216     132.874  92.651 102.653  1.00  5.59              
ATOM   3474  CG  MET A 216     131.749  91.152 103.682  1.00  5.59              
ATOM   3475  HG1 MET A 216     130.873  91.103 104.325  1.00  5.59              
ATOM   3476  HG2 MET A 216     132.553  90.619 104.191  1.00  5.59              
ATOM   3477  SD  MET A 216     131.369  90.239 102.165  1.00  5.59              
ATOM   3478  CE  MET A 216     133.019  90.097 101.418  1.00  5.59              
ATOM   3479  HE1 MET A 216     132.964  89.448 100.545  1.00  5.59              
ATOM   3480  HE2 MET A 216     133.377  91.078 101.107  1.00  5.59              
ATOM   3481  HE3 MET A 216     133.716  89.665 102.136  1.00  5.59              
ATOM   3482  C   MET A 216     131.733  95.070 103.048  1.00  5.59              
ATOM   3483  O   MET A 216     132.958  95.195 103.064  1.00  5.59              
ATOM   3484  N   LEU A 217     130.960  96.158 102.901  1.00  5.58              
ATOM   3485  H   LEU A 217     129.960  96.030 102.820  1.00  5.58              
ATOM   3486  CA  LEU A 217     131.512  97.505 103.176  1.00  5.58              
ATOM   3487  HA  LEU A 217     132.360  97.648 102.502  1.00  5.58              
ATOM   3488  CB  LEU A 217     130.490  98.624 102.900  1.00  5.58              
ATOM   3489  HB1 LEU A 217     129.725  98.607 103.666  1.00  5.58              
ATOM   3490  HB2 LEU A 217     130.007  98.446 101.938  1.00  5.58              
ATOM   3491  CG  LEU A 217     131.083 100.050 102.928  1.00  5.58              
ATOM   3492  HG  LEU A 217     131.718 100.210 103.789  1.00  5.58              
ATOM   3493  CD1 LEU A 217     131.927 100.285 101.677  1.00  5.58              
ATOM   3494 1HD1 LEU A 217     132.962 100.016 101.894  1.00  5.58              
ATOM   3495 2HD1 LEU A 217     131.589  99.642 100.874  1.00  5.58              
ATOM   3496 3HD1 LEU A 217     131.909 101.334 101.386  1.00  5.58              
ATOM   3497  CD2 LEU A 217     129.942 101.033 103.121  1.00  5.58              
ATOM   3498 1HD2 LEU A 217     130.245 102.038 102.829  1.00  5.58              
ATOM   3499 2HD2 LEU A 217     129.085 100.700 102.551  1.00  5.58              
ATOM   3500 3HD2 LEU A 217     129.656 101.047 104.173  1.00  5.58              
ATOM   3501  C   LEU A 217     132.032  97.664 104.606  1.00  5.58              
ATOM   3502  O   LEU A 217     131.382  97.171 105.520  1.00  5.58              
ATOM   3503  N   THR A 218     133.088  98.457 104.791  1.00  5.67              
ATOM   3504  H   THR A 218     133.627  98.726 103.981  1.00  5.67              
ATOM   3505  CA  THR A 218     133.637  98.832 106.101  1.00  5.67              
ATOM   3506  HA  THR A 218     133.016  98.418 106.895  1.00  5.67              
ATOM   3507  CB  THR A 218     135.049  98.244 106.239  1.00  5.67              
ATOM   3508  HB  THR A 218     135.495  98.598 107.170  1.00  5.67              
ATOM   3509  CG2 THR A 218     135.062  96.716 106.234  1.00  5.67              
ATOM   3510 1HG2 THR A 218     136.071  96.359 106.436  1.00  5.67              
ATOM   3511 2HG2 THR A 218     134.392  96.339 107.006  1.00  5.67              
ATOM   3512 3HG2 THR A 218     134.742  96.335 105.263  1.00  5.67              
ATOM   3513  OG1 THR A 218     135.827  98.682 105.144  1.00  5.67              
ATOM   3514  HG1 THR A 218     136.750  98.692 105.415  1.00  5.67              
ATOM   3515  C   THR A 218     133.757 100.332 106.365  1.00  5.67              
ATOM   3516  O   THR A 218     133.635 100.741 107.523  1.00  5.67              
ATOM   3517  N   THR A 219     133.936 101.123 105.300  1.00  5.70              
ATOM   3518  H   THR A 219     134.063 100.665 104.411  1.00  5.70              
ATOM   3519  CA  THR A 219     134.191 102.571 105.306  1.00  5.70              
ATOM   3520  HA  THR A 219     133.980 102.970 106.300  1.00  5.70              
ATOM   3521  CB  THR A 219     135.659 102.888 104.958  1.00  5.70              
ATOM   3522  HB  THR A 219     135.813 102.734 103.889  1.00  5.70              
ATOM   3523  CG2 THR A 219     136.050 104.322 105.321  1.00  5.70              
ATOM   3524 1HG2 THR A 219     137.086 104.505 105.037  1.00  5.70              
ATOM   3525 2HG2 THR A 219     135.417 105.030 104.786  1.00  5.70              
ATOM   3526 3HG2 THR A 219     135.936 104.474 106.396  1.00  5.70              
ATOM   3527  OG1 THR A 219     136.541 102.035 105.656  1.00  5.70              
ATOM   3528  HG1 THR A 219     137.428 102.231 105.349  1.00  5.70              
ATOM   3529  C   THR A 219     133.273 103.218 104.293  1.00  5.70              
ATOM   3530  O   THR A 219     133.146 102.740 103.168  1.00  5.70              
ATOM   3531  N   LEU A 220     132.643 104.321 104.674  1.00  5.58              
ATOM   3532  H   LEU A 220     132.811 104.675 105.605  1.00  5.58              
ATOM   3533  CA  LEU A 220     131.708 105.060 103.832  1.00  5.58              
ATOM   3534  HA  LEU A 220     131.752 104.681 102.815  1.00  5.58              
ATOM   3535  CB  LEU A 220     130.298 104.800 104.394  1.00  5.58              
ATOM   3536  HB1 LEU A 220     130.173 105.368 105.314  1.00  5.58              
ATOM   3537  HB2 LEU A 220     130.231 103.743 104.655  1.00  5.58              
ATOM   3538  CG  LEU A 220     129.139 105.097 103.431  1.00  5.58              
ATOM   3539  HG  LEU A 220     129.316 104.580 102.487  1.00  5.58              
ATOM   3540  CD1 LEU A 220     127.837 104.568 104.036  1.00  5.58              
ATOM   3541 1HD1 LEU A 220     126.993 104.881 103.417  1.00  5.58              
ATOM   3542 2HD1 LEU A 220     127.870 103.482 104.064  1.00  5.58              
ATOM   3543 3HD1 LEU A 220     127.690 104.958 105.038  1.00  5.58              
ATOM   3544  CD2 LEU A 220     128.978 106.585 103.155  1.00  5.58              
ATOM   3545 1HD2 LEU A 220     128.073 106.737 102.567  1.00  5.58              
ATOM   3546 2HD2 LEU A 220     128.898 107.153 104.078  1.00  5.58              
ATOM   3547 3HD2 LEU A 220     129.802 106.964 102.555  1.00  5.58              
ATOM   3548  C   LEU A 220     132.184 106.504 103.869  1.00  5.58              
ATOM   3549  O   LEU A 220     132.342 107.106 104.937  1.00  5.58              
ATOM   3550  N   GLU A 221     132.526 106.974 102.679  1.00  5.51              
ATOM   3551  H   GLU A 221     132.217 106.464 101.860  1.00  5.51              
ATOM   3552  CA  GLU A 221     133.402 108.106 102.413  1.00  5.51              
ATOM   3553  HA  GLU A 221     133.686 108.575 103.355  1.00  5.51              
ATOM   3554  CB  GLU A 221     134.666 107.523 101.754  1.00  5.51              
ATOM   3555  HB1 GLU A 221     134.437 107.212 100.734  1.00  5.51              
ATOM   3556  HB2 GLU A 221     134.939 106.622 102.308  1.00  5.51              
ATOM   3557  CG  GLU A 221     135.907 108.421 101.776  1.00  5.51              
ATOM   3558  HG1 GLU A 221     136.796 107.786 101.813  1.00  5.51              
ATOM   3559  HG2 GLU A 221     135.901 109.042 102.675  1.00  5.51              
ATOM   3560  CD  GLU A 221     135.962 109.276 100.519  1.00  5.51              
ATOM   3561  OE1 GLU A 221     136.393 108.733  99.472  1.00  5.51              
ATOM   3562  OE2 GLU A 221     135.440 110.411 100.596  1.00  5.51              
ATOM   3563  C   GLU A 221     132.584 109.120 101.603  1.00  5.51              
ATOM   3564  O   GLU A 221     131.648 108.748 100.903  1.00  5.51              
ATOM   3565  N   CYS A 222     132.850 110.415 101.737  1.00  5.34              
ATOM   3566  H   CYS A 222     133.760 110.675 102.096  1.00  5.34              
ATOM   3567  CA  CYS A 222     132.022 111.451 101.110  1.00  5.34              
ATOM   3568  HA  CYS A 222     130.997 111.401 101.479  1.00  5.34              
ATOM   3569  CB  CYS A 222     132.688 112.777 101.505  1.00  5.34              
ATOM   3570  HB1 CYS A 222     133.690 112.822 101.067  1.00  5.34              
ATOM   3571  HB2 CYS A 222     132.791 112.830 102.586  1.00  5.34              
ATOM   3572  SG  CYS A 222     131.730 114.198 100.929  1.00  5.34              
ATOM   3573  HG  CYS A 222     131.497 113.761  99.679  1.00  5.34              
ATOM   3574  C   CYS A 222     131.990 111.317  99.583  1.00  5.34              
ATOM   3575  O   CYS A 222     130.973 111.556  98.945  1.00  5.34              
ATOM   3576  N   ARG A 223     133.110 110.906  98.990  1.00  5.31              
ATOM   3577  H   ARG A 223     133.929 110.762  99.579  1.00  5.31              
ATOM   3578  CA  ARG A 223     133.252 110.649  97.558  1.00  5.31              
ATOM   3579  HA  ARG A 223     132.677 111.406  97.019  1.00  5.31              
ATOM   3580  CB  ARG A 223     134.743 110.868  97.212  1.00  5.31              
ATOM   3581  HB1 ARG A 223     135.362 110.399  97.968  1.00  5.31              
ATOM   3582  HB2 ARG A 223     134.925 111.938  97.322  1.00  5.31              
ATOM   3583  CG  ARG A 223     135.300 110.475  95.827  1.00  5.31              
ATOM   3584  HG1 ARG A 223     136.261 110.982  95.726  1.00  5.31              
ATOM   3585  HG2 ARG A 223     134.647 110.874  95.050  1.00  5.31              
ATOM   3586  CD  ARG A 223     135.562 108.979  95.547  1.00  5.31              
ATOM   3587  HD1 ARG A 223     136.469 108.900  94.945  1.00  5.31              
ATOM   3588  HD2 ARG A 223     134.755 108.589  94.930  1.00  5.31              
ATOM   3589  NE  ARG A 223     135.733 108.161  96.766  1.00  5.31              
ATOM   3590  HE  ARG A 223     136.295 108.550  97.523  1.00  5.31              
ATOM   3591  CZ  ARG A 223     135.142 107.024  97.071  1.00  5.31              
ATOM   3592  NH1 ARG A 223     134.220 106.478  96.339  1.00  5.31              
ATOM   3593 1HH1 ARG A 223     133.780 107.040  95.634  1.00  5.31              
ATOM   3594 2HH1 ARG A 223     133.831 105.591  96.639  1.00  5.31              
ATOM   3595  NH2 ARG A 223     135.442 106.427  98.178  1.00  5.31              
ATOM   3596 1HH2 ARG A 223     135.994 106.977  98.825  1.00  5.31              
ATOM   3597 2HH2 ARG A 223     134.783 105.741  98.517  1.00  5.31              
ATOM   3598  C   ARG A 223     132.636 109.319  97.095  1.00  5.31              
ATOM   3599  O   ARG A 223     132.615 109.044  95.895  1.00  5.31              
ATOM   3600  N   ASN A 224     132.084 108.503  97.995  1.00  5.28              
ATOM   3601  H   ASN A 224     132.130 108.772  98.970  1.00  5.28              
ATOM   3602  CA  ASN A 224     131.065 107.520  97.614  1.00  5.28              
ATOM   3603  HA  ASN A 224     131.410 106.917  96.775  1.00  5.28              
ATOM   3604  CB  ASN A 224     130.708 106.585  98.784  1.00  5.28              
ATOM   3605  HB1 ASN A 224     129.844 105.998  98.484  1.00  5.28              
ATOM   3606  HB2 ASN A 224     130.355 107.175  99.624  1.00  5.28              
ATOM   3607  CG  ASN A 224     131.769 105.625  99.278  1.00  5.28              
ATOM   3608  OD1 ASN A 224     132.857 105.456  98.749  1.00  5.28              
ATOM   3609  ND2 ASN A 224     131.478 104.953 100.366  1.00  5.28              
ATOM   3610 1HD2 ASN A 224     130.523 105.029 100.689  1.00  5.28              
ATOM   3611 2HD2 ASN A 224     132.108 104.228 100.656  1.00  5.28              
ATOM   3612  C   ASN A 224     129.768 108.238  97.176  1.00  5.28              
ATOM   3613  O   ASN A 224     129.223 107.957  96.108  1.00  5.28              
ATOM   3614  N   ASP A 225     129.334 109.209  97.979  1.00  5.20              
ATOM   3615  H   ASP A 225     129.916 109.455  98.764  1.00  5.20              
ATOM   3616  CA  ASP A 225     127.954 109.674  98.087  1.00  5.20              
ATOM   3617  HA  ASP A 225     127.272 109.085  97.487  1.00  5.20              
ATOM   3618  CB  ASP A 225     127.512 109.602  99.563  1.00  5.20              
ATOM   3619  HB1 ASP A 225     126.601 110.190  99.674  1.00  5.20              
ATOM   3620  HB2 ASP A 225     128.275 110.070 100.189  1.00  5.20              
ATOM   3621  CG  ASP A 225     127.239 108.212 100.116  1.00  5.20              
ATOM   3622  OD1 ASP A 225     127.769 107.234  99.550  1.00  5.20              
ATOM   3623  OD2 ASP A 225     126.554 108.156 101.160  1.00  5.20              
ATOM   3624  C   ASP A 225     127.899 111.166  97.710  1.00  5.20              
ATOM   3625  O   ASP A 225     128.251 112.091  98.451  1.00  5.20              
ATOM   3626  N   SER A 226     127.451 111.418  96.493  1.00  5.71              
ATOM   3627  H   SER A 226     127.152 110.612  95.970  1.00  5.71              
ATOM   3628  CA  SER A 226     127.317 112.744  95.912  1.00  5.71              
ATOM   3629  HA  SER A 226     127.506 113.452  96.720  1.00  5.71              
ATOM   3630  CB  SER A 226     128.476 112.992  94.940  1.00  5.71              
ATOM   3631  HB1 SER A 226     128.291 113.875  94.329  1.00  5.71              
ATOM   3632  HB2 SER A 226     128.618 112.126  94.296  1.00  5.71              
ATOM   3633  OG  SER A 226     129.657 113.200  95.688  1.00  5.71              
ATOM   3634  HG  SER A 226     129.589 112.721  96.527  1.00  5.71              
ATOM   3635  C   SER A 226     125.943 113.254  95.455  1.00  5.71              
ATOM   3636  O   SER A 226     125.899 114.315  94.858  1.00  5.71              
ATOM   3637  N   LEU A 227     124.863 112.545  95.789  1.00  5.70              
ATOM   3638  H   LEU A 227     125.072 111.818  96.464  1.00  5.70              
ATOM   3639  CA  LEU A 227     123.424 112.635  95.456  1.00  5.70              
ATOM   3640  HA  LEU A 227     123.086 111.672  95.150  1.00  5.70              
ATOM   3641  CB  LEU A 227     122.620 112.959  96.745  1.00  5.70              
ATOM   3642  HB1 LEU A 227     122.980 112.305  97.530  1.00  5.70              
ATOM   3643  HB2 LEU A 227     121.585 112.687  96.535  1.00  5.70              
ATOM   3644  CG  LEU A 227     122.606 114.377  97.350  1.00  5.70              
ATOM   3645  HG  LEU A 227     122.255 115.106  96.625  1.00  5.70              
ATOM   3646  CD1 LEU A 227     121.600 114.371  98.497  1.00  5.70              
ATOM   3647 1HD1 LEU A 227     121.534 115.371  98.920  1.00  5.70              
ATOM   3648 2HD1 LEU A 227     120.619 114.084  98.119  1.00  5.70              
ATOM   3649 3HD1 LEU A 227     121.917 113.667  99.268  1.00  5.70              
ATOM   3650  CD2 LEU A 227     123.948 114.830  97.932  1.00  5.70              
ATOM   3651 1HD2 LEU A 227     123.818 115.754  98.490  1.00  5.70              
ATOM   3652 2HD2 LEU A 227     124.355 114.054  98.585  1.00  5.70              
ATOM   3653 3HD2 LEU A 227     124.642 115.022  97.117  1.00  5.70              
ATOM   3654  C   LEU A 227     122.992 113.556  94.340  1.00  5.70              
ATOM   3655  O   LEU A 227     123.140 114.770  94.379  1.00  5.70              
ATOM   3656  N   SER A 228     122.330 112.930  93.381  1.00  6.14              
ATOM   3657  H   SER A 228     122.314 111.923  93.375  1.00  6.14              
ATOM   3658  CA  SER A 228     121.805 113.652  92.254  1.00  6.14              
ATOM   3659  HA  SER A 228     122.506 114.464  92.062  1.00  6.14              
ATOM   3660  CB  SER A 228     121.885 112.802  90.999  1.00  6.14              
ATOM   3661  HB1 SER A 228     122.495 111.937  91.227  1.00  6.14              
ATOM   3662  HB2 SER A 228     122.368 113.384  90.217  1.00  6.14              
ATOM   3663  OG  SER A 228     120.658 112.333  90.502  1.00  6.14              
ATOM   3664  HG  SER A 228     120.590 112.641  89.581  1.00  6.14              
ATOM   3665  C   SER A 228     120.482 114.378  92.448  1.00  6.14              
ATOM   3666  O   SER A 228     119.925 114.388  93.537  1.00  6.14              
ATOM   3667  N   SER A 229     119.964 114.930  91.348  1.00  6.37              
ATOM   3668  H   SER A 229     120.575 115.010  90.547  1.00  6.37              
ATOM   3669  CA  SER A 229     118.534 115.155  91.113  1.00  6.37              
ATOM   3670  HA  SER A 229     118.078 115.425  92.067  1.00  6.37              
ATOM   3671  CB  SER A 229     118.371 116.365  90.181  1.00  6.37              
ATOM   3672  HB1 SER A 229     118.680 116.104  89.167  1.00  6.37              
ATOM   3673  HB2 SER A 229     118.997 117.183  90.541  1.00  6.37              
ATOM   3674  OG  SER A 229     117.029 116.800  90.181  1.00  6.37              
ATOM   3675  HG  SER A 229     116.508 116.108  89.751  1.00  6.37              
ATOM   3676  C   SER A 229     117.766 113.917  90.589  1.00  6.37              
ATOM   3677  O   SER A 229     117.054 113.997  89.594  1.00  6.37              
ATOM   3678  N   VAL A 230     118.035 112.729  91.147  1.00  6.12              
ATOM   3679  H   VAL A 230     118.989 112.715  91.480  1.00  6.12              
ATOM   3680  CA  VAL A 230     117.177 111.895  92.027  1.00  6.12              
ATOM   3681  HA  VAL A 230     117.347 110.850  91.793  1.00  6.12              
ATOM   3682  CB  VAL A 230     117.692 112.193  93.460  1.00  6.12              
ATOM   3683  HB  VAL A 230     117.925 113.247  93.486  1.00  6.12              
ATOM   3684  CG1 VAL A 230     116.770 112.053  94.669  1.00  6.12              
ATOM   3685 1HG1 VAL A 230     115.930 112.745  94.586  1.00  6.12              
ATOM   3686 2HG1 VAL A 230     116.412 111.035  94.764  1.00  6.12              
ATOM   3687 3HG1 VAL A 230     117.311 112.356  95.563  1.00  6.12              
ATOM   3688  CG2 VAL A 230     118.968 111.367  93.685  1.00  6.12              
ATOM   3689 1HG2 VAL A 230     119.392 111.606  94.660  1.00  6.12              
ATOM   3690 2HG2 VAL A 230     118.748 110.304  93.624  1.00  6.12              
ATOM   3691 3HG2 VAL A 230     119.712 111.606  92.930  1.00  6.12              
ATOM   3692  C   VAL A 230     115.660 112.127  92.002  1.00  6.12              
ATOM   3693  O   VAL A 230     115.153 113.174  91.607  1.00  6.12              
ATOM   3694  N   LYS A 231     114.945 111.172  92.610  1.00  5.60              
ATOM   3695  H   LYS A 231     115.415 110.324  92.880  1.00  5.60              
ATOM   3696  CA  LYS A 231     113.711 111.517  93.310  1.00  5.60              
ATOM   3697  HA  LYS A 231     113.737 112.590  93.518  1.00  5.60              
ATOM   3698  CB  LYS A 231     112.540 111.279  92.348  1.00  5.60              
ATOM   3699  HB1 LYS A 231     112.249 110.231  92.364  1.00  5.60              
ATOM   3700  HB2 LYS A 231     112.882 111.532  91.348  1.00  5.60              
ATOM   3701  CG  LYS A 231     111.319 112.148  92.667  1.00  5.60              
ATOM   3702  HG1 LYS A 231     111.614 113.199  92.667  1.00  5.60              
ATOM   3703  HG2 LYS A 231     110.947 111.900  93.660  1.00  5.60              
ATOM   3704  CD  LYS A 231     110.187 111.949  91.647  1.00  5.60              
ATOM   3705  HD1 LYS A 231     109.334 112.539  91.987  1.00  5.60              
ATOM   3706  HD2 LYS A 231     109.881 110.902  91.623  1.00  5.60              
ATOM   3707  CE  LYS A 231     110.562 112.434  90.239  1.00  5.60              
ATOM   3708  HE1 LYS A 231     111.222 113.301  90.326  1.00  5.60              
ATOM   3709  HE2 LYS A 231     109.648 112.759  89.733  1.00  5.60              
ATOM   3710  NZ  LYS A 231     111.202 111.386  89.409  1.00  5.60              
ATOM   3711  HZ1 LYS A 231     111.362 111.739  88.466  1.00  5.60              
ATOM   3712  HZ2 LYS A 231     112.087 111.027  89.764  1.00  5.60              
ATOM   3713  HZ3 LYS A 231     110.573 110.610  89.235  1.00  5.60              
ATOM   3714  C   LYS A 231     113.490 110.870  94.673  1.00  5.60              
ATOM   3715  O   LYS A 231     113.545 111.558  95.683  1.00  5.60              
ATOM   3716  N   VAL A 232     113.314 109.556  94.708  1.00  4.61              
ATOM   3717  H   VAL A 232     113.386 109.045  93.843  1.00  4.61              
ATOM   3718  CA  VAL A 232     113.080 108.752  95.918  1.00  4.61              
ATOM   3719  HA  VAL A 232     113.400 109.308  96.798  1.00  4.61              
ATOM   3720  CB  VAL A 232     111.579 108.408  96.086  1.00  4.61              
ATOM   3721  HB  VAL A 232     111.298 107.684  95.324  1.00  4.61              
ATOM   3722  CG1 VAL A 232     111.285 107.800  97.465  1.00  4.61              
ATOM   3723 1HG1 VAL A 232     110.214 107.623  97.570  1.00  4.61              
ATOM   3724 2HG1 VAL A 232     111.773 106.833  97.586  1.00  4.61              
ATOM   3725 3HG1 VAL A 232     111.607 108.477  98.257  1.00  4.61              
ATOM   3726  CG2 VAL A 232     110.660 109.627  95.920  1.00  4.61              
ATOM   3727 1HG2 VAL A 232     109.632 109.354  96.158  1.00  4.61              
ATOM   3728 2HG2 VAL A 232     110.980 110.434  96.580  1.00  4.61              
ATOM   3729 3HG2 VAL A 232     110.678 109.964  94.887  1.00  4.61              
ATOM   3730  C   VAL A 232     113.881 107.492  95.805  1.00  4.61              
ATOM   3731  O   VAL A 232     114.249 107.138  94.715  1.00  4.61              
ATOM   3732  N   LEU A 233     114.302 106.869  96.881  1.00  4.62              
ATOM   3733  H   LEU A 233     113.820 106.986  97.766  1.00  4.62              
ATOM   3734  CA  LEU A 233     115.670 106.437  96.986  1.00  4.62              
ATOM   3735  HA  LEU A 233     115.781 105.590  96.359  1.00  4.62              
ATOM   3736  CB  LEU A 233     116.692 107.519  96.556  1.00  4.62              
ATOM   3737  HB1 LEU A 233     116.779 107.466  95.478  1.00  4.62              
ATOM   3738  HB2 LEU A 233     117.665 107.204  96.903  1.00  4.62              
ATOM   3739  CG  LEU A 233     116.480 109.028  96.808  1.00  4.62              
ATOM   3740  HG  LEU A 233     115.825 109.390  96.021  1.00  4.62              
ATOM   3741  CD1 LEU A 233     115.898 109.552  98.116  1.00  4.62              
ATOM   3742 1HD1 LEU A 233     114.946 109.077  98.334  1.00  4.62              
ATOM   3743 2HD1 LEU A 233     116.584 109.372  98.933  1.00  4.62              
ATOM   3744 3HD1 LEU A 233     115.732 110.627  98.030  1.00  4.62              
ATOM   3745  CD2 LEU A 233     117.848 109.673  96.616  1.00  4.62              
ATOM   3746 1HD2 LEU A 233     118.158 109.552  95.584  1.00  4.62              
ATOM   3747 2HD2 LEU A 233     117.819 110.727  96.884  1.00  4.62              
ATOM   3748 3HD2 LEU A 233     118.584 109.194  97.239  1.00  4.62              
ATOM   3749  C   LEU A 233     115.657 106.053  98.433  1.00  4.62              
ATOM   3750  O   LEU A 233     115.613 106.886  99.328  1.00  4.62              
ATOM   3751  N   ASP A 234     115.498 104.777  98.653  1.00  4.54              
ATOM   3752  H   ASP A 234     115.423 104.128  97.888  1.00  4.54              
ATOM   3753  CA  ASP A 234     115.507 104.220  99.974  1.00  4.54              
ATOM   3754  HA  ASP A 234     115.285 105.038 100.660  1.00  4.54              
ATOM   3755  CB  ASP A 234     114.271 103.352 100.209  1.00  4.54              
ATOM   3756  HB1 ASP A 234     114.105 103.259 101.282  1.00  4.54              
ATOM   3757  HB2 ASP A 234     114.415 102.369  99.801  1.00  4.54              
ATOM   3758  CG  ASP A 234     113.037 104.034  99.578  1.00  4.54              
ATOM   3759  OD1 ASP A 234     112.509 104.938 100.258  1.00  4.54              
ATOM   3760  OD2 ASP A 234     112.732 103.783  98.378  1.00  4.54              
ATOM   3761  C   ASP A 234     116.961 103.918 100.319  1.00  4.54              
ATOM   3762  O   ASP A 234     117.681 103.681  99.371  1.00  4.54              
ATOM   3763  N   LEU A 235     117.511 103.959 101.559  1.00  5.03              
ATOM   3764  H   LEU A 235     116.909 104.185 102.343  1.00  5.03              
ATOM   3765  CA  LEU A 235     118.963 103.646 101.834  1.00  5.03              
ATOM   3766  HA  LEU A 235     119.492 103.465 100.909  1.00  5.03              
ATOM   3767  CB  LEU A 235     119.683 104.838 102.576  1.00  5.03              
ATOM   3768  HB1 LEU A 235     119.236 104.878 103.570  1.00  5.03              
ATOM   3769  HB2 LEU A 235     119.409 105.791 102.170  1.00  5.03              
ATOM   3770  CG  LEU A 235     121.242 104.750 102.716  1.00  5.03              
ATOM   3771  HG  LEU A 235     121.611 103.764 102.436  1.00  5.03              
ATOM   3772  CD1 LEU A 235     122.062 105.704 101.848  1.00  5.03              
ATOM   3773 1HD1 LEU A 235     123.100 105.741 102.173  1.00  5.03              
ATOM   3774 2HD1 LEU A 235     122.064 105.335 100.827  1.00  5.03              
ATOM   3775 3HD1 LEU A 235     121.667 106.709 101.873  1.00  5.03              
ATOM   3776  CD2 LEU A 235     121.699 105.017 104.162  1.00  5.03              
ATOM   3777 1HD2 LEU A 235     121.487 104.147 104.775  1.00  5.03              
ATOM   3778 2HD2 LEU A 235     122.776 105.185 104.216  1.00  5.03              
ATOM   3779 3HD2 LEU A 235     121.181 105.885 104.561  1.00  5.03              
ATOM   3780  C   LEU A 235     119.185 102.432 102.863  1.00  5.03              
ATOM   3781  O   LEU A 235     120.066 102.439 103.718  1.00  5.03              
ATOM   3782  N   SER A 236     118.349 101.390 102.982  1.00  5.02              
ATOM   3783  H   SER A 236     117.486 101.478 102.475  1.00  5.02              
ATOM   3784  CA  SER A 236     118.622 100.100 103.671  1.00  5.02              
ATOM   3785  HA  SER A 236     118.683 100.465 104.708  1.00  5.02              
ATOM   3786  CB  SER A 236     117.385  99.184 103.744  1.00  5.02              
ATOM   3787  HB1 SER A 236     117.331  98.555 102.869  1.00  5.02              
ATOM   3788  HB2 SER A 236     116.489  99.796 103.796  1.00  5.02              
ATOM   3789  OG  SER A 236     117.430  98.354 104.869  1.00  5.02              
ATOM   3790  HG  SER A 236     118.363  98.243 105.120  1.00  5.02              
ATOM   3791  C   SER A 236     119.982  99.410 103.626  1.00  5.02              
ATOM   3792  O   SER A 236     119.970  98.267 104.008  1.00  5.02              
ATOM   3793  N   PHE A 237     121.088  99.980 103.131  1.00  5.11              
ATOM   3794  H   PHE A 237     120.997 100.922 102.768  1.00  5.11              
ATOM   3795  CA  PHE A 237     122.462  99.466 103.269  1.00  5.11              
ATOM   3796  HA  PHE A 237     122.593  98.552 102.699  1.00  5.11              
ATOM   3797  CB  PHE A 237     123.408 100.545 102.659  1.00  5.11              
ATOM   3798  HB1 PHE A 237     123.842 101.138 103.465  1.00  5.11              
ATOM   3799  HB2 PHE A 237     122.810 101.267 102.107  1.00  5.11              
ATOM   3800  CG  PHE A 237     124.556 100.136 101.732  1.00  5.11              
ATOM   3801  CD1 PHE A 237     124.636 100.721 100.451  1.00  5.11              
ATOM   3802  HD1 PHE A 237     123.853 101.386 100.110  1.00  5.11              
ATOM   3803  CE1 PHE A 237     125.779 100.551  99.649  1.00  5.11              
ATOM   3804  HE1 PHE A 237     125.855 101.070  98.704  1.00  5.11              
ATOM   3805  CZ  PHE A 237     126.847  99.754 100.102  1.00  5.11              
ATOM   3806  HZ  PHE A 237     127.723  99.614  99.487  1.00  5.11              
ATOM   3807  CE2 PHE A 237     126.764  99.134 101.360  1.00  5.11              
ATOM   3808  HE2 PHE A 237     127.584  98.528 101.715  1.00  5.11              
ATOM   3809  CD2 PHE A 237     125.638  99.340 102.177  1.00  5.11              
ATOM   3810  HD2 PHE A 237     125.653  98.919 103.162  1.00  5.11              
ATOM   3811  C   PHE A 237     122.827  99.298 104.750  1.00  5.11              
ATOM   3812  O   PHE A 237     122.086  99.626 105.674  1.00  5.11              
ATOM   3813  N   ASN A 238     124.032  98.802 104.960  1.00  5.27              
ATOM   3814  H   ASN A 238     124.597  98.635 104.139  1.00  5.27              
ATOM   3815  CA  ASN A 238     124.668  98.558 106.235  1.00  5.27              
ATOM   3816  HA  ASN A 238     125.557  98.042 105.926  1.00  5.27              
ATOM   3817  CB  ASN A 238     125.165  99.912 106.770  1.00  5.27              
ATOM   3818  HB1 ASN A 238     125.471  99.848 107.801  1.00  5.27              
ATOM   3819  HB2 ASN A 238     124.387 100.672 106.716  1.00  5.27              
ATOM   3820  CG  ASN A 238     126.404 100.397 106.005  1.00  5.27              
ATOM   3821  OD1 ASN A 238     127.324  99.638 105.748  1.00  5.27              
ATOM   3822  ND2 ASN A 238     126.452 101.643 105.594  1.00  5.27              
ATOM   3823 1HD2 ASN A 238     125.694 102.281 105.779  1.00  5.27              
ATOM   3824 2HD2 ASN A 238     127.283 101.924 105.095  1.00  5.27              
ATOM   3825  C   ASN A 238     124.084  97.565 107.193  1.00  5.27              
ATOM   3826  O   ASN A 238     124.906  96.969 107.865  1.00  5.27              
ATOM   3827  N   THR A 239     122.788  97.289 107.066  1.00  5.22              
ATOM   3828  H   THR A 239     122.264  98.111 106.769  1.00  5.22              
ATOM   3829  CA  THR A 239     122.058  96.021 106.746  1.00  5.22              
ATOM   3830  HA  THR A 239     121.371  95.829 107.536  1.00  5.22              
ATOM   3831  CB  THR A 239     121.183  96.381 105.609  1.00  5.22              
ATOM   3832  HB  THR A 239     120.791  97.371 105.818  1.00  5.22              
ATOM   3833  CG2 THR A 239     122.089  96.368 104.380  1.00  5.22              
ATOM   3834 1HG2 THR A 239     121.769  96.997 103.586  1.00  5.22              
ATOM   3835 2HG2 THR A 239     123.109  96.606 104.610  1.00  5.22              
ATOM   3836 3HG2 THR A 239     122.088  95.390 103.998  1.00  5.22              
ATOM   3837  OG1 THR A 239     120.106  95.493 105.520  1.00  5.22              
ATOM   3838  HG1 THR A 239     119.775  95.527 104.610  1.00  5.22              
ATOM   3839  C   THR A 239     122.769  94.731 106.583  1.00  5.22              
ATOM   3840  O   THR A 239     122.398  93.911 105.732  1.00  5.22              
ATOM   3841  N   ARG A 240     123.715  94.492 107.470  1.00  5.35              
ATOM   3842  H   ARG A 240     123.900  95.242 108.139  1.00  5.35              
ATOM   3843  CA  ARG A 240     124.431  93.268 107.624  1.00  5.35              
ATOM   3844  HA  ARG A 240     123.828  92.628 108.220  1.00  5.35              
ATOM   3845  CB  ARG A 240     124.848  92.788 106.190  1.00  5.35              
ATOM   3846  HB1 ARG A 240     124.003  92.389 105.662  1.00  5.35              
ATOM   3847  HB2 ARG A 240     125.457  91.907 106.294  1.00  5.35              
ATOM   3848  CG  ARG A 240     125.675  93.689 105.254  1.00  5.35              
ATOM   3849  HG1 ARG A 240     125.829  93.158 104.354  1.00  5.35              
ATOM   3850  HG2 ARG A 240     126.674  93.665 105.574  1.00  5.35              
ATOM   3851  CD  ARG A 240     125.355  95.158 104.972  1.00  5.35              
ATOM   3852  HD1 ARG A 240     125.071  95.651 105.881  1.00  5.35              
ATOM   3853  HD2 ARG A 240     124.529  95.219 104.276  1.00  5.35              
ATOM   3854  NE  ARG A 240     126.514  95.862 104.424  1.00  5.35              
ATOM   3855  HE  ARG A 240     126.748  95.649 103.465  1.00  5.35              
ATOM   3856  CZ  ARG A 240     127.473  96.441 105.126  1.00  5.35              
ATOM   3857  NH1 ARG A 240     127.397  96.708 106.395  1.00  5.35              
ATOM   3858 1HH1 ARG A 240     126.585  96.465 106.945  1.00  5.35              
ATOM   3859 2HH1 ARG A 240     128.192  97.112 106.876  1.00  5.35              
ATOM   3860  NH2 ARG A 240     128.606  96.680 104.567  1.00  5.35              
ATOM   3861 1HH2 ARG A 240     128.791  96.232 103.680  1.00  5.35              
ATOM   3862 2HH2 ARG A 240     129.385  97.023 105.124  1.00  5.35              
ATOM   3863  C   ARG A 240     125.744  93.239 108.296  1.00  5.35              
ATOM   3864  O   ARG A 240     125.979  92.253 108.969  1.00  5.35              
ATOM   3865  N   LEU A 241     126.597  94.162 107.883  1.00  5.43              
ATOM   3866  H   LEU A 241     126.232  95.009 107.491  1.00  5.43              
ATOM   3867  CA  LEU A 241     128.025  93.932 107.842  1.00  5.43              
ATOM   3868  HA  LEU A 241     128.154  92.960 108.268  1.00  5.43              
ATOM   3869  CB  LEU A 241     128.829  93.761 106.511  1.00  5.43              
ATOM   3870  HB1 LEU A 241     128.949  94.711 106.033  1.00  5.43              
ATOM   3871  HB2 LEU A 241     128.275  93.128 105.830  1.00  5.43              
ATOM   3872  CG  LEU A 241     130.250  93.135 106.506  1.00  5.43              
ATOM   3873  HG  LEU A 241     130.334  92.697 105.528  1.00  5.43              
ATOM   3874  CD1 LEU A 241     131.383  94.163 106.595  1.00  5.43              
ATOM   3875 1HD1 LEU A 241     130.999  95.114 106.936  1.00  5.43              
ATOM   3876 2HD1 LEU A 241     132.201  93.801 107.204  1.00  5.43              
ATOM   3877 3HD1 LEU A 241     131.820  94.385 105.636  1.00  5.43              
ATOM   3878  CD2 LEU A 241     130.553  91.950 107.398  1.00  5.43              
ATOM   3879 1HD2 LEU A 241     131.600  91.668 107.317  1.00  5.43              
ATOM   3880 2HD2 LEU A 241     130.290  92.145 108.431  1.00  5.43              
ATOM   3881 3HD2 LEU A 241     129.995  91.102 107.015  1.00  5.43              
ATOM   3882  C   LEU A 241     128.657  94.887 108.747  1.00  5.43              
ATOM   3883  O   LEU A 241     128.040  95.916 109.043  1.00  5.43              
ATOM   3884  N   SER A 242     129.888  94.558 109.134  1.00  5.64              
ATOM   3885  H   SER A 242     130.199  93.625 108.910  1.00  5.64              
ATOM   3886  CA  SER A 242     130.799  95.482 109.736  1.00  5.64              
ATOM   3887  HA  SER A 242     130.830  95.364 110.810  1.00  5.64              
ATOM   3888  CB  SER A 242     132.270  95.432 109.279  1.00  5.64              
ATOM   3889  HB1 SER A 242     132.404  95.894 108.301  1.00  5.64              
ATOM   3890  HB2 SER A 242     132.615  94.415 109.211  1.00  5.64              
ATOM   3891  OG  SER A 242     133.101  96.136 110.186  1.00  5.64              
ATOM   3892  HG  SER A 242     133.417  95.503 110.854  1.00  5.64              
ATOM   3893  C   SER A 242     130.471  96.918 109.293  1.00  5.64              
ATOM   3894  O   SER A 242     130.242  97.203 108.115  1.00  5.64              
ATOM   3895  N   ASN A 243     130.567  97.835 110.233  1.00  5.59              
ATOM   3896  H   ASN A 243     130.775  97.522 111.172  1.00  5.59              
ATOM   3897  CA  ASN A 243     131.034  99.128 109.832  1.00  5.59              
ATOM   3898  HA  ASN A 243     131.696  98.982 108.978  1.00  5.59              
ATOM   3899  CB  ASN A 243     129.934 100.069 109.299  1.00  5.59              
ATOM   3900  HB1 ASN A 243     129.158 100.050 110.019  1.00  5.59              
ATOM   3901  HB2 ASN A 243     129.565  99.711 108.338  1.00  5.59              
ATOM   3902  CG  ASN A 243     130.238 101.554 109.175  1.00  5.59              
ATOM   3903  OD1 ASN A 243     129.435 102.403 109.530  1.00  5.59              
ATOM   3904  ND2 ASN A 243     131.367 101.948 108.649  1.00  5.59              
ATOM   3905 1HD2 ASN A 243     132.062 101.300 108.314  1.00  5.59              
ATOM   3906 2HD2 ASN A 243     131.583 102.928 108.718  1.00  5.59              
ATOM   3907  C   ASN A 243     131.935  99.773 110.871  1.00  5.59              
ATOM   3908  O   ASN A 243     131.510 100.603 111.665  1.00  5.59              
ATOM   3909  N   GLN A 244     133.175  99.299 110.876  1.00  5.97              
ATOM   3910  H   GLN A 244     133.419  98.585 110.205  1.00  5.97              
ATOM   3911  CA  GLN A 244     134.154  99.632 111.897  1.00  5.97              
ATOM   3912  HA  GLN A 244     133.752  99.355 112.864  1.00  5.97              
ATOM   3913  CB  GLN A 244     135.422  98.785 111.667  1.00  5.97              
ATOM   3914  HB1 GLN A 244     136.301  99.328 112.020  1.00  5.97              
ATOM   3915  HB2 GLN A 244     135.550  98.598 110.599  1.00  5.97              
ATOM   3916  CG  GLN A 244     135.343  97.454 112.434  1.00  5.97              
ATOM   3917  HG1 GLN A 244     134.334  97.059 112.374  1.00  5.97              
ATOM   3918  HG2 GLN A 244     135.569  97.637 113.485  1.00  5.97              
ATOM   3919  CD  GLN A 244     136.285  96.383 111.898  1.00  5.97              
ATOM   3920  OE1 GLN A 244     135.869  95.286 111.549  1.00  5.97              
ATOM   3921  NE2 GLN A 244     137.572  96.633 111.821  1.00  5.97              
ATOM   3922 1HE2 GLN A 244     137.944  97.519 112.115  1.00  5.97              
ATOM   3923 2HE2 GLN A 244     138.162  95.910 111.451  1.00  5.97              
ATOM   3924  C   GLN A 244     134.497 101.115 112.076  1.00  5.97              
ATOM   3925  O   GLN A 244     134.965 101.480 113.149  1.00  5.97              
ATOM   3926  N   ALA A 245     134.257 101.965 111.077  1.00  5.75              
ATOM   3927  H   ALA A 245     133.904 101.619 110.198  1.00  5.75              
ATOM   3928  CA  ALA A 245     134.372 103.408 111.231  1.00  5.75              
ATOM   3929  HA  ALA A 245     134.011 103.699 112.214  1.00  5.75              
ATOM   3930  CB  ALA A 245     135.855 103.803 111.127  1.00  5.75              
ATOM   3931  HB1 ALA A 245     135.954 104.885 111.229  1.00  5.75              
ATOM   3932  HB2 ALA A 245     136.428 103.326 111.923  1.00  5.75              
ATOM   3933  HB3 ALA A 245     136.258 103.497 110.161  1.00  5.75              
ATOM   3934  C   ALA A 245     133.579 104.147 110.156  1.00  5.75              
ATOM   3935  O   ALA A 245     133.655 103.824 108.967  1.00  5.75              
ATOM   3936  N   PHE A 246     132.868 105.199 110.548  1.00  5.91              
ATOM   3937  H   PHE A 246     132.858 105.432 111.528  1.00  5.91              
ATOM   3938  CA  PHE A 246     132.435 106.217 109.605  1.00  5.91              
ATOM   3939  HA  PHE A 246     132.224 105.760 108.638  1.00  5.91              
ATOM   3940  CB  PHE A 246     131.161 106.933 110.101  1.00  5.91              
ATOM   3941  HB1 PHE A 246     131.268 108.008 109.948  1.00  5.91              
ATOM   3942  HB2 PHE A 246     131.046 106.799 111.175  1.00  5.91              
ATOM   3943  CG  PHE A 246     129.893 106.528 109.380  1.00  5.91              
ATOM   3944  CD1 PHE A 246     128.820 105.956 110.088  1.00  5.91              
ATOM   3945  HD1 PHE A 246     128.895 105.791 111.149  1.00  5.91              
ATOM   3946  CE1 PHE A 246     127.640 105.595 109.418  1.00  5.91              
ATOM   3947  HE1 PHE A 246     126.835 105.140 109.971  1.00  5.91              
ATOM   3948  CZ  PHE A 246     127.521 105.821 108.037  1.00  5.91              
ATOM   3949  HZ  PHE A 246     126.620 105.542 107.511  1.00  5.91              
ATOM   3950  CE2 PHE A 246     128.580 106.418 107.335  1.00  5.91              
ATOM   3951  HE2 PHE A 246     128.484 106.611 106.280  1.00  5.91              
ATOM   3952  CD2 PHE A 246     129.767 106.767 107.997  1.00  5.91              
ATOM   3953  HD2 PHE A 246     130.573 107.215 107.436  1.00  5.91              
ATOM   3954  C   PHE A 246     133.519 107.269 109.405  1.00  5.91              
ATOM   3955  O   PHE A 246     134.129 107.724 110.369  1.00  5.91              
ATOM   3956  N   PHE A 247     133.658 107.744 108.167  1.00  6.17              
ATOM   3957  H   PHE A 247     133.180 107.285 107.404  1.00  6.17              
ATOM   3958  CA  PHE A 247     134.357 108.995 107.882  1.00  6.17              
ATOM   3959  HA  PHE A 247     135.157 109.154 108.608  1.00  6.17              
ATOM   3960  CB  PHE A 247     134.987 108.847 106.488  1.00  6.17              
ATOM   3961  HB1 PHE A 247     134.195 108.667 105.763  1.00  6.17              
ATOM   3962  HB2 PHE A 247     135.630 107.965 106.489  1.00  6.17              
ATOM   3963  CG  PHE A 247     135.812 110.024 106.007  1.00  6.17              
ATOM   3964  CD1 PHE A 247     137.126 110.199 106.479  1.00  6.17              
ATOM   3965  HD1 PHE A 247     137.534 109.520 107.215  1.00  6.17              
ATOM   3966  CE1 PHE A 247     137.916 111.254 105.988  1.00  6.17              
ATOM   3967  HE1 PHE A 247     138.926 111.387 106.349  1.00  6.17              
ATOM   3968  CZ  PHE A 247     137.396 112.129 105.018  1.00  6.17              
ATOM   3969  HZ  PHE A 247     138.010 112.930 104.630  1.00  6.17              
ATOM   3970  CE2 PHE A 247     136.080 111.962 104.551  1.00  6.17              
ATOM   3971  HE2 PHE A 247     135.690 112.637 103.802  1.00  6.17              
ATOM   3972  CD2 PHE A 247     135.284 110.917 105.053  1.00  6.17              
ATOM   3973  HD2 PHE A 247     134.272 110.796 104.698  1.00  6.17              
ATOM   3974  C   PHE A 247     133.435 110.226 107.927  1.00  6.17              
ATOM   3975  O   PHE A 247     133.889 111.317 108.256  1.00  6.17              
ATOM   3976  N   GLY A 248     132.132 110.060 107.659  1.00  6.57              
ATOM   3977  H   GLY A 248     131.842 109.168 107.288  1.00  6.57              
ATOM   3978  CA  GLY A 248     131.126 110.847 108.382  1.00  6.57              
ATOM   3979  HA1 GLY A 248     131.621 111.592 109.008  1.00  6.57              
ATOM   3980  HA2 GLY A 248     130.606 110.173 109.063  1.00  6.57              
ATOM   3981  C   GLY A 248     130.048 111.589 107.599  1.00  6.57              
ATOM   3982  O   GLY A 248     129.093 112.058 108.206  1.00  6.57              
ATOM   3983  N   LEU A 249     130.221 111.799 106.295  1.00  6.54              
ATOM   3984  H   LEU A 249     131.004 111.330 105.873  1.00  6.54              
ATOM   3985  CA  LEU A 249     129.857 113.117 105.766  1.00  6.54              
ATOM   3986  HA  LEU A 249     129.617 113.771 106.606  1.00  6.54              
ATOM   3987  CB  LEU A 249     131.103 113.756 105.105  1.00  6.54              
ATOM   3988  HB1 LEU A 249     130.844 114.764 104.776  1.00  6.54              
ATOM   3989  HB2 LEU A 249     131.362 113.171 104.223  1.00  6.54              
ATOM   3990  CG  LEU A 249     132.363 113.842 105.998  1.00  6.54              
ATOM   3991  HG  LEU A 249     132.681 112.835 106.264  1.00  6.54              
ATOM   3992  CD1 LEU A 249     133.495 114.499 105.213  1.00  6.54              
ATOM   3993 1HD1 LEU A 249     134.404 114.502 105.817  1.00  6.54              
ATOM   3994 2HD1 LEU A 249     133.696 113.941 104.302  1.00  6.54              
ATOM   3995 3HD1 LEU A 249     133.234 115.526 104.957  1.00  6.54              
ATOM   3996  CD2 LEU A 249     132.151 114.651 107.280  1.00  6.54              
ATOM   3997 1HD2 LEU A 249     133.085 114.685 107.843  1.00  6.54              
ATOM   3998 2HD2 LEU A 249     131.842 115.667 107.038  1.00  6.54              
ATOM   3999 3HD2 LEU A 249     131.401 114.179 107.912  1.00  6.54              
ATOM   4000  C   LEU A 249     128.589 113.157 104.938  1.00  6.54              
ATOM   4001  O   LEU A 249     127.477 113.304 105.446  1.00  6.54              
ATOM   4002  N   ASN A 250     128.768 113.116 103.628  1.00  6.35              
ATOM   4003  H   ASN A 250     129.694 112.955 103.262  1.00  6.35              
ATOM   4004  CA  ASN A 250     127.771 113.637 102.726  1.00  6.35              
ATOM   4005  HA  ASN A 250     127.250 114.427 103.255  1.00  6.35              
ATOM   4006  CB  ASN A 250     128.474 114.308 101.531  1.00  6.35              
ATOM   4007  HB1 ASN A 250     128.931 113.541 100.902  1.00  6.35              
ATOM   4008  HB2 ASN A 250     129.245 114.982 101.897  1.00  6.35              
ATOM   4009  CG  ASN A 250     127.521 115.143 100.690  1.00  6.35              
ATOM   4010  OD1 ASN A 250     126.958 116.129 101.160  1.00  6.35              
ATOM   4011  ND2 ASN A 250     127.282 114.773  99.455  1.00  6.35              
ATOM   4012 1HD2 ASN A 250     127.641 113.869  99.141  1.00  6.35              
ATOM   4013 2HD2 ASN A 250     126.567 115.244  98.939  1.00  6.35              
ATOM   4014  C   ASN A 250     126.756 112.580 102.279  1.00  6.35              
ATOM   4015  O   ASN A 250     126.272 112.617 101.154  1.00  6.35              
ATOM   4016  N   LEU A 251     126.357 111.707 103.199  1.00  5.31              
ATOM   4017  H   LEU A 251     126.771 111.756 104.118  1.00  5.31              
ATOM   4018  CA  LEU A 251     125.188 110.874 103.000  1.00  5.31              
ATOM   4019  HA  LEU A 251     125.348 110.245 102.119  1.00  5.31              
ATOM   4020  CB  LEU A 251     124.956 109.955 104.211  1.00  5.31              
ATOM   4021  HB1 LEU A 251     124.049 109.400 103.995  1.00  5.31              
ATOM   4022  HB2 LEU A 251     124.777 110.556 105.101  1.00  5.31              
ATOM   4023  CG  LEU A 251     126.056 108.916 104.510  1.00  5.31              
ATOM   4024  HG  LEU A 251     126.321 108.378 103.609  1.00  5.31              
ATOM   4025  CD1 LEU A 251     127.324 109.539 105.119  1.00  5.31              
ATOM   4026 1HD1 LEU A 251     127.067 110.308 105.848  1.00  5.31              
ATOM   4027 2HD1 LEU A 251     127.919 108.771 105.605  1.00  5.31              
ATOM   4028 3HD1 LEU A 251     127.933 109.957 104.318  1.00  5.31              
ATOM   4029  CD2 LEU A 251     125.504 107.899 105.507  1.00  5.31              
ATOM   4030 1HD2 LEU A 251     126.235 107.107 105.647  1.00  5.31              
ATOM   4031 2HD2 LEU A 251     125.284 108.379 106.460  1.00  5.31              
ATOM   4032 3HD2 LEU A 251     124.600 107.445 105.098  1.00  5.31              
ATOM   4033  C   LEU A 251     123.968 111.792 102.703  1.00  5.31              
ATOM   4034  O   LEU A 251     123.307 111.701 101.676  1.00  5.31              
ATOM   4035  N   SER A 252     123.745 112.782 103.578  1.00  6.08              
ATOM   4036  H   SER A 252     124.236 112.651 104.450  1.00  6.08              
ATOM   4037  CA  SER A 252     123.450 114.203 103.269  1.00  6.08              
ATOM   4038  HA  SER A 252     123.180 114.652 104.217  1.00  6.08              
ATOM   4039  CB  SER A 252     124.781 114.843 102.914  1.00  6.08              
ATOM   4040  HB1 SER A 252     125.022 114.570 101.888  1.00  6.08              
ATOM   4041  HB2 SER A 252     125.506 114.425 103.605  1.00  6.08              
ATOM   4042  OG  SER A 252     124.905 116.242 103.046  1.00  6.08              
ATOM   4043  HG  SER A 252     125.786 116.427 102.664  1.00  6.08              
ATOM   4044  C   SER A 252     122.367 114.674 102.265  1.00  6.08              
ATOM   4045  O   SER A 252     122.414 115.798 101.765  1.00  6.08              
ATOM   4046  N   ASN A 253     121.311 113.914 102.066  1.00  6.22              
ATOM   4047  H   ASN A 253     121.445 112.947 102.332  1.00  6.22              
ATOM   4048  CA  ASN A 253     119.937 114.439 102.240  1.00  6.22              
ATOM   4049  HA  ASN A 253     119.874 115.159 103.039  1.00  6.22              
ATOM   4050  CB  ASN A 253     119.390 115.106 100.969  1.00  6.22              
ATOM   4051  HB1 ASN A 253     119.278 114.368 100.177  1.00  6.22              
ATOM   4052  HB2 ASN A 253     120.065 115.890 100.636  1.00  6.22              
ATOM   4053  CG  ASN A 253     118.056 115.758 101.273  1.00  6.22              
ATOM   4054  OD1 ASN A 253     117.955 116.609 102.140  1.00  6.22              
ATOM   4055  ND2 ASN A 253     117.000 115.383 100.595  1.00  6.22              
ATOM   4056 1HD2 ASN A 253     117.050 114.678  99.886  1.00  6.22              
ATOM   4057 2HD2 ASN A 253     116.114 115.720 100.951  1.00  6.22              
ATOM   4058  C   ASN A 253     119.061 113.252 102.640  1.00  6.22              
ATOM   4059  O   ASN A 253     118.259 113.369 103.560  1.00  6.22              
ATOM   4060  N   LEU A 254     119.404 112.086 102.067  1.00  6.11              
ATOM   4061  H   LEU A 254     120.039 112.156 101.283  1.00  6.11              
ATOM   4062  CA  LEU A 254     119.476 110.830 102.807  1.00  6.11              
ATOM   4063  HA  LEU A 254     119.722 110.043 102.106  1.00  6.11              
ATOM   4064  CB  LEU A 254     120.655 110.935 103.799  1.00  6.11              
ATOM   4065  HB1 LEU A 254     120.486 111.739 104.500  1.00  6.11              
ATOM   4066  HB2 LEU A 254     121.497 111.258 103.210  1.00  6.11              
ATOM   4067  CG  LEU A 254     121.154 109.705 104.576  1.00  6.11              
ATOM   4068  HG  LEU A 254     122.067 110.009 105.088  1.00  6.11              
ATOM   4069  CD1 LEU A 254     120.235 109.102 105.634  1.00  6.11              
ATOM   4070 1HD1 LEU A 254     119.918 109.867 106.336  1.00  6.11              
ATOM   4071 2HD1 LEU A 254     119.360 108.644 105.176  1.00  6.11              
ATOM   4072 3HD1 LEU A 254     120.779 108.339 106.184  1.00  6.11              
ATOM   4073  CD2 LEU A 254     121.502 108.599 103.601  1.00  6.11              
ATOM   4074 1HD2 LEU A 254     122.113 107.855 104.108  1.00  6.11              
ATOM   4075 2HD2 LEU A 254     120.594 108.137 103.219  1.00  6.11              
ATOM   4076 3HD2 LEU A 254     122.083 108.998 102.771  1.00  6.11              
ATOM   4077  C   LEU A 254     118.132 110.459 103.449  1.00  6.11              
ATOM   4078  O   LEU A 254     117.879 110.611 104.643  1.00  6.11              
ATOM   4079  N   THR A 255     117.236 110.024 102.582  1.00  6.99              
ATOM   4080  H   THR A 255     117.469 110.071 101.605  1.00  6.99              
ATOM   4081  CA  THR A 255     115.981 109.372 102.938  1.00  6.99              
ATOM   4082  HA  THR A 255     115.569 110.008 103.720  1.00  6.99              
ATOM   4083  CB  THR A 255     114.926 109.438 101.808  1.00  6.99              
ATOM   4084  HB  THR A 255     114.961 108.537 101.198  1.00  6.99              
ATOM   4085  CG2 THR A 255     113.514 109.611 102.361  1.00  6.99              
ATOM   4086 1HG2 THR A 255     113.420 110.571 102.870  1.00  6.99              
ATOM   4087 2HG2 THR A 255     112.791 109.564 101.545  1.00  6.99              
ATOM   4088 3HG2 THR A 255     113.291 108.814 103.068  1.00  6.99              
ATOM   4089  OG1 THR A 255     115.144 110.563 100.979  1.00  6.99              
ATOM   4090  HG1 THR A 255     114.550 110.473 100.224  1.00  6.99              
ATOM   4091  C   THR A 255     116.118 107.998 103.649  1.00  6.99              
ATOM   4092  O   THR A 255     116.712 107.941 104.722  1.00  6.99              
ATOM   4093  N   TYR A 256     115.509 106.883 103.196  1.00  5.58              
ATOM   4094  H   TYR A 256     115.141 106.854 102.254  1.00  5.58              
ATOM   4095  CA  TYR A 256     114.906 105.969 104.203  1.00  5.58              
ATOM   4096  HA  TYR A 256     114.883 106.467 105.173  1.00  5.58              
ATOM   4097  CB  TYR A 256     113.442 105.689 103.817  1.00  5.58              
ATOM   4098  HB1 TYR A 256     113.412 105.284 102.804  1.00  5.58              
ATOM   4099  HB2 TYR A 256     112.879 106.621 103.825  1.00  5.58              
ATOM   4100  CG  TYR A 256     112.774 104.718 104.766  1.00  5.58              
ATOM   4101  CD1 TYR A 256     112.179 103.536 104.285  1.00  5.58              
ATOM   4102  HD1 TYR A 256     112.107 103.361 103.217  1.00  5.58              
ATOM   4103  CE1 TYR A 256     111.734 102.559 105.198  1.00  5.58              
ATOM   4104  HE1 TYR A 256     111.294 101.657 104.828  1.00  5.58              
ATOM   4105  CZ  TYR A 256     111.931 102.738 106.584  1.00  5.58              
ATOM   4106  OH  TYR A 256     111.656 101.722 107.451  1.00  5.58              
ATOM   4107  HH  TYR A 256     112.199 101.813 108.258  1.00  5.58              
ATOM   4108  CE2 TYR A 256     112.430 103.969 107.055  1.00  5.58              
ATOM   4109  HE2 TYR A 256     112.522 104.167 108.105  1.00  5.58              
ATOM   4110  CD2 TYR A 256     112.841 104.955 106.150  1.00  5.58              
ATOM   4111  HD2 TYR A 256     113.260 105.879 106.523  1.00  5.58              
ATOM   4112  C   TYR A 256     115.719 104.684 104.385  1.00  5.58              
ATOM   4113  O   TYR A 256     115.545 103.684 103.684  1.00  5.58              
ATOM   4114  N   LEU A 257     116.704 104.759 105.274  1.00  5.11              
ATOM   4115  H   LEU A 257     116.800 105.634 105.770  1.00  5.11              
ATOM   4116  CA  LEU A 257     117.502 103.623 105.723  1.00  5.11              
ATOM   4117  HA  LEU A 257     117.832 103.087 104.845  1.00  5.11              
ATOM   4118  CB  LEU A 257     118.753 104.120 106.482  1.00  5.11              
ATOM   4119  HB1 LEU A 257     119.535 104.217 105.739  1.00  5.11              
ATOM   4120  HB2 LEU A 257     119.081 103.339 107.169  1.00  5.11              
ATOM   4121  CG  LEU A 257     118.698 105.466 107.243  1.00  5.11              
ATOM   4122  HG  LEU A 257     118.418 106.263 106.556  1.00  5.11              
ATOM   4123  CD1 LEU A 257     117.726 105.491 108.423  1.00  5.11              
ATOM   4124 1HD1 LEU A 257     116.704 105.357 108.071  1.00  5.11              
ATOM   4125 2HD1 LEU A 257     117.970 104.696 109.120  1.00  5.11              
ATOM   4126 3HD1 LEU A 257     117.788 106.454 108.929  1.00  5.11              
ATOM   4127  CD2 LEU A 257     120.110 105.773 107.745  1.00  5.11              
ATOM   4128 1HD2 LEU A 257     120.763 105.970 106.896  1.00  5.11              
ATOM   4129 2HD2 LEU A 257     120.096 106.654 108.386  1.00  5.11              
ATOM   4130 3HD2 LEU A 257     120.505 104.922 108.285  1.00  5.11              
ATOM   4131  C   LEU A 257     116.695 102.641 106.568  1.00  5.11              
ATOM   4132  O   LEU A 257     115.893 103.026 107.413  1.00  5.11              
ATOM   4133  N   ARG A 258     117.060 101.366 106.412  1.00  5.11              
ATOM   4134  H   ARG A 258     117.691 101.161 105.654  1.00  5.11              
ATOM   4135  CA  ARG A 258     116.941 100.355 107.464  1.00  5.11              
ATOM   4136  HA  ARG A 258     116.564 100.898 108.338  1.00  5.11              
ATOM   4137  CB  ARG A 258     115.834  99.299 107.285  1.00  5.11              
ATOM   4138  HB1 ARG A 258     115.447  99.054 108.276  1.00  5.11              
ATOM   4139  HB2 ARG A 258     116.229  98.372 106.890  1.00  5.11              
ATOM   4140  CG  ARG A 258     114.662  99.810 106.427  1.00  5.11              
ATOM   4141  HG1 ARG A 258     115.024 100.127 105.450  1.00  5.11              
ATOM   4142  HG2 ARG A 258     114.205 100.668 106.921  1.00  5.11              
ATOM   4143  CD  ARG A 258     113.606  98.728 106.206  1.00  5.11              
ATOM   4144  HD1 ARG A 258     113.198  98.435 107.175  1.00  5.11              
ATOM   4145  HD2 ARG A 258     114.072  97.854 105.747  1.00  5.11              
ATOM   4146  NE  ARG A 258     112.508  99.212 105.351  1.00  5.11              
ATOM   4147  HE  ARG A 258     111.727  99.637 105.823  1.00  5.11              
ATOM   4148  CZ  ARG A 258     112.462  99.203 104.029  1.00  5.11              
ATOM   4149  NH1 ARG A 258     113.465  98.879 103.277  1.00  5.11              
ATOM   4150 1HH1 ARG A 258     114.377  98.713 103.643  1.00  5.11              
ATOM   4151 2HH1 ARG A 258     113.304  99.003 102.274  1.00  5.11              
ATOM   4152  NH2 ARG A 258     111.378  99.507 103.391  1.00  5.11              
ATOM   4153 1HH2 ARG A 258     110.523  99.751 103.839  1.00  5.11              
ATOM   4154 2HH2 ARG A 258     111.446  99.486 102.371  1.00  5.11              
ATOM   4155  C   ARG A 258     118.325  99.927 107.882  1.00  5.11              
ATOM   4156  O   ARG A 258     118.935  99.020 107.317  1.00  5.11              
ATOM   4157  N   LEU A 259     118.838 100.723 108.818  1.00  5.58              
ATOM   4158  H   LEU A 259     118.189 101.374 109.240  1.00  5.58              
ATOM   4159  CA  LEU A 259     120.067 100.460 109.549  1.00  5.58              
ATOM   4160  HA  LEU A 259     120.789 100.101 108.810  1.00  5.58              
ATOM   4161  CB  LEU A 259     120.708 101.794 110.023  1.00  5.58              
ATOM   4162  HB1 LEU A 259     121.047 102.285 109.108  1.00  5.58              
ATOM   4163  HB2 LEU A 259     121.608 101.581 110.588  1.00  5.58              
ATOM   4164  CG  LEU A 259     119.864 102.832 110.785  1.00  5.58              
ATOM   4165  HG  LEU A 259     118.939 103.005 110.241  1.00  5.58              
ATOM   4166  CD1 LEU A 259     119.528 102.396 112.200  1.00  5.58              
ATOM   4167 1HD1 LEU A 259     118.679 101.722 112.168  1.00  5.58              
ATOM   4168 2HD1 LEU A 259     120.377 101.878 112.642  1.00  5.58              
ATOM   4169 3HD1 LEU A 259     119.260 103.259 112.799  1.00  5.58              
ATOM   4170  CD2 LEU A 259     120.607 104.168 110.901  1.00  5.58              
ATOM   4171 1HD2 LEU A 259     119.889 104.982 110.811  1.00  5.58              
ATOM   4172 2HD2 LEU A 259     121.095 104.275 111.861  1.00  5.58              
ATOM   4173 3HD2 LEU A 259     121.363 104.265 110.127  1.00  5.58              
ATOM   4174  C   LEU A 259     119.778  99.376 110.530  1.00  5.58              
ATOM   4175  O   LEU A 259     119.195  99.462 111.616  1.00  5.58              
ATOM   4176  N   ARG A 260     120.176  98.259 109.980  1.00  5.33              
ATOM   4177  H   ARG A 260     120.662  98.350 109.100  1.00  5.33              
ATOM   4178  CA  ARG A 260     119.891  96.908 110.337  1.00  5.33              
ATOM   4179  HA  ARG A 260     119.301  96.902 111.236  1.00  5.33              
ATOM   4180  CB  ARG A 260     118.937  96.443 109.178  1.00  5.33              
ATOM   4181  HB1 ARG A 260     119.538  96.184 108.314  1.00  5.33              
ATOM   4182  HB2 ARG A 260     118.319  97.282 108.882  1.00  5.33              
ATOM   4183  CG  ARG A 260     117.852  95.398 109.434  1.00  5.33              
ATOM   4184  HG1 ARG A 260     117.259  95.762 110.261  1.00  5.33              
ATOM   4185  HG2 ARG A 260     118.257  94.427 109.698  1.00  5.33              
ATOM   4186  CD  ARG A 260     116.914  95.270 108.219  1.00  5.33              
ATOM   4187  HD1 ARG A 260     116.532  96.262 107.976  1.00  5.33              
ATOM   4188  HD2 ARG A 260     116.064  94.651 108.497  1.00  5.33              
ATOM   4189  NE  ARG A 260     117.534  94.646 107.034  1.00  5.33              
ATOM   4190  HE  ARG A 260     118.206  93.903 107.197  1.00  5.33              
ATOM   4191  CZ  ARG A 260     117.155  94.817 105.779  1.00  5.33              
ATOM   4192  NH1 ARG A 260     116.368  95.779 105.402  1.00  5.33              
ATOM   4193 1HH1 ARG A 260     116.321  96.607 105.965  1.00  5.33              
ATOM   4194 2HH1 ARG A 260     116.214  95.869 104.403  1.00  5.33              
ATOM   4195  NH2 ARG A 260     117.572  94.025 104.835  1.00  5.33              
ATOM   4196 1HH2 ARG A 260     118.239  93.303 105.051  1.00  5.33              
ATOM   4197 2HH2 ARG A 260     117.293  94.220 103.881  1.00  5.33              
ATOM   4198  C   ARG A 260     121.305  96.349 110.437  1.00  5.33              
ATOM   4199  O   ARG A 260     122.094  96.567 109.547  1.00  5.33              
ATOM   4200  N   SER A 261     121.726  95.724 111.536  1.00  5.43              
ATOM   4201  H   SER A 261     121.117  95.756 112.333  1.00  5.43              
ATOM   4202  CA  SER A 261     123.096  95.217 111.850  1.00  5.43              
ATOM   4203  HA  SER A 261     123.286  95.294 112.866  1.00  5.43              
ATOM   4204  CB  SER A 261     123.275  93.746 111.497  1.00  5.43              
ATOM   4205  HB1 SER A 261     123.142  93.621 110.434  1.00  5.43              
ATOM   4206  HB2 SER A 261     122.551  93.207 112.024  1.00  5.43              
ATOM   4207  OG  SER A 261     124.513  93.205 111.758  1.00  5.43              
ATOM   4208  HG  SER A 261     124.610  93.127 112.724  1.00  5.43              
ATOM   4209  C   SER A 261     124.214  95.858 111.060  1.00  5.43              
ATOM   4210  O   SER A 261     124.682  95.445 110.024  1.00  5.43              
ATOM   4211  N   THR A 262     124.655  96.902 111.662  1.00  5.42              
ATOM   4212  H   THR A 262     124.322  97.183 112.555  1.00  5.42              
ATOM   4213  CA  THR A 262     125.989  97.401 111.482  1.00  5.42              
ATOM   4214  HA  THR A 262     126.513  96.690 110.858  1.00  5.42              
ATOM   4215  CB  THR A 262     125.940  98.706 110.673  1.00  5.42              
ATOM   4216  HB  THR A 262     125.977  99.564 111.321  1.00  5.42              
ATOM   4217  CG2 THR A 262     127.046  98.743 109.644  1.00  5.42              
ATOM   4218 1HG2 THR A 262     126.824  98.119 108.789  1.00  5.42              
ATOM   4219 2HG2 THR A 262     127.167  99.766 109.294  1.00  5.42              
ATOM   4220 3HG2 THR A 262     127.955  98.346 110.077  1.00  5.42              
ATOM   4221  OG1 THR A 262     124.790  98.819 109.876  1.00  5.42              
ATOM   4222  HG1 THR A 262     124.653  97.940 109.496  1.00  5.42              
ATOM   4223  C   THR A 262     126.615  97.288 112.877  1.00  5.42              
ATOM   4224  O   THR A 262     125.990  96.744 113.713  1.00  5.42              
ATOM   4225  N   ASN A 263     127.831  97.785 113.102  1.00  5.44              
ATOM   4226  H   ASN A 263     128.180  98.389 112.371  1.00  5.44              
ATOM   4227  CA  ASN A 263     128.950  97.485 114.017  1.00  5.44              
ATOM   4228  HA  ASN A 263     129.402  96.653 113.564  1.00  5.44              
ATOM   4229  CB  ASN A 263     130.023  98.552 113.650  1.00  5.44              
ATOM   4230  HB1 ASN A 263     129.978  99.428 114.296  1.00  5.44              
ATOM   4231  HB2 ASN A 263     129.889  98.867 112.627  1.00  5.44              
ATOM   4232  CG  ASN A 263     131.453  98.072 113.671  1.00  5.44              
ATOM   4233  OD1 ASN A 263     132.294  98.521 114.413  1.00  5.44              
ATOM   4234  ND2 ASN A 263     131.769  97.169 112.772  1.00  5.44              
ATOM   4235 1HD2 ASN A 263     131.095  96.880 112.086  1.00  5.44              
ATOM   4236 2HD2 ASN A 263     132.717  96.832 112.779  1.00  5.44              
ATOM   4237  C   ASN A 263     129.165  97.126 115.490  1.00  5.44              
ATOM   4238  O   ASN A 263     129.416  97.974 116.320  1.00  5.44              
ATOM   4239  N   ILE A 264     129.429  95.848 115.701  1.00  5.61              
ATOM   4240  H   ILE A 264     129.208  95.238 114.931  1.00  5.61              
ATOM   4241  CA  ILE A 264     129.949  95.099 116.827  1.00  5.61              
ATOM   4242  HA  ILE A 264     129.850  94.044 116.623  1.00  5.61              
ATOM   4243  CB  ILE A 264     131.508  95.366 116.892  1.00  5.61              
ATOM   4244  HB  ILE A 264     131.911  94.663 117.614  1.00  5.61              
ATOM   4245  CG2 ILE A 264     132.126  95.075 115.545  1.00  5.61              
ATOM   4246 1HG2 ILE A 264     133.198  94.994 115.645  1.00  5.61              
ATOM   4247 2HG2 ILE A 264     131.706  94.174 115.147  1.00  5.61              
ATOM   4248 3HG2 ILE A 264     131.915  95.862 114.844  1.00  5.61              
ATOM   4249  CG1 ILE A 264     132.143  96.750 117.240  1.00  5.61              
ATOM   4250 1HG1 ILE A 264     131.722  97.191 118.124  1.00  5.61              
ATOM   4251 2HG1 ILE A 264     131.922  97.457 116.459  1.00  5.61              
ATOM   4252  CD1 ILE A 264     133.662  96.742 117.487  1.00  5.61              
ATOM   4253  HD1 ILE A 264     133.945  97.655 118.010  1.00  5.61              
ATOM   4254  HD2 ILE A 264     133.941  95.890 118.107  1.00  5.61              
ATOM   4255  HD3 ILE A 264     134.208  96.709 116.544  1.00  5.61              
ATOM   4256  C   ILE A 264     129.524  95.357 118.266  1.00  5.61              
ATOM   4257  O   ILE A 264     129.382  94.464 119.110  1.00  5.61              
ATOM   4258  N   SER A 265     129.502  96.604 118.630  1.00  5.82              
ATOM   4259  H   SER A 265     129.598  97.333 117.928  1.00  5.82              
ATOM   4260  CA  SER A 265     129.596  96.931 120.010  1.00  5.82              
ATOM   4261  HA  SER A 265     128.683  96.540 120.417  1.00  5.82              
ATOM   4262  CB  SER A 265     130.711  96.247 120.852  1.00  5.82              
ATOM   4263  HB1 SER A 265     130.381  95.250 121.141  1.00  5.82              
ATOM   4264  HB2 SER A 265     130.837  96.800 121.784  1.00  5.82              
ATOM   4265  OG  SER A 265     131.978  96.125 120.245  1.00  5.82              
ATOM   4266  HG  SER A 265     132.181  96.983 119.845  1.00  5.82              
ATOM   4267  C   SER A 265     129.564  98.394 120.238  1.00  5.82              
ATOM   4268  O   SER A 265     130.648  98.954 120.288  1.00  5.82              
ATOM   4269  N   ILE A 266     128.349  98.921 120.466  1.00  6.09              
ATOM   4270  H   ILE A 266     127.630  98.443 119.929  1.00  6.09              
ATOM   4271  CA  ILE A 266     127.841  99.664 121.657  1.00  6.09              
ATOM   4272  HA  ILE A 266     126.825  99.977 121.476  1.00  6.09              
ATOM   4273  CB  ILE A 266     127.893  98.701 122.907  1.00  6.09              
ATOM   4274  HB  ILE A 266     127.129  99.061 123.585  1.00  6.09              
ATOM   4275  CG2 ILE A 266     127.595  97.218 122.612  1.00  6.09              
ATOM   4276 1HG2 ILE A 266     127.123  96.763 123.471  1.00  6.09              
ATOM   4277 2HG2 ILE A 266     126.953  97.093 121.745  1.00  6.09              
ATOM   4278 3HG2 ILE A 266     128.516  96.665 122.463  1.00  6.09              
ATOM   4279  CG1 ILE A 266     129.189  98.746 123.764  1.00  6.09              
ATOM   4280 1HG1 ILE A 266     129.242  99.727 124.232  1.00  6.09              
ATOM   4281 2HG1 ILE A 266     130.058  98.609 123.121  1.00  6.09              
ATOM   4282  CD1 ILE A 266     129.296  97.751 124.926  1.00  6.09              
ATOM   4283  HD1 ILE A 266     128.401  97.812 125.538  1.00  6.09              
ATOM   4284  HD2 ILE A 266     129.424  96.731 124.562  1.00  6.09              
ATOM   4285  HD3 ILE A 266     130.162  98.006 125.539  1.00  6.09              
ATOM   4286  C   ILE A 266     128.627 100.908 122.095  1.00  6.09              
ATOM   4287  O   ILE A 266     128.137 101.738 122.867  1.00  6.09              
ATOM   4288  N   VAL A 267     129.855 100.985 121.620  1.00  6.15              
ATOM   4289  H   VAL A 267     130.125 100.222 121.018  1.00  6.15              
ATOM   4290  CA  VAL A 267     130.863 101.988 121.746  1.00  6.15              
ATOM   4291  HA  VAL A 267     130.391 102.838 122.233  1.00  6.15              
ATOM   4292  CB  VAL A 267     132.065 101.603 122.637  1.00  6.15              
ATOM   4293  HB  VAL A 267     132.770 102.434 122.597  1.00  6.15              
ATOM   4294  CG1 VAL A 267     131.676 101.442 124.112  1.00  6.15              
ATOM   4295 1HG1 VAL A 267     132.567 101.550 124.729  1.00  6.15              
ATOM   4296 2HG1 VAL A 267     130.950 102.201 124.396  1.00  6.15              
ATOM   4297 3HG1 VAL A 267     131.265 100.456 124.292  1.00  6.15              
ATOM   4298  CG2 VAL A 267     132.820 100.345 122.196  1.00  6.15              
ATOM   4299 1HG2 VAL A 267     133.712 100.221 122.811  1.00  6.15              
ATOM   4300 2HG2 VAL A 267     132.190  99.463 122.303  1.00  6.15              
ATOM   4301 3HG2 VAL A 267     133.131 100.436 121.156  1.00  6.15              
ATOM   4302  C   VAL A 267     131.355 102.527 120.435  1.00  6.15              
ATOM   4303  O   VAL A 267     131.654 103.716 120.357  1.00  6.15              
ATOM   4304  N   THR A 268     131.389 101.685 119.412  1.00  6.20              
ATOM   4305  H   THR A 268     131.178 100.700 119.544  1.00  6.20              
ATOM   4306  CA  THR A 268     131.898 102.111 118.133  1.00  6.20              
ATOM   4307  HA  THR A 268     132.803 102.648 118.332  1.00  6.20              
ATOM   4308  CB  THR A 268     132.314 100.930 117.233  1.00  6.20              
ATOM   4309  HB  THR A 268     132.225 101.180 116.184  1.00  6.20              
ATOM   4310  CG2 THR A 268     133.769 100.555 117.486  1.00  6.20              
ATOM   4311 1HG2 THR A 268     134.045  99.739 116.819  1.00  6.20              
ATOM   4312 2HG2 THR A 268     134.414 101.407 117.271  1.00  6.20              
ATOM   4313 3HG2 THR A 268     133.905 100.243 118.522  1.00  6.20              
ATOM   4314  OG1 THR A 268     131.567  99.783 117.538  1.00  6.20              
ATOM   4315  HG1 THR A 268     130.763  99.768 116.992  1.00  6.20              
ATOM   4316  C   THR A 268     131.013 103.136 117.455  1.00  6.20              
ATOM   4317  O   THR A 268     131.506 104.197 117.078  1.00  6.20              
ATOM   4318  N   LEU A 269     129.716 102.863 117.374  1.00  6.39              
ATOM   4319  H   LEU A 269     129.472 102.116 118.024  1.00  6.39              
ATOM   4320  CA  LEU A 269     128.861 102.764 116.165  1.00  6.39              
ATOM   4321  HA  LEU A 269     128.185 103.538 116.055  1.00  6.39              
ATOM   4322  CB  LEU A 269     129.876 102.665 114.949  1.00  6.39              
ATOM   4323  HB1 LEU A 269     129.436 102.110 114.164  1.00  6.39              
ATOM   4324  HB2 LEU A 269     130.635 101.947 115.222  1.00  6.39              
ATOM   4325  CG  LEU A 269     130.622 103.893 114.351  1.00  6.39              
ATOM   4326  HG  LEU A 269     130.553 104.753 115.004  1.00  6.39              
ATOM   4327  CD1 LEU A 269     132.096 103.549 114.107  1.00  6.39              
ATOM   4328 1HD1 LEU A 269     132.569 103.199 115.023  1.00  6.39              
ATOM   4329 2HD1 LEU A 269     132.181 102.760 113.358  1.00  6.39              
ATOM   4330 3HD1 LEU A 269     132.637 104.437 113.792  1.00  6.39              
ATOM   4331  CD2 LEU A 269     130.143 104.370 112.988  1.00  6.39              
ATOM   4332 1HD2 LEU A 269     130.786 105.173 112.646  1.00  6.39              
ATOM   4333 2HD2 LEU A 269     130.161 103.558 112.259  1.00  6.39              
ATOM   4334 3HD2 LEU A 269     129.141 104.775 113.091  1.00  6.39              
ATOM   4335  C   LEU A 269     128.278 101.437 116.414  1.00  6.39              
ATOM   4336  O   LEU A 269     129.013 100.501 116.634  1.00  6.39              
ATOM   4337  N   LEU A 270     126.944 101.333 116.348  1.00  6.35              
ATOM   4338  H   LEU A 270     126.423 102.194 116.344  1.00  6.35              
ATOM   4339  CA  LEU A 270     126.333 100.117 115.920  1.00  6.35              
ATOM   4340  HA  LEU A 270     125.315 100.340 115.741  1.00  6.35              
ATOM   4341  CB  LEU A 270     126.936 100.023 114.486  1.00  6.35              
ATOM   4342  HB1 LEU A 270     126.281  99.271 114.114  1.00  6.35              
ATOM   4343  HB2 LEU A 270     127.924  99.660 114.645  1.00  6.35              
ATOM   4344  CG  LEU A 270     127.092 101.003 113.247  1.00  6.35              
ATOM   4345  HG  LEU A 270     126.220 100.809 112.650  1.00  6.35              
ATOM   4346  CD1 LEU A 270     127.174 102.520 113.309  1.00  6.35              
ATOM   4347 1HD1 LEU A 270     126.475 102.924 112.596  1.00  6.35              
ATOM   4348 2HD1 LEU A 270     127.019 102.909 114.300  1.00  6.35              
ATOM   4349 3HD1 LEU A 270     128.090 102.924 112.911  1.00  6.35              
ATOM   4350  CD2 LEU A 270     128.152 100.731 112.191  1.00  6.35              
ATOM   4351 1HD2 LEU A 270     127.958 101.373 111.328  1.00  6.35              
ATOM   4352 2HD2 LEU A 270     129.155 100.942 112.540  1.00  6.35              
ATOM   4353 3HD2 LEU A 270     128.096  99.732 111.834  1.00  6.35              
ATOM   4354  C   LEU A 270     126.634  98.860 116.833  1.00  6.35              
ATOM   4355  O   LEU A 270     126.881  98.975 118.024  1.00  6.35              
ATOM   4356  N   ASN A 271     126.571  97.666 116.267  1.00  6.45              
ATOM   4357  H   ASN A 271     126.483  97.700 115.270  1.00  6.45              
ATOM   4358  CA  ASN A 271     126.368  96.303 116.752  1.00  6.45              
ATOM   4359  HA  ASN A 271     125.365  96.332 116.534  1.00  6.45              
ATOM   4360  CB  ASN A 271     126.711  95.065 115.803  1.00  6.45              
ATOM   4361  HB1 ASN A 271     125.899  94.855 115.174  1.00  6.45              
ATOM   4362  HB2 ASN A 271     127.358  95.284 114.984  1.00  6.45              
ATOM   4363  CG  ASN A 271     127.066  93.673 116.353  1.00  6.45              
ATOM   4364  OD1 ASN A 271     127.755  93.537 117.303  1.00  6.45              
ATOM   4365  ND2 ASN A 271     126.644  92.529 115.909  1.00  6.45              
ATOM   4366 1HD2 ASN A 271     125.854  92.499 115.281  1.00  6.45              
ATOM   4367 2HD2 ASN A 271     127.003  91.717 116.365  1.00  6.45              
ATOM   4368  C   ASN A 271     126.152  95.909 118.253  1.00  6.45              
ATOM   4369  O   ASN A 271     126.687  96.497 119.177  1.00  6.45              
ATOM   4370  N   GLN A 272     125.338  94.861 118.478  1.00  7.72              
ATOM   4371  H   GLN A 272     124.826  94.480 117.684  1.00  7.72              
ATOM   4372  CA  GLN A 272     125.785  93.819 119.359  1.00  7.72              
ATOM   4373  HA  GLN A 272     126.855  93.945 119.289  1.00  7.72              
ATOM   4374  CB  GLN A 272     125.559  94.122 120.855  1.00  7.72              
ATOM   4375  HB1 GLN A 272     124.756  93.503 121.231  1.00  7.72              
ATOM   4376  HB2 GLN A 272     125.306  95.163 121.036  1.00  7.72              
ATOM   4377  CG  GLN A 272     126.854  93.798 121.628  1.00  7.72              
ATOM   4378  HG1 GLN A 272     127.541  94.639 121.560  1.00  7.72              
ATOM   4379  HG2 GLN A 272     127.325  92.957 121.156  1.00  7.72              
ATOM   4380  CD  GLN A 272     126.677  93.385 123.074  1.00  7.72              
ATOM   4381  OE1 GLN A 272     127.315  93.899 123.974  1.00  7.72              
ATOM   4382  NE2 GLN A 272     125.870  92.380 123.347  1.00  7.72              
ATOM   4383 1HE2 GLN A 272     125.290  91.974 122.636  1.00  7.72              
ATOM   4384 2HE2 GLN A 272     125.641  92.273 124.323  1.00  7.72              
ATOM   4385  C   GLN A 272     125.550  92.329 119.067  1.00  7.72              
ATOM   4386  O   GLN A 272     124.491  91.763 119.301  1.00  7.72              
ATOM   4387  N   THR A 273     126.671  91.607 118.922  1.00  8.83              
ATOM   4388  H   THR A 273     127.442  92.124 118.506  1.00  8.83              
ATOM   4389  CA  THR A 273     126.968  90.375 119.678  1.00  8.83              
ATOM   4390  HA  THR A 273     126.506  90.542 120.641  1.00  8.83              
ATOM   4391  CB  THR A 273     126.194  89.151 119.138  1.00  8.83              
ATOM   4392  HB  THR A 273     125.153  89.279 119.434  1.00  8.83              
ATOM   4393  CG2 THR A 273     126.174  89.011 117.624  1.00  8.83              
ATOM   4394 1HG2 THR A 273     125.815  88.023 117.336  1.00  8.83              
ATOM   4395 2HG2 THR A 273     125.493  89.760 117.218  1.00  8.83              
ATOM   4396 3HG2 THR A 273     127.162  89.185 117.215  1.00  8.83              
ATOM   4397  OG1 THR A 273     126.589  87.929 119.740  1.00  8.83              
ATOM   4398  HG1 THR A 273     125.958  87.266 119.451  1.00  8.83              
ATOM   4399  C   THR A 273     128.441  90.248 119.995  1.00  8.83              
ATOM   4400  O   THR A 273     129.095  89.206 119.863  1.00  8.83              
ATOM   4401  N   LYS A 274     129.000  91.378 120.454  1.00  9.11              
ATOM   4402  H   LYS A 274     128.350  92.153 120.496  1.00  9.11              
ATOM   4403  CA  LYS A 274     130.401  91.785 120.266  1.00  9.11              
ATOM   4404  HA  LYS A 274     130.480  92.747 120.765  1.00  9.11              
ATOM   4405  CB  LYS A 274     131.377  90.798 120.941  1.00  9.11              
ATOM   4406  HB1 LYS A 274     132.387  91.202 120.885  1.00  9.11              
ATOM   4407  HB2 LYS A 274     131.389  89.858 120.394  1.00  9.11              
ATOM   4408  CG  LYS A 274     131.079  90.518 122.434  1.00  9.11              
ATOM   4409  HG1 LYS A 274     130.007  90.468 122.612  1.00  9.11              
ATOM   4410  HG2 LYS A 274     131.465  91.364 123.006  1.00  9.11              
ATOM   4411  CD  LYS A 274     131.729  89.220 122.947  1.00  9.11              
ATOM   4412  HD1 LYS A 274     132.038  89.400 123.978  1.00  9.11              
ATOM   4413  HD2 LYS A 274     132.629  88.986 122.377  1.00  9.11              
ATOM   4414  CE  LYS A 274     130.766  88.020 122.968  1.00  9.11              
ATOM   4415  HE1 LYS A 274     129.869  88.308 123.525  1.00  9.11              
ATOM   4416  HE2 LYS A 274     131.241  87.200 123.516  1.00  9.11              
ATOM   4417  NZ  LYS A 274     130.375  87.543 121.615  1.00  9.11              
ATOM   4418  HZ1 LYS A 274     129.655  86.835 121.665  1.00  9.11              
ATOM   4419  HZ2 LYS A 274     129.969  88.299 121.063  1.00  9.11              
ATOM   4420  HZ3 LYS A 274     131.165  87.172 121.106  1.00  9.11              
ATOM   4421  C   LYS A 274     130.657  92.051 118.831  1.00  9.11              
ATOM   4422  O   LYS A 274     129.725  91.929 118.058  1.00  9.11              
ATOM   4423  N   GLY A 275     131.920  92.267 118.478  1.00  8.95              
ATOM   4424  H   GLY A 275     132.637  92.510 119.143  1.00  8.95              
ATOM   4425  CA  GLY A 275     132.362  91.849 117.165  1.00  8.95              
ATOM   4426  HA1 GLY A 275     133.429  91.639 117.115  1.00  8.95              
ATOM   4427  HA2 GLY A 275     132.149  92.579 116.437  1.00  8.95              
ATOM   4428  C   GLY A 275     131.602  90.604 116.795  1.00  8.95              
ATOM   4429  O   GLY A 275     130.701  90.658 115.963  1.00  8.95              
ATOM   4430  N   MET A 276     131.776  89.537 117.547  1.00 11.54              
ATOM   4431  H   MET A 276     132.488  89.582 118.252  1.00 11.54              
ATOM   4432  CA  MET A 276     131.291  88.243 117.130  1.00 11.54              
ATOM   4433  HA  MET A 276     131.558  87.541 117.919  1.00 11.54              
ATOM   4434  CB  MET A 276     129.761  88.151 116.936  1.00 11.54              
ATOM   4435  HB1 MET A 276     129.504  88.212 115.879  1.00 11.54              
ATOM   4436  HB2 MET A 276     129.291  88.998 117.424  1.00 11.54              
ATOM   4437  CG  MET A 276     129.163  86.862 117.517  1.00 11.54              
ATOM   4438  HG1 MET A 276     128.108  86.818 117.245  1.00 11.54              
ATOM   4439  HG2 MET A 276     129.215  86.928 118.603  1.00 11.54              
ATOM   4440  SD  MET A 276     129.952  85.302 117.024  1.00 11.54              
ATOM   4441  CE  MET A 276     129.572  85.268 115.249  1.00 11.54              
ATOM   4442  HE1 MET A 276     129.973  84.352 114.813  1.00 11.54              
ATOM   4443  HE2 MET A 276     128.492  85.290 115.103  1.00 11.54              
ATOM   4444  HE3 MET A 276     130.025  86.125 114.749  1.00 11.54              
ATOM   4445  C   MET A 276     132.085  87.811 115.889  1.00 11.54              
ATOM   4446  O   MET A 276     132.982  86.985 115.995  1.00 11.54              
ATOM   4447  N   MET A 277     131.919  88.562 114.801  1.00 13.66              
ATOM   4448  H   MET A 277     131.114  89.185 114.816  1.00 13.66              
ATOM   4449  CA  MET A 277     133.038  89.103 114.039  1.00 13.66              
ATOM   4450  HA  MET A 277     133.980  88.840 114.526  1.00 13.66              
ATOM   4451  CB  MET A 277     133.031  88.478 112.631  1.00 13.66              
ATOM   4452  HB1 MET A 277     133.833  88.923 112.041  1.00 13.66              
ATOM   4453  HB2 MET A 277     132.082  88.703 112.145  1.00 13.66              
ATOM   4454  CG  MET A 277     133.226  86.956 112.650  1.00 13.66              
ATOM   4455  HG1 MET A 277     132.461  86.506 113.282  1.00 13.66              
ATOM   4456  HG2 MET A 277     134.201  86.732 113.084  1.00 13.66              
ATOM   4457  SD  MET A 277     133.117  86.169 111.020  1.00 13.66              
ATOM   4458  CE  MET A 277     133.381  84.444 111.507  1.00 13.66              
ATOM   4459  HE1 MET A 277     133.343  83.807 110.624  1.00 13.66              
ATOM   4460  HE2 MET A 277     134.357  84.341 111.984  1.00 13.66              
ATOM   4461  HE3 MET A 277     132.602  84.139 112.206  1.00 13.66              
ATOM   4462  C   MET A 277     132.958  90.610 113.946  1.00 13.66              
ATOM   4463  O   MET A 277     131.879  91.102 113.742  1.00 13.66              
ATOM   4464  N   THR A 278     134.004  91.421 114.085  1.00 14.49              
ATOM   4465  H   THR A 278     134.941  91.067 114.219  1.00 14.49              
ATOM   4466  CA  THR A 278     133.789  92.897 113.959  1.00 14.49              
ATOM   4467  HA  THR A 278     133.020  93.102 114.641  1.00 14.49              
ATOM   4468  CB  THR A 278     135.099  93.631 114.331  1.00 14.49              
ATOM   4469  HB  THR A 278     134.958  94.704 114.201  1.00 14.49              
ATOM   4470  CG2 THR A 278     135.556  93.357 115.761  1.00 14.49              
ATOM   4471 1HG2 THR A 278     134.776  93.611 116.475  1.00 14.49              
ATOM   4472 2HG2 THR A 278     135.827  92.309 115.887  1.00 14.49              
ATOM   4473 3HG2 THR A 278     136.431  93.969 115.984  1.00 14.49              
ATOM   4474  OG1 THR A 278     136.148  93.192 113.492  1.00 14.49              
ATOM   4475  HG1 THR A 278     136.154  93.760 112.706  1.00 14.49              
ATOM   4476  C   THR A 278     133.384  93.353 112.592  1.00 14.49              
ATOM   4477  O   THR A 278     132.892  94.447 112.372  1.00 14.49              
ATOM   4478  N   TRP A 279     133.554  92.433 111.646  1.00 15.67              
ATOM   4479  H   TRP A 279     134.099  91.621 111.891  1.00 15.67              
ATOM   4480  CA  TRP A 279     132.708  92.299 110.510  1.00 15.67              
ATOM   4481  HA  TRP A 279     132.320  93.275 110.265  1.00 15.67              
ATOM   4482  CB  TRP A 279     133.583  91.823 109.307  1.00 15.67              
ATOM   4483  HB1 TRP A 279     133.569  92.594 108.542  1.00 15.67              
ATOM   4484  HB2 TRP A 279     133.154  90.940 108.838  1.00 15.67              
ATOM   4485  CG  TRP A 279     135.031  91.510 109.565  1.00 15.67              
ATOM   4486  CD1 TRP A 279     136.022  92.415 109.737  1.00 15.67              
ATOM   4487  HD1 TRP A 279     135.887  93.491 109.711  1.00 15.67              
ATOM   4488  NE1 TRP A 279     137.217  91.757 109.959  1.00 15.67              
ATOM   4489  HE1 TRP A 279     138.101  92.223 110.107  1.00 15.67              
ATOM   4490  CE2 TRP A 279     137.057  90.389 109.927  1.00 15.67              
ATOM   4491  CZ2 TRP A 279     137.948  89.317 110.084  1.00 15.67              
ATOM   4492  HZ2 TRP A 279     138.996  89.498 110.267  1.00 15.67              
ATOM   4493  CH2 TRP A 279     137.459  88.003 109.982  1.00 15.67              
ATOM   4494  HH2 TRP A 279     138.132  87.163 110.090  1.00 15.67              
ATOM   4495  CZ3 TRP A 279     136.094  87.782 109.728  1.00 15.67              
ATOM   4496  HZ3 TRP A 279     135.719  86.770 109.641  1.00 15.67              
ATOM   4497  CE3 TRP A 279     135.209  88.867 109.574  1.00 15.67              
ATOM   4498  HE3 TRP A 279     134.162  88.683 109.374  1.00 15.67              
ATOM   4499  CD2 TRP A 279     135.666  90.199 109.670  1.00 15.67              
ATOM   4500  C   TRP A 279     131.458  91.474 110.774  1.00 15.67              
ATOM   4501  O   TRP A 279     131.276  90.419 110.177  1.00 15.67              
ATOM   4502  N   TYR A 280     130.599  91.956 111.678  1.00 15.65              
ATOM   4503  H   TYR A 280     130.790  92.796 112.193  1.00 15.65              
ATOM   4504  CA  TYR A 280     129.376  91.221 111.974  1.00 15.65              
ATOM   4505  HA  TYR A 280     129.672  90.177 111.892  1.00 15.65              
ATOM   4506  CB  TYR A 280     128.734  91.171 113.363  1.00 15.65              
ATOM   4507  HB1 TYR A 280     129.406  90.728 114.076  1.00 15.65              
ATOM   4508  HB2 TYR A 280     127.846  90.550 113.320  1.00 15.65              
ATOM   4509  CG  TYR A 280     128.381  92.544 113.710  1.00 15.65              
ATOM   4510  CD1 TYR A 280     129.495  93.327 113.955  1.00 15.65              
ATOM   4511  HD1 TYR A 280     130.332  92.866 114.453  1.00 15.65              
ATOM   4512  CE1 TYR A 280     129.660  94.430 113.132  1.00 15.65              
ATOM   4513  HE1 TYR A 280     130.610  94.921 113.084  1.00 15.65              
ATOM   4514  CZ  TYR A 280     128.586  94.847 112.327  1.00 15.65              
ATOM   4515  OH  TYR A 280     128.757  95.886 111.514  1.00 15.65              
ATOM   4516  HH  TYR A 280     128.128  95.823 110.782  1.00 15.65              
ATOM   4517  CE2 TYR A 280     127.340  94.230 112.365  1.00 15.65              
ATOM   4518  HE2 TYR A 280     126.549  94.549 111.712  1.00 15.65              
ATOM   4519  CD2 TYR A 280     127.245  93.032 113.063  1.00 15.65              
ATOM   4520  HD2 TYR A 280     126.428  92.365 112.874  1.00 15.65              
ATOM   4521  C   TYR A 280     128.422  91.416 110.789  1.00 15.65              
ATOM   4522  O   TYR A 280     128.382  92.545 110.347  1.00 15.65              
ATOM   4523  N   ILE A 281     127.784  90.383 110.181  1.00 15.80              
ATOM   4524  H   ILE A 281     127.472  89.674 110.825  1.00 15.80              
ATOM   4525  CA  ILE A 281     128.279  89.806 108.907  1.00 15.80              
ATOM   4526  HA  ILE A 281     129.250  90.264 108.773  1.00 15.80              
ATOM   4527  CB  ILE A 281     128.627  88.282 109.090  1.00 15.80              
ATOM   4528  HB  ILE A 281     127.749  87.688 108.834  1.00 15.80              
ATOM   4529  CG2 ILE A 281     129.787  87.895 108.141  1.00 15.80              
ATOM   4530 1HG2 ILE A 281     130.725  88.319 108.506  1.00 15.80              
ATOM   4531 2HG2 ILE A 281     129.886  86.811 108.083  1.00 15.80              
ATOM   4532 3HG2 ILE A 281     129.626  88.260 107.128  1.00 15.80              
ATOM   4533  CG1 ILE A 281     129.013  87.843 110.531  1.00 15.80              
ATOM   4534 1HG1 ILE A 281     128.244  88.161 111.234  1.00 15.80              
ATOM   4535 2HG1 ILE A 281     129.954  88.306 110.818  1.00 15.80              
ATOM   4536  CD1 ILE A 281     129.155  86.326 110.717  1.00 15.80              
ATOM   4537  HD1 ILE A 281     129.310  86.109 111.774  1.00 15.80              
ATOM   4538  HD2 ILE A 281     128.249  85.821 110.381  1.00 15.80              
ATOM   4539  HD3 ILE A 281     130.013  85.948 110.162  1.00 15.80              
ATOM   4540  C   ILE A 281     127.593  90.091 107.525  1.00 15.80              
ATOM   4541  O   ILE A 281     127.497  91.186 107.029  1.00 15.80              
ATOM   4542  N   ASP A 282     127.175  89.071 106.810  1.00 16.58              
ATOM   4543  H   ASP A 282     127.623  88.190 107.014  1.00 16.58              
ATOM   4544  CA  ASP A 282     125.798  88.917 106.346  1.00 16.58              
ATOM   4545  HA  ASP A 282     125.418  89.788 105.837  1.00 16.58              
ATOM   4546  CB  ASP A 282     125.901  87.652 105.462  1.00 16.58              
ATOM   4547  HB1 ASP A 282     124.983  87.443 104.937  1.00 16.58              
ATOM   4548  HB2 ASP A 282     126.046  86.791 106.118  1.00 16.58              
ATOM   4549  CG  ASP A 282     127.058  87.582 104.467  1.00 16.58              
ATOM   4550  OD1 ASP A 282     128.037  86.874 104.786  1.00 16.58              
ATOM   4551  OD2 ASP A 282     126.875  87.963 103.296  1.00 16.58              
ATOM   4552  C   ASP A 282     125.006  88.490 107.617  1.00 16.58              
ATOM   4553  O   ASP A 282     124.149  87.596 107.569  1.00 16.58              
ATOM   4554  N   PHE A 283     125.177  89.208 108.744  1.00 16.67              
ATOM   4555  H   PHE A 283     125.888  89.920 108.721  1.00 16.67              
ATOM   4556  CA  PHE A 283     123.970  89.648 109.445  1.00 16.67              
ATOM   4557  HA  PHE A 283     123.393  88.766 109.727  1.00 16.67              
ATOM   4558  CB  PHE A 283     124.481  90.258 110.761  1.00 16.67              
ATOM   4559  HB1 PHE A 283     123.732  90.873 111.210  1.00 16.67              
ATOM   4560  HB2 PHE A 283     125.296  90.927 110.597  1.00 16.67              
ATOM   4561  CG  PHE A 283     125.025  89.270 111.799  1.00 16.67              
ATOM   4562  CD1 PHE A 283     125.295  87.907 111.521  1.00 16.67              
ATOM   4563  HD1 PHE A 283     125.087  87.472 110.558  1.00 16.67              
ATOM   4564  CE1 PHE A 283     125.857  87.071 112.504  1.00 16.67              
ATOM   4565  HE1 PHE A 283     126.068  86.037 112.275  1.00 16.67              
ATOM   4566  CZ  PHE A 283     126.151  87.581 113.777  1.00 16.67              
ATOM   4567  HZ  PHE A 283     126.588  86.943 114.530  1.00 16.67              
ATOM   4568  CE2 PHE A 283     125.868  88.923 114.065  1.00 16.67              
ATOM   4569  HE2 PHE A 283     126.094  89.337 115.031  1.00 16.67              
ATOM   4570  CD2 PHE A 283     125.306  89.754 113.089  1.00 16.67              
ATOM   4571  HD2 PHE A 283     125.072  90.779 113.334  1.00 16.67              
ATOM   4572  C   PHE A 283     123.191  90.307 108.335  1.00 16.67              
ATOM   4573  O   PHE A 283     123.750  90.687 107.325  1.00 16.67              
ATOM   4574  N   SER A 284     121.898  90.254 108.254  1.00 18.82              
ATOM   4575  H   SER A 284     121.355  89.726 108.919  1.00 18.82              
ATOM   4576  CA  SER A 284     121.289  90.818 107.046  1.00 18.82              
ATOM   4577  HA  SER A 284     121.920  90.928 106.171  1.00 18.82              
ATOM   4578  CB  SER A 284     120.133  89.867 106.640  1.00 18.82              
ATOM   4579  HB1 SER A 284     119.797  90.193 105.656  1.00 18.82              
ATOM   4580  HB2 SER A 284     119.322  90.022 107.356  1.00 18.82              
ATOM   4581  OG  SER A 284     120.559  88.541 106.654  1.00 18.82              
ATOM   4582  HG  SER A 284     121.363  88.447 106.120  1.00 18.82              
ATOM   4583  C   SER A 284     120.673  92.180 107.322  1.00 18.82              
ATOM   4584  O   SER A 284     119.504  92.498 107.054  1.00 18.82              
ATOM   4585  N   GLY A 285     121.437  92.929 108.111  1.00 18.90              
ATOM   4586  H   GLY A 285     122.399  92.645 107.983  1.00 18.90              
ATOM   4587  CA  GLY A 285     121.031  93.619 109.302  1.00 18.90              
ATOM   4588  HA1 GLY A 285     120.223  94.285 109.051  1.00 18.90              
ATOM   4589  HA2 GLY A 285     121.926  94.103 109.644  1.00 18.90              
ATOM   4590  C   GLY A 285     120.574  92.395 110.103  1.00 18.90              
ATOM   4591  O   GLY A 285     119.357  92.155 110.140  1.00 18.90              
ATOM   4592  N   LEU A 286     121.470  91.575 110.691  1.00 17.77              
ATOM   4593  H   LEU A 286     122.449  91.743 110.500  1.00 17.77              
ATOM   4594  CA  LEU A 286     121.143  90.876 111.925  1.00 17.77              
ATOM   4595  HA  LEU A 286     120.163  90.460 111.696  1.00 17.77              
ATOM   4596  CB  LEU A 286     121.919  89.674 112.456  1.00 17.77              
ATOM   4597  HB1 LEU A 286     122.784  90.029 113.002  1.00 17.77              
ATOM   4598  HB2 LEU A 286     122.238  89.059 111.620  1.00 17.77              
ATOM   4599  CG  LEU A 286     121.108  88.790 113.422  1.00 17.77              
ATOM   4600  HG  LEU A 286     120.747  89.387 114.258  1.00 17.77              
ATOM   4601  CD1 LEU A 286     119.897  88.104 112.769  1.00 17.77              
ATOM   4602 1HD1 LEU A 286     119.455  87.401 113.475  1.00 17.77              
ATOM   4603 2HD1 LEU A 286     119.140  88.833 112.490  1.00 17.77              
ATOM   4604 3HD1 LEU A 286     120.224  87.552 111.885  1.00 17.77              
ATOM   4605  CD2 LEU A 286     121.998  87.673 113.967  1.00 17.77              
ATOM   4606 1HD2 LEU A 286     122.326  87.020 113.158  1.00 17.77              
ATOM   4607 2HD2 LEU A 286     122.883  88.111 114.430  1.00 17.77              
ATOM   4608 3HD2 LEU A 286     121.465  87.088 114.716  1.00 17.77              
ATOM   4609  C   LEU A 286     120.782  91.942 112.956  1.00 17.77              
ATOM   4610  O   LEU A 286     121.643  92.261 113.718  1.00 17.77              
ATOM   4611  N   GLY A 287     119.659  92.609 112.722  1.00 18.43              
ATOM   4612  H   GLY A 287     119.021  92.119 112.110  1.00 18.43              
ATOM   4613  CA  GLY A 287     119.503  94.046 112.514  1.00 18.43              
ATOM   4614  HA1 GLY A 287     118.457  94.217 112.365  1.00 18.43              
ATOM   4615  HA2 GLY A 287     119.906  94.358 111.589  1.00 18.43              
ATOM   4616  C   GLY A 287     119.873  94.980 113.581  1.00 18.43              
ATOM   4617  O   GLY A 287     119.387  96.092 113.446  1.00 18.43              
ATOM   4618  N   LEU A 288     120.650  94.491 114.511  1.00 19.48              
ATOM   4619  H   LEU A 288     121.197  93.682 114.243  1.00 19.48              
ATOM   4620  CA  LEU A 288     120.477  94.458 115.915  1.00 19.48              
ATOM   4621  HA  LEU A 288     119.498  94.105 115.861  1.00 19.48              
ATOM   4622  CB  LEU A 288     121.005  93.168 116.766  1.00 19.48              
ATOM   4623  HB1 LEU A 288     120.342  93.160 117.607  1.00 19.48              
ATOM   4624  HB2 LEU A 288     121.922  93.367 117.287  1.00 19.48              
ATOM   4625  CG  LEU A 288     121.009  91.626 116.387  1.00 19.48              
ATOM   4626  HG  LEU A 288     120.454  91.476 115.488  1.00 19.48              
ATOM   4627  CD1 LEU A 288     122.355  90.881 116.278  1.00 19.48              
ATOM   4628 1HD1 LEU A 288     122.950  91.052 117.176  1.00 19.48              
ATOM   4629 2HD1 LEU A 288     122.223  89.809 116.138  1.00 19.48              
ATOM   4630 3HD1 LEU A 288     122.931  91.224 115.431  1.00 19.48              
ATOM   4631  CD2 LEU A 288     120.307  90.665 117.358  1.00 19.48              
ATOM   4632 1HD2 LEU A 288     120.035  89.748 116.837  1.00 19.48              
ATOM   4633 2HD2 LEU A 288     120.993  90.388 118.158  1.00 19.48              
ATOM   4634 3HD2 LEU A 288     119.416  91.122 117.755  1.00 19.48              
ATOM   4635  C   LEU A 288     120.096  95.716 116.603  1.00 19.48              
ATOM   4636  O   LEU A 288     120.507  95.717 117.754  1.00 19.48              
ATOM   4637  N   THR A 289     119.299  96.657 115.995  1.00 21.32              
ATOM   4638  H   THR A 289     118.516  96.862 116.608  1.00 21.32              
ATOM   4639  CA  THR A 289     119.764  98.031 115.471  1.00 21.32              
ATOM   4640  HA  THR A 289     120.308  97.874 114.624  1.00 21.32              
ATOM   4641  CB  THR A 289     118.690  98.958 115.324  1.00 21.32              
ATOM   4642  HB  THR A 289     118.242  98.385 114.559  1.00 21.32              
ATOM   4643  CG2 THR A 289     117.651  99.153 116.469  1.00 21.32              
ATOM   4644 1HG2 THR A 289     116.967  99.970 116.278  1.00 21.32              
ATOM   4645 2HG2 THR A 289     117.046  98.258 116.579  1.00 21.32              
ATOM   4646 3HG2 THR A 289     118.073  99.420 117.415  1.00 21.32              
ATOM   4647  OG1 THR A 289     119.158 100.075 114.622  1.00 21.32              
ATOM   4648  HG1 THR A 289     119.299  99.831 113.692  1.00 21.32              
ATOM   4649  C   THR A 289     120.556  98.265 116.807  1.00 21.32              
ATOM   4650  O   THR A 289     119.918  98.252 117.828  1.00 21.32              
ATOM   4651  N   GLU A 290     121.765  97.830 117.154  1.00 23.52              
ATOM   4652  H   GLU A 290     121.765  97.782 118.157  1.00 23.52              
ATOM   4653  CA  GLU A 290     122.930  97.214 116.543  1.00 23.52              
ATOM   4654  HA  GLU A 290     123.642  97.278 117.364  1.00 23.52              
ATOM   4655  CB  GLU A 290     123.093  95.736 116.399  1.00 23.52              
ATOM   4656  HB1 GLU A 290     122.613  95.171 117.158  1.00 23.52              
ATOM   4657  HB2 GLU A 290     124.029  95.723 116.852  1.00 23.52              
ATOM   4658  CG  GLU A 290     123.485  95.015 115.150  1.00 23.52              
ATOM   4659  HG1 GLU A 290     124.284  95.574 114.718  1.00 23.52              
ATOM   4660  HG2 GLU A 290     122.790  95.063 114.362  1.00 23.52              
ATOM   4661  CD  GLU A 290     123.931  93.586 115.381  1.00 23.52              
ATOM   4662  OE1 GLU A 290     124.095  93.219 116.553  1.00 23.52              
ATOM   4663  OE2 GLU A 290     124.333  92.958 114.385  1.00 23.52              
ATOM   4664  C   GLU A 290     123.448  98.291 115.745  1.00 23.52              
ATOM   4665  O   GLU A 290     123.741  99.278 116.390  1.00 23.52              
ATOM   4666  N   PRO A 291     123.316  98.289 114.463  1.00 25.57              
ATOM   4667  CD  PRO A 291     122.358  97.530 113.802  1.00 25.57              
ATOM   4668  HD1 PRO A 291     121.697  96.968 114.445  1.00 25.57              
ATOM   4669  HD2 PRO A 291     122.958  96.879 113.260  1.00 25.57              
ATOM   4670  CG  PRO A 291     121.634  98.504 112.922  1.00 25.57              
ATOM   4671  HG1 PRO A 291     121.039  99.200 113.484  1.00 25.57              
ATOM   4672  HG2 PRO A 291     121.013  97.976 112.259  1.00 25.57              
ATOM   4673  CB  PRO A 291     122.750  99.245 112.316  1.00 25.57              
ATOM   4674  HB1 PRO A 291     122.417 100.208 111.953  1.00 25.57              
ATOM   4675  HB2 PRO A 291     123.120  98.668 111.502  1.00 25.57              
ATOM   4676  CA  PRO A 291     123.638  99.333 113.584  1.00 25.57              
ATOM   4677  HA  PRO A 291     124.653  99.217 113.250  1.00 25.57              
ATOM   4678  C   PRO A 291     123.367 100.692 114.027  1.00 25.57              
ATOM   4679  O   PRO A 291     122.292 101.023 114.458  1.00 25.57              
ATOM   4680  N   GLN A 292     124.324 101.534 113.777  1.00 27.23              
ATOM   4681  H   GLN A 292     125.026 101.235 113.121  1.00 27.23              
ATOM   4682  CA  GLN A 292     124.266 102.886 114.125  1.00 27.23              
ATOM   4683  HA  GLN A 292     125.215 103.395 114.089  1.00 27.23              
ATOM   4684  CB  GLN A 292     123.428 103.619 113.051  1.00 27.23              
ATOM   4685  HB1 GLN A 292     123.113 104.573 113.462  1.00 27.23              
ATOM   4686  HB2 GLN A 292     122.542 103.033 112.824  1.00 27.23              
ATOM   4687  CG  GLN A 292     124.156 103.981 111.740  1.00 27.23              
ATOM   4688  HG1 GLN A 292     125.093 104.477 111.978  1.00 27.23              
ATOM   4689  HG2 GLN A 292     123.541 104.712 111.216  1.00 27.23              
ATOM   4690  CD  GLN A 292     124.451 102.853 110.753  1.00 27.23              
ATOM   4691  OE1 GLN A 292     124.304 101.673 111.002  1.00 27.23              
ATOM   4692  NE2 GLN A 292     124.896 103.171 109.562  1.00 27.23              
ATOM   4693 1HE2 GLN A 292     124.978 104.133 109.283  1.00 27.23              
ATOM   4694 2HE2 GLN A 292     125.080 102.394 108.953  1.00 27.23              
ATOM   4695  C   GLN A 292     123.922 103.138 115.554  1.00 27.23              
ATOM   4696  O   GLN A 292     123.679 104.276 115.867  1.00 27.23              
ATOM   4697  N   MET A 293     124.107 102.156 116.441  1.00 27.11              
ATOM   4698  H   MET A 293     124.147 101.202 116.104  1.00 27.11              
ATOM   4699  CA  MET A 293     124.144 102.333 117.872  1.00 27.11              
ATOM   4700  HA  MET A 293     123.174 102.500 118.260  1.00 27.11              
ATOM   4701  CB  MET A 293     124.862 101.259 118.674  1.00 27.11              
ATOM   4702  HB1 MET A 293     125.119 100.445 118.055  1.00 27.11              
ATOM   4703  HB2 MET A 293     124.132 100.861 119.322  1.00 27.11              
ATOM   4704  CG  MET A 293     125.947 101.597 119.695  1.00 27.11              
ATOM   4705  HG1 MET A 293     125.966 100.776 120.383  1.00 27.11              
ATOM   4706  HG2 MET A 293     125.622 102.449 120.247  1.00 27.11              
ATOM   4707  SD  MET A 293     127.671 101.844 119.308  1.00 27.11              
ATOM   4708  CE  MET A 293     128.012 103.381 120.159  1.00 27.11              
ATOM   4709  HE1 MET A 293     127.362 104.097 119.705  1.00 27.11              
ATOM   4710  HE2 MET A 293     127.777 103.328 121.214  1.00 27.11              
ATOM   4711  HE3 MET A 293     129.046 103.684 120.018  1.00 27.11              
ATOM   4712  C   MET A 293     124.903 103.611 118.122  1.00 27.11              
ATOM   4713  O   MET A 293     124.339 104.437 118.793  1.00 27.11              
ATOM   4714  N   VAL A 294     126.028 103.838 117.429  1.00 28.46              
ATOM   4715  H   VAL A 294     126.493 103.073 116.969  1.00 28.46              
ATOM   4716  CA  VAL A 294     126.222 105.183 116.912  1.00 28.46              
ATOM   4717  HA  VAL A 294     125.284 105.710 117.154  1.00 28.46              
ATOM   4718  CB  VAL A 294     127.348 106.027 117.610  1.00 28.46              
ATOM   4719  HB  VAL A 294     127.309 106.978 117.102  1.00 28.46              
ATOM   4720  CG1 VAL A 294     127.181 106.383 119.099  1.00 28.46              
ATOM   4721 1HG1 VAL A 294     126.315 105.866 119.459  1.00 28.46              
ATOM   4722 2HG1 VAL A 294     128.030 106.094 119.716  1.00 28.46              
ATOM   4723 3HG1 VAL A 294     127.083 107.448 119.267  1.00 28.46              
ATOM   4724  CG2 VAL A 294     128.853 105.786 117.475  1.00 28.46              
ATOM   4725 1HG2 VAL A 294     129.391 106.710 117.693  1.00 28.46              
ATOM   4726 2HG2 VAL A 294     129.192 105.060 118.200  1.00 28.46              
ATOM   4727 3HG2 VAL A 294     129.122 105.492 116.470  1.00 28.46              
ATOM   4728  C   VAL A 294     126.339 105.473 115.352  1.00 28.46              
ATOM   4729  O   VAL A 294     127.411 105.466 114.795  1.00 28.46              
ATOM   4730  N   ALA A 295     125.272 105.937 114.688  1.00 26.91              
ATOM   4731  H   ALA A 295     124.379 105.641 115.071  1.00 26.91              
ATOM   4732  CA  ALA A 295     125.119 107.322 114.156  1.00 26.91              
ATOM   4733  HA  ALA A 295     126.123 107.721 113.998  1.00 26.91              
ATOM   4734  CB  ALA A 295     124.428 107.285 112.797  1.00 26.91              
ATOM   4735  HB1 ALA A 295     124.497 108.277 112.370  1.00 26.91              
ATOM   4736  HB2 ALA A 295     124.975 106.627 112.133  1.00 26.91              
ATOM   4737  HB3 ALA A 295     123.390 106.975 112.899  1.00 26.91              
ATOM   4738  C   ALA A 295     124.457 108.093 115.224  1.00 26.91              
ATOM   4739  O   ALA A 295     123.367 108.630 115.071  1.00 26.91              
ATOM   4740  N   SER A 296     125.189 107.978 116.326  1.00 25.80              
ATOM   4741  H   SER A 296     126.029 107.470 116.102  1.00 25.80              
ATOM   4742  CA  SER A 296     125.166 108.580 117.618  1.00 25.80              
ATOM   4743  HA  SER A 296     125.250 107.840 118.361  1.00 25.80              
ATOM   4744  CB  SER A 296     126.429 109.500 117.611  1.00 25.80              
ATOM   4745  HB1 SER A 296     127.351 108.935 117.729  1.00 25.80              
ATOM   4746  HB2 SER A 296     126.444 110.214 118.427  1.00 25.80              
ATOM   4747  OG  SER A 296     126.562 110.264 116.420  1.00 25.80              
ATOM   4748  HG  SER A 296     127.084 109.738 115.787  1.00 25.80              
ATOM   4749  C   SER A 296     123.878 109.329 117.841  1.00 25.80              
ATOM   4750  O   SER A 296     122.807 108.792 117.646  1.00 25.80              
ATOM   4751  N   LEU A 297     124.016 110.521 118.400  1.00 23.49              
ATOM   4752  H   LEU A 297     124.904 110.705 118.839  1.00 23.49              
ATOM   4753  CA  LEU A 297     123.379 111.706 117.888  1.00 23.49              
ATOM   4754  HA  LEU A 297     122.497 111.969 118.400  1.00 23.49              
ATOM   4755  CB  LEU A 297     124.376 112.883 118.101  1.00 23.49              
ATOM   4756  HB1 LEU A 297     123.852 113.806 117.856  1.00 23.49              
ATOM   4757  HB2 LEU A 297     125.189 112.764 117.387  1.00 23.49              
ATOM   4758  CG  LEU A 297     125.068 113.092 119.468  1.00 23.49              
ATOM   4759  HG  LEU A 297     125.631 112.200 119.736  1.00 23.49              
ATOM   4760  CD1 LEU A 297     126.062 114.253 119.367  1.00 23.49              
ATOM   4761 1HD1 LEU A 297     126.799 114.046 118.591  1.00 23.49              
ATOM   4762 2HD1 LEU A 297     125.530 115.178 119.140  1.00 23.49              
ATOM   4763 3HD1 LEU A 297     126.596 114.371 120.308  1.00 23.49              
ATOM   4764  CD2 LEU A 297     124.114 113.442 120.597  1.00 23.49              
ATOM   4765 1HD2 LEU A 297     123.634 112.542 120.947  1.00 23.49              
ATOM   4766 2HD2 LEU A 297     124.647 113.873 121.441  1.00 23.49              
ATOM   4767 3HD2 LEU A 297     123.350 114.133 120.246  1.00 23.49              
ATOM   4768  C   LEU A 297     123.054 111.650 116.436  1.00 23.49              
ATOM   4769  O   LEU A 297     121.961 112.039 116.117  1.00 23.49              
ATOM   4770  N   CYS A 298     123.999 111.333 115.574  1.00 23.14              
ATOM   4771  H   CYS A 298     124.840 110.880 115.904  1.00 23.14              
ATOM   4772  CA  CYS A 298     123.879 111.779 114.212  1.00 23.14              
ATOM   4773  HA  CYS A 298     124.743 111.439 113.653  1.00 23.14              
ATOM   4774  CB  CYS A 298     122.621 111.148 113.556  1.00 23.14              
ATOM   4775  HB1 CYS A 298     121.852 111.907 113.404  1.00 23.14              
ATOM   4776  HB2 CYS A 298     122.174 110.433 114.235  1.00 23.14              
ATOM   4777  SG  CYS A 298     122.918 110.306 111.986  1.00 23.14              
ATOM   4778  HG  CYS A 298     121.623 110.086 111.722  1.00 23.14              
ATOM   4779  C   CYS A 298     123.802 113.312 114.125  1.00 23.14              
ATOM   4780  O   CYS A 298     123.247 113.822 113.181  1.00 23.14              
ATOM   4781  N   LYS A 299     124.396 114.055 115.069  1.00 22.94              
ATOM   4782  H   LYS A 299     124.642 113.561 115.912  1.00 22.94              
ATOM   4783  CA  LYS A 299     124.986 115.395 114.843  1.00 22.94              
ATOM   4784  HA  LYS A 299     124.340 116.040 114.274  1.00 22.94              
ATOM   4785  CB  LYS A 299     125.412 116.020 116.201  1.00 22.94              
ATOM   4786  HB1 LYS A 299     125.911 115.229 116.756  1.00 22.94              
ATOM   4787  HB2 LYS A 299     124.547 116.266 116.806  1.00 22.94              
ATOM   4788  CG  LYS A 299     126.420 117.206 116.221  1.00 22.94              
ATOM   4789  HG1 LYS A 299     127.375 116.885 115.807  1.00 22.94              
ATOM   4790  HG2 LYS A 299     126.616 117.399 117.277  1.00 22.94              
ATOM   4791  CD  LYS A 299     126.050 118.574 115.606  1.00 22.94              
ATOM   4792  HD1 LYS A 299     126.729 119.315 116.033  1.00 22.94              
ATOM   4793  HD2 LYS A 299     125.057 118.841 115.960  1.00 22.94              
ATOM   4794  CE  LYS A 299     126.087 118.750 114.073  1.00 22.94              
ATOM   4795  HE1 LYS A 299     125.694 119.741 113.837  1.00 22.94              
ATOM   4796  HE2 LYS A 299     125.425 118.012 113.610  1.00 22.94              
ATOM   4797  NZ  LYS A 299     127.443 118.632 113.479  1.00 22.94              
ATOM   4798  HZ1 LYS A 299     127.419 118.835 112.479  1.00 22.94              
ATOM   4799  HZ2 LYS A 299     128.116 119.229 113.935  1.00 22.94              
ATOM   4800  HZ3 LYS A 299     127.732 117.659 113.535  1.00 22.94              
ATOM   4801  C   LYS A 299     126.301 115.184 114.119  1.00 22.94              
ATOM   4802  O   LYS A 299     126.798 116.014 113.365  1.00 22.94              
ATOM   4803  N   GLN A 300     126.864 114.019 114.396  1.00 20.00              
ATOM   4804  H   GLN A 300     126.431 113.451 115.103  1.00 20.00              
ATOM   4805  CA  GLN A 300     127.635 113.330 113.423  1.00 20.00              
ATOM   4806  HA  GLN A 300     128.624 113.791 113.401  1.00 20.00              
ATOM   4807  CB  GLN A 300     127.814 111.878 113.903  1.00 20.00              
ATOM   4808  HB1 GLN A 300     126.843 111.392 113.936  1.00 20.00              
ATOM   4809  HB2 GLN A 300     128.213 111.907 114.918  1.00 20.00              
ATOM   4810  CG  GLN A 300     128.758 111.002 113.063  1.00 20.00              
ATOM   4811  HG1 GLN A 300     129.724 111.501 112.983  1.00 20.00              
ATOM   4812  HG2 GLN A 300     128.353 110.875 112.058  1.00 20.00              
ATOM   4813  CD  GLN A 300     128.961 109.616 113.690  1.00 20.00              
ATOM   4814  OE1 GLN A 300     128.126 109.106 114.426  1.00 20.00              
ATOM   4815  NE2 GLN A 300     130.096 108.992 113.468  1.00 20.00              
ATOM   4816 1HE2 GLN A 300     130.829 109.441 112.947  1.00 20.00              
ATOM   4817 2HE2 GLN A 300     130.202 108.076 113.875  1.00 20.00              
ATOM   4818  C   GLN A 300     127.077 113.448 112.013  1.00 20.00              
ATOM   4819  O   GLN A 300     127.803 113.891 111.128  1.00 20.00              
ATOM   4820  N   LEU A 301     125.772 113.221 111.844  1.00 18.60              
ATOM   4821  H   LEU A 301     125.237 112.773 112.563  1.00 18.60              
ATOM   4822  CA  LEU A 301     125.029 113.949 110.837  1.00 18.60              
ATOM   4823  HA  LEU A 301     125.783 114.025 110.056  1.00 18.60              
ATOM   4824  CB  LEU A 301     124.038 113.104 110.026  1.00 18.60              
ATOM   4825  HB1 LEU A 301     123.324 113.777 109.568  1.00 18.60              
ATOM   4826  HB2 LEU A 301     123.534 112.443 110.710  1.00 18.60              
ATOM   4827  CG  LEU A 301     124.609 112.271 108.845  1.00 18.60              
ATOM   4828  HG  LEU A 301     124.938 112.970 108.074  1.00 18.60              
ATOM   4829  CD1 LEU A 301     125.792 111.373 109.201  1.00 18.60              
ATOM   4830 1HD1 LEU A 301     126.090 110.793 108.328  1.00 18.60              
ATOM   4831 2HD1 LEU A 301     126.651 111.974 109.495  1.00 18.60              
ATOM   4832 3HD1 LEU A 301     125.520 110.695 110.010  1.00 18.60              
ATOM   4833  CD2 LEU A 301     123.534 111.368 108.236  1.00 18.60              
ATOM   4834 1HD2 LEU A 301     123.225 110.614 108.962  1.00 18.60              
ATOM   4835 2HD2 LEU A 301     122.660 111.953 107.960  1.00 18.60              
ATOM   4836 3HD2 LEU A 301     123.919 110.865 107.350  1.00 18.60              
ATOM   4837  C   LEU A 301     124.809 115.412 111.063  1.00 18.60              
ATOM   4838  O   LEU A 301     124.305 115.889 112.063  1.00 18.60              
ATOM   4839  N   SER A 302     125.248 116.188 110.086  1.00 18.80              
ATOM   4840  H   SER A 302     125.783 115.783 109.333  1.00 18.80              
ATOM   4841  CA  SER A 302     125.433 117.567 110.436  1.00 18.80              
ATOM   4842  HA  SER A 302     125.849 117.524 111.440  1.00 18.80              
ATOM   4843  CB  SER A 302     126.564 118.265 109.666  1.00 18.80              
ATOM   4844  HB1 SER A 302     126.218 119.215 109.272  1.00 18.80              
ATOM   4845  HB2 SER A 302     126.900 117.629 108.850  1.00 18.80              
ATOM   4846  OG  SER A 302     127.666 118.527 110.526  1.00 18.80              
ATOM   4847  HG  SER A 302     128.377 118.855 109.958  1.00 18.80              
ATOM   4848  C   SER A 302     124.243 118.414 110.665  1.00 18.80              
ATOM   4849  O   SER A 302     124.382 119.502 111.217  1.00 18.80              
ATOM   4850  N   TYR A 303     123.097 117.816 110.393  1.00 16.79              
ATOM   4851  H   TYR A 303     123.160 116.879 110.039  1.00 16.79              
ATOM   4852  CA  TYR A 303     121.810 118.254 110.825  1.00 16.79              
ATOM   4853  HA  TYR A 303     121.104 117.889 110.114  1.00 16.79              
ATOM   4854  CB  TYR A 303     121.422 117.591 112.143  1.00 16.79              
ATOM   4855  HB1 TYR A 303     120.650 118.193 112.612  1.00 16.79              
ATOM   4856  HB2 TYR A 303     122.300 117.603 112.771  1.00 16.79              
ATOM   4857  CG  TYR A 303     120.928 116.137 112.016  1.00 16.79              
ATOM   4858  CD1 TYR A 303     121.540 115.194 111.167  1.00 16.79              
ATOM   4859  HD1 TYR A 303     122.373 115.477 110.573  1.00 16.79              
ATOM   4860  CE1 TYR A 303     121.123 113.849 111.154  1.00 16.79              
ATOM   4861  HE1 TYR A 303     121.579 113.088 110.556  1.00 16.79              
ATOM   4862  CZ  TYR A 303     120.011 113.439 111.876  1.00 16.79              
ATOM   4863  OH  TYR A 303     119.611 112.147 111.817  1.00 16.79              
ATOM   4864  HH  TYR A 303     119.048 111.922 112.560  1.00 16.79              
ATOM   4865  CE2 TYR A 303     119.292 114.409 112.581  1.00 16.79              
ATOM   4866  HE2 TYR A 303     118.400 114.121 113.087  1.00 16.79              
ATOM   4867  CD2 TYR A 303     119.803 115.705 112.737  1.00 16.79              
ATOM   4868  HD2 TYR A 303     119.318 116.344 113.439  1.00 16.79              
ATOM   4869  C   TYR A 303     121.751 119.825 110.565  1.00 16.79              
ATOM   4870  O   TYR A 303     121.507 120.519 111.535  1.00 16.79              
ATOM   4871  N   TYR A 304     122.058 120.539 109.418  1.00 14.47              
ATOM   4872  H   TYR A 304     121.957 121.519 109.642  1.00 14.47              
ATOM   4873  CA  TYR A 304     122.407 120.391 107.930  1.00 14.47              
ATOM   4874  HA  TYR A 304     121.647 119.807 107.426  1.00 14.47              
ATOM   4875  CB  TYR A 304     122.290 121.800 107.304  1.00 14.47              
ATOM   4876  HB1 TYR A 304     122.415 121.713 106.225  1.00 14.47              
ATOM   4877  HB2 TYR A 304     123.100 122.427 107.679  1.00 14.47              
ATOM   4878  CG  TYR A 304     120.968 122.501 107.581  1.00 14.47              
ATOM   4879  CD1 TYR A 304     119.766 121.947 107.100  1.00 14.47              
ATOM   4880  HD1 TYR A 304     119.782 121.042 106.514  1.00 14.47              
ATOM   4881  CE1 TYR A 304     118.531 122.560 107.384  1.00 14.47              
ATOM   4882  HE1 TYR A 304     117.610 122.120 107.028  1.00 14.47              
ATOM   4883  CZ  TYR A 304     118.494 123.752 108.133  1.00 14.47              
ATOM   4884  OH  TYR A 304     117.305 124.358 108.386  1.00 14.47              
ATOM   4885  HH  TYR A 304     117.429 125.196 108.831  1.00 14.47              
ATOM   4886  CE2 TYR A 304     119.697 124.320 108.606  1.00 14.47              
ATOM   4887  HE2 TYR A 304     119.674 125.239 109.172  1.00 14.47              
ATOM   4888  CD2 TYR A 304     120.930 123.692 108.338  1.00 14.47              
ATOM   4889  HD2 TYR A 304     121.847 124.138 108.702  1.00 14.47              
ATOM   4890  C   TYR A 304     123.834 119.761 107.640  1.00 14.47              
ATOM   4891  O   TYR A 304     124.757 120.517 107.936  1.00 14.47              
ATOM   4892  N   PRO A 305     124.199 118.534 107.071  1.00 14.21              
ATOM   4893  CD  PRO A 305     125.547 118.444 106.481  1.00 14.21              
ATOM   4894  HD1 PRO A 305     126.306 118.906 107.109  1.00 14.21              
ATOM   4895  HD2 PRO A 305     125.542 118.968 105.524  1.00 14.21              
ATOM   4896  CG  PRO A 305     125.917 116.977 106.240  1.00 14.21              
ATOM   4897  HG1 PRO A 305     126.787 116.688 106.830  1.00 14.21              
ATOM   4898  HG2 PRO A 305     126.138 116.823 105.187  1.00 14.21              
ATOM   4899  CB  PRO A 305     124.701 116.164 106.662  1.00 14.21              
ATOM   4900  HB1 PRO A 305     124.868 115.725 107.640  1.00 14.21              
ATOM   4901  HB2 PRO A 305     124.480 115.377 105.942  1.00 14.21              
ATOM   4902  CA  PRO A 305     123.584 117.205 106.717  1.00 14.21              
ATOM   4903  HA  PRO A 305     123.219 117.301 105.697  1.00 14.21              
ATOM   4904  C   PRO A 305     122.335 116.764 107.571  1.00 14.21              
ATOM   4905  O   PRO A 305     121.553 117.629 107.901  1.00 14.21              
ATOM   4906  N   ASN A 306     121.991 115.514 107.971  1.00 12.38              
ATOM   4907  H   ASN A 306     121.702 115.497 108.938  1.00 12.38              
ATOM   4908  CA  ASN A 306     121.123 114.564 107.216  1.00 12.38              
ATOM   4909  HA  ASN A 306     121.772 113.736 106.928  1.00 12.38              
ATOM   4910  CB  ASN A 306     119.963 113.951 107.971  1.00 12.38              
ATOM   4911  HB1 ASN A 306     119.082 114.554 107.819  1.00 12.38              
ATOM   4912  HB2 ASN A 306     120.211 113.861 109.000  1.00 12.38              
ATOM   4913  CG  ASN A 306     119.623 112.565 107.497  1.00 12.38              
ATOM   4914  OD1 ASN A 306     119.835 111.582 108.182  1.00 12.38              
ATOM   4915  ND2 ASN A 306     119.061 112.457 106.326  1.00 12.38              
ATOM   4916 1HD2 ASN A 306     118.873 113.228 105.704  1.00 12.38              
ATOM   4917 2HD2 ASN A 306     118.779 111.533 106.009  1.00 12.38              
ATOM   4918  C   ASN A 306     120.620 115.174 105.915  1.00 12.38              
ATOM   4919  O   ASN A 306     120.989 114.644 104.892  1.00 12.38              
ATOM   4920  N   LYS A 307     119.875 116.287 105.987  1.00 12.89              
ATOM   4921  H   LYS A 307     119.520 116.455 106.916  1.00 12.89              
ATOM   4922  CA  LYS A 307     119.968 117.544 105.202  1.00 12.89              
ATOM   4923  HA  LYS A 307     120.489 118.245 105.852  1.00 12.89              
ATOM   4924  CB  LYS A 307     120.832 117.495 103.919  1.00 12.89              
ATOM   4925  HB1 LYS A 307     120.195 117.154 103.113  1.00 12.89              
ATOM   4926  HB2 LYS A 307     121.659 116.803 104.040  1.00 12.89              
ATOM   4927  CG  LYS A 307     121.465 118.840 103.498  1.00 12.89              
ATOM   4928  HG1 LYS A 307     122.468 118.904 103.923  1.00 12.89              
ATOM   4929  HG2 LYS A 307     120.893 119.668 103.913  1.00 12.89              
ATOM   4930  CD  LYS A 307     121.524 119.035 101.965  1.00 12.89
[truncated: 891,414 more chars]
