# Supplementary material for: Variation in selection constraints on teleost TLRs with emphasis on their repertoire in the Walking catfish, Clarias batrachus
Source: Sci Rep. 2020 Dec 7;10:21394. doi: 10.1038/s41598-020-78347-6 (PMC7721727; doi:10.1038/s41598-020-78347-6)
Supplement: Supplementary file 33 — Supplementary Information 33. [file 41598_2020_78347_MOESM33_ESM.zip › T21/struct/S511005_results/model4.pdb]

HEADER protein
METHOD
METHOD    The models are generated by I-TASSER which combines the
METHOD    methods of threading, ab initio modeling and structural
METHOD    refinement. The procedure is fully automated.
METHOD
METHOD    Please cite following articles when you use the I-TASSER server:
METHOD 1. Ambrish Roy, Alper Kucukural, Yang Zhang. I-TASSER: a unified
METHOD    platform for automated protein structure and function prediction.
METHOD    Nature Protocols, vol 5, 725-738 (2010). 
METHOD 2. Yang Zhang. I-TASSER server for protein 3D structure prediction. 
METHOD    BMC Bioinformatics, 9:40 (2008).
METHOD
MODEL  4
REMARK PARENT 4z0c_A 3j0a 3j0a_A 
ATOM      1  N   MET A   1     101.365  81.739 100.306  1.00 35.00              
ATOM      2  CA  MET A   1     100.073  81.691  99.603  1.00 35.00              
ATOM      3  HA  MET A   1      99.589  82.651  99.761  1.00 35.00              
ATOM      4  CB  MET A   1     100.290  81.525  98.099  1.00 35.00              
ATOM      5  HB1 MET A   1     101.110  82.163  97.773  1.00 35.00              
ATOM      6  HB2 MET A   1      99.393  81.811  97.545  1.00 35.00              
ATOM      7  CG  MET A   1     100.643  80.087  97.619  1.00 35.00              
ATOM      8  HG1 MET A   1     101.335  79.670  98.352  1.00 35.00              
ATOM      9  HG2 MET A   1     101.180  80.210  96.679  1.00 35.00              
ATOM     10  SD  MET A   1      99.248  78.969  97.352  1.00 35.00              
ATOM     11  CE  MET A   1     100.182  77.558  96.701  1.00 35.00              
ATOM     12  HE1 MET A   1     100.886  77.212  97.458  1.00 35.00              
ATOM     13  HE2 MET A   1      99.498  76.750  96.446  1.00 35.00              
ATOM     14  HE3 MET A   1     100.734  77.862  95.811  1.00 35.00              
ATOM     15  C   MET A   1      99.215  80.576 100.186  1.00 35.00              
ATOM     16  O   MET A   1      99.691  79.472 100.424  1.00 35.00              
ATOM     17  N   ALA A   2      97.956  80.903 100.526  1.00 34.00              
ATOM     18  H   ALA A   2      97.665  81.827 100.245  1.00 34.00              
ATOM     19  CA  ALA A   2      96.979  80.132 101.329  1.00 34.00              
ATOM     20  HA  ALA A   2      96.249  80.879 101.701  1.00 34.00              
ATOM     21  CB  ALA A   2      96.277  79.180 100.407  1.00 34.00              
ATOM     22  HB1 ALA A   2      96.935  78.400 100.010  1.00 34.00              
ATOM     23  HB2 ALA A   2      95.453  78.666 100.904  1.00 34.00              
ATOM     24  HB3 ALA A   2      95.841  79.690  99.549  1.00 34.00              
ATOM     25  C   ALA A   2      97.422  79.402 102.628  1.00 34.00              
ATOM     26  O   ALA A   2      96.636  79.356 103.597  1.00 34.00              
ATOM     27  N   SER A   3      98.711  79.005 102.831  1.00 33.52              
ATOM     28  H   SER A   3      99.068  78.859 101.908  1.00 33.52              
ATOM     29  CA  SER A   3      99.489  79.503 103.984  1.00 33.52              
ATOM     30  HA  SER A   3      99.071  78.965 104.864  1.00 33.52              
ATOM     31  CB  SER A   3     100.944  79.231 103.772  1.00 33.52              
ATOM     32  HB1 SER A   3     101.372  79.762 102.909  1.00 33.52              
ATOM     33  HB2 SER A   3     101.156  78.163 103.661  1.00 33.52              
ATOM     34  OG  SER A   3     101.673  79.679 104.923  1.00 33.52              
ATOM     35  HG  SER A   3     101.517  79.041 105.628  1.00 33.52              
ATOM     36  C   SER A   3      99.170  80.961 104.178  1.00 33.52              
ATOM     37  O   SER A   3      98.967  81.398 105.298  1.00 33.52              
ATOM     38  N   TYR A   4      99.104  81.650 103.042  1.00 32.77              
ATOM     39  H   TYR A   4      99.183  81.067 102.227  1.00 32.77              
ATOM     40  CA  TYR A   4      99.135  83.070 102.858  1.00 32.77              
ATOM     41  HA  TYR A   4      99.105  83.279 101.799  1.00 32.77              
ATOM     42  CB  TYR A   4      97.892  83.650 103.529  1.00 32.77              
ATOM     43  HB1 TYR A   4      98.012  84.710 103.523  1.00 32.77              
ATOM     44  HB2 TYR A   4      97.832  83.383 104.580  1.00 32.77              
ATOM     45  CG  TYR A   4      96.569  83.287 102.867  1.00 32.77              
ATOM     46  CD1 TYR A   4      96.298  83.700 101.542  1.00 32.77              
ATOM     47  HD1 TYR A   4      97.040  84.259 100.983  1.00 32.77              
ATOM     48  CE1 TYR A   4      95.040  83.437 100.966  1.00 32.77              
ATOM     49  HE1 TYR A   4      94.817  83.784  99.970  1.00 32.77              
ATOM     50  CZ  TYR A   4      94.062  82.723 101.695  1.00 32.77              
ATOM     51  OH  TYR A   4      92.858  82.455 101.127  1.00 32.77              
ATOM     52  HH  TYR A   4      92.788  82.813 100.242  1.00 32.77              
ATOM     53  CE2 TYR A   4      94.348  82.281 102.999  1.00 32.77              
ATOM     54  HE2 TYR A   4      93.604  81.715 103.539  1.00 32.77              
ATOM     55  CD2 TYR A   4      95.594  82.572 103.586  1.00 32.77              
ATOM     56  HD2 TYR A   4      95.814  82.234 104.588  1.00 32.77              
ATOM     57  C   TYR A   4     100.485  83.490 103.371  1.00 32.77              
ATOM     58  O   TYR A   4     100.520  84.491 104.038  1.00 32.77              
ATOM     59  N   ARG A   5     101.572  82.717 103.282  1.00 32.71              
ATOM     60  H   ARG A   5     101.516  81.973 102.593  1.00 32.71              
ATOM     61  CA  ARG A   5     102.661  82.670 104.287  1.00 32.71              
ATOM     62  HA  ARG A   5     102.988  81.634 104.267  1.00 32.71              
ATOM     63  CB  ARG A   5     103.915  83.474 103.836  1.00 32.71              
ATOM     64  HB1 ARG A   5     104.203  84.166 104.622  1.00 32.71              
ATOM     65  HB2 ARG A   5     103.676  84.064 102.966  1.00 32.71              
ATOM     66  CG  ARG A   5     105.108  82.583 103.470  1.00 32.71              
ATOM     67  HG1 ARG A   5     104.821  81.953 102.628  1.00 32.71              
ATOM     68  HG2 ARG A   5     105.355  81.936 104.312  1.00 32.71              
ATOM     69  CD  ARG A   5     106.344  83.402 103.071  1.00 32.71              
ATOM     70  HD1 ARG A   5     106.073  84.156 102.331  1.00 32.71              
ATOM     71  HD2 ARG A   5     107.060  82.725 102.600  1.00 32.71              
ATOM     72  NE  ARG A   5     107.012  84.024 104.237  1.00 32.71              
ATOM     73  HE  ARG A   5     107.641  83.428 104.749  1.00 32.71              
ATOM     74  CZ  ARG A   5     106.875  85.255 104.706  1.00 32.71              
ATOM     75  NH1 ARG A   5     107.487  85.616 105.793  1.00 32.71              
ATOM     76 1HH1 ARG A   5     108.070  84.985 106.304  1.00 32.71              
ATOM     77 2HH1 ARG A   5     107.312  86.557 106.129  1.00 32.71              
ATOM     78  NH2 ARG A   5     106.125  86.164 104.148  1.00 32.71              
ATOM     79 1HH2 ARG A   5     105.640  85.992 103.288  1.00 32.71              
ATOM     80 2HH2 ARG A   5     106.031  87.073 104.596  1.00 32.71              
ATOM     81  C   ARG A   5     102.311  82.883 105.783  1.00 32.71              
ATOM     82  O   ARG A   5     103.181  83.243 106.585  1.00 32.71              
ATOM     83  N   LYS A   6     101.025  82.847 106.141  1.00 32.38              
ATOM     84  H   LYS A   6     100.487  82.179 105.622  1.00 32.38              
ATOM     85  CA  LYS A   6     100.178  83.956 106.665  1.00 32.38              
ATOM     86  HA  LYS A   6      99.387  84.183 105.964  1.00 32.38              
ATOM     87  CB  LYS A   6      99.416  83.445 107.915  1.00 32.38              
ATOM     88  HB1 LYS A   6      98.757  82.624 107.628  1.00 32.38              
ATOM     89  HB2 LYS A   6      98.776  84.256 108.262  1.00 32.38              
ATOM     90  CG  LYS A   6     100.342  82.944 109.041  1.00 32.38              
ATOM     91  HG1 LYS A   6     101.245  83.551 109.093  1.00 32.38              
ATOM     92  HG2 LYS A   6     100.655  81.924 108.811  1.00 32.38              
ATOM     93  CD  LYS A   6      99.673  82.953 110.427  1.00 32.38              
ATOM     94  HD1 LYS A   6     100.401  82.597 111.157  1.00 32.38              
ATOM     95  HD2 LYS A   6      98.844  82.243 110.418  1.00 32.38              
ATOM     96  CE  LYS A   6      99.142  84.326 110.877  1.00 32.38              
ATOM     97  HE1 LYS A   6      98.811  84.239 111.916  1.00 32.38              
ATOM     98  HE2 LYS A   6      98.263  84.576 110.276  1.00 32.38              
ATOM     99  NZ  LYS A   6     100.156  85.403 110.747  1.00 32.38              
ATOM    100  HZ1 LYS A   6      99.802  86.287 111.085  1.00 32.38              
ATOM    101  HZ2 LYS A   6     101.005  85.167 111.241  1.00 32.38              
ATOM    102  HZ3 LYS A   6     100.401  85.535 109.766  1.00 32.38              
ATOM    103  C   LYS A   6     100.958  85.257 106.963  1.00 32.38              
ATOM    104  O   LYS A   6     100.833  85.863 108.032  1.00 32.38              
ATOM    105  N   GLN A   7     101.746  85.668 105.975  1.00 32.07              
ATOM    106  H   GLN A   7     101.703  85.043 105.185  1.00 32.07              
ATOM    107  CA  GLN A   7     102.372  86.948 105.708  1.00 32.07              
ATOM    108  HA  GLN A   7     101.635  87.732 105.883  1.00 32.07              
ATOM    109  CB  GLN A   7     103.534  87.135 106.699  1.00 32.07              
ATOM    110  HB1 GLN A   7     104.362  86.512 106.372  1.00 32.07              
ATOM    111  HB2 GLN A   7     103.259  86.776 107.687  1.00 32.07              
ATOM    112  CG  GLN A   7     103.971  88.604 106.861  1.00 32.07              
ATOM    113  HG1 GLN A   7     103.499  89.022 107.749  1.00 32.07              
ATOM    114  HG2 GLN A   7     103.659  89.217 106.021  1.00 32.07              
ATOM    115  CD  GLN A   7     105.488  88.761 106.991  1.00 32.07              
ATOM    116  OE1 GLN A   7     106.269  88.131 106.291  1.00 32.07              
ATOM    117  NE2 GLN A   7     105.967  89.581 107.891  1.00 32.07              
ATOM    118 1HE2 GLN A   7     105.359  90.155 108.450  1.00 32.07              
ATOM    119 2HE2 GLN A   7     106.967  89.673 107.924  1.00 32.07              
ATOM    120  C   GLN A   7     102.888  87.049 104.262  1.00 32.07              
ATOM    121  O   GLN A   7     103.695  87.908 103.925  1.00 32.07              
ATOM    122  N   ILE A   8     102.423  86.162 103.398  1.00 32.48              
ATOM    123  H   ILE A   8     101.943  85.386 103.838  1.00 32.48              
ATOM    124  CA  ILE A   8     101.859  86.498 102.113  1.00 32.48              
ATOM    125  HA  ILE A   8     101.958  87.582 102.002  1.00 32.48              
ATOM    126  CB  ILE A   8     102.743  86.102 100.868  1.00 32.48              
ATOM    127  HB  ILE A   8     102.383  86.739 100.062  1.00 32.48              
ATOM    128  CG2 ILE A   8     104.204  86.505 101.087  1.00 32.48              
ATOM    129 1HG2 ILE A   8     104.680  85.882 101.833  1.00 32.48              
ATOM    130 2HG2 ILE A   8     104.768  86.448 100.160  1.00 32.48              
ATOM    131 3HG2 ILE A   8     104.252  87.544 101.411  1.00 32.48              
ATOM    132  CG1 ILE A   8     102.667  84.643 100.346  1.00 32.48              
ATOM    133 1HG1 ILE A   8     101.637  84.321 100.275  1.00 32.48              
ATOM    134 2HG1 ILE A   8     103.154  83.951 101.017  1.00 32.48              
ATOM    135  CD1 ILE A   8     103.291  84.453  98.957  1.00 32.48              
ATOM    136  HD1 ILE A   8     104.378  84.494  99.019  1.00 32.48              
ATOM    137  HD2 ILE A   8     103.010  83.475  98.573  1.00 32.48              
ATOM    138  HD3 ILE A   8     102.936  85.217  98.268  1.00 32.48              
ATOM    139  C   ILE A   8     100.305  86.292 102.128  1.00 32.48              
ATOM    140  O   ILE A   8      99.824  85.504 101.358  1.00 32.48              
ATOM    141  N   LEU A   9      99.400  86.756 103.031  1.00 33.09              
ATOM    142  H   LEU A   9      98.521  86.306 102.823  1.00 33.09              
ATOM    143  CA  LEU A   9      99.105  87.684 104.197  1.00 33.09              
ATOM    144  HA  LEU A   9      98.205  88.144 103.879  1.00 33.09              
ATOM    145  CB  LEU A   9      98.722  86.980 105.497  1.00 33.09              
ATOM    146  HB1 LEU A   9      99.573  87.056 106.139  1.00 33.09              
ATOM    147  HB2 LEU A   9      98.509  85.941 105.301  1.00 33.09              
ATOM    148  CG  LEU A   9      97.538  87.578 106.302  1.00 33.09              
ATOM    149  HG  LEU A   9      97.155  88.475 105.817  1.00 33.09              
ATOM    150  CD1 LEU A   9      96.400  86.560 106.444  1.00 33.09              
ATOM    151 1HD1 LEU A   9      95.557  87.026 106.954  1.00 33.09              
ATOM    152 2HD1 LEU A   9      96.074  86.226 105.461  1.00 33.09              
ATOM    153 3HD1 LEU A   9      96.737  85.693 107.010  1.00 33.09              
ATOM    154  CD2 LEU A   9      97.966  87.958 107.725  1.00 33.09              
ATOM    155 1HD2 LEU A   9      97.112  88.388 108.251  1.00 33.09              
ATOM    156 2HD2 LEU A   9      98.325  87.081 108.258  1.00 33.09              
ATOM    157 3HD2 LEU A   9      98.753  88.710 107.673  1.00 33.09              
ATOM    158  C   LEU A   9      99.914  88.947 104.424  1.00 33.09              
ATOM    159  O   LEU A   9      99.566  89.762 105.263  1.00 33.09              
ATOM    160  N   ILE A  10     100.893  89.170 103.572  1.00 32.97              
ATOM    161  H   ILE A  10     101.235  88.413 103.013  1.00 32.97              
ATOM    162  CA  ILE A  10     101.171  90.498 103.112  1.00 32.97              
ATOM    163  HA  ILE A  10     100.228  91.050 103.159  1.00 32.97              
ATOM    164  CB  ILE A  10     102.201  91.213 104.026  1.00 32.97              
ATOM    165  HB  ILE A  10     102.219  90.713 104.992  1.00 32.97              
ATOM    166  CG2 ILE A  10     103.649  91.229 103.497  1.00 32.97              
ATOM    167 1HG2 ILE A  10     104.335  91.549 104.280  1.00 32.97              
ATOM    168 2HG2 ILE A  10     103.949  90.234 103.184  1.00 32.97              
ATOM    169 3HG2 ILE A  10     103.735  91.908 102.649  1.00 32.97              
ATOM    170  CG1 ILE A  10     101.709  92.656 104.316  1.00 32.97              
ATOM    171 1HG1 ILE A  10     100.709  92.566 104.743  1.00 32.97              
ATOM    172 2HG1 ILE A  10     101.632  93.194 103.370  1.00 32.97              
ATOM    173  CD1 ILE A  10     102.570  93.442 105.294  1.00 32.97              
ATOM    174  HD1 ILE A  10     102.713  92.882 106.218  1.00 32.97              
ATOM    175  HD2 ILE A  10     103.544  93.675 104.866  1.00 32.97              
ATOM    176  HD3 ILE A  10     102.080  94.383 105.538  1.00 32.97              
ATOM    177  C   ILE A  10     101.582  90.420 101.667  1.00 32.97              
ATOM    178  O   ILE A  10     102.342  89.571 101.218  1.00 32.97              
ATOM    179  N   SER A  11     100.875  91.206 100.893  1.00 33.51              
ATOM    180  H   SER A  11     100.421  91.980 101.369  1.00 33.51              
ATOM    181  CA  SER A  11     100.673  91.062  99.479  1.00 33.51              
ATOM    182  HA  SER A  11      99.913  91.751  99.147  1.00 33.51              
ATOM    183  CB  SER A  11     101.979  91.505  98.768  1.00 33.51              
ATOM    184  HB1 SER A  11     102.695  90.683  98.774  1.00 33.51              
ATOM    185  HB2 SER A  11     102.429  92.342  99.300  1.00 33.51              
ATOM    186  OG  SER A  11     101.695  91.881  97.440  1.00 33.51              
ATOM    187  HG  SER A  11     101.377  91.085  96.996  1.00 33.51              
ATOM    188  C   SER A  11     100.284  89.708  98.912  1.00 33.51              
ATOM    189  O   SER A  11     100.122  89.632  97.698  1.00 33.51              
ATOM    190  N   VAL A  12     100.076  88.681  99.731  1.00 31.71              
ATOM    191  H   VAL A  12     100.485  88.723 100.646  1.00 31.71              
ATOM    192  CA  VAL A  12      99.192  87.576  99.350  1.00 31.71              
ATOM    193  HA  VAL A  12      98.655  87.973  98.487  1.00 31.71              
ATOM    194  CB  VAL A  12      99.900  86.371  98.638  1.00 31.71              
ATOM    195  HB  VAL A  12     100.669  85.991  99.258  1.00 31.71              
ATOM    196  CG1 VAL A  12      99.022  85.198  98.217  1.00 31.71              
ATOM    197 1HG1 VAL A  12      99.623  84.406  97.779  1.00 31.71              
ATOM    198 2HG1 VAL A  12      98.516  84.771  99.078  1.00 31.71              
ATOM    199 3HG1 VAL A  12      98.295  85.514  97.475  1.00 31.71              
ATOM    200  CG2 VAL A  12     100.664  86.794  97.371  1.00 31.71              
ATOM    201 1HG2 VAL A  12     101.459  87.493  97.626  1.00 31.71              
ATOM    202 2HG2 VAL A  12     101.124  85.931  96.903  1.00 31.71              
ATOM    203 3HG2 VAL A  12      99.974  87.252  96.662  1.00 31.71              
ATOM    204  C   VAL A  12      97.956  87.357 100.217  1.00 31.71              
ATOM    205  O   VAL A  12      97.041  86.618  99.907  1.00 31.71              
ATOM    206  N   THR A  13      97.779  88.203 101.217  1.00 31.84              
ATOM    207  H   THR A  13      98.544  88.803 101.435  1.00 31.84              
ATOM    208  CA  THR A  13      96.474  88.495 101.827  1.00 31.84              
ATOM    209  HA  THR A  13      95.691  88.293 101.170  1.00 31.84              
ATOM    210  CB  THR A  13      95.977  87.526 102.936  1.00 31.84              
ATOM    211  HB  THR A  13      96.273  87.904 103.907  1.00 31.84              
ATOM    212  CG2 THR A  13      94.468  87.294 102.958  1.00 31.84              
ATOM    213 1HG2 THR A  13      94.229  86.555 103.723  1.00 31.84              
ATOM    214 2HG2 THR A  13      93.951  88.218 103.211  1.00 31.84              
ATOM    215 3HG2 THR A  13      94.118  86.935 101.990  1.00 31.84              
ATOM    216  OG1 THR A  13      96.525  86.285 102.767  1.00 31.84              
ATOM    217  HG1 THR A  13      96.012  85.825 102.093  1.00 31.84              
ATOM    218  C   THR A  13      96.478  89.869 102.443  1.00 31.84              
ATOM    219  O   THR A  13      95.646  90.163 103.288  1.00 31.84              
ATOM    220  N   ILE A  14      97.431  90.698 102.013  1.00 32.44              
ATOM    221  H   ILE A  14      98.046  90.341 101.311  1.00 32.44              
ATOM    222  CA  ILE A  14      97.288  92.144 102.046  1.00 32.44              
ATOM    223  HA  ILE A  14      96.349  92.393 101.583  1.00 32.44              
ATOM    224  CB  ILE A  14      97.165  92.699 103.544  1.00 32.44              
ATOM    225  HB  ILE A  14      97.560  91.918 104.194  1.00 32.44              
ATOM    226  CG2 ILE A  14      97.912  93.996 103.922  1.00 32.44              
ATOM    227 1HG2 ILE A  14      97.618  94.349 104.907  1.00 32.44              
ATOM    228 2HG2 ILE A  14      98.982  93.825 103.984  1.00 32.44              
ATOM    229 3HG2 ILE A  14      97.710  94.788 103.206  1.00 32.44              
ATOM    230  CG1 ILE A  14      95.693  92.992 103.967  1.00 32.44              
ATOM    231 1HG1 ILE A  14      95.009  92.421 103.352  1.00 32.44              
ATOM    232 2HG1 ILE A  14      95.457  94.046 103.801  1.00 32.44              
ATOM    233  CD1 ILE A  14      95.403  92.654 105.433  1.00 32.44              
ATOM    234  HD1 ILE A  14      94.356  92.859 105.654  1.00 32.44              
ATOM    235  HD2 ILE A  14      95.595  91.599 105.627  1.00 32.44              
ATOM    236  HD3 ILE A  14      96.018  93.252 106.103  1.00 32.44              
ATOM    237  C   ILE A  14      98.328  92.858 101.181  1.00 32.44              
ATOM    238  O   ILE A  14      99.382  93.258 101.671  1.00 32.44              
ATOM    239  N   VAL A  15      98.070  93.049  99.895  1.00 31.22              
ATOM    240  H   VAL A  15      97.331  92.512  99.450  1.00 31.22              
ATOM    241  CA  VAL A  15      98.245  94.424  99.362  1.00 31.22              
ATOM    242  HA  VAL A  15      98.629  94.945 100.228  1.00 31.22              
ATOM    243  CB  VAL A  15      99.490  94.841  98.507  1.00 31.22              
ATOM    244  HB  VAL A  15      99.576  94.218  97.631  1.00 31.22              
ATOM    245  CG1 VAL A  15      99.515  96.312  98.086  1.00 31.22              
ATOM    246 1HG1 VAL A  15      98.593  96.599  97.605  1.00 31.22              
ATOM    247 2HG1 VAL A  15      99.619  96.973  98.948  1.00 31.22              
ATOM    248 3HG1 VAL A  15     100.341  96.501  97.402  1.00 31.22              
ATOM    249  CG2 VAL A  15     100.804  94.711  99.295  1.00 31.22              
ATOM    250 1HG2 VAL A  15     100.868  93.739  99.750  1.00 31.22              
ATOM    251 2HG2 VAL A  15     101.651  94.842  98.622  1.00 31.22              
ATOM    252 3HG2 VAL A  15     100.852  95.452 100.094  1.00 31.22              
ATOM    253  C   VAL A  15      96.942  95.264  99.438  1.00 31.22              
ATOM    254  O   VAL A  15      96.952  96.480  99.526  1.00 31.22              
ATOM    255  N   ALA A  16      95.812  94.560  99.654  1.00 29.55              
ATOM    256  H   ALA A  16      95.844  93.654  99.195  1.00 29.55              
ATOM    257  CA  ALA A  16      94.875  94.615 100.784  1.00 29.55              
ATOM    258  HA  ALA A  16      95.511  94.533 101.667  1.00 29.55              
ATOM    259  CB  ALA A  16      94.205  95.992 100.929  1.00 29.55              
ATOM    260  HB1 ALA A  16      94.819  96.614 101.573  1.00 29.55              
ATOM    261  HB2 ALA A  16      93.226  95.865 101.392  1.00 29.55              
ATOM    262  HB3 ALA A  16      94.141  96.491  99.970  1.00 29.55              
ATOM    263  C   ALA A  16      93.971  93.393 100.882  1.00 29.55              
ATOM    264  O   ALA A  16      93.161  93.266 101.765  1.00 29.55              
ATOM    265  N   SER A  17      94.295  92.405 100.029  1.00 28.76              
ATOM    266  H   SER A  17      94.949  92.598  99.273  1.00 28.76              
ATOM    267  CA  SER A  17      94.181  91.024 100.464  1.00 28.76              
ATOM    268  HA  SER A  17      94.419  90.975 101.505  1.00 28.76              
ATOM    269  CB  SER A  17      92.727  90.504 100.387  1.00 28.76              
ATOM    270  HB1 SER A  17      92.476  90.290  99.359  1.00 28.76              
ATOM    271  HB2 SER A  17      92.051  91.272 100.768  1.00 28.76              
ATOM    272  OG  SER A  17      92.594  89.328 101.141  1.00 28.76              
ATOM    273  HG  SER A  17      91.896  89.474 101.790  1.00 28.76              
ATOM    274  C   SER A  17      95.218  90.213  99.712  1.00 28.76              
ATOM    275  O   SER A  17      96.263  90.719  99.376  1.00 28.76              
ATOM    276  N   ILE A  18      94.836  88.995  99.362  1.00 27.54              
ATOM    277  H   ILE A  18      93.996  88.576  99.733  1.00 27.54              
ATOM    278  CA  ILE A  18      95.346  88.368  98.209  1.00 27.54              
ATOM    279  HA  ILE A  18      96.448  88.280  98.226  1.00 27.54              
ATOM    280  CB  ILE A  18      94.761  86.887  98.169  1.00 27.54              
ATOM    281  HB  ILE A  18      94.950  86.393  99.114  1.00 27.54              
ATOM    282  CG2 ILE A  18      93.227  86.801  98.054  1.00 27.54              
ATOM    283 1HG2 ILE A  18      92.906  85.775  98.227  1.00 27.54              
ATOM    284 2HG2 ILE A  18      92.742  87.431  98.798  1.00 27.54              
ATOM    285 3HG2 ILE A  18      92.893  87.081  97.057  1.00 27.54              
ATOM    286  CG1 ILE A  18      95.431  86.020  97.058  1.00 27.54              
ATOM    287 1HG1 ILE A  18      96.423  86.429  96.878  1.00 27.54              
ATOM    288 2HG1 ILE A  18      94.864  86.151  96.137  1.00 27.54              
ATOM    289  CD1 ILE A  18      95.522  84.542  97.383  1.00 27.54              
ATOM    290  HD1 ILE A  18      95.979  84.013  96.548  1.00 27.54              
ATOM    291  HD2 ILE A  18      96.139  84.377  98.263  1.00 27.54              
ATOM    292  HD3 ILE A  18      94.536  84.113  97.555  1.00 27.54              
ATOM    293  C   ILE A  18      94.839  89.113  96.940  1.00 27.54              
ATOM    294  O   ILE A  18      94.692  88.560  95.881  1.00 27.54              
ATOM    295  N   PHE A  19      94.462  90.361  97.122  1.00 26.43              
ATOM    296  H   PHE A  19      94.846  90.983  97.788  1.00 26.43              
ATOM    297  CA  PHE A  19      93.132  90.871  96.806  1.00 26.43              
ATOM    298  HA  PHE A  19      93.174  91.237  95.770  1.00 26.43              
ATOM    299  CB  PHE A  19      92.022  89.816  96.667  1.00 26.43              
ATOM    300  HB1 PHE A  19      91.730  89.370  97.620  1.00 26.43              
ATOM    301  HB2 PHE A  19      92.307  88.975  96.026  1.00 26.43              
ATOM    302  CG  PHE A  19      90.725  90.275  95.983  1.00 26.43              
ATOM    303  CD1 PHE A  19      89.565  90.556  96.732  1.00 26.43              
ATOM    304  HD1 PHE A  19      89.597  90.439  97.810  1.00 26.43              
ATOM    305  CE1 PHE A  19      88.399  91.004  96.092  1.00 26.43              
ATOM    306  HE1 PHE A  19      87.521  91.228  96.680  1.00 26.43              
ATOM    307  CZ  PHE A  19      88.376  91.160  94.695  1.00 26.43              
ATOM    308  HZ  PHE A  19      87.475  91.504  94.206  1.00 26.43              
ATOM    309  CE2 PHE A  19      89.525  90.860  93.942  1.00 26.43              
ATOM    310  HE2 PHE A  19      89.504  90.974  92.869  1.00 26.43              
ATOM    311  CD2 PHE A  19      90.691  90.415  94.581  1.00 26.43              
ATOM    312  HD2 PHE A  19      91.573  90.175  94.003  1.00 26.43              
ATOM    313  C   PHE A  19      92.627  92.159  97.502  1.00 26.43              
ATOM    314  O   PHE A  19      91.574  92.151  98.145  1.00 26.43              
ATOM    315  N   GLN A  20      93.367  93.231  97.334  1.00 25.81              
ATOM    316  H   GLN A  20      94.249  93.024  96.898  1.00 25.81              
ATOM    317  CA  GLN A  20      93.032  94.620  97.508  1.00 25.81              
ATOM    318  HA  GLN A  20      92.429  94.820  96.633  1.00 25.81              
ATOM    319  CB  GLN A  20      92.010  94.970  98.636  1.00 25.81              
ATOM    320  HB1 GLN A  20      92.249  95.928  99.093  1.00 25.81              
ATOM    321  HB2 GLN A  20      92.015  94.222  99.420  1.00 25.81              
ATOM    322  CG  GLN A  20      90.580  95.128  98.087  1.00 25.81              
ATOM    323  HG1 GLN A  20      90.277  94.224  97.563  1.00 25.81              
ATOM    324  HG2 GLN A  20      90.556  95.952  97.374  1.00 25.81              
ATOM    325  CD  GLN A  20      89.539  95.423  99.167  1.00 25.81              
ATOM    326  OE1 GLN A  20      89.824  95.798 100.287  1.00 25.81              
ATOM    327  NE2 GLN A  20      88.270  95.277  98.862  1.00 25.81              
ATOM    328 1HE2 GLN A  20      87.993  94.956  97.955  1.00 25.81              
ATOM    329 2HE2 GLN A  20      87.629  95.500  99.602  1.00 25.81              
ATOM    330  C   GLN A  20      94.169  95.701  97.218  1.00 25.81              
ATOM    331  O   GLN A  20      93.908  96.845  97.535  1.00 25.81              
ATOM    332  N   PHE A  21      95.380  95.601  96.604  1.00 24.98              
ATOM    333  H   PHE A  21      95.770  96.535  96.608  1.00 24.98              
ATOM    334  CA  PHE A  21      96.263  94.674  95.824  1.00 24.98              
ATOM    335  HA  PHE A  21      95.677  94.326  95.014  1.00 24.98              
ATOM    336  CB  PHE A  21      97.391  95.506  95.118  1.00 24.98              
ATOM    337  HB1 PHE A  21      97.758  94.908  94.278  1.00 24.98              
ATOM    338  HB2 PHE A  21      98.233  95.571  95.800  1.00 24.98              
ATOM    339  CG  PHE A  21      97.014  96.894  94.638  1.00 24.98              
ATOM    340  CD1 PHE A  21      96.990  97.993  95.523  1.00 24.98              
ATOM    341  HD1 PHE A  21      97.197  97.876  96.575  1.00 24.98              
ATOM    342  CE1 PHE A  21      96.670  99.284  95.060  1.00 24.98              
ATOM    343  HE1 PHE A  21      96.642 100.117  95.746  1.00 24.98              
ATOM    344  CZ  PHE A  21      96.374  99.491  93.701  1.00 24.98              
ATOM    345  HZ  PHE A  21      96.124 100.482  93.349  1.00 24.98              
ATOM    346  CE2 PHE A  21      96.404  98.403  92.812  1.00 24.98              
ATOM    347  HE2 PHE A  21      96.178  98.572  91.767  1.00 24.98              
ATOM    348  CD2 PHE A  21      96.722  97.116  93.282  1.00 24.98              
ATOM    349  HD2 PHE A  21      96.733  96.314  92.568  1.00 24.98              
ATOM    350  C   PHE A  21      96.701  93.498  96.643  1.00 24.98              
ATOM    351  O   PHE A  21      95.951  92.891  97.386  1.00 24.98              
ATOM    352  N   GLY A  22      97.903  93.062  96.409  1.00 24.53              
ATOM    353  H   GLY A  22      98.582  93.565  95.844  1.00 24.53              
ATOM    354  CA  GLY A  22      98.229  91.740  96.855  1.00 24.53              
ATOM    355  HA1 GLY A  22      97.927  91.545  97.883  1.00 24.53              
ATOM    356  HA2 GLY A  22      99.304  91.670  96.813  1.00 24.53              
ATOM    357  C   GLY A  22      97.700  90.631  95.988  1.00 24.53              
ATOM    358  O   GLY A  22      97.572  89.499  96.387  1.00 24.53              
ATOM    359  N   MET A  23      97.341  91.103  94.797  1.00 23.38              
ATOM    360  H   MET A  23      97.707  91.991  94.526  1.00 23.38              
ATOM    361  CA  MET A  23      96.407  90.499  93.925  1.00 23.38              
ATOM    362  HA  MET A  23      96.678  91.009  93.001  1.00 23.38              
ATOM    363  CB  MET A  23      96.731  89.049  93.569  1.00 23.38              
ATOM    364  HB1 MET A  23      96.070  88.725  92.779  1.00 23.38              
ATOM    365  HB2 MET A  23      96.602  88.352  94.394  1.00 23.38              
ATOM    366  CG  MET A  23      98.183  88.874  93.063  1.00 23.38              
ATOM    367  HG1 MET A  23      98.234  87.901  92.594  1.00 23.38              
ATOM    368  HG2 MET A  23      98.838  88.873  93.934  1.00 23.38              
ATOM    369  SD  MET A  23      98.801  90.091  91.864  1.00 23.38              
ATOM    370  CE  MET A  23     100.543  89.594  91.790  1.00 23.38              
ATOM    371  HE1 MET A  23     100.986  89.646  92.784  1.00 23.38              
ATOM    372  HE2 MET A  23     100.623  88.576  91.414  1.00 23.38              
ATOM    373  HE3 MET A  23     101.083  90.266  91.122  1.00 23.38              
ATOM    374  C   MET A  23      94.947  90.938  93.946  1.00 23.38              
ATOM    375  O   MET A  23      94.063  90.278  93.430  1.00 23.38              
ATOM    376  N   SER A  24      94.749  92.223  94.326  1.00 22.65              
ATOM    377  H   SER A  24      95.529  92.645  94.785  1.00 22.65              
ATOM    378  CA  SER A  24      93.775  93.071  93.616  1.00 22.65              
ATOM    379  HA  SER A  24      93.478  92.372  92.809  1.00 22.65              
ATOM    380  CB  SER A  24      92.457  93.420  94.289  1.00 22.65              
ATOM    381  HB1 SER A  24      92.530  94.383  94.788  1.00 22.65              
ATOM    382  HB2 SER A  24      92.138  92.653  94.983  1.00 22.65              
ATOM    383  OG  SER A  24      91.470  93.503  93.275  1.00 22.65              
ATOM    384  HG  SER A  24      90.646  93.786  93.678  1.00 22.65              
ATOM    385  C   SER A  24      94.391  94.246  92.848  1.00 22.65              
ATOM    386  O   SER A  24      94.038  95.390  93.061  1.00 22.65              
ATOM    387  N   TYR A  25      95.335  93.938  91.953  1.00 22.39              
ATOM    388  H   TYR A  25      95.650  92.982  91.892  1.00 22.39              
ATOM    389  CA  TYR A  25      95.383  94.627  90.662  1.00 22.39              
ATOM    390  HA  TYR A  25      95.219  95.691  90.842  1.00 22.39              
ATOM    391  CB  TYR A  25      96.755  94.464  89.977  1.00 22.39              
ATOM    392  HB1 TYR A  25      96.615  94.237  88.919  1.00 22.39              
ATOM    393  HB2 TYR A  25      97.321  93.637  90.403  1.00 22.39              
ATOM    394  CG  TYR A  25      97.628  95.704  90.056  1.00 22.39              
ATOM    395  CD1 TYR A  25      97.230  96.874  89.382  1.00 22.39              
ATOM    396  HD1 TYR A  25      96.325  96.876  88.787  1.00 22.39              
ATOM    397  CE1 TYR A  25      98.001  98.046  89.491  1.00 22.39              
ATOM    398  HE1 TYR A  25      97.703  98.954  88.986  1.00 22.39              
ATOM    399  CZ  TYR A  25      99.170  98.047  90.279  1.00 22.39              
ATOM    400  OH  TYR A  25      99.901  99.185  90.398  1.00 22.39              
ATOM    401  HH  TYR A  25     100.644  99.063  90.989  1.00 22.39              
ATOM    402  CE2 TYR A  25      99.575  96.869  90.944  1.00 22.39              
ATOM    403  HE2 TYR A  25     100.471  96.871  91.544  1.00 22.39              
ATOM    404  CD2 TYR A  25      98.806  95.697  90.826  1.00 22.39              
ATOM    405  HD2 TYR A  25      99.117  94.793  91.330  1.00 22.39              
ATOM    406  C   TYR A  25      94.190  94.191  89.714  1.00 22.39              
ATOM    407  O   TYR A  25      93.954  94.943  88.765  1.00 22.39              
ATOM    408  N   SER A  26      93.317  93.125  89.796  1.00 21.71              
ATOM    409  H   SER A  26      92.517  93.317  89.204  1.00 21.71              
ATOM    410  CA  SER A  26      93.267  91.685  90.263  1.00 21.71              
ATOM    411  HA  SER A  26      92.792  91.719  91.238  1.00 21.71              
ATOM    412  CB  SER A  26      92.330  90.811  89.413  1.00 21.71              
ATOM    413  HB1 SER A  26      91.999  89.979  90.023  1.00 21.71              
ATOM    414  HB2 SER A  26      92.846  90.420  88.544  1.00 21.71              
ATOM    415  OG  SER A  26      91.213  91.562  88.978  1.00 21.71              
ATOM    416  HG  SER A  26      90.454  90.975  88.897  1.00 21.71              
ATOM    417  C   SER A  26      94.666  91.076  90.523  1.00 21.71              
ATOM    418  O   SER A  26      95.684  91.737  90.389  1.00 21.71              
ATOM    419  N   PHE A  27      94.783  89.794  90.702  1.00 21.03              
ATOM    420  H   PHE A  27      94.051  89.245  91.084  1.00 21.03              
ATOM    421  CA  PHE A  27      95.737  89.009  89.886  1.00 21.03              
ATOM    422  HA  PHE A  27      96.736  89.381  90.044  1.00 21.03              
ATOM    423  CB  PHE A  27      95.656  87.544  90.376  1.00 21.03              
ATOM    424  HB1 PHE A  27      96.506  87.411  91.035  1.00 21.03              
ATOM    425  HB2 PHE A  27      95.805  86.846  89.563  1.00 21.03              
ATOM    426  CG  PHE A  27      94.404  87.093  91.155  1.00 21.03              
ATOM    427  CD1 PHE A  27      94.538  86.460  92.409  1.00 21.03              
ATOM    428  HD1 PHE A  27      95.516  86.288  92.832  1.00 21.03              
ATOM    429  CE1 PHE A  27      93.406  86.060  93.136  1.00 21.03              
ATOM    430  HE1 PHE A  27      93.522  85.577  94.095  1.00 21.03              
ATOM    431  CZ  PHE A  27      92.120  86.295  92.625  1.00 21.03              
ATOM    432  HZ  PHE A  27      91.248  85.992  93.188  1.00 21.03              
ATOM    433  CE2 PHE A  27      91.969  86.930  91.381  1.00 21.03              
ATOM    434  HE2 PHE A  27      90.978  87.107  90.988  1.00 21.03              
ATOM    435  CD2 PHE A  27      93.104  87.323  90.649  1.00 21.03              
ATOM    436  HD2 PHE A  27      92.966  87.804  89.694  1.00 21.03              
ATOM    437  C   PHE A  27      95.340  89.285  88.443  1.00 21.03              
ATOM    438  O   PHE A  27      94.713  88.450  87.812  1.00 21.03              
ATOM    439  N   ARG A  28      95.487  90.511  87.944  1.00 21.08              
ATOM    440  H   ARG A  28      95.958  91.215  88.506  1.00 21.08              
ATOM    441  CA  ARG A  28      94.720  90.901  86.770  1.00 21.08              
ATOM    442  HA  ARG A  28      93.799  90.317  86.691  1.00 21.08              
ATOM    443  CB  ARG A  28      94.308  92.398  86.710  1.00 21.08              
ATOM    444  HB1 ARG A  28      95.171  93.039  86.899  1.00 21.08              
ATOM    445  HB2 ARG A  28      93.569  92.553  87.478  1.00 21.08              
ATOM    446  CG  ARG A  28      93.620  92.820  85.390  1.00 21.08              
ATOM    447  HG1 ARG A  28      92.776  92.150  85.218  1.00 21.08              
ATOM    448  HG2 ARG A  28      94.314  92.716  84.555  1.00 21.08              
ATOM    449  CD  ARG A  28      93.097  94.274  85.396  1.00 21.08              
ATOM    450  HD1 ARG A  28      93.952  94.953  85.397  1.00 21.08              
ATOM    451  HD2 ARG A  28      92.531  94.445  86.315  1.00 21.08              
ATOM    452  NE  ARG A  28      92.211  94.538  84.233  1.00 21.08              
ATOM    453  HE  ARG A  28      91.535  93.826  84.019  1.00 21.08              
ATOM    454  CZ  ARG A  28      92.200  95.580  83.407  1.00 21.08              
ATOM    455  NH1 ARG A  28      91.417  95.623  82.369  1.00 21.08              
ATOM    456 1HH1 ARG A  28      90.717  94.936  82.155  1.00 21.08              
ATOM    457 2HH1 ARG A  28      91.493  96.441  81.760  1.00 21.08              
ATOM    458  NH2 ARG A  28      92.955  96.627  83.541  1.00 21.08              
ATOM    459 1HH2 ARG A  28      93.548  96.729  84.340  1.00 21.08              
ATOM    460 2HH2 ARG A  28      92.867  97.345  82.815  1.00 21.08              
ATOM    461  C   ARG A  28      95.499  90.534  85.539  1.00 21.08              
ATOM    462  O   ARG A  28      95.157  89.656  84.764  1.00 21.08              
ATOM    463  N   ASN A  29      96.651  91.153  85.491  1.00 19.92              
ATOM    464  H   ASN A  29      96.810  91.879  86.178  1.00 19.92              
ATOM    465  CA  ASN A  29      97.793  90.756  84.730  1.00 19.92              
ATOM    466  HA  ASN A  29      97.473  90.332  83.776  1.00 19.92              
ATOM    467  CB  ASN A  29      98.582  92.059  84.473  1.00 19.92              
ATOM    468  HB1 ASN A  29      97.964  92.761  83.913  1.00 19.92              
ATOM    469  HB2 ASN A  29      99.456  91.839  83.860  1.00 19.92              
ATOM    470  CG  ASN A  29      99.025  92.743  85.765  1.00 19.92              
ATOM    471  OD1 ASN A  29      98.214  93.173  86.571  1.00 19.92              
ATOM    472  ND2 ASN A  29     100.302  92.829  86.028  1.00 19.92              
ATOM    473 1HD2 ASN A  29     100.957  92.335  85.448  1.00 19.92              
ATOM    474 2HD2 ASN A  29     100.556  93.252  86.905  1.00 19.92              
ATOM    475  C   ASN A  29      98.674  89.717  85.433  1.00 19.92              
ATOM    476  O   ASN A  29      99.866  89.656  85.155  1.00 19.92              
ATOM    477  N   CYS A  30      98.126  88.966  86.399  1.00 18.64              
ATOM    478  H   CYS A  30      97.140  89.068  86.576  1.00 18.64              
ATOM    479  CA  CYS A  30      98.902  88.018  87.201  1.00 18.64              
ATOM    480  HA  CYS A  30      99.761  87.692  86.611  1.00 18.64              
ATOM    481  CB  CYS A  30      99.480  88.710  88.451  1.00 18.64              
ATOM    482  HB1 CYS A  30      99.969  87.956  89.075  1.00 18.64              
ATOM    483  HB2 CYS A  30      98.688  89.172  89.038  1.00 18.64              
ATOM    484  SG  CYS A  30     100.730  89.967  88.037  1.00 18.64              
ATOM    485  HG  CYS A  30     100.924  89.601  86.756  1.00 18.64              
ATOM    486  C   CYS A  30      98.212  86.734  87.611  1.00 18.64              
ATOM    487  O   CYS A  30      98.904  85.792  87.983  1.00 18.64              
ATOM    488  N   ILE A  31      96.918  86.597  87.338  1.00 17.16              
ATOM    489  H   ILE A  31      96.354  87.403  87.111  1.00 17.16              
ATOM    490  CA  ILE A  31      96.332  85.301  87.037  1.00 17.16              
ATOM    491  HA  ILE A  31      96.495  84.642  87.879  1.00 17.16              
ATOM    492  CB  ILE A  31      94.805  85.359  86.720  1.00 17.16              
ATOM    493  HB  ILE A  31      94.526  84.408  86.285  1.00 17.16              
ATOM    494  CG2 ILE A  31      93.941  85.386  87.986  1.00 17.16              
ATOM    495 1HG2 ILE A  31      94.336  84.703  88.737  1.00 17.16              
ATOM    496 2HG2 ILE A  31      93.899  86.372  88.397  1.00 17.16              
ATOM    497 3HG2 ILE A  31      92.923  85.080  87.753  1.00 17.16              
ATOM    498  CG1 ILE A  31      94.446  86.352  85.589  1.00 17.16              
ATOM    499 1HG1 ILE A  31      94.802  85.940  84.644  1.00 17.16              
ATOM    500 2HG1 ILE A  31      94.963  87.295  85.722  1.00 17.16              
ATOM    501  CD1 ILE A  31      92.947  86.635  85.429  1.00 17.16              
ATOM    502  HD1 ILE A  31      92.793  87.273  84.559  1.00 17.16              
ATOM    503  HD2 ILE A  31      92.405  85.700  85.285  1.00 17.16              
ATOM    504  HD3 ILE A  31      92.566  87.150  86.311  1.00 17.16              
ATOM    505  C   ILE A  31      97.028  84.651  85.806  1.00 17.16              
ATOM    506  O   ILE A  31      96.456  83.760  85.198  1.00 17.16              
ATOM    507  N   GLU A  32      98.149  85.163  85.284  1.00 16.55              
ATOM    508  H   GLU A  32      98.763  85.645  85.921  1.00 16.55              
ATOM    509  CA  GLU A  32      98.146  85.641  83.890  1.00 16.55              
ATOM    510  HA  GLU A  32      97.215  86.202  83.793  1.00 16.55              
ATOM    511  CB  GLU A  32      99.254  86.650  83.592  1.00 16.55              
ATOM    512  HB1 GLU A  32      99.349  87.311  84.441  1.00 16.55              
ATOM    513  HB2 GLU A  32      98.916  87.251  82.746  1.00 16.55              
ATOM    514  CG  GLU A  32     100.644  86.106  83.260  1.00 16.55              
ATOM    515  HG1 GLU A  32     100.567  85.306  82.523  1.00 16.55              
ATOM    516  HG2 GLU A  32     101.105  85.699  84.162  1.00 16.55              
ATOM    517  CD  GLU A  32     101.484  87.253  82.685  1.00 16.55              
ATOM    518  OE1 GLU A  32     101.935  88.117  83.462  1.00 16.55              
ATOM    519  OE2 GLU A  32     101.690  87.307  81.452  1.00 16.55              
ATOM    520  C   GLU A  32      98.033  84.583  82.822  1.00 16.55              
ATOM    521  O   GLU A  32      97.646  84.913  81.703  1.00 16.55              
ATOM    522  N   ARG A  33      98.252  83.327  83.212  1.00 15.21              
ATOM    523  H   ARG A  33      98.570  83.201  84.163  1.00 15.21              
ATOM    524  CA  ARG A  33      97.474  82.230  82.665  1.00 15.21              
ATOM    525  HA  ARG A  33      96.434  82.548  82.588  1.00 15.21              
ATOM    526  CB  ARG A  33      98.067  81.895  81.259  1.00 15.21              
ATOM    527  HB1 ARG A  33      98.268  80.826  81.171  1.00 15.21              
ATOM    528  HB2 ARG A  33      99.048  82.367  81.168  1.00 15.21              
ATOM    529  CG  ARG A  33      97.200  82.285  80.043  1.00 15.21              
ATOM    530  HG1 ARG A  33      96.462  83.036  80.324  1.00 15.21              
ATOM    531  HG2 ARG A  33      96.660  81.403  79.699  1.00 15.21              
ATOM    532  CD  ARG A  33      98.047  82.835  78.876  1.00 15.21              
ATOM    533  HD1 ARG A  33      97.425  82.888  77.981  1.00 15.21              
ATOM    534  HD2 ARG A  33      98.882  82.158  78.689  1.00 15.21              
ATOM    535  NE  ARG A  33      98.526  84.187  79.207  1.00 15.21              
ATOM    536  HE  ARG A  33      97.947  84.686  79.870  1.00 15.21              
ATOM    537  CZ  ARG A  33      99.733  84.702  79.085  1.00 15.21              
ATOM    538  NH1 ARG A  33     100.648  84.177  78.326  1.00 15.21              
ATOM    539 1HH1 ARG A  33     100.436  83.359  77.798  1.00 15.21              
ATOM    540 2HH1 ARG A  33     101.613  84.492  78.405  1.00 15.21              
ATOM    541  NH2 ARG A  33     100.007  85.768  79.777  1.00 15.21              
ATOM    542 1HH2 ARG A  33      99.322  86.122  80.418  1.00 15.21              
ATOM    543 2HH2 ARG A  33     100.952  86.134  79.867  1.00 15.21              
ATOM    544  C   ARG A  33      97.539  80.957  83.455  1.00 15.21              
ATOM    545  O   ARG A  33      98.547  80.701  84.105  1.00 15.21              
ATOM    546  N   PRO A  34      96.525  80.105  83.311  1.00 13.88              
ATOM    547  CD  PRO A  34      95.246  80.304  82.627  1.00 13.88              
ATOM    548  HD1 PRO A  34      95.390  80.676  81.614  1.00 13.88              
ATOM    549  HD2 PRO A  34      94.630  81.002  83.193  1.00 13.88              
ATOM    550  CG  PRO A  34      94.563  78.939  82.580  1.00 13.88              
ATOM    551  HG1 PRO A  34      94.775  78.453  81.627  1.00 13.88              
ATOM    552  HG2 PRO A  34      93.488  79.024  82.735  1.00 13.88              
ATOM    553  CB  PRO A  34      95.238  78.154  83.712  1.00 13.88              
ATOM    554  HB1 PRO A  34      95.228  77.083  83.504  1.00 13.88              
ATOM    555  HB2 PRO A  34      94.668  78.301  84.628  1.00 13.88              
ATOM    556  CA  PRO A  34      96.625  78.779  83.809  1.00 13.88              
ATOM    557  HA  PRO A  34      97.021  78.676  84.787  1.00 13.88              
ATOM    558  C   PRO A  34      97.621  78.022  82.887  1.00 13.88              
ATOM    559  O   PRO A  34      97.253  77.446  81.867  1.00 13.88              
ATOM    560  N   GLY A  35      98.906  77.995  83.283  1.00 14.21              
ATOM    561  H   GLY A  35      99.110  78.731  83.948  1.00 14.21              
ATOM    562  CA  GLY A  35      99.653  76.733  83.266  1.00 14.21              
ATOM    563  HA1 GLY A  35     100.676  76.950  83.537  1.00 14.21              
ATOM    564  HA2 GLY A  35      99.607  76.310  82.265  1.00 14.21              
ATOM    565  C   GLY A  35      99.010  75.775  84.265  1.00 14.21              
ATOM    566  O   GLY A  35      97.787  75.712  84.433  1.00 14.21              
ATOM    567  N   SER A  36      99.809  75.123  85.098  1.00 13.06              
ATOM    568  H   SER A  36     100.800  75.069  84.924  1.00 13.06              
ATOM    569  CA  SER A  36      99.257  74.501  86.315  1.00 13.06              
ATOM    570  HA  SER A  36      98.486  73.796  86.003  1.00 13.06              
ATOM    571  CB  SER A  36     100.344  73.706  87.042  1.00 13.06              
ATOM    572  HB1 SER A  36      99.914  73.164  87.886  1.00 13.06              
ATOM    573  HB2 SER A  36     101.110  74.386  87.416  1.00 13.06              
ATOM    574  OG  SER A  36     100.949  72.787  86.153  1.00 13.06              
ATOM    575  HG  SER A  36     100.321  72.094  85.929  1.00 13.06              
ATOM    576  C   SER A  36      98.596  75.436  87.302  1.00 13.06              
ATOM    577  O   SER A  36      97.876  75.014  88.215  1.00 13.06              
ATOM    578  N   TYR A  37      98.834  76.717  87.083  1.00 11.36              
ATOM    579  H   TYR A  37      99.394  76.950  86.281  1.00 11.36              
ATOM    580  CA  TYR A  37      98.403  77.758  87.958  1.00 11.36              
ATOM    581  HA  TYR A  37      97.829  77.303  88.760  1.00 11.36              
ATOM    582  CB  TYR A  37      99.605  78.372  88.650  1.00 11.36              
ATOM    583  HB1 TYR A  37      99.270  79.194  89.284  1.00 11.36              
ATOM    584  HB2 TYR A  37     100.283  78.763  87.890  1.00 11.36              
ATOM    585  CG  TYR A  37     100.321  77.341  89.507  1.00 11.36              
ATOM    586  CD1 TYR A  37     101.457  76.673  89.008  1.00 11.36              
ATOM    587  HD1 TYR A  37     101.855  76.926  88.034  1.00 11.36              
ATOM    588  CE1 TYR A  37     102.119  75.718  89.803  1.00 11.36              
ATOM    589  HE1 TYR A  37     103.012  75.226  89.444  1.00 11.36              
ATOM    590  CZ  TYR A  37     101.664  75.448  91.110  1.00 11.36              
ATOM    591  OH  TYR A  37     102.337  74.566  91.892  1.00 11.36              
ATOM    592  HH  TYR A  37     102.089  74.635  92.815  1.00 11.36              
ATOM    593  CE2 TYR A  37     100.516  76.104  91.603  1.00 11.36              
ATOM    594  HE2 TYR A  37     100.183  75.909  92.612  1.00 11.36              
ATOM    595  CD2 TYR A  37      99.831  77.031  90.792  1.00 11.36              
ATOM    596  HD2 TYR A  37      98.961  77.539  91.181  1.00 11.36              
ATOM    597  C   TYR A  37      97.437  78.667  87.257  1.00 11.36              
ATOM    598  O   TYR A  37      96.246  78.391  87.324  1.00 11.36              
ATOM    599  N   HIS A  38      97.911  79.780  86.703  1.00 10.10              
ATOM    600  H   HIS A  38      98.911  79.867  86.603  1.00 10.10              
ATOM    601  CA  HIS A  38      97.167  81.051  86.633  1.00 10.10              
ATOM    602  HA  HIS A  38      97.717  81.757  86.017  1.00 10.10              
ATOM    603  CB  HIS A  38      95.702  80.934  86.060  1.00 10.10              
ATOM    604  HB1 HIS A  38      95.571  79.960  85.654  1.00 10.10              
ATOM    605  HB2 HIS A  38      95.581  81.621  85.237  1.00 10.10              
ATOM    606  CG  HIS A  38      94.451  81.094  86.896  1.00 10.10              
ATOM    607  ND1 HIS A  38      93.926  82.291  87.360  1.00 10.10              
ATOM    608  CE1 HIS A  38      92.721  82.013  87.873  1.00 10.10              
ATOM    609  HE1 HIS A  38      92.051  82.752  88.293  1.00 10.10              
ATOM    610  NE2 HIS A  38      92.476  80.695  87.785  1.00 10.10              
ATOM    611  HE2 HIS A  38      91.606  80.250  88.044  1.00 10.10              
ATOM    612  CD2 HIS A  38      93.548  80.100  87.156  1.00 10.10              
ATOM    613  HD2 HIS A  38      93.636  79.067  86.851  1.00 10.10              
ATOM    614  C   HIS A  38      97.151  81.624  87.991  1.00 10.10              
ATOM    615  O   HIS A  38      97.797  82.635  88.186  1.00 10.10              
ATOM    616  N   ARG A  39      96.551  80.827  88.908  1.00  9.01              
ATOM    617  H   ARG A  39      96.342  79.936  88.484  1.00  9.01              
ATOM    618  CA  ARG A  39      95.533  81.113  89.912  1.00  9.01              
ATOM    619  HA  ARG A  39      94.568  81.246  89.461  1.00  9.01              
ATOM    620  CB  ARG A  39      95.335  79.909  90.863  1.00  9.01              
ATOM    621  HB1 ARG A  39      94.386  80.009  91.393  1.00  9.01              
ATOM    622  HB2 ARG A  39      96.140  79.896  91.588  1.00  9.01              
ATOM    623  CG  ARG A  39      95.344  78.545  90.165  1.00  9.01              
ATOM    624  HG1 ARG A  39      96.350  78.427  89.780  1.00  9.01              
ATOM    625  HG2 ARG A  39      94.623  78.554  89.347  1.00  9.01              
ATOM    626  CD  ARG A  39      95.090  77.325  91.042  1.00  9.01              
ATOM    627  HD1 ARG A  39      94.027  77.271  91.283  1.00  9.01              
ATOM    628  HD2 ARG A  39      95.662  77.423  91.966  1.00  9.01              
ATOM    629  NE  ARG A  39      95.538  76.113  90.324  1.00  9.01              
ATOM    630  HE  ARG A  39      96.163  76.243  89.541  1.00  9.01              
ATOM    631  CZ  ARG A  39      95.224  74.857  90.570  1.00  9.01              
ATOM    632  NH1 ARG A  39      94.375  74.525  91.500  1.00  9.01              
ATOM    633 1HH1 ARG A  39      93.957  75.254  92.050  1.00  9.01              
ATOM    634 2HH1 ARG A  39      94.157  73.562  91.675  1.00  9.01              
ATOM    635  NH2 ARG A  39      95.779  73.912  89.872  1.00  9.01              
ATOM    636 1HH2 ARG A  39      96.492  74.157  89.189  1.00  9.01              
ATOM    637 2HH2 ARG A  39      95.539  72.951  90.018  1.00  9.01              
ATOM    638  C   ARG A  39      95.703  82.418  90.719  1.00  9.01              
ATOM    639  O   ARG A  39      94.976  82.611  91.683  1.00  9.01              
ATOM    640  N   ASN A  40      96.745  83.221  90.441  1.00  9.07              
ATOM    641  H   ASN A  40      96.971  83.176  89.461  1.00  9.07              
ATOM    642  CA  ASN A  40      97.901  83.537  91.276  1.00  9.07              
ATOM    643  HA  ASN A  40      98.792  83.070  90.878  1.00  9.07              
ATOM    644  CB  ASN A  40      98.085  85.072  91.234  1.00  9.07              
ATOM    645  HB1 ASN A  40      97.224  85.511  91.721  1.00  9.07              
ATOM    646  HB2 ASN A  40      98.081  85.394  90.200  1.00  9.07              
ATOM    647  CG  ASN A  40      99.332  85.643  91.898  1.00  9.07              
ATOM    648  OD1 ASN A  40     100.262  86.083  91.259  1.00  9.07              
ATOM    649  ND2 ASN A  40      99.378  85.726  93.200  1.00  9.07              
ATOM    650 1HD2 ASN A  40      98.625  85.335  93.753  1.00  9.07              
ATOM    651 2HD2 ASN A  40     100.208  86.106  93.612  1.00  9.07              
ATOM    652  C   ASN A  40      97.637  83.029  92.687  1.00  9.07              
ATOM    653  O   ASN A  40      97.539  83.772  93.666  1.00  9.07              
ATOM    654  N   PHE A  41      97.585  81.714  92.816  1.00  8.33              
ATOM    655  H   PHE A  41      97.614  81.150  91.986  1.00  8.33              
ATOM    656  CA  PHE A  41      97.891  81.099  94.082  1.00  8.33              
ATOM    657  HA  PHE A  41      97.457  81.674  94.903  1.00  8.33              
ATOM    658  CB  PHE A  41      97.308  79.670  94.151  1.00  8.33              
ATOM    659  HB1 PHE A  41      97.744  79.176  95.017  1.00  8.33              
ATOM    660  HB2 PHE A  41      97.639  79.110  93.275  1.00  8.33              
ATOM    661  CG  PHE A  41      95.800  79.496  94.299  1.00  8.33              
ATOM    662  CD1 PHE A  41      94.891  80.569  94.179  1.00  8.33              
ATOM    663  HD1 PHE A  41      95.234  81.580  94.009  1.00  8.33              
ATOM    664  CE1 PHE A  41      93.507  80.342  94.274  1.00  8.33              
ATOM    665  HE1 PHE A  41      92.821  81.172  94.164  1.00  8.33              
ATOM    666  CZ  PHE A  41      93.018  79.046  94.515  1.00  8.33              
ATOM    667  HZ  PHE A  41      91.953  78.878  94.601  1.00  8.33              
ATOM    668  CE2 PHE A  41      93.918  77.979  94.677  1.00  8.33              
ATOM    669  HE2 PHE A  41      93.546  76.991  94.910  1.00  8.33              
ATOM    670  CD2 PHE A  41      95.302  78.206  94.569  1.00  8.33              
ATOM    671  HD2 PHE A  41      95.992  77.386  94.718  1.00  8.33              
ATOM    672  C   PHE A  41      99.414  81.112  94.279  1.00  8.33              
ATOM    673  O   PHE A  41     100.050  80.085  94.459  1.00  8.33              
ATOM    674  N   THR A  42      99.979  82.283  93.998  1.00  8.66              
ATOM    675  H   THR A  42      99.348  83.068  94.090  1.00  8.66              
ATOM    676  CA  THR A  42     101.320  82.668  93.550  1.00  8.66              
ATOM    677  HA  THR A  42     101.168  83.500  92.864  1.00  8.66              
ATOM    678  CB  THR A  42     102.129  83.235  94.743  1.00  8.66              
ATOM    679  HB  THR A  42     102.744  82.448  95.171  1.00  8.66              
ATOM    680  CG2 THR A  42     103.014  84.430  94.382  1.00  8.66              
ATOM    681 1HG2 THR A  42     103.768  84.141  93.652  1.00  8.66              
ATOM    682 2HG2 THR A  42     102.409  85.235  93.964  1.00  8.66              
ATOM    683 3HG2 THR A  42     103.528  84.790  95.274  1.00  8.66              
ATOM    684  OG1 THR A  42     101.279  83.723  95.754  1.00  8.66              
ATOM    685  HG1 THR A  42     101.837  83.945  96.501  1.00  8.66              
ATOM    686  C   THR A  42     102.174  81.704  92.771  1.00  8.66              
ATOM    687  O   THR A  42     103.369  81.909  92.591  1.00  8.66              
ATOM    688  N   CYS A  43     101.545  80.667  92.279  1.00  7.45              
ATOM    689  H   CYS A  43     100.559  80.650  92.463  1.00  7.45              
ATOM    690  CA  CYS A  43     102.102  79.355  92.103  1.00  7.45              
ATOM    691  HA  CYS A  43     101.249  78.686  92.063  1.00  7.45              
ATOM    692  CB  CYS A  43     102.818  79.239  90.767  1.00  7.45              
ATOM    693  HB1 CYS A  43     102.897  78.190  90.492  1.00  7.45              
ATOM    694  HB2 CYS A  43     103.832  79.580  90.922  1.00  7.45              
ATOM    695  SG  CYS A  43     102.042  80.190  89.426  1.00  7.45              
ATOM    696  HG  CYS A  43     103.012  79.896  88.537  1.00  7.45              
ATOM    697  C   CYS A  43     102.995  78.751  93.221  1.00  7.45              
ATOM    698  O   CYS A  43     102.672  77.679  93.733  1.00  7.45              
ATOM    699  N   ILE A  44     104.117  79.407  93.534  1.00  7.80              
ATOM    700  H   ILE A  44     104.252  80.277  93.036  1.00  7.80              
ATOM    701  CA  ILE A  44     105.227  79.034  94.429  1.00  7.80              
ATOM    702  HA  ILE A  44     106.140  79.243  93.877  1.00  7.80              
ATOM    703  CB  ILE A  44     105.316  79.959  95.672  1.00  7.80              
ATOM    704  HB  ILE A  44     106.097  79.553  96.317  1.00  7.80              
ATOM    705  CG2 ILE A  44     105.796  81.364  95.263  1.00  7.80              
ATOM    706 1HG2 ILE A  44     105.977  81.984  96.138  1.00  7.80              
ATOM    707 2HG2 ILE A  44     106.741  81.277  94.730  1.00  7.80              
ATOM    708 3HG2 ILE A  44     105.058  81.851  94.627  1.00  7.80              
ATOM    709  CG1 ILE A  44     104.015  80.022  96.504  1.00  7.80              
ATOM    710 1HG1 ILE A  44     103.659  79.013  96.706  1.00  7.80              
ATOM    711 2HG1 ILE A  44     103.242  80.529  95.933  1.00  7.80              
ATOM    712  CD1 ILE A  44     104.209  80.731  97.852  1.00  7.80              
ATOM    713  HD1 ILE A  44     104.411  81.790  97.701  1.00  7.80              
ATOM    714  HD2 ILE A  44     103.309  80.636  98.453  1.00  7.80              
ATOM    715  HD3 ILE A  44     105.038  80.277  98.395  1.00  7.80              
ATOM    716  C   ILE A  44     105.362  77.557  94.829  1.00  7.80              
ATOM    717  O   ILE A  44     105.145  77.143  95.974  1.00  7.80              
ATOM    718  N   LYS A  45     105.812  76.747  93.881  1.00  8.95              
ATOM    719  H   LYS A  45     106.137  77.184  93.019  1.00  8.95              
ATOM    720  CA  LYS A  45     105.955  75.299  94.002  1.00  8.95              
ATOM    721  HA  LYS A  45     105.158  74.943  94.654  1.00  8.95              
ATOM    722  CB  LYS A  45     105.704  74.706  92.600  1.00  8.95              
ATOM    723  HB1 LYS A  45     106.552  74.898  91.948  1.00  8.95              
ATOM    724  HB2 LYS A  45     104.869  75.257  92.165  1.00  8.95              
ATOM    725  CG  LYS A  45     105.309  73.219  92.543  1.00  8.95              
ATOM    726  HG1 LYS A  45     104.742  73.073  91.623  1.00  8.95              
ATOM    727  HG2 LYS A  45     104.641  72.989  93.374  1.00  8.95              
ATOM    728  CD  LYS A  45     106.457  72.199  92.518  1.00  8.95              
ATOM    729  HD1 LYS A  45     106.027  71.219  92.306  1.00  8.95              
ATOM    730  HD2 LYS A  45     106.937  72.148  93.496  1.00  8.95              
ATOM    731  CE  LYS A  45     107.500  72.552  91.449  1.00  8.95              
ATOM    732  HE1 LYS A  45     108.188  73.293  91.873  1.00  8.95              
ATOM    733  HE2 LYS A  45     107.001  73.023  90.596  1.00  8.95              
ATOM    734  NZ  LYS A  45     108.237  71.353  90.999  1.00  8.95              
ATOM    735  HZ1 LYS A  45     109.011  71.587  90.397  1.00  8.95              
ATOM    736  HZ2 LYS A  45     108.613  70.819  91.785  1.00  8.95              
ATOM    737  HZ3 LYS A  45     107.638  70.690  90.533  1.00  8.95              
ATOM    738  C   LYS A  45     107.282  74.922  94.660  1.00  8.95              
ATOM    739  O   LYS A  45     108.169  74.314  94.064  1.00  8.95              
ATOM    740  N   ARG A  46     107.363  75.313  95.939  1.00  8.48              
ATOM    741  H   ARG A  46     106.563  75.859  96.247  1.00  8.48              
ATOM    742  CA  ARG A  46     108.479  75.148  96.886  1.00  8.48              
ATOM    743  HA  ARG A  46     109.143  75.997  96.715  1.00  8.48              
ATOM    744  CB  ARG A  46     107.954  75.266  98.342  1.00  8.48              
ATOM    745  HB1 ARG A  46     107.744  76.326  98.496  1.00  8.48              
ATOM    746  HB2 ARG A  46     108.756  75.011  99.038  1.00  8.48              
ATOM    747  CG  ARG A  46     106.660  74.511  98.757  1.00  8.48              
ATOM    748  HG1 ARG A  46     105.949  74.482  97.932  1.00  8.48              
ATOM    749  HG2 ARG A  46     106.192  75.112  99.538  1.00  8.48              
ATOM    750  CD  ARG A  46     106.814  73.095  99.349  1.00  8.48              
ATOM    751  HD1 ARG A  46     105.858  72.803  99.789  1.00  8.48              
ATOM    752  HD2 ARG A  46     107.567  73.122 100.138  1.00  8.48              
ATOM    753  NE  ARG A  46     107.190  72.105  98.331  1.00  8.48              
ATOM    754  HE  ARG A  46     107.322  72.464  97.393  1.00  8.48              
ATOM    755  CZ  ARG A  46     107.685  70.893  98.491  1.00  8.48              
ATOM    756  NH1 ARG A  46     107.576  70.236  99.609  1.00  8.48              
ATOM    757 1HH1 ARG A  46     107.073  70.645 100.373  1.00  8.48              
ATOM    758 2HH1 ARG A  46     107.955  69.310  99.669  1.00  8.48              
ATOM    759  NH2 ARG A  46     108.323  70.341  97.502  1.00  8.48              
ATOM    760 1HH2 ARG A  46     108.571  70.939  96.715  1.00  8.48              
ATOM    761 2HH2 ARG A  46     108.907  69.531  97.619  1.00  8.48              
ATOM    762  C   ARG A  46     109.330  73.910  96.650  1.00  8.48              
ATOM    763  O   ARG A  46     108.802  72.846  96.342  1.00  8.48              
ATOM    764  N   LEU A  47     110.630  74.074  96.874  1.00  7.67              
ATOM    765  H   LEU A  47     110.926  75.001  97.131  1.00  7.67              
ATOM    766  CA  LEU A  47     111.681  73.059  96.830  1.00  7.67              
ATOM    767  HA  LEU A  47     112.506  73.467  96.245  1.00  7.67              
ATOM    768  CB  LEU A  47     112.253  72.811  98.242  1.00  7.67              
ATOM    769  HB1 LEU A  47     112.818  71.878  98.202  1.00  7.67              
ATOM    770  HB2 LEU A  47     111.442  72.672  98.957  1.00  7.67              
ATOM    771  CG  LEU A  47     113.230  73.898  98.740  1.00  7.67              
ATOM    772  HG  LEU A  47     113.954  74.120  97.956  1.00  7.67              
ATOM    773  CD1 LEU A  47     112.540  75.201  99.163  1.00  7.67              
ATOM    774 1HD1 LEU A  47     113.291  75.895  99.544  1.00  7.67              
ATOM    775 2HD1 LEU A  47     112.061  75.675  98.312  1.00  7.67              
ATOM    776 3HD1 LEU A  47     111.806  75.005  99.944  1.00  7.67              
ATOM    777  CD2 LEU A  47     113.983  73.377  99.964  1.00  7.67              
ATOM    778 1HD2 LEU A  47     114.703  74.125 100.301  1.00  7.67              
ATOM    779 2HD2 LEU A  47     113.291  73.148 100.773  1.00  7.67              
ATOM    780 3HD2 LEU A  47     114.536  72.476  99.696  1.00  7.67              
ATOM    781  C   LEU A  47     111.321  71.756  96.106  1.00  7.67              
ATOM    782  O   LEU A  47     111.059  70.724  96.721  1.00  7.67              
ATOM    783  N   GLU A  48     111.326  71.829  94.781  1.00  6.96              
ATOM    784  H   GLU A  48     111.448  72.745  94.378  1.00  6.96              
ATOM    785  CA  GLU A  48     111.916  70.740  94.013  1.00  6.96              
ATOM    786  HA  GLU A  48     111.526  69.789  94.381  1.00  6.96              
ATOM    787  CB  GLU A  48     111.549  70.935  92.527  1.00  6.96              
ATOM    788  HB1 GLU A  48     112.294  71.570  92.046  1.00  6.96              
ATOM    789  HB2 GLU A  48     110.590  71.449  92.457  1.00  6.96              
ATOM    790  CG  GLU A  48     111.429  69.615  91.757  1.00  6.96              
ATOM    791  HG1 GLU A  48     112.384  69.086  91.787  1.00  6.96              
ATOM    792  HG2 GLU A  48     111.200  69.838  90.713  1.00  6.96              
ATOM    793  CD  GLU A  48     110.316  68.748  92.354  1.00  6.96              
ATOM    794  OE1 GLU A  48     110.663  67.795  93.080  1.00  6.96              
ATOM    795  OE2 GLU A  48     109.132  69.110  92.139  1.00  6.96              
ATOM    796  C   GLU A  48     113.436  70.763  94.214  1.00  6.96              
ATOM    797  O   GLU A  48     114.023  71.756  94.655  1.00  6.96              
ATOM    798  N   GLN A  49     114.072  69.658  93.856  1.00  6.49              
ATOM    799  H   GLN A  49     113.523  68.877  93.525  1.00  6.49              
ATOM    800  CA  GLN A  49     115.523  69.556  93.803  1.00  6.49              
ATOM    801  HA  GLN A  49     115.943  70.556  93.678  1.00  6.49              
ATOM    802  CB  GLN A  49     116.073  68.987  95.126  1.00  6.49              
ATOM    803  HB1 GLN A  49     115.874  69.697  95.929  1.00  6.49              
ATOM    804  HB2 GLN A  49     117.157  68.915  95.027  1.00  6.49              
ATOM    805  CG  GLN A  49     115.488  67.617  95.532  1.00  6.49              
ATOM    806  HG1 GLN A  49     115.163  67.070  94.648  1.00  6.49              
ATOM    807  HG2 GLN A  49     114.617  67.771  96.171  1.00  6.49              
ATOM    808  CD  GLN A  49     116.509  66.750  96.261  1.00  6.49              
ATOM    809  OE1 GLN A  49     116.405  66.439  97.434  1.00  6.49              
ATOM    810  NE2 GLN A  49     117.550  66.323  95.581  1.00  6.49              
ATOM    811 1HE2 GLN A  49     117.650  66.588  94.611  1.00  6.49              
ATOM    812 2HE2 GLN A  49     118.196  65.742  96.083  1.00  6.49              
ATOM    813  C   GLN A  49     115.941  68.776  92.559  1.00  6.49              
ATOM    814  O   GLN A  49     116.683  67.791  92.624  1.00  6.49              
ATOM    815  N   THR A  50     115.387  69.194  91.418  1.00  5.89              
ATOM    816  H   THR A  50     114.919  70.102  91.400  1.00  5.89              
ATOM    817  CA  THR A  50     115.616  68.538  90.137  1.00  5.89              
ATOM    818  HA  THR A  50     115.883  67.495  90.308  1.00  5.89              
ATOM    819  CB  THR A  50     114.337  68.534  89.282  1.00  5.89              
ATOM    820  HB  THR A  50     113.844  69.506  89.328  1.00  5.89              
ATOM    821  CG2 THR A  50     114.564  68.151  87.821  1.00  5.89              
ATOM    822 1HG2 THR A  50     113.602  68.042  87.319  1.00  5.89              
ATOM    823 2HG2 THR A  50     115.115  68.946  87.325  1.00  5.89              
ATOM    824 3HG2 THR A  50     115.116  67.215  87.755  1.00  5.89              
ATOM    825  OG1 THR A  50     113.484  67.529  89.780  1.00  5.89              
ATOM    826  HG1 THR A  50     113.073  67.854  90.588  1.00  5.89              
ATOM    827  C   THR A  50     116.766  69.205  89.427  1.00  5.89              
ATOM    828  O   THR A  50     116.735  70.391  89.160  1.00  5.89              
ATOM    829  N   ILE A  51     117.801  68.448  89.079  1.00  6.75              
ATOM    830  H   ILE A  51     117.793  67.472  89.328  1.00  6.75              
ATOM    831  CA  ILE A  51     118.968  68.997  88.381  1.00  6.75              
ATOM    832  HA  ILE A  51     119.137  70.005  88.764  1.00  6.75              
ATOM    833  CB  ILE A  51     120.253  68.187  88.701  1.00  6.75              
ATOM    834  HB  ILE A  51     120.232  67.250  88.141  1.00  6.75              
ATOM    835  CG2 ILE A  51     121.486  69.004  88.269  1.00  6.75              
ATOM    836 1HG2 ILE A  51     121.402  69.320  87.231  1.00  6.75              
ATOM    837 2HG2 ILE A  51     121.585  69.889  88.892  1.00  6.75              
ATOM    838 3HG2 ILE A  51     122.392  68.404  88.347  1.00  6.75              
ATOM    839  CG1 ILE A  51     120.361  67.850  90.213  1.00  6.75              
ATOM    840 1HG1 ILE A  51     119.521  67.217  90.500  1.00  6.75              
ATOM    841 2HG1 ILE A  51     120.300  68.772  90.794  1.00  6.75              
ATOM    842  CD1 ILE A  51     121.633  67.096  90.622  1.00  6.75              
ATOM    843  HD1 ILE A  51     121.543  66.776  91.660  1.00  6.75              
ATOM    844  HD2 ILE A  51     121.765  66.217  89.990  1.00  6.75              
ATOM    845  HD3 ILE A  51     122.506  67.744  90.538  1.00  6.75              
ATOM    846  C   ILE A  51     118.675  69.158  86.879  1.00  6.75              
ATOM    847  O   ILE A  51     119.351  68.606  86.013  1.00  6.75              
ATOM    848  N   ASN A  52     117.604  69.886  86.575  1.00  7.28              
ATOM    849  H   ASN A  52     117.102  70.339  87.335  1.00  7.28              
ATOM    850  CA  ASN A  52     117.287  70.335  85.242  1.00  7.28              
ATOM    851  HA  ASN A  52     118.245  70.448  84.730  1.00  7.28              
ATOM    852  CB  ASN A  52     116.505  69.253  84.444  1.00  7.28              
ATOM    853  HB1 ASN A  52     116.845  68.265  84.752  1.00  7.28              
ATOM    854  HB2 ASN A  52     116.775  69.365  83.395  1.00  7.28              
ATOM    855  CG  ASN A  52     114.979  69.266  84.498  1.00  7.28              
ATOM    856  OD1 ASN A  52     114.329  70.084  85.113  1.00  7.28              
ATOM    857  ND2 ASN A  52     114.335  68.365  83.796  1.00  7.28              
ATOM    858 1HD2 ASN A  52     114.821  67.673  83.257  1.00  7.28              
ATOM    859 2HD2 ASN A  52     113.335  68.437  83.834  1.00  7.28              
ATOM    860  C   ASN A  52     116.676  71.725  85.235  1.00  7.28              
ATOM    861  O   ASN A  52     116.322  72.314  86.252  1.00  7.28              
ATOM    862  N   ALA A  53     116.588  72.238  84.023  1.00  6.53              
ATOM    863  H   ALA A  53     116.948  71.697  83.258  1.00  6.53              
ATOM    864  CA  ALA A  53     115.887  73.442  83.663  1.00  6.53              
ATOM    865  HA  ALA A  53     116.209  74.258  84.307  1.00  6.53              
ATOM    866  CB  ALA A  53     116.319  73.691  82.210  1.00  6.53              
ATOM    867  HB1 ALA A  53     115.772  74.523  81.772  1.00  6.53              
ATOM    868  HB2 ALA A  53     117.389  73.884  82.187  1.00  6.53              
ATOM    869  HB3 ALA A  53     116.106  72.814  81.596  1.00  6.53              
ATOM    870  C   ALA A  53     114.369  73.293  83.789  1.00  6.53              
ATOM    871  O   ALA A  53     113.657  73.126  82.797  1.00  6.53              
ATOM    872  N   ILE A  54     113.887  73.306  85.026  1.00  6.18              
ATOM    873  H   ILE A  54     114.537  73.280  85.803  1.00  6.18              
ATOM    874  CA  ILE A  54     112.463  73.354  85.287  1.00  6.18              
ATOM    875  HA  ILE A  54     112.027  72.504  84.760  1.00  6.18              
ATOM    876  CB  ILE A  54     112.139  73.170  86.789  1.00  6.18              
ATOM    877  HB  ILE A  54     111.058  73.275  86.898  1.00  6.18              
ATOM    878  CG2 ILE A  54     112.506  71.740  87.226  1.00  6.18              
ATOM    879 1HG2 ILE A  54     112.134  71.538  88.230  1.00  6.18              
ATOM    880 2HG2 ILE A  54     112.077  71.008  86.540  1.00  6.18              
ATOM    881 3HG2 ILE A  54     113.591  71.615  87.234  1.00  6.18              
ATOM    882  CG1 ILE A  54     112.813  74.217  87.704  1.00  6.18              
ATOM    883 1HG1 ILE A  54     112.680  75.210  87.278  1.00  6.18              
ATOM    884 2HG1 ILE A  54     113.884  74.011  87.764  1.00  6.18              
ATOM    885  CD1 ILE A  54     112.233  74.250  89.125  1.00  6.18              
ATOM    886  HD1 ILE A  54     112.716  75.046  89.692  1.00  6.18              
ATOM    887  HD2 ILE A  54     111.161  74.444  89.086  1.00  6.18              
ATOM    888  HD3 ILE A  54     112.415  73.306  89.637  1.00  6.18              
ATOM    889  C   ILE A  54     111.818  74.605  84.709  1.00  6.18              
ATOM    890  O   ILE A  54     112.372  75.700  84.742  1.00  6.18              
ATOM    891  N   VAL A  55     110.609  74.407  84.194  1.00  5.73              
ATOM    892  H   VAL A  55     110.262  73.462  84.162  1.00  5.73              
ATOM    893  CA  VAL A  55     109.869  75.410  83.427  1.00  5.73              
ATOM    894  HA  VAL A  55     110.328  76.383  83.607  1.00  5.73              
ATOM    895  CB  VAL A  55     109.955  75.168  81.899  1.00  5.73              
ATOM    896  HB  VAL A  55     109.274  75.854  81.396  1.00  5.73              
ATOM    897  CG1 VAL A  55     111.360  75.473  81.367  1.00  5.73              
ATOM    898 1HG1 VAL A  55     111.367  75.401  80.280  1.00  5.73              
ATOM    899 2HG1 VAL A  55     111.650  76.485  81.652  1.00  5.73              
ATOM    900 3HG1 VAL A  55     112.083  74.773  81.777  1.00  5.73              
ATOM    901  CG2 VAL A  55     109.585  73.733  81.494  1.00  5.73              
ATOM    902 1HG2 VAL A  55     109.580  73.659  80.406  1.00  5.73              
ATOM    903 2HG2 VAL A  55     110.311  73.022  81.888  1.00  5.73              
ATOM    904 3HG2 VAL A  55     108.588  73.487  81.860  1.00  5.73              
ATOM    905  C   VAL A  55     108.431  75.564  83.935  1.00  5.73              
ATOM    906  O   VAL A  55     107.465  75.607  83.174  1.00  5.73              
ATOM    907  N   GLY A  56     108.263  75.602  85.261  1.00  5.86              
ATOM    908  H   GLY A  56     109.085  75.549  85.845  1.00  5.86              
ATOM    909  CA  GLY A  56     106.941  75.599  85.885  1.00  5.86              
ATOM    910  HA1 GLY A  56     106.497  74.614  85.739  1.00  5.86              
ATOM    911  HA2 GLY A  56     106.303  76.318  85.368  1.00  5.86              
ATOM    912  C   GLY A  56     106.894  75.899  87.370  1.00  5.86              
ATOM    913  O   GLY A  56     107.034  75.003  88.203  1.00  5.86              
ATOM    914  N   ASP A  57     106.636  77.170  87.666  1.00  5.05              
ATOM    915  H   ASP A  57     106.468  77.819  86.911  1.00  5.05              
ATOM    916  CA  ASP A  57     106.377  77.663  89.013  1.00  5.05              
ATOM    917  HA  ASP A  57     105.770  76.926  89.543  1.00  5.05              
ATOM    918  CB  ASP A  57     107.723  77.778  89.745  1.00  5.05              
ATOM    919  HB1 ASP A  57     108.219  78.705  89.460  1.00  5.05              
ATOM    920  HB2 ASP A  57     108.382  76.956  89.459  1.00  5.05              
ATOM    921  CG  ASP A  57     107.505  77.699  91.252  1.00  5.05              
ATOM    922  OD1 ASP A  57     106.709  78.501  91.768  1.00  5.05              
ATOM    923  OD2 ASP A  57     108.071  76.809  91.906  1.00  5.05              
ATOM    924  C   ASP A  57     105.549  78.960  88.924  1.00  5.05              
ATOM    925  O   ASP A  57     104.551  78.967  88.200  1.00  5.05              
ATOM    926  N   ILE A  58     105.945  80.004  89.663  1.00  4.55              
ATOM    927  H   ILE A  58     106.669  79.785  90.338  1.00  4.55              
ATOM    928  CA  ILE A  58     105.343  81.334  89.836  1.00  4.55              
ATOM    929  HA  ILE A  58     104.500  81.222  90.504  1.00  4.55              
ATOM    930  CB  ILE A  58     106.343  82.239  90.608  1.00  4.55              
ATOM    931  HB  ILE A  58     105.889  83.218  90.737  1.00  4.55              
ATOM    932  CG2 ILE A  58     106.642  81.692  92.010  1.00  4.55              
ATOM    933 1HG2 ILE A  58     106.977  82.500  92.659  1.00  4.55              
ATOM    934 2HG2 ILE A  58     105.745  81.255  92.432  1.00  4.55              
ATOM    935 3HG2 ILE A  58     107.408  80.919  91.975  1.00  4.55              
ATOM    936  CG1 ILE A  58     107.680  82.425  89.882  1.00  4.55              
ATOM    937 1HG1 ILE A  58     107.438  82.821  88.912  1.00  4.55              
ATOM    938 2HG1 ILE A  58     108.177  81.464  89.749  1.00  4.55              
ATOM    939  CD1 ILE A  58     108.648  83.388  90.583  1.00  4.55              
ATOM    940  HD1 ILE A  58     108.134  84.315  90.836  1.00  4.55              
ATOM    941  HD2 ILE A  58     109.038  82.936  91.495  1.00  4.55              
ATOM    942  HD3 ILE A  58     109.486  83.609  89.924  1.00  4.55              
ATOM    943  C   ILE A  58     104.747  81.946  88.528  1.00  4.55              
ATOM    944  O   ILE A  58     105.221  81.636  87.442  1.00  4.55              
ATOM    945  N   PRO A  59     103.689  82.790  88.591  1.00  4.53              
ATOM    946  CD  PRO A  59     103.192  83.444  89.799  1.00  4.53              
ATOM    947  HD1 PRO A  59     103.990  83.963  90.326  1.00  4.53              
ATOM    948  HD2 PRO A  59     102.724  82.712  90.445  1.00  4.53              
ATOM    949  CG  PRO A  59     102.134  84.463  89.376  1.00  4.53              
ATOM    950  HG1 PRO A  59     102.313  85.432  89.842  1.00  4.53              
ATOM    951  HG2 PRO A  59     101.142  84.086  89.628  1.00  4.53              
ATOM    952  CB  PRO A  59     102.278  84.558  87.864  1.00  4.53              
ATOM    953  HB1 PRO A  59     103.030  85.305  87.603  1.00  4.53              
ATOM    954  HB2 PRO A  59     101.326  84.786  87.383  1.00  4.53              
ATOM    955  CA  PRO A  59     102.772  83.159  87.511  1.00  4.53              
ATOM    956  HA  PRO A  59     101.915  82.498  87.650  1.00  4.53              
ATOM    957  C   PRO A  59     103.120  83.066  86.030  1.00  4.53              
ATOM    958  O   PRO A  59     104.111  83.618  85.543  1.00  4.53              
ATOM    959  N   ALA A  60     102.180  82.471  85.286  1.00  4.65              
ATOM    960  H   ALA A  60     101.329  82.189  85.744  1.00  4.65              
ATOM    961  CA  ALA A  60     102.466  81.813  84.021  1.00  4.65              
ATOM    962  HA  ALA A  60     103.502  81.479  84.117  1.00  4.65              
ATOM    963  CB  ALA A  60     101.675  80.507  83.883  1.00  4.65              
ATOM    964  HB1 ALA A  60     101.470  80.064  84.858  1.00  4.65              
ATOM    965  HB2 ALA A  60     100.756  80.702  83.344  1.00  4.65              
ATOM    966  HB3 ALA A  60     102.254  79.804  83.284  1.00  4.65              
ATOM    967  C   ALA A  60     102.477  82.678  82.746  1.00  4.65              
ATOM    968  O   ALA A  60     101.678  82.497  81.829  1.00  4.65              
ATOM    969  N   SER A  61     103.453  83.578  82.690  1.00  4.59              
ATOM    970  H   SER A  61     103.958  83.719  83.557  1.00  4.59              
ATOM    971  CA  SER A  61     104.162  84.003  81.463  1.00  4.59              
ATOM    972  HA  SER A  61     104.503  83.122  80.920  1.00  4.59              
ATOM    973  CB  SER A  61     103.272  84.845  80.537  1.00  4.59              
ATOM    974  HB1 SER A  61     103.578  85.893  80.558  1.00  4.59              
ATOM    975  HB2 SER A  61     102.240  84.783  80.876  1.00  4.59              
ATOM    976  OG  SER A  61     103.334  84.367  79.208  1.00  4.59              
ATOM    977  HG  SER A  61     104.039  84.861  78.732  1.00  4.59              
ATOM    978  C   SER A  61     105.390  84.852  81.816  1.00  4.59              
ATOM    979  O   SER A  61     106.195  85.221  80.971  1.00  4.59              
ATOM    980  N   ALA A  62     105.497  85.207  83.096  1.00  4.49              
ATOM    981  H   ALA A  62     104.835  84.784  83.731  1.00  4.49              
ATOM    982  CA  ALA A  62     106.089  86.463  83.528  1.00  4.49              
ATOM    983  HA  ALA A  62     106.747  86.860  82.753  1.00  4.49              
ATOM    984  CB  ALA A  62     104.934  87.426  83.747  1.00  4.49              
ATOM    985  HB1 ALA A  62     105.320  88.407  84.016  1.00  4.49              
ATOM    986  HB2 ALA A  62     104.351  87.481  82.832  1.00  4.49              
ATOM    987  HB3 ALA A  62     104.286  87.072  84.551  1.00  4.49              
ATOM    988  C   ALA A  62     106.870  86.372  84.826  1.00  4.49              
ATOM    989  O   ALA A  62     107.819  87.129  85.061  1.00  4.49              
ATOM    990  N   THR A  63     106.498  85.401  85.643  1.00  4.40              
ATOM    991  H   THR A  63     105.734  84.785  85.383  1.00  4.40              
ATOM    992  CA  THR A  63     107.322  85.012  86.756  1.00  4.40              
ATOM    993  HA  THR A  63     108.243  85.579  86.702  1.00  4.40              
ATOM    994  CB  THR A  63     106.723  85.465  88.087  1.00  4.40              
ATOM    995  HB  THR A  63     107.457  85.348  88.876  1.00  4.40              
ATOM    996  CG2 THR A  63     106.188  86.905  88.092  1.00  4.40              
ATOM    997 1HG2 THR A  63     105.246  86.966  87.545  1.00  4.40              
ATOM    998 2HG2 THR A  63     106.016  87.218  89.123  1.00  4.40              
ATOM    999 3HG2 THR A  63     106.898  87.585  87.626  1.00  4.40              
ATOM   1000  OG1 THR A  63     105.628  84.708  88.402  1.00  4.40              
ATOM   1001  HG1 THR A  63     105.215  84.424  87.577  1.00  4.40              
ATOM   1002  C   THR A  63     107.772  83.569  86.527  1.00  4.40              
ATOM   1003  O   THR A  63     107.132  82.798  85.822  1.00  4.40              
ATOM   1004  N   THR A  64     108.981  83.247  86.968  1.00  4.10              
ATOM   1005  H   THR A  64     109.532  83.980  87.402  1.00  4.10              
ATOM   1006  CA  THR A  64     109.570  81.904  86.981  1.00  4.10              
ATOM   1007  HA  THR A  64     108.836  81.184  87.341  1.00  4.10              
ATOM   1008  CB  THR A  64     110.044  81.469  85.589  1.00  4.10              
ATOM   1009  HB  THR A  64     110.391  82.342  85.046  1.00  4.10              
ATOM   1010  CG2 THR A  64     111.145  80.404  85.552  1.00  4.10              
ATOM   1011 1HG2 THR A  64     111.304  80.090  84.520  1.00  4.10              
ATOM   1012 2HG2 THR A  64     112.079  80.811  85.939  1.00  4.10              
ATOM   1013 3HG2 THR A  64     110.843  79.535  86.138  1.00  4.10              
ATOM   1014  OG1 THR A  64     108.944  80.896  84.933  1.00  4.10              
ATOM   1015  HG1 THR A  64     108.194  81.496  85.056  1.00  4.10              
ATOM   1016  C   THR A  64     110.729  81.956  87.963  1.00  4.10              
ATOM   1017  O   THR A  64     111.413  82.988  88.028  1.00  4.10              
ATOM   1018  N   LEU A  65     110.902  80.892  88.760  1.00  4.03              
ATOM   1019  H   LEU A  65     110.296  80.090  88.657  1.00  4.03              
ATOM   1020  CA  LEU A  65     111.963  80.839  89.765  1.00  4.03              
ATOM   1021  HA  LEU A  65     112.205  81.884  89.905  1.00  4.03              
ATOM   1022  CB  LEU A  65     111.487  80.506  91.185  1.00  4.03              
ATOM   1023  HB1 LEU A  65     110.977  81.398  91.545  1.00  4.03              
ATOM   1024  HB2 LEU A  65     112.350  80.409  91.829  1.00  4.03              
ATOM   1025  CG  LEU A  65     110.518  79.349  91.426  1.00  4.03              
ATOM   1026  HG  LEU A  65     109.617  79.533  90.852  1.00  4.03              
ATOM   1027  CD1 LEU A  65     111.097  77.993  91.045  1.00  4.03              
ATOM   1028 1HD1 LEU A  65     110.355  77.211  91.184  1.00  4.03              
ATOM   1029 2HD1 LEU A  65     111.387  77.998  89.997  1.00  4.03              
ATOM   1030 3HD1 LEU A  65     111.931  77.756  91.698  1.00  4.03              
ATOM   1031  CD2 LEU A  65     110.136  79.330  92.912  1.00  4.03              
ATOM   1032 1HD2 LEU A  65     109.508  78.464  93.118  1.00  4.03              
ATOM   1033 2HD2 LEU A  65     111.036  79.273  93.524  1.00  4.03              
ATOM   1034 3HD2 LEU A  65     109.575  80.233  93.150  1.00  4.03              
ATOM   1035  C   LEU A  65     113.348  80.395  89.171  1.00  4.03              
ATOM   1036  O   LEU A  65     113.839  81.184  88.365  1.00  4.03              
ATOM   1037  N   THR A  66     114.114  79.302  89.390  1.00  4.06              
ATOM   1038  H   THR A  66     114.982  79.470  88.900  1.00  4.06              
ATOM   1039  CA  THR A  66     114.279  78.036  90.193  1.00  4.06              
ATOM   1040  HA  THR A  66     113.490  77.314  90.008  1.00  4.06              
ATOM   1041  CB  THR A  66     115.614  77.434  89.694  1.00  4.06              
ATOM   1042  HB  THR A  66     115.913  76.587  90.308  1.00  4.06              
ATOM   1043  CG2 THR A  66     115.552  76.953  88.246  1.00  4.06              
ATOM   1044 1HG2 THR A  66     116.515  76.530  87.964  1.00  4.06              
ATOM   1045 2HG2 THR A  66     114.793  76.183  88.152  1.00  4.06              
ATOM   1046 3HG2 THR A  66     115.314  77.775  87.576  1.00  4.06              
ATOM   1047  OG1 THR A  66     116.630  78.433  89.747  1.00  4.06              
ATOM   1048  HG1 THR A  66     116.338  79.124  90.363  1.00  4.06              
ATOM   1049  C   THR A  66     114.483  78.240  91.702  1.00  4.06              
ATOM   1050  O   THR A  66     114.415  79.365  92.185  1.00  4.06              
ATOM   1051  N   ILE A  67     114.793  77.168  92.442  1.00  4.36              
ATOM   1052  H   ILE A  67     114.783  76.240  92.015  1.00  4.36              
ATOM   1053  CA  ILE A  67     115.089  77.281  93.883  1.00  4.36              
ATOM   1054  HA  ILE A  67     115.323  78.323  94.097  1.00  4.36              
ATOM   1055  CB  ILE A  67     113.801  76.935  94.667  1.00  4.36              
ATOM   1056  HB  ILE A  67     113.006  77.572  94.272  1.00  4.36              
ATOM   1057  CG2 ILE A  67     113.352  75.477  94.447  1.00  4.36              
ATOM   1058 1HG2 ILE A  67     112.377  75.326  94.902  1.00  4.36              
ATOM   1059 2HG2 ILE A  67     113.259  75.258  93.382  1.00  4.36              
ATOM   1060 3HG2 ILE A  67     114.073  74.783  94.883  1.00  4.36              
ATOM   1061  CG1 ILE A  67     113.872  77.211  96.183  1.00  4.36              
ATOM   1062 1HG1 ILE A  67     114.616  76.561  96.646  1.00  4.36              
ATOM   1063 2HG1 ILE A  67     112.901  76.973  96.614  1.00  4.36              
ATOM   1064  CD1 ILE A  67     114.186  78.669  96.538  1.00  4.36              
ATOM   1065  HD1 ILE A  67     114.093  78.804  97.615  1.00  4.36              
ATOM   1066  HD2 ILE A  67     115.205  78.922  96.247  1.00  4.36              
ATOM   1067  HD3 ILE A  67     113.486  79.335  96.033  1.00  4.36              
ATOM   1068  C   ILE A  67     116.324  76.506  94.376  1.00  4.36              
ATOM   1069  O   ILE A  67     116.946  76.940  95.346  1.00  4.36              
ATOM   1070  N   SER A  68     116.727  75.410  93.718  1.00  4.40              
ATOM   1071  H   SER A  68     116.182  75.069  92.932  1.00  4.40              
ATOM   1072  CA  SER A  68     117.958  74.673  94.083  1.00  4.40              
ATOM   1073  HA  SER A  68     118.777  75.394  94.092  1.00  4.40              
ATOM   1074  CB  SER A  68     117.864  74.077  95.509  1.00  4.40              
ATOM   1075  HB1 SER A  68     118.090  74.868  96.224  1.00  4.40              
ATOM   1076  HB2 SER A  68     118.625  73.308  95.643  1.00  4.40              
ATOM   1077  OG  SER A  68     116.593  73.544  95.854  1.00  4.40              
ATOM   1078  HG  SER A  68     116.246  72.996  95.140  1.00  4.40              
ATOM   1079  C   SER A  68     118.397  73.583  93.099  1.00  4.40              
ATOM   1080  O   SER A  68     119.316  72.800  93.332  1.00  4.40              
ATOM   1081  N   ASP A  69     117.688  73.543  91.990  1.00  4.49              
ATOM   1082  H   ASP A  69     116.881  74.160  91.965  1.00  4.49              
ATOM   1083  CA  ASP A  69     117.947  72.840  90.745  1.00  4.49              
ATOM   1084  HA  ASP A  69     117.857  71.766  90.905  1.00  4.49              
ATOM   1085  CB  ASP A  69     116.809  73.319  89.811  1.00  4.49              
ATOM   1086  HB1 ASP A  69     116.799  72.761  88.879  1.00  4.49              
ATOM   1087  HB2 ASP A  69     116.991  74.361  89.540  1.00  4.49              
ATOM   1088  CG  ASP A  69     115.442  73.251  90.525  1.00  4.49              
ATOM   1089  OD1 ASP A  69     114.802  72.172  90.551  1.00  4.49              
ATOM   1090  OD2 ASP A  69     115.118  74.296  91.160  1.00  4.49              
ATOM   1091  C   ASP A  69     119.366  73.191  90.246  1.00  4.49              
ATOM   1092  O   ASP A  69     119.598  74.246  89.660  1.00  4.49              
ATOM   1093  N   CYS A  70     120.347  72.345  90.590  1.00  4.52              
ATOM   1094  H   CYS A  70     120.064  71.579  91.181  1.00  4.52              
ATOM   1095  CA  CYS A  70     121.803  72.573  90.475  1.00  4.52              
ATOM   1096  HA  CYS A  70     122.016  73.550  90.911  1.00  4.52              
ATOM   1097  CB  CYS A  70     122.528  71.516  91.328  1.00  4.52              
ATOM   1098  HB1 CYS A  70     123.594  71.533  91.090  1.00  4.52              
ATOM   1099  HB2 CYS A  70     122.143  70.523  91.097  1.00  4.52              
ATOM   1100  SG  CYS A  70     122.358  71.862  93.102  1.00  4.52              
ATOM   1101  HG  CYS A  70     121.076  72.266  93.120  1.00  4.52              
ATOM   1102  C   CYS A  70     122.364  72.623  89.025  1.00  4.52              
ATOM   1103  O   CYS A  70     123.313  71.911  88.685  1.00  4.52              
ATOM   1104  N   THR A  71     121.740  73.399  88.137  1.00  4.51              
ATOM   1105  H   THR A  71     120.961  73.950  88.479  1.00  4.51              
ATOM   1106  CA  THR A  71     122.098  73.516  86.720  1.00  4.51              
ATOM   1107  HA  THR A  71     122.262  72.497  86.370  1.00  4.51              
ATOM   1108  CB  THR A  71     120.907  74.029  85.879  1.00  4.51              
ATOM   1109  HB  THR A  71     120.108  73.291  85.966  1.00  4.51              
ATOM   1110  CG2 THR A  71     120.317  75.388  86.257  1.00  4.51              
ATOM   1111 1HG2 THR A  71     121.046  76.183  86.109  1.00  4.51              
ATOM   1112 2HG2 THR A  71     119.446  75.586  85.632  1.00  4.51              
ATOM   1113 3HG2 THR A  71     119.993  75.378  87.296  1.00  4.51              
ATOM   1114  OG1 THR A  71     121.264  74.119  84.519  1.00  4.51              
ATOM   1115  HG1 THR A  71     121.379  75.061  84.319  1.00  4.51              
ATOM   1116  C   THR A  71     123.375  74.299  86.371  1.00  4.51              
ATOM   1117  O   THR A  71     123.465  75.510  86.550  1.00  4.51              
ATOM   1118  N   LEU A  72     124.328  73.615  85.728  1.00  4.60              
ATOM   1119  H   LEU A  72     124.180  72.628  85.604  1.00  4.60              
ATOM   1120  CA  LEU A  72     125.648  74.141  85.354  1.00  4.60              
ATOM   1121  HA  LEU A  72     126.017  74.685  86.226  1.00  4.60              
ATOM   1122  CB  LEU A  72     126.587  72.939  85.083  1.00  4.60              
ATOM   1123  HB1 LEU A  72     126.944  72.983  84.053  1.00  4.60              
ATOM   1124  HB2 LEU A  72     126.027  72.005  85.166  1.00  4.60              
ATOM   1125  CG  LEU A  72     127.812  72.824  86.009  1.00  4.60              
ATOM   1126  HG  LEU A  72     128.342  71.915  85.723  1.00  4.60              
ATOM   1127  CD1 LEU A  72     128.796  73.985  85.862  1.00  4.60              
ATOM   1128 1HD1 LEU A  72     129.065  74.110  84.814  1.00  4.60              
ATOM   1129 2HD1 LEU A  72     128.338  74.907  86.220  1.00  4.60              
ATOM   1130 3HD1 LEU A  72     129.693  73.783  86.445  1.00  4.60              
ATOM   1131  CD2 LEU A  72     127.424  72.679  87.483  1.00  4.60              
ATOM   1132 1HD2 LEU A  72     128.305  72.419  88.065  1.00  4.60              
ATOM   1133 2HD2 LEU A  72     127.016  73.615  87.869  1.00  4.60              
ATOM   1134 3HD2 LEU A  72     126.676  71.894  87.596  1.00  4.60              
ATOM   1135  C   LEU A  72     125.719  75.172  84.206  1.00  4.60              
ATOM   1136  O   LEU A  72     126.798  75.638  83.841  1.00  4.60              
ATOM   1137  N   VAL A  73     124.573  75.533  83.642  1.00  4.63              
ATOM   1138  H   VAL A  73     123.732  75.152  84.053  1.00  4.63              
ATOM   1139  CA  VAL A  73     124.394  76.648  82.702  1.00  4.63              
ATOM   1140  HA  VAL A  73     125.206  77.361  82.826  1.00  4.63              
ATOM   1141  CB  VAL A  73     124.352  76.191  81.227  1.00  4.63              
ATOM   1142  HB  VAL A  73     124.025  77.038  80.623  1.00  4.63              
ATOM   1143  CG1 VAL A  73     125.742  75.801  80.719  1.00  4.63              
ATOM   1144 1HG1 VAL A  73     125.694  75.574  79.655  1.00  4.63              
ATOM   1145 2HG1 VAL A  73     126.436  76.627  80.876  1.00  4.63              
ATOM   1146 3HG1 VAL A  73     126.107  74.926  81.257  1.00  4.63              
ATOM   1147  CG2 VAL A  73     123.385  75.028  80.962  1.00  4.63              
ATOM   1148 1HG2 VAL A  73     123.350  74.819  79.894  1.00  4.63              
ATOM   1149 2HG2 VAL A  73     123.712  74.131  81.490  1.00  4.63              
ATOM   1150 3HG2 VAL A  73     122.381  75.292  81.294  1.00  4.63              
ATOM   1151  C   VAL A  73     123.087  77.345  83.062  1.00  4.63              
ATOM   1152  O   VAL A  73     122.184  76.736  83.646  1.00  4.63              
ATOM   1153  N   ASN A  74     122.945  78.615  82.676  1.00  4.58              
ATOM   1154  H   ASN A  74     123.735  79.121  82.303  1.00  4.58              
ATOM   1155  CA  ASN A  74     121.623  79.229  82.644  1.00  4.58              
ATOM   1156  HA  ASN A  74     121.200  79.137  83.648  1.00  4.58              
ATOM   1157  CB  ASN A  74     121.729  80.732  82.310  1.00  4.58              
ATOM   1158  HB1 ASN A  74     120.755  81.115  82.014  1.00  4.58              
ATOM   1159  HB2 ASN A  74     122.410  80.883  81.472  1.00  4.58              
ATOM   1160  CG  ASN A  74     122.232  81.547  83.494  1.00  4.58              
ATOM   1161  OD1 ASN A  74     123.366  81.447  83.916  1.00  4.58              
ATOM   1162  ND2 ASN A  74     121.406  82.363  84.106  1.00  4.58              
ATOM   1163 1HD2 ASN A  74     120.502  82.559  83.736  1.00  4.58              
ATOM   1164 2HD2 ASN A  74     121.832  82.884  84.853  1.00  4.58              
ATOM   1165  C   ASN A  74     120.673  78.462  81.699  1.00  4.58              
ATOM   1166  O   ASN A  74     121.091  77.690  80.837  1.00  4.58              
ATOM   1167  N   ILE A  75     119.376  78.655  81.939  1.00  4.56              
ATOM   1168  H   ILE A  75     119.142  79.433  82.531  1.00  4.56              
ATOM   1169  CA  ILE A  75     118.446  77.525  82.036  1.00  4.56              
ATOM   1170  HA  ILE A  75     118.945  76.801  82.685  1.00  4.56              
ATOM   1171  CB  ILE A  75     117.212  78.017  82.838  1.00  4.56              
ATOM   1172  HB  ILE A  75     117.623  78.590  83.673  1.00  4.56              
ATOM   1173  CG2 ILE A  75     116.272  78.973  82.095  1.00  4.56              
ATOM   1174 1HG2 ILE A  75     116.833  79.644  81.450  1.00  4.56              
ATOM   1175 2HG2 ILE A  75     115.517  78.431  81.534  1.00  4.56              
ATOM   1176 3HG2 ILE A  75     115.729  79.555  82.829  1.00  4.56              
ATOM   1177  CG1 ILE A  75     116.420  76.875  83.482  1.00  4.56              
ATOM   1178 1HG1 ILE A  75     117.129  76.166  83.910  1.00  4.56              
ATOM   1179 2HG1 ILE A  75     115.826  76.387  82.717  1.00  4.56              
ATOM   1180  CD1 ILE A  75     115.471  77.329  84.597  1.00  4.56              
ATOM   1181  HD1 ILE A  75     115.052  76.453  85.093  1.00  4.56              
ATOM   1182  HD2 ILE A  75     116.017  77.925  85.329  1.00  4.56              
ATOM   1183  HD3 ILE A  75     114.652  77.919  84.184  1.00  4.56              
ATOM   1184  C   ILE A  75     118.198  76.739  80.737  1.00  4.56              
ATOM   1185  O   ILE A  75     118.432  75.533  80.747  1.00  4.56              
ATOM   1186  N   PRO A  76     117.837  77.368  79.600  1.00  5.39              
ATOM   1187  CD  PRO A  76     116.400  77.428  79.333  1.00  5.39              
ATOM   1188  HD1 PRO A  76     116.086  78.468  79.267  1.00  5.39              
ATOM   1189  HD2 PRO A  76     115.826  76.909  80.102  1.00  5.39              
ATOM   1190  CG  PRO A  76     116.155  76.727  78.003  1.00  5.39              
ATOM   1191  HG1 PRO A  76     115.239  77.055  77.524  1.00  5.39              
ATOM   1192  HG2 PRO A  76     116.138  75.645  78.147  1.00  5.39              
ATOM   1193  CB  PRO A  76     117.401  77.134  77.238  1.00  5.39              
ATOM   1194  HB1 PRO A  76     117.365  78.184  76.949  1.00  5.39              
ATOM   1195  HB2 PRO A  76     117.580  76.490  76.376  1.00  5.39              
ATOM   1196  CA  PRO A  76     118.441  76.930  78.331  1.00  5.39              
ATOM   1197  HA  PRO A  76     118.564  75.853  78.412  1.00  5.39              
ATOM   1198  C   PRO A  76     119.786  77.546  77.918  1.00  5.39              
ATOM   1199  O   PRO A  76     120.024  78.743  78.113  1.00  5.39              
ATOM   1200  N   PRO A  77     120.629  76.740  77.236  1.00  6.37              
ATOM   1201  CD  PRO A  77     120.596  75.282  77.199  1.00  6.37              
ATOM   1202  HD1 PRO A  77     119.797  74.953  76.532  1.00  6.37              
ATOM   1203  HD2 PRO A  77     120.459  74.861  78.196  1.00  6.37              
ATOM   1204  CG  PRO A  77     121.946  74.846  76.639  1.00  6.37              
ATOM   1205  HG1 PRO A  77     121.881  73.889  76.121  1.00  6.37              
ATOM   1206  HG2 PRO A  77     122.682  74.805  77.443  1.00  6.37              
ATOM   1207  CB  PRO A  77     122.286  75.987  75.687  1.00  6.37              
ATOM   1208  HB1 PRO A  77     121.780  75.819  74.734  1.00  6.37              
ATOM   1209  HB2 PRO A  77     123.362  76.077  75.535  1.00  6.37              
ATOM   1210  CA  PRO A  77     121.704  77.225  76.383  1.00  6.37              
ATOM   1211  HA  PRO A  77     122.468  77.658  77.029  1.00  6.37              
ATOM   1212  C   PRO A  77     121.285  78.266  75.347  1.00  6.37              
ATOM   1213  O   PRO A  77     120.119  78.349  74.980  1.00  6.37              
ATOM   1214  N   GLN A  78     122.257  79.067  74.892  1.00  6.30              
ATOM   1215  H   GLN A  78     123.202  78.880  75.192  1.00  6.30              
ATOM   1216  CA  GLN A  78     122.004  80.384  74.280  1.00  6.30              
ATOM   1217  HA  GLN A  78     122.925  80.961  74.382  1.00  6.30              
ATOM   1218  CB  GLN A  78     121.727  80.265  72.771  1.00  6.30              
ATOM   1219  HB1 GLN A  78     121.456  81.253  72.394  1.00  6.30              
ATOM   1220  HB2 GLN A  78     120.889  79.591  72.588  1.00  6.30              
ATOM   1221  CG  GLN A  78     122.965  79.788  71.998  1.00  6.30              
ATOM   1222  HG1 GLN A  78     123.068  78.708  72.100  1.00  6.30              
ATOM   1223  HG2 GLN A  78     123.858  80.265  72.403  1.00  6.30              
ATOM   1224  CD  GLN A  78     122.865  80.154  70.523  1.00  6.30              
ATOM   1225  OE1 GLN A  78     122.582  79.333  69.667  1.00  6.30              
ATOM   1226  NE2 GLN A  78     123.087  81.404  70.175  1.00  6.30              
ATOM   1227 1HE2 GLN A  78     123.341  82.102  70.856  1.00  6.30              
ATOM   1228 2HE2 GLN A  78     122.974  81.615  69.202  1.00  6.30              
ATOM   1229  C   GLN A  78     120.962  81.222  75.029  1.00  6.30              
ATOM   1230  O   GLN A  78     120.254  82.051  74.456  1.00  6.30              
ATOM   1231  N   SER A  79     120.935  81.018  76.344  1.00  7.19              
ATOM   1232  H   SER A  79     121.428  80.221  76.707  1.00  7.19              
ATOM   1233  CA  SER A  79     120.225  81.805  77.320  1.00  7.19              
ATOM   1234  HA  SER A  79     120.587  81.467  78.291  1.00  7.19              
ATOM   1235  CB  SER A  79     120.631  83.291  77.224  1.00  7.19              
ATOM   1236  HB1 SER A  79     120.018  83.890  77.896  1.00  7.19              
ATOM   1237  HB2 SER A  79     120.514  83.679  76.214  1.00  7.19              
ATOM   1238  OG  SER A  79     121.974  83.438  77.615  1.00  7.19              
ATOM   1239  HG  SER A  79     122.504  83.729  76.857  1.00  7.19              
ATOM   1240  C   SER A  79     118.723  81.575  77.356  1.00  7.19              
ATOM   1241  O   SER A  79     118.135  80.840  76.567  1.00  7.19              
ATOM   1242  N   PHE A  80     118.149  82.183  78.391  1.00  7.36              
ATOM   1243  H   PHE A  80     118.748  82.839  78.867  1.00  7.36              
ATOM   1244  CA  PHE A  80     116.942  81.846  79.138  1.00  7.36              
ATOM   1245  HA  PHE A  80     117.184  80.928  79.672  1.00  7.36              
ATOM   1246  CB  PHE A  80     116.774  82.947  80.201  1.00  7.36              
ATOM   1247  HB1 PHE A  80     116.054  83.660  79.818  1.00  7.36              
ATOM   1248  HB2 PHE A  80     117.708  83.501  80.316  1.00  7.36              
ATOM   1249  CG  PHE A  80     116.355  82.498  81.591  1.00  7.36              
ATOM   1250  CD1 PHE A  80     117.325  82.347  82.602  1.00  7.36              
ATOM   1251  HD1 PHE A  80     118.366  82.529  82.381  1.00  7.36              
ATOM   1252  CE1 PHE A  80     116.940  81.962  83.899  1.00  7.36              
ATOM   1253  HE1 PHE A  80     117.680  81.827  84.668  1.00  7.36              
ATOM   1254  CZ  PHE A  80     115.585  81.740  84.200  1.00  7.36              
ATOM   1255  HZ  PHE A  80     115.290  81.426  85.193  1.00  7.36              
ATOM   1256  CE2 PHE A  80     114.618  81.882  83.193  1.00  7.36              
ATOM   1257  HE2 PHE A  80     113.585  81.664  83.416  1.00  7.36              
ATOM   1258  CD2 PHE A  80     115.002  82.261  81.892  1.00  7.36              
ATOM   1259  HD2 PHE A  80     114.258  82.374  81.119  1.00  7.36              
ATOM   1260  C   PHE A  80     115.649  81.531  78.377  1.00  7.36              
ATOM   1261  O   PHE A  80     114.602  82.145  78.582  1.00  7.36              
ATOM   1262  N   SER A  81     115.690  80.490  77.562  1.00  6.16              
ATOM   1263  H   SER A  81     116.601  80.101  77.352  1.00  6.16              
ATOM   1264  CA  SER A  81     114.550  79.990  76.805  1.00  6.16              
ATOM   1265  HA  SER A  81     114.004  80.865  76.449  1.00  6.16              
ATOM   1266  CB  SER A  81     115.010  79.262  75.531  1.00  6.16              
ATOM   1267  HB1 SER A  81     114.134  79.040  74.918  1.00  6.16              
ATOM   1268  HB2 SER A  81     115.497  78.323  75.772  1.00  6.16              
ATOM   1269  OG  SER A  81     115.897  80.081  74.779  1.00  6.16              
ATOM   1270  HG  SER A  81     116.714  80.252  75.273  1.00  6.16              
ATOM   1271  C   SER A  81     113.538  79.211  77.655  1.00  6.16              
ATOM   1272  O   SER A  81     112.966  78.226  77.200  1.00  6.16              
ATOM   1273  N   HIS A  82     113.308  79.675  78.894  1.00  4.63              
ATOM   1274  H   HIS A  82     113.852  80.477  79.174  1.00  4.63              
ATOM   1275  CA  HIS A  82     111.981  79.561  79.490  1.00  4.63              
ATOM   1276  HA  HIS A  82     111.665  78.516  79.417  1.00  4.63              
ATOM   1277  CB  HIS A  82     111.928  79.936  80.976  1.00  4.63              
ATOM   1278  HB1 HIS A  82     112.253  80.965  81.102  1.00  4.63              
ATOM   1279  HB2 HIS A  82     112.609  79.290  81.532  1.00  4.63              
ATOM   1280  CG  HIS A  82     110.530  79.769  81.534  1.00  4.63              
ATOM   1281  ND1 HIS A  82     110.083  78.686  82.289  1.00  4.63              
ATOM   1282  CE1 HIS A  82     108.774  78.888  82.501  1.00  4.63              
ATOM   1283  HE1 HIS A  82     108.127  78.226  83.059  1.00  4.63              
ATOM   1284  NE2 HIS A  82     108.382  80.035  81.927  1.00  4.63              
ATOM   1285  HE2 HIS A  82     107.446  80.410  81.942  1.00  4.63              
ATOM   1286  CD2 HIS A  82     109.471  80.603  81.315  1.00  4.63              
ATOM   1287  HD2 HIS A  82     109.480  81.520  80.749  1.00  4.63              
ATOM   1288  C   HIS A  82     110.986  80.356  78.639  1.00  4.63              
ATOM   1289  O   HIS A  82     110.169  79.767  77.942  1.00  4.63              
ATOM   1290  N   LEU A  83     111.125  81.688  78.646  1.00  4.67              
ATOM   1291  H   LEU A  83     111.842  82.077  79.241  1.00  4.67              
ATOM   1292  CA  LEU A  83     110.467  82.636  77.748  1.00  4.67              
ATOM   1293  HA  LEU A  83     110.457  82.228  76.739  1.00  4.67              
ATOM   1294  CB  LEU A  83     109.013  82.938  78.208  1.00  4.67              
ATOM   1295  HB1 LEU A  83     108.674  83.825  77.670  1.00  4.67              
ATOM   1296  HB2 LEU A  83     109.034  83.211  79.263  1.00  4.67              
ATOM   1297  CG  LEU A  83     107.919  81.871  78.014  1.00  4.67              
ATOM   1298  HG  LEU A  83     108.150  80.986  78.602  1.00  4.67              
ATOM   1299  CD1 LEU A  83     106.588  82.418  78.533  1.00  4.67              
ATOM   1300 1HD1 LEU A  83     105.811  81.660  78.436  1.00  4.67              
ATOM   1301 2HD1 LEU A  83     106.683  82.694  79.583  1.00  4.67              
ATOM   1302 3HD1 LEU A  83     106.292  83.303  77.966  1.00  4.67              
ATOM   1303  CD2 LEU A  83     107.741  81.491  76.542  1.00  4.67              
ATOM   1304 1HD2 LEU A  83     106.915  80.787  76.451  1.00  4.67              
ATOM   1305 2HD2 LEU A  83     107.519  82.378  75.949  1.00  4.67              
ATOM   1306 3HD2 LEU A  83     108.642  81.007  76.167  1.00  4.67              
ATOM   1307  C   LEU A  83     111.193  83.988  77.796  1.00  4.67              
ATOM   1308  O   LEU A  83     111.431  84.486  78.900  1.00  4.67              
ATOM   1309  N   PRO A  84     111.424  84.646  76.645  1.00  4.69              
ATOM   1310  CD  PRO A  84     111.375  84.073  75.306  1.00  4.69              
ATOM   1311  HD1 PRO A  84     110.341  84.048  74.956  1.00  4.69              
ATOM   1312  HD2 PRO A  84     111.811  83.073  75.281  1.00  4.69              
ATOM   1313  CG  PRO A  84     112.201  85.007  74.424  1.00  4.69              
ATOM   1314  HG1 PRO A  84     111.851  85.008  73.391  1.00  4.69              
ATOM   1315  HG2 PRO A  84     113.254  84.723  74.475  1.00  4.69              
ATOM   1316  CB  PRO A  84     112.004  86.363  75.095  1.00  4.69              
ATOM   1317  HB1 PRO A  84     111.054  86.794  74.772  1.00  4.69              
ATOM   1318  HB2 PRO A  84     112.828  87.044  74.877  1.00  4.69              
ATOM   1319  CA  PRO A  84     111.943  86.010  76.584  1.00  4.69              
ATOM   1320  HA  PRO A  84     112.964  85.975  76.961  1.00  4.69              
ATOM   1321  C   PRO A  84     111.222  87.108  77.367  1.00  4.69              
ATOM   1322  O   PRO A  84     111.835  88.136  77.671  1.00  4.69              
ATOM   1323  N   GLU A  85     109.945  86.884  77.691  1.00  4.63              
ATOM   1324  H   GLU A  85     109.524  86.017  77.397  1.00  4.63              
ATOM   1325  CA  GLU A  85     109.136  87.778  78.518  1.00  4.63              
ATOM   1326  HA  GLU A  85     109.085  88.774  78.079  1.00  4.63              
ATOM   1327  CB  GLU A  85     107.720  87.203  78.672  1.00  4.63              
ATOM   1328  HB1 GLU A  85     107.249  87.702  79.521  1.00  4.63              
ATOM   1329  HB2 GLU A  85     107.794  86.142  78.915  1.00  4.63              
ATOM   1330  CG  GLU A  85     106.783  87.370  77.481  1.00  4.63              
ATOM   1331  HG1 GLU A  85     107.147  86.774  76.641  1.00  4.63              
ATOM   1332  HG2 GLU A  85     106.751  88.422  77.185  1.00  4.63              
ATOM   1333  CD  GLU A  85     105.392  86.906  77.927  1.00  4.63              
ATOM   1334  OE1 GLU A  85     104.794  87.606  78.780  1.00  4.63              
ATOM   1335  OE2 GLU A  85     104.966  85.815  77.490  1.00  4.63              
ATOM   1336  C   GLU A  85     109.621  87.918  79.959  1.00  4.63              
ATOM   1337  O   GLU A  85     109.436  88.995  80.523  1.00  4.63              
ATOM   1338  N   LEU A  86     110.126  86.832  80.570  1.00  4.52              
ATOM   1339  H   LEU A  86     110.376  86.040  79.990  1.00  4.52              
ATOM   1340  CA  LEU A  86     110.159  86.679  82.028  1.00  4.52              
ATOM   1341  HA  LEU A  86     109.137  86.545  82.380  1.00  4.52              
ATOM   1342  CB  LEU A  86     111.018  85.487  82.453  1.00  4.52              
ATOM   1343  HB1 LEU A  86     111.264  85.612  83.509  1.00  4.52              
ATOM   1344  HB2 LEU A  86     111.953  85.526  81.899  1.00  4.52              
ATOM   1345  CG  LEU A  86     110.387  84.103  82.285  1.00  4.52              
ATOM   1346  HG  LEU A  86     110.148  83.921  81.239  1.00  4.52              
ATOM   1347  CD1 LEU A  86     111.441  83.103  82.744  1.00  4.52              
ATOM   1348 1HD1 LEU A  86     111.006  82.111  82.821  1.00  4.52              
ATOM   1349 2HD1 LEU A  86     112.247  83.098  82.015  1.00  4.52              
ATOM   1350 3HD1 LEU A  86     111.839  83.388  83.717  1.00  4.52              
ATOM   1351  CD2 LEU A  86     109.122  83.939  83.124  1.00  4.52              
ATOM   1352 1HD2 LEU A  86     108.786  82.903  83.085  1.00  4.52              
ATOM   1353 2HD2 LEU A  86     109.311  84.228  84.155  1.00  4.52              
ATOM   1354 3HD2 LEU A  86     108.330  84.555  82.704  1.00  4.52              
ATOM   1355  C   LEU A  86     110.745  87.938  82.696  1.00  4.52              
ATOM   1356  O   LEU A  86     111.848  88.423  82.425  1.00  4.52              
ATOM   1357  N   ARG A  87     109.945  88.449  83.617  1.00  4.45              
ATOM   1358  H   ARG A  87     109.102  87.922  83.808  1.00  4.45              
ATOM   1359  CA  ARG A  87     110.053  89.746  84.267  1.00  4.45              
ATOM   1360  HA  ARG A  87     110.755  90.368  83.709  1.00  4.45              
ATOM   1361  CB  ARG A  87     108.652  90.420  84.220  1.00  4.45              
ATOM   1362  HB1 ARG A  87     108.759  91.473  84.482  1.00  4.45              
ATOM   1363  HB2 ARG A  87     108.017  89.952  84.975  1.00  4.45              
ATOM   1364  CG  ARG A  87     107.911  90.317  82.855  1.00  4.45              
ATOM   1365  HG1 ARG A  87     107.824  89.265  82.587  1.00  4.45              
ATOM   1366  HG2 ARG A  87     108.505  90.823  82.092  1.00  4.45              
ATOM   1367  CD  ARG A  87     106.481  90.888  82.834  1.00  4.45              
ATOM   1368  HD1 ARG A  87     106.529  91.972  82.726  1.00  4.45              
ATOM   1369  HD2 ARG A  87     106.013  90.659  83.792  1.00  4.45              
ATOM   1370  NE  ARG A  87     105.668  90.305  81.732  1.00  4.45              
ATOM   1371  HE  ARG A  87     106.160  90.014  80.898  1.00  4.45              
ATOM   1372  CZ  ARG A  87     104.389  89.930  81.787  1.00  4.45              
ATOM   1373  NH1 ARG A  87     103.613  90.231  82.790  1.00  4.45              
ATOM   1374 1HH1 ARG A  87     103.970  90.725  83.572  1.00  4.45              
ATOM   1375 2HH1 ARG A  87     102.797  89.626  82.923  1.00  4.45              
ATOM   1376  NH2 ARG A  87     103.845  89.173  80.881  1.00  4.45              
ATOM   1377 1HH2 ARG A  87     104.379  88.763  80.113  1.00  4.45              
ATOM   1378 2HH2 ARG A  87     102.950  88.723  81.066  1.00  4.45              
ATOM   1379  C   ARG A  87     110.573  89.600  85.702  1.00  4.45              
ATOM   1380  O   ARG A  87     111.164  90.559  86.239  1.00  4.45              
ATOM   1381  N   THR A  88     110.398  88.386  86.269  1.00  4.06              
ATOM   1382  H   THR A  88     109.830  87.704  85.778  1.00  4.06              
ATOM   1383  CA  THR A  88     111.199  87.950  87.422  1.00  4.06              
ATOM   1384  HA  THR A  88     111.104  88.764  88.131  1.00  4.06              
ATOM   1385  CB  THR A  88     110.821  86.676  88.146  1.00  4.06              
ATOM   1386  HB  THR A  88     111.632  86.350  88.798  1.00  4.06              
ATOM   1387  CG2 THR A  88     109.648  86.921  89.086  1.00  4.06              
ATOM   1388 1HG2 THR A  88     109.353  85.990  89.562  1.00  4.06              
ATOM   1389 2HG2 THR A  88     109.960  87.622  89.861  1.00  4.06              
ATOM   1390 3HG2 THR A  88     108.831  87.361  88.529  1.00  4.06              
ATOM   1391  OG1 THR A  88     110.544  85.613  87.265  1.00  4.06              
ATOM   1392  HG1 THR A  88     110.919  84.799  87.640  1.00  4.06              
ATOM   1393  C   THR A  88     112.776  87.931  87.134  1.00  4.06              
ATOM   1394  O   THR A  88     113.282  88.985  86.818  1.00  4.06              
ATOM   1395  N   LEU A  89     113.677  86.913  87.316  1.00  4.05              
ATOM   1396  H   LEU A  89     114.596  87.353  87.384  1.00  4.05              
ATOM   1397  CA  LEU A  89     113.869  85.407  87.388  1.00  4.05              
ATOM   1398  HA  LEU A  89     112.941  84.944  87.709  1.00  4.05              
ATOM   1399  CB  LEU A  89     114.207  84.867  85.993  1.00  4.05              
ATOM   1400  HB1 LEU A  89     113.426  85.192  85.304  1.00  4.05              
ATOM   1401  HB2 LEU A  89     114.153  83.777  86.021  1.00  4.05              
ATOM   1402  CG  LEU A  89     115.562  85.261  85.359  1.00  4.05              
ATOM   1403  HG  LEU A  89     115.543  84.875  84.345  1.00  4.05              
ATOM   1404  CD1 LEU A  89     115.846  86.764  85.298  1.00  4.05              
ATOM   1405 1HD1 LEU A  89     116.723  86.953  84.684  1.00  4.05              
ATOM   1406 2HD1 LEU A  89     114.991  87.285  84.865  1.00  4.05              
ATOM   1407 3HD1 LEU A  89     116.035  87.165  86.292  1.00  4.05              
ATOM   1408  CD2 LEU A  89     116.737  84.569  86.021  1.00  4.05              
ATOM   1409 1HD2 LEU A  89     117.574  84.570  85.330  1.00  4.05              
ATOM   1410 2HD2 LEU A  89     117.030  85.076  86.934  1.00  4.05              
ATOM   1411 3HD2 LEU A  89     116.477  83.538  86.253  1.00  4.05              
ATOM   1412  C   LEU A  89     114.923  85.159  88.487  1.00  4.05              
ATOM   1413  O   LEU A  89     115.726  86.032  88.872  1.00  4.05              
ATOM   1414  N   LEU A  90     114.900  83.939  89.012  1.00  4.01              
ATOM   1415  H   LEU A  90     114.277  83.227  88.632  1.00  4.01              
ATOM   1416  CA  LEU A  90     115.481  83.658  90.311  1.00  4.01              
ATOM   1417  HA  LEU A  90     116.125  84.480  90.619  1.00  4.01              
ATOM   1418  CB  LEU A  90     114.327  83.545  91.337  1.00  4.01              
ATOM   1419  HB1 LEU A  90     113.893  82.547  91.286  1.00  4.01              
ATOM   1420  HB2 LEU A  90     113.543  84.251  91.060  1.00  4.01              
ATOM   1421  CG  LEU A  90     114.683  83.850  92.806  1.00  4.01              
ATOM   1422  HG  LEU A  90     114.968  84.897  92.880  1.00  4.01              
ATOM   1423  CD1 LEU A  90     113.444  83.631  93.675  1.00  4.01              
ATOM   1424 1HD1 LEU A  90     113.676  83.896  94.708  1.00  4.01              
ATOM   1425 2HD1 LEU A  90     112.628  84.262  93.325  1.00  4.01              
ATOM   1426 3HD1 LEU A  90     113.143  82.584  93.634  1.00  4.01              
ATOM   1427  CD2 LEU A  90     115.819  82.997  93.363  1.00  4.01              
ATOM   1428 1HD2 LEU A  90     115.981  83.237  94.414  1.00  4.01              
ATOM   1429 2HD2 LEU A  90     115.567  81.940  93.268  1.00  4.01              
ATOM   1430 3HD2 LEU A  90     116.742  83.197  92.824  1.00  4.01              
ATOM   1431  C   LEU A  90     116.362  82.400  90.210  1.00  4.01              
ATOM   1432  O   LEU A  90     115.982  81.303  90.616  1.00  4.01              
ATOM   1433  N   LEU A  91     117.565  82.526  89.649  1.00  4.40              
ATOM   1434  H   LEU A  91     117.844  83.428  89.308  1.00  4.40              
ATOM   1435  CA  LEU A  91     118.591  81.529  89.948  1.00  4.40              
ATOM   1436  HA  LEU A  91     118.171  80.527  89.852  1.00  4.40              
ATOM   1437  CB  LEU A  91     119.844  81.625  89.051  1.00  4.40              
ATOM   1438  HB1 LEU A  91     120.473  80.789  89.350  1.00  4.40              
ATOM   1439  HB2 LEU A  91     120.396  82.532  89.302  1.00  4.40              
ATOM   1440  CG  LEU A  91     119.721  81.537  87.521  1.00  4.40              
ATOM   1441  HG  LEU A  91     120.690  81.222  87.132  1.00  4.40              
ATOM   1442  CD1 LEU A  91     118.683  80.519  87.049  1.00  4.40              
ATOM   1443 1HD1 LEU A  91     118.795  80.350  85.980  1.00  4.40              
ATOM   1444 2HD1 LEU A  91     118.847  79.569  87.561  1.00  4.40              
ATOM   1445 3HD1 LEU A  91     117.672  80.869  87.266  1.00  4.40              
ATOM   1446  CD2 LEU A  91     119.441  82.921  86.940  1.00  4.40              
ATOM   1447 1HD2 LEU A  91     119.311  82.845  85.864  1.00  4.40              
ATOM   1448 2HD2 LEU A  91     118.549  83.336  87.393  1.00  4.40              
ATOM   1449 3HD2 LEU A  91     120.283  83.581  87.147  1.00  4.40              
ATOM   1450  C   LEU A  91     119.064  81.740  91.391  1.00  4.40              
ATOM   1451  O   LEU A  91     119.251  82.881  91.833  1.00  4.40              
ATOM   1452  N   THR A  92     119.306  80.631  92.084  1.00  4.33              
ATOM   1453  H   THR A  92     119.083  79.730  91.672  1.00  4.33              
ATOM   1454  CA  THR A  92     119.869  80.597  93.433  1.00  4.33              
ATOM   1455  HA  THR A  92     120.731  81.262  93.473  1.00  4.33              
ATOM   1456  CB  THR A  92     118.829  81.110  94.454  1.00  4.33              
ATOM   1457  HB  THR A  92     118.484  82.090  94.128  1.00  4.33              
ATOM   1458  CG2 THR A  92     117.608  80.210  94.626  1.00  4.33              
ATOM   1459 1HG2 THR A  92     116.893  80.691  95.293  1.00  4.33              
ATOM   1460 2HG2 THR A  92     117.127  80.038  93.662  1.00  4.33              
ATOM   1461 3HG2 THR A  92     117.904  79.255  95.054  1.00  4.33              
ATOM   1462  OG1 THR A  92     119.400  81.279  95.728  1.00  4.33              
ATOM   1463  HG1 THR A  92     119.250  80.455  96.224  1.00  4.33              
ATOM   1464  C   THR A  92     120.340  79.192  93.778  1.00  4.33              
ATOM   1465  O   THR A  92     119.904  78.248  93.122  1.00  4.33              
ATOM   1466  N   ASN A  93     121.212  79.041  94.783  1.00  4.37              
ATOM   1467  H   ASN A  93     121.508  79.864  95.300  1.00  4.37              
ATOM   1468  CA  ASN A  93     121.609  77.710  95.279  1.00  4.37              
ATOM   1469  HA  ASN A  93     122.489  77.871  95.904  1.00  4.37              
ATOM   1470  CB  ASN A  93     120.506  77.173  96.213  1.00  4.37              
ATOM   1471  HB1 ASN A  93     120.739  76.152  96.511  1.00  4.37              
ATOM   1472  HB2 ASN A  93     119.548  77.158  95.694  1.00  4.37              
ATOM   1473  CG  ASN A  93     120.385  78.034  97.458  1.00  4.37              
ATOM   1474  OD1 ASN A  93     119.780  79.095  97.470  1.00  4.37              
ATOM   1475  ND2 ASN A  93     121.026  77.650  98.539  1.00  4.37              
ATOM   1476 1HD2 ASN A  93     121.527  76.781  98.554  1.00  4.37              
ATOM   1477 2HD2 ASN A  93     120.956  78.259  99.335  1.00  4.37              
ATOM   1478  C   ASN A  93     122.110  76.739  94.205  1.00  4.37              
ATOM   1479  O   ASN A  93     121.874  75.536  94.264  1.00  4.37              
ATOM   1480  N   ASN A  94     122.830  77.304  93.239  1.00  4.42              
ATOM   1481  H   ASN A  94     123.021  78.290  93.312  1.00  4.42              
ATOM   1482  CA  ASN A  94     123.298  76.665  92.025  1.00  4.42              
ATOM   1483  HA  ASN A  94     123.528  75.616  92.224  1.00  4.42              
ATOM   1484  CB  ASN A  94     122.142  76.747  91.021  1.00  4.42              
ATOM   1485  HB1 ASN A  94     121.810  77.781  90.929  1.00  4.42              
ATOM   1486  HB2 ASN A  94     121.302  76.139  91.361  1.00  4.42              
ATOM   1487  CG  ASN A  94     122.581  76.245  89.676  1.00  4.42              
ATOM   1488  OD1 ASN A  94     123.367  75.320  89.578  1.00  4.42              
ATOM   1489  ND2 ASN A  94     122.148  76.880  88.620  1.00  4.42              
ATOM   1490 1HD2 ASN A  94     121.473  77.612  88.690  1.00  4.42              
ATOM   1491 2HD2 ASN A  94     122.529  76.550  87.741  1.00  4.42              
ATOM   1492  C   ASN A  94     124.557  77.357  91.527  1.00  4.42              
ATOM   1493  O   ASN A  94     124.652  78.568  91.677  1.00  4.42              
ATOM   1494  N   HIS A  95     125.513  76.624  90.949  1.00  4.13              
ATOM   1495  H   HIS A  95     125.296  75.679  90.659  1.00  4.13              
ATOM   1496  CA  HIS A  95     126.846  77.157  90.675  1.00  4.13              
ATOM   1497  HA  HIS A  95     126.828  78.208  90.965  1.00  4.13              
ATOM   1498  CB  HIS A  95     127.914  76.558  91.605  1.00  4.13              
ATOM   1499  HB1 HIS A  95     127.542  76.571  92.630  1.00  4.13              
ATOM   1500  HB2 HIS A  95     128.787  77.210  91.572  1.00  4.13              
ATOM   1501  CG  HIS A  95     128.374  75.163  91.278  1.00  4.13              
ATOM   1502  ND1 HIS A  95     129.681  74.814  90.923  1.00  4.13              
ATOM   1503  CE1 HIS A  95     129.650  73.488  90.718  1.00  4.13              
ATOM   1504  HE1 HIS A  95     130.501  72.898  90.408  1.00  4.13              
ATOM   1505  NE2 HIS A  95     128.419  72.996  90.948  1.00  4.13              
ATOM   1506  HE2 HIS A  95     128.134  72.034  90.841  1.00  4.13              
ATOM   1507  CD2 HIS A  95     127.601  74.041  91.306  1.00  4.13              
ATOM   1508  HD2 HIS A  95     126.548  73.993  91.547  1.00  4.13              
ATOM   1509  C   HIS A  95     127.234  77.180  89.201  1.00  4.13              
ATOM   1510  O   HIS A  95     127.442  76.151  88.569  1.00  4.13              
ATOM   1511  N   MET A  96     127.426  78.391  88.678  1.00  4.53              
ATOM   1512  H   MET A  96     127.200  79.195  89.250  1.00  4.53              
ATOM   1513  CA  MET A  96     128.031  78.616  87.367  1.00  4.53              
ATOM   1514  HA  MET A  96     128.455  77.674  87.014  1.00  4.53              
ATOM   1515  CB  MET A  96     126.976  79.013  86.322  1.00  4.53              
ATOM   1516  HB1 MET A  96     126.585  79.994  86.559  1.00  4.53              
ATOM   1517  HB2 MET A  96     126.154  78.296  86.349  1.00  4.53              
ATOM   1518  CG  MET A  96     127.535  79.056  84.896  1.00  4.53              
ATOM   1519  HG1 MET A  96     127.834  78.050  84.601  1.00  4.53              
ATOM   1520  HG2 MET A  96     128.414  79.700  84.874  1.00  4.53              
ATOM   1521  SD  MET A  96     126.347  79.696  83.686  1.00  4.53              
ATOM   1522  CE  MET A  96     127.401  79.713  82.214  1.00  4.53              
ATOM   1523  HE1 MET A  96     126.834  80.094  81.364  1.00  4.53              
ATOM   1524  HE2 MET A  96     128.261  80.361  82.390  1.00  4.53              
ATOM   1525  HE3 MET A  96     127.747  78.702  81.999  1.00  4.53              
ATOM   1526  C   MET A  96     129.204  79.588  87.508  1.00  4.53              
ATOM   1527  O   MET A  96     129.130  80.775  87.195  1.00  4.53              
ATOM   1528  N   ARG A  97     130.286  79.055  88.087  1.00  4.56              
ATOM   1529  H   ARG A  97     130.195  78.083  88.350  1.00  4.56              
ATOM   1530  CA  ARG A  97     131.457  79.783  88.608  1.00  4.56              
ATOM   1531  HA  ARG A  97     131.066  80.548  89.281  1.00  4.56              
ATOM   1532  CB  ARG A  97     132.304  78.835  89.479  1.00  4.56              
ATOM   1533  HB1 ARG A  97     131.693  78.508  90.323  1.00  4.56              
ATOM   1534  HB2 ARG A  97     133.152  79.389  89.885  1.00  4.56              
ATOM   1535  CG  ARG A  97     132.814  77.589  88.735  1.00  4.56              
ATOM   1536  HG1 ARG A  97     133.366  77.882  87.841  1.00  4.56              
ATOM   1537  HG2 ARG A  97     131.960  76.983  88.432  1.00  4.56              
ATOM   1538  CD  ARG A  97     133.709  76.730  89.639  1.00  4.56              
ATOM   1539  HD1 ARG A  97     133.748  75.722  89.220  1.00  4.56              
ATOM   1540  HD2 ARG A  97     133.253  76.669  90.629  1.00  4.56              
ATOM   1541  NE  ARG A  97     135.087  77.257  89.714  1.00  4.56              
ATOM   1542  HE  ARG A  97     135.412  77.772  88.908  1.00  4.56              
ATOM   1543  CZ  ARG A  97     135.979  77.052  90.666  1.00  4.56              
ATOM   1544  NH1 ARG A  97     135.676  76.455  91.786  1.00  4.56              
ATOM   1545 1HH1 ARG A  97     134.724  76.180  91.952  1.00  4.56              
ATOM   1546 2HH1 ARG A  97     136.376  76.299  92.486  1.00  4.56              
ATOM   1547  NH2 ARG A  97     137.212  77.446  90.504  1.00  4.56              
ATOM   1548 1HH2 ARG A  97     137.491  77.792  89.595  1.00  4.56              
ATOM   1549 2HH2 ARG A  97     137.907  77.279  91.208  1.00  4.56              
ATOM   1550  C   ARG A  97     132.317  80.561  87.616  1.00  4.56              
ATOM   1551  O   ARG A  97     133.202  81.287  88.053  1.00  4.56              
ATOM   1552  N   TYR A  98     132.062  80.425  86.318  1.00  4.75              
ATOM   1553  H   TYR A  98     131.260  79.868  86.073  1.00  4.75              
ATOM   1554  CA  TYR A  98     132.782  81.079  85.222  1.00  4.75              
ATOM   1555  HA  TYR A  98     133.411  81.877  85.618  1.00  4.75              
ATOM   1556  CB  TYR A  98     133.691  80.068  84.493  1.00  4.75              
ATOM   1557  HB1 TYR A  98     134.262  80.608  83.736  1.00  4.75              
ATOM   1558  HB2 TYR A  98     133.053  79.357  83.966  1.00  4.75              
ATOM   1559  CG  TYR A  98     134.674  79.275  85.346  1.00  4.75              
ATOM   1560  CD1 TYR A  98     135.451  79.906  86.339  1.00  4.75              
ATOM   1561  HD1 TYR A  98     135.346  80.968  86.513  1.00  4.75              
ATOM   1562  CE1 TYR A  98     136.371  79.165  87.104  1.00  4.75              
ATOM   1563  HE1 TYR A  98     136.972  79.664  87.849  1.00  4.75              
ATOM   1564  CZ  TYR A  98     136.540  77.788  86.856  1.00  4.75              
ATOM   1565  OH  TYR A  98     137.409  77.066  87.611  1.00  4.75              
ATOM   1566  HH  TYR A  98     137.526  76.184  87.247  1.00  4.75              
ATOM   1567  CE2 TYR A  98     135.770  77.151  85.861  1.00  4.75              
ATOM   1568  HE2 TYR A  98     135.890  76.096  85.665  1.00  4.75              
ATOM   1569  CD2 TYR A  98     134.840  77.895  85.109  1.00  4.75              
ATOM   1570  HD2 TYR A  98     134.265  77.409  84.330  1.00  4.75              
ATOM   1571  C   TYR A  98     131.761  81.721  84.285  1.00  4.75              
ATOM   1572  O   TYR A  98     131.295  81.109  83.322  1.00  4.75              
ATOM   1573  N   ILE A  99     131.355  82.942  84.629  1.00  4.48              
ATOM   1574  H   ILE A  99     131.758  83.370  85.454  1.00  4.48              
ATOM   1575  CA  ILE A  99     130.603  83.810  83.721  1.00  4.48              
ATOM   1576  HA  ILE A  99     129.714  83.280  83.373  1.00  4.48              
ATOM   1577  CB  ILE A  99     130.155  85.066  84.502  1.00  4.48              
ATOM   1578  HB  ILE A  99     130.997  85.428  85.087  1.00  4.48              
ATOM   1579  CG2 ILE A  99     129.745  86.224  83.591  1.00  4.48              
ATOM   1580 1HG2 ILE A  99     129.385  87.062  84.179  1.00  4.48              
ATOM   1581 2HG2 ILE A  99     130.597  86.582  83.020  1.00  4.48              
ATOM   1582 3HG2 ILE A  99     128.978  85.894  82.893  1.00  4.48              
ATOM   1583  CG1 ILE A  99     129.001  84.665  85.456  1.00  4.48              
ATOM   1584 1HG1 ILE A  99     129.292  83.779  86.021  1.00  4.48              
ATOM   1585 2HG1 ILE A  99     128.119  84.408  84.866  1.00  4.48              
ATOM   1586  CD1 ILE A  99     128.610  85.736  86.480  1.00  4.48              
ATOM   1587  HD1 ILE A  99     127.881  85.321  87.176  1.00  4.48              
ATOM   1588  HD2 ILE A  99     129.495  86.042  87.033  1.00  4.48              
ATOM   1589  HD3 ILE A  99     128.168  86.601  85.989  1.00  4.48              
ATOM   1590  C   ILE A  99     131.473  84.115  82.490  1.00  4.48              
ATOM   1591  O   ILE A  99     132.705  84.124  82.531  1.00  4.48              
ATOM   1592  N   GLN A 100     130.810  84.396  81.383  1.00  4.70              
ATOM   1593  H   GLN A 100     129.803  84.466  81.434  1.00  4.70              
ATOM   1594  CA  GLN A 100     131.397  84.835  80.127  1.00  4.70              
ATOM   1595  HA  GLN A 100     132.423  85.158  80.285  1.00  4.70              
ATOM   1596  CB  GLN A 100     131.360  83.661  79.123  1.00  4.70              
ATOM   1597  HB1 GLN A 100     130.748  83.924  78.258  1.00  4.70              
ATOM   1598  HB2 GLN A 100     130.894  82.788  79.582  1.00  4.70              
ATOM   1599  CG  GLN A 100     132.760  83.249  78.646  1.00  4.70              
ATOM   1600  HG1 GLN A 100     132.662  82.403  77.966  1.00  4.70              
ATOM   1601  HG2 GLN A 100     133.352  82.934  79.506  1.00  4.70              
ATOM   1602  CD  GLN A 100     133.491  84.371  77.921  1.00  4.70              
ATOM   1603  OE1 GLN A 100     134.555  84.810  78.315  1.00  4.70              
ATOM   1604  NE2 GLN A 100     132.939  84.909  76.857  1.00  4.70              
ATOM   1605 1HE2 GLN A 100     132.044  84.593  76.517  1.00  4.70              
ATOM   1606 2HE2 GLN A 100     133.447  85.661  76.419  1.00  4.70              
ATOM   1607  C   GLN A 100     130.599  86.056  79.644  1.00  4.70              
ATOM   1608  O   GLN A 100     129.597  86.421  80.262  1.00  4.70              
ATOM   1609  N   GLU A 101     131.033  86.656  78.538  1.00  4.78              
ATOM   1610  H   GLU A 101     131.916  86.370  78.149  1.00  4.78              
ATOM   1611  CA  GLU A 101     130.188  87.521  77.704  1.00  4.78              
ATOM   1612  HA  GLU A 101     130.000  88.457  78.238  1.00  4.78              
ATOM   1613  CB  GLU A 101     130.929  87.828  76.379  1.00  4.78              
ATOM   1614  HB1 GLU A 101     130.381  88.602  75.839  1.00  4.78              
ATOM   1615  HB2 GLU A 101     130.881  86.924  75.770  1.00  4.78              
ATOM   1616  CG  GLU A 101     132.420  88.231  76.434  1.00  4.78              
ATOM   1617  HG1 GLU A 101     132.829  88.088  75.430  1.00  4.78              
ATOM   1618  HG2 GLU A 101     132.974  87.562  77.092  1.00  4.78              
ATOM   1619  CD  GLU A 101     132.673  89.678  76.862  1.00  4.78              
ATOM   1620  OE1 GLU A 101     133.598  90.313  76.311  1.00  4.78              
ATOM   1621  OE2 GLU A 101     131.962  90.165  77.762  1.00  4.78              
ATOM   1622  C   GLU A 101     128.838  86.850  77.361  1.00  4.78              
ATOM   1623  O   GLU A 101     128.680  85.647  77.576  1.00  4.78              
ATOM   1624  N   ASP A 102     127.888  87.572  76.745  1.00  4.77              
ATOM   1625  H   ASP A 102     128.060  88.559  76.615  1.00  4.77              
ATOM   1626  CA  ASP A 102     126.646  87.006  76.156  1.00  4.77              
ATOM   1627  HA  ASP A 102     126.079  87.830  75.721  1.00  4.77              
ATOM   1628  CB  ASP A 102     127.038  86.068  74.971  1.00  4.77              
ATOM   1629  HB1 ASP A 102     127.774  85.338  75.306  1.00  4.77              
ATOM   1630  HB2 ASP A 102     127.534  86.677  74.212  1.00  4.77              
ATOM   1631  CG  ASP A 102     125.905  85.272  74.288  1.00  4.77              
ATOM   1632  OD1 ASP A 102     125.236  85.867  73.414  1.00  4.77              
ATOM   1633  OD2 ASP A 102     125.769  84.055  74.573  1.00  4.77              
ATOM   1634  C   ASP A 102     125.669  86.314  77.142  1.00  4.77              
ATOM   1635  O   ASP A 102     124.566  85.919  76.766  1.00  4.77              
ATOM   1636  N   GLY A 103     126.018  86.232  78.427  1.00  4.68              
ATOM   1637  H   GLY A 103     126.944  86.587  78.627  1.00  4.68              
ATOM   1638  CA  GLY A 103     125.451  85.325  79.430  1.00  4.68              
ATOM   1639  HA1 GLY A 103     125.981  85.500  80.367  1.00  4.68              
ATOM   1640  HA2 GLY A 103     125.684  84.308  79.113  1.00  4.68              
ATOM   1641  C   GLY A 103     123.960  85.342  79.759  1.00  4.68              
ATOM   1642  O   GLY A 103     123.541  84.655  80.689  1.00  4.68              
ATOM   1643  N   PHE A 104     123.159  86.125  79.047  1.00  4.66              
ATOM   1644  H   PHE A 104     123.572  86.584  78.242  1.00  4.66              
ATOM   1645  CA  PHE A 104     121.731  86.281  79.293  1.00  4.66              
ATOM   1646  HA  PHE A 104     121.321  85.309  79.566  1.00  4.66              
ATOM   1647  CB  PHE A 104     121.570  87.250  80.490  1.00  4.66              
ATOM   1648  HB1 PHE A 104     120.883  88.050  80.233  1.00  4.66              
ATOM   1649  HB2 PHE A 104     122.520  87.744  80.704  1.00  4.66              
ATOM   1650  CG  PHE A 104     121.056  86.614  81.765  1.00  4.66              
ATOM   1651  CD1 PHE A 104     119.674  86.403  81.935  1.00  4.66              
ATOM   1652  HD1 PHE A 104     118.990  86.684  81.146  1.00  4.66              
ATOM   1653  CE1 PHE A 104     119.188  85.851  83.132  1.00  4.66              
ATOM   1654  HE1 PHE A 104     118.126  85.698  83.263  1.00  4.66              
ATOM   1655  CZ  PHE A 104     120.084  85.522  84.165  1.00  4.66              
ATOM   1656  HZ  PHE A 104     119.720  85.119  85.096  1.00  4.66              
ATOM   1657  CE2 PHE A 104     121.464  85.721  83.996  1.00  4.66              
ATOM   1658  HE2 PHE A 104     122.156  85.456  84.782  1.00  4.66              
ATOM   1659  CD2 PHE A 104     121.950  86.265  82.794  1.00  4.66              
ATOM   1660  HD2 PHE A 104     123.014  86.403  82.653  1.00  4.66              
ATOM   1661  C   PHE A 104     120.945  86.771  78.082  1.00  4.66              
ATOM   1662  O   PHE A 104     119.781  87.132  78.248  1.00  4.66              
ATOM   1663  N   ALA A 105     121.556  86.753  76.891  1.00  4.80              
ATOM   1664  H   ALA A 105     122.524  86.446  76.875  1.00  4.80              
ATOM   1665  CA  ALA A 105     121.044  87.260  75.609  1.00  4.80              
ATOM   1666  HA  ALA A 105     120.951  88.338  75.710  1.00  4.80              
ATOM   1667  CB  ALA A 105     122.114  86.975  74.546  1.00  4.80              
ATOM   1668  HB1 ALA A 105     123.067  87.416  74.844  1.00  4.80              
ATOM   1669  HB2 ALA A 105     122.248  85.900  74.414  1.00  4.80              
ATOM   1670  HB3 ALA A 105     121.822  87.419  73.594  1.00  4.80              
ATOM   1671  C   ALA A 105     119.638  86.772  75.154  1.00  4.80              
ATOM   1672  O   ALA A 105     119.187  87.110  74.060  1.00  4.80              
ATOM   1673  N   ASN A 106     118.913  86.018  75.996  1.00  4.73              
ATOM   1674  H   ASN A 106     119.301  85.899  76.916  1.00  4.73              
ATOM   1675  CA  ASN A 106     117.546  85.544  75.775  1.00  4.73              
ATOM   1676  HA  ASN A 106     117.139  86.140  74.955  1.00  4.73              
ATOM   1677  CB  ASN A 106     117.561  84.076  75.291  1.00  4.73              
ATOM   1678  HB1 ASN A 106     116.840  83.473  75.842  1.00  4.73              
ATOM   1679  HB2 ASN A 106     118.535  83.635  75.447  1.00  4.73              
ATOM   1680  CG  ASN A 106     117.205  83.952  73.822  1.00  4.73              
ATOM   1681  OD1 ASN A 106     116.144  84.361  73.375  1.00  4.73              
ATOM   1682  ND2 ASN A 106     118.085  83.391  73.030  1.00  4.73              
ATOM   1683 1HD2 ASN A 106     118.941  83.008  73.415  1.00  4.73              
ATOM   1684 2HD2 ASN A 106     117.847  83.320  72.060  1.00  4.73              
ATOM   1685  C   ASN A 106     116.513  85.774  76.901  1.00  4.73              
ATOM   1686  O   ASN A 106     115.385  85.299  76.785  1.00  4.73              
ATOM   1687  N   LEU A 107     116.835  86.540  77.950  1.00  4.65              
ATOM   1688  H   LEU A 107     117.785  86.906  77.980  1.00  4.65              
ATOM   1689  CA  LEU A 107     115.813  87.431  78.523  1.00  4.65              
ATOM   1690  HA  LEU A 107     114.814  87.177  78.164  1.00  4.65              
ATOM   1691  CB  LEU A 107     115.822  87.464  80.052  1.00  4.65              
ATOM   1692  HB1 LEU A 107     115.185  88.297  80.357  1.00  4.65              
ATOM   1693  HB2 LEU A 107     116.833  87.678  80.404  1.00  4.65              
ATOM   1694  CG  LEU A 107     115.306  86.202  80.737  1.00  4.65              
ATOM   1695  HG  LEU A 107     116.126  85.495  80.801  1.00  4.65              
ATOM   1696  CD1 LEU A 107     114.918  86.587  82.150  1.00  4.65              
ATOM   1697 1HD1 LEU A 107     114.558  85.707  82.673  1.00  4.65              
ATOM   1698 2HD1 LEU A 107     115.783  87.017  82.647  1.00  4.65              
ATOM   1699 3HD1 LEU A 107     114.114  87.323  82.132  1.00  4.65              
ATOM   1700  CD2 LEU A 107     114.086  85.561  80.083  1.00  4.65              
ATOM   1701 1HD2 LEU A 107     113.737  84.722  80.680  1.00  4.65              
ATOM   1702 2HD2 LEU A 107     113.284  86.294  79.995  1.00  4.65              
ATOM   1703 3HD2 LEU A 107     114.329  85.178  79.094  1.00  4.65              
ATOM   1704  C   LEU A 107     116.134  88.841  78.035  1.00  4.65              
ATOM   1705  O   LEU A 107     117.286  89.190  77.776  1.00  4.65              
ATOM   1706  N   ARG A 108     115.108  89.681  77.961  1.00  4.67              
ATOM   1707  H   ARG A 108     114.177  89.313  78.124  1.00  4.67              
ATOM   1708  CA  ARG A 108     115.279  91.095  77.602  1.00  4.67              
ATOM   1709  HA  ARG A 108     116.221  91.458  78.021  1.00  4.67              
ATOM   1710  CB  ARG A 108     115.326  91.186  76.063  1.00  4.67              
ATOM   1711  HB1 ARG A 108     114.318  91.313  75.662  1.00  4.67              
ATOM   1712  HB2 ARG A 108     115.743  90.267  75.644  1.00  4.67              
ATOM   1713  CG  ARG A 108     116.225  92.339  75.620  1.00  4.67              
ATOM   1714  HG1 ARG A 108     117.237  92.123  75.964  1.00  4.67              
ATOM   1715  HG2 ARG A 108     115.901  93.278  76.067  1.00  4.67              
ATOM   1716  CD  ARG A 108     116.223  92.486  74.097  1.00  4.67              
ATOM   1717  HD1 ARG A 108     115.279  92.934  73.782  1.00  4.67              
ATOM   1718  HD2 ARG A 108     116.306  91.504  73.630  1.00  4.67              
ATOM   1719  NE  ARG A 108     117.346  93.342  73.692  1.00  4.67              
ATOM   1720  HE  ARG A 108     117.206  94.335  73.757  1.00  4.67              
ATOM   1721  CZ  ARG A 108     118.594  92.934  73.549  1.00  4.67              
ATOM   1722  NH1 ARG A 108     118.915  91.681  73.389  1.00  4.67              
ATOM   1723 1HH1 ARG A 108     118.223  90.961  73.323  1.00  4.67              
ATOM   1724 2HH1 ARG A 108     119.907  91.438  73.402  1.00  4.67              
ATOM   1725  NH2 ARG A 108     119.567  93.796  73.573  1.00  4.67              
ATOM   1726 1HH2 ARG A 108     119.419  94.764  73.780  1.00  4.67              
ATOM   1727 2HH2 ARG A 108     120.511  93.403  73.604  1.00  4.67              
ATOM   1728  C   ARG A 108     114.151  91.969  78.155  1.00  4.67              
ATOM   1729  O   ARG A 108     113.965  93.101  77.717  1.00  4.67              
ATOM   1730  N   TYR A 109     113.365  91.428  79.089  1.00  4.60              
ATOM   1731  H   TYR A 109     113.485  90.450  79.299  1.00  4.60              
ATOM   1732  CA  TYR A 109     112.297  92.145  79.788  1.00  4.60              
ATOM   1733  HA  TYR A 109     112.473  93.203  79.650  1.00  4.60              
ATOM   1734  CB  TYR A 109     110.932  91.849  79.138  1.00  4.60              
ATOM   1735  HB1 TYR A 109     110.262  91.392  79.867  1.00  4.60              
ATOM   1736  HB2 TYR A 109     111.049  91.131  78.324  1.00  4.60              
ATOM   1737  CG  TYR A 109     110.288  93.108  78.585  1.00  4.60              
ATOM   1738  CD1 TYR A 109     110.723  93.632  77.351  1.00  4.60              
ATOM   1739  HD1 TYR A 109     111.485  93.115  76.784  1.00  4.60              
ATOM   1740  CE1 TYR A 109     110.183  94.835  76.861  1.00  4.60              
ATOM   1741  HE1 TYR A 109     110.511  95.243  75.916  1.00  4.60              
ATOM   1742  CZ  TYR A 109     109.192  95.514  77.598  1.00  4.60              
ATOM   1743  OH  TYR A 109     108.669  96.670  77.110  1.00  4.60              
ATOM   1744  HH  TYR A 109     107.942  96.999  77.639  1.00  4.60              
ATOM   1745  CE2 TYR A 109     108.755  94.991  78.837  1.00  4.60              
ATOM   1746  HE2 TYR A 109     108.001  95.513  79.404  1.00  4.60              
ATOM   1747  CD2 TYR A 109     109.309  93.793  79.331  1.00  4.60              
ATOM   1748  HD2 TYR A 109     108.991  93.392  80.284  1.00  4.60              
ATOM   1749  C   TYR A 109     112.304  91.995  81.314  1.00  4.60              
ATOM   1750  O   TYR A 109     111.370  92.398  82.014  1.00  4.60              
ATOM   1751  N   LEU A 110     113.407  91.457  81.828  1.00  4.49              
ATOM   1752  H   LEU A 110     114.148  91.225  81.191  1.00  4.49              
ATOM   1753  CA  LEU A 110     113.681  91.316  83.244  1.00  4.49              
ATOM   1754  HA  LEU A 110     112.868  90.710  83.643  1.00  4.49              
ATOM   1755  CB  LEU A 110     114.953  90.486  83.451  1.00  4.49              
ATOM   1756  HB1 LEU A 110     114.876  89.576  82.854  1.00  4.49              
ATOM   1757  HB2 LEU A 110     114.982  90.184  84.500  1.00  4.49              
ATOM   1758  CG  LEU A 110     116.267  91.202  83.119  1.00  4.49              
ATOM   1759  HG  LEU A 110     116.383  92.049  83.788  1.00  4.49              
ATOM   1760  CD1 LEU A 110     117.415  90.232  83.365  1.00  4.49              
ATOM   1761 1HD1 LEU A 110     118.354  90.772  83.315  1.00  4.49              
ATOM   1762 2HD1 LEU A 110     117.308  89.782  84.348  1.00  4.49              
ATOM   1763 3HD1 LEU A 110     117.407  89.441  82.613  1.00  4.49              
ATOM   1764  CD2 LEU A 110     116.360  91.694  81.675  1.00  4.49              
ATOM   1765 1HD2 LEU A 110     117.358  92.046  81.469  1.00  4.49              
ATOM   1766 2HD2 LEU A 110     116.119  90.891  80.981  1.00  4.49              
ATOM   1767 3HD2 LEU A 110     115.699  92.544  81.530  1.00  4.49              
ATOM   1768  C   LEU A 110     113.666  92.630  84.005  1.00  4.49              
ATOM   1769  O   LEU A 110     114.209  93.642  83.558  1.00  4.49              
ATOM   1770  N   ARG A 111     113.112  92.577  85.218  1.00  4.41              
ATOM   1771  H   ARG A 111     112.632  91.724  85.493  1.00  4.41              
ATOM   1772  CA  ARG A 111     113.357  93.611  86.219  1.00  4.41              
ATOM   1773  HA  ARG A 111     114.258  94.125  85.895  1.00  4.41              
ATOM   1774  CB  ARG A 111     112.293  94.714  86.226  1.00  4.41              
ATOM   1775  HB1 ARG A 111     112.556  95.371  85.397  1.00  4.41              
ATOM   1776  HB2 ARG A 111     112.389  95.289  87.148  1.00  4.41              
ATOM   1777  CG  ARG A 111     110.824  94.298  86.050  1.00  4.41              
ATOM   1778  HG1 ARG A 111     110.544  93.612  86.850  1.00  4.41              
ATOM   1779  HG2 ARG A 111     110.700  93.791  85.092  1.00  4.41              
ATOM   1780  CD  ARG A 111     109.894  95.529  86.086  1.00  4.41              
ATOM   1781  HD1 ARG A 111     109.920  95.964  87.087  1.00  4.41              
ATOM   1782  HD2 ARG A 111     108.872  95.189  85.907  1.00  4.41              
ATOM   1783  NE  ARG A 111     110.250  96.544  85.062  1.00  4.41              
ATOM   1784  HE  ARG A 111     109.970  96.334  84.117  1.00  4.41              
ATOM   1785  CZ  ARG A 111     111.047  97.591  85.227  1.00  4.41              
ATOM   1786  NH1 ARG A 111     111.446  97.986  86.403  1.00  4.41              
ATOM   1787 1HH1 ARG A 111     111.069  97.523  87.209  1.00  4.41              
ATOM   1788 2HH1 ARG A 111     112.278  98.562  86.501  1.00  4.41              
ATOM   1789  NH2 ARG A 111     111.494  98.259  84.203  1.00  4.41              
ATOM   1790 1HH2 ARG A 111     111.236  97.978  83.276  1.00  4.41              
ATOM   1791 2HH2 ARG A 111     112.086  99.056  84.359  1.00  4.41              
ATOM   1792  C   ARG A 111     113.782  93.099  87.578  1.00  4.41              
ATOM   1793  O   ARG A 111     114.477  93.894  88.231  1.00  4.41              
ATOM   1794  N   THR A 112     113.526  91.824  87.929  1.00  3.94              
ATOM   1795  H   THR A 112     112.971  91.218  87.332  1.00  3.94              
ATOM   1796  CA  THR A 112     114.005  91.301  89.230  1.00  3.94              
ATOM   1797  HA  THR A 112     114.605  92.078  89.701  1.00  3.94              
ATOM   1798  CB  THR A 112     112.874  91.071  90.253  1.00  3.94              
ATOM   1799  HB  THR A 112     113.330  90.860  91.221  1.00  3.94              
ATOM   1800  CG2 THR A 112     111.950  92.278  90.406  1.00  3.94              
ATOM   1801 1HG2 THR A 112     111.262  92.099  91.233  1.00  3.94              
ATOM   1802 2HG2 THR A 112     112.538  93.171  90.618  1.00  3.94              
ATOM   1803 3HG2 THR A 112     111.370  92.424  89.495  1.00  3.94              
ATOM   1804  OG1 THR A 112     112.078  89.977  89.894  1.00  3.94              
ATOM   1805  HG1 THR A 112     112.712  89.263  89.732  1.00  3.94              
ATOM   1806  C   THR A 112     114.981  90.124  89.136  1.00  3.94              
ATOM   1807  O   THR A 112     114.596  88.974  89.366  1.00  3.94              
ATOM   1808  N   LEU A 113     116.254  90.395  88.796  1.00  3.95              
ATOM   1809  H   LEU A 113     116.586  91.351  88.765  1.00  3.95              
ATOM   1810  CA  LEU A 113     117.223  89.299  88.634  1.00  3.95              
ATOM   1811  HA  LEU A 113     116.684  88.394  88.354  1.00  3.95              
ATOM   1812  CB  LEU A 113     118.216  89.589  87.492  1.00  3.95              
ATOM   1813  HB1 LEU A 113     118.707  90.533  87.705  1.00  3.95              
ATOM   1814  HB2 LEU A 113     117.635  89.688  86.578  1.00  3.95              
ATOM   1815  CG  LEU A 113     119.355  88.574  87.254  1.00  3.95              
ATOM   1816  HG  LEU A 113     120.074  88.670  88.064  1.00  3.95              
ATOM   1817  CD1 LEU A 113     118.940  87.106  87.185  1.00  3.95              
ATOM   1818 1HD1 LEU A 113     118.364  86.946  86.280  1.00  3.95              
ATOM   1819 2HD1 LEU A 113     119.828  86.480  87.150  1.00  3.95              
ATOM   1820 3HD1 LEU A 113     118.349  86.826  88.052  1.00  3.95              
ATOM   1821  CD2 LEU A 113     120.049  88.919  85.930  1.00  3.95              
ATOM   1822 1HD2 LEU A 113     120.817  88.189  85.685  1.00  3.95              
ATOM   1823 2HD2 LEU A 113     119.332  88.912  85.111  1.00  3.95              
ATOM   1824 3HD2 LEU A 113     120.514  89.901  86.000  1.00  3.95              
ATOM   1825  C   LEU A 113     117.939  89.030  89.956  1.00  3.95              
ATOM   1826  O   LEU A 113     118.725  89.850  90.456  1.00  3.95              
ATOM   1827  N   ASN A 114     117.676  87.858  90.533  1.00  4.00              
ATOM   1828  H   ASN A 114     116.964  87.248  90.141  1.00  4.00              
ATOM   1829  CA  ASN A 114     118.325  87.541  91.807  1.00  4.00              
ATOM   1830  HA  ASN A 114     118.097  88.336  92.520  1.00  4.00              
ATOM   1831  CB  ASN A 114     117.700  86.231  92.313  1.00  4.00              
ATOM   1832  HB1 ASN A 114     118.025  85.388  91.703  1.00  4.00              
ATOM   1833  HB2 ASN A 114     116.617  86.309  92.248  1.00  4.00              
ATOM   1834  CG  ASN A 114     118.034  85.966  93.764  1.00  4.00              
ATOM   1835  OD1 ASN A 114     117.422  86.524  94.659  1.00  4.00              
ATOM   1836  ND2 ASN A 114     119.017  85.138  94.042  1.00  4.00              
ATOM   1837 1HD2 ASN A 114     119.537  84.654  93.319  1.00  4.00              
ATOM   1838 2HD2 ASN A 114     119.223  85.023  95.017  1.00  4.00              
ATOM   1839  C   ASN A 114     119.870  87.449  91.675  1.00  4.00              
ATOM   1840  O   ASN A 114     120.630  88.187  92.293  1.00  4.00              
ATOM   1841  N   LEU A 115     120.364  86.601  90.777  1.00  4.38              
ATOM   1842  H   LEU A 115     119.710  86.009  90.292  1.00  4.38              
ATOM   1843  CA  LEU A 115     121.795  86.334  90.597  1.00  4.38              
ATOM   1844  HA  LEU A 115     121.826  85.546  89.848  1.00  4.38              
ATOM   1845  CB  LEU A 115     122.516  87.555  89.952  1.00  4.38              
ATOM   1846  HB1 LEU A 115     123.001  88.149  90.725  1.00  4.38              
ATOM   1847  HB2 LEU A 115     121.760  88.215  89.531  1.00  4.38              
ATOM   1848  CG  LEU A 115     123.535  87.265  88.819  1.00  4.38              
ATOM   1849  HG  LEU A 115     124.019  88.208  88.566  1.00  4.38              
ATOM   1850  CD1 LEU A 115     124.634  86.250  89.151  1.00  4.38              
ATOM   1851 1HD1 LEU A 115     125.279  86.109  88.281  1.00  4.38              
ATOM   1852 2HD1 LEU A 115     125.251  86.629  89.962  1.00  4.38              
ATOM   1853 3HD1 LEU A 115     124.202  85.288  89.427  1.00  4.38              
ATOM   1854  CD2 LEU A 115     122.832  86.761  87.561  1.00  4.38              
ATOM   1855 1HD2 LEU A 115     123.549  86.675  86.746  1.00  4.38              
ATOM   1856 2HD2 LEU A 115     122.368  85.791  87.735  1.00  4.38              
ATOM   1857 3HD2 LEU A 115     122.074  87.482  87.277  1.00  4.38              
ATOM   1858  C   LEU A 115     122.469  85.689  91.795  1.00  4.38              
ATOM   1859  O   LEU A 115     121.936  84.703  92.301  1.00  4.38              
ATOM   1860  N   SER A 116     123.679  86.125  92.177  1.00  4.19              
ATOM   1861  H   SER A 116     124.096  86.915  91.715  1.00  4.19              
ATOM   1862  CA  SER A 116     124.384  85.417  93.234  1.00  4.19              
ATOM   1863  HA  SER A 116     124.468  84.405  92.854  1.00  4.19              
ATOM   1864  CB  SER A 116     125.813  85.837  93.535  1.00  4.19              
ATOM   1865  HB1 SER A 116     125.844  86.803  94.029  1.00  4.19              
ATOM   1866  HB2 SER A 116     126.380  85.878  92.605  1.00  4.19              
ATOM   1867  OG  SER A 116     126.376  84.847  94.385  1.00  4.19              
ATOM   1868  HG  SER A 116     126.091  85.025  95.301  1.00  4.19              
ATOM   1869  C   SER A 116     123.543  85.340  94.485  1.00  4.19              
ATOM   1870  O   SER A 116     122.992  86.324  94.950  1.00  4.19              
ATOM   1871  N   SER A 117     123.438  84.124  94.974  1.00  4.38              
ATOM   1872  H   SER A 117     123.824  83.376  94.423  1.00  4.38              
ATOM   1873  CA  SER A 117     122.823  83.745  96.220  1.00  4.38              
ATOM   1874  HA  SER A 117     123.080  84.425  97.029  1.00  4.38              
ATOM   1875  CB  SER A 117     121.310  83.735  96.059  1.00  4.38              
ATOM   1876  HB1 SER A 117     121.037  83.083  95.230  1.00  4.38              
ATOM   1877  HB2 SER A 117     120.976  84.745  95.833  1.00  4.38              
ATOM   1878  OG  SER A 117     120.700  83.306  97.252  1.00  4.38              
ATOM   1879  HG  SER A 117     120.041  82.642  96.996  1.00  4.38              
ATOM   1880  C   SER A 117     123.411  82.372  96.486  1.00  4.38              
ATOM   1881  O   SER A 117     122.852  81.339  96.073  1.00  4.38              
ATOM   1882  N   ASN A 118     124.658  82.391  96.980  1.00  4.35              
ATOM   1883  H   ASN A 118     125.065  83.275  97.269  1.00  4.35              
ATOM   1884  CA  ASN A 118     125.507  81.183  97.060  1.00  4.35              
ATOM   1885  HA  ASN A 118     126.431  81.463  97.563  1.00  4.35              
ATOM   1886  CB  ASN A 118     124.859  80.087  97.941  1.00  4.35              
ATOM   1887  HB1 ASN A 118     125.589  79.294  98.095  1.00  4.35              
ATOM   1888  HB2 ASN A 118     124.004  79.638  97.439  1.00  4.35              
ATOM   1889  CG  ASN A 118     124.437  80.575  99.309  1.00  4.35              
ATOM   1890  OD1 ASN A 118     125.198  80.529 100.256  1.00  4.35              
ATOM   1891  ND2 ASN A 118     123.224  81.055  99.456  1.00  4.35              
ATOM   1892 1HD2 ASN A 118     122.598  81.122  98.670  1.00  4.35              
ATOM   1893 2HD2 ASN A 118     122.991  81.398 100.370  1.00  4.35              
ATOM   1894  C   ASN A 118     125.930  80.623  95.688  1.00  4.35              
ATOM   1895  O   ASN A 118     126.342  79.474  95.587  1.00  4.35              
ATOM   1896  N   TYR A 119     125.837  81.414  94.615  1.00  3.99              
ATOM   1897  H   TYR A 119     125.577  82.376  94.765  1.00  3.99              
ATOM   1898  CA  TYR A 119     126.086  80.960  93.233  1.00  3.99              
ATOM   1899  HA  TYR A 119     125.589  80.006  93.117  1.00  3.99              
ATOM   1900  CB  TYR A 119     125.438  82.001  92.302  1.00  3.99              
ATOM   1901  HB1 TYR A 119     126.051  82.901  92.320  1.00  3.99              
ATOM   1902  HB2 TYR A 119     124.474  82.260  92.741  1.00  3.99              
ATOM   1903  CG  TYR A 119     125.156  81.645  90.851  1.00  3.99              
ATOM   1904  CD1 TYR A 119     123.858  81.240  90.481  1.00  3.99              
ATOM   1905  HD1 TYR A 119     123.105  81.069  91.238  1.00  3.99              
ATOM   1906  CE1 TYR A 119     123.554  81.007  89.128  1.00  3.99              
ATOM   1907  HE1 TYR A 119     122.589  80.640  88.831  1.00  3.99              
ATOM   1908  CZ  TYR A 119     124.517  81.232  88.126  1.00  3.99              
ATOM   1909  OH  TYR A 119     124.145  81.038  86.834  1.00  3.99              
ATOM   1910  HH  TYR A 119     124.835  81.144  86.169  1.00  3.99              
ATOM   1911  CE2 TYR A 119     125.814  81.658  88.488  1.00  3.99              
ATOM   1912  HE2 TYR A 119     126.566  81.838  87.732  1.00  3.99              
ATOM   1913  CD2 TYR A 119     126.132  81.830  89.850  1.00  3.99              
ATOM   1914  HD2 TYR A 119     127.139  82.098  90.123  1.00  3.99              
ATOM   1915  C   TYR A 119     127.588  80.734  92.919  1.00  3.99              
ATOM   1916  O   TYR A 119     127.951  80.292  91.832  1.00  3.99              
ATOM   1917  N   ILE A 120     128.451  81.045  93.898  1.00  4.44              
ATOM   1918  H   ILE A 120     128.017  81.308  94.768  1.00  4.44              
ATOM   1919  CA  ILE A 120     129.920  80.917  93.924  1.00  4.44              
ATOM   1920  HA  ILE A 120     130.253  81.535  94.758  1.00  4.44              
ATOM   1921  CB  ILE A 120     130.379  79.466  94.256  1.00  4.44              
ATOM   1922  HB  ILE A 120     130.277  78.865  93.350  1.00  4.44              
ATOM   1923  CG2 ILE A 120     131.862  79.425  94.688  1.00  4.44              
ATOM   1924 1HG2 ILE A 120     132.147  78.402  94.937  1.00  4.44              
ATOM   1925 2HG2 ILE A 120     132.510  79.762  93.880  1.00  4.44              
ATOM   1926 3HG2 ILE A 120     132.026  80.065  95.554  1.00  4.44              
ATOM   1927  CG1 ILE A 120     129.550  78.753  95.350  1.00  4.44              
ATOM   1928 1HG1 ILE A 120     129.982  77.769  95.534  1.00  4.44              
ATOM   1929 2HG1 ILE A 120     128.552  78.570  94.958  1.00  4.44              
ATOM   1930  CD1 ILE A 120     129.437  79.487  96.697  1.00  4.44              
ATOM   1931  HD1 ILE A 120     128.797  78.908  97.364  1.00  4.44              
ATOM   1932  HD2 ILE A 120     130.418  79.588  97.159  1.00  4.44              
ATOM   1933  HD3 ILE A 120     128.994  80.473  96.566  1.00  4.44              
ATOM   1934  C   ILE A 120     130.625  81.501  92.683  1.00  4.44              
ATOM   1935  O   ILE A 120     131.362  80.838  91.953  1.00  4.44              
ATOM   1936  N   VAL A 121     130.342  82.774  92.428  1.00  4.47              
ATOM   1937  H   VAL A 121     129.695  83.238  93.043  1.00  4.47              
ATOM   1938  CA  VAL A 121     130.712  83.464  91.188  1.00  4.47              
ATOM   1939  HA  VAL A 121     130.436  82.806  90.363  1.00  4.47              
ATOM   1940  CB  VAL A 121     129.847  84.743  91.053  1.00  4.47              
ATOM   1941  HB  VAL A 121     129.806  85.201  92.025  1.00  4.47              
ATOM   1942  CG1 VAL A 121     130.308  85.824  90.068  1.00  4.47              
ATOM   1943 1HG1 VAL A 121     129.591  86.644  90.057  1.00  4.47              
ATOM   1944 2HG1 VAL A 121     131.270  86.228  90.382  1.00  4.47              
ATOM   1945 3HG1 VAL A 121     130.377  85.403  89.067  1.00  4.47              
ATOM   1946  CG2 VAL A 121     128.405  84.403  90.678  1.00  4.47              
ATOM   1947 1HG2 VAL A 121     127.792  85.304  90.671  1.00  4.47              
ATOM   1948 2HG2 VAL A 121     128.383  83.950  89.686  1.00  4.47              
ATOM   1949 3HG2 VAL A 121     127.992  83.715  91.413  1.00  4.47              
ATOM   1950  C   VAL A 121     132.196  83.791  90.988  1.00  4.47              
ATOM   1951  O   VAL A 121     132.889  84.235  91.903  1.00  4.47              
ATOM   1952  N   SER A 122     132.584  83.766  89.705  1.00  4.66              
ATOM   1953  H   SER A 122     132.012  83.240  89.061  1.00  4.66              
ATOM   1954  CA  SER A 122     133.570  84.650  89.065  1.00  4.66              
ATOM   1955  HA  SER A 122     133.979  85.338  89.804  1.00  4.66              
ATOM   1956  CB  SER A 122     134.710  83.787  88.515  1.00  4.66              
ATOM   1957  HB1 SER A 122     134.385  83.303  87.595  1.00  4.66              
ATOM   1958  HB2 SER A 122     134.982  83.025  89.247  1.00  4.66              
ATOM   1959  OG  SER A 122     135.843  84.555  88.218  1.00  4.66              
ATOM   1960  HG  SER A 122     136.259  84.874  89.034  1.00  4.66              
ATOM   1961  C   SER A 122     132.893  85.442  87.940  1.00  4.66              
ATOM   1962  O   SER A 122     132.252  84.840  87.077  1.00  4.66              
ATOM   1963  N   LEU A 123     132.936  86.779  88.024  1.00  4.99              
ATOM   1964  H   LEU A 123     133.532  87.183  88.731  1.00  4.99              
ATOM   1965  CA  LEU A 123     132.353  87.696  87.032  1.00  4.99              
ATOM   1966  HA  LEU A 123     131.351  87.351  86.781  1.00  4.99              
ATOM   1967  CB  LEU A 123     132.267  89.131  87.597  1.00  4.99              
ATOM   1968  HB1 LEU A 123     131.976  89.810  86.793  1.00  4.99              
ATOM   1969  HB2 LEU A 123     133.264  89.429  87.920  1.00  4.99              
ATOM   1970  CG  LEU A 123     131.272  89.332  88.757  1.00  4.99              
ATOM   1971  HG  LEU A 123     131.500  88.636  89.563  1.00  4.99              
ATOM   1972  CD1 LEU A 123     131.418  90.756  89.292  1.00  4.99              
ATOM   1973 1HD1 LEU A 123     130.777  90.896  90.162  1.00  4.99              
ATOM   1974 2HD1 LEU A 123     132.450  90.938  89.587  1.00  4.99              
ATOM   1975 3HD1 LEU A 123     131.136  91.475  88.521  1.00  4.99              
ATOM   1976  CD2 LEU A 123     129.811  89.146  88.338  1.00  4.99              
ATOM   1977 1HD2 LEU A 123     129.157  89.346  89.187  1.00  4.99              
ATOM   1978 2HD2 LEU A 123     129.569  89.832  87.524  1.00  4.99              
ATOM   1979 3HD2 LEU A 123     129.643  88.124  88.010  1.00  4.99              
ATOM   1980  C   LEU A 123     133.162  87.673  85.734  1.00  4.99              
ATOM   1981  O   LEU A 123     134.303  87.219  85.695  1.00  4.99              
ATOM   1982  N   ASN A 124     132.581  88.251  84.692  1.00  4.95              
ATOM   1983  H   ASN A 124     131.658  88.646  84.798  1.00  4.95              
ATOM   1984  CA  ASN A 124     133.286  88.612  83.477  1.00  4.95              
ATOM   1985  HA  ASN A 124     134.334  88.803  83.719  1.00  4.95              
ATOM   1986  CB  ASN A 124     133.226  87.432  82.490  1.00  4.95              
ATOM   1987  HB1 ASN A 124     132.320  87.491  81.887  1.00  4.95              
ATOM   1988  HB2 ASN A 124     133.205  86.510  83.067  1.00  4.95              
ATOM   1989  CG  ASN A 124     134.418  87.335  81.551  1.00  4.95              
ATOM   1990  OD1 ASN A 124     135.085  88.306  81.223  1.00  4.95              
ATOM   1991  ND2 ASN A 124     134.705  86.142  81.092  1.00  4.95              
ATOM   1992 1HD2 ASN A 124     134.195  85.340  81.436  1.00  4.95              
ATOM   1993 2HD2 ASN A 124     135.366  86.068  80.334  1.00  4.95              
ATOM   1994  C   ASN A 124     132.703  89.913  82.921  1.00  4.95              
ATOM   1995  O   ASN A 124     131.794  90.505  83.514  1.00  4.95              
ATOM   1996  N   SER A 125     133.257  90.358  81.803  1.00  4.92              
ATOM   1997  H   SER A 125     133.995  89.798  81.391  1.00  4.92              
ATOM   1998  CA  SER A 125     132.736  91.438  80.979  1.00  4.92              
ATOM   1999  HA  SER A 125     132.691  92.350  81.572  1.00  4.92              
ATOM   2000  CB  SER A 125     133.718  91.663  79.825  1.00  4.92              
ATOM   2001  HB1 SER A 125     133.321  92.407  79.133  1.00  4.92              
ATOM   2002  HB2 SER A 125     133.869  90.725  79.288  1.00  4.92              
ATOM   2003  OG  SER A 125     134.962  92.118  80.328  1.00  4.92              
ATOM   2004  HG  SER A 125     135.569  92.093  79.579  1.00  4.92              
ATOM   2005  C   SER A 125     131.351  91.164  80.413  1.00  4.92              
ATOM   2006  O   SER A 125     130.872  90.035  80.484  1.00  4.92              
ATOM   2007  N   TYR A 126     130.727  92.241  79.916  1.00  5.22              
ATOM   2008  H   TYR A 126     131.277  93.085  79.884  1.00  5.22              
ATOM   2009  CA  TYR A 126     129.423  92.343  79.242  1.00  5.22              
ATOM   2010  HA  TYR A 126     129.015  93.302  79.565  1.00  5.22              
ATOM   2011  CB  TYR A 126     129.610  92.485  77.717  1.00  5.22              
ATOM   2012  HB1 TYR A 126     128.635  92.655  77.260  1.00  5.22              
ATOM   2013  HB2 TYR A 126     129.988  91.553  77.304  1.00  5.22              
ATOM   2014  CG  TYR A 126     130.511  93.641  77.303  1.00  5.22              
ATOM   2015  CD1 TYR A 126     131.862  93.418  76.976  1.00  5.22              
ATOM   2016  HD1 TYR A 126     132.263  92.414  76.975  1.00  5.22              
ATOM   2017  CE1 TYR A 126     132.704  94.494  76.647  1.00  5.22              
ATOM   2018  HE1 TYR A 126     133.739  94.313  76.402  1.00  5.22              
ATOM   2019  CZ  TYR A 126     132.202  95.809  76.637  1.00  5.22              
ATOM   2020  OH  TYR A 126     133.026  96.839  76.316  1.00  5.22              
ATOM   2021  HH  TYR A 126     132.587  97.688  76.368  1.00  5.22              
ATOM   2022  CE2 TYR A 126     130.843  96.040  76.945  1.00  5.22              
ATOM   2023  HE2 TYR A 126     130.448  97.044  76.939  1.00  5.22              
ATOM   2024  CD2 TYR A 126     130.002  94.954  77.266  1.00  5.22              
ATOM   2025  HD2 TYR A 126     128.958  95.126  77.495  1.00  5.22              
ATOM   2026  C   TYR A 126     128.333  91.335  79.648  1.00  5.22              
ATOM   2027  O   TYR A 126     127.413  91.045  78.883  1.00  5.22              
ATOM   2028  N   MET A 127     128.384  90.864  80.897  1.00  5.15              
ATOM   2029  H   MET A 127     129.221  91.091  81.418  1.00  5.15              
ATOM   2030  CA  MET A 127     127.557  89.782  81.439  1.00  5.15              
ATOM   2031  HA  MET A 127     127.726  88.879  80.849  1.00  5.15              
ATOM   2032  CB  MET A 127     128.020  89.509  82.886  1.00  5.15              
ATOM   2033  HB1 MET A 127     128.180  90.468  83.383  1.00  5.15              
ATOM   2034  HB2 MET A 127     128.984  89.000  82.847  1.00  5.15              
ATOM   2035  CG  MET A 127     127.060  88.704  83.782  1.00  5.15              
ATOM   2036  HG1 MET A 127     126.149  89.285  83.897  1.00  5.15              
ATOM   2037  HG2 MET A 127     127.512  88.624  84.770  1.00  5.15              
ATOM   2038  SD  MET A 127     126.578  87.034  83.247  1.00  5.15              
ATOM   2039  CE  MET A 127     125.282  86.675  84.453  1.00  5.15              
ATOM   2040  HE1 MET A 127     124.905  85.666  84.284  1.00  5.15              
ATOM   2041  HE2 MET A 127     125.686  86.750  85.461  1.00  5.15              
ATOM   2042  HE3 MET A 127     124.470  87.392  84.326  1.00  5.15              
ATOM   2043  C   MET A 127     126.047  90.088  81.369  1.00  5.15              
ATOM   2044  O   MET A 127     125.195  89.208  81.498  1.00  5.15              
ATOM   2045  N   PHE A 128     125.704  91.363  81.173  1.00  4.86              
ATOM   2046  H   PHE A 128     126.451  92.026  81.045  1.00  4.86              
ATOM   2047  CA  PHE A 128     124.345  91.864  81.243  1.00  4.86              
ATOM   2048  HA  PHE A 128     123.661  91.022  81.169  1.00  4.86              
ATOM   2049  CB  PHE A 128     124.148  92.533  82.617  1.00  4.86              
ATOM   2050  HB1 PHE A 128     123.094  92.771  82.716  1.00  4.86              
ATOM   2051  HB2 PHE A 128     124.689  93.481  82.615  1.00  4.86              
ATOM   2052  CG  PHE A 128     124.553  91.748  83.859  1.00  4.86              
ATOM   2053  CD1 PHE A 128     123.779  90.663  84.318  1.00  4.86              
ATOM   2054  HD1 PHE A 128     122.937  90.314  83.743  1.00  4.86              
ATOM   2055  CE1 PHE A 128     124.104  90.013  85.523  1.00  4.86              
ATOM   2056  HE1 PHE A 128     123.505  89.182  85.866  1.00  4.86              
ATOM   2057  CZ  PHE A 128     125.221  90.430  86.268  1.00  4.86              
ATOM   2058  HZ  PHE A 128     125.479  89.927  87.189  1.00  4.86              
ATOM   2059  CE2 PHE A 128     126.015  91.492  85.800  1.00  4.86              
ATOM   2060  HE2 PHE A 128     126.880  91.814  86.364  1.00  4.86              
ATOM   2061  CD2 PHE A 128     125.680  92.149  84.603  1.00  4.86              
ATOM   2062  HD2 PHE A 128     126.293  92.969  84.256  1.00  4.86              
ATOM   2063  C   PHE A 128     123.958  92.832  80.109  1.00  4.86              
ATOM   2064  O   PHE A 128     123.038  93.641  80.257  1.00  4.86              
ATOM   2065  N   HIS A 129     124.674  92.770  78.984  1.00  5.06              
ATOM   2066  H   HIS A 129     125.399  92.057  78.929  1.00  5.06              
ATOM   2067  CA  HIS A 129     124.582  93.722  77.864  1.00  5.06              
ATOM   2068  HA  HIS A 129     125.014  94.663  78.197  1.00  5.06              
ATOM   2069  CB  HIS A 129     125.460  93.162  76.722  1.00  5.06              
ATOM   2070  HB1 HIS A 129     124.854  92.528  76.073  1.00  5.06              
ATOM   2071  HB2 HIS A 129     126.233  92.524  77.145  1.00  5.06              
ATOM   2072  CG  HIS A 129     126.191  94.173  75.873  1.00  5.06              
ATOM   2073  ND1 HIS A 129     126.409  95.516  76.184  1.00  5.06              
ATOM   2074  CE1 HIS A 129     127.207  95.998  75.219  1.00  5.06              
ATOM   2075  HE1 HIS A 129     127.575  97.015  75.179  1.00  5.06              
ATOM   2076  NE2 HIS A 129     127.509  95.034  74.332  1.00  5.06              
ATOM   2077  HE2 HIS A 129     128.122  95.134  73.534  1.00  5.06              
ATOM   2078  CD2 HIS A 129     126.879  93.876  74.733  1.00  5.06              
ATOM   2079  HD2 HIS A 129     126.948  92.899  74.273  1.00  5.06              
ATOM   2080  C   HIS A 129     123.163  94.003  77.362  1.00  5.06              
ATOM   2081  O   HIS A 129     122.807  95.130  77.029  1.00  5.06              
ATOM   2082  N   ASP A 130     122.333  92.966  77.338  1.00  5.02              
ATOM   2083  H   ASP A 130     122.730  92.054  77.532  1.00  5.02              
ATOM   2084  CA  ASP A 130     120.979  93.020  76.782  1.00  5.02              
ATOM   2085  HA  ASP A 130     120.998  93.677  75.913  1.00  5.02              
ATOM   2086  CB  ASP A 130     120.637  91.609  76.307  1.00  5.02              
ATOM   2087  HB1 ASP A 130     119.602  91.574  75.971  1.00  5.02              
ATOM   2088  HB2 ASP A 130     120.749  90.904  77.134  1.00  5.02              
ATOM   2089  CG  ASP A 130     121.567  91.229  75.152  1.00  5.02              
ATOM   2090  OD1 ASP A 130     121.550  91.961  74.135  1.00  5.02              
ATOM   2091  OD2 ASP A 130     122.275  90.222  75.285  1.00  5.02              
ATOM   2092  C   ASP A 130     119.912  93.598  77.723  1.00  5.02              
ATOM   2093  O   ASP A 130     118.785  93.894  77.318  1.00  5.02              
ATOM   2094  N   LEU A 131     120.261  93.775  78.994  1.00  4.81              
ATOM   2095  H   LEU A 131     121.248  93.654  79.212  1.00  4.81              
ATOM   2096  CA  LEU A 131     119.322  93.748  80.119  1.00  4.81              
ATOM   2097  HA  LEU A 131     118.403  93.263  79.788  1.00  4.81              
ATOM   2098  CB  LEU A 131     119.963  92.862  81.209  1.00  4.81              
ATOM   2099  HB1 LEU A 131     119.272  92.727  82.034  1.00  4.81              
ATOM   2100  HB2 LEU A 131     120.830  93.386  81.610  1.00  4.81              
ATOM   2101  CG  LEU A 131     120.425  91.475  80.681  1.00  4.81              
ATOM   2102  HG  LEU A 131     121.258  91.630  79.997  1.00  4.81              
ATOM   2103  CD1 LEU A 131     120.958  90.625  81.829  1.00  4.81              
ATOM   2104 1HD1 LEU A 131     121.702  89.927  81.449  1.00  4.81              
ATOM   2105 2HD1 LEU A 131     121.420  91.271  82.568  1.00  4.81              
ATOM   2106 3HD1 LEU A 131     120.161  90.056  82.301  1.00  4.81              
ATOM   2107  CD2 LEU A 131     119.360  90.667  79.927  1.00  4.81              
ATOM   2108 1HD2 LEU A 131     118.915  91.246  79.121  1.00  4.81              
ATOM   2109 2HD2 LEU A 131     119.824  89.802  79.458  1.00  4.81              
ATOM   2110 3HD2 LEU A 131     118.580  90.322  80.601  1.00  4.81              
ATOM   2111  C   LEU A 131     118.914  95.169  80.531  1.00  4.81              
ATOM   2112  O   LEU A 131     118.904  95.578  81.697  1.00  4.81              
ATOM   2113  N   GLN A 132     118.566  95.935  79.504  1.00  4.68              
ATOM   2114  H   GLN A 132     118.619  95.471  78.602  1.00  4.68              
ATOM   2115  CA  GLN A 132     118.261  97.365  79.483  1.00  4.68              
ATOM   2116  HA  GLN A 132     119.139  97.904  79.844  1.00  4.68              
ATOM   2117  CB  GLN A 132     118.047  97.720  77.999  1.00  4.68              
ATOM   2118  HB1 GLN A 132     117.074  97.339  77.683  1.00  4.68              
ATOM   2119  HB2 GLN A 132     118.811  97.217  77.402  1.00  4.68              
ATOM   2120  CG  GLN A 132     118.134  99.215  77.669  1.00  4.68              
ATOM   2121  HG1 GLN A 132     119.128  99.589  77.916  1.00  4.68              
ATOM   2122  HG2 GLN A 132     117.397  99.775  78.243  1.00  4.68              
ATOM   2123  CD  GLN A 132     117.842  99.445  76.192  1.00  4.68              
ATOM   2124  OE1 GLN A 132     116.708  99.457  75.755  1.00  4.68              
ATOM   2125  NE2 GLN A 132     118.838  99.613  75.352  1.00  4.68              
ATOM   2126 1HE2 GLN A 132     119.792  99.609  75.663  1.00  4.68              
ATOM   2127 2HE2 GLN A 132     118.578  99.806  74.398  1.00  4.68              
ATOM   2128  C   GLN A 132     117.051  97.779  80.333  1.00  4.68              
ATOM   2129  O   GLN A 132     116.893  98.965  80.589  1.00  4.68              
ATOM   2130  N   ASN A 133     116.258  96.829  80.848  1.00  4.60              
ATOM   2131  H   ASN A 133     116.394  95.876  80.522  1.00  4.60              
ATOM   2132  CA  ASN A 133     115.139  97.029  81.790  1.00  4.60              
ATOM   2133  HA  ASN A 133     115.013  98.096  81.954  1.00  4.60              
ATOM   2134  CB  ASN A 133     113.808  96.564  81.147  1.00  4.60              
ATOM   2135  HB1 ASN A 133     113.376  97.415  80.622  1.00  4.60              
ATOM   2136  HB2 ASN A 133     113.107  96.255  81.921  1.00  4.60              
ATOM   2137  CG  ASN A 133     113.934  95.420  80.152  1.00  4.60              
ATOM   2138  OD1 ASN A 133     114.750  94.525  80.308  1.00  4.60              
ATOM   2139  ND2 ASN A 133     113.193  95.468  79.069  1.00  4.60              
ATOM   2140 1HD2 ASN A 133     112.505  96.178  78.909  1.00  4.60              
ATOM   2141 2HD2 ASN A 133     113.354  94.722  78.399  1.00  4.60              
ATOM   2142  C   ASN A 133     115.388  96.415  83.200  1.00  4.60              
ATOM   2143  O   ASN A 133     114.647  96.724  84.141  1.00  4.60              
ATOM   2144  N   LEU A 134     116.530  95.732  83.401  1.00  4.49              
ATOM   2145  H   LEU A 134     117.115  95.544  82.599  1.00  4.49              
ATOM   2146  CA  LEU A 134     116.961  95.173  84.687  1.00  4.49              
ATOM   2147  HA  LEU A 134     116.167  94.476  84.944  1.00  4.49              
ATOM   2148  CB  LEU A 134     118.229  94.319  84.530  1.00  4.49              
ATOM   2149  HB1 LEU A 134     119.055  94.944  84.202  1.00  4.49              
ATOM   2150  HB2 LEU A 134     118.048  93.565  83.767  1.00  4.49              
ATOM   2151  CG  LEU A 134     118.645  93.618  85.837  1.00  4.49              
ATOM   2152  HG  LEU A 134     118.949  94.373  86.558  1.00  4.49              
ATOM   2153  CD1 LEU A 134     117.543  92.775  86.477  1.00  4.49              
ATOM   2154 1HD1 LEU A 134     117.905  92.431  87.438  1.00  4.49              
ATOM   2155 2HD1 LEU A 134     116.650  93.355  86.680  1.00  4.49              
ATOM   2156 3HD1 LEU A 134     117.296  91.925  85.846  1.00  4.49              
ATOM   2157  CD2 LEU A 134     119.841  92.709  85.575  1.00  4.49              
ATOM   2158 1HD2 LEU A 134     120.159  92.265  86.514  1.00  4.49              
ATOM   2159 2HD2 LEU A 134     119.577  91.922  84.873  1.00  4.49              
ATOM   2160 3HD2 LEU A 134     120.668  93.288  85.169  1.00  4.49              
ATOM   2161  C   LEU A 134     117.062  96.156  85.852  1.00  4.49              
ATOM   2162  O   LEU A 134     117.985  96.968  85.858  1.00  4.49              
ATOM   2163  N   SER A 135     116.158  96.072  86.839  1.00  4.44              
ATOM   2164  H   SER A 135     115.484  95.320  86.846  1.00  4.44              
ATOM   2165  CA  SER A 135     116.002  97.152  87.820  1.00  4.44              
ATOM   2166  HA  SER A 135     116.597  98.003  87.496  1.00  4.44              
ATOM   2167  CB  SER A 135     114.566  97.663  87.849  1.00  4.44              
ATOM   2168  HB1 SER A 135     114.470  98.438  88.611  1.00  4.44              
ATOM   2169  HB2 SER A 135     113.891  96.841  88.092  1.00  4.44              
ATOM   2170  OG  SER A 135     114.228  98.216  86.584  1.00  4.44              
ATOM   2171  HG  SER A 135     114.603  97.649  85.888  1.00  4.44              
ATOM   2172  C   SER A 135     116.513  96.848  89.225  1.00  4.44              
ATOM   2173  O   SER A 135     116.940  97.790  89.891  1.00  4.44              
ATOM   2174  N   LYS A 136     116.606  95.579  89.643  1.00  4.00              
ATOM   2175  H   LYS A 136     116.186  94.841  89.089  1.00  4.00              
ATOM   2176  CA  LYS A 136     117.465  95.187  90.779  1.00  4.00              
ATOM   2177  HA  LYS A 136     118.215  95.964  90.923  1.00  4.00              
ATOM   2178  CB  LYS A 136     116.645  95.089  92.102  1.00  4.00              
ATOM   2179  HB1 LYS A 136     115.588  94.995  91.847  1.00  4.00              
ATOM   2180  HB2 LYS A 136     116.744  96.045  92.609  1.00  4.00              
ATOM   2181  CG  LYS A 136     116.958  93.949  93.116  1.00  4.00              
ATOM   2182  HG1 LYS A 136     117.882  93.436  92.879  1.00  4.00              
ATOM   2183  HG2 LYS A 136     116.166  93.206  93.012  1.00  4.00              
ATOM   2184  CD  LYS A 136     117.035  94.349  94.607  1.00  4.00              
ATOM   2185  HD1 LYS A 136     116.807  93.462  95.203  1.00  4.00              
ATOM   2186  HD2 LYS A 136     116.292  95.115  94.829  1.00  4.00              
ATOM   2187  CE  LYS A 136     118.444  94.832  94.993  1.00  4.00              
ATOM   2188  HE1 LYS A 136     118.653  95.768  94.471  1.00  4.00              
ATOM   2189  HE2 LYS A 136     119.168  94.093  94.645  1.00  4.00              
ATOM   2190  NZ  LYS A 136     118.630  95.013  96.458  1.00  4.00              
ATOM   2191  HZ1 LYS A 136     119.569  95.337  96.669  1.00  4.00              
ATOM   2192  HZ2 LYS A 136     118.009  95.704  96.861  1.00  4.00              
ATOM   2193  HZ3 LYS A 136     118.568  94.152  96.992  1.00  4.00              
ATOM   2194  C   LYS A 136     118.231  93.919  90.437  1.00  4.00              
ATOM   2195  O   LYS A 136     117.687  92.978  89.832  1.00  4.00              
ATOM   2196  N   LEU A 137     119.481  93.940  90.907  1.00  3.99              
ATOM   2197  H   LEU A 137     119.766  94.733  91.467  1.00  3.99              
ATOM   2198  CA  LEU A 137     120.317  92.733  90.984  1.00  3.99              
ATOM   2199  HA  LEU A 137     119.823  91.918  90.464  1.00  3.99              
ATOM   2200  CB  LEU A 137     121.683  93.008  90.327  1.00  3.99              
ATOM   2201  HB1 LEU A 137     122.291  93.546  91.051  1.00  3.99              
ATOM   2202  HB2 LEU A 137     121.549  93.645  89.453  1.00  3.99              
ATOM   2203  CG  LEU A 137     122.467  91.757  89.894  1.00  3.99              
ATOM   2204  HG  LEU A 137     122.481  91.029  90.704  1.00  3.99              
ATOM   2205  CD1 LEU A 137     121.873  91.116  88.640  1.00  3.99              
ATOM   2206 1HD1 LEU A 137     122.454  90.236  88.370  1.00  3.99              
ATOM   2207 2HD1 LEU A 137     120.846  90.813  88.828  1.00  3.99              
ATOM   2208 3HD1 LEU A 137     121.912  91.824  87.814  1.00  3.99              
ATOM   2209  CD2 LEU A 137     123.904  92.162  89.553  1.00  3.99              
ATOM   2210 1HD2 LEU A 137     124.482  91.286  89.263  1.00  3.99              
ATOM   2211 2HD2 LEU A 137     123.909  92.879  88.732  1.00  3.99              
ATOM   2212 3HD2 LEU A 137     124.364  92.627  90.426  1.00  3.99              
ATOM   2213  C   LEU A 137     120.458  92.381  92.457  1.00  3.99              
ATOM   2214  O   LEU A 137     120.634  93.326  93.246  1.00  3.99              
ATOM   2215  N   ILE A 138     120.410  91.090  92.836  1.00  4.04              
ATOM   2216  H   ILE A 138     120.198  90.353  92.172  1.00  4.04              
ATOM   2217  CA  ILE A 138     121.026  90.742  94.141  1.00  4.04              
ATOM   2218  HA  ILE A 138     120.890  91.662  94.693  1.00  4.04              
ATOM   2219  CB  ILE A 138     120.214  89.896  95.173  1.00  4.04              
ATOM   2220  HB  ILE A 138     120.609  90.174  96.149  1.00  4.04              
ATOM   2221  CG2 ILE A 138     118.740  90.354  95.152  1.00  4.04              
ATOM   2222 1HG2 ILE A 138     118.192  89.914  95.985  1.00  4.04              
ATOM   2223 2HG2 ILE A 138     118.686  91.438  95.243  1.00  4.04              
ATOM   2224 3HG2 ILE A 138     118.264  90.048  94.220  1.00  4.04              
ATOM   2225  CG1 ILE A 138     120.275  88.363  95.155  1.00  4.04              
ATOM   2226 1HG1 ILE A 138     121.266  88.042  94.867  1.00  4.04              
ATOM   2227 2HG1 ILE A 138     119.562  87.992  94.432  1.00  4.04              
ATOM   2228  CD1 ILE A 138     119.937  87.730  96.512  1.00  4.04              
ATOM   2229  HD1 ILE A 138     120.096  86.655  96.461  1.00  4.04              
ATOM   2230  HD2 ILE A 138     120.574  88.146  97.289  1.00  4.04              
ATOM   2231  HD3 ILE A 138     118.893  87.910  96.768  1.00  4.04              
ATOM   2232  C   ILE A 138     122.558  90.806  94.128  1.00  4.04              
ATOM   2233  O   ILE A 138     123.092  91.890  93.854  1.00  4.04              
ATOM   2234  N   LEU A 139     123.195  89.671  94.419  1.00  4.37              
ATOM   2235  H   LEU A 139     122.558  88.916  94.623  1.00  4.37              
ATOM   2236  CA  LEU A 139     124.614  89.295  94.500  1.00  4.37              
ATOM   2237  HA  LEU A 139     124.694  88.324  94.033  1.00  4.37              
ATOM   2238  CB  LEU A 139     125.610  90.260  93.814  1.00  4.37              
ATOM   2239  HB1 LEU A 139     126.617  89.922  94.052  1.00  4.37              
ATOM   2240  HB2 LEU A 139     125.499  91.247  94.260  1.00  4.37              
ATOM   2241  CG  LEU A 139     125.518  90.381  92.284  1.00  4.37              
ATOM   2242  HG  LEU A 139     124.519  90.698  91.999  1.00  4.37              
ATOM   2243  CD1 LEU A 139     126.532  91.414  91.786  1.00  4.37              
ATOM   2244 1HD1 LEU A 139     126.538  91.447  90.697  1.00  4.37              
ATOM   2245 2HD1 LEU A 139     126.250  92.396  92.165  1.00  4.37              
ATOM   2246 3HD1 LEU A 139     127.531  91.166  92.144  1.00  4.37              
ATOM   2247  CD2 LEU A 139     125.832  89.069  91.558  1.00  4.37              
ATOM   2248 1HD2 LEU A 139     125.685  89.210  90.487  1.00  4.37              
ATOM   2249 2HD2 LEU A 139     126.867  88.784  91.732  1.00  4.37              
ATOM   2250 3HD2 LEU A 139     125.162  88.289  91.899  1.00  4.37              
ATOM   2251  C   LEU A 139     124.946  89.093  96.005  1.00  4.37              
ATOM   2252  O   LEU A 139     125.895  89.645  96.577  1.00  4.37              
ATOM   2253  N   ALA A 140     124.124  88.292  96.671  1.00  4.27              
ATOM   2254  H   ALA A 140     123.396  87.824  96.148  1.00  4.27              
ATOM   2255  CA  ALA A 140     124.374  87.760  97.986  1.00  4.27              
ATOM   2256  HA  ALA A 140     124.931  88.501  98.555  1.00  4.27              
ATOM   2257  CB  ALA A 140     123.030  87.540  98.689  1.00  4.27              
ATOM   2258  HB1 ALA A 140     123.206  87.197  99.709  1.00  4.27              
ATOM   2259  HB2 ALA A 140     122.474  88.478  98.726  1.00  4.27              
ATOM   2260  HB3 ALA A 140     122.448  86.786  98.158  1.00  4.27              
ATOM   2261  C   ALA A 140     125.201  86.454  97.982  1.00  4.27              
ATOM   2262  O   ALA A 140     125.138  85.588  97.085  1.00  4.27              
ATOM   2263  N   ASP A 141     125.972  86.326  99.058  1.00  4.39              
ATOM   2264  H   ASP A 141     125.879  87.046  99.772  1.00  4.39              
ATOM   2265  CA  ASP A 141     126.898  85.251  99.373  1.00  4.39              
ATOM   2266  HA  ASP A 141     127.683  85.656 100.012  1.00  4.39              
ATOM   2267  CB  ASP A 141     126.165  84.173 100.190  1.00  4.39              
ATOM   2268  HB1 ASP A 141     126.762  83.260 100.179  1.00  4.39              
ATOM   2269  HB2 ASP A 141     125.195  83.950  99.742  1.00  4.39              
ATOM   2270  CG  ASP A 141     125.985  84.612 101.647  1.00  4.39              
ATOM   2271  OD1 ASP A 141     125.725  85.808 101.924  1.00  4.39              
ATOM   2272  OD2 ASP A 141     126.258  83.802 102.556  1.00  4.39              
ATOM   2273  C   ASP A 141     127.595  84.720  98.110  1.00  4.39              
ATOM   2274  O   ASP A 141     127.341  83.639  97.578  1.00  4.39              
ATOM   2275  N   ASN A 142     128.446  85.584  97.582  1.00  4.46              
ATOM   2276  H   ASN A 142     128.677  86.385  98.162  1.00  4.46              
ATOM   2277  CA  ASN A 142     129.157  85.470  96.316  1.00  4.46              
ATOM   2278  HA  ASN A 142     128.885  84.552  95.793  1.00  4.46              
ATOM   2279  CB  ASN A 142     128.716  86.707  95.507  1.00  4.46              
ATOM   2280  HB1 ASN A 142     128.968  87.597  96.063  1.00  4.46              
ATOM   2281  HB2 ASN A 142     127.634  86.722  95.432  1.00  4.46              
ATOM   2282  CG  ASN A 142     129.319  86.835  94.122  1.00  4.46              
ATOM   2283  OD1 ASN A 142     130.454  86.466  93.880  1.00  4.46              
ATOM   2284  ND2 ASN A 142     128.604  87.373  93.161  1.00  4.46              
ATOM   2285 1HD2 ASN A 142     127.829  87.949  93.442  1.00  4.46              
ATOM   2286 2HD2 ASN A 142     129.072  87.483  92.278  1.00  4.46              
ATOM   2287  C   ASN A 142     130.652  85.464  96.654  1.00  4.46              
ATOM   2288  O   ASN A 142     131.043  85.982  97.696  1.00  4.46              
ATOM   2289  N   ARG A 143     131.531  84.891  95.831  1.00  4.17              
ATOM   2290  H   ARG A 143     131.210  84.561  94.929  1.00  4.17              
ATOM   2291  CA  ARG A 143     132.947  84.744  96.207  1.00  4.17              
ATOM   2292  HA  ARG A 143     133.145  85.369  97.073  1.00  4.17              
ATOM   2293  CB  ARG A 143     133.222  83.297  96.676  1.00  4.17              
ATOM   2294  HB1 ARG A 143     134.239  83.246  97.067  1.00  4.17              
ATOM   2295  HB2 ARG A 143     133.139  82.611  95.832  1.00  4.17              
ATOM   2296  CG  ARG A 143     132.242  82.869  97.789  1.00  4.17              
ATOM   2297  HG1 ARG A 143     131.272  82.651  97.338  1.00  4.17              
ATOM   2298  HG2 ARG A 143     132.111  83.686  98.500  1.00  4.17              
ATOM   2299  CD  ARG A 143     132.687  81.633  98.571  1.00  4.17              
ATOM   2300  HD1 ARG A 143     133.036  80.867  97.876  1.00  4.17              
ATOM   2301  HD2 ARG A 143     131.814  81.252  99.106  1.00  4.17              
ATOM   2302  NE  ARG A 143     133.744  81.963  99.546  1.00  4.17              
ATOM   2303  HE  ARG A 143     134.217  82.859  99.454  1.00  4.17              
ATOM   2304  CZ  ARG A 143     134.125  81.250 100.583  1.00  4.17              
ATOM   2305  NH1 ARG A 143     133.584  80.097 100.861  1.00  4.17              
ATOM   2306 1HH1 ARG A 143     132.854  79.753 100.265  1.00  4.17              
ATOM   2307 2HH1 ARG A 143     133.877  79.596 101.676  1.00  4.17              
ATOM   2308  NH2 ARG A 143     135.061  81.688 101.366  1.00  4.17              
ATOM   2309 1HH2 ARG A 143     135.378  82.659 101.252  1.00  4.17              
ATOM   2310 2HH2 ARG A 143     135.364  81.190 102.177  1.00  4.17              
ATOM   2311  C   ARG A 143     133.935  85.288  95.181  1.00  4.17              
ATOM   2312  O   ARG A 143     135.089  84.871  95.216  1.00  4.17              
ATOM   2313  N   LEU A 144     133.491  86.224  94.338  1.00  4.48              
ATOM   2314  H   LEU A 144     132.496  86.406  94.360  1.00  4.48              
ATOM   2315  CA  LEU A 144     134.265  86.990  93.352  1.00  4.48              
ATOM   2316  HA  LEU A 144     134.350  86.366  92.462  1.00  4.48              
ATOM   2317  CB  LEU A 144     133.405  88.226  92.996  1.00  4.48              
ATOM   2318  HB1 LEU A 144     133.254  88.819  93.900  1.00  4.48              
ATOM   2319  HB2 LEU A 144     132.424  87.858  92.692  1.00  4.48              
ATOM   2320  CG  LEU A 144     133.875  89.172  91.874  1.00  4.48              
ATOM   2321  HG  LEU A 144     133.008  89.764  91.585  1.00  4.48              
ATOM   2322  CD1 LEU A 144     134.949  90.165  92.305  1.00  4.48              
ATOM   2323 1HD1 LEU A 144     135.221  90.775  91.449  1.00  4.48              
ATOM   2324 2HD1 LEU A 144     134.552  90.812  93.088  1.00  4.48              
ATOM   2325 3HD1 LEU A 144     135.838  89.675  92.682  1.00  4.48              
ATOM   2326  CD2 LEU A 144     134.351  88.427  90.629  1.00  4.48              
ATOM   2327 1HD2 LEU A 144     134.554  89.138  89.826  1.00  4.48              
ATOM   2328 2HD2 LEU A 144     135.257  87.868  90.831  1.00  4.48              
ATOM   2329 3HD2 LEU A 144     133.572  87.736  90.322  1.00  4.48              
ATOM   2330  C   LEU A 144     135.697  87.359  93.805  1.00  4.48              
ATOM   2331  O   LEU A 144     135.875  87.934  94.878  1.00  4.48              
ATOM   2332  N   LYS A 145     136.706  87.093  92.951  1.00  4.57              
ATOM   2333  H   LYS A 145     136.471  86.597  92.100  1.00  4.57              
ATOM   2334  CA  LYS A 145     138.151  87.366  93.173  1.00  4.57              
ATOM   2335  HA  LYS A 145     138.286  87.844  94.139  1.00  4.57              
ATOM   2336  CB  LYS A 145     138.939  86.019  93.138  1.00  4.57              
ATOM   2337  HB1 LYS A 145     139.876  86.145  92.594  1.00  4.57              
ATOM   2338  HB2 LYS A 145     138.368  85.278  92.575  1.00  4.57              
ATOM   2339  CG  LYS A 145     139.312  85.426  94.509  1.00  4.57              
ATOM   2340  HG1 LYS A 145     140.001  86.099  95.014  1.00  4.57              
ATOM   2341  HG2 LYS A 145     139.816  84.469  94.365  1.00  4.57              
ATOM   2342  CD  LYS A 145     138.051  85.210  95.341  1.00  4.57              
ATOM   2343  HD1 LYS A 145     137.475  84.415  94.869  1.00  4.57              
ATOM   2344  HD2 LYS A 145     137.475  86.123  95.306  1.00  4.57              
ATOM   2345  CE  LYS A 145     138.204  84.903  96.825  1.00  4.57              
ATOM   2346  HE1 LYS A 145     138.966  85.550  97.265  1.00  4.57              
ATOM   2347  HE2 LYS A 145     138.504  83.859  96.946  1.00  4.57              
ATOM   2348  NZ  LYS A 145     136.888  85.155  97.457  1.00  4.57              
ATOM   2349  HZ1 LYS A 145     136.157  84.776  96.862  1.00  4.57              
ATOM   2350  HZ2 LYS A 145     136.783  84.715  98.371  1.00  4.57              
ATOM   2351  HZ3 LYS A 145     136.693  86.148  97.543  1.00  4.57              
ATOM   2352  C   LYS A 145     138.775  88.346  92.152  1.00  4.57              
ATOM   2353  O   LYS A 145     139.979  88.583  92.168  1.00  4.57              
ATOM   2354  N   ASN A 146     137.975  88.854  91.215  1.00  4.62              
ATOM   2355  H   ASN A 146     136.999  88.621  91.282  1.00  4.62              
ATOM   2356  CA  ASN A 146     138.473  89.275  89.908  1.00  4.62              
ATOM   2357  HA  ASN A 146     139.412  89.817  90.042  1.00  4.62              
ATOM   2358  CB  ASN A 146     138.777  88.004  89.090  1.00  4.62              
ATOM   2359  HB1 ASN A 146     139.566  87.432  89.579  1.00  4.62              
ATOM   2360  HB2 ASN A 146     139.149  88.292  88.106  1.00  4.62              
ATOM   2361  CG  ASN A 146     137.573  87.090  88.924  1.00  4.62              
ATOM   2362  OD1 ASN A 146     137.138  86.406  89.849  1.00  4.62              
ATOM   2363  ND2 ASN A 146     137.003  87.056  87.746  1.00  4.62              
ATOM   2364 1HD2 ASN A 146     137.241  87.748  87.053  1.00  4.62              
ATOM   2365 2HD2 ASN A 146     136.288  86.365  87.554  1.00  4.62              
ATOM   2366  C   ASN A 146     137.514  90.236  89.165  1.00  4.62              
ATOM   2367  O   ASN A 146     136.924  89.903  88.139  1.00  4.62              
ATOM   2368  N   ILE A 147     137.312  91.434  89.717  1.00  4.50              
ATOM   2369  H   ILE A 147     137.806  91.663  90.565  1.00  4.50              
ATOM   2370  CA  ILE A 147     136.504  92.477  89.065  1.00  4.50              
ATOM   2371  HA  ILE A 147     135.482  92.115  88.966  1.00  4.50              
ATOM   2372  CB  ILE A 147     136.496  93.776  89.924  1.00  4.50              
ATOM   2373  HB  ILE A 147     137.537  94.047  90.109  1.00  4.50              
ATOM   2374  CG2 ILE A 147     135.849  94.972  89.196  1.00  4.50              
ATOM   2375 1HG2 ILE A 147     135.779  95.827  89.871  1.00  4.50              
ATOM   2376 2HG2 ILE A 147     136.463  95.285  88.352  1.00  4.50              
ATOM   2377 3HG2 ILE A 147     134.853  94.719  88.832  1.00  4.50              
ATOM   2378  CG1 ILE A 147     135.832  93.613  91.311  1.00  4.50              
ATOM   2379 1HG1 ILE A 147     136.058  94.501  91.904  1.00  4.50              
ATOM   2380 2HG1 ILE A 147     136.286  92.770  91.830  1.00  4.50              
ATOM   2381  CD1 ILE A 147     134.305  93.437  91.299  1.00  4.50              
ATOM   2382  HD1 ILE A 147     133.960  93.222  92.311  1.00  4.50              
ATOM   2383  HD2 ILE A 147     133.821  94.353  90.960  1.00  4.50              
ATOM   2384  HD3 ILE A 147     134.017  92.616  90.644  1.00  4.50              
ATOM   2385  C   ILE A 147     137.027  92.805  87.648  1.00  4.50              
ATOM   2386  O   ILE A 147     138.149  93.288  87.506  1.00  4.50              
ATOM   2387  N   SER A 148     136.192  92.659  86.615  1.00  4.67              
ATOM   2388  H   SER A 148     135.339  92.143  86.751  1.00  4.67              
ATOM   2389  CA  SER A 148     136.374  93.374  85.337  1.00  4.67              
ATOM   2390  HA  SER A 148     137.436  93.463  85.110  1.00  4.67              
ATOM   2391  CB  SER A 148     135.691  92.630  84.171  1.00  4.67              
ATOM   2392  HB1 SER A 148     135.805  93.220  83.261  1.00  4.67              
ATOM   2393  HB2 SER A 148     134.628  92.526  84.379  1.00  4.67              
ATOM   2394  OG  SER A 148     136.231  91.345  83.938  1.00  4.67              
ATOM   2395  HG  SER A 148     135.976  91.067  83.047  1.00  4.67              
ATOM   2396  C   SER A 148     135.747  94.772  85.393  1.00  4.67              
ATOM   2397  O   SER A 148     134.648  94.911  85.928  1.00  4.67              
ATOM   2398  N   SER A 149     136.398  95.784  84.801  1.00  4.75              
ATOM   2399  H   SER A 149     137.306  95.593  84.409  1.00  4.75              
ATOM   2400  CA  SER A 149     135.914  97.182  84.754  1.00  4.75              
ATOM   2401  HA  SER A 149     135.893  97.588  85.766  1.00  4.75              
ATOM   2402  CB  SER A 149     136.887  98.037  83.917  1.00  4.75              
ATOM   2403  HB1 SER A 149     137.064  97.554  82.955  1.00  4.75              
ATOM   2404  HB2 SER A 149     137.838  98.111  84.447  1.00  4.75              
ATOM   2405  OG  SER A 149     136.396  99.342  83.677  1.00  4.75              
ATOM   2406  HG  SER A 149     136.015  99.375  82.774  1.00  4.75              
ATOM   2407  C   SER A 149     134.496  97.302  84.182  1.00  4.75              
ATOM   2408  O   SER A 149     133.567  97.737  84.862  1.00  4.75              
ATOM   2409  N   ASP A 150     134.300  96.826  82.954  1.00  4.78              
ATOM   2410  H   ASP A 150     135.109  96.533  82.430  1.00  4.78              
ATOM   2411  CA  ASP A 150     133.087  97.093  82.176  1.00  4.78              
ATOM   2412  HA  ASP A 150     132.616  97.996  82.570  1.00  4.78              
ATOM   2413  CB  ASP A 150     133.480  97.407  80.727  1.00  4.78              
ATOM   2414  HB1 ASP A 150     132.600  97.376  80.084  1.00  4.78              
ATOM   2415  HB2 ASP A 150     134.202  96.674  80.363  1.00  4.78              
ATOM   2416  CG  ASP A 150     134.068  98.816  80.678  1.00  4.78              
ATOM   2417  OD1 ASP A 150     133.291  99.737  80.339  1.00  4.78              
ATOM   2418  OD2 ASP A 150     135.256  98.956  81.062  1.00  4.78              
ATOM   2419  C   ASP A 150     132.020  95.988  82.319  1.00  4.78              
ATOM   2420  O   ASP A 150     131.220  95.717  81.419  1.00  4.78              
ATOM   2421  N   SER A 151     132.008  95.319  83.474  1.00  4.70              
ATOM   2422  H   SER A 151     132.640  95.635  84.199  1.00  4.70              
ATOM   2423  CA  SER A 151     131.163  94.144  83.740  1.00  4.70              
ATOM   2424  HA  SER A 151     131.224  93.473  82.884  1.00  4.70              
ATOM   2425  CB  SER A 151     131.685  93.369  84.958  1.00  4.70              
ATOM   2426  HB1 SER A 151     132.600  92.851  84.681  1.00  4.70              
ATOM   2427  HB2 SER A 151     130.951  92.617  85.252  1.00  4.70              
ATOM   2428  OG  SER A 151     131.952  94.222  86.058  1.00  4.70              
ATOM   2429  HG  SER A 151     132.874  94.518  85.999  1.00  4.70              
ATOM   2430  C   SER A 151     129.671  94.416  83.955  1.00  4.70              
ATOM   2431  O   SER A 151     128.846  93.523  83.770  1.00  4.70              
ATOM   2432  N   PHE A 152     129.316  95.656  84.294  1.00  4.64              
ATOM   2433  H   PHE A 152     130.065  96.316  84.439  1.00  4.64              
ATOM   2434  CA  PHE A 152     127.943  96.099  84.571  1.00  4.64              
ATOM   2435  HA  PHE A 152     127.271  95.241  84.552  1.00  4.64              
ATOM   2436  CB  PHE A 152     127.904  96.710  85.987  1.00  4.64              
ATOM   2437  HB1 PHE A 152     126.917  97.133  86.171  1.00  4.64              
ATOM   2438  HB2 PHE A 152     128.617  97.535  86.040  1.00  4.64              
ATOM   2439  CG  PHE A 152     128.198  95.724  87.102  1.00  4.64              
ATOM   2440  CD1 PHE A 152     129.514  95.552  87.569  1.00  4.64              
ATOM   2441  HD1 PHE A 152     130.324  96.123  87.135  1.00  4.64              
ATOM   2442  CE1 PHE A 152     129.789  94.615  88.580  1.00  4.64              
ATOM   2443  HE1 PHE A 152     130.806  94.472  88.915  1.00  4.64              
ATOM   2444  CZ  PHE A 152     128.747  93.858  89.143  1.00  4.64              
ATOM   2445  HZ  PHE A 152     128.957  93.137  89.921  1.00  4.64              
ATOM   2446  CE2 PHE A 152     127.429  94.039  88.690  1.00  4.64              
ATOM   2447  HE2 PHE A 152     126.625  93.460  89.121  1.00  4.64              
ATOM   2448  CD2 PHE A 152     127.155  94.968  87.670  1.00  4.64              
ATOM   2449  HD2 PHE A 152     126.140  95.093  87.324  1.00  4.64              
ATOM   2450  C   PHE A 152     127.419  97.087  83.514  1.00  4.64              
ATOM   2451  O   PHE A 152     126.504  97.879  83.753  1.00  4.64              
ATOM   2452  N   SER A 153     128.050  97.058  82.343  1.00  4.69              
ATOM   2453  H   SER A 153     128.741  96.335  82.202  1.00  4.69              
ATOM   2454  CA  SER A 153     127.646  97.805  81.162  1.00  4.69              
ATOM   2455  HA  SER A 153     127.725  98.867  81.393  1.00  4.69              
ATOM   2456  CB  SER A 153     128.622  97.505  80.016  1.00  4.69              
ATOM   2457  HB1 SER A 153     129.581  97.979  80.229  1.00  4.69              
ATOM   2458  HB2 SER A 153     128.233  97.912  79.081  1.00  4.69              
ATOM   2459  OG  SER A 153     128.825  96.113  79.877  1.00  4.69              
ATOM   2460  HG  SER A 153     129.722  95.910  80.194  1.00  4.69              
ATOM   2461  C   SER A 153     126.196  97.528  80.742  1.00  4.69              
ATOM   2462  O   SER A 153     125.583  96.516  81.082  1.00  4.69              
ATOM   2463  N   SER A 154     125.628  98.495  80.022  1.00  4.71              
ATOM   2464  H   SER A 154     126.216  99.253  79.716  1.00  4.71              
ATOM   2465  CA  SER A 154     124.243  98.496  79.528  1.00  4.71              
ATOM   2466  HA  SER A 154     124.124  99.446  79.008  1.00  4.71              
ATOM   2467  CB  SER A 154     124.067  97.439  78.442  1.00  4.71              
ATOM   2468  HB1 SER A 154     123.081  97.532  77.987  1.00  4.71              
ATOM   2469  HB2 SER A 154     124.175  96.450  78.884  1.00  4.71              
ATOM   2470  OG  SER A 154     125.072  97.670  77.468  1.00  4.71              
ATOM   2471  HG  SER A 154     125.261  96.832  77.008  1.00  4.71              
ATOM   2472  C   SER A 154     123.125  98.511  80.575  1.00  4.71              
ATOM   2473  O   SER A 154     121.943  98.579  80.233  1.00  4.71              
ATOM   2474  N   LEU A 155     123.460  98.571  81.868  1.00  4.61              
ATOM   2475  H   LEU A 155     124.439  98.469  82.112  1.00  4.61              
ATOM   2476  CA  LEU A 155     122.488  98.512  82.954  1.00  4.61              
ATOM   2477  HA  LEU A 155     121.693  97.869  82.591  1.00  4.61              
ATOM   2478  CB  LEU A 155     123.129  97.789  84.159  1.00  4.61              
ATOM   2479  HB1 LEU A 155     122.495  97.893  85.032  1.00  4.61              
ATOM   2480  HB2 LEU A 155     124.075  98.271  84.392  1.00  4.61              
ATOM   2481  CG  LEU A 155     123.359  96.279  83.963  1.00  4.61              
ATOM   2482  HG  LEU A 155     124.043  96.105  83.137  1.00  4.61              
ATOM   2483  CD1 LEU A 155     123.968  95.700  85.237  1.00  4.61              
ATOM   2484 1HD1 LEU A 155     124.186  94.643  85.094  1.00  4.61              
ATOM   2485 2HD1 LEU A 155     124.901  96.217  85.454  1.00  4.61              
ATOM   2486 3HD1 LEU A 155     123.285  95.818  86.079  1.00  4.61              
ATOM   2487  CD2 LEU A 155     122.052  95.522  83.707  1.00  4.61              
ATOM   2488 1HD2 LEU A 155     122.243  94.455  83.762  1.00  4.61              
ATOM   2489 2HD2 LEU A 155     121.317  95.771  84.468  1.00  4.61              
ATOM   2490 3HD2 LEU A 155     121.682  95.728  82.703  1.00  4.61              
ATOM   2491  C   LEU A 155     121.760  99.822  83.302  1.00  4.61              
ATOM   2492  O   LEU A 155     121.460 100.033  84.466  1.00  4.61              
ATOM   2493  N   SER A 156     121.329 100.607  82.311  1.00  4.65              
ATOM   2494  H   SER A 156     121.567 100.330  81.362  1.00  4.65              
ATOM   2495  CA  SER A 156     120.664 101.923  82.450  1.00  4.65              
ATOM   2496  HA  SER A 156     121.468 102.658  82.454  1.00  4.65              
ATOM   2497  CB  SER A 156     119.838 102.226  81.189  1.00  4.65              
ATOM   2498  HB1 SER A 156     119.469 103.252  81.234  1.00  4.65              
ATOM   2499  HB2 SER A 156     118.992 101.540  81.126  1.00  4.65              
ATOM   2500  OG  SER A 156     120.644 102.064  80.039  1.00  4.65              
ATOM   2501  HG  SER A 156     120.116 102.242  79.253  1.00  4.65              
ATOM   2502  C   SER A 156     119.890 102.197  83.760  1.00  4.65              
ATOM   2503  O   SER A 156     120.453 102.670  84.736  1.00  4.65              
ATOM   2504  N   LYS A 157     118.609 101.831  83.775  1.00  4.56              
ATOM   2505  H   LYS A 157     118.258 101.536  82.877  1.00  4.56              
ATOM   2506  CA  LYS A 157     117.647 101.644  84.887  1.00  4.56              
ATOM   2507  HA  LYS A 157     117.524 102.617  85.360  1.00  4.56              
ATOM   2508  CB  LYS A 157     116.287 101.325  84.261  1.00  4.56              
ATOM   2509  HB1 LYS A 157     115.902 102.225  83.779  1.00  4.56              
ATOM   2510  HB2 LYS A 157     115.558 101.039  85.020  1.00  4.56              
ATOM   2511  CG  LYS A 157     116.395 100.229  83.205  1.00  4.56              
ATOM   2512  HG1 LYS A 157     116.799 100.672  82.296  1.00  4.56              
ATOM   2513  HG2 LYS A 157     115.378  99.906  82.988  1.00  4.56              
ATOM   2514  CD  LYS A 157     117.238  99.003  83.607  1.00  4.56              
ATOM   2515  HD1 LYS A 157     116.927  98.223  82.970  1.00  4.56              
ATOM   2516  HD2 LYS A 157     116.984  98.733  84.626  1.00  4.56              
ATOM   2517  CE  LYS A 157     118.752  98.989  83.369  1.00  4.56              
ATOM   2518  HE1 LYS A 157     119.222  99.681  84.065  1.00  4.56              
ATOM   2519  HE2 LYS A 157     118.952  99.324  82.346  1.00  4.56              
ATOM   2520  NZ  LYS A 157     119.352  97.656  83.594  1.00  4.56              
ATOM   2521  HZ1 LYS A 157     119.008  96.963  82.935  1.00  4.56              
ATOM   2522  HZ2 LYS A 157     120.359  97.686  83.514  1.00  4.56              
ATOM   2523  HZ3 LYS A 157     119.120  97.348  84.534  1.00  4.56              
ATOM   2524  C   LYS A 157     117.987 100.753  86.106  1.00  4.56              
ATOM   2525  O   LYS A 157     117.056 100.278  86.759  1.00  4.56              
ATOM   2526  N   LEU A 158     119.251 100.429  86.389  1.00  4.49              
ATOM   2527  H   LEU A 158     120.007 100.881  85.885  1.00  4.49              
ATOM   2528  CA  LEU A 158     119.586  99.611  87.563  1.00  4.49              
ATOM   2529  HA  LEU A 158     118.817  98.846  87.670  1.00  4.49              
ATOM   2530  CB  LEU A 158     120.919  98.866  87.375  1.00  4.49              
ATOM   2531  HB1 LEU A 158     121.743  99.575  87.471  1.00  4.49              
ATOM   2532  HB2 LEU A 158     120.930  98.477  86.363  1.00  4.49              
ATOM   2533  CG  LEU A 158     121.176  97.665  88.314  1.00  4.49              
ATOM   2534  HG  LEU A 158     122.229  97.396  88.224  1.00  4.49              
ATOM   2535  CD1 LEU A 158     120.866  97.907  89.789  1.00  4.49              
ATOM   2536 1HD1 LEU A 158     121.201  97.059  90.376  1.00  4.49              
ATOM   2537 2HD1 LEU A 158     121.386  98.798  90.137  1.00  4.49              
ATOM   2538 3HD1 LEU A 158     119.796  98.007  89.947  1.00  4.49              
ATOM   2539  CD2 LEU A 158     120.351  96.438  87.924  1.00  4.49              
ATOM   2540 1HD2 LEU A 158     120.663  95.584  88.524  1.00  4.49              
ATOM   2541 2HD2 LEU A 158     119.291  96.620  88.087  1.00  4.49              
ATOM   2542 3HD2 LEU A 158     120.528  96.201  86.877  1.00  4.49              
ATOM   2543  C   LEU A 158     119.567 100.475  88.840  1.00  4.49              
ATOM   2544  O   LEU A 158     120.495 101.234  89.116  1.00  4.49              
ATOM   2545  N   GLN A 159     118.504 100.323  89.632  1.00  4.44              
ATOM   2546  H   GLN A 159     117.810  99.633  89.377  1.00  4.44              
ATOM   2547  CA  GLN A 159     118.158 101.237  90.717  1.00  4.44              
ATOM   2548  HA  GLN A 159     118.716 102.161  90.584  1.00  4.44              
ATOM   2549  CB  GLN A 159     116.659 101.580  90.618  1.00  4.44              
ATOM   2550  HB1 GLN A 159     116.346 102.103  91.523  1.00  4.44              
ATOM   2551  HB2 GLN A 159     116.081 100.657  90.543  1.00  4.44              
ATOM   2552  CG  GLN A 159     116.353 102.482  89.414  1.00  4.44              
ATOM   2553  HG1 GLN A 159     116.764 102.051  88.506  1.00  4.44              
ATOM   2554  HG2 GLN A 159     116.827 103.448  89.557  1.00  4.44              
ATOM   2555  CD  GLN A 159     114.861 102.712  89.218  1.00  4.44              
ATOM   2556  OE1 GLN A 159     114.236 103.521  89.890  1.00  4.44              
ATOM   2557  NE2 GLN A 159     114.239 102.010  88.299  1.00  4.44              
ATOM   2558 1HE2 GLN A 159     114.793 101.445  87.678  1.00  4.44              
ATOM   2559 2HE2 GLN A 159     113.301 102.297  88.088  1.00  4.44              
ATOM   2560  C   GLN A 159     118.505 100.750  92.122  1.00  4.44              
ATOM   2561  O   GLN A 159     118.549 101.567  93.036  1.00  4.44              
ATOM   2562  N   PHE A 160     118.806  99.469  92.316  1.00  3.96              
ATOM   2563  H   PHE A 160     118.736  98.839  91.530  1.00  3.96              
ATOM   2564  CA  PHE A 160     119.201  98.910  93.609  1.00  3.96              
ATOM   2565  HA  PHE A 160     119.735  99.664  94.165  1.00  3.96              
ATOM   2566  CB  PHE A 160     117.906  98.553  94.368  1.00  3.96              
ATOM   2567  HB1 PHE A 160     117.374  97.798  93.793  1.00  3.96              
ATOM   2568  HB2 PHE A 160     117.273  99.441  94.373  1.00  3.96              
ATOM   2569  CG  PHE A 160     117.969  98.078  95.812  1.00  3.96              
ATOM   2570  CD1 PHE A 160     116.757  97.710  96.432  1.00  3.96              
ATOM   2571  HD1 PHE A 160     115.828  97.776  95.880  1.00  3.96              
ATOM   2572  CE1 PHE A 160     116.736  97.299  97.777  1.00  3.96              
ATOM   2573  HE1 PHE A 160     115.799  97.039  98.252  1.00  3.96              
ATOM   2574  CZ  PHE A 160     117.926  97.276  98.523  1.00  3.96              
ATOM   2575  HZ  PHE A 160     117.913  96.989  99.568  1.00  3.96              
ATOM   2576  CE2 PHE A 160     119.135  97.651  97.916  1.00  3.96              
ATOM   2577  HE2 PHE A 160     120.047  97.655  98.498  1.00  3.96              
ATOM   2578  CD2 PHE A 160     119.162  98.040  96.566  1.00  3.96              
ATOM   2579  HD2 PHE A 160     120.105  98.344  96.145  1.00  3.96              
ATOM   2580  C   PHE A 160     120.107  97.705  93.355  1.00  3.96              
ATOM   2581  O   PHE A 160     119.693  96.779  92.654  1.00  3.96              
ATOM   2582  N   LEU A 161     121.309  97.702  93.936  1.00  3.93              
ATOM   2583  H   LEU A 161     121.574  98.486  94.522  1.00  3.93              
ATOM   2584  CA  LEU A 161     122.210  96.527  93.900  1.00  3.93              
ATOM   2585  HA  LEU A 161     121.837  95.758  93.222  1.00  3.93              
ATOM   2586  CB  LEU A 161     123.627  96.967  93.470  1.00  3.93              
ATOM   2587  HB1 LEU A 161     124.326  96.167  93.716  1.00  3.93              
ATOM   2588  HB2 LEU A 161     123.910  97.834  94.070  1.00  3.93              
ATOM   2589  CG  LEU A 161     123.821  97.306  91.986  1.00  3.93              
ATOM   2590  HG  LEU A 161     123.085  98.048  91.682  1.00  3.93              
ATOM   2591  CD1 LEU A 161     125.220  97.883  91.775  1.00  3.93              
ATOM   2592 1HD1 LEU A 161     125.341  98.186  90.734  1.00  3.93              
ATOM   2593 2HD1 LEU A 161     125.354  98.756  92.410  1.00  3.93              
ATOM   2594 3HD1 LEU A 161     125.979  97.140  92.021  1.00  3.93              
ATOM   2595  CD2 LEU A 161     123.701  96.074  91.090  1.00  3.93              
ATOM   2596 1HD2 LEU A 161     123.878  96.354  90.051  1.00  3.93              
ATOM   2597 2HD2 LEU A 161     124.424  95.314  91.389  1.00  3.93              
ATOM   2598 3HD2 LEU A 161     122.700  95.667  91.173  1.00  3.93              
ATOM   2599  C   LEU A 161     122.337  95.911  95.295  1.00  3.93              
ATOM   2600  O   LEU A 161     122.364  96.665  96.276  1.00  3.93              
ATOM   2601  N   ASP A 162     122.464  94.577  95.387  1.00  3.93              
ATOM   2602  H   ASP A 162     122.439  93.985  94.561  1.00  3.93              
ATOM   2603  CA  ASP A 162     122.574  93.929  96.707  1.00  3.93              
ATOM   2604  HA  ASP A 162     122.565  94.673  97.496  1.00  3.93              
ATOM   2605  CB  ASP A 162     121.344  93.024  96.913  1.00  3.93              
ATOM   2606  HB1 ASP A 162     121.579  91.997  96.669  1.00  3.93              
ATOM   2607  HB2 ASP A 162     120.545  93.325  96.241  1.00  3.93              
ATOM   2608  CG  ASP A 162     120.817  93.045  98.335  1.00  3.93              
ATOM   2609  OD1 ASP A 162     119.970  93.928  98.603  1.00  3.93              
ATOM   2610  OD2 ASP A 162     121.206  92.189  99.159  1.00  3.93              
ATOM   2611  C   ASP A 162     123.873  93.107  96.841  1.00  3.93              
ATOM   2612  O   ASP A 162     123.935  91.913  96.511  1.00  3.93              
ATOM   2613  N   LEU A 163     124.939  93.768  97.304  1.00  4.45              
ATOM   2614  H   LEU A 163     124.845  94.730  97.620  1.00  4.45              
ATOM   2615  CA  LEU A 163     126.287  93.204  97.312  1.00  4.45              
ATOM   2616  HA  LEU A 163     126.271  92.346  96.649  1.00  4.45              
ATOM   2617  CB  LEU A 163     127.303  94.240  96.760  1.00  4.45              
ATOM   2618  HB1 LEU A 163     128.236  93.730  96.527  1.00  4.45              
ATOM   2619  HB2 LEU A 163     127.532  94.960  97.544  1.00  4.45              
ATOM   2620  CG  LEU A 163     126.854  95.046  95.521  1.00  4.45              
ATOM   2621  HG  LEU A 163     125.951  95.611  95.751  1.00  4.45              
ATOM   2622  CD1 LEU A 163     127.933  96.059  95.125  1.00  4.45              
ATOM   2623 1HD1 LEU A 163     127.580  96.665  94.290  1.00  4.45              
ATOM   2624 2HD1 LEU A 163     128.133  96.717  95.971  1.00  4.45              
ATOM   2625 3HD1 LEU A 163     128.849  95.543  94.840  1.00  4.45              
ATOM   2626  CD2 LEU A 163     126.566  94.145  94.319  1.00  4.45              
ATOM   2627 1HD2 LEU A 163     126.359  94.754  93.439  1.00  4.45              
ATOM   2628 2HD2 LEU A 163     127.422  93.501  94.124  1.00  4.45              
ATOM   2629 3HD2 LEU A 163     125.686  93.536  94.526  1.00  4.45              
ATOM   2630  C   LEU A 163     126.611  92.753  98.747  1.00  4.45              
ATOM   2631  O   LEU A 163     127.199  93.477  99.568  1.00  4.45              
ATOM   2632  N   ARG A 164     126.184  91.535  99.072  1.00  4.26              
ATOM   2633  H   ARG A 164     125.730  90.987  98.342  1.00  4.26              
ATOM   2634  CA  ARG A 164     125.913  91.169 100.477  1.00  4.26              
ATOM   2635  HA  ARG A 164     126.149  91.984 101.162  1.00  4.26              
ATOM   2636  CB  ARG A 164     124.392  90.895 100.516  1.00  4.26              
ATOM   2637  HB1 ARG A 164     124.165  90.131  99.775  1.00  4.26              
ATOM   2638  HB2 ARG A 164     123.873  91.793 100.179  1.00  4.26              
ATOM   2639  CG  ARG A 164     123.789  90.415 101.849  1.00  4.26              
ATOM   2640  HG1 ARG A 164     124.557  89.937 102.458  1.00  4.26              
ATOM   2641  HG2 ARG A 164     123.025  89.667 101.632  1.00  4.26              
ATOM   2642  CD  ARG A 164     123.134  91.541 102.654  1.00  4.26              
ATOM   2643  HD1 ARG A 164     123.894  92.290 102.869  1.00  4.26              
ATOM   2644  HD2 ARG A 164     122.768  91.129 103.596  1.00  4.26              
ATOM   2645  NE  ARG A 164     122.007  92.166 101.933  1.00  4.26              
ATOM   2646  HE  ARG A 164     121.732  91.783 101.028  1.00  4.26              
ATOM   2647  CZ  ARG A 164     121.480  93.347 102.184  1.00  4.26              
ATOM   2648  NH1 ARG A 164     121.827  94.079 103.206  1.00  4.26              
ATOM   2649 1HH1 ARG A 164     122.639  93.841 103.736  1.00  4.26              
ATOM   2650 2HH1 ARG A 164     121.600  95.067 103.107  1.00  4.26              
ATOM   2651  NH2 ARG A 164     120.619  93.866 101.370  1.00  4.26              
ATOM   2652 1HH2 ARG A 164     120.479  93.399 100.471  1.00  4.26              
ATOM   2653 2HH2 ARG A 164     120.553  94.876 101.393  1.00  4.26              
ATOM   2654  C   ARG A 164     126.759  89.954 100.829  1.00  4.26              
ATOM   2655  O   ARG A 164     126.368  88.830 100.543  1.00  4.26              
ATOM   2656  N   LYS A 165     127.978  90.165 101.328  1.00  4.41              
ATOM   2657  H   LYS A 165     128.209  91.116 101.604  1.00  4.41              
ATOM   2658  CA  LYS A 165     129.046  89.153 101.336  1.00  4.41              
ATOM   2659  HA  LYS A 165     129.961  89.656 101.656  1.00  4.41              
ATOM   2660  CB  LYS A 165     128.715  88.034 102.350  1.00  4.41              
ATOM   2661  HB1 LYS A 165     128.054  87.304 101.881  1.00  4.41              
ATOM   2662  HB2 LYS A 165     128.175  88.450 103.195  1.00  4.41              
ATOM   2663  CG  LYS A 165     129.972  87.323 102.872  1.00  4.41              
ATOM   2664  HG1 LYS A 165     130.729  88.070 103.113  1.00  4.41              
ATOM   2665  HG2 LYS A 165     130.375  86.675 102.093  1.00  4.41              
ATOM   2666  CD  LYS A 165     129.724  86.491 104.140  1.00  4.41              
ATOM   2667  HD1 LYS A 165     129.403  87.144 104.953  1.00  4.41              
ATOM   2668  HD2 LYS A 165     130.681  86.056 104.431  1.00  4.41              
ATOM   2669  CE  LYS A 165     128.723  85.341 103.960  1.00  4.41              
ATOM   2670  HE1 LYS A 165     128.933  84.578 104.714  1.00  4.41              
ATOM   2671  HE2 LYS A 165     128.875  84.877 102.979  1.00  4.41              
ATOM   2672  NZ  LYS A 165     127.306  85.760 104.092  1.00  4.41              
ATOM   2673  HZ1 LYS A 165     126.715  84.943 103.905  1.00  4.41              
ATOM   2674  HZ2 LYS A 165     127.075  86.168 104.980  1.00  4.41              
ATOM   2675  HZ3 LYS A 165     127.000  86.358 103.325  1.00  4.41              
ATOM   2676  C   LYS A 165     129.309  88.627  99.919  1.00  4.41              
ATOM   2677  O   LYS A 165     129.482  87.429  99.708  1.00  4.41              
ATOM   2678  N   ASN A 166     129.363  89.528  98.929  1.00  4.47              
ATOM   2679  H   ASN A 166     129.190  90.479  99.210  1.00  4.47              
ATOM   2680  CA  ASN A 166     130.386  89.314  97.896  1.00  4.47              
ATOM   2681  HA  ASN A 166     130.292  88.327  97.456  1.00  4.47              
ATOM   2682  CB  ASN A 166     130.439  90.388  96.793  1.00  4.47              
ATOM   2683  HB1 ASN A 166     131.307  90.206  96.158  1.00  4.47              
ATOM   2684  HB2 ASN A 166     130.554  91.376  97.240  1.00  4.47              
ATOM   2685  CG  ASN A 166     129.227  90.370  95.915  1.00  4.47              
ATOM   2686  OD1 ASN A 166     129.148  89.732  94.882  1.00  4.47              
ATOM   2687  ND2 ASN A 166     128.222  91.043  96.366  1.00  4.47              
ATOM   2688 1HD2 ASN A 166     128.296  91.492  97.255  1.00  4.47              
ATOM   2689 2HD2 ASN A 166     127.316  90.821  95.973  1.00  4.47              
ATOM   2690  C   ASN A 166     131.724  89.395  98.635  1.00  4.47              
ATOM   2691  O   ASN A 166     131.998  90.380  99.321  1.00  4.47              
ATOM   2692  N   GLU A 167     132.539  88.360  98.510  1.00  4.38              
ATOM   2693  H   GLU A 167     132.171  87.543  98.036  1.00  4.38              
ATOM   2694  CA  GLU A 167     133.805  88.213  99.209  1.00  4.38              
ATOM   2695  HA  GLU A 167     133.645  88.559 100.232  1.00  4.38              
ATOM   2696  CB  GLU A 167     134.167  86.720  99.313  1.00  4.38              
ATOM   2697  HB1 GLU A 167     134.541  86.370  98.352  1.00  4.38              
ATOM   2698  HB2 GLU A 167     133.263  86.158  99.555  1.00  4.38              
ATOM   2699  CG  GLU A 167     135.205  86.429 100.408  1.00  4.38              
ATOM   2700  HG1 GLU A 167     134.870  86.883 101.343  1.00  4.38              
ATOM   2701  HG2 GLU A 167     136.161  86.877 100.131  1.00  4.38              
ATOM   2702  CD  GLU A 167     135.396  84.919 100.609  1.00  4.38              
ATOM   2703  OE1 GLU A 167     135.536  84.186  99.601  1.00  4.38              
ATOM   2704  OE2 GLU A 167     135.414  84.434 101.754  1.00  4.38              
ATOM   2705  C   GLU A 167     134.913  89.095  98.626  1.00  4.38              
ATOM   2706  O   GLU A 167     135.847  88.599  97.994  1.00  4.38              
ATOM   2707  N   LEU A 168     134.745  90.411  98.831  1.00  4.50              
ATOM   2708  H   LEU A 168     133.874  90.659  99.290  1.00  4.50              
ATOM   2709  CA  LEU A 168     135.601  91.530  98.421  1.00  4.50              
ATOM   2710  HA  LEU A 168     135.691  91.487  97.335  1.00  4.50              
ATOM   2711  CB  LEU A 168     134.947  92.880  98.780  1.00  4.50              
ATOM   2712  HB1 LEU A 168     135.675  93.666  98.583  1.00  4.50              
ATOM   2713  HB2 LEU A 168     134.733  92.895  99.850  1.00  4.50              
ATOM   2714  CG  LEU A 168     133.659  93.236  98.011  1.00  4.50              
ATOM   2715  HG  LEU A 168     132.839  92.620  98.374  1.00  4.50              
ATOM   2716  CD1 LEU A 168     133.318  94.703  98.282  1.00  4.50              
ATOM   2717 1HD1 LEU A 168     132.320  94.925  97.907  1.00  4.50              
ATOM   2718 2HD1 LEU A 168     133.359  94.910  99.346  1.00  4.50              
ATOM   2719 3HD1 LEU A 168     134.043  95.348  97.784  1.00  4.50              
ATOM   2720  CD2 LEU A 168     133.765  93.076  96.492  1.00  4.50              
ATOM   2721 1HD2 LEU A 168     132.862  93.464  96.020  1.00  4.50              
ATOM   2722 2HD2 LEU A 168     134.632  93.621  96.114  1.00  4.50              
ATOM   2723 3HD2 LEU A 168     133.852  92.021  96.236  1.00  4.50              
ATOM   2724  C   LEU A 168     137.038  91.421  98.941  1.00  4.50              
ATOM   2725  O   LEU A 168     137.468  92.106  99.874  1.00  4.50              
ATOM   2726  N   MET A 169     137.776  90.517  98.303  1.00  4.56              
ATOM   2727  H   MET A 169     137.275  89.906  97.666  1.00  4.56              
ATOM   2728  CA  MET A 169     139.191  90.259  98.526  1.00  4.56              
ATOM   2729  HA  MET A 169     139.360  90.262  99.604  1.00  4.56              
ATOM   2730  CB  MET A 169     139.567  88.858  98.029  1.00  4.56              
ATOM   2731  HB1 MET A 169     139.033  88.129  98.642  1.00  4.56              
ATOM   2732  HB2 MET A 169     140.634  88.694  98.183  1.00  4.56              
ATOM   2733  CG  MET A 169     139.213  88.581  96.566  1.00  4.56              
ATOM   2734  HG1 MET A 169     138.140  88.715  96.429  1.00  4.56              
ATOM   2735  HG2 MET A 169     139.426  87.534  96.387  1.00  4.56              
ATOM   2736  SD  MET A 169     140.070  89.549  95.292  1.00  4.56              
ATOM   2737  CE  MET A 169     141.773  88.961  95.479  1.00  4.56              
ATOM   2738  HE1 MET A 169     142.398  89.428  94.718  1.00  4.56              
ATOM   2739  HE2 MET A 169     142.153  89.228  96.465  1.00  4.56              
ATOM   2740  HE3 MET A 169     141.806  87.879  95.351  1.00  4.56              
ATOM   2741  C   MET A 169     140.111  91.350  97.958  1.00  4.56              
ATOM   2742  O   MET A 169     141.207  91.527  98.484  1.00  4.56              
ATOM   2743  N   ASN A 170     139.628  92.158  97.003  1.00  4.75              
ATOM   2744  H   ASN A 170     138.735  91.918  96.602  1.00  4.75              
ATOM   2745  CA  ASN A 170     140.008  93.564  96.944  1.00  4.75              
ATOM   2746  HA  ASN A 170     140.872  93.695  97.600  1.00  4.75              
ATOM   2747  CB  ASN A 170     140.467  94.048  95.557  1.00  4.75              
ATOM   2748  HB1 ASN A 170     139.609  94.122  94.888  1.00  4.75              
ATOM   2749  HB2 ASN A 170     141.172  93.327  95.144  1.00  4.75              
ATOM   2750  CG  ASN A 170     141.169  95.410  95.638  1.00  4.75              
ATOM   2751  OD1 ASN A 170     141.316  96.023  96.687  1.00  4.75              
ATOM   2752  ND2 ASN A 170     141.625  95.943  94.533  1.00  4.75              
ATOM   2753 1HD2 ASN A 170     141.507  95.465  93.658  1.00  4.75              
ATOM   2754 2HD2 ASN A 170     142.098  96.827  94.614  1.00  4.75              
ATOM   2755  C   ASN A 170     138.865  94.379  97.535  1.00  4.75              
ATOM   2756  O   ASN A 170     137.698  94.227  97.176  1.00  4.75              
ATOM   2757  N   PHE A 171     139.276  95.213  98.475  1.00  4.79              
ATOM   2758  H   PHE A 171     140.283  95.312  98.535  1.00  4.79              
ATOM   2759  CA  PHE A 171     138.524  95.829  99.555  1.00  4.79              
ATOM   2760  HA  PHE A 171     137.457  95.654  99.413  1.00  4.79              
ATOM   2761  CB  PHE A 171     138.990  95.154 100.857  1.00  4.79              
ATOM   2762  HB1 PHE A 171     138.488  94.193 100.908  1.00  4.79              
ATOM   2763  HB2 PHE A 171     138.657  95.729 101.720  1.00  4.79              
ATOM   2764  CG  PHE A 171     140.490  94.903 100.960  1.00  4.79              
ATOM   2765  CD1 PHE A 171     140.988  93.590 100.844  1.00  4.79              
ATOM   2766  HD1 PHE A 171     140.309  92.766 100.662  1.00  4.79              
ATOM   2767  CE1 PHE A 171     142.372  93.344 100.902  1.00  4.79              
ATOM   2768  HE1 PHE A 171     142.749  92.338 100.751  1.00  4.79              
ATOM   2769  CZ  PHE A 171     143.270  94.411 101.070  1.00  4.79              
ATOM   2770  HZ  PHE A 171     144.337  94.226 101.070  1.00  4.79              
ATOM   2771  CE2 PHE A 171     142.781  95.725 101.163  1.00  4.79              
ATOM   2772  HE2 PHE A 171     143.474  96.555 101.236  1.00  4.79              
ATOM   2773  CD2 PHE A 171     141.399  95.971 101.094  1.00  4.79              
ATOM   2774  HD2 PHE A 171     141.046  96.993 101.109  1.00  4.79              
ATOM   2775  C   PHE A 171     138.762  97.339  99.546  1.00  4.79              
ATOM   2776  O   PHE A 171     138.723  97.990 100.589  1.00  4.79              
ATOM   2777  N   SER A 172     139.047  97.874  98.359  1.00  4.73              
ATOM   2778  H   SER A 172     139.121  97.254  97.563  1.00  4.73              
ATOM   2779  CA  SER A 172     139.260  99.288  98.112  1.00  4.73              
ATOM   2780  HA  SER A 172     138.997  99.850  99.009  1.00  4.73              
ATOM   2781  CB  SER A 172     140.731  99.577  97.828  1.00  4.73              
ATOM   2782  HB1 SER A 172     141.019  99.178  96.853  1.00  4.73              
ATOM   2783  HB2 SER A 172     141.347  99.120  98.604  1.00  4.73              
ATOM   2784  OG  SER A 172     140.905 100.978  97.862  1.00  4.73              
ATOM   2785  HG  SER A 172     141.843 101.175  97.764  1.00  4.73              
ATOM   2786  C   SER A 172     138.353  99.752  96.985  1.00  4.73              
ATOM   2787  O   SER A 172     138.574  99.422  95.822  1.00  4.73              
ATOM   2788  N   ALA A 173     137.289 100.476  97.340  1.00  4.73              
ATOM   2789  H   ALA A 173     137.164 100.701  98.315  1.00  4.73              
ATOM   2790  CA  ALA A 173     136.237 100.891  96.414  1.00  4.73              
ATOM   2791  HA  ALA A 173     135.820  99.997  95.948  1.00  4.73              
ATOM   2792  CB  ALA A 173     135.124 101.577  97.218  1.00  4.73              
ATOM   2793  HB1 ALA A 173     134.304 101.844  96.549  1.00  4.73              
ATOM   2794  HB2 ALA A 173     134.736 100.905  97.982  1.00  4.73              
ATOM   2795  HB3 ALA A 173     135.504 102.486  97.687  1.00  4.73              
ATOM   2796  C   ALA A 173     136.710 101.807  95.264  1.00  4.73              
ATOM   2797  O   ALA A 173     135.934 102.077  94.359  1.00  4.73              
ATOM   2798  N   VAL A 174     137.971 102.252  95.233  1.00  4.95              
ATOM   2799  H   VAL A 174     138.595 101.998  95.983  1.00  4.95              
ATOM   2800  CA  VAL A 174     138.525 102.988  94.076  1.00  4.95              
ATOM   2801  HA  VAL A 174     137.820 103.778  93.816  1.00  4.95              
ATOM   2802  CB  VAL A 174     139.863 103.680  94.419  1.00  4.95              
ATOM   2803  HB  VAL A 174     140.148 104.310  93.576  1.00  4.95              
ATOM   2804  CG1 VAL A 174     139.720 104.590  95.647  1.00  4.95              
ATOM   2805 1HG1 VAL A 174     140.625 105.186  95.772  1.00  4.95              
ATOM   2806 2HG1 VAL A 174     138.878 105.269  95.503  1.00  4.95              
ATOM   2807 3HG1 VAL A 174     139.557 104.002  96.549  1.00  4.95              
ATOM   2808  CG2 VAL A 174     141.006 102.689  94.678  1.00  4.95              
ATOM   2809 1HG2 VAL A 174     140.732 101.991  95.464  1.00  4.95              
ATOM   2810 2HG2 VAL A 174     141.230 102.132  93.767  1.00  4.95              
ATOM   2811 3HG2 VAL A 174     141.904 103.233  94.971  1.00  4.95              
ATOM   2812  C   VAL A 174     138.692 102.143  92.814  1.00  4.95              
ATOM   2813  O   VAL A 174     138.878 102.692  91.735  1.00  4.95              
ATOM   2814  N   VAL A 175     138.613 100.814  92.938  1.00  4.93              
ATOM   2815  H   VAL A 175     138.516 100.424  93.867  1.00  4.93              
ATOM   2816  CA  VAL A 175     138.523  99.892  91.794  1.00  4.93              
ATOM   2817  HA  VAL A 175     138.941 100.389  90.918  1.00  4.93              
ATOM   2818  CB  VAL A 175     139.370  98.625  92.075  1.00  4.93              
ATOM   2819  HB  VAL A 175     140.244  98.935  92.651  1.00  4.93              
ATOM   2820  CG1 VAL A 175     138.649  97.540  92.892  1.00  4.93              
ATOM   2821 1HG1 VAL A 175     139.361  96.773  93.189  1.00  4.93              
ATOM   2822 2HG1 VAL A 175     138.212  97.974  93.788  1.00  4.93              
ATOM   2823 3HG1 VAL A 175     137.861  97.070  92.302  1.00  4.93              
ATOM   2824  CG2 VAL A 175     139.915  97.993  90.789  1.00  4.93              
ATOM   2825 1HG2 VAL A 175     140.587  97.171  91.035  1.00  4.93              
ATOM   2826 2HG2 VAL A 175     139.099  97.614  90.172  1.00  4.93              
ATOM   2827 3HG2 VAL A 175     140.469  98.740  90.220  1.00  4.93              
ATOM   2828  C   VAL A 175     137.060  99.549  91.445  1.00  4.93              
ATOM   2829  O   VAL A 175     136.813  98.728  90.564  1.00  4.93              
ATOM   2830  N   HIS A 176     136.064 100.101  92.154  1.00  4.72              
ATOM   2831  H   HIS A 176     136.276 100.839  92.814  1.00  4.72              
ATOM   2832  CA  HIS A 176     134.652  99.810  91.879  1.00  4.72              
ATOM   2833  HA  HIS A 176     134.584  98.732  91.731  1.00  4.72              
ATOM   2834  CB  HIS A 176     133.738 100.150  93.074  1.00  4.72              
ATOM   2835  HB1 HIS A 176     134.288 100.013  94.004  1.00  4.72              
ATOM   2836  HB2 HIS A 176     132.935  99.414  93.083  1.00  4.72              
ATOM   2837  CG  HIS A 176     133.074 101.511  93.098  1.00  4.72              
ATOM   2838  ND1 HIS A 176     131.807 101.751  93.637  1.00  4.72              
ATOM   2839  CE1 HIS A 176     131.612 103.076  93.547  1.00  4.72              
ATOM   2840  HE1 HIS A 176     130.735 103.594  93.914  1.00  4.72              
ATOM   2841  NE2 HIS A 176     132.662 103.669  92.954  1.00  4.72              
ATOM   2842  HE2 HIS A 176     132.780 104.663  92.813  1.00  4.72              
ATOM   2843  CD2 HIS A 176     133.596 102.699  92.671  1.00  4.72              
ATOM   2844  HD2 HIS A 176     134.580 102.845  92.240  1.00  4.72              
ATOM   2845  C   HIS A 176     134.181 100.452  90.564  1.00  4.72              
ATOM   2846  O   HIS A 176     134.738 101.436  90.086  1.00  4.72              
ATOM   2847  N   SER A 177     133.128  99.895  89.972  1.00  4.68              
ATOM   2848  H   SER A 177     132.708  99.095  90.418  1.00  4.68              
ATOM   2849  CA  SER A 177     132.791 100.150  88.564  1.00  4.68              
ATOM   2850  HA  SER A 177     133.679 100.484  88.024  1.00  4.68              
ATOM   2851  CB  SER A 177     132.367  98.782  87.983  1.00  4.68              
ATOM   2852  HB1 SER A 177     131.658  98.320  88.672  1.00  4.68              
ATOM   2853  HB2 SER A 177     133.242  98.134  87.916  1.00  4.68              
ATOM   2854  OG  SER A 177     131.737  98.837  86.722  1.00  4.68              
ATOM   2855  HG  SER A 177     132.422  98.765  86.035  1.00  4.68              
ATOM   2856  C   SER A 177     131.689 101.192  88.323  1.00  4.68              
ATOM   2857  O   SER A 177     131.544 101.694  87.213  1.00  4.68              
ATOM   2858  N   ILE A 178     130.917 101.527  89.359  1.00  4.63              
ATOM   2859  H   ILE A 178     131.247 101.214  90.260  1.00  4.63              
ATOM   2860  CA  ILE A 178     129.518 102.005  89.324  1.00  4.63              
ATOM   2861  HA  ILE A 178     128.911 101.184  88.943  1.00  4.63              
ATOM   2862  CB  ILE A 178     129.108 102.252  90.808  1.00  4.63              
ATOM   2863  HB  ILE A 178     130.012 102.491  91.370  1.00  4.63              
ATOM   2864  CG2 ILE A 178     128.155 103.433  91.070  1.00  4.63              
ATOM   2865 1HG2 ILE A 178     127.955 103.524  92.138  1.00  4.63              
ATOM   2866 2HG2 ILE A 178     128.609 104.367  90.736  1.00  4.63              
ATOM   2867 3HG2 ILE A 178     127.212 103.285  90.544  1.00  4.63              
ATOM   2868  CG1 ILE A 178     128.493 100.986  91.447  1.00  4.63              
ATOM   2869 1HG1 ILE A 178     127.550 100.755  90.951  1.00  4.63              
ATOM   2870 2HG1 ILE A 178     128.279 101.198  92.493  1.00  4.63              
ATOM   2871  CD1 ILE A 178     129.375  99.730  91.417  1.00  4.63              
ATOM   2872  HD1 ILE A 178     128.894  98.940  91.994  1.00  4.63              
ATOM   2873  HD2 ILE A 178     129.505  99.378  90.394  1.00  4.63              
ATOM   2874  HD3 ILE A 178     130.348  99.947  91.859  1.00  4.63              
ATOM   2875  C   ILE A 178     129.178 103.190  88.389  1.00  4.63              
ATOM   2876  O   ILE A 178     128.007 103.462  88.148  1.00  4.63              
ATOM   2877  N   SER A 179     130.145 103.904  87.820  1.00  4.75              
ATOM   2878  H   SER A 179     131.078 103.508  87.875  1.00  4.75              
ATOM   2879  CA  SER A 179     129.978 105.230  87.209  1.00  4.75              
ATOM   2880  HA  SER A 179     129.716 105.914  88.017  1.00  4.75              
ATOM   2881  CB  SER A 179     131.334 105.693  86.663  1.00  4.75              
ATOM   2882  HB1 SER A 179     131.585 105.123  85.767  1.00  4.75              
ATOM   2883  HB2 SER A 179     132.104 105.521  87.417  1.00  4.75              
ATOM   2884  OG  SER A 179     131.297 107.074  86.360  1.00  4.75              
ATOM   2885  HG  SER A 179     132.188 107.330  86.094  1.00  4.75              
ATOM   2886  C   SER A 179     128.898 105.405  86.140  1.00  4.75              
ATOM   2887  O   SER A 179     128.256 106.458  86.036  1.00  4.75              
ATOM   2888  N   ASN A 180     128.651 104.378  85.337  1.00  4.81              
ATOM   2889  H   ASN A 180     129.159 103.520  85.498  1.00  4.81              
ATOM   2890  CA  ASN A 180     127.638 104.428  84.279  1.00  4.81              
ATOM   2891  HA  ASN A 180     127.596 105.443  83.887  1.00  4.81              
ATOM   2892  CB  ASN A 180     128.111 103.537  83.118  1.00  4.81              
ATOM   2893  HB1 ASN A 180     127.341 103.501  82.348  1.00  4.81              
ATOM   2894  HB2 ASN A 180     128.288 102.523  83.478  1.00  4.81              
ATOM   2895  CG  ASN A 180     129.384 104.107  82.492  1.00  4.81              
ATOM   2896  OD1 ASN A 180     129.536 105.314  82.361  1.00  4.81              
ATOM   2897  ND2 ASN A 180     130.335 103.275  82.130  1.00  4.81              
ATOM   2898 1HD2 ASN A 180     130.230 102.281  82.233  1.00  4.81              
ATOM   2899 2HD2 ASN A 180     131.168 103.667  81.722  1.00  4.81              
ATOM   2900  C   ASN A 180     126.216 104.159  84.801  1.00  4.81              
ATOM   2901  O   ASN A 180     125.253 104.371  84.070  1.00  4.81              
ATOM   2902  N   LEU A 181     126.063 103.820  86.085  1.00  4.73              
ATOM   2903  H   LEU A 181     126.895 103.720  86.656  1.00  4.73              
ATOM   2904  CA  LEU A 181     124.795 103.524  86.751  1.00  4.73              
ATOM   2905  HA  LEU A 181     124.103 103.172  85.984  1.00  4.73              
ATOM   2906  CB  LEU A 181     124.960 102.338  87.730  1.00  4.73              
ATOM   2907  HB1 LEU A 181     123.964 102.042  88.057  1.00  4.73              
ATOM   2908  HB2 LEU A 181     125.516 102.675  88.606  1.00  4.73              
ATOM   2909  CG  LEU A 181     125.657 101.085  87.154  1.00  4.73              
ATOM   2910  HG  LEU A 181     126.700 101.319  86.939  1.00  4.73              
ATOM   2911  CD1 LEU A 181     125.631  99.932  88.159  1.00  4.73              
ATOM   2912 1HD1 LEU A 181     124.604  99.624  88.354  1.00  4.73              
ATOM   2913 2HD1 LEU A 181     126.192  99.087  87.762  1.00  4.73              
ATOM   2914 3HD1 LEU A 181     126.098 100.248  89.089  1.00  4.73              
ATOM   2915  CD2 LEU A 181     125.000 100.582  85.865  1.00  4.73              
ATOM   2916 1HD2 LEU A 181     125.490  99.661  85.549  1.00  4.73              
ATOM   2917 2HD2 LEU A 181     123.939 100.393  86.032  1.00  4.73              
ATOM   2918 3HD2 LEU A 181     125.121 101.311  85.066  1.00  4.73              
ATOM   2919  C   LEU A 181     124.112 104.756  87.354  1.00  4.73              
ATOM   2920  O   LEU A 181     124.044 104.954  88.563  1.00  4.73              
ATOM   2921  N   LYS A 182     123.594 105.616  86.475  1.00  4.75              
ATOM   2922  H   LYS A 182     123.700 105.382  85.495  1.00  4.75              
ATOM   2923  CA  LYS A 182     123.084 106.956  86.837  1.00  4.75              
ATOM   2924  HA  LYS A 182     123.740 107.347  87.617  1.00  4.75              
ATOM   2925  CB  LYS A 182     123.227 107.899  85.624  1.00  4.75              
ATOM   2926  HB1 LYS A 182     123.017 108.922  85.940  1.00  4.75              
ATOM   2927  HB2 LYS A 182     122.514 107.614  84.848  1.00  4.75              
ATOM   2928  CG  LYS A 182     124.666 107.819  85.061  1.00  4.75              
ATOM   2929  HG1 LYS A 182     124.820 106.826  84.646  1.00  4.75              
ATOM   2930  HG2 LYS A 182     125.373 107.962  85.880  1.00  4.75              
ATOM   2931  CD  LYS A 182     124.998 108.812  83.944  1.00  4.75              
ATOM   2932  HD1 LYS A 182     125.112 109.814  84.362  1.00  4.75              
ATOM   2933  HD2 LYS A 182     124.176 108.829  83.226  1.00  4.75              
ATOM   2934  CE  LYS A 182     126.280 108.383  83.201  1.00  4.75              
ATOM   2935  HE1 LYS A 182     126.471 109.099  82.395  1.00  4.75              
ATOM   2936  HE2 LYS A 182     126.099 107.409  82.734  1.00  4.75              
ATOM   2937  NZ  LYS A 182     127.470 108.289  84.089  1.00  4.75              
ATOM   2938  HZ1 LYS A 182     128.300 108.042  83.564  1.00  4.75              
ATOM   2939  HZ2 LYS A 182     127.636 109.157  84.578  1.00  4.75              
ATOM   2940  HZ3 LYS A 182     127.364 107.567  84.801  1.00  4.75              
ATOM   2941  C   LYS A 182     121.696 106.960  87.489  1.00  4.75              
ATOM   2942  O   LYS A 182     121.299 107.947  88.099  1.00  4.75              
ATOM   2943  N   GLU A 183     121.006 105.826  87.400  1.00  4.68              
ATOM   2944  H   GLU A 183     121.394 105.104  86.813  1.00  4.68              
ATOM   2945  CA  GLU A 183     119.779 105.470  88.127  1.00  4.68              
ATOM   2946  HA  GLU A 183     119.186 106.365  88.327  1.00  4.68              
ATOM   2947  CB  GLU A 183     118.974 104.525  87.216  1.00  4.68              
ATOM   2948  HB1 GLU A 183     118.356 103.849  87.803  1.00  4.68              
ATOM   2949  HB2 GLU A 183     119.670 103.898  86.669  1.00  4.68              
ATOM   2950  CG  GLU A 183     118.075 105.282  86.230  1.00  4.68              
ATOM   2951  HG1 GLU A 183     117.882 104.665  85.353  1.00  4.68              
ATOM   2952  HG2 GLU A 183     118.581 106.186  85.881  1.00  4.68              
ATOM   2953  CD  GLU A 183     116.752 105.628  86.912  1.00  4.68              
ATOM   2954  OE1 GLU A 183     116.598 106.789  87.350  1.00  4.68              
ATOM   2955  OE2 GLU A 183     115.920 104.717  87.128  1.00  4.68              
ATOM   2956  C   GLU A 183     120.029 104.783  89.475  1.00  4.68              
ATOM   2957  O   GLU A 183     119.061 104.489  90.174  1.00  4.68              
ATOM   2958  N   LEU A 184     121.285 104.505  89.848  1.00  4.62              
ATOM   2959  H   LEU A 184     122.055 104.792  89.259  1.00  4.62              
ATOM   2960  CA  LEU A 184     121.609 103.731  91.042  1.00  4.62              
ATOM   2961  HA  LEU A 184     120.981 102.843  91.005  1.00  4.62              
ATOM   2962  CB  LEU A 184     123.063 103.265  90.973  1.00  4.62              
ATOM   2963  HB1 LEU A 184     123.720 104.130  91.082  1.00  4.62              
ATOM   2964  HB2 LEU A 184     123.221 102.833  89.989  1.00  4.62              
ATOM   2965  CG  LEU A 184     123.447 102.208  92.016  1.00  4.62              
ATOM   2966  HG  LEU A 184     123.352 102.637  93.007  1.00  4.62              
ATOM   2967  CD1 LEU A 184     122.611 100.929  91.970  1.00  4.62              
ATOM   2968 1HD1 LEU A 184     123.001 100.212  92.692  1.00  4.62              
ATOM   2969 2HD1 LEU A 184     121.577 101.141  92.231  1.00  4.62              
ATOM   2970 3HD1 LEU A 184     122.655 100.505  90.968  1.00  4.62              
ATOM   2971  CD2 LEU A 184     124.902 101.824  91.755  1.00  4.62              
ATOM   2972 1HD2 LEU A 184     125.218 101.031  92.425  1.00  4.62              
ATOM   2973 2HD2 LEU A 184     125.015 101.480  90.729  1.00  4.62              
ATOM   2974 3HD2 LEU A 184     125.529 102.697  91.921  1.00  4.62              
ATOM   2975  C   LEU A 184     121.254 104.491  92.329  1.00  4.62              
ATOM   2976  O   LEU A 184     121.957 105.410  92.748  1.00  4.62              
ATOM   2977  N   LYS A 185     120.138 104.090  92.946  1.00  4.57              
ATOM   2978  H   LYS A 185     119.608 103.351  92.501  1.00  4.57              
ATOM   2979  CA  LYS A 185     119.497 104.787  94.067  1.00  4.57              
ATOM   2980  HA  LYS A 185     119.951 105.763  94.192  1.00  4.57              
ATOM   2981  CB  LYS A 185     117.989 104.965  93.771  1.00  4.57              
ATOM   2982  HB1 LYS A 185     117.480 105.311  94.673  1.00  4.57              
ATOM   2983  HB2 LYS A 185     117.571 103.992  93.511  1.00  4.57              
ATOM   2984  CG  LYS A 185     117.693 105.973  92.650  1.00  4.57              
ATOM   2985  HG1 LYS A 185     118.555 106.027  91.993  1.00  4.57              
ATOM   2986  HG2 LYS A 185     117.545 106.960  93.088  1.00  4.57              
ATOM   2987  CD  LYS A 185     116.450 105.618  91.820  1.00  4.57              
ATOM   2988  HD1 LYS A 185     115.551 105.821  92.403  1.00  4.57              
ATOM   2989  HD2 LYS A 185     116.480 104.560  91.564  1.00  4.57              
ATOM   2990  CE  LYS A 185     116.446 106.440  90.525  1.00  4.57              
ATOM   2991  HE1 LYS A 185     117.374 106.229  89.984  1.00  4.57              
ATOM   2992  HE2 LYS A 185     116.440 107.506  90.764  1.00  4.57              
ATOM   2993  NZ  LYS A 185     115.301 106.113  89.644  1.00  4.57              
ATOM   2994  HZ1 LYS A 185     115.464 106.505  88.712  1.00  4.57              
ATOM   2995  HZ2 LYS A 185     115.228 105.115  89.472  1.00  4.57              
ATOM   2996  HZ3 LYS A 185     114.422 106.436  90.005  1.00  4.57              
ATOM   2997  C   LYS A 185     119.640 104.069  95.394  1.00  4.57              
ATOM   2998  O   LYS A 185     119.611 104.736  96.422  1.00  4.57              
ATOM   2999  N   SER A 186     119.835 102.751  95.425  1.00  4.07              
ATOM   3000  H   SER A 186     119.760 102.203  94.573  1.00  4.07              
ATOM   3001  CA  SER A 186     120.240 102.107  96.677  1.00  4.07              
ATOM   3002  HA  SER A 186     120.508 102.829  97.449  1.00  4.07              
ATOM   3003  CB  SER A 186     119.098 101.236  97.197  1.00  4.07              
ATOM   3004  HB1 SER A 186     119.435 100.656  98.057  1.00  4.07              
ATOM   3005  HB2 SER A 186     118.780 100.565  96.404  1.00  4.07              
ATOM   3006  OG  SER A 186     117.997 102.037  97.567  1.00  4.07              
ATOM   3007  HG  SER A 186     117.812 102.664  96.863  1.00  4.07              
ATOM   3008  C   SER A 186     121.465 101.289  96.352  1.00  4.07              
ATOM   3009  O   SER A 186     121.365 100.423  95.489  1.00  4.07              
ATOM   3010  N   LEU A 187     122.611 101.554  96.973  1.00  4.07              
ATOM   3011  H   LEU A 187     122.652 102.273  97.695  1.00  4.07              
ATOM   3012  CA  LEU A 187     123.680 100.558  96.918  1.00  4.07              
ATOM   3013  HA  LEU A 187     123.507  99.811  96.143  1.00  4.07              
ATOM   3014  CB  LEU A 187     125.076 101.156  96.691  1.00  4.07              
ATOM   3015  HB1 LEU A 187     125.787 100.340  96.830  1.00  4.07              
ATOM   3016  HB2 LEU A 187     125.289 101.894  97.456  1.00  4.07              
ATOM   3017  CG  LEU A 187     125.320 101.755  95.303  1.00  4.07              
ATOM   3018  HG  LEU A 187     124.831 101.129  94.562  1.00  4.07              
ATOM   3019  CD1 LEU A 187     124.806 103.185  95.196  1.00  4.07              
ATOM   3020 1HD1 LEU A 187     125.117 103.643  94.258  1.00  4.07              
ATOM   3021 2HD1 LEU A 187     123.719 103.200  95.251  1.00  4.07              
ATOM   3022 3HD1 LEU A 187     125.207 103.764  96.023  1.00  4.07              
ATOM   3023  CD2 LEU A 187     126.822 101.790  95.015  1.00  4.07              
ATOM   3024 1HD2 LEU A 187     126.998 102.251  94.046  1.00  4.07              
ATOM   3025 2HD2 LEU A 187     127.336 102.368  95.784  1.00  4.07              
ATOM   3026 3HD2 LEU A 187     127.221 100.775  95.000  1.00  4.07              
ATOM   3027  C   LEU A 187     123.681  99.849  98.273  1.00  4.07              
ATOM   3028  O   LEU A 187     123.679 100.493  99.326  1.00  4.07              
ATOM   3029  N   ASP A 188     123.763  98.524  98.249  1.00  4.10              
ATOM   3030  H   ASP A 188     123.675  98.015  97.379  1.00  4.10              
ATOM   3031  CA  ASP A 188     124.020  97.762  99.464  1.00  4.10              
ATOM   3032  HA  ASP A 188     124.035  98.426 100.328  1.00  4.10              
ATOM   3033  CB  ASP A 188     122.892  96.762  99.704  1.00  4.10              
ATOM   3034  HB1 ASP A 188     123.027  95.903  99.055  1.00  4.10              
ATOM   3035  HB2 ASP A 188     121.942  97.236  99.460  1.00  4.10              
ATOM   3036  CG  ASP A 188     122.837  96.282 101.151  1.00  4.10              
ATOM   3037  OD1 ASP A 188     123.842  95.742 101.666  1.00  4.10              
ATOM   3038  OD2 ASP A 188     121.745  96.400 101.750  1.00  4.10              
ATOM   3039  C   ASP A 188     125.376  97.046  99.415  1.00  4.10              
ATOM   3040  O   ASP A 188     125.738  96.450  98.399  1.00  4.10              
ATOM   3041  N   ILE A 189     126.132  97.150 100.510  1.00  4.52              
ATOM   3042  H   ILE A 189     125.730  97.626 101.310  1.00  4.52              
ATOM   3043  CA  ILE A 189     127.550  96.818 100.616  1.00  4.52              
ATOM   3044  HA  ILE A 189     127.777  96.039  99.889  1.00  4.52              
ATOM   3045  CB  ILE A 189     128.417  98.071 100.300  1.00  4.52              
ATOM   3046  HB  ILE A 189     128.315  98.773 101.128  1.00  4.52              
ATOM   3047  CG2 ILE A 189     129.896  97.656 100.202  1.00  4.52              
ATOM   3048 1HG2 ILE A 189     130.056  97.059  99.305  1.00  4.52              
ATOM   3049 2HG2 ILE A 189     130.513  98.551 100.147  1.00  4.52              
ATOM   3050 3HG2 ILE A 189     130.200  97.101 101.087  1.00  4.52              
ATOM   3051  CG1 ILE A 189     127.993  98.828  99.013  1.00  4.52              
ATOM   3052 1HG1 ILE A 189     126.966  99.174  99.127  1.00  4.52              
ATOM   3053 2HG1 ILE A 189     128.032  98.148  98.162  1.00  4.52              
ATOM   3054  CD1 ILE A 189     128.821 100.078  98.689  1.00  4.52              
ATOM   3055  HD1 ILE A 189     128.348 100.619  97.869  1.00  4.52              
ATOM   3056  HD2 ILE A 189     128.866 100.731  99.562  1.00  4.52              
ATOM   3057  HD3 ILE A 189     129.830  99.803  98.382  1.00  4.52              
ATOM   3058  C   ILE A 189     127.830  96.271 102.050  1.00  4.52              
ATOM   3059  O   ILE A 189     128.376  96.933 102.960  1.00  4.52              
ATOM   3060  N   SER A 190     127.405  95.021 102.264  1.00  4.34              
ATOM   3061  H   SER A 190     126.945  94.546 101.496  1.00  4.34              
ATOM   3062  CA  SER A 190     127.236  94.495 103.634  1.00  4.34              
ATOM   3063  HA  SER A 190     127.714  95.159 104.345  1.00  4.34              
ATOM   3064  CB  SER A 190     125.750  94.473 104.001  1.00  4.34              
ATOM   3065  HB1 SER A 190     125.628  93.984 104.969  1.00  4.34              
ATOM   3066  HB2 SER A 190     125.197  93.914 103.248  1.00  4.34              
ATOM   3067  OG  SER A 190     125.219  95.769 104.093  1.00  4.34              
ATOM   3068  HG  SER A 190     124.805  95.966 103.231  1.00  4.34              
ATOM   3069  C   SER A 190     127.775  93.084 103.867  1.00  4.34              
ATOM   3070  O   SER A 190     127.187  92.110 103.408  1.00  4.34              
ATOM   3071  N   SER A 191     128.848  92.982 104.655  1.00  4.42              
ATOM   3072  H   SER A 191     129.159  93.860 105.063  1.00  4.42              
ATOM   3073  CA  SER A 191     129.648  91.797 105.023  1.00  4.42              
ATOM   3074  HA  SER A 191     130.011  91.968 106.032  1.00  4.42              
ATOM   3075  CB  SER A 191     128.887  90.473 105.084  1.00  4.42              
ATOM   3076  HB1 SER A 191     129.576  89.679 105.377  1.00  4.42              
ATOM   3077  HB2 SER A 191     128.484  90.245 104.105  1.00  4.42              
ATOM   3078  OG  SER A 191     127.849  90.551 106.039  1.00  4.42              
ATOM   3079  HG  SER A 191     127.159  91.097 105.646  1.00  4.42              
ATOM   3080  C   SER A 191     130.918  91.710 104.165  1.00  4.42              
ATOM   3081  O   SER A 191     131.270  90.660 103.632  1.00  4.42              
ATOM   3082  N   ASN A 192     131.566  92.863 103.988  1.00  4.50              
ATOM   3083  H   ASN A 192     131.328  93.611 104.627  1.00  4.50              
ATOM   3084  CA  ASN A 192     132.421  93.200 102.861  1.00  4.50              
ATOM   3085  HA  ASN A 192     132.727  92.297 102.325  1.00  4.50              
ATOM   3086  CB  ASN A 192     131.619  94.127 101.912  1.00  4.50              
ATOM   3087  HB1 ASN A 192     132.296  94.467 101.137  1.00  4.50              
ATOM   3088  HB2 ASN A 192     131.294  95.010 102.459  1.00  4.50              
ATOM   3089  CG  ASN A 192     130.376  93.581 101.222  1.00  4.50              
ATOM   3090  OD1 ASN A 192     129.808  92.550 101.535  1.00  4.50              
ATOM   3091  ND2 ASN A 192     129.896  94.293 100.234  1.00  4.50              
ATOM   3092 1HD2 ASN A 192     130.311  95.166  99.973  1.00  4.50              
ATOM   3093 2HD2 ASN A 192     129.000  93.985  99.869  1.00  4.50              
ATOM   3094  C   ASN A 192     133.651  93.971 103.368  1.00  4.50              
ATOM   3095  O   ASN A 192     133.508  95.099 103.823  1.00  4.50              
ATOM   3096  N   LYS A 193     134.862  93.414 103.280  1.00  4.48              
ATOM   3097  H   LYS A 193     134.913  92.496 102.858  1.00  4.48              
ATOM   3098  CA  LYS A 193     136.044  93.873 104.044  1.00  4.48              
ATOM   3099  HA  LYS A 193     135.876  93.557 105.077  1.00  4.48              
ATOM   3100  CB  LYS A 193     137.276  93.082 103.569  1.00  4.48              
ATOM   3101  HB1 LYS A 193     137.380  93.183 102.490  1.00  4.48              
ATOM   3102  HB2 LYS A 193     137.105  92.026 103.788  1.00  4.48              
ATOM   3103  CG  LYS A 193     138.580  93.525 104.252  1.00  4.48              
ATOM   3104  HG1 LYS A 193     138.414  93.609 105.325  1.00  4.48              
ATOM   3105  HG2 LYS A 193     138.861  94.504 103.863  1.00  4.48              
ATOM   3106  CD  LYS A 193     139.725  92.532 104.013  1.00  4.48              
ATOM   3107  HD1 LYS A 193     139.838  92.340 102.947  1.00  4.48              
ATOM   3108  HD2 LYS A 193     139.467  91.585 104.494  1.00  4.48              
ATOM   3109  CE  LYS A 193     141.051  93.031 104.607  1.00  4.48              
ATOM   3110  HE1 LYS A 193     141.788  92.226 104.525  1.00  4.48              
ATOM   3111  HE2 LYS A 193     140.897  93.232 105.672  1.00  4.48              
ATOM   3112  NZ  LYS A 193     141.562  94.248 103.923  1.00  4.48              
ATOM   3113  HZ1 LYS A 193     142.437  94.548 104.333  1.00  4.48              
ATOM   3114  HZ2 LYS A 193     141.726  94.075 102.934  1.00  4.48              
ATOM   3115  HZ3 LYS A 193     140.896  95.006 103.999  1.00  4.48              
ATOM   3116  C   LYS A 193     136.290  95.389 104.191  1.00  4.48              
ATOM   3117  O   LYS A 193     136.663  95.793 105.286  1.00  4.48              
ATOM   3118  N   LEU A 194     136.097  96.188 103.129  1.00  4.57              
ATOM   3119  H   LEU A 194     135.730  95.734 102.309  1.00  4.57              
ATOM   3120  CA  LEU A 194     136.271  97.659 103.049  1.00  4.57              
ATOM   3121  HA  LEU A 194     136.957  97.836 102.224  1.00  4.57              
ATOM   3122  CB  LEU A 194     134.958  98.348 102.644  1.00  4.57              
ATOM   3123  HB1 LEU A 194     135.020  99.416 102.859  1.00  4.57              
ATOM   3124  HB2 LEU A 194     134.148  97.934 103.238  1.00  4.57              
ATOM   3125  CG  LEU A 194     134.631  98.162 101.151  1.00  4.57              
ATOM   3126  HG  LEU A 194     134.867  97.141 100.849  1.00  4.57              
ATOM   3127  CD1 LEU A 194     133.139  98.380 100.941  1.00  4.57              
ATOM   3128 1HD1 LEU A 194     132.882  98.192  99.899  1.00  4.57              
ATOM   3129 2HD1 LEU A 194     132.572  97.697 101.572  1.00  4.57              
ATOM   3130 3HD1 LEU A 194     132.871  99.405 101.202  1.00  4.57              
ATOM   3131  CD2 LEU A 194     135.391  99.135 100.245  1.00  4.57              
ATOM   3132 1HD2 LEU A 194     135.149  98.921  99.204  1.00  4.57              
ATOM   3133 2HD2 LEU A 194     135.100 100.160 100.482  1.00  4.57              
ATOM   3134 3HD2 LEU A 194     136.462  99.038 100.389  1.00  4.57              
ATOM   3135  C   LEU A 194     136.960  98.306 104.265  1.00  4.57              
ATOM   3136  O   LEU A 194     136.331  98.737 105.232  1.00  4.57              
ATOM   3137  N   VAL A 195     138.292  98.341 104.178  1.00  4.60              
ATOM   3138  H   VAL A 195     138.704  98.008 103.319  1.00  4.60              
ATOM   3139  CA  VAL A 195     139.221  98.910 105.179  1.00  4.60              
ATOM   3140  HA  VAL A 195     138.745  98.859 106.159  1.00  4.60              
ATOM   3141  CB  VAL A 195     140.531  98.094 105.258  1.00  4.60              
ATOM   3142  HB  VAL A 195     141.270  98.636 105.847  1.00  4.60              
ATOM   3143  CG1 VAL A 195     140.304  96.755 105.968  1.00  4.60              
ATOM   3144 1HG1 VAL A 195     141.229  96.183 105.997  1.00  4.60              
ATOM   3145 2HG1 VAL A 195     140.018  96.964 107.000  1.00  4.60              
ATOM   3146 3HG1 VAL A 195     139.509  96.188 105.488  1.00  4.60              
ATOM   3147  CG2 VAL A 195     141.136  97.810 103.879  1.00  4.60              
ATOM   3148 1HG2 VAL A 195     140.472  97.168 103.307  1.00  4.60              
ATOM   3149 2HG2 VAL A 195     141.282  98.751 103.343  1.00  4.60              
ATOM   3150 3HG2 VAL A 195     142.110  97.336 103.994  1.00  4.60              
ATOM   3151  C   VAL A 195     139.521 100.391 104.953  1.00  4.60              
ATOM   3152  O   VAL A 195     140.414 100.962 105.573  1.00  4.60              
ATOM   3153  N   THR A 196     138.793 101.030 104.044  1.00  4.62              
ATOM   3154  H   THR A 196     138.040 100.531 103.593  1.00  4.62              
ATOM   3155  CA  THR A 196     139.000 102.414 103.624  1.00  4.62              
ATOM   3156  HA  THR A 196     139.322 103.029 104.460  1.00  4.62              
ATOM   3157  CB  THR A 196     140.077 102.496 102.521  1.00  4.62              
ATOM   3158  HB  THR A 196     139.651 102.159 101.576  1.00  4.62              
ATOM   3159  CG2 THR A 196     140.626 103.912 102.340  1.00  4.62              
ATOM   3160 1HG2 THR A 196     141.475 103.886 101.656  1.00  4.62              
ATOM   3161 2HG2 THR A 196     139.867 104.561 101.908  1.00  4.62              
ATOM   3162 3HG2 THR A 196     140.956 104.318 103.296  1.00  4.62              
ATOM   3163  OG1 THR A 196     141.186 101.671 102.810  1.00  4.62              
ATOM   3164  HG1 THR A 196     141.414 101.793 103.741  1.00  4.62              
ATOM   3165  C   THR A 196     137.682 102.945 103.081  1.00  4.62              
ATOM   3166  O   THR A 196     136.886 102.188 102.519  1.00  4.62              
ATOM   3167  N   LEU A 197     137.491 104.254 103.181  1.00  4.66              
ATOM   3168  H   LEU A 197     138.187 104.818 103.652  1.00  4.66              
ATOM   3169  CA  LEU A 197     136.544 104.981 102.352  1.00  4.66              
ATOM   3170  HA  LEU A 197     136.163 104.332 101.564  1.00  4.66              
ATOM   3171  CB  LEU A 197     135.356 105.496 103.189  1.00  4.66              
ATOM   3172  HB1 LEU A 197     134.800 106.220 102.590  1.00  4.66              
ATOM   3173  HB2 LEU A 197     135.753 106.030 104.053  1.00  4.66              
ATOM   3174  CG  LEU A 197     134.365 104.417 103.673  1.00  4.66              
ATOM   3175  HG  LEU A 197     134.898 103.638 104.212  1.00  4.66              
ATOM   3176  CD1 LEU A 197     133.359 105.065 104.628  1.00  4.66              
ATOM   3177 1HD1 LEU A 197     132.682 104.306 105.016  1.00  4.66              
ATOM   3178 2HD1 LEU A 197     133.876 105.535 105.464  1.00  4.66              
ATOM   3179 3HD1 LEU A 197     132.776 105.820 104.102  1.00  4.66              
ATOM   3180  CD2 LEU A 197     133.590 103.748 102.539  1.00  4.66              
ATOM   3181 1HD2 LEU A 197     134.276 103.194 101.900  1.00  4.66              
ATOM   3182 2HD2 LEU A 197     132.874 103.039 102.952  1.00  4.66              
ATOM   3183 3HD2 LEU A 197     133.064 104.496 101.944  1.00  4.66              
ATOM   3184  C   LEU A 197     137.299 106.129 101.688  1.00  4.66              
ATOM   3185  O   LEU A 197     138.130 106.797 102.310  1.00  4.66              
ATOM   3186  N   TYR A 198     137.015 106.312 100.403  1.00  4.96              
ATOM   3187  H   TYR A 198     136.288 105.753  99.984  1.00  4.96              
ATOM   3188  CA  TYR A 198     137.505 107.441  99.630  1.00  4.96              
ATOM   3189  HA  TYR A 198     137.604 108.264 100.339  1.00  4.96              
ATOM   3190  CB  TYR A 198     138.909 107.198  99.048  1.00  4.96              
ATOM   3191  HB1 TYR A 198     138.828 106.590  98.147  1.00  4.96              
ATOM   3192  HB2 TYR A 198     139.481 106.619  99.775  1.00  4.96              
ATOM   3193  CG  TYR A 198     139.735 108.445  98.736  1.00  4.96              
ATOM   3194  CD1 TYR A 198     139.204 109.755  98.816  1.00  4.96              
ATOM   3195  HD1 TYR A 198     138.171 109.938  99.078  1.00  4.96              
ATOM   3196  CE1 TYR A 198     140.001 110.870  98.506  1.00  4.96              
ATOM   3197  HE1 TYR A 198     139.578 111.864  98.550  1.00  4.96              
ATOM   3198  CZ  TYR A 198     141.337 110.694  98.099  1.00  4.96              
ATOM   3199  OH  TYR A 198     142.105 111.774  97.797  1.00  4.96              
ATOM   3200  HH  TYR A 198     142.976 111.525  97.481  1.00  4.96              
ATOM   3201  CE2 TYR A 198     141.884 109.394  98.042  1.00  4.96              
ATOM   3202  HE2 TYR A 198     142.910 109.252  97.736  1.00  4.96              
ATOM   3203  CD2 TYR A 198     141.085 108.279  98.364  1.00  4.96              
ATOM   3204  HD2 TYR A 198     141.502 107.282  98.299  1.00  4.96              
ATOM   3205  C   TYR A 198     136.459 107.886  98.611  1.00  4.96              
ATOM   3206  O   TYR A 198     136.471 107.470  97.448  1.00  4.96              
ATOM   3207  N   HIS A 199     135.529 108.712  99.091  1.00  5.16              
ATOM   3208  H   HIS A 199     135.527 108.980 100.070  1.00  5.16              
ATOM   3209  CA  HIS A 199     134.534 109.366  98.254  1.00  5.16              
ATOM   3210  HA  HIS A 199     133.899 108.618  97.780  1.00  5.16              
ATOM   3211  CB  HIS A 199     133.654 110.268  99.140  1.00  5.16              
ATOM   3212  HB1 HIS A 199     132.871 110.713  98.541  1.00  5.16              
ATOM   3213  HB2 HIS A 199     134.264 111.105  99.479  1.00  5.16              
ATOM   3214  CG  HIS A 199     132.998 109.650 100.360  1.00  5.16              
ATOM   3215  ND1 HIS A 199     133.232 108.386 100.927  1.00  5.16              
ATOM   3216  CE1 HIS A 199     132.637 108.416 102.133  1.00  5.16              
ATOM   3217  HE1 HIS A 199     132.683 107.620 102.860  1.00  5.16              
ATOM   3218  NE2 HIS A 199     132.039 109.599 102.342  1.00  5.16              
ATOM   3219  HE2 HIS A 199     131.707 109.956 103.243  1.00  5.16              
ATOM   3220  CD2 HIS A 199     132.237 110.375 101.227  1.00  5.16              
ATOM   3221  HD2 HIS A 199     131.959 111.412 101.112  1.00  5.16              
ATOM   3222  C   HIS A 199     135.231 110.200  97.165  1.00  5.16              
ATOM   3223  O   HIS A 199     136.417 110.532  97.233  1.00  5.16              
ATOM   3224  N   SER A 200     134.485 110.476  96.107  1.00  5.42              
ATOM   3225  H   SER A 200     133.478 110.364  96.228  1.00  5.42              
ATOM   3226  CA  SER A 200     134.955 110.614  94.708  1.00  5.42              
ATOM   3227  HA  SER A 200     135.332 111.625  94.558  1.00  5.42              
ATOM   3228  CB  SER A 200     136.072 109.611  94.365  1.00  5.42              
ATOM   3229  HB1 SER A 200     136.989 109.876  94.892  1.00  5.42              
ATOM   3230  HB2 SER A 200     136.272 109.655  93.294  1.00  5.42              
ATOM   3231  OG  SER A 200     135.695 108.291  94.711  1.00  5.42              
ATOM   3232  HG  SER A 200     136.025 108.094  95.604  1.00  5.42              
ATOM   3233  C   SER A 200     133.771 110.393  93.744  1.00  5.42              
ATOM   3234  O   SER A 200     133.791 110.736  92.562  1.00  5.42              
ATOM   3235  N   ASP A 201     132.706 109.858  94.333  1.00  5.27              
ATOM   3236  H   ASP A 201     132.781 109.853  95.348  1.00  5.27              
ATOM   3237  CA  ASP A 201     131.434 109.318  93.874  1.00  5.27              
ATOM   3238  HA  ASP A 201     131.642 108.455  93.244  1.00  5.27              
ATOM   3239  CB  ASP A 201     130.709 108.819  95.141  1.00  5.27              
ATOM   3240  HB1 ASP A 201     131.321 108.053  95.621  1.00  5.27              
ATOM   3241  HB2 ASP A 201     129.760 108.354  94.866  1.00  5.27              
ATOM   3242  CG  ASP A 201     130.467 109.958  96.144  1.00  5.27              
ATOM   3243  OD1 ASP A 201     131.482 110.484  96.654  1.00  5.27              
ATOM   3244  OD2 ASP A 201     129.294 110.327  96.353  1.00  5.27              
ATOM   3245  C   ASP A 201     130.491 110.229  93.075  1.00  5.27              
ATOM   3246  O   ASP A 201     129.390 109.827  92.702  1.00  5.27              
ATOM   3247  N   ARG A 202     130.923 111.463  92.819  1.00  5.28              
ATOM   3248  H   ARG A 202     131.872 111.636  93.127  1.00  5.28              
ATOM   3249  CA  ARG A 202     130.151 112.618  92.343  1.00  5.28              
ATOM   3250  HA  ARG A 202     129.249 112.666  92.960  1.00  5.28              
ATOM   3251  CB  ARG A 202     131.010 113.854  92.679  1.00  5.28              
ATOM   3252  HB1 ARG A 202     131.912 113.826  92.069  1.00  5.28              
ATOM   3253  HB2 ARG A 202     131.343 113.770  93.717  1.00  5.28              
ATOM   3254  CG  ARG A 202     130.286 115.207  92.551  1.00  5.28              
ATOM   3255  HG1 ARG A 202     130.105 115.596  93.551  1.00  5.28              
ATOM   3256  HG2 ARG A 202     129.323 115.069  92.059  1.00  5.28              
ATOM   3257  CD  ARG A 202     131.094 116.250  91.768  1.00  5.28              
ATOM   3258  HD1 ARG A 202     132.031 116.434  92.296  1.00  5.28              
ATOM   3259  HD2 ARG A 202     130.527 117.182  91.732  1.00  5.28              
ATOM   3260  NE  ARG A 202     131.326 115.759  90.399  1.00  5.28              
ATOM   3261  HE  ARG A 202     130.529 115.297  89.979  1.00  5.28              
ATOM   3262  CZ  ARG A 202     132.476 115.372  89.890  1.00  5.28              
ATOM   3263  NH1 ARG A 202     133.620 115.831  90.310  1.00  5.28              
ATOM   3264 1HH1 ARG A 202     133.611 116.513  91.046  1.00  5.28              
ATOM   3265 2HH1 ARG A 202     134.477 115.494  89.915  1.00  5.28              
ATOM   3266  NH2 ARG A 202     132.472 114.461  88.963  1.00  5.28              
ATOM   3267 1HH2 ARG A 202     131.599 113.967  88.825  1.00  5.28              
ATOM   3268 2HH2 ARG A 202     133.328 114.076  88.615  1.00  5.28              
ATOM   3269  C   ARG A 202     129.669 112.515  90.879  1.00  5.28              
ATOM   3270  O   ARG A 202     130.024 113.333  90.023  1.00  5.28              
ATOM   3271  N   LEU A 203     128.863 111.505  90.569  1.00  5.28              
ATOM   3272  H   LEU A 203     128.688 110.834  91.314  1.00  5.28              
ATOM   3273  CA  LEU A 203     128.090 111.375  89.324  1.00  5.28              
ATOM   3274  HA  LEU A 203     127.889 112.384  88.959  1.00  5.28              
ATOM   3275  CB  LEU A 203     128.944 110.650  88.249  1.00  5.28              
ATOM   3276  HB1 LEU A 203     128.818 109.573  88.321  1.00  5.28              
ATOM   3277  HB2 LEU A 203     129.995 110.857  88.460  1.00  5.28              
ATOM   3278  CG  LEU A 203     128.698 111.083  86.791  1.00  5.28              
ATOM   3279  HG  LEU A 203     128.877 112.154  86.701  1.00  5.28              
ATOM   3280  CD1 LEU A 203     129.677 110.349  85.870  1.00  5.28              
ATOM   3281 1HD1 LEU A 203     129.541 110.672  84.838  1.00  5.28              
ATOM   3282 2HD1 LEU A 203     130.698 110.591  86.166  1.00  5.28              
ATOM   3283 3HD1 LEU A 203     129.544 109.269  85.953  1.00  5.28              
ATOM   3284  CD2 LEU A 203     127.287 110.777  86.289  1.00  5.28              
ATOM   3285 1HD2 LEU A 203     127.210 111.009  85.228  1.00  5.28              
ATOM   3286 2HD2 LEU A 203     127.031 109.740  86.499  1.00  5.28              
ATOM   3287 3HD2 LEU A 203     126.581 111.424  86.808  1.00  5.28              
ATOM   3288  C   LEU A 203     126.709 110.747  89.628  1.00  5.28              
ATOM   3289  O   LEU A 203     125.701 111.267  89.150  1.00  5.28              
ATOM   3290  N   PRO A 204     126.648 109.722  90.500  1.00  5.03              
ATOM   3291  CD  PRO A 204     127.621 108.625  90.453  1.00  5.03              
ATOM   3292  HD1 PRO A 204     128.637 108.969  90.625  1.00  5.03              
ATOM   3293  HD2 PRO A 204     127.578 108.142  89.476  1.00  5.03              
ATOM   3294  CG  PRO A 204     127.240 107.597  91.511  1.00  5.03              
ATOM   3295  HG1 PRO A 204     128.089 107.337  92.144  1.00  5.03              
ATOM   3296  HG2 PRO A 204     126.839 106.706  91.026  1.00  5.03              
ATOM   3297  CB  PRO A 204     126.146 108.282  92.314  1.00  5.03              
ATOM   3298  HB1 PRO A 204     126.581 108.804  93.169  1.00  5.03              
ATOM   3299  HB2 PRO A 204     125.418 107.540  92.626  1.00  5.03              
ATOM   3300  CA  PRO A 204     125.526 109.286  91.337  1.00  5.03              
ATOM   3301  HA  PRO A 204     124.901 108.695  90.666  1.00  5.03              
ATOM   3302  C   PRO A 204     124.523 110.249  92.007  1.00  5.03              
ATOM   3303  O   PRO A 204     124.189 110.082  93.175  1.00  5.03              
ATOM   3304  N   GLN A 205     123.935 111.208  91.287  1.00  5.00              
ATOM   3305  H   GLN A 205     124.249 111.339  90.334  1.00  5.00              
ATOM   3306  CA  GLN A 205     122.923 112.126  91.841  1.00  5.00              
ATOM   3307  HA  GLN A 205     123.360 112.561  92.742  1.00  5.00              
ATOM   3308  CB  GLN A 205     122.677 113.284  90.862  1.00  5.00              
ATOM   3309  HB1 GLN A 205     123.632 113.762  90.638  1.00  5.00              
ATOM   3310  HB2 GLN A 205     122.045 114.019  91.361  1.00  5.00              
ATOM   3311  CG  GLN A 205     122.005 112.868  89.541  1.00  5.00              
ATOM   3312  HG1 GLN A 205     121.057 112.372  89.747  1.00  5.00              
ATOM   3313  HG2 GLN A 205     122.651 112.168  89.012  1.00  5.00              
ATOM   3314  CD  GLN A 205     121.726 114.060  88.627  1.00  5.00              
ATOM   3315  OE1 GLN A 205     121.817 115.216  89.014  1.00  5.00              
ATOM   3316  NE2 GLN A 205     121.362 113.813  87.385  1.00  5.00              
ATOM   3317 1HE2 GLN A 205     121.207 112.870  87.071  1.00  5.00              
ATOM   3318 2HE2 GLN A 205     121.137 114.613  86.818  1.00  5.00              
ATOM   3319  C   GLN A 205     121.600 111.496  92.306  1.00  5.00              
ATOM   3320  O   GLN A 205     120.850 112.120  93.053  1.00  5.00              
ATOM   3321  N   SER A 206     121.316 110.273  91.864  1.00  4.80              
ATOM   3322  H   SER A 206     121.941 109.852  91.196  1.00  4.80              
ATOM   3323  CA  SER A 206     120.171 109.467  92.310  1.00  4.80              
ATOM   3324  HA  SER A 206     119.335 110.123  92.555  1.00  4.80              
ATOM   3325  CB  SER A 206     119.746 108.544  91.164  1.00  4.80              
ATOM   3326  HB1 SER A 206     118.787 108.094  91.406  1.00  4.80              
ATOM   3327  HB2 SER A 206     120.494 107.760  91.025  1.00  4.80              
ATOM   3328  OG  SER A 206     119.605 109.281  89.965  1.00  4.80              
ATOM   3329  HG  SER A 206     120.016 108.781  89.243  1.00  4.80              
ATOM   3330  C   SER A 206     120.499 108.632  93.546  1.00  4.80              
ATOM   3331  O   SER A 206     119.578 108.079  94.142  1.00  4.80              
ATOM   3332  N   LEU A 207     121.773 108.523  93.943  1.00  4.77              
ATOM   3333  H   LEU A 207     122.494 109.055  93.472  1.00  4.77              
ATOM   3334  CA  LEU A 207     122.181 107.738  95.104  1.00  4.77              
ATOM   3335  HA  LEU A 207     121.867 106.707  94.943  1.00  4.77              
ATOM   3336  CB  LEU A 207     123.711 107.747  95.224  1.00  4.77              
ATOM   3337  HB1 LEU A 207     124.052 108.686  95.663  1.00  4.77              
ATOM   3338  HB2 LEU A 207     124.105 107.683  94.220  1.00  4.77              
ATOM   3339  CG  LEU A 207     124.291 106.556  95.999  1.00  4.77              
ATOM   3340  HG  LEU A 207     123.945 105.647  95.518  1.00  4.77              
ATOM   3341  CD1 LEU A 207     125.821 106.600  95.939  1.00  4.77              
ATOM   3342 1HD1 LEU A 207     126.249 105.741  96.448  1.00  4.77              
ATOM   3343 2HD1 LEU A 207     126.152 106.590  94.901  1.00  4.77              
ATOM   3344 3HD1 LEU A 207     126.185 107.513  96.413  1.00  4.77              
ATOM   3345  CD2 LEU A 207     123.857 106.524  97.461  1.00  4.77              
ATOM   3346 1HD2 LEU A 207     124.445 105.800  98.014  1.00  4.77              
ATOM   3347 2HD2 LEU A 207     123.988 107.510  97.902  1.00  4.77              
ATOM   3348 3HD2 LEU A 207     122.815 106.228  97.533  1.00  4.77              
ATOM   3349  C   LEU A 207     121.481 108.281  96.353  1.00  4.77              
ATOM   3350  O   LEU A 207     121.773 109.374  96.835  1.00  4.77              
ATOM   3351  N   SER A 208     120.520 107.495  96.826  1.00  4.72              
ATOM   3352  H   SER A 208     120.355 106.621  96.349  1.00  4.72              
ATOM   3353  CA  SER A 208     119.640 107.811  97.940  1.00  4.72              
ATOM   3354  HA  SER A 208     119.680 108.880  98.146  1.00  4.72              
ATOM   3355  CB  SER A 208     118.186 107.451  97.609  1.00  4.72              
ATOM   3356  HB1 SER A 208     117.538 107.813  98.408  1.00  4.72              
ATOM   3357  HB2 SER A 208     118.080 106.368  97.549  1.00  4.72              
ATOM   3358  OG  SER A 208     117.773 108.022  96.382  1.00  4.72              
ATOM   3359  HG  SER A 208     118.500 107.958  95.742  1.00  4.72              
ATOM   3360  C   SER A 208     120.047 107.076  99.209  1.00  4.72              
ATOM   3361  O   SER A 208     120.075 107.674 100.286  1.00  4.72              
ATOM   3362  N   CYS A 209     120.415 105.791  99.099  1.00  4.25              
ATOM   3363  H   CYS A 209     120.386 105.321  98.198  1.00  4.25              
ATOM   3364  CA  CYS A 209     120.790 105.024 100.283  1.00  4.25              
ATOM   3365  HA  CYS A 209     120.899 105.669 101.156  1.00  4.25              
ATOM   3366  CB  CYS A 209     119.658 104.017 100.554  1.00  4.25              
ATOM   3367  HB1 CYS A 209     119.721 103.186  99.848  1.00  4.25              
ATOM   3368  HB2 CYS A 209     118.697 104.515 100.416  1.00  4.25              
ATOM   3369  SG  CYS A 209     119.702 103.384 102.256  1.00  4.25              
ATOM   3370  HG  CYS A 209     120.981 102.969 102.290  1.00  4.25              
ATOM   3371  C   CYS A 209     122.126 104.340 100.032  1.00  4.25              
ATOM   3372  O   CYS A 209     122.373 103.908  98.912  1.00  4.25              
ATOM   3373  N   LEU A 210     122.949 104.184 101.064  1.00  4.23              
ATOM   3374  H   LEU A 210     122.732 104.637 101.948  1.00  4.23              
ATOM   3375  CA  LEU A 210     123.910 103.086 101.130  1.00  4.23              
ATOM   3376  HA  LEU A 210     123.946 102.556 100.188  1.00  4.23              
ATOM   3377  CB  LEU A 210     125.322 103.630 101.457  1.00  4.23              
ATOM   3378  HB1 LEU A 210     125.989 102.779 101.600  1.00  4.23              
ATOM   3379  HB2 LEU A 210     125.271 104.160 102.410  1.00  4.23              
ATOM   3380  CG  LEU A 210     125.977 104.566 100.424  1.00  4.23              
ATOM   3381  HG  LEU A 210     125.388 105.478 100.327  1.00  4.23              
ATOM   3382  CD1 LEU A 210     127.389 104.931 100.885  1.00  4.23              
ATOM   3383 1HD1 LEU A 210     127.827 105.654 100.196  1.00  4.23              
ATOM   3384 2HD1 LEU A 210     127.345 105.376 101.876  1.00  4.23              
ATOM   3385 3HD1 LEU A 210     128.012 104.037 100.915  1.00  4.23              
ATOM   3386  CD2 LEU A 210     126.129 103.907  99.057  1.00  4.23              
ATOM   3387 1HD2 LEU A 210     126.680 104.564  98.386  1.00  4.23              
ATOM   3388 2HD2 LEU A 210     126.658 102.959  99.156  1.00  4.23              
ATOM   3389 3HD2 LEU A 210     125.138 103.733  98.645  1.00  4.23              
ATOM   3390  C   LEU A 210     123.462 102.134 102.249  1.00  4.23              
ATOM   3391  O   LEU A 210     122.666 102.500 103.117  1.00  4.23              
ATOM   3392  N   TYR A 211     124.093 100.972 102.336  1.00  4.22              
ATOM   3393  H   TYR A 211     124.631 100.642 101.547  1.00  4.22              
ATOM   3394  CA  TYR A 211     124.390 100.415 103.660  1.00  4.22              
ATOM   3395  HA  TYR A 211     124.328 101.205 104.408  1.00  4.22              
ATOM   3396  CB  TYR A 211     123.362  99.326 104.018  1.00  4.22              
ATOM   3397  HB1 TYR A 211     123.586  98.417 103.457  1.00  4.22              
ATOM   3398  HB2 TYR A 211     122.374  99.660 103.695  1.00  4.22              
ATOM   3399  CG  TYR A 211     123.284  98.994 105.500  1.00  4.22              
ATOM   3400  CD1 TYR A 211     122.221  99.484 106.289  1.00  4.22              
ATOM   3401  HD1 TYR A 211     121.464 100.107 105.831  1.00  4.22              
ATOM   3402  CE1 TYR A 211     122.158  99.185 107.667  1.00  4.22              
ATOM   3403  HE1 TYR A 211     121.361  99.575 108.275  1.00  4.22              
ATOM   3404  CZ  TYR A 211     123.154  98.379 108.259  1.00  4.22              
ATOM   3405  OH  TYR A 211     123.138  98.089 109.591  1.00  4.22              
ATOM   3406  HH  TYR A 211     123.942  97.603 109.803  1.00  4.22              
ATOM   3407  CE2 TYR A 211     124.187  97.856 107.457  1.00  4.22              
ATOM   3408  HE2 TYR A 211     124.916  97.198 107.889  1.00  4.22              
ATOM   3409  CD2 TYR A 211     124.264  98.178 106.092  1.00  4.22              
ATOM   3410  HD2 TYR A 211     125.068  97.784 105.488  1.00  4.22              
ATOM   3411  C   TYR A 211     125.822  99.896 103.627  1.00  4.22              
ATOM   3412  O   TYR A 211     126.189  99.150 102.720  1.00  4.22              
ATOM   3413  N   LEU A 212     126.623 100.325 104.601  1.00  4.76              
ATOM   3414  H   LEU A 212     126.240 100.992 105.261  1.00  4.76              
ATOM   3415  CA  LEU A 212     128.023  99.965 104.786  1.00  4.76              
ATOM   3416  HA  LEU A 212     128.300  99.228 104.032  1.00  4.76              
ATOM   3417  CB  LEU A 212     128.932 101.188 104.602  1.00  4.76              
ATOM   3418  HB1 LEU A 212     129.855 101.033 105.160  1.00  4.76              
ATOM   3419  HB2 LEU A 212     128.434 102.066 105.015  1.00  4.76              
ATOM   3420  CG  LEU A 212     129.294 101.431 103.125  1.00  4.76              
ATOM   3421  HG  LEU A 212     128.410 101.322 102.497  1.00  4.76              
ATOM   3422  CD1 LEU A 212     129.814 102.858 102.982  1.00  4.76              
ATOM   3423 1HD1 LEU A 212     130.184 103.027 101.971  1.00  4.76              
ATOM   3424 2HD1 LEU A 212     129.001 103.557 103.177  1.00  4.76              
ATOM   3425 3HD1 LEU A 212     130.613 103.040 103.699  1.00  4.76              
ATOM   3426  CD2 LEU A 212     130.389 100.475 102.635  1.00  4.76              
ATOM   3427 1HD2 LEU A 212     131.283 100.579 103.247  1.00  4.76              
ATOM   3428 2HD2 LEU A 212     130.036  99.446 102.702  1.00  4.76              
ATOM   3429 3HD2 LEU A 212     130.626 100.696 101.596  1.00  4.76              
ATOM   3430  C   LEU A 212     128.182  99.273 106.129  1.00  4.76              
ATOM   3431  O   LEU A 212     128.318  99.904 107.184  1.00  4.76              
ATOM   3432  N   GLY A 213     128.049  97.948 106.093  1.00  4.70              
ATOM   3433  H   GLY A 213     127.964  97.478 105.198  1.00  4.70              
ATOM   3434  CA  GLY A 213     127.942  97.185 107.341  1.00  4.70              
ATOM   3435  HA1 GLY A 213     126.917  96.861 107.479  1.00  4.70              
ATOM   3436  HA2 GLY A 213     128.249  97.780 108.200  1.00  4.70              
ATOM   3437  C   GLY A 213     128.805  95.948 107.307  1.00  4.70              
ATOM   3438  O   GLY A 213     129.083  95.414 106.238  1.00  4.70              
ATOM   3439  N   ASN A 214     129.260  95.518 108.481  1.00  4.67              
ATOM   3440  H   ASN A 214     128.962  96.024 109.309  1.00  4.67              
ATOM   3441  CA  ASN A 214     130.352  94.555 108.641  1.00  4.67              
ATOM   3442  HA  ASN A 214     130.846  94.824 109.579  1.00  4.67              
ATOM   3443  CB  ASN A 214     129.788  93.141 108.863  1.00  4.67              
ATOM   3444  HB1 ASN A 214     129.368  92.759 107.936  1.00  4.67              
ATOM   3445  HB2 ASN A 214     128.987  93.190 109.601  1.00  4.67              
ATOM   3446  CG  ASN A 214     130.843  92.183 109.392  1.00  4.67              
ATOM   3447  OD1 ASN A 214     130.887  91.845 110.567  1.00  4.67              
ATOM   3448  ND2 ASN A 214     131.718  91.698 108.544  1.00  4.67              
ATOM   3449 1HD2 ASN A 214     131.790  92.125 107.629  1.00  4.67              
ATOM   3450 2HD2 ASN A 214     132.491  91.192 108.930  1.00  4.67              
ATOM   3451  C   ASN A 214     131.448  94.705 107.566  1.00  4.67              
ATOM   3452  O   ASN A 214     131.723  93.803 106.775  1.00  4.67              
ATOM   3453  N   ASN A 215     132.053  95.884 107.531  1.00  4.73              
ATOM   3454  H   ASN A 215     131.730  96.583 108.181  1.00  4.73              
ATOM   3455  CA  ASN A 215     133.322  96.149 106.857  1.00  4.73              
ATOM   3456  HA  ASN A 215     133.579  95.333 106.185  1.00  4.73              
ATOM   3457  CB  ASN A 215     133.158  97.461 106.053  1.00  4.73              
ATOM   3458  HB1 ASN A 215     133.948  97.504 105.314  1.00  4.73              
ATOM   3459  HB2 ASN A 215     133.281  98.314 106.719  1.00  4.73              
ATOM   3460  CG  ASN A 215     131.808  97.640 105.355  1.00  4.73              
ATOM   3461  OD1 ASN A 215     131.106  98.602 105.603  1.00  4.73              
ATOM   3462  ND2 ASN A 215     131.378  96.750 104.494  1.00  4.73              
ATOM   3463 1HD2 ASN A 215     132.000  96.000 104.238  1.00  4.73              
ATOM   3464 2HD2 ASN A 215     130.440  96.868 104.133  1.00  4.73              
ATOM   3465  C   ASN A 215     134.396  96.205 107.956  1.00  4.73              
ATOM   3466  O   ASN A 215     134.235  95.562 108.997  1.00  4.73              
ATOM   3467  N   MET A 216     135.473  96.976 107.783  1.00  4.77              
ATOM   3468  H   MET A 216     135.649  97.385 106.870  1.00  4.77              
ATOM   3469  CA  MET A 216     136.512  97.097 108.815  1.00  4.77              
ATOM   3470  HA  MET A 216     136.074  96.995 109.808  1.00  4.77              
ATOM   3471  CB  MET A 216     137.548  95.958 108.607  1.00  4.77              
ATOM   3472  HB1 MET A 216     138.279  96.010 109.414  1.00  4.77              
ATOM   3473  HB2 MET A 216     138.066  96.147 107.669  1.00  4.77              
ATOM   3474  CG  MET A 216     137.035  94.512 108.541  1.00  4.77              
ATOM   3475  HG1 MET A 216     136.324  94.432 107.721  1.00  4.77              
ATOM   3476  HG2 MET A 216     136.517  94.270 109.469  1.00  4.77              
ATOM   3477  SD  MET A 216     138.322  93.263 108.236  1.00  4.77              
ATOM   3478  CE  MET A 216     139.159  93.257 109.847  1.00  4.77              
ATOM   3479  HE1 MET A 216     139.912  92.469 109.863  1.00  4.77              
ATOM   3480  HE2 MET A 216     139.645  94.216 110.021  1.00  4.77              
ATOM   3481  HE3 MET A 216     138.433  93.071 110.639  1.00  4.77              
ATOM   3482  C   MET A 216     137.253  98.448 108.775  1.00  4.77              
ATOM   3483  O   MET A 216     138.468  98.499 108.976  1.00  4.77              
ATOM   3484  N   LEU A 217     136.579  99.557 108.446  1.00  4.83              
ATOM   3485  H   LEU A 217     135.588  99.502 108.275  1.00  4.83              
ATOM   3486  CA  LEU A 217     137.235 100.870 108.457  1.00  4.83              
ATOM   3487  HA  LEU A 217     138.166 100.754 107.901  1.00  4.83              
ATOM   3488  CB  LEU A 217     136.396 101.931 107.725  1.00  4.83              
ATOM   3489  HB1 LEU A 217     135.430 102.031 108.221  1.00  4.83              
ATOM   3490  HB2 LEU A 217     136.224 101.589 106.703  1.00  4.83              
ATOM   3491  CG  LEU A 217     137.087 103.317 107.690  1.00  4.83              
ATOM   3492  HG  LEU A 217     137.088 103.765 108.684  1.00  4.83              
ATOM   3493  CD1 LEU A 217     138.520 103.239 107.161  1.00  4.83              
ATOM   3494 1HD1 LEU A 217     138.878 104.217 106.841  1.00  4.83              
ATOM   3495 2HD1 LEU A 217     139.207 102.876 107.918  1.00  4.83              
ATOM   3496 3HD1 LEU A 217     138.534 102.556 106.325  1.00  4.83              
ATOM   3497  CD2 LEU A 217     136.341 104.236 106.735  1.00  4.83              
ATOM   3498 1HD2 LEU A 217     136.811 105.217 106.730  1.00  4.83              
ATOM   3499 2HD2 LEU A 217     136.402 103.824 105.733  1.00  4.83              
ATOM   3500 3HD2 LEU A 217     135.298 104.327 107.034  1.00  4.83              
ATOM   3501  C   LEU A 217     137.598 101.327 109.869  1.00  4.83              
ATOM   3502  O   LEU A 217     136.717 101.535 110.696  1.00  4.83              
ATOM   3503  N   THR A 218     138.887 101.565 110.112  1.00  4.88              
ATOM   3504  H   THR A 218     139.558 101.316 109.402  1.00  4.88              
ATOM   3505  CA  THR A 218     139.377 101.977 111.430  1.00  4.88              
ATOM   3506  HA  THR A 218     138.627 101.677 112.160  1.00  4.88              
ATOM   3507  CB  THR A 218     140.648 101.212 111.832  1.00  4.88              
ATOM   3508  HB  THR A 218     140.443 100.142 111.776  1.00  4.88              
ATOM   3509  CG2 THR A 218     141.862 101.514 110.953  1.00  4.88              
ATOM   3510 1HG2 THR A 218     141.658 101.233 109.921  1.00  4.88              
ATOM   3511 2HG2 THR A 218     142.120 102.572 110.995  1.00  4.88              
ATOM   3512 3HG2 THR A 218     142.712 100.931 111.309  1.00  4.88              
ATOM   3513  OG1 THR A 218     140.991 101.525 113.166  1.00  4.88              
ATOM   3514  HG1 THR A 218     140.784 102.458 113.312  1.00  4.88              
ATOM   3515  C   THR A 218     139.577 103.473 111.648  1.00  4.88              
ATOM   3516  O   THR A 218     139.524 103.880 112.808  1.00  4.88              
ATOM   3517  N   THR A 219     139.757 104.286 110.603  1.00  4.99              
ATOM   3518  H   THR A 219     139.857 103.906 109.673  1.00  4.99              
ATOM   3519  CA  THR A 219     139.867 105.745 110.741  1.00  4.99              
ATOM   3520  HA  THR A 219     139.486 106.029 111.725  1.00  4.99              
ATOM   3521  CB  THR A 219     141.313 106.265 110.671  1.00  4.99              
ATOM   3522  HB  THR A 219     141.288 107.355 110.637  1.00  4.99              
ATOM   3523  CG2 THR A 219     142.134 105.843 111.889  1.00  4.99              
ATOM   3524 1HG2 THR A 219     143.116 106.313 111.852  1.00  4.99              
ATOM   3525 2HG2 THR A 219     141.627 106.159 112.802  1.00  4.99              
ATOM   3526 3HG2 THR A 219     142.257 104.761 111.905  1.00  4.99              
ATOM   3527  OG1 THR A 219     141.975 105.789 109.525  1.00  4.99              
ATOM   3528  HG1 THR A 219     142.635 106.440 109.263  1.00  4.99              
ATOM   3529  C   THR A 219     138.999 106.454 109.720  1.00  4.99              
ATOM   3530  O   THR A 219     138.934 106.103 108.542  1.00  4.99              
ATOM   3531  N   LEU A 220     138.320 107.492 110.191  1.00  4.95              
ATOM   3532  H   LEU A 220     138.436 107.728 111.167  1.00  4.95              
ATOM   3533  CA  LEU A 220     137.663 108.480 109.351  1.00  4.95              
ATOM   3534  HA  LEU A 220     137.593 108.126 108.333  1.00  4.95              
ATOM   3535  CB  LEU A 220     136.257 108.803 109.889  1.00  4.95              
ATOM   3536  HB1 LEU A 220     135.896 109.693 109.371  1.00  4.95              
ATOM   3537  HB2 LEU A 220     136.346 109.069 110.940  1.00  4.95              
ATOM   3538  CG  LEU A 220     135.173 107.716 109.736  1.00  4.95              
ATOM   3539  HG  LEU A 220     134.234 108.138 110.091  1.00  4.95              
ATOM   3540  CD1 LEU A 220     134.995 107.338 108.264  1.00  4.95              
ATOM   3541 1HD1 LEU A 220     134.146 106.668 108.155  1.00  4.95              
ATOM   3542 2HD1 LEU A 220     134.790 108.235 107.678  1.00  4.95              
ATOM   3543 3HD1 LEU A 220     135.885 106.841 107.892  1.00  4.95              
ATOM   3544  CD2 LEU A 220     135.457 106.454 110.563  1.00  4.95              
ATOM   3545 1HD2 LEU A 220     134.546 105.879 110.697  1.00  4.95              
ATOM   3546 2HD2 LEU A 220     136.195 105.831 110.060  1.00  4.95              
ATOM   3547 3HD2 LEU A 220     135.829 106.739 111.548  1.00  4.95              
ATOM   3548  C   LEU A 220     138.562 109.712 109.397  1.00  4.95              
ATOM   3549  O   LEU A 220     139.030 110.144 110.456  1.00  4.95              
ATOM   3550  N   GLU A 221     138.789 110.250 108.212  1.00  4.95              
ATOM   3551  H   GLU A 221     138.303 109.863 107.414  1.00  4.95              
ATOM   3552  CA  GLU A 221     139.658 111.377 107.929  1.00  4.95              
ATOM   3553  HA  GLU A 221     139.945 111.875 108.853  1.00  4.95              
ATOM   3554  CB  GLU A 221     140.912 110.858 107.224  1.00  4.95              
ATOM   3555  HB1 GLU A 221     140.623 110.505 106.234  1.00  4.95              
ATOM   3556  HB2 GLU A 221     141.310 110.011 107.786  1.00  4.95              
ATOM   3557  CG  GLU A 221     142.022 111.906 107.076  1.00  4.95              
ATOM   3558  HG1 GLU A 221     142.487 112.087 108.047  1.00  4.95              
ATOM   3559  HG2 GLU A 221     141.601 112.844 106.711  1.00  4.95              
ATOM   3560  CD  GLU A 221     143.051 111.390 106.071  1.00  4.95              
ATOM   3561  OE1 GLU A 221     143.210 112.022 105.008  1.00  4.95              
ATOM   3562  OE2 GLU A 221     143.557 110.264 106.253  1.00  4.95              
ATOM   3563  C   GLU A 221     138.875 112.350 107.044  1.00  4.95              
ATOM   3564  O   GLU A 221     138.058 111.912 106.246  1.00  4.95              
ATOM   3565  N   CYS A 222     139.111 113.656 107.150  1.00  4.88              
ATOM   3566  H   CYS A 222     139.802 113.967 107.816  1.00  4.88              
ATOM   3567  CA  CYS A 222     138.416 114.677 106.358  1.00  4.88              
ATOM   3568  HA  CYS A 222     137.380 114.773 106.691  1.00  4.88              
ATOM   3569  CB  CYS A 222     139.166 115.996 106.628  1.00  4.88              
ATOM   3570  HB1 CYS A 222     140.239 115.840 106.500  1.00  4.88              
ATOM   3571  HB2 CYS A 222     138.984 116.325 107.651  1.00  4.88              
ATOM   3572  SG  CYS A 222     138.660 117.305 105.478  1.00  4.88              
ATOM   3573  HG  CYS A 222     137.596 117.703 106.192  1.00  4.88              
ATOM   3574  C   CYS A 222     138.377 114.398 104.856  1.00  4.88              
ATOM   3575  O   CYS A 222     137.310 114.414 104.248  1.00  4.88              
ATOM   3576  N   ARG A 223     139.546 114.071 104.289  1.00  4.87              
ATOM   3577  H   ARG A 223     140.365 114.098 104.876  1.00  4.87              
ATOM   3578  CA  ARG A 223     139.726 113.671 102.892  1.00  4.87              
ATOM   3579  HA  ARG A 223     139.628 114.545 102.246  1.00  4.87              
ATOM   3580  CB  ARG A 223     141.138 113.075 102.763  1.00  4.87              
ATOM   3581  HB1 ARG A 223     141.213 112.329 103.551  1.00  4.87              
ATOM   3582  HB2 ARG A 223     141.881 113.849 102.963  1.00  4.87              
ATOM   3583  CG  ARG A 223     141.462 112.403 101.410  1.00  4.87              
ATOM   3584  HG1 ARG A 223     141.552 113.171 100.641  1.00  4.87              
ATOM   3585  HG2 ARG A 223     140.650 111.741 101.120  1.00  4.87              
ATOM   3586  CD  ARG A 223     142.755 111.563 101.439  1.00  4.87              
ATOM   3587  HD1 ARG A 223     143.604 112.247 101.499  1.00  4.87              
ATOM   3588  HD2 ARG A 223     142.844 111.002 100.508  1.00  4.87              
ATOM   3589  NE  ARG A 223     142.826 110.639 102.590  1.00  4.87              
ATOM   3590  HE  ARG A 223     143.396 110.969 103.371  1.00  4.87              
ATOM   3591  CZ  ARG A 223     141.958 109.710 102.950  1.00  4.87              
ATOM   3592  NH1 ARG A 223     140.979 109.286 102.199  1.00  4.87              
ATOM   3593 1HH1 ARG A 223     140.898 109.584 101.247  1.00  4.87              
ATOM   3594 2HH1 ARG A 223     140.271 108.714 102.642  1.00  4.87              
ATOM   3595  NH2 ARG A 223     142.019 109.196 104.135  1.00  4.87              
ATOM   3596 1HH2 ARG A 223     142.738 109.526 104.780  1.00  4.87              
ATOM   3597 2HH2 ARG A 223     141.224 108.691 104.492  1.00  4.87              
ATOM   3598  C   ARG A 223     138.669 112.653 102.448  1.00  4.87              
ATOM   3599  O   ARG A 223     138.157 112.759 101.333  1.00  4.87              
ATOM   3600  N   ASN A 224     138.366 111.680 103.319  1.00  4.79              
ATOM   3601  H   ASN A 224     138.714 111.760 104.263  1.00  4.79              
ATOM   3602  CA  ASN A 224     137.404 110.621 103.047  1.00  4.79              
ATOM   3603  HA  ASN A 224     137.824 109.955 102.293  1.00  4.79              
ATOM   3604  CB  ASN A 224     137.027 109.774 104.283  1.00  4.79              
ATOM   3605  HB1 ASN A 224     136.243 109.083 103.973  1.00  4.79              
ATOM   3606  HB2 ASN A 224     136.570 110.411 105.039  1.00  4.79              
ATOM   3607  CG  ASN A 224     138.110 108.933 104.920  1.00  4.79              
ATOM   3608  OD1 ASN A 224     139.262 108.897 104.525  1.00  4.79              
ATOM   3609  ND2 ASN A 224     137.755 108.172 105.928  1.00  4.79              
ATOM   3610 1HD2 ASN A 224     136.784 108.144 106.196  1.00  4.79              
ATOM   3611 2HD2 ASN A 224     138.454 107.558 106.315  1.00  4.79              
ATOM   3612  C   ASN A 224     136.095 111.158 102.487  1.00  4.79              
ATOM   3613  O   ASN A 224     135.613 110.598 101.505  1.00  4.79              
ATOM   3614  N   ASP A 225     135.606 112.246 103.090  1.00  4.84              
ATOM   3615  H   ASP A 225     136.151 112.665 103.835  1.00  4.84              
ATOM   3616  CA  ASP A 225     134.309 112.855 102.829  1.00  4.84              
ATOM   3617  HA  ASP A 225     133.744 112.134 102.247  1.00  4.84              
ATOM   3618  CB  ASP A 225     133.509 113.031 104.145  1.00  4.84              
ATOM   3619  HB1 ASP A 225     132.778 113.832 104.032  1.00  4.84              
ATOM   3620  HB2 ASP A 225     134.185 113.323 104.951  1.00  4.84              
ATOM   3621  CG  ASP A 225     132.739 111.754 104.542  1.00  4.84              
ATOM   3622  OD1 ASP A 225     133.380 110.812 105.070  1.00  4.84              
ATOM   3623  OD2 ASP A 225     131.503 111.693 104.299  1.00  4.84              
ATOM   3624  C   ASP A 225     134.371 114.080 101.898  1.00  4.84              
ATOM   3625  O   ASP A 225     133.449 114.889 101.882  1.00  4.84              
ATOM   3626  N   SER A 226     135.442 114.197 101.098  1.00  4.77              
ATOM   3627  H   SER A 226     136.160 113.488 101.189  1.00  4.77              
ATOM   3628  CA  SER A 226     135.721 115.340 100.210  1.00  4.77              
ATOM   3629  HA  SER A 226     136.239 116.082 100.818  1.00  4.77              
ATOM   3630  CB  SER A 226     136.712 114.885  99.131  1.00  4.77              
ATOM   3631  HB1 SER A 226     136.217 114.211  98.431  1.00  4.77              
ATOM   3632  HB2 SER A 226     137.525 114.342  99.610  1.00  4.77              
ATOM   3633  OG  SER A 226     137.281 115.974  98.430  1.00  4.77              
ATOM   3634  HG  SER A 226     138.145 115.690  98.121  1.00  4.77              
ATOM   3635  C   SER A 226     134.524 116.069  99.597  1.00  4.77              
ATOM   3636  O   SER A 226     134.330 117.255  99.872  1.00  4.77              
ATOM   3637  N   LEU A 227     133.720 115.374  98.778  1.00  4.98              
ATOM   3638  H   LEU A 227     133.952 114.410  98.588  1.00  4.98              
ATOM   3639  CA  LEU A 227     132.445 115.875  98.256  1.00  4.98              
ATOM   3640  HA  LEU A 227     131.813 116.106  99.115  1.00  4.98              
ATOM   3641  CB  LEU A 227     132.679 117.164  97.409  1.00  4.98              
ATOM   3642  HB1 LEU A 227     132.336 117.005  96.385  1.00  4.98              
ATOM   3643  HB2 LEU A 227     133.749 117.361  97.332  1.00  4.98              
ATOM   3644  CG  LEU A 227     131.993 118.433  97.954  1.00  4.98              
ATOM   3645  HG  LEU A 227     132.265 118.585  98.996  1.00  4.98              
ATOM   3646  CD1 LEU A 227     132.449 119.656  97.154  1.00  4.98              
ATOM   3647 1HD1 LEU A 227     131.990 120.555  97.566  1.00  4.98              
ATOM   3648 2HD1 LEU A 227     133.532 119.753  97.239  1.00  4.98              
ATOM   3649 3HD1 LEU A 227     132.172 119.552  96.105  1.00  4.98              
ATOM   3650  CD2 LEU A 227     130.465 118.346  97.856  1.00  4.98              
ATOM   3651 1HD2 LEU A 227     130.028 119.291  98.181  1.00  4.98              
ATOM   3652 2HD2 LEU A 227     130.168 118.141  96.828  1.00  4.98              
ATOM   3653 3HD2 LEU A 227     130.103 117.564  98.520  1.00  4.98              
ATOM   3654  C   LEU A 227     131.727 114.869  97.368  1.00  4.98              
ATOM   3655  O   LEU A 227     132.352 114.145  96.597  1.00  4.98              
ATOM   3656  N   SER A 228     130.401 114.974  97.369  1.00  5.54              
ATOM   3657  H   SER A 228     129.982 115.510  98.111  1.00  5.54              
ATOM   3658  CA  SER A 228     129.541 114.072  96.612  1.00  5.54              
ATOM   3659  HA  SER A 228     130.156 113.417  95.993  1.00  5.54              
ATOM   3660  CB  SER A 228     128.807 113.146  97.577  1.00  5.54              
ATOM   3661  HB1 SER A 228     129.538 112.569  98.146  1.00  5.54              
ATOM   3662  HB2 SER A 228     128.173 112.456  97.018  1.00  5.54              
ATOM   3663  OG  SER A 228     128.007 113.920  98.457  1.00  5.54              
ATOM   3664  HG  SER A 228     127.840 113.345  99.214  1.00  5.54              
ATOM   3665  C   SER A 228     128.524 114.705  95.661  1.00  5.54              
ATOM   3666  O   SER A 228     128.058 114.048  94.733  1.00  5.54              
ATOM   3667  N   SER A 229     128.158 115.981  95.842  1.00  5.02              
ATOM   3668  H   SER A 229     128.607 116.490  96.585  1.00  5.02              
ATOM   3669  CA  SER A 229     127.027 116.621  95.127  1.00  5.02              
ATOM   3670  HA  SER A 229     126.818 117.555  95.647  1.00  5.02              
ATOM   3671  CB  SER A 229     127.412 116.987  93.685  1.00  5.02              
ATOM   3672  HB1 SER A 229     126.591 117.530  93.215  1.00  5.02              
ATOM   3673  HB2 SER A 229     127.584 116.074  93.117  1.00  5.02              
ATOM   3674  OG  SER A 229     128.574 117.799  93.644  1.00  5.02              
ATOM   3675  HG  SER A 229     128.364 118.666  94.004  1.00  5.02              
ATOM   3676  C   SER A 229     125.709 115.836  95.166  1.00  5.02              
ATOM   3677  O   SER A 229     124.841 116.013  94.302  1.00  5.02              
ATOM   3678  N   VAL A 230     125.565 114.974  96.175  1.00  5.33              
ATOM   3679  H   VAL A 230     126.352 114.857  96.800  1.00  5.33              
ATOM   3680  CA  VAL A 230     124.403 114.121  96.411  1.00  5.33              
ATOM   3681  HA  VAL A 230     124.241 113.545  95.499  1.00  5.33              
ATOM   3682  CB  VAL A 230     124.743 113.107  97.527  1.00  5.33              
ATOM   3683  HB  VAL A 230     125.781 112.809  97.385  1.00  5.33              
ATOM   3684  CG1 VAL A 230     124.626 113.737  98.922  1.00  5.33              
ATOM   3685 1HG1 VAL A 230     125.071 113.077  99.661  1.00  5.33              
ATOM   3686 2HG1 VAL A 230     125.160 114.687  98.951  1.00  5.33              
ATOM   3687 3HG1 VAL A 230     123.585 113.904  99.195  1.00  5.33              
ATOM   3688  CG2 VAL A 230     123.928 111.811  97.439  1.00  5.33              
ATOM   3689 1HG2 VAL A 230     124.418 111.042  98.033  1.00  5.33              
ATOM   3690 2HG2 VAL A 230     122.914 111.932  97.816  1.00  5.33              
ATOM   3691 3HG2 VAL A 230     123.896 111.450  96.409  1.00  5.33              
ATOM   3692  C   VAL A 230     123.113 114.906  96.676  1.00  5.33              
ATOM   3693  O   VAL A 230     123.100 116.139  96.671  1.00  5.33              
ATOM   3694  N   LYS A 231     122.006 114.194  96.897  1.00  4.87              
ATOM   3695  H   LYS A 231     122.087 113.185  96.877  1.00  4.87              
ATOM   3696  CA  LYS A 231     120.687 114.782  97.152  1.00  4.87              
ATOM   3697  HA  LYS A 231     120.712 115.862  96.999  1.00  4.87              
ATOM   3698  CB  LYS A 231     119.655 114.174  96.170  1.00  4.87              
ATOM   3699  HB1 LYS A 231     118.683 114.134  96.666  1.00  4.87              
ATOM   3700  HB2 LYS A 231     119.930 113.142  95.938  1.00  4.87              
ATOM   3701  CG  LYS A 231     119.429 114.941  94.857  1.00  4.87              
ATOM   3702  HG1 LYS A 231     118.996 115.916  95.084  1.00  4.87              
ATOM   3703  HG2 LYS A 231     118.680 114.384  94.291  1.00  4.87              
ATOM   3704  CD  LYS A 231     120.660 115.115  93.954  1.00  4.87              
ATOM   3705  HD1 LYS A 231     120.344 114.942  92.923  1.00  4.87              
ATOM   3706  HD2 LYS A 231     121.420 114.375  94.205  1.00  4.87              
ATOM   3707  CE  LYS A 231     121.234 116.530  94.055  1.00  4.87              
ATOM   3708  HE1 LYS A 231     121.524 116.724  95.093  1.00  4.87              
ATOM   3709  HE2 LYS A 231     120.447 117.240  93.786  1.00  4.87              
ATOM   3710  NZ  LYS A 231     122.404 116.701  93.163  1.00  4.87              
ATOM   3711  HZ1 LYS A 231     122.690 117.668  93.128  1.00  4.87              
ATOM   3712  HZ2 LYS A 231     123.200 116.187  93.539  1.00  4.87              
ATOM   3713  HZ3 LYS A 231     122.213 116.371  92.225  1.00  4.87              
ATOM   3714  C   LYS A 231     120.199 114.609  98.594  1.00  4.87              
ATOM   3715  O   LYS A 231     119.975 115.582  99.305  1.00  4.87              
ATOM   3716  N   VAL A 232     120.079 113.355  99.005  1.00  4.19              
ATOM   3717  H   VAL A 232     120.274 112.629  98.327  1.00  4.19              
ATOM   3718  CA  VAL A 232     119.806 112.856 100.355  1.00  4.19              
ATOM   3719  HA  VAL A 232     120.244 113.532 101.088  1.00  4.19              
ATOM   3720  CB  VAL A 232     118.290 112.733 100.628  1.00  4.19              
ATOM   3721  HB  VAL A 232     117.860 113.730 100.517  1.00  4.19              
ATOM   3722  CG1 VAL A 232     117.538 111.803  99.663  1.00  4.19              
ATOM   3723 1HG1 VAL A 232     116.471 111.832  99.884  1.00  4.19              
ATOM   3724 2HG1 VAL A 232     117.688 112.127  98.634  1.00  4.19              
ATOM   3725 3HG1 VAL A 232     117.893 110.777  99.769  1.00  4.19              
ATOM   3726  CG2 VAL A 232     118.020 112.286 102.069  1.00  4.19              
ATOM   3727 1HG2 VAL A 232     116.948 112.323 102.268  1.00  4.19              
ATOM   3728 2HG2 VAL A 232     118.369 111.264 102.222  1.00  4.19              
ATOM   3729 3HG2 VAL A 232     118.525 112.953 102.767  1.00  4.19              
ATOM   3730  C   VAL A 232     120.531 111.515 100.403  1.00  4.19              
ATOM   3731  O   VAL A 232     120.554 110.824  99.389  1.00  4.19              
ATOM   3732  N   LEU A 233     121.219 111.199 101.498  1.00  4.16              
ATOM   3733  H   LEU A 233     121.134 111.771 102.322  1.00  4.16              
ATOM   3734  CA  LEU A 233     122.268 110.178 101.485  1.00  4.16              
ATOM   3735  HA  LEU A 233     122.078 109.471 100.674  1.00  4.16              
ATOM   3736  CB  LEU A 233     123.616 110.872 101.211  1.00  4.16              
ATOM   3737  HB1 LEU A 233     123.742 111.684 101.929  1.00  4.16              
ATOM   3738  HB2 LEU A 233     123.567 111.309 100.217  1.00  4.16              
ATOM   3739  CG  LEU A 233     124.859 109.967 101.294  1.00  4.16              
ATOM   3740  HG  LEU A 233     124.963 109.603 102.309  1.00  4.16              
ATOM   3741  CD1 LEU A 233     124.804 108.766 100.351  1.00  4.16              
ATOM   3742 1HD1 LEU A 233     125.748 108.222 100.384  1.00  4.16              
ATOM   3743 2HD1 LEU A 233     124.005 108.087 100.646  1.00  4.16              
ATOM   3744 3HD1 LEU A 233     124.627 109.111  99.335  1.00  4.16              
ATOM   3745  CD2 LEU A 233     126.105 110.782 100.948  1.00  4.16              
ATOM   3746 1HD2 LEU A 233     126.997 110.177 101.108  1.00  4.16              
ATOM   3747 2HD2 LEU A 233     126.081 111.079  99.900  1.00  4.16              
ATOM   3748 3HD2 LEU A 233     126.165 111.660 101.591  1.00  4.16              
ATOM   3749  C   LEU A 233     122.260 109.378 102.774  1.00  4.16              
ATOM   3750  O   LEU A 233     122.764 109.893 103.774  1.00  4.16              
ATOM   3751  N   ASP A 234     121.672 108.168 102.795  1.00  4.00              
ATOM   3752  H   ASP A 234     121.228 107.774 101.968  1.00  4.00              
ATOM   3753  CA  ASP A 234     121.656 107.470 104.094  1.00  4.00              
ATOM   3754  HA  ASP A 234     121.501 108.202 104.881  1.00  4.00              
ATOM   3755  CB  ASP A 234     120.535 106.438 104.243  1.00  4.00              
ATOM   3756  HB1 ASP A 234     120.750 105.567 103.628  1.00  4.00              
ATOM   3757  HB2 ASP A 234     119.593 106.878 103.910  1.00  4.00              
ATOM   3758  CG  ASP A 234     120.409 106.021 105.719  1.00  4.00              
ATOM   3759  OD1 ASP A 234     121.284 105.310 106.266  1.00  4.00              
ATOM   3760  OD2 ASP A 234     119.454 106.472 106.395  1.00  4.00              
ATOM   3761  C   ASP A 234     123.028 106.801 104.276  1.00  4.00              
ATOM   3762  O   ASP A 234     123.394 105.894 103.519  1.00  4.00              
ATOM   3763  N   LEU A 235     123.799 107.283 105.254  1.00  4.53              
ATOM   3764  H   LEU A 235     123.463 108.088 105.759  1.00  4.53              
ATOM   3765  CA  LEU A 235     125.098 106.726 105.620  1.00  4.53              
ATOM   3766  HA  LEU A 235     125.428 106.072 104.811  1.00  4.53              
ATOM   3767  CB  LEU A 235     126.195 107.804 105.790  1.00  4.53              
ATOM   3768  HB1 LEU A 235     127.102 107.296 106.122  1.00  4.53              
ATOM   3769  HB2 LEU A 235     125.901 108.487 106.579  1.00  4.53              
ATOM   3770  CG  LEU A 235     126.563 108.631 104.544  1.00  4.53              
ATOM   3771  HG  LEU A 235     125.742 109.311 104.324  1.00  4.53              
ATOM   3772  CD1 LEU A 235     127.828 109.456 104.793  1.00  4.53              
ATOM   3773 1HD1 LEU A 235     128.038 110.082 103.927  1.00  4.53              
ATOM   3774 2HD1 LEU A 235     127.692 110.106 105.654  1.00  4.53              
ATOM   3775 3HD1 LEU A 235     128.682 108.806 104.979  1.00  4.53              
ATOM   3776  CD2 LEU A 235     126.842 107.747 103.326  1.00  4.53              
ATOM   3777 1HD2 LEU A 235     127.213 108.351 102.500  1.00  4.53              
ATOM   3778 2HD2 LEU A 235     127.596 107.003 103.578  1.00  4.53              
ATOM   3779 3HD2 LEU A 235     125.925 107.255 103.003  1.00  4.53              
ATOM   3780  C   LEU A 235     124.989 105.792 106.828  1.00  4.53              
ATOM   3781  O   LEU A 235     125.586 106.038 107.878  1.00  4.53              
ATOM   3782  N   SER A 236     124.208 104.718 106.692  1.00  4.45              
ATOM   3783  H   SER A 236     123.653 104.636 105.846  1.00  4.45              
ATOM   3784  CA  SER A 236     124.380 103.511 107.514  1.00  4.45              
ATOM   3785  HA  SER A 236     124.212 103.775 108.554  1.00  4.45              
ATOM   3786  CB  SER A 236     123.334 102.457 107.156  1.00  4.45              
ATOM   3787  HB1 SER A 236     123.595 101.521 107.650  1.00  4.45              
ATOM   3788  HB2 SER A 236     123.311 102.303 106.077  1.00  4.45              
ATOM   3789  OG  SER A 236     122.059 102.886 107.616  1.00  4.45              
ATOM   3790  HG  SER A 236     121.838 103.712 107.137  1.00  4.45              
ATOM   3791  C   SER A 236     125.797 103.034 107.383  1.00  4.45              
ATOM   3792  O   SER A 236     126.154 102.535 106.338  1.00  4.45              
ATOM   3793  N   PHE A 237     126.644 103.327 108.350  1.00  4.50              
ATOM   3794  H   PHE A 237     126.283 103.780 109.184  1.00  4.50              
ATOM   3795  CA  PHE A 237     128.088 103.073 108.272  1.00  4.50              
ATOM   3796  HA  PHE A 237     128.292 102.231 107.616  1.00  4.50              
ATOM   3797  CB  PHE A 237     128.781 104.323 107.699  1.00  4.50              
ATOM   3798  HB1 PHE A 237     128.331 105.212 108.147  1.00  4.50              
ATOM   3799  HB2 PHE A 237     128.594 104.368 106.625  1.00  4.50              
ATOM   3800  CG  PHE A 237     130.273 104.358 107.939  1.00  4.50              
ATOM   3801  CD1 PHE A 237     131.110 103.366 107.389  1.00  4.50              
ATOM   3802  HD1 PHE A 237     130.710 102.647 106.688  1.00  4.50              
ATOM   3803  CE1 PHE A 237     132.457 103.282 107.788  1.00  4.50              
ATOM   3804  HE1 PHE A 237     133.099 102.519 107.369  1.00  4.50              
ATOM   3805  CZ  PHE A 237     132.963 104.191 108.733  1.00  4.50              
ATOM   3806  HZ  PHE A 237     133.994 104.120 109.053  1.00  4.50              
ATOM   3807  CE2 PHE A 237     132.137 105.213 109.238  1.00  4.50              
ATOM   3808  HE2 PHE A 237     132.529 105.945 109.926  1.00  4.50              
ATOM   3809  CD2 PHE A 237     130.799 105.304 108.833  1.00  4.50              
ATOM   3810  HD2 PHE A 237     130.167 106.090 109.224  1.00  4.50              
ATOM   3811  C   PHE A 237     128.490 102.697 109.693  1.00  4.50              
ATOM   3812  O   PHE A 237     127.724 102.862 110.647  1.00  4.50              
ATOM   3813  N   ASN A 238     129.688 102.153 109.835  1.00  4.52              
ATOM   3814  H   ASN A 238     130.256 102.049 109.006  1.00  4.52              
ATOM   3815  CA  ASN A 238     130.207 101.676 111.098  1.00  4.52              
ATOM   3816  HA  ASN A 238     131.072 101.119 110.801  1.00  4.52              
ATOM   3817  CB  ASN A 238     130.758 102.847 111.927  1.00  4.52              
ATOM   3818  HB1 ASN A 238     131.485 103.392 111.327  1.00  4.52              
ATOM   3819  HB2 ASN A 238     131.293 102.428 112.774  1.00  4.52              
ATOM   3820  CG  ASN A 238     129.696 103.810 112.435  1.00  4.52              
ATOM   3821  OD1 ASN A 238     128.939 103.526 113.352  1.00  4.52              
ATOM   3822  ND2 ASN A 238     129.628 104.992 111.871  1.00  4.52              
ATOM   3823 1HD2 ASN A 238     130.260 105.231 111.130  1.00  4.52              
ATOM   3824 2HD2 ASN A 238     128.894 105.604 112.175  1.00  4.52              
ATOM   3825  C   ASN A 238     129.345 100.650 111.840  1.00  4.52              
ATOM   3826  O   ASN A 238     129.536 100.434 113.031  1.00  4.52              
ATOM   3827  N   THR A 239     128.417  99.998 111.139  1.00  4.48              
ATOM   3828  H   THR A 239     128.334 100.202 110.154  1.00  4.48              
ATOM   3829  CA  THR A 239     127.476  99.061 111.751  1.00  4.48              
ATOM   3830  HA  THR A 239     127.250  99.450 112.739  1.00  4.48              
ATOM   3831  CB  THR A 239     126.143  98.990 110.975  1.00  4.48              
ATOM   3832  HB  THR A 239     125.404  98.525 111.628  1.00  4.48              
ATOM   3833  CG2 THR A 239     125.613 100.354 110.524  1.00  4.48              
ATOM   3834 1HG2 THR A 239     125.704 101.083 111.327  1.00  4.48              
ATOM   3835 2HG2 THR A 239     126.179 100.723 109.668  1.00  4.48              
ATOM   3836 3HG2 THR A 239     124.566 100.271 110.234  1.00  4.48              
ATOM   3837  OG1 THR A 239     126.219  98.221 109.807  1.00  4.48              
ATOM   3838  HG1 THR A 239     126.594  98.782 109.116  1.00  4.48              
ATOM   3839  C   THR A 239     128.145  97.688 111.943  1.00  4.48              
ATOM   3840  O   THR A 239     128.538  97.005 110.989  1.00  4.48              
ATOM   3841  N   ARG A 240     128.326  97.312 113.216  1.00  4.46              
ATOM   3842  H   ARG A 240     128.118  98.014 113.922  1.00  4.46              
ATOM   3843  CA  ARG A 240     129.212  96.228 113.673  1.00  4.46              
ATOM   3844  HA  ARG A 240     129.403  96.408 114.732  1.00  4.46              
ATOM   3845  CB  ARG A 240     128.528  94.842 113.551  1.00  4.46              
ATOM   3846  HB1 ARG A 240     128.546  94.517 112.509  1.00  4.46              
ATOM   3847  HB2 ARG A 240     127.485  94.926 113.860  1.00  4.46              
ATOM   3848  CG  ARG A 240     129.214  93.785 114.445  1.00  4.46              
ATOM   3849  HG1 ARG A 240     129.000  94.049 115.482  1.00  4.46              
ATOM   3850  HG2 ARG A 240     130.297  93.818 114.326  1.00  4.46              
ATOM   3851  CD  ARG A 240     128.734  92.339 114.213  1.00  4.46              
ATOM   3852  HD1 ARG A 240     127.706  92.350 113.846  1.00  4.46              
ATOM   3853  HD2 ARG A 240     128.740  91.840 115.183  1.00  4.46              
ATOM   3854  NE  ARG A 240     129.597  91.582 113.274  1.00  4.46              
ATOM   3855  HE  ARG A 240     130.010  92.098 112.501  1.00  4.46              
ATOM   3856  CZ  ARG A 240     129.926  90.299 113.346  1.00  4.46              
ATOM   3857  NH1 ARG A 240     129.503  89.496 114.287  1.00  4.46              
ATOM   3858 1HH1 ARG A 240     128.901  89.853 115.003  1.00  4.46              
ATOM   3859 2HH1 ARG A 240     129.807  88.543 114.304  1.00  4.46              
ATOM   3860  NH2 ARG A 240     130.717  89.781 112.454  1.00  4.46              
ATOM   3861 1HH2 ARG A 240     131.015  90.383 111.693  1.00  4.46              
ATOM   3862 2HH2 ARG A 240     130.982  88.817 112.471  1.00  4.46              
ATOM   3863  C   ARG A 240     130.602  96.267 113.014  1.00  4.46              
ATOM   3864  O   ARG A 240     131.033  95.289 112.400  1.00  4.46              
ATOM   3865  N   LEU A 241     131.292  97.401 113.148  1.00  4.55              
ATOM   3866  H   LEU A 241     130.878  98.157 113.681  1.00  4.55              
ATOM   3867  CA  LEU A 241     132.733  97.445 112.890  1.00  4.55              
ATOM   3868  HA  LEU A 241     132.972  96.746 112.088  1.00  4.55              
ATOM   3869  CB  LEU A 241     133.173  98.852 112.439  1.00  4.55              
ATOM   3870  HB1 LEU A 241     134.260  98.902 112.430  1.00  4.55              
ATOM   3871  HB2 LEU A 241     132.817  99.591 113.160  1.00  4.55              
ATOM   3872  CG  LEU A 241     132.708  99.244 111.032  1.00  4.55              
ATOM   3873  HG  LEU A 241     131.639  99.411 111.064  1.00  4.55              
ATOM   3874  CD1 LEU A 241     133.461 100.506 110.596  1.00  4.55              
ATOM   3875 1HD1 LEU A 241     133.102 100.848 109.625  1.00  4.55              
ATOM   3876 2HD1 LEU A 241     133.324 101.299 111.329  1.00  4.55              
ATOM   3877 3HD1 LEU A 241     134.525 100.286 110.522  1.00  4.55              
ATOM   3878  CD2 LEU A 241     132.952  98.212 109.949  1.00  4.55              
ATOM   3879 1HD2 LEU A 241     132.333  97.331 110.124  1.00  4.55              
ATOM   3880 2HD2 LEU A 241     132.692  98.629 108.977  1.00  4.55              
ATOM   3881 3HD2 LEU A 241     134.003  97.941 109.972  1.00  4.55              
ATOM   3882  C   LEU A 241     133.557  96.946 114.089  1.00  4.55              
ATOM   3883  O   LEU A 241     133.038  96.648 115.164  1.00  4.55              
ATOM   3884  N   SER A 242     134.876  96.917 113.900  1.00  4.63              
ATOM   3885  H   SER A 242     135.184  97.047 112.945  1.00  4.63              
ATOM   3886  CA  SER A 242     135.810  97.431 114.905  1.00  4.63              
ATOM   3887  HA  SER A 242     135.282  97.684 115.820  1.00  4.63              
ATOM   3888  CB  SER A 242     136.902  96.406 115.206  1.00  4.63              
ATOM   3889  HB1 SER A 242     137.590  96.340 114.362  1.00  4.63              
ATOM   3890  HB2 SER A 242     136.454  95.427 115.375  1.00  4.63              
ATOM   3891  OG  SER A 242     137.593  96.812 116.369  1.00  4.63              
ATOM   3892  HG  SER A 242     138.422  96.326 116.418  1.00  4.63              
ATOM   3893  C   SER A 242     136.413  98.698 114.306  1.00  4.63              
ATOM   3894  O   SER A 242     136.814  98.716 113.142  1.00  4.63              
ATOM   3895  N   ASN A 243     136.412  99.766 115.087  1.00  4.64              
ATOM   3896  H   ASN A 243     136.099  99.650 116.041  1.00  4.64              
ATOM   3897  CA  ASN A 243     136.872 101.102 114.719  1.00  4.64              
ATOM   3898  HA  ASN A 243     137.707 101.026 114.023  1.00  4.64              
ATOM   3899  CB  ASN A 243     135.690 101.826 114.043  1.00  4.64              
ATOM   3900  HB1 ASN A 243     134.842 101.845 114.728  1.00  4.64              
ATOM   3901  HB2 ASN A 243     135.396 101.262 113.158  1.00  4.64              
ATOM   3902  CG  ASN A 243     135.982 103.260 113.639  1.00  4.64              
ATOM   3903  OD1 ASN A 243     136.251 104.101 114.467  1.00  4.64              
ATOM   3904  ND2 ASN A 243     135.933 103.593 112.373  1.00  4.64              
ATOM   3905 1HD2 ASN A 243     135.869 102.857 111.680  1.00  4.64              
ATOM   3906 2HD2 ASN A 243     136.136 104.551 112.145  1.00  4.64              
ATOM   3907  C   ASN A 243     137.365 101.767 116.018  1.00  4.64              
ATOM   3908  O   ASN A 243     136.952 101.328 117.094  1.00  4.64              
ATOM   3909  N   GLN A 244     138.279 102.744 115.963  1.00  4.73              
ATOM   3910  H   GLN A 244     138.475 103.169 115.066  1.00  4.73              
ATOM   3911  CA  GLN A 244     139.160 103.029 117.107  1.00  4.73              
ATOM   3912  HA  GLN A 244     138.768 102.525 117.991  1.00  4.73              
ATOM   3913  CB  GLN A 244     140.531 102.397 116.816  1.00  4.73              
ATOM   3914  HB1 GLN A 244     140.993 102.904 115.967  1.00  4.73              
ATOM   3915  HB2 GLN A 244     140.381 101.348 116.551  1.00  4.73              
ATOM   3916  CG  GLN A 244     141.478 102.456 118.025  1.00  4.73              
ATOM   3917  HG1 GLN A 244     140.960 102.083 118.909  1.00  4.73              
ATOM   3918  HG2 GLN A 244     141.778 103.488 118.209  1.00  4.73              
ATOM   3919  CD  GLN A 244     142.727 101.614 117.805  1.00  4.73              
ATOM   3920  OE1 GLN A 244     142.961 100.622 118.472  1.00  4.73              
ATOM   3921  NE2 GLN A 244     143.567 101.960 116.851  1.00  4.73              
ATOM   3922 1HE2 GLN A 244     143.384 102.751 116.265  1.00  4.73              
ATOM   3923 2HE2 GLN A 244     144.368 101.363 116.735  1.00  4.73              
ATOM   3924  C   GLN A 244     139.292 104.495 117.525  1.00  4.73              
ATOM   3925  O   GLN A 244     139.314 104.788 118.718  1.00  4.73              
ATOM   3926  N   ALA A 245     139.412 105.393 116.554  1.00  4.82              
ATOM   3927  H   ALA A 245     139.354 105.076 115.594  1.00  4.82              
ATOM   3928  CA  ALA A 245     139.545 106.834 116.730  1.00  4.82              
ATOM   3929  HA  ALA A 245     138.815 107.188 117.460  1.00  4.82              
ATOM   3930  CB  ALA A 245     140.969 107.162 117.208  1.00  4.82              
ATOM   3931  HB1 ALA A 245     141.086 108.241 117.310  1.00  4.82              
ATOM   3932  HB2 ALA A 245     141.153 106.697 118.178  1.00  4.82              
ATOM   3933  HB3 ALA A 245     141.699 106.793 116.487  1.00  4.82              
ATOM   3934  C   ALA A 245     139.276 107.486 115.368  1.00  4.82              
ATOM   3935  O   ALA A 245     139.338 106.850 114.313  1.00  4.82              
ATOM   3936  N   PHE A 246     138.995 108.777 115.397  1.00  4.98              
ATOM   3937  H   PHE A 246     139.070 109.264 116.277  1.00  4.98              
ATOM   3938  CA  PHE A 246     138.605 109.580 114.247  1.00  4.98              
ATOM   3939  HA  PHE A 246     138.747 109.046 113.308  1.00  4.98              
ATOM   3940  CB  PHE A 246     137.121 109.989 114.409  1.00  4.98              
ATOM   3941  HB1 PHE A 246     136.919 110.792 113.698  1.00  4.98              
ATOM   3942  HB2 PHE A 246     136.984 110.427 115.400  1.00  4.98              
ATOM   3943  CG  PHE A 246     136.045 108.925 114.217  1.00  4.98              
ATOM   3944  CD1 PHE A 246     135.963 107.783 115.039  1.00  4.98              
ATOM   3945  HD1 PHE A 246     136.675 107.617 115.829  1.00  4.98              
ATOM   3946  CE1 PHE A 246     134.936 106.841 114.851  1.00  4.98              
ATOM   3947  HE1 PHE A 246     134.899 105.956 115.474  1.00  4.98              
ATOM   3948  CZ  PHE A 246     133.952 107.049 113.873  1.00  4.98              
ATOM   3949  HZ  PHE A 246     133.162 106.325 113.738  1.00  4.98              
ATOM   3950  CE2 PHE A 246     133.999 108.207 113.080  1.00  4.98              
ATOM   3951  HE2 PHE A 246     133.237 108.390 112.336  1.00  4.98              
ATOM   3952  CD2 PHE A 246     135.044 109.131 113.250  1.00  4.98              
ATOM   3953  HD2 PHE A 246     135.072 110.015 112.632  1.00  4.98              
ATOM   3954  C   PHE A 246     139.467 110.848 114.247  1.00  4.98              
ATOM   3955  O   PHE A 246     140.069 111.228 115.253  1.00  4.98              
ATOM   3956  N   PHE A 247     139.500 111.519 113.105  1.00  5.03              
ATOM   3957  H   PHE A 247     139.038 111.111 112.298  1.00  5.03              
ATOM   3958  CA  PHE A 247     139.995 112.888 112.990  1.00  5.03              
ATOM   3959  HA  PHE A 247     141.001 112.950 113.405  1.00  5.03              
ATOM   3960  CB  PHE A 247     140.042 113.139 111.469  1.00  5.03              
ATOM   3961  HB1 PHE A 247     139.019 113.199 111.094  1.00  5.03              
ATOM   3962  HB2 PHE A 247     140.493 112.260 111.006  1.00  5.03              
ATOM   3963  CG  PHE A 247     140.829 114.321 110.941  1.00  5.03              
ATOM   3964  CD1 PHE A 247     142.227 114.219 110.805  1.00  5.03              
ATOM   3965  HD1 PHE A 247     142.747 113.339 111.155  1.00  5.03              
ATOM   3966  CE1 PHE A 247     142.951 115.244 110.173  1.00  5.03              
ATOM   3967  HE1 PHE A 247     144.023 115.160 110.057  1.00  5.03              
ATOM   3968  CZ  PHE A 247     142.281 116.370 109.666  1.00  5.03              
ATOM   3969  HZ  PHE A 247     142.841 117.154 109.169  1.00  5.03              
ATOM   3970  CE2 PHE A 247     140.887 116.480 109.808  1.00  5.03              
ATOM   3971  HE2 PHE A 247     140.375 117.351 109.421  1.00  5.03              
ATOM   3972  CD2 PHE A 247     140.162 115.459 110.448  1.00  5.03              
ATOM   3973  HD2 PHE A 247     139.089 115.552 110.549  1.00  5.03              
ATOM   3974  C   PHE A 247     139.095 113.897 113.713  1.00  5.03              
ATOM   3975  O   PHE A 247     138.025 113.551 114.202  1.00  5.03              
ATOM   3976  N   GLY A 248     139.489 115.167 113.740  1.00  4.94              
ATOM   3977  H   GLY A 248     140.320 115.432 113.230  1.00  4.94              
ATOM   3978  CA  GLY A 248     138.746 116.218 114.435  1.00  4.94              
ATOM   3979  HA1 GLY A 248     139.041 116.225 115.484  1.00  4.94              
ATOM   3980  HA2 GLY A 248     137.673 116.028 114.383  1.00  4.94              
ATOM   3981  C   GLY A 248     139.022 117.588 113.814  1.00  4.94              
ATOM   3982  O   GLY A 248     139.233 117.710 112.608  1.00  4.94              
ATOM   3983  N   LEU A 249     138.968 118.631 114.641  1.00  4.99              
ATOM   3984  H   LEU A 249     138.831 118.434 115.620  1.00  4.99              
ATOM   3985  CA  LEU A 249     138.952 120.041 114.242  1.00  4.99              
ATOM   3986  HA  LEU A 249     138.130 120.163 113.535  1.00  4.99              
ATOM   3987  CB  LEU A 249     138.618 120.912 115.475  1.00  4.99              
ATOM   3988  HB1 LEU A 249     138.616 121.959 115.167  1.00  4.99              
ATOM   3989  HB2 LEU A 249     139.412 120.787 116.213  1.00  4.99              
ATOM   3990  CG  LEU A 249     137.265 120.601 116.153  1.00  4.99              
ATOM   3991  HG  LEU A 249     137.266 119.571 116.511  1.00  4.99              
ATOM   3992  CD1 LEU A 249     137.059 121.520 117.357  1.00  4.99              
ATOM   3993 1HD1 LEU A 249     136.122 121.271 117.857  1.00  4.99              
ATOM   3994 2HD1 LEU A 249     137.875 121.385 118.067  1.00  4.99              
ATOM   3995 3HD1 LEU A 249     137.030 122.562 117.035  1.00  4.99              
ATOM   3996  CD2 LEU A 249     136.075 120.793 115.211  1.00  4.99              
ATOM   3997 1HD2 LEU A 249     135.144 120.656 115.762  1.00  4.99              
ATOM   3998 2HD2 LEU A 249     136.087 121.793 114.778  1.00  4.99              
ATOM   3999 3HD2 LEU A 249     136.094 120.047 114.417  1.00  4.99              
ATOM   4000  C   LEU A 249     140.201 120.539 113.500  1.00  4.99              
ATOM   4001  O   LEU A 249     141.112 121.112 114.095  1.00  4.99              
ATOM   4002  N   ASN A 250     140.209 120.379 112.177  1.00  5.01              
ATOM   4003  H   ASN A 250     139.521 119.751 111.781  1.00  5.01              
ATOM   4004  CA  ASN A 250     141.280 120.861 111.314  1.00  5.01              
ATOM   4005  HA  ASN A 250     141.807 121.662 111.834  1.00  5.01              
ATOM   4006  CB  ASN A 250     142.285 119.712 111.116  1.00  5.01              
ATOM   4007  HB1 ASN A 250     141.844 118.962 110.466  1.00  5.01              
ATOM   4008  HB2 ASN A 250     142.503 119.249 112.079  1.00  5.01              
ATOM   4009  CG  ASN A 250     143.605 120.154 110.514  1.00  5.01              
ATOM   4010  OD1 ASN A 250     143.996 119.732 109.444  1.00  5.01              
ATOM   4011  ND2 ASN A 250     144.362 120.987 111.195  1.00  5.01              
ATOM   4012 1HD2 ASN A 250     144.096 121.303 112.109  1.00  5.01              
ATOM   4013 2HD2 ASN A 250     145.243 121.216 110.769  1.00  5.01              
ATOM   4014  C   ASN A 250     140.734 121.489 110.022  1.00  5.01              
ATOM   4015  O   ASN A 250     140.720 120.849 108.981  1.00  5.01              
ATOM   4016  N   LEU A 251     140.222 122.726 110.122  1.00  5.04              
ATOM   4017  H   LEU A 251     140.276 123.180 111.020  1.00  5.04              
ATOM   4018  CA  LEU A 251     139.684 123.518 108.999  1.00  5.04              
ATOM   4019  HA  LEU A 251     139.191 124.393 109.420  1.00  5.04              
ATOM   4020  CB  LEU A 251     140.840 124.035 108.102  1.00  5.04              
ATOM   4021  HB1 LEU A 251     140.379 124.560 107.264  1.00  5.04              
ATOM   4022  HB2 LEU A 251     141.380 123.185 107.683  1.00  5.04              
ATOM   4023  CG  LEU A 251     141.850 125.016 108.735  1.00  5.04              
ATOM   4024  HG  LEU A 251     141.305 125.805 109.254  1.00  5.04              
ATOM   4025  CD1 LEU A 251     142.838 124.369 109.715  1.00  5.04              
ATOM   4026 1HD1 LEU A 251     143.628 125.077 109.967  1.00  5.04              
ATOM   4027 2HD1 LEU A 251     142.334 124.098 110.638  1.00  5.04              
ATOM   4028 3HD1 LEU A 251     143.284 123.484 109.261  1.00  5.04              
ATOM   4029  CD2 LEU A 251     142.689 125.664 107.630  1.00  5.04              
ATOM   4030 1HD2 LEU A 251     143.372 126.399 108.056  1.00  5.04              
ATOM   4031 2HD2 LEU A 251     143.261 124.900 107.101  1.00  5.04              
ATOM   4032 3HD2 LEU A 251     142.036 126.173 106.920  1.00  5.04              
ATOM   4033  C   LEU A 251     138.580 122.773 108.197  1.00  5.04              
ATOM   4034  O   LEU A 251     138.524 122.881 106.977  1.00  5.04              
ATOM   4035  N   SER A 252     137.730 121.974 108.865  1.00  5.00              
ATOM   4036  H   SER A 252     137.759 121.978 109.870  1.00  5.00              
ATOM   4037  CA  SER A 252     137.030 120.846 108.220  1.00  5.00              
ATOM   4038  HA  SER A 252     136.973 121.031 107.146  1.00  5.00              
ATOM   4039  CB  SER A 252     137.917 119.597 108.429  1.00  5.00              
ATOM   4040  HB1 SER A 252     138.199 119.535 109.481  1.00  5.00              
ATOM   4041  HB2 SER A 252     138.827 119.722 107.840  1.00  5.00              
ATOM   4042  OG  SER A 252     137.329 118.357 108.059  1.00  5.00              
ATOM   4043  HG  SER A 252     136.569 118.168 108.624  1.00  5.00              
ATOM   4044  C   SER A 252     135.590 120.526 108.681  1.00  5.00              
ATOM   4045  O   SER A 252     135.176 120.944 109.759  1.00  5.00              
ATOM   4046  N   ASN A 253     134.858 119.714 107.888  1.00  5.59              
ATOM   4047  H   ASN A 253     135.305 119.364 107.052  1.00  5.59              
ATOM   4048  CA  ASN A 253     133.429 119.386 108.062  1.00  5.59              
ATOM   4049  HA  ASN A 253     133.158 119.652 109.085  1.00  5.59              
ATOM   4050  CB  ASN A 253     132.605 120.303 107.132  1.00  5.59              
ATOM   4051  HB1 ASN A 253     131.540 120.105 107.241  1.00  5.59              
ATOM   4052  HB2 ASN A 253     132.889 120.127 106.094  1.00  5.59              
ATOM   4053  CG  ASN A 253     132.820 121.769 107.457  1.00  5.59              
ATOM   4054  OD1 ASN A 253     133.472 122.494 106.728  1.00  5.59              
ATOM   4055  ND2 ASN A 253     132.316 122.227 108.581  1.00  5.59              
ATOM   4056 1HD2 ASN A 253     131.806 121.637 109.214  1.00  5.59              
ATOM   4057 2HD2 ASN A 253     132.523 123.184 108.803  1.00  5.59              
ATOM   4058  C   ASN A 253     133.046 117.880 107.970  1.00  5.59              
ATOM   4059  O   ASN A 253     133.856 117.049 108.373  1.00  5.59              
ATOM   4060  N   LEU A 254     131.792 117.557 107.585  1.00  5.08              
ATOM   4061  H   LEU A 254     131.243 118.286 107.155  1.00  5.08              
ATOM   4062  CA  LEU A 254     131.031 116.323 107.904  1.00  5.08              
ATOM   4063  HA  LEU A 254     131.671 115.450 107.768  1.00  5.08              
ATOM   4064  CB  LEU A 254     130.578 116.457 109.386  1.00  5.08              
ATOM   4065  HB1 LEU A 254     129.505 116.631 109.419  1.00  5.08              
ATOM   4066  HB2 LEU A 254     131.019 117.348 109.837  1.00  5.08              
ATOM   4067  CG  LEU A 254     130.897 115.287 110.326  1.00  5.08              
ATOM   4068  HG  LEU A 254     130.418 115.502 111.280  1.00  5.08              
ATOM   4069  CD1 LEU A 254     130.366 113.939 109.834  1.00  5.08              
ATOM   4070 1HD1 LEU A 254     130.585 113.180 110.584  1.00  5.08              
ATOM   4071 2HD1 LEU A 254     129.285 113.986 109.701  1.00  5.08              
ATOM   4072 3HD1 LEU A 254     130.844 113.641 108.899  1.00  5.08              
ATOM   4073  CD2 LEU A 254     132.394 115.181 110.567  1.00  5.08              
ATOM   4074 1HD2 LEU A 254     132.566 114.450 111.351  1.00  5.08              
ATOM   4075 2HD2 LEU A 254     132.912 114.871 109.661  1.00  5.08              
ATOM   4076 3HD2 LEU A 254     132.785 116.141 110.906  1.00  5.08              
ATOM   4077  C   LEU A 254     129.769 116.175 106.994  1.00  5.08              
ATOM   4078  O   LEU A 254     129.558 116.970 106.075  1.00  5.08              
ATOM   4079  N   THR A 255     128.901 115.198 107.291  1.00  5.07              
ATOM   4080  H   THR A 255     129.128 114.616 108.086  1.00  5.07              
ATOM   4081  CA  THR A 255     127.831 114.652 106.422  1.00  5.07              
ATOM   4082  HA  THR A 255     127.399 115.452 105.823  1.00  5.07              
ATOM   4083  CB  THR A 255     128.471 113.585 105.475  1.00  5.07              
ATOM   4084  HB  THR A 255     127.712 112.867 105.162  1.00  5.07              
ATOM   4085  CG2 THR A 255     129.056 114.212 104.212  1.00  5.07              
ATOM   4086 1HG2 THR A 255     129.389 113.423 103.536  1.00  5.07              
ATOM   4087 2HG2 THR A 255     128.304 114.818 103.709  1.00  5.07              
ATOM   4088 3HG2 THR A 255     129.915 114.836 104.462  1.00  5.07              
ATOM   4089  OG1 THR A 255     129.529 112.889 106.107  1.00  5.07              
ATOM   4090  HG1 THR A 255     130.056 112.410 105.436  1.00  5.07              
ATOM   4091  C   THR A 255     126.695 113.988 107.222  1.00  5.07              
ATOM   4092  O   THR A 255     126.793 113.893 108.440  1.00  5.07              
ATOM   4093  N   TYR A 256     125.601 113.538 106.568  1.00  4.37              
ATOM   4094  H   TYR A 256     125.579 113.612 105.566  1.00  4.37              
ATOM   4095  CA  TYR A 256     124.536 112.726 107.208  1.00  4.37              
ATOM   4096  HA  TYR A 256     124.064 113.337 107.971  1.00  4.37              
ATOM   4097  CB  TYR A 256     123.459 112.339 106.181  1.00  4.37              
ATOM   4098  HB1 TYR A 256     123.941 111.835 105.341  1.00  4.37              
ATOM   4099  HB2 TYR A 256     122.997 113.249 105.795  1.00  4.37              
ATOM   4100  CG  TYR A 256     122.372 111.423 106.731  1.00  4.37              
ATOM   4101  CD1 TYR A 256     121.170 111.952 107.242  1.00  4.37              
ATOM   4102  HD1 TYR A 256     121.007 113.020 107.220  1.00  4.37              
ATOM   4103  CE1 TYR A 256     120.170 111.084 107.733  1.00  4.37              
ATOM   4104  HE1 TYR A 256     119.219 111.462 108.076  1.00  4.37              
ATOM   4105  CZ  TYR A 256     120.367 109.686 107.703  1.00  4.37              
ATOM   4106  OH  TYR A 256     119.373 108.841 108.083  1.00  4.37              
ATOM   4107  HH  TYR A 256     119.445 107.992 107.617  1.00  4.37              
ATOM   4108  CE2 TYR A 256     121.585 109.159 107.230  1.00  4.37              
ATOM   4109  HE2 TYR A 256     121.732 108.088 107.227  1.00  4.37              
ATOM   4110  CD2 TYR A 256     122.577 110.029 106.738  1.00  4.37              
ATOM   4111  HD2 TYR A 256     123.500 109.636 106.335  1.00  4.37              
ATOM   4112  C   TYR A 256     125.114 111.478 107.877  1.00  4.37              
ATOM   4113  O   TYR A 256     126.052 110.919 107.317  1.00  4.37              
ATOM   4114  N   LEU A 257     124.516 110.955 108.968  1.00  4.66              
ATOM   4115  H   LEU A 257     123.750 111.446 109.404  1.00  4.66              
ATOM   4116  CA  LEU A 257     124.781 109.515 109.296  1.00  4.66              
ATOM   4117  HA  LEU A 257     124.752 109.037 108.317  1.00  4.66              
ATOM   4118  CB  LEU A 257     126.253 109.294 109.763  1.00  4.66              
ATOM   4119  HB1 LEU A 257     126.849 110.179 109.533  1.00  4.66              
ATOM   4120  HB2 LEU A 257     126.656 108.493 109.141  1.00  4.66              
ATOM   4121  CG  LEU A 257     126.559 108.916 111.221  1.00  4.66              
ATOM   4122  HG  LEU A 257     126.017 108.014 111.492  1.00  4.66              
ATOM   4123  CD1 LEU A 257     128.055 108.647 111.371  1.00  4.66              
ATOM   4124 1HD1 LEU A 257     128.314 108.483 112.413  1.00  4.66              
ATOM   4125 2HD1 LEU A 257     128.326 107.774 110.778  1.00  4.66              
ATOM   4126 3HD1 LEU A 257     128.618 109.510 111.009  1.00  4.66              
ATOM   4127  CD2 LEU A 257     126.198 110.032 112.182  1.00  4.66              
ATOM   4128 1HD2 LEU A 257     126.458 109.774 113.207  1.00  4.66              
ATOM   4129 2HD2 LEU A 257     126.754 110.920 111.891  1.00  4.66              
ATOM   4130 3HD2 LEU A 257     125.133 110.224 112.112  1.00  4.66              
ATOM   4131  C   LEU A 257     123.766 108.661 110.067  1.00  4.66              
ATOM   4132  O   LEU A 257     122.954 109.169 110.840  1.00  4.66              
ATOM   4133  N   ARG A 258     123.922 107.322 109.924  1.00  4.55              
ATOM   4134  H   ARG A 258     124.596 106.990 109.232  1.00  4.55              
ATOM   4135  CA  ARG A 258     123.343 106.314 110.822  1.00  4.55              
ATOM   4136  HA  ARG A 258     122.941 106.834 111.691  1.00  4.55              
ATOM   4137  CB  ARG A 258     122.157 105.602 110.160  1.00  4.55              
ATOM   4138  HB1 ARG A 258     122.016 104.629 110.632  1.00  4.55              
ATOM   4139  HB2 ARG A 258     122.345 105.457 109.094  1.00  4.55              
ATOM   4140  CG  ARG A 258     120.892 106.458 110.376  1.00  4.55              
ATOM   4141  HG1 ARG A 258     121.069 107.466 110.003  1.00  4.55              
ATOM   4142  HG2 ARG A 258     120.681 106.530 111.442  1.00  4.55              
ATOM   4143  CD  ARG A 258     119.656 105.920 109.660  1.00  4.55              
ATOM   4144  HD1 ARG A 258     119.830 106.088 108.606  1.00  4.55              
ATOM   4145  HD2 ARG A 258     118.781 106.501 109.955  1.00  4.55              
ATOM   4146  NE  ARG A 258     119.420 104.487 109.912  1.00  4.55              
ATOM   4147  HE  ARG A 258     119.533 104.171 110.863  1.00  4.55              
ATOM   4148  CZ  ARG A 258     119.222 103.587 108.959  1.00  4.55              
ATOM   4149  NH1 ARG A 258     119.004 103.912 107.715  1.00  4.55              
ATOM   4150 1HH1 ARG A 258     119.102 104.894 107.442  1.00  4.55              
ATOM   4151 2HH1 ARG A 258     119.045 103.243 106.971  1.00  4.55              
ATOM   4152  NH2 ARG A 258     119.261 102.316 109.250  1.00  4.55              
ATOM   4153 1HH2 ARG A 258     119.492 102.035 110.177  1.00  4.55              
ATOM   4154 2HH2 ARG A 258     119.268 101.663 108.492  1.00  4.55              
ATOM   4155  C   ARG A 258     124.441 105.398 111.351  1.00  4.55              
ATOM   4156  O   ARG A 258     124.939 104.464 110.715  1.00  4.55              
ATOM   4157  N   LEU A 259     124.817 105.776 112.568  1.00  4.92              
ATOM   4158  H   LEU A 259     124.402 106.628 112.904  1.00  4.92              
ATOM   4159  CA  LEU A 259     125.560 104.986 113.532  1.00  4.92              
ATOM   4160  HA  LEU A 259     126.537 104.718 113.124  1.00  4.92              
ATOM   4161  CB  LEU A 259     125.710 105.823 114.810  1.00  4.92              
ATOM   4162  HB1 LEU A 259     126.165 105.212 115.592  1.00  4.92              
ATOM   4163  HB2 LEU A 259     124.713 106.106 115.152  1.00  4.92              
ATOM   4164  CG  LEU A 259     126.547 107.090 114.605  1.00  4.92              
ATOM   4165  HG  LEU A 259     126.240 107.587 113.694  1.00  4.92              
ATOM   4166  CD1 LEU A 259     126.271 108.060 115.735  1.00  4.92              
ATOM   4167 1HD1 LEU A 259     126.996 108.868 115.691  1.00  4.92              
ATOM   4168 2HD1 LEU A 259     125.275 108.485 115.623  1.00  4.92              
ATOM   4169 3HD1 LEU A 259     126.328 107.560 116.691  1.00  4.92              
ATOM   4170  CD2 LEU A 259     128.028 106.734 114.481  1.00  4.92              
ATOM   4171 1HD2 LEU A 259     128.200 106.328 113.490  1.00  4.92              
ATOM   4172 2HD2 LEU A 259     128.647 107.622 114.617  1.00  4.92              
ATOM   4173 3HD2 LEU A 259     128.313 105.980 115.211  1.00  4.92              
ATOM   4174  C   LEU A 259     124.790 103.713 113.871  1.00  4.92              
ATOM   4175  O   LEU A 259     123.573 103.756 114.077  1.00  4.92              
ATOM   4176  N   ARG A 260     125.525 102.617 114.051  1.00  4.59              
ATOM   4177  H   ARG A 260     126.523 102.690 113.876  1.00  4.59              
ATOM   4178  CA  ARG A 260     125.023 101.467 114.809  1.00  4.59              
ATOM   4179  HA  ARG A 260     124.141 101.813 115.332  1.00  4.59              
ATOM   4180  CB  ARG A 260     124.527 100.343 113.873  1.00  4.59              
ATOM   4181  HB1 ARG A 260     125.366  99.719 113.587  1.00  4.59              
ATOM   4182  HB2 ARG A 260     124.098 100.797 112.978  1.00  4.59              
ATOM   4183  CG  ARG A 260     123.434  99.461 114.505  1.00  4.59              
ATOM   4184  HG1 ARG A 260     122.572 100.087 114.742  1.00  4.59              
ATOM   4185  HG2 ARG A 260     123.802  99.022 115.433  1.00  4.59              
ATOM   4186  CD  ARG A 260     122.990  98.321 113.570  1.00  4.59              
ATOM   4187  HD1 ARG A 260     123.857  97.703 113.328  1.00  4.59              
ATOM   4188  HD2 ARG A 260     122.609  98.737 112.634  1.00  4.59              
ATOM   4189  NE  ARG A 260     121.963  97.470 114.212  1.00  4.59              
ATOM   4190  HE  ARG A 260     122.278  96.615 114.639  1.00  4.59              
ATOM   4191  CZ  ARG A 260     120.679  97.754 114.348  1.00  4.59              
ATOM   4192  NH1 ARG A 260     120.149  98.772 113.747  1.00  4.59              
ATOM   4193 1HH1 ARG A 260     120.719  99.371 113.186  1.00  4.59              
ATOM   4194 2HH1 ARG A 260     119.274  99.112 114.143  1.00  4.59              
ATOM   4195  NH2 ARG A 260     119.898  97.059 115.128  1.00  4.59              
ATOM   4196 1HH2 ARG A 260     120.242  96.321 115.714  1.00  4.59              
ATOM   4197 2HH2 ARG A 260     118.949  97.413 115.267  1.00  4.59              
ATOM   4198  C   ARG A 260     126.033 101.063 115.873  1.00  4.59              
ATOM   4199  O   ARG A 260     126.611 101.945 116.481  1.00  4.59              
ATOM   4200  N   SER A 261     126.203  99.792 116.209  1.00  4.98              
ATOM   4201  H   SER A 261     125.674  99.055 115.772  1.00  4.98              
ATOM   4202  CA  SER A 261     127.250  99.395 117.151  1.00  4.98              
ATOM   4203  HA  SER A 261     127.157  99.982 118.065  1.00  4.98              
ATOM   4204  CB  SER A 261     127.117  97.901 117.529  1.00  4.98              
ATOM   4205  HB1 SER A 261     127.134  97.819 118.617  1.00  4.98              
ATOM   4206  HB2 SER A 261     127.977  97.348 117.146  1.00  4.98              
ATOM   4207  OG  SER A 261     125.934  97.270 117.041  1.00  4.98              
ATOM   4208  HG  SER A 261     125.976  96.340 117.293  1.00  4.98              
ATOM   4209  C   SER A 261     128.638  99.652 116.543  1.00  4.98              
ATOM   4210  O   SER A 261     128.918  99.074 115.496  1.00  4.98              
ATOM   4211  N   THR A 262     129.477 100.505 117.140  1.00  5.08              
ATOM   4212  H   THR A 262     129.224 100.891 118.036  1.00  5.08              
ATOM   4213  CA  THR A 262     130.503 101.231 116.365  1.00  5.08              
ATOM   4214  HA  THR A 262     130.402 100.989 115.308  1.00  5.08              
ATOM   4215  CB  THR A 262     130.265 102.769 116.503  1.00  5.08              
ATOM   4216  HB  THR A 262     130.362 103.031 117.556  1.00  5.08              
ATOM   4217  CG2 THR A 262     131.210 103.670 115.701  1.00  5.08              
ATOM   4218 1HG2 THR A 262     130.839 104.695 115.690  1.00  5.08              
ATOM   4219 2HG2 THR A 262     132.210 103.679 116.127  1.00  5.08              
ATOM   4220 3HG2 THR A 262     131.287 103.309 114.687  1.00  5.08              
ATOM   4221  OG1 THR A 262     128.986 103.194 116.123  1.00  5.08              
ATOM   4222  HG1 THR A 262     128.931 103.120 115.158  1.00  5.08              
ATOM   4223  C   THR A 262     131.940 100.908 116.739  1.00  5.08              
ATOM   4224  O   THR A 262     132.537  99.983 116.190  1.00  5.08              
ATOM   4225  N   ASN A 263     132.520 101.684 117.651  1.00  4.85              
ATOM   4226  H   ASN A 263     131.995 102.426 118.082  1.00  4.85              
ATOM   4227  CA  ASN A 263     133.753 101.302 118.279  1.00  4.85              
ATOM   4228  HA  ASN A 263     134.446 100.946 117.515  1.00  4.85              
ATOM   4229  CB  ASN A 263     134.394 102.529 118.957  1.00  4.85              
ATOM   4230  HB1 ASN A 263     133.629 103.185 119.354  1.00  4.85              
ATOM   4231  HB2 ASN A 263     134.960 103.099 118.219  1.00  4.85              
ATOM   4232  CG  ASN A 263     135.313 102.181 120.112  1.00  4.85              
ATOM   4233  OD1 ASN A 263     134.922 102.239 121.261  1.00  4.85              
ATOM   4234  ND2 ASN A 263     136.532 101.772 119.858  1.00  4.85              
ATOM   4235 1HD2 ASN A 263     136.855 101.739 118.900  1.00  4.85              
ATOM   4236 2HD2 ASN A 263     137.102 101.522 120.645  1.00  4.85              
ATOM   4237  C   ASN A 263     133.458 100.150 119.208  1.00  4.85              
ATOM   4238  O   ASN A 263     132.379 100.056 119.797  1.00  4.85              
ATOM   4239  N   ILE A 264     134.449  99.281 119.317  1.00  5.48              
ATOM   4240  H   ILE A 264     135.313  99.470 118.835  1.00  5.48              
ATOM   4241  CA  ILE A 264     134.400  98.207 120.269  1.00  5.48              
ATOM   4242  HA  ILE A 264     133.631  98.451 120.995  1.00  5.48              
ATOM   4243  CB  ILE A 264     133.945  96.860 119.650  1.00  5.48              
ATOM   4244  HB  ILE A 264     134.138  96.087 120.388  1.00  5.48              
ATOM   4245  CG2 ILE A 264     132.424  96.862 119.404  1.00  5.48              
ATOM   4246 1HG2 ILE A 264     132.080  95.869 119.119  1.00  5.48              
ATOM   4247 2HG2 ILE A 264     131.895  97.165 120.306  1.00  5.48              
ATOM   4248 3HG2 ILE A 264     132.176  97.561 118.603  1.00  5.48              
ATOM   4249  CG1 ILE A 264     134.690  96.494 118.353  1.00  5.48              
ATOM   4250 1HG1 ILE A 264     135.748  96.734 118.450  1.00  5.48              
ATOM   4251 2HG1 ILE A 264     134.279  97.092 117.543  1.00  5.48              
ATOM   4252  CD1 ILE A 264     134.573  95.011 117.978  1.00  5.48              
ATOM   4253  HD1 ILE A 264     134.992  94.391 118.770  1.00  5.48              
ATOM   4254  HD2 ILE A 264     133.532  94.737 117.810  1.00  5.48              
ATOM   4255  HD3 ILE A 264     135.127  94.825 117.060  1.00  5.48              
ATOM   4256  C   ILE A 264     135.641  98.173 121.141  1.00  5.48              
ATOM   4257  O   ILE A 264     135.755  98.967 122.067  1.00  5.48              
ATOM   4258  N   SER A 265     136.492  97.177 120.966  1.00  6.34              
ATOM   4259  H   SER A 265     136.464  96.643 120.112  1.00  6.34              
ATOM   4260  CA  SER A 265     137.242  96.632 122.093  1.00  6.34              
ATOM   4261  HA  SER A 265     137.719  95.737 121.691  1.00  6.34              
ATOM   4262  CB  SER A 265     138.432  97.525 122.471  1.00  6.34              
ATOM   4263  HB1 SER A 265     138.946  97.118 123.343  1.00  6.34              
ATOM   4264  HB2 SER A 265     138.090  98.535 122.686  1.00  6.34              
ATOM   4265  OG  SER A 265     139.330  97.557 121.374  1.00  6.34              
ATOM   4266  HG  SER A 265     139.980  98.248 121.534  1.00  6.34              
ATOM   4267  C   SER A 265     136.419  96.063 123.252  1.00  6.34              
ATOM   4268  O   SER A 265     136.982  95.782 124.305  1.00  6.34              
ATOM   4269  N   ILE A 266     135.124  95.817 122.967  1.00  6.65              
ATOM   4270  H   ILE A 266     134.876  96.154 122.054  1.00  6.65              
ATOM   4271  CA  ILE A 266     133.999  95.112 123.637  1.00  6.65              
ATOM   4272  HA  ILE A 266     133.096  95.642 123.338  1.00  6.65              
ATOM   4273  CB  ILE A 266     133.843  93.667 123.093  1.00  6.65              
ATOM   4274  HB  ILE A 266     133.006  93.211 123.628  1.00  6.65              
ATOM   4275  CG2 ILE A 266     133.458  93.684 121.604  1.00  6.65              
ATOM   4276 1HG2 ILE A 266     133.068  92.709 121.311  1.00  6.65              
ATOM   4277 2HG2 ILE A 266     132.676  94.423 121.425  1.00  6.65              
ATOM   4278 3HG2 ILE A 266     134.332  93.908 120.995  1.00  6.65              
ATOM   4279  CG1 ILE A 266     135.091  92.782 123.330  1.00  6.65              
ATOM   4280 1HG1 ILE A 266     135.336  92.783 124.389  1.00  6.65              
ATOM   4281 2HG1 ILE A 266     135.943  93.189 122.785  1.00  6.65              
ATOM   4282  CD1 ILE A 266     134.907  91.316 122.917  1.00  6.65              
ATOM   4283  HD1 ILE A 266     134.025  90.900 123.405  1.00  6.65              
ATOM   4284  HD2 ILE A 266     134.800  91.234 121.835  1.00  6.65              
ATOM   4285  HD3 ILE A 266     135.784  90.744 123.221  1.00  6.65              
ATOM   4286  C   ILE A 266     133.904  95.081 125.165  1.00  6.65              
ATOM   4287  O   ILE A 266     132.809  95.186 125.710  1.00  6.65              
ATOM   4288  N   VAL A 267     135.025  94.951 125.852  1.00  7.17              
ATOM   4289  H   VAL A 267     135.879  94.869 125.318  1.00  7.17              
ATOM   4290  CA  VAL A 267     135.168  95.246 127.266  1.00  7.17              
ATOM   4291  HA  VAL A 267     134.270  94.925 127.793  1.00  7.17              
ATOM   4292  CB  VAL A 267     136.379  94.490 127.855  1.00  7.17              
ATOM   4293  HB  VAL A 267     137.288  94.824 127.351  1.00  7.17              
ATOM   4294  CG1 VAL A 267     136.544  94.735 129.361  1.00  7.17              
ATOM   4295 1HG1 VAL A 267     136.744  95.788 129.557  1.00  7.17              
ATOM   4296 2HG1 VAL A 267     135.637  94.441 129.889  1.00  7.17              
ATOM   4297 3HG1 VAL A 267     137.386  94.158 129.743  1.00  7.17              
ATOM   4298  CG2 VAL A 267     136.251  92.972 127.658  1.00  7.17              
ATOM   4299 1HG2 VAL A 267     137.101  92.465 128.114  1.00  7.17              
ATOM   4300 2HG2 VAL A 267     135.330  92.612 128.117  1.00  7.17              
ATOM   4301 3HG2 VAL A 267     136.245  92.727 126.597  1.00  7.17              
ATOM   4302  C   VAL A 267     135.330  96.741 127.505  1.00  7.17              
ATOM   4303  O   VAL A 267     134.740  97.272 128.445  1.00  7.17              
ATOM   4304  N   THR A 268     136.121  97.427 126.668  1.00  7.26              
ATOM   4305  H   THR A 268     136.575  96.948 125.899  1.00  7.26              
ATOM   4306  CA  THR A 268     136.458  98.828 126.921  1.00  7.26              
ATOM   4307  HA  THR A 268     136.459  98.971 128.002  1.00  7.26              
ATOM   4308  CB  THR A 268     137.886  99.199 126.468  1.00  7.26              
ATOM   4309  HB  THR A 268     138.102 100.207 126.820  1.00  7.26              
ATOM   4310  CG2 THR A 268     138.935  98.263 127.066  1.00  7.26              
ATOM   4311 1HG2 THR A 268     139.932  98.633 126.827  1.00  7.26              
ATOM   4312 2HG2 THR A 268     138.823  98.225 128.150  1.00  7.26              
ATOM   4313 3HG2 THR A 268     138.826  97.259 126.655  1.00  7.26              
ATOM   4314  OG1 THR A 268     138.060  99.156 125.074  1.00  7.26              
ATOM   4315  HG1 THR A 268     138.119 100.082 124.784  1.00  7.26              
ATOM   4316  C   THR A 268     135.384  99.777 126.407  1.00  7.26              
ATOM   4317  O   THR A 268     134.551 100.247 127.173  1.00  7.26              
ATOM   4318  N   LEU A 269     135.363 100.041 125.110  1.00  7.17              
ATOM   4319  H   LEU A 269     136.062  99.556 124.557  1.00  7.17              
ATOM   4320  CA  LEU A 269     134.540 100.991 124.366  1.00  7.17              
ATOM   4321  HA  LEU A 269     135.210 101.234 123.539  1.00  7.17              
ATOM   4322  CB  LEU A 269     133.336 100.313 123.638  1.00  7.17              
ATOM   4323  HB1 LEU A 269     133.514 100.452 122.573  1.00  7.17              
ATOM   4324  HB2 LEU A 269     132.438 100.900 123.809  1.00  7.17              
ATOM   4325  CG  LEU A 269     132.995  98.813 123.806  1.00  7.17              
ATOM   4326  HG  LEU A 269     133.825  98.232 123.420  1.00  7.17              
ATOM   4327  CD1 LEU A 269     132.740  98.312 125.230  1.00  7.17              
ATOM   4328 1HD1 LEU A 269     133.638  97.823 125.591  1.00  7.17              
ATOM   4329 2HD1 LEU A 269     132.518  99.117 125.910  1.00  7.17              
ATOM   4330 3HD1 LEU A 269     131.936  97.576 125.254  1.00  7.17              
ATOM   4331  CD2 LEU A 269     131.770  98.442 122.963  1.00  7.17              
ATOM   4332 1HD2 LEU A 269     130.840  98.722 123.450  1.00  7.17              
ATOM   4333 2HD2 LEU A 269     131.795  98.946 122.000  1.00  7.17              
ATOM   4334 3HD2 LEU A 269     131.748  97.368 122.807  1.00  7.17              
ATOM   4335  C   LEU A 269     134.216 102.413 124.882  1.00  7.17              
ATOM   4336  O   LEU A 269     133.606 103.182 124.142  1.00  7.17              
ATOM   4337  N   LEU A 270     134.554 102.784 126.123  1.00  7.27              
ATOM   4338  H   LEU A 270     135.005 102.058 126.665  1.00  7.27              
ATOM   4339  CA  LEU A 270     133.964 103.909 126.872  1.00  7.27              
ATOM   4340  HA  LEU A 270     132.927 103.696 127.014  1.00  7.27              
ATOM   4341  CB  LEU A 270     134.591 103.981 128.296  1.00  7.27              
ATOM   4342  HB1 LEU A 270     134.018 104.725 128.851  1.00  7.27              
ATOM   4343  HB2 LEU A 270     135.614 104.353 128.231  1.00  7.27              
ATOM   4344  CG  LEU A 270     134.652 102.680 129.123  1.00  7.27              
ATOM   4345  HG  LEU A 270     133.977 101.951 128.705  1.00  7.27              
ATOM   4346  CD1 LEU A 270     136.072 102.114 129.169  1.00  7.27              
ATOM   4347 1HD1 LEU A 270     136.056 101.143 129.666  1.00  7.27              
ATOM   4348 2HD1 LEU A 270     136.453 101.972 128.159  1.00  7.27              
ATOM   4349 3HD1 LEU A 270     136.734 102.784 129.717  1.00  7.27              
ATOM   4350  CD2 LEU A 270     134.187 102.914 130.553  1.00  7.27              
ATOM   4351 1HD2 LEU A 270     134.259 101.978 131.108  1.00  7.27              
ATOM   4352 2HD2 LEU A 270     134.805 103.668 131.040  1.00  7.27              
ATOM   4353 3HD2 LEU A 270     133.147 103.224 130.515  1.00  7.27              
ATOM   4354  C   LEU A 270     134.078 105.256 126.147  1.00  7.27              
ATOM   4355  O   LEU A 270     133.264 105.632 125.301  1.00  7.27              
ATOM   4356  N   ASN A 271     135.121 106.013 126.455  1.00  5.71              
ATOM   4357  H   ASN A 271     135.831 105.670 127.088  1.00  5.71              
ATOM   4358  CA  ASN A 271     135.376 107.219 125.716  1.00  5.71              
ATOM   4359  HA  ASN A 271     134.424 107.713 125.543  1.00  5.71              
ATOM   4360  CB  ASN A 271     136.284 108.175 126.513  1.00  5.71              
ATOM   4361  HB1 ASN A 271     135.979 108.233 127.544  1.00  5.71              
ATOM   4362  HB2 ASN A 271     136.194 109.176 126.093  1.00  5.71              
ATOM   4363  CG  ASN A 271     137.749 107.770 126.451  1.00  5.71              
ATOM   4364  OD1 ASN A 271     138.098 106.641 126.749  1.00  5.71              
ATOM   4365  ND2 ASN A 271     138.620 108.639 125.996  1.00  5.71              
ATOM   4366 1HD2 ASN A 271     138.322 109.543 125.674  1.00  5.71              
ATOM   4367 2HD2 ASN A 271     139.575 108.334 125.912  1.00  5.71              
ATOM   4368  C   ASN A 271     136.041 106.968 124.365  1.00  5.71              
ATOM   4369  O   ASN A 271     136.236 107.933 123.640  1.00  5.71              
ATOM   4370  N   GLN A 272     136.391 105.720 124.036  1.00  5.62              
ATOM   4371  H   GLN A 272     136.262 104.983 124.712  1.00  5.62              
ATOM   4372  CA  GLN A 272     136.713 105.338 122.665  1.00  5.62              
ATOM   4373  HA  GLN A 272     137.465 106.024 122.272  1.00  5.62              
ATOM   4374  CB  GLN A 272     137.299 103.918 122.630  1.00  5.62              
ATOM   4375  HB1 GLN A 272     137.601 103.712 121.603  1.00  5.62              
ATOM   4376  HB2 GLN A 272     136.531 103.201 122.914  1.00  5.62              
ATOM   4377  CG  GLN A 272     138.526 103.721 123.539  1.00  5.62              
ATOM   4378  HG1 GLN A 272     139.067 104.660 123.655  1.00  5.62              
ATOM   4379  HG2 GLN A 272     139.199 103.009 123.059  1.00  5.62              
ATOM   4380  CD  GLN A 272     138.153 103.144 124.902  1.00  5.62              
ATOM   4381  OE1 GLN A 272     137.836 101.976 125.045  1.00  5.62              
ATOM   4382  NE2 GLN A 272     138.140 103.908 125.971  1.00  5.62              
ATOM   4383 1HE2 GLN A 272     138.428 104.881 125.930  1.00  5.62              
ATOM   4384 2HE2 GLN A 272     138.034 103.444 126.855  1.00  5.62              
ATOM   4385  C   GLN A 272     135.462 105.479 121.756  1.00  5.62              
ATOM   4386  O   GLN A 272     135.606 105.505 120.536  1.00  5.62              
ATOM   4387  N   THR A 273     134.248 105.650 122.332  1.00  5.45              
ATOM   4388  H   THR A 273     134.134 105.470 123.320  1.00  5.45              
ATOM   4389  CA  THR A 273     133.076 106.094 121.548  1.00  5.45              
ATOM   4390  HA  THR A 273     133.288 105.936 120.496  1.00  5.45              
ATOM   4391  CB  THR A 273     131.800 105.294 121.844  1.00  5.45              
ATOM   4392  HB  THR A 273     130.941 105.842 121.456  1.00  5.45              
ATOM   4393  CG2 THR A 273     131.763 103.890 121.254  1.00  5.45              
ATOM   4394 1HG2 THR A 273     132.634 103.322 121.575  1.00  5.45              
ATOM   4395 2HG2 THR A 273     130.861 103.372 121.581  1.00  5.45              
ATOM   4396 3HG2 THR A 273     131.745 103.953 120.171  1.00  5.45              
ATOM   4397  OG1 THR A 273     131.641 105.103 123.221  1.00  5.45              
ATOM   4398  HG1 THR A 273     132.309 104.432 123.446  1.00  5.45              
ATOM   4399  C   THR A 273     132.719 107.607 121.674  1.00  5.45              
ATOM   4400  O   THR A 273     132.236 108.280 120.739  1.00  5.45              
ATOM   4401  N   LYS A 274     133.090 108.214 122.812  1.00  5.27              
ATOM   4402  H   LYS A 274     133.518 107.625 123.508  1.00  5.27              
ATOM   4403  CA  LYS A 274     133.447 109.645 122.805  1.00  5.27              
ATOM   4404  HA  LYS A 274     132.615 110.195 122.371  1.00  5.27              
ATOM   4405  CB  LYS A 274     133.643 110.151 124.232  1.00  5.27              
ATOM   4406  HB1 LYS A 274     134.406 109.552 124.705  1.00  5.27              
ATOM   4407  HB2 LYS A 274     132.710 110.008 124.779  1.00  5.27              
ATOM   4408  CG  LYS A 274     134.091 111.600 124.412  1.00  5.27              
ATOM   4409  HG1 LYS A 274     135.156 111.669 124.188  1.00  5.27              
ATOM   4410  HG2 LYS A 274     133.963 111.783 125.471  1.00  5.27              
ATOM   4411  CD  LYS A 274     133.339 112.706 123.654  1.00  5.27              
ATOM   4412  HD1 LYS A 274     132.306 112.704 123.975  1.00  5.27              
ATOM   4413  HD2 LYS A 274     133.338 112.561 122.577  1.00  5.27              
ATOM   4414  CE  LYS A 274     134.047 114.027 123.987  1.00  5.27              
ATOM   4415  HE1 LYS A 274     135.011 114.060 123.470  1.00  5.27              
ATOM   4416  HE2 LYS A 274     134.249 114.049 125.049  1.00  5.27              
ATOM   4417  NZ  LYS A 274     133.246 115.214 123.633  1.00  5.27              
ATOM   4418  HZ1 LYS A 274     133.595 116.069 124.036  1.00  5.27              
ATOM   4419  HZ2 LYS A 274     133.237 115.328 122.614  1.00  5.27              
ATOM   4420  HZ3 LYS A 274     132.260 115.085 123.853  1.00  5.27              
ATOM   4421  C   LYS A 274     134.630 109.865 121.835  1.00  5.27              
ATOM   4422  O   LYS A 274     135.085 108.954 121.169  1.00  5.27              
ATOM   4423  N   GLY A 275     135.074 111.088 121.588  1.00  5.39              
ATOM   4424  H   GLY A 275     134.673 111.865 122.082  1.00  5.39              
ATOM   4425  CA  GLY A 275     136.006 111.352 120.491  1.00  5.39              
ATOM   4426  HA1 GLY A 275     136.832 110.640 120.525  1.00  5.39              
ATOM   4427  HA2 GLY A 275     136.414 112.358 120.592  1.00  5.39              
ATOM   4428  C   GLY A 275     135.316 111.240 119.114  1.00  5.39              
ATOM   4429  O   GLY A 275     135.235 112.237 118.402  1.00  5.39              
ATOM   4430  N   MET A 276     134.684 110.100 118.800  1.00  5.25              
ATOM   4431  H   MET A 276     134.814 109.311 119.422  1.00  5.25              
ATOM   4432  CA  MET A 276     133.744 109.942 117.686  1.00  5.25              
ATOM   4433  HA  MET A 276     134.298 110.129 116.764  1.00  5.25              
ATOM   4434  CB  MET A 276     133.138 108.531 117.587  1.00  5.25              
ATOM   4435  HB1 MET A 276     132.876 108.353 116.543  1.00  5.25              
ATOM   4436  HB2 MET A 276     132.212 108.519 118.157  1.00  5.25              
ATOM   4437  CG  MET A 276     134.000 107.364 118.079  1.00  5.25              
ATOM   4438  HG1 MET A 276     134.165 107.476 119.148  1.00  5.25              
ATOM   4439  HG2 MET A 276     134.974 107.405 117.594  1.00  5.25              
ATOM   4440  SD  MET A 276     133.275 105.722 117.782  1.00  5.25              
ATOM   4441  CE  MET A 276     131.537 105.985 118.217  1.00  5.25              
ATOM   4442  HE1 MET A 276     131.454 106.461 119.191  1.00  5.25              
ATOM   4443  HE2 MET A 276     131.080 106.627 117.466  1.00  5.25              
ATOM   4444  HE3 MET A 276     131.013 105.032 118.240  1.00  5.25              
ATOM   4445  C   MET A 276     132.608 110.968 117.746  1.00  5.25              
ATOM   4446  O   MET A 276     132.390 111.746 116.804  1.00  5.25              
ATOM   4447  N   MET A 277     131.955 111.035 118.918  1.00  5.05              
ATOM   4448  H   MET A 277     132.094 110.294 119.594  1.00  5.05              
ATOM   4449  CA  MET A 277     131.035 112.153 119.214  1.00  5.05              
ATOM   4450  HA  MET A 277     130.160 112.022 118.580  1.00  5.05              
ATOM   4451  CB  MET A 277     130.583 112.069 120.685  1.00  5.05              
ATOM   4452  HB1 MET A 277     130.982 112.902 121.260  1.00  5.05              
ATOM   4453  HB2 MET A 277     130.992 111.158 121.121  1.00  5.05              
ATOM   4454  CG  MET A 277     129.061 111.999 120.881  1.00  5.05              
ATOM   4455  HG1 MET A 277     128.884 111.518 121.835  1.00  5.05              
ATOM   4456  HG2 MET A 277     128.616 111.361 120.116  1.00  5.05              
ATOM   4457  SD  MET A 277     128.174 113.572 120.968  1.00  5.05              
ATOM   4458  CE  MET A 277     127.866 113.831 119.201  1.00  5.05              
ATOM   4459  HE1 MET A 277     127.425 114.808 119.025  1.00  5.05              
ATOM   4460  HE2 MET A 277     128.783 113.767 118.627  1.00  5.05              
ATOM   4461  HE3 MET A 277     127.183 113.064 118.858  1.00  5.05              
ATOM   4462  C   MET A 277     131.640 113.516 118.820  1.00  5.05              
ATOM   4463  O   MET A 277     131.025 114.278 118.079  1.00  5.05              
ATOM   4464  N   THR A 278     132.902 113.776 119.187  1.00  5.09              
ATOM   4465  H   THR A 278     133.449 113.068 119.650  1.00  5.09              
ATOM   4466  CA  THR A 278     133.515 115.110 118.916  1.00  5.09              
ATOM   4467  HA  THR A 278     132.805 115.886 119.191  1.00  5.09              
ATOM   4468  CB  THR A 278     134.777 115.273 119.781  1.00  5.09              
ATOM   4469  HB  THR A 278     135.582 114.650 119.391  1.00  5.09              
ATOM   4470  CG2 THR A 278     135.270 116.714 119.913  1.00  5.09              
ATOM   4471 1HG2 THR A 278     136.087 116.758 120.633  1.00  5.09              
ATOM   4472 2HG2 THR A 278     135.641 117.068 118.952  1.00  5.09              
ATOM   4473 3HG2 THR A 278     134.455 117.360 120.241  1.00  5.09              
ATOM   4474  OG1 THR A 278     134.483 114.872 121.102  1.00  5.09              
ATOM   4475  HG1 THR A 278     133.549 115.119 121.222  1.00  5.09              
ATOM   4476  C   THR A 278     133.849 115.374 117.447  1.00  5.09              
ATOM   4477  O   THR A 278     134.014 116.529 117.055  1.00  5.09              
ATOM   4478  N   TRP A 279     133.917 114.325 116.624  1.00  5.27              
ATOM   4479  H   TRP A 279     133.806 113.397 117.014  1.00  5.27              
ATOM   4480  CA  TRP A 279     133.944 114.441 115.167  1.00  5.27              
ATOM   4481  HA  TRP A 279     134.629 115.243 114.889  1.00  5.27              
ATOM   4482  CB  TRP A 279     134.508 113.129 114.594  1.00  5.27              
ATOM   4483  HB1 TRP A 279     133.924 112.295 114.975  1.00  5.27              
ATOM   4484  HB2 TRP A 279     135.521 112.997 114.973  1.00  5.27              
ATOM   4485  CG  TRP A 279     134.545 112.982 113.103  1.00  5.27              
ATOM   4486  CD1 TRP A 279     135.418 113.582 112.265  1.00  5.27              
ATOM   4487  HD1 TRP A 279     136.184 114.277 112.583  1.00  5.27              
ATOM   4488  NE1 TRP A 279     135.168 113.186 110.963  1.00  5.27              
ATOM   4489  HE1 TRP A 279     135.633 113.578 110.156  1.00  5.27              
ATOM   4490  CE2 TRP A 279     134.114 112.299 110.901  1.00  5.27              
ATOM   4491  CZ2 TRP A 279     133.478 111.637 109.841  1.00  5.27              
ATOM   4492  HZ2 TRP A 279     133.805 111.790 108.824  1.00  5.27              
ATOM   4493  CH2 TRP A 279     132.372 110.814 110.111  1.00  5.27              
ATOM   4494  HH2 TRP A 279     131.855 110.324 109.297  1.00  5.27              
ATOM   4495  CZ3 TRP A 279     131.915 110.667 111.433  1.00  5.27              
ATOM   4496  HZ3 TRP A 279     131.049 110.054 111.635  1.00  5.27              
ATOM   4497  CE3 TRP A 279     132.561 111.335 112.493  1.00  5.27              
ATOM   4498  HE3 TRP A 279     132.198 111.224 113.504  1.00  5.27              
ATOM   4499  CD2 TRP A 279     133.674 112.171 112.254  1.00  5.27              
ATOM   4500  C   TRP A 279     132.596 114.792 114.563  1.00  5.27              
ATOM   4501  O   TRP A 279     132.567 115.647 113.679  1.00  5.27              
ATOM   4502  N   TYR A 280     131.478 114.229 115.038  1.00  5.13              
ATOM   4503  H   TYR A 280     131.499 113.648 115.867  1.00  5.13              
ATOM   4504  CA  TYR A 280     130.190 114.582 114.403  1.00  5.13              
ATOM   4505  HA  TYR A 280     130.386 114.987 113.412  1.00  5.13              
ATOM   4506  CB  TYR A 280     129.399 113.293 114.110  1.00  5.13              
ATOM   4507  HB1 TYR A 280     130.073 112.598 113.607  1.00  5.13              
ATOM   4508  HB2 TYR A 280     128.657 113.537 113.370  1.00  5.13              
ATOM   4509  CG  TYR A 280     128.700 112.538 115.228  1.00  5.13              
ATOM   4510  CD1 TYR A 280     129.331 111.449 115.858  1.00  5.13              
ATOM   4511  HD1 TYR A 280     130.344 111.195 115.587  1.00  5.13              
ATOM   4512  CE1 TYR A 280     128.648 110.704 116.839  1.00  5.13              
ATOM   4513  HE1 TYR A 280     129.142 109.889 117.346  1.00  5.13              
ATOM   4514  CZ  TYR A 280     127.318 111.038 117.175  1.00  5.13              
ATOM   4515  OH  TYR A 280     126.641 110.323 118.109  1.00  5.13              
ATOM   4516  HH  TYR A 280     125.748 110.655 118.216  1.00  5.13              
ATOM   4517  CE2 TYR A 280     126.676 112.109 116.524  1.00  5.13              
ATOM   4518  HE2 TYR A 280     125.676 112.393 116.807  1.00  5.13              
ATOM   4519  CD2 TYR A 280     127.368 112.847 115.551  1.00  5.13              
ATOM   4520  HD2 TYR A 280     126.891 113.682 115.064  1.00  5.13              
ATOM   4521  C   TYR A 280     129.521 115.730 115.163  1.00  5.13              
ATOM   4522  O   TYR A 280     128.493 115.594 115.814  1.00  5.13              
ATOM   4523  N   ILE A 281     130.174 116.882 115.071  1.00  5.15              
ATOM   4524  H   ILE A 281     131.004 116.868 114.488  1.00  5.15              
ATOM   4525  CA  ILE A 281     129.768 118.202 115.569  1.00  5.15              
ATOM   4526  HA  ILE A 281     128.946 118.106 116.278  1.00  5.15              
ATOM   4527  CB  ILE A 281     131.007 118.811 116.281  1.00  5.15              
ATOM   4528  HB  ILE A 281     131.301 118.109 117.066  1.00  5.15              
ATOM   4529  CG2 ILE A 281     132.222 118.954 115.333  1.00  5.15              
ATOM   4530 1HG2 ILE A 281     133.127 119.151 115.905  1.00  5.15              
ATOM   4531 2HG2 ILE A 281     132.405 118.036 114.779  1.00  5.15              
ATOM   4532 3HG2 ILE A 281     132.052 119.760 114.620  1.00  5.15              
ATOM   4533  CG1 ILE A 281     130.688 120.151 116.979  1.00  5.15              
ATOM   4534 1HG1 ILE A 281     129.977 119.957 117.782  1.00  5.15              
ATOM   4535 2HG1 ILE A 281     130.229 120.837 116.272  1.00  5.15              
ATOM   4536  CD1 ILE A 281     131.911 120.869 117.562  1.00  5.15              
ATOM   4537  HD1 ILE A 281     132.560 121.225 116.762  1.00  5.15              
ATOM   4538  HD2 ILE A 281     131.583 121.738 118.127  1.00  5.15              
ATOM   4539  HD3 ILE A 281     132.470 120.189 118.206  1.00  5.15              
ATOM   4540  C   ILE A 281     129.323 119.034 114.362  1.00  5.15              
ATOM   4541  O   ILE A 281     129.749 118.766 113.237  1.00  5.15              
ATOM   4542  N   ASP A 282     128.476 120.046 114.557  1.00  5.03              
ATOM   4543  H   ASP A 282     128.204 120.304 115.497  1.00  5.03              
ATOM   4544  CA  ASP A 282     128.051 120.927 113.464  1.00  5.03              
ATOM   4545  HA  ASP A 282     127.181 121.448 113.863  1.00  5.03              
ATOM   4546  CB  ASP A 282     129.107 122.033 113.263  1.00  5.03              
ATOM   4547  HB1 ASP A 282     129.040 122.436 112.253  1.00  5.03              
ATOM   4548  HB2 ASP A 282     130.114 121.633 113.394  1.00  5.03              
ATOM   4549  CG  ASP A 282     128.859 123.173 114.260  1.00  5.03              
ATOM   4550  OD1 ASP A 282     128.334 124.228 113.839  1.00  5.03              
ATOM   4551  OD2 ASP A 282     129.061 123.015 115.491  1.00  5.03              
ATOM   4552  C   ASP A 282     127.449 120.285 112.203  1.00  5.03              
ATOM   4553  O   ASP A 282     127.218 120.992 111.224  1.00  5.03              
ATOM   4554  N   PHE A 283     127.071 118.995 112.239  1.00  4.98              
ATOM   4555  H   PHE A 283     127.365 118.424 113.016  1.00  4.98              
ATOM   4556  CA  PHE A 283     126.291 118.387 111.159  1.00  4.98              
ATOM   4557  HA  PHE A 283     126.608 118.987 110.306  1.00  4.98              
ATOM   4558  CB  PHE A 283     126.871 117.045 110.642  1.00  4.98              
ATOM   4559  HB1 PHE A 283     127.909 116.993 110.971  1.00  4.98              
ATOM   4560  HB2 PHE A 283     126.914 117.105 109.553  1.00  4.98              
ATOM   4561  CG  PHE A 283     126.215 115.720 110.960  1.00  4.98              
ATOM   4562  CD1 PHE A 283     125.069 115.310 110.268  1.00  4.98              
ATOM   4563  HD1 PHE A 283     124.719 115.906 109.456  1.00  4.98              
ATOM   4564  CE1 PHE A 283     124.470 114.070 110.531  1.00  4.98              
ATOM   4565  HE1 PHE A 283     123.596 113.761 109.988  1.00  4.98              
ATOM   4566  CZ  PHE A 283     125.047 113.207 111.465  1.00  4.98              
ATOM   4567  HZ  PHE A 283     124.576 112.262 111.680  1.00  4.98              
ATOM   4568  CE2 PHE A 283     126.249 113.566 112.091  1.00  4.98              
ATOM   4569  HE2 PHE A 283     126.706 112.889 112.791  1.00  4.98              
ATOM   4570  CD2 PHE A 283     126.853 114.803 111.804  1.00  4.98              
ATOM   4571  HD2 PHE A 283     127.786 115.085 112.264  1.00  4.98              
ATOM   4572  C   PHE A 283     124.815 118.762 111.101  1.00  4.98              
ATOM   4573  O   PHE A 283     124.329 119.610 111.843  1.00  4.98              
ATOM   4574  N   SER A 284     124.116 118.262 110.097  1.00  5.00              
ATOM   4575  H   SER A 284     124.575 117.600 109.483  1.00  5.00              
ATOM   4576  CA  SER A 284     122.677 118.405 109.952  1.00  5.00              
ATOM   4577  HA  SER A 284     122.218 118.527 110.936  1.00  5.00              
ATOM   4578  CB  SER A 284     122.324 119.615 109.093  1.00  5.00              
ATOM   4579  HB1 SER A 284     121.279 119.562 108.785  1.00  5.00              
ATOM   4580  HB2 SER A 284     122.965 119.655 108.210  1.00  5.00              
ATOM   4581  OG  SER A 284     122.513 120.759 109.898  1.00  5.00              
ATOM   4582  HG  SER A 284     123.374 120.674 110.341  1.00  5.00              
ATOM   4583  C   SER A 284     122.203 117.074 109.354  1.00  5.00              
ATOM   4584  O   SER A 284     122.767 116.479 108.422  1.00  5.00              
ATOM   4585  N   GLY A 285     121.242 116.489 110.038  1.00  4.79              
ATOM   4586  H   GLY A 285     120.825 116.981 110.818  1.00  4.79              
ATOM   4587  CA  GLY A 285     121.117 115.049 110.002  1.00  4.79              
ATOM   4588  HA1 GLY A 285     121.809 114.611 110.719  1.00  4.79              
ATOM   4589  HA2 GLY A 285     121.320 114.649 109.008  1.00  4.79              
ATOM   4590  C   GLY A 285     119.720 114.660 110.433  1.00  4.79              
ATOM   4591  O   GLY A 285     119.356 114.814 111.597  1.00  4.79              
ATOM   4592  N   LEU A 286     118.913 114.230 109.474  1.00  4.75              
ATOM   4593  H   LEU A 286     119.275 114.127 108.541  1.00  4.75              
ATOM   4594  CA  LEU A 286     117.496 113.985 109.682  1.00  4.75              
ATOM   4595  HA  LEU A 286     117.133 114.601 110.505  1.00  4.75              
ATOM   4596  CB  LEU A 286     116.723 114.395 108.408  1.00  4.75              
ATOM   4597  HB1 LEU A 286     115.797 113.820 108.358  1.00  4.75              
ATOM   4598  HB2 LEU A 286     117.310 114.141 107.524  1.00  4.75              
ATOM   4599  CG  LEU A 286     116.309 115.878 108.358  1.00  4.75              
ATOM   4600  HG  LEU A 286     115.565 116.052 109.137  1.00  4.75              
ATOM   4601  CD1 LEU A 286     117.451 116.875 108.571  1.00  4.75              
ATOM   4602 1HD1 LEU A 286     117.087 117.891 108.416  1.00  4.75              
ATOM   4603 2HD1 LEU A 286     117.824 116.803 109.593  1.00  4.75              
ATOM   4604 3HD1 LEU A 286     118.259 116.676 107.867  1.00  4.75              
ATOM   4605  CD2 LEU A 286     115.658 116.175 107.007  1.00  4.75              
ATOM   4606 1HD2 LEU A 286     115.280 117.196 106.988  1.00  4.75              
ATOM   4607 2HD2 LEU A 286     116.384 116.049 106.203  1.00  4.75              
ATOM   4608 3HD2 LEU A 286     114.824 115.492 106.838  1.00  4.75              
ATOM   4609  C   LEU A 286     117.255 112.530 110.095  1.00  4.75              
ATOM   4610  O   LEU A 286     116.738 111.715 109.339  1.00  4.75              
ATOM   4611  N   GLY A 287     117.715 112.199 111.294  1.00  4.60              
ATOM   4612  H   GLY A 287     118.136 112.927 111.862  1.00  4.60              
ATOM   4613  CA  GLY A 287     117.918 110.828 111.733  1.00  4.60              
ATOM   4614  HA1 GLY A 287     118.540 110.334 110.984  1.00  4.60              
ATOM   4615  HA2 GLY A 287     116.979 110.283 111.772  1.00  4.60              
ATOM   4616  C   GLY A 287     118.643 110.795 113.058  1.00  4.60              
ATOM   4617  O   GLY A 287     118.529 111.763 113.811  1.00  4.60              
ATOM   4618  N   LEU A 288     119.321 109.649 113.222  1.00  4.89              
ATOM   4619  H   LEU A 288     119.191 109.015 112.453  1.00  4.89              
ATOM   4620  CA  LEU A 288     120.339 109.188 114.176  1.00  4.89              
ATOM   4621  HA  LEU A 288     121.140 108.802 113.547  1.00  4.89              
ATOM   4622  CB  LEU A 288     120.937 110.305 115.054  1.00  4.89              
ATOM   4623  HB1 LEU A 288     120.378 110.370 115.988  1.00  4.89              
ATOM   4624  HB2 LEU A 288     120.873 111.273 114.557  1.00  4.89              
ATOM   4625  CG  LEU A 288     122.421 110.026 115.338  1.00  4.89              
ATOM   4626  HG  LEU A 288     122.533 108.988 115.628  1.00  4.89              
ATOM   4627  CD1 LEU A 288     123.275 110.185 114.080  1.00  4.89              
ATOM   4628 1HD1 LEU A 288     123.333 109.235 113.553  1.00  4.89              
ATOM   4629 2HD1 LEU A 288     122.832 110.909 113.398  1.00  4.89              
ATOM   4630 3HD1 LEU A 288     124.287 110.495 114.336  1.00  4.89              
ATOM   4631  CD2 LEU A 288     122.952 110.920 116.455  1.00  4.89              
ATOM   4632 1HD2 LEU A 288     124.019 110.764 116.593  1.00  4.89              
ATOM   4633 2HD2 LEU A 288     122.737 111.956 116.215  1.00  4.89              
ATOM   4634 3HD2 LEU A 288     122.444 110.680 117.389  1.00  4.89              
ATOM   4635  C   LEU A 288     119.783 108.010 114.999  1.00  4.89              
ATOM   4636  O   LEU A 288     118.824 108.151 115.746  1.00  4.89              
ATOM   4637  N   THR A 289     120.407 106.848 114.789  1.00  4.82              
ATOM   4638  H   THR A 289     121.128 106.862 114.090  1.00  4.82              
ATOM   4639  CA  THR A 289     120.148 105.508 115.381  1.00  4.82              
ATOM   4640  HA  THR A 289     119.162 105.468 115.837  1.00  4.82              
ATOM   4641  CB  THR A 289     120.259 104.499 114.208  1.00  4.82              
ATOM   4642  HB  THR A 289     121.293 104.485 113.874  1.00  4.82              
ATOM   4643  CG2 THR A 289     119.823 103.056 114.439  1.00  4.82              
ATOM   4644 1HG2 THR A 289     119.835 102.514 113.494  1.00  4.82              
ATOM   4645 2HG2 THR A 289     120.529 102.566 115.106  1.00  4.82              
ATOM   4646 3HG2 THR A 289     118.814 103.032 114.847  1.00  4.82              
ATOM   4647  OG1 THR A 289     119.493 104.921 113.102  1.00  4.82              
ATOM   4648  HG1 THR A 289     118.669 105.268 113.463  1.00  4.82              
ATOM   4649  C   THR A 289     121.201 105.151 116.444  1.00  4.82              
ATOM   4650  O   THR A 289     121.123 104.100 117.055  1.00  4.82              
ATOM   4651  N   GLU A 290     122.185 106.030 116.625  1.00  5.16              
ATOM   4652  H   GLU A 290     122.118 106.797 115.980  1.00  5.16              
ATOM   4653  CA  GLU A 290     122.896 106.406 117.854  1.00  5.16              
ATOM   4654  HA  GLU A 290     123.851 106.748 117.458  1.00  5.16              
ATOM   4655  CB  GLU A 290     122.258 107.705 118.315  1.00  5.16              
ATOM   4656  HB1 GLU A 290     122.504 108.442 117.572  1.00  5.16              
ATOM   4657  HB2 GLU A 290     122.853 108.048 119.122  1.00  5.16              
ATOM   4658  CG  GLU A 290     120.741 107.870 118.566  1.00  5.16              
ATOM   4659  HG1 GLU A 290     120.329 108.366 117.691  1.00  5.16              
ATOM   4660  HG2 GLU A 290     120.609 108.578 119.382  1.00  5.16              
ATOM   4661  CD  GLU A 290     119.917 106.604 118.855  1.00  5.16              
ATOM   4662  OE1 GLU A 290     120.154 105.965 119.889  1.00  5.16              
ATOM   4663  OE2 GLU A 290     119.031 106.256 118.045  1.00  5.16              
ATOM   4664  C   GLU A 290     123.442 105.470 118.947  1.00  5.16              
ATOM   4665  O   GLU A 290     123.484 105.859 120.115  1.00  5.16              
ATOM   4666  N   PRO A 291     124.024 104.297 118.653  1.00  5.76              
ATOM   4667  CD  PRO A 291     124.082 103.556 117.415  1.00  5.76              
ATOM   4668  HD1 PRO A 291     125.105 103.574 117.058  1.00  5.76              
ATOM   4669  HD2 PRO A 291     123.441 103.926 116.630  1.00  5.76              
ATOM   4670  CG  PRO A 291     123.652 102.159 117.857  1.00  5.76              
ATOM   4671  HG1 PRO A 291     123.857 101.349 117.174  1.00  5.76              
ATOM   4672  HG2 PRO A 291     122.596 102.167 118.083  1.00  5.76              
ATOM   4673  CB  PRO A 291     124.437 101.998 119.136  1.00  5.76              
ATOM   4674  HB1 PRO A 291     125.472 101.741 118.908  1.00  5.76              
ATOM   4675  HB2 PRO A 291     123.970 101.237 119.760  1.00  5.76              
ATOM   4676  CA  PRO A 291     124.346 103.398 119.747  1.00  5.76              
ATOM   4677  HA  PRO A 291     123.488 103.458 120.376  1.00  5.76              
ATOM   4678  C   PRO A 291     125.543 103.776 120.607  1.00  5.76              
ATOM   4679  O   PRO A 291     125.434 103.780 121.808  1.00  5.76              
ATOM   4680  N   GLN A 292     126.689 104.166 120.086  1.00  7.31              
ATOM   4681  H   GLN A 292     126.802 104.133 119.085  1.00  7.31              
ATOM   4682  CA  GLN A 292     127.524 105.098 120.854  1.00  7.31              
ATOM   4683  HA  GLN A 292     128.423 105.190 120.244  1.00  7.31              
ATOM   4684  CB  GLN A 292     126.865 106.499 120.801  1.00  7.31              
ATOM   4685  HB1 GLN A 292     127.464 107.210 121.369  1.00  7.31              
ATOM   4686  HB2 GLN A 292     125.874 106.454 121.247  1.00  7.31              
ATOM   4687  CG  GLN A 292     126.718 107.053 119.379  1.00  7.31              
ATOM   4688  HG1 GLN A 292     126.152 107.980 119.420  1.00  7.31              
ATOM   4689  HG2 GLN A 292     126.166 106.355 118.753  1.00  7.31              
ATOM   4690  CD  GLN A 292     128.076 107.351 118.766  1.00  7.31              
ATOM   4691  OE1 GLN A 292     128.818 108.201 119.217  1.00  7.31              
ATOM   4692  NE2 GLN A 292     128.499 106.649 117.742  1.00  7.31              
ATOM   4693 1HE2 GLN A 292     127.954 105.919 117.328  1.00  7.31              
ATOM   4694 2HE2 GLN A 292     129.419 106.892 117.423  1.00  7.31              
ATOM   4695  C   GLN A 292     128.146 104.778 122.194  1.00  7.31              
ATOM   4696  O   GLN A 292     128.798 105.622 122.818  1.00  7.31              
ATOM   4697  N   MET A 293     127.956 103.558 122.641  1.00  8.34              
ATOM   4698  H   MET A 293     127.378 102.959 122.071  1.00  8.34              
ATOM   4699  CA  MET A 293     128.161 103.202 124.010  1.00  8.34              
ATOM   4700  HA  MET A 293     128.989 103.799 124.374  1.00  8.34              
ATOM   4701  CB  MET A 293     126.929 103.596 124.853  1.00  8.34              
ATOM   4702  HB1 MET A 293     126.995 103.108 125.824  1.00  8.34              
ATOM   4703  HB2 MET A 293     126.016 103.259 124.370  1.00  8.34              
ATOM   4704  CG  MET A 293     126.862 105.118 125.113  1.00  8.34              
ATOM   4705  HG1 MET A 293     127.870 105.520 125.151  1.00  8.34              
ATOM   4706  HG2 MET A 293     126.441 105.254 126.099  1.00  8.34              
ATOM   4707  SD  MET A 293     125.868 106.138 123.977  1.00  8.34              
ATOM   4708  CE  MET A 293     126.689 107.749 123.989  1.00  8.34              
ATOM   4709  HE1 MET A 293     126.286 108.362 123.183  1.00  8.34              
ATOM   4710  HE2 MET A 293     126.522 108.258 124.928  1.00  8.34              
ATOM   4711  HE3 MET A 293     127.755 107.613 123.833  1.00  8.34              
ATOM   4712  C   MET A 293     128.632 101.756 124.126  1.00  8.34              
ATOM   4713  O   MET A 293     128.937 101.112 123.136  1.00  8.34              
ATOM   4714  N   VAL A 294     128.889 101.329 125.363  1.00  8.79              
ATOM   4715  H   VAL A 294     128.522 101.855 126.134  1.00  8.79              
ATOM   4716  CA  VAL A 294     130.146 100.599 125.622  1.00  8.79              
ATOM   4717  HA  VAL A 294     130.582 100.358 124.650  1.00  8.79              
ATOM   4718  CB  VAL A 294     131.215 101.474 126.309  1.00  8.79              
ATOM   4719  HB  VAL A 294     132.176 101.182 125.928  1.00  8.79              
ATOM   4720  CG1 VAL A 294     130.980 102.900 125.776  1.00  8.79              
ATOM   4721 1HG1 VAL A 294     130.099 103.364 126.200  1.00  8.79              
ATOM   4722 2HG1 VAL A 294     131.798 103.545 125.974  1.00  8.79              
ATOM   4723 3HG1 VAL A 294     130.947 102.879 124.685  1.00  8.79              
ATOM   4724  CG2 VAL A 294     131.388 101.406 127.827  1.00  8.79              
ATOM   4725 1HG2 VAL A 294     131.895 102.287 128.190  1.00  8.79              
ATOM   4726 2HG2 VAL A 294     130.446 101.283 128.343  1.00  8.79              
ATOM   4727 3HG2 VAL A 294     132.017 100.551 128.075  1.00  8.79              
ATOM   4728  C   VAL A 294     129.684  99.251 126.143  1.00  8.79              
ATOM   4729  O   VAL A 294     128.925  98.551 125.467  1.00  8.79              
ATOM   4730  N   ALA A 295     129.893  99.015 127.406  1.00  8.35              
ATOM   4731  H   ALA A 295     130.536  99.572 127.955  1.00  8.35              
ATOM   4732  CA  ALA A 295     129.004  98.191 128.119  1.00  8.35              
ATOM   4733  HA  ALA A 295     128.019  98.160 127.672  1.00  8.35              
ATOM   4734  CB  ALA A 295     129.559  96.751 128.086  1.00  8.35              
ATOM   4735  HB1 ALA A 295     129.733  96.457 127.051  1.00  8.35              
ATOM   4736  HB2 ALA A 295     130.512  96.694 128.612  1.00  8.35              
ATOM   4737  HB3 ALA A 295     128.860  96.036 128.519  1.00  8.35              
ATOM   4738  C   ALA A 295     128.767  98.721 129.542  1.00  8.35              
ATOM   4739  O   ALA A 295     128.628  99.932 129.728  1.00  8.35              
ATOM   4740  N   SER A 296     128.623  97.809 130.502  1.00  8.09              
ATOM   4741  H   SER A 296     128.940  96.878 130.249  1.00  8.09              
ATOM   4742  CA  SER A 296     127.522  97.805 131.461  1.00  8.09              
ATOM   4743  HA  SER A 296     126.596  97.934 130.902  1.00  8.09              
ATOM   4744  CB  SER A 296     127.450  96.401 132.088  1.00  8.09              
ATOM   4745  HB1 SER A 296     126.552  96.308 132.700  1.00  8.09              
ATOM   4746  HB2 SER A 296     128.323  96.237 132.719  1.00  8.09              
ATOM   4747  OG  SER A 296     127.417  95.412 131.072  1.00  8.09              
ATOM   4748  HG  SER A 296     127.306  94.546 131.486  1.00  8.09              
ATOM   4749  C   SER A 296     127.487  98.831 132.569  1.00  8.09              
ATOM   4750  O   SER A 296     126.723  98.719 133.497  1.00  8.09              
ATOM   4751  N   LEU A 297     128.365  99.830 132.474  1.00  7.86              
ATOM   4752  H   LEU A 297     128.937  99.915 131.644  1.00  7.86              
ATOM   4753  CA  LEU A 297     128.665 100.674 133.602  1.00  7.86              
ATOM   4754  HA  LEU A 297     128.601 100.048 134.492  1.00  7.86              
ATOM   4755  CB  LEU A 297     130.139 101.095 133.505  1.00  7.86              
ATOM   4756  HB1 LEU A 297     130.329 101.868 134.244  1.00  7.86              
ATOM   4757  HB2 LEU A 297     130.319 101.480 132.506  1.00  7.86              
ATOM   4758  CG  LEU A 297     131.115  99.922 133.760  1.00  7.86              
ATOM   4759  HG  LEU A 297     130.810  99.054 133.176  1.00  7.86              
ATOM   4760  CD1 LEU A 297     132.535 100.287 133.330  1.00  7.86              
ATOM   4761 1HD1 LEU A 297     132.924 101.108 133.928  1.00  7.86              
ATOM   4762 2HD1 LEU A 297     133.186  99.421 133.469  1.00  7.86              
ATOM   4763 3HD1 LEU A 297     132.549 100.547 132.273  1.00  7.86              
ATOM   4764  CD2 LEU A 297     131.164  99.537 135.238  1.00  7.86              
ATOM   4765 1HD2 LEU A 297     130.213  99.116 135.560  1.00  7.86              
ATOM   4766 2HD2 LEU A 297     131.926  98.772 135.394  1.00  7.86              
ATOM   4767 3HD2 LEU A 297     131.409 100.401 135.855  1.00  7.86              
ATOM   4768  C   LEU A 297     127.637 101.758 133.811  1.00  7.86              
ATOM   4769  O   LEU A 297     127.541 102.716 133.062  1.00  7.86              
ATOM   4770  N   CYS A 298     126.796 101.546 134.808  1.00  7.84              
ATOM   4771  H   CYS A 298     126.966 100.761 135.422  1.00  7.84              
ATOM   4772  CA  CYS A 298     125.431 102.009 134.755  1.00  7.84              
ATOM   4773  HA  CYS A 298     125.318 102.803 134.018  1.00  7.84              
ATOM   4774  CB  CYS A 298     124.621 100.797 134.270  1.00  7.84              
ATOM   4775  HB1 CYS A 298     124.774  99.966 134.965  1.00  7.84              
ATOM   4776  HB2 CYS A 298     124.998 100.488 133.295  1.00  7.84              
ATOM   4777  SG  CYS A 298     122.845 101.108 134.123  1.00  7.84              
ATOM   4778  HG  CYS A 298     122.514  99.830 133.877  1.00  7.84              
ATOM   4779  C   CYS A 298     124.944 102.485 136.124  1.00  7.84              
ATOM   4780  O   CYS A 298     125.069 101.816 137.140  1.00  7.84              
ATOM   4781  N   LYS A 299     124.494 103.732 136.103  1.00  7.34              
ATOM   4782  H   LYS A 299     124.359 104.136 135.191  1.00  7.34              
ATOM   4783  CA  LYS A 299     124.651 104.712 137.184  1.00  7.34              
ATOM   4784  HA  LYS A 299     124.064 104.363 138.037  1.00  7.34              
ATOM   4785  CB  LYS A 299     126.108 104.779 137.688  1.00  7.34              
ATOM   4786  HB1 LYS A 299     126.222 103.999 138.443  1.00  7.34              
ATOM   4787  HB2 LYS A 299     126.305 105.717 138.206  1.00  7.34              
ATOM   4788  CG  LYS A 299     127.214 104.537 136.657  1.00  7.34              
ATOM   4789  HG1 LYS A 299     127.212 103.515 136.313  1.00  7.34              
ATOM   4790  HG2 LYS A 299     128.153 104.609 137.198  1.00  7.34              
ATOM   4791  CD  LYS A 299     127.239 105.479 135.446  1.00  7.34              
ATOM   4792  HD1 LYS A 299     128.159 105.242 134.937  1.00  7.34              
ATOM   4793  HD2 LYS A 299     127.242 106.501 135.818  1.00  7.34              
ATOM   4794  CE  LYS A 299     126.176 105.389 134.366  1.00  7.34              
ATOM   4795  HE1 LYS A 299     125.203 105.600 134.799  1.00  7.34              
ATOM   4796  HE2 LYS A 299     126.186 104.381 133.944  1.00  7.34              
ATOM   4797  NZ  LYS A 299     126.423 106.349 133.281  1.00  7.34              
ATOM   4798  HZ1 LYS A 299     125.748 106.230 132.538  1.00  7.34              
ATOM   4799  HZ2 LYS A 299     126.459 107.325 133.585  1.00  7.34              
ATOM   4800  HZ3 LYS A 299     127.321 106.158 132.847  1.00  7.34              
ATOM   4801  C   LYS A 299     123.993 106.030 136.794  1.00  7.34              
ATOM   4802  O   LYS A 299     123.072 105.972 135.982  1.00  7.34              
ATOM   4803  N   GLN A 300     124.441 107.157 137.275  1.00  6.66              
ATOM   4804  H   GLN A 300     125.263 107.186 137.863  1.00  6.66              
ATOM   4805  CA  GLN A 300     123.932 108.434 136.837  1.00  6.66              
ATOM   4806  HA  GLN A 300     123.073 108.306 136.193  1.00  6.66              
ATOM   4807  CB  GLN A 300     123.435 109.266 138.042  1.00  6.66              
ATOM   4808  HB1 GLN A 300     122.732 108.646 138.599  1.00  6.66              
ATOM   4809  HB2 GLN A 300     122.871 110.117 137.659  1.00  6.66              
ATOM   4810  CG  GLN A 300     124.484 109.803 139.029  1.00  6.66              
ATOM   4811  HG1 GLN A 300     123.954 110.274 139.858  1.00  6.66              
ATOM   4812  HG2 GLN A 300     125.051 110.588 138.545  1.00  6.66              
ATOM   4813  CD  GLN A 300     125.432 108.743 139.590  1.00  6.66              
ATOM   4814  OE1 GLN A 300     126.416 108.343 138.981  1.00  6.66              
ATOM   4815  NE2 GLN A 300     125.151 108.201 140.751  1.00  6.66              
ATOM   4816 1HE2 GLN A 300     124.361 108.515 141.291  1.00  6.66              
ATOM   4817 2HE2 GLN A 300     125.796 107.526 141.121  1.00  6.66              
ATOM   4818  C   GLN A 300     124.936 109.173 135.931  1.00  6.66              
ATOM   4819  O   GLN A 300     126.104 108.775 135.883  1.00  6.66              
ATOM   4820  N   LEU A 301     124.494 110.229 135.205  1.00  6.43              
ATOM   4821  H   LEU A 301     123.516 110.181 135.017  1.00  6.43              
ATOM   4822  CA  LEU A 301     125.170 111.536 135.258  1.00  6.43              
ATOM   4823  HA  LEU A 301     125.090 111.819 136.307  1.00  6.43              
ATOM   4824  CB  LEU A 301     126.648 111.502 134.846  1.00  6.43              
ATOM   4825  HB1 LEU A 301     126.819 112.466 134.391  1.00  6.43              
ATOM   4826  HB2 LEU A 301     126.793 110.781 134.043  1.00  6.43              
ATOM   4827  CG  LEU A 301     127.783 111.325 135.889  1.00  6.43              
ATOM   4828  HG  LEU A 301     128.139 110.307 135.779  1.00  6.43              
ATOM   4829  CD1 LEU A 301     128.942 112.284 135.563  1.00  6.43              
ATOM   4830 1HD1 LEU A 301     129.778 112.144 136.243  1.00  6.43              
ATOM   4831 2HD1 LEU A 301     129.299 112.122 134.548  1.00  6.43              
ATOM   4832 3HD1 LEU A 301     128.611 113.320 135.635  1.00  6.43              
ATOM   4833  CD2 LEU A 301     127.445 111.524 137.361  1.00  6.43              
ATOM   4834 1HD2 LEU A 301     126.990 110.614 137.728  1.00  6.43              
ATOM   4835 2HD2 LEU A 301     128.328 111.716 137.961  1.00  6.43              
ATOM   4836 3HD2 LEU A 301     126.782 112.372 137.519  1.00  6.43              
ATOM   4837  C   LEU A 301     124.459 112.726 134.609  1.00  6.43              
ATOM   4838  O   LEU A 301     123.886 113.534 135.302  1.00  6.43              
ATOM   4839  N   SER A 302     124.647 112.852 133.299  1.00  6.35              
ATOM   4840  H   SER A 302     125.008 112.056 132.801  1.00  6.35              
ATOM   4841  CA  SER A 302     124.980 114.153 132.700  1.00  6.35              
ATOM   4842  HA  SER A 302     124.986 114.856 133.531  1.00  6.35              
ATOM   4843  CB  SER A 302     126.465 114.065 132.285  1.00  6.35              
ATOM   4844  HB1 SER A 302     126.674 114.419 131.292  1.00  6.35              
ATOM   4845  HB2 SER A 302     126.779 113.026 132.234  1.00  6.35              
ATOM   4846  OG  SER A 302     127.294 114.637 133.284  1.00  6.35              
ATOM   4847  HG  SER A 302     127.705 115.493 133.052  1.00  6.35              
ATOM   4848  C   SER A 302     123.898 114.725 131.788  1.00  6.35              
ATOM   4849  O   SER A 302     122.873 115.318 132.194  1.00  6.35              
ATOM   4850  N   TYR A 303     124.060 114.524 130.505  1.00  6.20              
ATOM   4851  H   TYR A 303     124.911 114.054 130.221  1.00  6.20              
ATOM   4852  CA  TYR A 303     123.286 115.070 129.426  1.00  6.20              
ATOM   4853  HA  TYR A 303     122.293 115.341 129.775  1.00  6.20              
ATOM   4854  CB  TYR A 303     123.995 116.340 128.945  1.00  6.20              
ATOM   4855  HB1 TYR A 303     123.628 117.173 129.543  1.00  6.20              
ATOM   4856  HB2 TYR A 303     123.672 116.490 127.941  1.00  6.20              
ATOM   4857  CG  TYR A 303     125.516 116.415 128.994  1.00  6.20              
ATOM   4858  CD1 TYR A 303     126.168 116.424 130.230  1.00  6.20              
ATOM   4859  HD1 TYR A 303     125.596 116.361 131.122  1.00  6.20              
ATOM   4860  CE1 TYR A 303     127.558 116.509 130.353  1.00  6.20              
ATOM   4861  HE1 TYR A 303     128.034 116.479 131.310  1.00  6.20              
ATOM   4862  CZ  TYR A 303     128.319 116.806 129.233  1.00  6.20              
ATOM   4863  OH  TYR A 303     129.643 117.062 129.340  1.00  6.20              
ATOM   4864  HH  TYR A 303     130.003 117.468 128.558  1.00  6.20              
ATOM   4865  CE2 TYR A 303     127.666 116.909 128.007  1.00  6.20              
ATOM   4866  HE2 TYR A 303     128.255 117.238 127.205  1.00  6.20              
ATOM   4867  CD2 TYR A 303     126.291 116.656 127.852  1.00  6.20              
ATOM   4868  HD2 TYR A 303     125.840 116.751 126.879  1.00  6.20              
ATOM   4869  C   TYR A 303     123.121 113.969 128.425  1.00  6.20              
ATOM   4870  O   TYR A 303     124.082 113.458 127.915  1.00  6.20              
ATOM   4871  N   TYR A 304     121.931 113.454 128.201  1.00  6.29              
ATOM   4872  H   TYR A 304     121.073 113.891 128.512  1.00  6.29              
ATOM   4873  CA  TYR A 304     121.857 112.209 127.443  1.00  6.29              
ATOM   4874  HA  TYR A 304     122.657 111.561 127.674  1.00  6.29              
ATOM   4875  CB  TYR A 304     120.565 111.550 127.924  1.00  6.29              
ATOM   4876  HB1 TYR A 304     119.752 112.139 127.556  1.00  6.29              
ATOM   4877  HB2 TYR A 304     120.508 111.565 129.006  1.00  6.29              
ATOM   4878  CG  TYR A 304     120.323 110.164 127.393  1.00  6.29              
ATOM   4879  CD1 TYR A 304     121.122 109.122 127.870  1.00  6.29              
ATOM   4880  HD1 TYR A 304     121.840 109.287 128.646  1.00  6.29              
ATOM   4881  CE1 TYR A 304     121.013 107.869 127.282  1.00  6.29              
ATOM   4882  HE1 TYR A 304     121.588 107.046 127.616  1.00  6.29              
ATOM   4883  CZ  TYR A 304     120.156 107.641 126.211  1.00  6.29              
ATOM   4884  OH  TYR A 304     120.174 106.400 125.692  1.00  6.29              
ATOM   4885  HH  TYR A 304     119.641 106.350 124.885  1.00  6.29              
ATOM   4886  CE2 TYR A 304     119.306 108.669 125.753  1.00  6.29              
ATOM   4887  HE2 TYR A 304     118.636 108.500 124.917  1.00  6.29              
ATOM   4888  CD2 TYR A 304     119.404 109.944 126.341  1.00  6.29              
ATOM   4889  HD2 TYR A 304     118.826 110.763 125.928  1.00  6.29              
ATOM   4890  C   TYR A 304     121.593 112.346 125.979  1.00  6.29              
ATOM   4891  O   TYR A 304     120.813 113.220 125.591  1.00  6.29              
ATOM   4892  N   PRO A 305     122.118 111.393 125.215  1.00  5.83              
ATOM   4893  CD  PRO A 305     123.229 110.497 125.545  1.00  5.83              
ATOM   4894  HD1 PRO A 305     122.878 109.580 126.013  1.00  5.83              
ATOM   4895  HD2 PRO A 305     123.910 111.029 126.200  1.00  5.83              
ATOM   4896  CG  PRO A 305     123.951 110.177 124.236  1.00  5.83              
ATOM   4897  HG1 PRO A 305     123.672 109.199 123.860  1.00  5.83              
ATOM   4898  HG2 PRO A 305     125.029 110.235 124.328  1.00  5.83              
ATOM   4899  CB  PRO A 305     123.403 111.319 123.395  1.00  5.83              
ATOM   4900  HB1 PRO A 305     123.580 111.279 122.338  1.00  5.83              
ATOM   4901  HB2 PRO A 305     123.977 112.172 123.726  1.00  5.83              
ATOM   4902  CA  PRO A 305     121.927 111.449 123.817  1.00  5.83              
ATOM   4903  HA  PRO A 305     121.529 112.396 123.464  1.00  5.83              
ATOM   4904  C   PRO A 305     120.954 110.359 123.334  1.00  5.83              
ATOM   4905  O   PRO A 305     119.969 110.696 122.702  1.00  5.83              
ATOM   4906  N   ASN A 306     121.160 109.065 123.620  1.00  5.37              
ATOM   4907  H   ASN A 306     121.851 108.831 124.307  1.00  5.37              
ATOM   4908  CA  ASN A 306     120.948 108.117 122.538  1.00  5.37              
ATOM   4909  HA  ASN A 306     120.197 108.501 121.852  1.00  5.37              
ATOM   4910  CB  ASN A 306     122.287 108.114 121.750  1.00  5.37              
ATOM   4911  HB1 ASN A 306     122.067 107.472 120.921  1.00  5.37              
ATOM   4912  HB2 ASN A 306     123.069 107.649 122.352  1.00  5.37              
ATOM   4913  CG  ASN A 306     122.886 109.335 121.074  1.00  5.37              
ATOM   4914  OD1 ASN A 306     122.238 110.264 120.632  1.00  5.37              
ATOM   4915  ND2 ASN A 306     124.193 109.325 120.889  1.00  5.37              
ATOM   4916 1HD2 ASN A 306     124.741 108.533 121.164  1.00  5.37              
ATOM   4917 2HD2 ASN A 306     124.580 110.116 120.408  1.00  5.37              
ATOM   4918  C   ASN A 306     120.577 106.602 122.743  1.00  5.37              
ATOM   4919  O   ASN A 306     119.467 106.297 123.189  1.00  5.37              
ATOM   4920  N   LYS A 307     121.499 105.657 122.406  1.00  4.79              
ATOM   4921  H   LYS A 307     122.261 105.982 121.819  1.00  4.79              
ATOM   4922  CA  LYS A 307     121.464 104.205 122.647  1.00  4.79              
ATOM   4923  HA  LYS A 307     120.963 104.107 123.602  1.00  4.79              
ATOM   4924  CB  LYS A 307     120.542 103.456 121.668  1.00  4.79              
ATOM   4925  HB1 LYS A 307     119.659 104.074 121.529  1.00  4.79              
ATOM   4926  HB2 LYS A 307     120.217 102.554 122.184  1.00  4.79              
ATOM   4927  CG  LYS A 307     121.052 103.024 120.277  1.00  4.79              
ATOM   4928  HG1 LYS A 307     121.792 102.246 120.331  1.00  4.79              
ATOM   4929  HG2 LYS A 307     121.459 103.872 119.739  1.00  4.79              
ATOM   4930  CD  LYS A 307     119.891 102.458 119.501  1.00  4.79
[truncated: 891,414 more chars]
