# Supplementary material for: Variation in selection constraints on teleost TLRs with emphasis on their repertoire in the Walking catfish, Clarias batrachus
Source: Sci Rep. 2020 Dec 7;10:21394. doi: 10.1038/s41598-020-78347-6 (PMC7721727; doi:10.1038/s41598-020-78347-6)
Supplement: Supplementary file 33 — Supplementary Information 33. [file 41598_2020_78347_MOESM33_ESM.zip › T21/struct/S511005_results/model5.pdb]

HEADER protein
METHOD
METHOD    The models are generated by I-TASSER which combines the
METHOD    methods of threading, ab initio modeling and structural
METHOD    refinement. The procedure is fully automated.
METHOD
METHOD    Please cite following articles when you use the I-TASSER server:
METHOD 1. Ambrish Roy, Alper Kucukural, Yang Zhang. I-TASSER: a unified
METHOD    platform for automated protein structure and function prediction.
METHOD    Nature Protocols, vol 5, 725-738 (2010). 
METHOD 2. Yang Zhang. I-TASSER server for protein 3D structure prediction. 
METHOD    BMC Bioinformatics, 9:40 (2008).
METHOD
MODEL  5
REMARK PARENT 4z0c_A 3j0a 3j0a_A 
ATOM      1  N   MET A   1     103.815  82.694  91.578  1.00 29.02              
ATOM      2  CA  MET A   1     102.878  82.110  92.526  1.00 29.02              
ATOM      3  HA  MET A   1     102.489  81.205  92.116  1.00 29.02              
ATOM      4  CB  MET A   1     103.732  81.621  93.730  1.00 29.02              
ATOM      5  HB1 MET A   1     104.314  80.764  93.400  1.00 29.02              
ATOM      6  HB2 MET A   1     103.057  81.278  94.491  1.00 29.02              
ATOM      7  CG  MET A   1     104.699  82.651  94.322  1.00 29.02              
ATOM      8  HG1 MET A   1     104.172  83.568  94.574  1.00 29.02              
ATOM      9  HG2 MET A   1     105.453  82.899  93.577  1.00 29.02              
ATOM     10  SD  MET A   1     105.576  82.073  95.805  1.00 29.02              
ATOM     11  CE  MET A   1     104.243  82.223  97.028  1.00 29.02              
ATOM     12  HE1 MET A   1     103.421  81.556  96.770  1.00 29.02              
ATOM     13  HE2 MET A   1     104.624  81.957  98.014  1.00 29.02              
ATOM     14  HE3 MET A   1     103.880  83.251  97.048  1.00 29.02              
ATOM     15  C   MET A   1     101.695  83.064  92.940  1.00 29.02              
ATOM     16  O   MET A   1     101.716  83.593  94.040  1.00 29.02              
ATOM     17  N   ALA A   2     100.459  83.235  92.311  1.00 28.68              
ATOM     18  H   ALA A   2      99.941  83.824  92.904  1.00 28.68              
ATOM     19  CA  ALA A   2      99.922  83.346  90.911  1.00 28.68              
ATOM     20  HA  ALA A   2      98.953  83.721  90.903  1.00 28.68              
ATOM     21  CB  ALA A   2     101.066  84.355  90.492  1.00 28.68              
ATOM     22  HB1 ALA A   2     100.948  85.334  90.919  1.00 28.68              
ATOM     23  HB2 ALA A   2     102.026  84.049  90.775  1.00 28.68              
ATOM     24  HB3 ALA A   2     101.256  84.434  89.431  1.00 28.68              
ATOM     25  C   ALA A   2     100.227  82.176  90.074  1.00 28.68              
ATOM     26  O   ALA A   2     100.352  82.422  88.894  1.00 28.68              
ATOM     27  N   SER A   3     100.551  81.054  90.654  1.00 27.49              
ATOM     28  H   SER A   3     100.374  81.001  91.639  1.00 27.49              
ATOM     29  CA  SER A   3     101.265  80.067  89.963  1.00 27.49              
ATOM     30  HA  SER A   3     100.723  79.722  89.147  1.00 27.49              
ATOM     31  CB  SER A   3     102.751  80.506  89.885  1.00 27.49              
ATOM     32  HB1 SER A   3     102.820  81.542  89.590  1.00 27.49              
ATOM     33  HB2 SER A   3     103.150  80.425  90.881  1.00 27.49              
ATOM     34  OG  SER A   3     103.735  79.777  89.196  1.00 27.49              
ATOM     35  HG  SER A   3     104.541  80.298  89.269  1.00 27.49              
ATOM     36  C   SER A   3     101.513  78.777  90.633  1.00 27.49              
ATOM     37  O   SER A   3     101.871  77.813  90.002  1.00 27.49              
ATOM     38  N   TYR A   4     101.121  78.713  91.882  1.00 25.29              
ATOM     39  H   TYR A   4     100.840  79.525  92.415  1.00 25.29              
ATOM     40  CA  TYR A   4     100.588  77.421  92.315  1.00 25.29              
ATOM     41  HA  TYR A   4     100.117  77.578  93.243  1.00 25.29              
ATOM     42  CB  TYR A   4     101.781  76.496  92.700  1.00 25.29              
ATOM     43  HB1 TYR A   4     102.308  77.015  93.499  1.00 25.29              
ATOM     44  HB2 TYR A   4     102.449  76.501  91.838  1.00 25.29              
ATOM     45  CG  TYR A   4     101.520  75.072  93.153  1.00 25.29              
ATOM     46  CD1 TYR A   4     102.364  74.045  92.672  1.00 25.29              
ATOM     47  HD1 TYR A   4     103.191  74.257  92.005  1.00 25.29              
ATOM     48  CE1 TYR A   4     102.181  72.708  93.092  1.00 25.29              
ATOM     49  HE1 TYR A   4     102.836  71.916  92.759  1.00 25.29              
ATOM     50  CZ  TYR A   4     101.149  72.400  94.012  1.00 25.29              
ATOM     51  OH  TYR A   4     100.976  71.114  94.405  1.00 25.29              
ATOM     52  HH  TYR A   4     100.318  71.032  95.096  1.00 25.29              
ATOM     53  CE2 TYR A   4     100.329  73.427  94.516  1.00 25.29              
ATOM     54  HE2 TYR A   4      99.561  73.195  95.238  1.00 25.29              
ATOM     55  CD2 TYR A   4     100.522  74.755  94.090  1.00 25.29              
ATOM     56  HD2 TYR A   4      99.904  75.534  94.497  1.00 25.29              
ATOM     57  C   TYR A   4      99.581  76.864  91.347  1.00 25.29              
ATOM     58  O   TYR A   4      99.396  75.671  91.270  1.00 25.29              
ATOM     59  N   ARG A   5      98.944  77.887  90.707  1.00 25.61              
ATOM     60  H   ARG A   5      99.162  78.787  91.108  1.00 25.61              
ATOM     61  CA  ARG A   5      98.322  77.966  89.419  1.00 25.61              
ATOM     62  HA  ARG A   5      98.981  78.611  88.955  1.00 25.61              
ATOM     63  CB  ARG A   5      98.516  76.564  88.762  1.00 25.61              
ATOM     64  HB1 ARG A   5      99.525  76.248  88.990  1.00 25.61              
ATOM     65  HB2 ARG A   5      98.541  76.679  87.694  1.00 25.61              
ATOM     66  CG  ARG A   5      97.601  75.336  88.999  1.00 25.61              
ATOM     67  HG1 ARG A   5      96.645  75.471  88.506  1.00 25.61              
ATOM     68  HG2 ARG A   5      97.419  75.207  90.052  1.00 25.61              
ATOM     69  CD  ARG A   5      98.254  74.060  88.461  1.00 25.61              
ATOM     70  HD1 ARG A   5      98.552  74.221  87.423  1.00 25.61              
ATOM     71  HD2 ARG A   5      97.517  73.257  88.491  1.00 25.61              
ATOM     72  NE  ARG A   5      99.402  73.692  89.306  1.00 25.61              
ATOM     73  HE  ARG A   5      99.340  73.984  90.277  1.00 25.61              
ATOM     74  CZ  ARG A   5     100.568  73.197  88.946  1.00 25.61              
ATOM     75  NH1 ARG A   5     101.480  72.985  89.850  1.00 25.61              
ATOM     76 1HH1 ARG A   5     101.299  73.243  90.811  1.00 25.61              
ATOM     77 2HH1 ARG A   5     102.353  72.566  89.595  1.00 25.61              
ATOM     78  NH2 ARG A   5     100.858  72.916  87.707  1.00 25.61              
ATOM     79 1HH2 ARG A   5     100.186  73.138  86.996  1.00 25.61              
ATOM     80 2HH2 ARG A   5     101.784  72.634  87.448  1.00 25.61              
ATOM     81  C   ARG A   5      97.012  78.623  89.503  1.00 25.61              
ATOM     82  O   ARG A   5      96.824  79.596  90.223  1.00 25.61              
ATOM     83  N   LYS A   6      95.994  77.990  89.064  1.00 25.71              
ATOM     84  H   LYS A   6      96.223  77.184  88.520  1.00 25.71              
ATOM     85  CA  LYS A   6      94.684  78.106  89.550  1.00 25.71              
ATOM     86  HA  LYS A   6      94.302  79.100  89.537  1.00 25.71              
ATOM     87  CB  LYS A   6      93.888  76.987  88.692  1.00 25.71              
ATOM     88  HB1 LYS A   6      94.365  76.016  88.880  1.00 25.71              
ATOM     89  HB2 LYS A   6      94.063  77.009  87.674  1.00 25.71              
ATOM     90  CG  LYS A   6      92.367  76.676  88.676  1.00 25.71              
ATOM     91  HG1 LYS A   6      91.871  77.371  88.010  1.00 25.71              
ATOM     92  HG2 LYS A   6      91.940  76.811  89.664  1.00 25.71              
ATOM     93  CD  LYS A   6      92.047  75.237  88.222  1.00 25.71              
ATOM     94  HD1 LYS A   6      90.984  75.184  87.987  1.00 25.71              
ATOM     95  HD2 LYS A   6      92.198  74.601  89.097  1.00 25.71              
ATOM     96  CE  LYS A   6      92.866  74.603  87.077  1.00 25.71              
ATOM     97  HE1 LYS A   6      92.577  73.550  87.016  1.00 25.71              
ATOM     98  HE2 LYS A   6      93.927  74.621  87.337  1.00 25.71              
ATOM     99  NZ  LYS A   6      92.661  75.225  85.738  1.00 25.71              
ATOM    100  HZ1 LYS A   6      91.682  75.356  85.528  1.00 25.71              
ATOM    101  HZ2 LYS A   6      93.130  76.122  85.652  1.00 25.71              
ATOM    102  HZ3 LYS A   6      93.070  74.659  85.005  1.00 25.71              
ATOM    103  C   LYS A   6      94.612  77.334  90.900  1.00 25.71              
ATOM    104  O   LYS A   6      93.826  76.450  91.138  1.00 25.71              
ATOM    105  N   GLN A   7      95.580  77.613  91.721  1.00 23.92              
ATOM    106  H   GLN A   7      95.940  78.521  91.530  1.00 23.92              
ATOM    107  CA  GLN A   7      96.568  76.756  92.360  1.00 23.92              
ATOM    108  HA  GLN A   7      97.095  76.326  91.552  1.00 23.92              
ATOM    109  CB  GLN A   7      96.108  75.518  93.201  1.00 23.92              
ATOM    110  HB1 GLN A   7      95.818  75.874  94.161  1.00 23.92              
ATOM    111  HB2 GLN A   7      97.027  74.966  93.396  1.00 23.92              
ATOM    112  CG  GLN A   7      95.081  74.437  92.833  1.00 23.92              
ATOM    113  HG1 GLN A   7      94.060  74.801  92.759  1.00 23.92              
ATOM    114  HG2 GLN A   7      95.041  73.721  93.659  1.00 23.92              
ATOM    115  CD  GLN A   7      95.375  73.569  91.584  1.00 23.92              
ATOM    116  OE1 GLN A   7      95.345  74.007  90.448  1.00 23.92              
ATOM    117  NE2 GLN A   7      95.666  72.300  91.761  1.00 23.92              
ATOM    118 1HE2 GLN A   7      95.647  71.897  92.682  1.00 23.92              
ATOM    119 2HE2 GLN A   7      95.812  71.760  90.928  1.00 23.92              
ATOM    120  C   GLN A   7      97.514  77.595  93.126  1.00 23.92              
ATOM    121  O   GLN A   7      98.148  77.122  94.048  1.00 23.92              
ATOM    122  N   ILE A   8      97.474  78.851  92.684  1.00 22.57              
ATOM    123  H   ILE A   8      96.839  78.948  91.917  1.00 22.57              
ATOM    124  CA  ILE A   8      98.100  80.078  92.906  1.00 22.57              
ATOM    125  HA  ILE A   8      97.549  80.304  93.767  1.00 22.57              
ATOM    126  CB  ILE A   8      99.235  79.918  94.031  1.00 22.57              
ATOM    127  HB  ILE A   8      99.780  79.078  93.727  1.00 22.57              
ATOM    128  CG2 ILE A   8     100.263  80.958  94.110  1.00 22.57              
ATOM    129 1HG2 ILE A   8     100.765  80.852  93.172  1.00 22.57              
ATOM    130 2HG2 ILE A   8      99.753  81.891  94.248  1.00 22.57              
ATOM    131 3HG2 ILE A   8     100.971  80.805  94.922  1.00 22.57              
ATOM    132  CG1 ILE A   8      99.137  79.375  95.506  1.00 22.57              
ATOM    133 1HG1 ILE A   8      98.254  78.789  95.640  1.00 22.57              
ATOM    134 2HG1 ILE A   8      99.074  80.207  96.172  1.00 22.57              
ATOM    135  CD1 ILE A   8     100.290  78.507  96.027  1.00 22.57              
ATOM    136  HD1 ILE A   8     100.398  77.596  95.447  1.00 22.57              
ATOM    137  HD2 ILE A   8     101.242  79.035  96.021  1.00 22.57              
ATOM    138  HD3 ILE A   8     100.078  78.210  97.054  1.00 22.57              
ATOM    139  C   ILE A   8      97.363  81.154  92.333  1.00 22.57              
ATOM    140  O   ILE A   8      97.916  81.641  91.381  1.00 22.57              
ATOM    141  N   LEU A   9      96.047  81.211  92.585  1.00 24.17              
ATOM    142  H   LEU A   9      95.757  80.800  93.469  1.00 24.17              
ATOM    143  CA  LEU A   9      95.067  81.856  91.748  1.00 24.17              
ATOM    144  HA  LEU A   9      95.644  81.689  90.863  1.00 24.17              
ATOM    145  CB  LEU A   9      93.920  80.991  91.168  1.00 24.17              
ATOM    146  HB1 LEU A   9      93.341  81.210  91.988  1.00 24.17              
ATOM    147  HB2 LEU A   9      94.323  80.019  91.124  1.00 24.17              
ATOM    148  CG  LEU A   9      92.575  80.988  90.237  1.00 24.17              
ATOM    149  HG  LEU A   9      92.741  81.758  89.573  1.00 24.17              
ATOM    150  CD1 LEU A   9      92.175  79.791  89.382  1.00 24.17              
ATOM    151 1HD1 LEU A   9      91.880  78.949  90.001  1.00 24.17              
ATOM    152 2HD1 LEU A   9      91.356  80.016  88.691  1.00 24.17              
ATOM    153 3HD1 LEU A   9      92.970  79.564  88.751  1.00 24.17              
ATOM    154  CD2 LEU A   9      91.142  81.181  90.770  1.00 24.17              
ATOM    155 1HD2 LEU A   9      90.965  82.231  90.879  1.00 24.17              
ATOM    156 2HD2 LEU A   9      90.313  80.894  90.122  1.00 24.17              
ATOM    157 3HD2 LEU A   9      90.947  80.655  91.679  1.00 24.17              
ATOM    158  C   LEU A   9      94.845  83.283  91.475  1.00 24.17              
ATOM    159  O   LEU A   9      95.824  83.959  91.378  1.00 24.17              
ATOM    160  N   ILE A  10      93.681  83.531  90.870  1.00 24.39              
ATOM    161  H   ILE A  10      92.917  82.921  91.094  1.00 24.39              
ATOM    162  CA  ILE A  10      93.271  84.277  89.702  1.00 24.39              
ATOM    163  HA  ILE A  10      93.920  84.126  88.895  1.00 24.39              
ATOM    164  CB  ILE A  10      91.656  84.145  89.183  1.00 24.39              
ATOM    165  HB  ILE A  10      91.710  84.787  88.335  1.00 24.39              
ATOM    166  CG2 ILE A  10      90.807  83.026  88.449  1.00 24.39              
ATOM    167 1HG2 ILE A  10      89.874  82.773  88.954  1.00 24.39              
ATOM    168 2HG2 ILE A  10      90.488  83.356  87.465  1.00 24.39              
ATOM    169 3HG2 ILE A  10      91.255  82.086  88.242  1.00 24.39              
ATOM    170  CG1 ILE A  10      90.454  84.827  89.908  1.00 24.39              
ATOM    171 1HG1 ILE A  10      90.806  85.596  90.521  1.00 24.39              
ATOM    172 2HG1 ILE A  10      89.935  84.126  90.552  1.00 24.39              
ATOM    173  CD1 ILE A  10      89.392  85.516  89.017  1.00 24.39              
ATOM    174  HD1 ILE A  10      89.864  86.279  88.400  1.00 24.39              
ATOM    175  HD2 ILE A  10      88.873  84.801  88.383  1.00 24.39              
ATOM    176  HD3 ILE A  10      88.653  85.999  89.652  1.00 24.39              
ATOM    177  C   ILE A  10      93.494  85.726  90.065  1.00 24.39              
ATOM    178  O   ILE A  10      92.685  86.552  89.739  1.00 24.39              
ATOM    179  N   SER A  11      94.567  86.013  90.776  1.00 23.76              
ATOM    180  H   SER A  11      95.213  85.269  90.582  1.00 23.76              
ATOM    181  CA  SER A  11      94.815  86.526  92.149  1.00 23.76              
ATOM    182  HA  SER A  11      95.469  85.895  92.721  1.00 23.76              
ATOM    183  CB  SER A  11      95.220  88.027  92.530  1.00 23.76              
ATOM    184  HB1 SER A  11      94.565  88.546  93.235  1.00 23.76              
ATOM    185  HB2 SER A  11      95.159  88.724  91.728  1.00 23.76              
ATOM    186  OG  SER A  11      96.439  88.160  93.194  1.00 23.76              
ATOM    187  HG  SER A  11      96.666  89.094  93.210  1.00 23.76              
ATOM    188  C   SER A  11      93.599  86.660  92.953  1.00 23.76              
ATOM    189  O   SER A  11      93.563  86.494  94.129  1.00 23.76              
ATOM    190  N   VAL A  12      92.554  87.109  92.276  1.00 24.29              
ATOM    191  H   VAL A  12      92.668  87.426  91.328  1.00 24.29              
ATOM    192  CA  VAL A  12      91.244  86.856  92.669  1.00 24.29              
ATOM    193  HA  VAL A  12      91.167  87.305  93.651  1.00 24.29              
ATOM    194  CB  VAL A  12      90.263  87.758  91.851  1.00 24.29              
ATOM    195  HB  VAL A  12      90.381  87.612  90.786  1.00 24.29              
ATOM    196  CG1 VAL A  12      88.760  87.572  92.163  1.00 24.29              
ATOM    197 1HG1 VAL A  12      88.593  87.753  93.225  1.00 24.29              
ATOM    198 2HG1 VAL A  12      88.181  88.278  91.568  1.00 24.29              
ATOM    199 3HG1 VAL A  12      88.460  86.558  91.905  1.00 24.29              
ATOM    200  CG2 VAL A  12      90.553  89.245  92.108  1.00 24.29              
ATOM    201 1HG2 VAL A  12      89.884  89.871  91.517  1.00 24.29              
ATOM    202 2HG2 VAL A  12      90.411  89.488  93.160  1.00 24.29              
ATOM    203 3HG2 VAL A  12      91.570  89.495  91.816  1.00 24.29              
ATOM    204  C   VAL A  12      90.831  85.485  92.991  1.00 24.29              
ATOM    205  O   VAL A  12      89.824  85.322  93.660  1.00 24.29              
ATOM    206  N   THR A  13      91.737  84.585  92.619  1.00 26.90              
ATOM    207  H   THR A  13      92.494  84.969  92.086  1.00 26.90              
ATOM    208  CA  THR A  13      91.885  83.223  92.985  1.00 26.90              
ATOM    209  HA  THR A  13      92.160  82.649  92.190  1.00 26.90              
ATOM    210  CB  THR A  13      90.493  82.623  93.514  1.00 26.90              
ATOM    211  HB  THR A  13      90.550  81.565  93.432  1.00 26.90              
ATOM    212  CG2 THR A  13      89.956  82.900  94.928  1.00 26.90              
ATOM    213 1HG2 THR A  13      88.900  83.168  94.895  1.00 26.90              
ATOM    214 2HG2 THR A  13      90.015  82.012  95.545  1.00 26.90              
ATOM    215 3HG2 THR A  13      90.484  83.711  95.412  1.00 26.90              
ATOM    216  OG1 THR A  13      89.444  82.903  92.634  1.00 26.90              
ATOM    217  HG1 THR A  13      89.025  83.705  92.972  1.00 26.90              
ATOM    218  C   THR A  13      92.947  83.131  93.997  1.00 26.90              
ATOM    219  O   THR A  13      93.685  82.168  94.012  1.00 26.90              
ATOM    220  N   ILE A  14      93.015  84.085  94.860  1.00 26.40              
ATOM    221  H   ILE A  14      92.553  84.971  94.767  1.00 26.40              
ATOM    222  CA  ILE A  14      93.825  83.931  96.015  1.00 26.40              
ATOM    223  HA  ILE A  14      94.855  84.017  95.889  1.00 26.40              
ATOM    224  CB  ILE A  14      93.611  85.098  97.080  1.00 26.40              
ATOM    225  HB  ILE A  14      93.710  84.589  98.048  1.00 26.40              
ATOM    226  CG2 ILE A  14      94.753  86.101  97.055  1.00 26.40              
ATOM    227 1HG2 ILE A  14      95.708  85.608  97.200  1.00 26.40              
ATOM    228 2HG2 ILE A  14      94.824  86.669  96.138  1.00 26.40              
ATOM    229 3HG2 ILE A  14      94.656  86.825  97.860  1.00 26.40              
ATOM    230  CG1 ILE A  14      92.223  85.803  97.104  1.00 26.40              
ATOM    231 1HG1 ILE A  14      91.876  85.998  96.091  1.00 26.40              
ATOM    232 2HG1 ILE A  14      92.370  86.767  97.595  1.00 26.40              
ATOM    233  CD1 ILE A  14      91.178  85.024  97.887  1.00 26.40              
ATOM    234  HD1 ILE A  14      91.444  84.988  98.943  1.00 26.40              
ATOM    235  HD2 ILE A  14      90.215  85.520  97.798  1.00 26.40              
ATOM    236  HD3 ILE A  14      91.076  84.004  97.532  1.00 26.40              
ATOM    237  C   ILE A  14      93.522  82.613  96.761  1.00 26.40              
ATOM    238  O   ILE A  14      94.310  82.146  97.550  1.00 26.40              
ATOM    239  N   VAL A  15      92.435  81.915  96.377  1.00 24.59              
ATOM    240  H   VAL A  15      91.684  82.430  95.970  1.00 24.59              
ATOM    241  CA  VAL A  15      92.531  80.490  96.016  1.00 24.59              
ATOM    242  HA  VAL A  15      93.559  80.262  95.907  1.00 24.59              
ATOM    243  CB  VAL A  15      92.076  79.690  97.294  1.00 24.59              
ATOM    244  HB  VAL A  15      92.914  79.731  97.988  1.00 24.59              
ATOM    245  CG1 VAL A  15      90.859  80.257  98.035  1.00 24.59              
ATOM    246 1HG1 VAL A  15      89.985  80.309  97.388  1.00 24.59              
ATOM    247 2HG1 VAL A  15      90.605  79.630  98.889  1.00 24.59              
ATOM    248 3HG1 VAL A  15      91.054  81.248  98.439  1.00 24.59              
ATOM    249  CG2 VAL A  15      91.760  78.188  97.089  1.00 24.59              
ATOM    250 1HG2 VAL A  15      91.925  77.662  98.028  1.00 24.59              
ATOM    251 2HG2 VAL A  15      90.721  78.049  96.791  1.00 24.59              
ATOM    252 3HG2 VAL A  15      92.397  77.754  96.324  1.00 24.59              
ATOM    253  C   VAL A  15      91.732  79.988  94.793  1.00 24.59              
ATOM    254  O   VAL A  15      90.553  79.614  94.888  1.00 24.59              
ATOM    255  N   ALA A  16      92.307  80.097  93.598  1.00 22.11              
ATOM    256  H   ALA A  16      92.939  80.865  93.606  1.00 22.11              
ATOM    257  CA  ALA A  16      92.837  79.055  92.694  1.00 22.11              
ATOM    258  HA  ALA A  16      93.186  79.084  91.696  1.00 22.11              
ATOM    259  CB  ALA A  16      91.574  78.148  92.488  1.00 22.11              
ATOM    260  HB1 ALA A  16      91.232  77.705  93.426  1.00 22.11              
ATOM    261  HB2 ALA A  16      91.761  77.314  91.834  1.00 22.11              
ATOM    262  HB3 ALA A  16      90.715  78.669  92.077  1.00 22.11              
ATOM    263  C   ALA A  16      93.765  78.313  93.635  1.00 22.11              
ATOM    264  O   ALA A  16      93.620  77.130  93.880  1.00 22.11              
ATOM    265  N   SER A  17      94.713  79.081  94.191  1.00 20.33              
ATOM    266  H   SER A  17      94.633  80.048  93.928  1.00 20.33              
ATOM    267  CA  SER A  17      95.640  78.758  95.251  1.00 20.33              
ATOM    268  HA  SER A  17      96.527  78.482  94.814  1.00 20.33              
ATOM    269  CB  SER A  17      95.338  77.526  96.174  1.00 20.33              
ATOM    270  HB1 SER A  17      96.286  77.072  96.476  1.00 20.33              
ATOM    271  HB2 SER A  17      94.805  76.671  95.798  1.00 20.33              
ATOM    272  OG  SER A  17      94.665  77.857  97.370  1.00 20.33              
ATOM    273  HG  SER A  17      95.267  78.389  97.910  1.00 20.33              
ATOM    274  C   SER A  17      96.094  79.865  96.139  1.00 20.33              
ATOM    275  O   SER A  17      96.611  79.682  97.256  1.00 20.33              
ATOM    276  N   ILE A  18      96.109  81.006  95.496  1.00 20.12              
ATOM    277  H   ILE A  18      95.461  81.059  94.718  1.00 20.12              
ATOM    278  CA  ILE A  18      96.969  82.152  95.669  1.00 20.12              
ATOM    279  HA  ILE A  18      96.177  82.690  96.175  1.00 20.12              
ATOM    280  CB  ILE A  18      97.969  82.265  96.894  1.00 20.12              
ATOM    281  HB  ILE A  18      98.468  81.324  97.059  1.00 20.12              
ATOM    282  CG2 ILE A  18      99.121  83.278  96.794  1.00 20.12              
ATOM    283 1HG2 ILE A  18      99.892  83.070  97.534  1.00 20.12              
ATOM    284 2HG2 ILE A  18      99.678  83.264  95.861  1.00 20.12              
ATOM    285 3HG2 ILE A  18      98.794  84.300  96.954  1.00 20.12              
ATOM    286  CG1 ILE A  18      97.262  82.577  98.245  1.00 20.12              
ATOM    287 1HG1 ILE A  18      96.518  81.816  98.451  1.00 20.12              
ATOM    288 2HG1 ILE A  18      96.747  83.538  98.208  1.00 20.12              
ATOM    289  CD1 ILE A  18      98.148  82.589  99.510  1.00 20.12              
ATOM    290  HD1 ILE A  18      98.797  83.465  99.510  1.00 20.12              
ATOM    291  HD2 ILE A  18      97.506  82.639 100.389  1.00 20.12              
ATOM    292  HD3 ILE A  18      98.740  81.674  99.546  1.00 20.12              
ATOM    293  C   ILE A  18      96.947  83.040  94.493  1.00 20.12              
ATOM    294  O   ILE A  18      95.820  83.377  94.083  1.00 20.12              
ATOM    295  N   PHE A  19      98.015  83.517  93.958  1.00 20.57              
ATOM    296  H   PHE A  19      98.925  83.422  94.362  1.00 20.57              
ATOM    297  CA  PHE A  19      97.735  84.832  93.451  1.00 20.57              
ATOM    298  HA  PHE A  19      96.735  84.962  93.000  1.00 20.57              
ATOM    299  CB  PHE A  19      97.566  85.737  94.749  1.00 20.57              
ATOM    300  HB1 PHE A  19      97.294  85.143  95.620  1.00 20.57              
ATOM    301  HB2 PHE A  19      96.642  86.277  94.600  1.00 20.57              
ATOM    302  CG  PHE A  19      98.627  86.695  95.296  1.00 20.57              
ATOM    303  CD1 PHE A  19      99.960  86.302  95.526  1.00 20.57              
ATOM    304  HD1 PHE A  19     100.292  85.323  95.228  1.00 20.57              
ATOM    305  CE1 PHE A  19     100.875  87.177  96.132  1.00 20.57              
ATOM    306  HE1 PHE A  19     101.893  86.850  96.297  1.00 20.57              
ATOM    307  CZ  PHE A  19     100.463  88.456  96.541  1.00 20.57              
ATOM    308  HZ  PHE A  19     101.164  89.121  97.024  1.00 20.57              
ATOM    309  CE2 PHE A  19      99.132  88.853  96.338  1.00 20.57              
ATOM    310  HE2 PHE A  19      98.804  89.826  96.674  1.00 20.57              
ATOM    311  CD2 PHE A  19      98.219  87.972  95.738  1.00 20.57              
ATOM    312  HD2 PHE A  19      97.188  88.282  95.647  1.00 20.57              
ATOM    313  C   PHE A  19      98.605  85.504  92.460  1.00 20.57              
ATOM    314  O   PHE A  19      99.739  85.812  92.789  1.00 20.57              
ATOM    315  N   GLN A  20      98.005  85.818  91.300  1.00 18.66              
ATOM    316  H   GLN A  20      97.126  85.334  91.186  1.00 18.66              
ATOM    317  CA  GLN A  20      98.184  87.124  90.700  1.00 18.66              
ATOM    318  HA  GLN A  20      97.785  87.385  91.647  1.00 18.66              
ATOM    319  CB  GLN A  20      99.457  87.983  91.055  1.00 18.66              
ATOM    320  HB1 GLN A  20      99.653  88.639  90.225  1.00 18.66              
ATOM    321  HB2 GLN A  20     100.309  87.325  91.104  1.00 18.66              
ATOM    322  CG  GLN A  20      99.510  88.866  92.313  1.00 18.66              
ATOM    323  HG1 GLN A  20      99.246  88.293  93.196  1.00 18.66              
ATOM    324  HG2 GLN A  20      98.830  89.711  92.232  1.00 18.66              
ATOM    325  CD  GLN A  20     100.924  89.423  92.497  1.00 18.66              
ATOM    326  OE1 GLN A  20     101.477  90.065  91.616  1.00 18.66              
ATOM    327  NE2 GLN A  20     101.563  89.152  93.609  1.00 18.66              
ATOM    328 1HE2 GLN A  20     101.124  88.590  94.322  1.00 18.66              
ATOM    329 2HE2 GLN A  20     102.517  89.448  93.658  1.00 18.66              
ATOM    330  C   GLN A  20      97.031  87.989  90.221  1.00 18.66              
ATOM    331  O   GLN A  20      96.939  89.133  90.622  1.00 18.66              
ATOM    332  N   PHE A  21      96.195  87.406  89.398  1.00 18.53              
ATOM    333  H   PHE A  21      96.392  86.453  89.212  1.00 18.53              
ATOM    334  CA  PHE A  21      95.028  87.975  88.812  1.00 18.53              
ATOM    335  HA  PHE A  21      94.503  87.259  88.189  1.00 18.53              
ATOM    336  CB  PHE A  21      94.047  88.924  89.654  1.00 18.53              
ATOM    337  HB1 PHE A  21      94.680  89.690  90.105  1.00 18.53              
ATOM    338  HB2 PHE A  21      93.653  88.466  90.518  1.00 18.53              
ATOM    339  CG  PHE A  21      92.880  89.750  89.071  1.00 18.53              
ATOM    340  CD1 PHE A  21      91.687  89.182  88.558  1.00 18.53              
ATOM    341  HD1 PHE A  21      91.514  88.126  88.533  1.00 18.53              
ATOM    342  CE1 PHE A  21      90.654  89.991  88.052  1.00 18.53              
ATOM    343  HE1 PHE A  21      89.761  89.542  87.642  1.00 18.53              
ATOM    344  CZ  PHE A  21      90.774  91.387  88.073  1.00 18.53              
ATOM    345  HZ  PHE A  21      89.985  92.013  87.678  1.00 18.53              
ATOM    346  CE2 PHE A  21      91.924  91.972  88.618  1.00 18.53              
ATOM    347  HE2 PHE A  21      92.026  93.047  88.649  1.00 18.53              
ATOM    348  CD2 PHE A  21      92.959  91.159  89.115  1.00 18.53              
ATOM    349  HD2 PHE A  21      93.842  91.626  89.515  1.00 18.53              
ATOM    350  C   PHE A  21      95.653  89.143  87.953  1.00 18.53              
ATOM    351  O   PHE A  21      95.055  90.067  87.460  1.00 18.53              
ATOM    352  N   GLY A  22      96.926  89.208  87.725  1.00 19.08              
ATOM    353  H   GLY A  22      97.118  89.228  86.729  1.00 19.08              
ATOM    354  CA  GLY A  22      97.824  90.134  88.345  1.00 19.08              
ATOM    355  HA1 GLY A  22      98.472  89.790  89.195  1.00 19.08              
ATOM    356  HA2 GLY A  22      97.368  91.041  88.662  1.00 19.08              
ATOM    357  C   GLY A  22      98.783  90.389  87.123  1.00 19.08              
ATOM    358  O   GLY A  22      99.963  90.190  87.388  1.00 19.08              
ATOM    359  N   MET A  23      98.489  90.514  85.783  1.00 20.18              
ATOM    360  H   MET A  23      99.340  90.450  85.245  1.00 20.18              
ATOM    361  CA  MET A  23      97.318  90.897  84.891  1.00 20.18              
ATOM    362  HA  MET A  23      96.412  90.515  85.266  1.00 20.18              
ATOM    363  CB  MET A  23      97.182  92.443  84.937  1.00 20.18              
ATOM    364  HB1 MET A  23      96.364  92.727  84.275  1.00 20.18              
ATOM    365  HB2 MET A  23      98.086  92.884  84.508  1.00 20.18              
ATOM    366  CG  MET A  23      96.878  93.032  86.311  1.00 20.18              
ATOM    367  HG1 MET A  23      96.309  92.319  86.906  1.00 20.18              
ATOM    368  HG2 MET A  23      96.239  93.905  86.185  1.00 20.18              
ATOM    369  SD  MET A  23      98.308  93.591  87.295  1.00 20.18              
ATOM    370  CE  MET A  23      98.780  95.072  86.358  1.00 20.18              
ATOM    371  HE1 MET A  23      99.636  95.546  86.837  1.00 20.18              
ATOM    372  HE2 MET A  23      99.052  94.802  85.337  1.00 20.18              
ATOM    373  HE3 MET A  23      97.946  95.774  86.334  1.00 20.18              
ATOM    374  C   MET A  23      97.483  90.504  83.374  1.00 20.18              
ATOM    375  O   MET A  23      97.189  91.261  82.454  1.00 20.18              
ATOM    376  N   SER A  24      97.858  89.241  83.085  1.00 18.59              
ATOM    377  H   SER A  24      98.454  88.845  83.782  1.00 18.59              
ATOM    378  CA  SER A  24      96.993  88.280  82.312  1.00 18.59              
ATOM    379  HA  SER A  24      97.249  87.264  82.561  1.00 18.59              
ATOM    380  CB  SER A  24      97.022  88.572  80.835  1.00 18.59              
ATOM    381  HB1 SER A  24      96.409  89.433  80.548  1.00 18.59              
ATOM    382  HB2 SER A  24      96.702  87.717  80.238  1.00 18.59              
ATOM    383  OG  SER A  24      98.350  88.904  80.434  1.00 18.59              
ATOM    384  HG  SER A  24      98.494  89.805  80.754  1.00 18.59              
ATOM    385  C   SER A  24      95.592  88.548  82.882  1.00 18.59              
ATOM    386  O   SER A  24      94.645  88.619  82.149  1.00 18.59              
ATOM    387  N   TYR A  25      95.636  88.590  84.222  1.00 18.07              
ATOM    388  H   TYR A  25      96.526  88.608  84.693  1.00 18.07              
ATOM    389  CA  TYR A  25      94.594  88.133  85.100  1.00 18.07              
ATOM    390  HA  TYR A  25      94.960  87.830  86.071  1.00 18.07              
ATOM    391  CB  TYR A  25      93.442  89.215  85.263  1.00 18.07              
ATOM    392  HB1 TYR A  25      93.225  89.358  86.305  1.00 18.07              
ATOM    393  HB2 TYR A  25      92.516  88.764  84.900  1.00 18.07              
ATOM    394  CG  TYR A  25      93.511  90.602  84.600  1.00 18.07              
ATOM    395  CD1 TYR A  25      93.113  90.757  83.256  1.00 18.07              
ATOM    396  HD1 TYR A  25      92.761  89.906  82.689  1.00 18.07              
ATOM    397  CE1 TYR A  25      93.137  92.016  82.628  1.00 18.07              
ATOM    398  HE1 TYR A  25      92.867  92.123  81.587  1.00 18.07              
ATOM    399  CZ  TYR A  25      93.479  93.161  83.367  1.00 18.07              
ATOM    400  OH  TYR A  25      93.492  94.379  82.771  1.00 18.07              
ATOM    401  HH  TYR A  25      93.730  95.070  83.386  1.00 18.07              
ATOM    402  CE2 TYR A  25      93.746  93.040  84.747  1.00 18.07              
ATOM    403  HE2 TYR A  25      93.927  93.923  85.339  1.00 18.07              
ATOM    404  CD2 TYR A  25      93.746  91.772  85.355  1.00 18.07              
ATOM    405  HD2 TYR A  25      93.876  91.715  86.419  1.00 18.07              
ATOM    406  C   TYR A  25      94.119  86.930  84.305  1.00 18.07              
ATOM    407  O   TYR A  25      93.012  86.936  83.774  1.00 18.07              
ATOM    408  N   SER A  26      95.079  86.020  84.063  1.00 18.32              
ATOM    409  H   SER A  26      95.992  86.207  84.433  1.00 18.32              
ATOM    410  CA  SER A  26      94.882  85.060  83.076  1.00 18.32              
ATOM    411  HA  SER A  26      93.811  85.143  82.855  1.00 18.32              
ATOM    412  CB  SER A  26      95.207  85.438  81.620  1.00 18.32              
ATOM    413  HB1 SER A  26      95.298  86.493  81.495  1.00 18.32              
ATOM    414  HB2 SER A  26      94.369  85.150  80.985  1.00 18.32              
ATOM    415  OG  SER A  26      96.343  84.809  81.078  1.00 18.32              
ATOM    416  HG  SER A  26      96.088  83.960  80.682  1.00 18.32              
ATOM    417  C   SER A  26      94.715  83.576  83.147  1.00 18.32              
ATOM    418  O   SER A  26      93.643  83.017  82.955  1.00 18.32              
ATOM    419  N   PHE A  27      95.877  83.022  83.225  1.00 17.18              
ATOM    420  H   PHE A  27      96.648  83.679  83.236  1.00 17.18              
ATOM    421  CA  PHE A  27      96.220  81.663  83.211  1.00 17.18              
ATOM    422  HA  PHE A  27      96.869  81.552  84.047  1.00 17.18              
ATOM    423  CB  PHE A  27      95.128  80.559  83.021  1.00 17.18              
ATOM    424  HB1 PHE A  27      94.252  80.810  83.599  1.00 17.18              
ATOM    425  HB2 PHE A  27      95.545  79.674  83.477  1.00 17.18              
ATOM    426  CG  PHE A  27      94.729  80.078  81.631  1.00 17.18              
ATOM    427  CD1 PHE A  27      94.307  80.970  80.622  1.00 17.18              
ATOM    428  HD1 PHE A  27      94.244  82.033  80.793  1.00 17.18              
ATOM    429  CE1 PHE A  27      93.966  80.492  79.344  1.00 17.18              
ATOM    430  HE1 PHE A  27      93.641  81.175  78.573  1.00 17.18              
ATOM    431  CZ  PHE A  27      94.039  79.117  79.067  1.00 17.18              
ATOM    432  HZ  PHE A  27      93.775  78.736  78.092  1.00 17.18              
ATOM    433  CE2 PHE A  27      94.430  78.217  80.074  1.00 17.18              
ATOM    434  HE2 PHE A  27      94.462  77.155  79.876  1.00 17.18              
ATOM    435  CD2 PHE A  27      94.761  78.700  81.356  1.00 17.18              
ATOM    436  HD2 PHE A  27      95.028  78.002  82.133  1.00 17.18              
ATOM    437  C   PHE A  27      97.218  81.539  82.090  1.00 17.18              
ATOM    438  O   PHE A  27      97.058  82.114  80.995  1.00 17.18              
ATOM    439  N   ARG A  28      98.380  81.074  82.504  1.00 17.65              
ATOM    440  H   ARG A  28      98.259  80.445  83.274  1.00 17.65              
ATOM    441  CA  ARG A  28      99.719  81.607  82.268  1.00 17.65              
ATOM    442  HA  ARG A  28     100.320  81.340  83.097  1.00 17.65              
ATOM    443  CB  ARG A  28     100.286  80.763  81.082  1.00 17.65              
ATOM    444  HB1 ARG A  28     100.591  79.818  81.518  1.00 17.65              
ATOM    445  HB2 ARG A  28     101.181  81.234  80.687  1.00 17.65              
ATOM    446  CG  ARG A  28      99.374  80.361  79.894  1.00 17.65              
ATOM    447  HG1 ARG A  28      98.449  79.924  80.252  1.00 17.65              
ATOM    448  HG2 ARG A  28      99.877  79.565  79.344  1.00 17.65              
ATOM    449  CD  ARG A  28      99.006  81.476  78.915  1.00 17.65              
ATOM    450  HD1 ARG A  28      98.829  82.399  79.461  1.00 17.65              
ATOM    451  HD2 ARG A  28      98.078  81.213  78.407  1.00 17.65              
ATOM    452  NE  ARG A  28     100.085  81.684  77.952  1.00 17.65              
ATOM    453  HE  ARG A  28     100.847  82.267  78.279  1.00 17.65              
ATOM    454  CZ  ARG A  28     100.260  81.079  76.799  1.00 17.65              
ATOM    455  NH1 ARG A  28      99.330  80.352  76.246  1.00 17.65              
ATOM    456 1HH1 ARG A  28      98.448  80.299  76.726  1.00 17.65              
ATOM    457 2HH1 ARG A  28      99.470  79.916  75.354  1.00 17.65              
ATOM    458  NH2 ARG A  28     101.406  81.191  76.195  1.00 17.65              
ATOM    459 1HH2 ARG A  28     102.147  81.668  76.695  1.00 17.65              
ATOM    460 2HH2 ARG A  28     101.560  80.791  75.291  1.00 17.65              
ATOM    461  C   ARG A  28      99.934  83.059  82.047  1.00 17.65              
ATOM    462  O   ARG A  28     101.073  83.479  82.050  1.00 17.65              
ATOM    463  N   ASN A  29      98.946  83.884  82.030  1.00 15.25              
ATOM    464  H   ASN A  29      98.047  83.544  81.724  1.00 15.25              
ATOM    465  CA  ASN A  29      99.146  85.290  82.216  1.00 15.25              
ATOM    466  HA  ASN A  29      98.191  85.729  81.892  1.00 15.25              
ATOM    467  CB  ASN A  29     100.068  85.950  81.144  1.00 15.25              
ATOM    468  HB1 ASN A  29     101.119  85.717  81.290  1.00 15.25              
ATOM    469  HB2 ASN A  29     100.008  87.034  81.227  1.00 15.25              
ATOM    470  CG  ASN A  29      99.671  85.587  79.716  1.00 15.25              
ATOM    471  OD1 ASN A  29      99.950  84.523  79.191  1.00 15.25              
ATOM    472  ND2 ASN A  29      98.996  86.460  79.020  1.00 15.25              
ATOM    473 1HD2 ASN A  29      98.767  87.358  79.429  1.00 15.25              
ATOM    474 2HD2 ASN A  29      98.709  86.194  78.097  1.00 15.25              
ATOM    475  C   ASN A  29      99.187  85.829  83.540  1.00 15.25              
ATOM    476  O   ASN A  29      99.319  87.031  83.667  1.00 15.25              
ATOM    477  N   CYS A  30      99.003  84.991  84.541  1.00 13.24              
ATOM    478  H   CYS A  30      99.079  84.004  84.344  1.00 13.24              
ATOM    479  CA  CYS A  30      98.978  85.489  85.881  1.00 13.24              
ATOM    480  HA  CYS A  30      98.938  84.602  86.501  1.00 13.24              
ATOM    481  CB  CYS A  30     100.432  86.079  85.953  1.00 13.24              
ATOM    482  HB1 CYS A  30     100.497  87.062  86.395  1.00 13.24              
ATOM    483  HB2 CYS A  30     100.941  86.201  85.023  1.00 13.24              
ATOM    484  SG  CYS A  30     101.393  84.806  86.689  1.00 13.24              
ATOM    485  HG  CYS A  30     101.535  84.076  85.572  1.00 13.24              
ATOM    486  C   CYS A  30      97.697  86.408  86.000  1.00 13.24              
ATOM    487  O   CYS A  30      97.840  87.561  85.674  1.00 13.24              
ATOM    488  N   ILE A  31      96.392  86.127  86.429  1.00 12.87              
ATOM    489  H   ILE A  31      95.853  86.985  86.394  1.00 12.87              
ATOM    490  CA  ILE A  31      95.420  84.979  86.778  1.00 12.87              
ATOM    491  HA  ILE A  31      95.512  84.884  87.799  1.00 12.87              
ATOM    492  CB  ILE A  31      93.758  85.247  86.551  1.00 12.87              
ATOM    493  HB  ILE A  31      93.530  84.707  87.411  1.00 12.87              
ATOM    494  CG2 ILE A  31      92.876  86.500  86.862  1.00 12.87              
ATOM    495 1HG2 ILE A  31      92.366  86.938  86.021  1.00 12.87              
ATOM    496 2HG2 ILE A  31      93.374  87.306  87.318  1.00 12.87              
ATOM    497 3HG2 ILE A  31      92.041  86.236  87.484  1.00 12.87              
ATOM    498  CG1 ILE A  31      92.702  84.553  85.578  1.00 12.87              
ATOM    499 1HG1 ILE A  31      92.670  83.524  85.784  1.00 12.87              
ATOM    500 2HG1 ILE A  31      93.047  84.597  84.592  1.00 12.87              
ATOM    501  CD1 ILE A  31      91.193  84.866  85.371  1.00 12.87              
ATOM    502  HD1 ILE A  31      90.712  84.012  84.898  1.00 12.87              
ATOM    503  HD2 ILE A  31      90.672  85.092  86.294  1.00 12.87              
ATOM    504  HD3 ILE A  31      91.044  85.710  84.703  1.00 12.87              
ATOM    505  C   ILE A  31      95.845  83.739  86.120  1.00 12.87              
ATOM    506  O   ILE A  31      95.022  83.075  85.773  1.00 12.87              
ATOM    507  N   GLU A  32      97.133  83.401  85.979  1.00 11.20              
ATOM    508  H   GLU A  32      97.748  84.201  85.966  1.00 11.20              
ATOM    509  CA  GLU A  32      97.740  82.161  86.403  1.00 11.20              
ATOM    510  HA  GLU A  32      98.268  82.330  87.277  1.00 11.20              
ATOM    511  CB  GLU A  32      98.803  82.041  85.468  1.00 11.20              
ATOM    512  HB1 GLU A  32      99.583  82.656  85.872  1.00 11.20              
ATOM    513  HB2 GLU A  32      98.573  82.453  84.506  1.00 11.20              
ATOM    514  CG  GLU A  32      98.958  80.597  85.484  1.00 11.20              
ATOM    515  HG1 GLU A  32      99.689  80.233  84.850  1.00 11.20              
ATOM    516  HG2 GLU A  32      98.144  80.304  84.859  1.00 11.20              
ATOM    517  CD  GLU A  32      98.889  79.891  86.813  1.00 11.20              
ATOM    518  OE1 GLU A  32      98.252  78.880  86.817  1.00 11.20              
ATOM    519  OE2 GLU A  32      99.057  80.444  87.907  1.00 11.20              
ATOM    520  C   GLU A  32      96.616  81.123  86.536  1.00 11.20              
ATOM    521  O   GLU A  32      96.057  80.580  85.660  1.00 11.20              
ATOM    522  N   ARG A  33      96.322  80.775  87.741  1.00 10.40              
ATOM    523  H   ARG A  33      97.144  80.683  88.331  1.00 10.40              
ATOM    524  CA  ARG A  33      95.280  81.514  88.248  1.00 10.40              
ATOM    525  HA  ARG A  33      94.986  80.924  89.077  1.00 10.40              
ATOM    526  CB  ARG A  33      95.988  82.778  88.828  1.00 10.40              
ATOM    527  HB1 ARG A  33      96.048  82.268  89.748  1.00 10.40              
ATOM    528  HB2 ARG A  33      95.299  83.576  88.918  1.00 10.40              
ATOM    529  CG  ARG A  33      97.404  83.323  89.099  1.00 10.40              
ATOM    530  HG1 ARG A  33      98.120  82.604  88.775  1.00 10.40              
ATOM    531  HG2 ARG A  33      97.534  83.448  90.145  1.00 10.40              
ATOM    532  CD  ARG A  33      97.797  84.736  88.660  1.00 10.40              
ATOM    533  HD1 ARG A  33      97.066  85.369  89.097  1.00 10.40              
ATOM    534  HD2 ARG A  33      97.681  84.720  87.649  1.00 10.40              
ATOM    535  NE  ARG A  33      99.178  85.244  88.760  1.00 10.40              
ATOM    536  HE  ARG A  33      99.877  84.538  88.964  1.00 10.40              
ATOM    537  CZ  ARG A  33      99.726  86.460  88.598  1.00 10.40              
ATOM    538  NH1 ARG A  33     100.946  86.816  88.833  1.00 10.40              
ATOM    539 1HH1 ARG A  33     101.702  86.168  89.036  1.00 10.40              
ATOM    540 2HH1 ARG A  33     101.218  87.781  88.782  1.00 10.40              
ATOM    541  NH2 ARG A  33      99.141  87.517  88.155  1.00 10.40              
ATOM    542 1HH2 ARG A  33      99.736  88.323  87.995  1.00 10.40              
ATOM    543 2HH2 ARG A  33      98.183  87.552  87.886  1.00 10.40              
ATOM    544  C   ARG A  33      93.963  81.484  87.362  1.00 10.40              
ATOM    545  O   ARG A  33      93.345  82.452  87.614  1.00 10.40              
ATOM    546  N   PRO A  34      93.495  80.648  86.370  1.00 10.57              
ATOM    547  CD  PRO A  34      92.402  81.114  85.488  1.00 10.57              
ATOM    548  HD1 PRO A  34      92.784  81.805  84.748  1.00 10.57              
ATOM    549  HD2 PRO A  34      91.619  81.586  86.081  1.00 10.57              
ATOM    550  CG  PRO A  34      91.775  79.939  84.754  1.00 10.57              
ATOM    551  HG1 PRO A  34      92.354  79.682  83.867  1.00 10.57              
ATOM    552  HG2 PRO A  34      90.722  80.121  84.547  1.00 10.57              
ATOM    553  CB  PRO A  34      91.972  78.890  85.827  1.00 10.57              
ATOM    554  HB1 PRO A  34      91.761  77.898  85.435  1.00 10.57              
ATOM    555  HB2 PRO A  34      91.228  79.050  86.605  1.00 10.57              
ATOM    556  CA  PRO A  34      93.377  79.209  86.305  1.00 10.57              
ATOM    557  HA  PRO A  34      93.437  78.878  87.305  1.00 10.57              
ATOM    558  C   PRO A  34      94.417  78.303  85.648  1.00 10.57              
ATOM    559  O   PRO A  34      94.102  77.470  84.800  1.00 10.57              
ATOM    560  N   GLY A  35      95.523  78.210  86.362  1.00 12.22              
ATOM    561  H   GLY A  35      95.759  79.070  86.845  1.00 12.22              
ATOM    562  CA  GLY A  35      96.363  77.075  86.441  1.00 12.22              
ATOM    563  HA1 GLY A  35      95.784  76.158  86.602  1.00 12.22              
ATOM    564  HA2 GLY A  35      97.139  77.119  87.112  1.00 12.22              
ATOM    565  C   GLY A  35      96.930  76.950  84.997  1.00 12.22              
ATOM    566  O   GLY A  35      96.808  75.892  84.393  1.00 12.22              
ATOM    567  N   SER A  36      97.452  78.064  84.443  1.00 12.79              
ATOM    568  H   SER A  36      97.183  78.885  84.968  1.00 12.79              
ATOM    569  CA  SER A  36      98.889  78.129  83.995  1.00 12.79              
ATOM    570  HA  SER A  36      99.295  79.071  83.776  1.00 12.79              
ATOM    571  CB  SER A  36      98.903  77.402  82.653  1.00 12.79              
ATOM    572  HB1 SER A  36      98.631  76.349  82.756  1.00 12.79              
ATOM    573  HB2 SER A  36      99.886  77.434  82.189  1.00 12.79              
ATOM    574  OG  SER A  36      97.988  78.014  81.769  1.00 12.79              
ATOM    575  HG  SER A  36      97.115  77.666  81.984  1.00 12.79              
ATOM    576  C   SER A  36      99.705  77.291  84.996  1.00 12.79              
ATOM    577  O   SER A  36      99.445  76.109  85.266  1.00 12.79              
ATOM    578  N   TYR A  37     100.632  77.948  85.594  1.00 10.36              
ATOM    579  H   TYR A  37     100.964  78.777  85.163  1.00 10.36              
ATOM    580  CA  TYR A  37     100.992  77.896  87.004  1.00 10.36              
ATOM    581  HA  TYR A  37     100.225  78.122  87.719  1.00 10.36              
ATOM    582  CB  TYR A  37     101.581  76.447  87.295  1.00 10.36              
ATOM    583  HB1 TYR A  37     100.727  75.792  87.339  1.00 10.36              
ATOM    584  HB2 TYR A  37     102.016  76.426  88.276  1.00 10.36              
ATOM    585  CG  TYR A  37     102.589  75.728  86.398  1.00 10.36              
ATOM    586  CD1 TYR A  37     102.154  74.755  85.470  1.00 10.36              
ATOM    587  HD1 TYR A  37     101.113  74.517  85.356  1.00 10.36              
ATOM    588  CE1 TYR A  37     103.068  74.085  84.640  1.00 10.36              
ATOM    589  HE1 TYR A  37     102.733  73.384  83.888  1.00 10.36              
ATOM    590  CZ  TYR A  37     104.439  74.377  84.725  1.00 10.36              
ATOM    591  OH  TYR A  37     105.264  73.847  83.787  1.00 10.36              
ATOM    592  HH  TYR A  37     106.139  74.268  83.703  1.00 10.36              
ATOM    593  CE2 TYR A  37     104.904  75.276  85.714  1.00 10.36              
ATOM    594  HE2 TYR A  37     105.959  75.488  85.793  1.00 10.36              
ATOM    595  CD2 TYR A  37     103.977  75.929  86.559  1.00 10.36              
ATOM    596  HD2 TYR A  37     104.342  76.622  87.308  1.00 10.36              
ATOM    597  C   TYR A  37     102.064  78.971  87.027  1.00 10.36              
ATOM    598  O   TYR A  37     103.156  78.727  86.559  1.00 10.36              
ATOM    599  N   HIS A  38     101.549  80.195  87.205  1.00  7.77              
ATOM    600  H   HIS A  38     100.773  80.144  87.862  1.00  7.77              
ATOM    601  CA  HIS A  38     101.602  81.549  86.656  1.00  7.77              
ATOM    602  HA  HIS A  38     100.773  82.247  86.861  1.00  7.77              
ATOM    603  CB  HIS A  38     103.028  82.043  87.019  1.00  7.77              
ATOM    604  HB1 HIS A  38     103.259  81.835  88.026  1.00  7.77              
ATOM    605  HB2 HIS A  38     103.038  83.094  87.040  1.00  7.77              
ATOM    606  CG  HIS A  38     104.235  81.668  86.160  1.00  7.77              
ATOM    607  ND1 HIS A  38     104.709  82.429  85.106  1.00  7.77              
ATOM    608  CE1 HIS A  38     105.778  81.799  84.600  1.00  7.77              
ATOM    609  HE1 HIS A  38     106.378  82.142  83.764  1.00  7.77              
ATOM    610  NE2 HIS A  38     105.956  80.643  85.239  1.00  7.77              
ATOM    611  HE2 HIS A  38     106.635  79.941  84.975  1.00  7.77              
ATOM    612  CD2 HIS A  38     105.077  80.598  86.292  1.00  7.77              
ATOM    613  HD2 HIS A  38     105.047  79.839  87.056  1.00  7.77              
ATOM    614  C   HIS A  38     101.729  81.500  85.162  1.00  7.77              
ATOM    615  O   HIS A  38     101.516  82.527  84.578  1.00  7.77              
ATOM    616  N   ARG A  39     101.878  80.294  84.601  1.00  8.95              
ATOM    617  H   ARG A  39     101.631  79.601  85.291  1.00  8.95              
ATOM    618  CA  ARG A  39     102.881  79.723  83.752  1.00  8.95              
ATOM    619  HA  ARG A  39     103.653  79.431  84.446  1.00  8.95              
ATOM    620  CB  ARG A  39     102.409  78.504  82.971  1.00  8.95              
ATOM    621  HB1 ARG A  39     102.514  78.686  81.902  1.00  8.95              
ATOM    622  HB2 ARG A  39     101.371  78.325  83.166  1.00  8.95              
ATOM    623  CG  ARG A  39     103.186  77.243  83.324  1.00  8.95              
ATOM    624  HG1 ARG A  39     102.784  76.395  82.771  1.00  8.95              
ATOM    625  HG2 ARG A  39     103.041  77.073  84.375  1.00  8.95              
ATOM    626  CD  ARG A  39     104.701  77.331  83.087  1.00  8.95              
ATOM    627  HD1 ARG A  39     105.182  76.427  83.441  1.00  8.95              
ATOM    628  HD2 ARG A  39     105.132  78.139  83.677  1.00  8.95              
ATOM    629  NE  ARG A  39     105.042  77.523  81.679  1.00  8.95              
ATOM    630  HE  ARG A  39     105.456  78.415  81.450  1.00  8.95              
ATOM    631  CZ  ARG A  39     105.197  76.540  80.817  1.00  8.95              
ATOM    632  NH1 ARG A  39     104.745  75.339  81.014  1.00  8.95              
ATOM    633 1HH1 ARG A  39     104.524  75.113  81.964  1.00  8.95              
ATOM    634 2HH1 ARG A  39     105.344  74.645  80.580  1.00  8.95              
ATOM    635  NH2 ARG A  39     105.918  76.687  79.756  1.00  8.95              
ATOM    636 1HH2 ARG A  39     106.566  77.458  79.816  1.00  8.95              
ATOM    637 2HH2 ARG A  39     106.305  75.804  79.443  1.00  8.95              
ATOM    638  C   ARG A  39     103.619  80.600  82.807  1.00  8.95              
ATOM    639  O   ARG A  39     104.681  80.262  82.337  1.00  8.95              
ATOM    640  N   ASN A  40     103.012  81.748  82.544  1.00  7.59              
ATOM    641  H   ASN A  40     102.115  81.971  82.945  1.00  7.59              
ATOM    642  CA  ASN A  40     103.742  82.859  82.073  1.00  7.59              
ATOM    643  HA  ASN A  40     104.720  82.684  82.509  1.00  7.59              
ATOM    644  CB  ASN A  40     104.125  82.696  80.572  1.00  7.59              
ATOM    645  HB1 ASN A  40     104.436  81.681  80.377  1.00  7.59              
ATOM    646  HB2 ASN A  40     104.986  83.333  80.365  1.00  7.59              
ATOM    647  CG  ASN A  40     103.086  83.014  79.535  1.00  7.59              
ATOM    648  OD1 ASN A  40     102.663  82.161  78.763  1.00  7.59              
ATOM    649  ND2 ASN A  40     102.694  84.247  79.426  1.00  7.59              
ATOM    650 1HD2 ASN A  40     103.090  84.919  80.072  1.00  7.59              
ATOM    651 2HD2 ASN A  40     101.879  84.456  78.870  1.00  7.59              
ATOM    652  C   ASN A  40     103.610  84.304  82.529  1.00  7.59              
ATOM    653  O   ASN A  40     103.928  85.198  81.748  1.00  7.59              
ATOM    654  N   PHE A  41     103.272  84.546  83.794  1.00  6.21              
ATOM    655  H   PHE A  41     103.036  83.744  84.358  1.00  6.21              
ATOM    656  CA  PHE A  41     103.511  85.813  84.431  1.00  6.21              
ATOM    657  HA  PHE A  41     104.463  86.016  83.932  1.00  6.21              
ATOM    658  CB  PHE A  41     102.750  87.000  83.746  1.00  6.21              
ATOM    659  HB1 PHE A  41     101.801  86.644  83.364  1.00  6.21              
ATOM    660  HB2 PHE A  41     103.310  87.213  82.837  1.00  6.21              
ATOM    661  CG  PHE A  41     102.554  88.400  84.333  1.00  6.21              
ATOM    662  CD1 PHE A  41     102.526  88.701  85.710  1.00  6.21              
ATOM    663  HD1 PHE A  41     102.601  87.921  86.447  1.00  6.21              
ATOM    664  CE1 PHE A  41     102.476  90.038  86.144  1.00  6.21              
ATOM    665  HE1 PHE A  41     102.522  90.260  87.200  1.00  6.21              
ATOM    666  CZ  PHE A  41     102.327  91.081  85.218  1.00  6.21              
ATOM    667  HZ  PHE A  41     102.259  92.105  85.553  1.00  6.21              
ATOM    668  CE2 PHE A  41     102.278  90.789  83.848  1.00  6.21              
ATOM    669  HE2 PHE A  41     102.197  91.584  83.119  1.00  6.21              
ATOM    670  CD2 PHE A  41     102.403  89.461  83.413  1.00  6.21              
ATOM    671  HD2 PHE A  41     102.428  89.259  82.351  1.00  6.21              
ATOM    672  C   PHE A  41     104.246  85.999  85.766  1.00  6.21              
ATOM    673  O   PHE A  41     104.790  87.064  86.032  1.00  6.21              
ATOM    674  N   THR A  42     104.430  84.958  86.554  1.00  6.00              
ATOM    675  H   THR A  42     104.126  84.056  86.215  1.00  6.00              
ATOM    676  CA  THR A  42     105.093  85.004  87.858  1.00  6.00              
ATOM    677  HA  THR A  42     105.923  85.682  87.754  1.00  6.00              
ATOM    678  CB  THR A  42     104.184  85.489  89.005  1.00  6.00              
ATOM    679  HB  THR A  42     103.376  84.771  89.107  1.00  6.00              
ATOM    680  CG2 THR A  42     104.827  85.704  90.377  1.00  6.00              
ATOM    681 1HG2 THR A  42     105.425  86.612  90.388  1.00  6.00              
ATOM    682 2HG2 THR A  42     104.045  85.801  91.129  1.00  6.00              
ATOM    683 3HG2 THR A  42     105.458  84.861  90.652  1.00  6.00              
ATOM    684  OG1 THR A  42     103.639  86.741  88.681  1.00  6.00              
ATOM    685  HG1 THR A  42     104.396  87.279  88.414  1.00  6.00              
ATOM    686  C   THR A  42     105.661  83.651  88.206  1.00  6.00              
ATOM    687  O   THR A  42     105.150  82.905  89.042  1.00  6.00              
ATOM    688  N   CYS A  43     106.685  83.251  87.485  1.00  5.51              
ATOM    689  H   CYS A  43     107.113  83.879  86.819  1.00  5.51              
ATOM    690  CA  CYS A  43     107.364  82.050  87.884  1.00  5.51              
ATOM    691  HA  CYS A  43     106.676  81.238  88.104  1.00  5.51              
ATOM    692  CB  CYS A  43     108.410  81.620  86.810  1.00  5.51              
ATOM    693  HB1 CYS A  43     109.377  81.436  87.284  1.00  5.51              
ATOM    694  HB2 CYS A  43     108.119  80.665  86.384  1.00  5.51              
ATOM    695  SG  CYS A  43     108.724  82.807  85.458  1.00  5.51              
ATOM    696  HG  CYS A  43     109.063  83.897  86.177  1.00  5.51              
ATOM    697  C   CYS A  43     108.213  82.315  89.148  1.00  5.51              
ATOM    698  O   CYS A  43     108.640  83.442  89.418  1.00  5.51              
ATOM    699  N   ILE A  44     108.609  81.230  89.825  1.00  5.60              
ATOM    700  H   ILE A  44     108.215  80.340  89.569  1.00  5.60              
ATOM    701  CA  ILE A  44     109.581  81.273  90.928  1.00  5.60              
ATOM    702  HA  ILE A  44     109.571  82.289  91.307  1.00  5.60              
ATOM    703  CB  ILE A  44     109.039  80.458  92.130  1.00  5.60              
ATOM    704  HB  ILE A  44     107.990  80.751  92.220  1.00  5.60              
ATOM    705  CG2 ILE A  44     109.030  78.931  91.937  1.00  5.60              
ATOM    706 1HG2 ILE A  44     108.851  78.674  90.894  1.00  5.60              
ATOM    707 2HG2 ILE A  44     109.964  78.494  92.278  1.00  5.60              
ATOM    708 3HG2 ILE A  44     108.228  78.501  92.539  1.00  5.60              
ATOM    709  CG1 ILE A  44     109.700  80.898  93.460  1.00  5.60              
ATOM    710 1HG1 ILE A  44     109.581  81.978  93.563  1.00  5.60              
ATOM    711 2HG1 ILE A  44     110.764  80.684  93.442  1.00  5.60              
ATOM    712  CD1 ILE A  44     109.093  80.239  94.703  1.00  5.60              
ATOM    713  HD1 ILE A  44     108.017  80.411  94.732  1.00  5.60              
ATOM    714  HD2 ILE A  44     109.288  79.167  94.702  1.00  5.60              
ATOM    715  HD3 ILE A  44     109.542  80.671  95.597  1.00  5.60              
ATOM    716  C   ILE A  44     111.062  81.079  90.447  1.00  5.60              
ATOM    717  O   ILE A  44     111.486  81.790  89.526  1.00  5.60              
ATOM    718  N   LYS A  45     111.970  80.379  91.160  1.00  5.98              
ATOM    719  H   LYS A  45     112.766  80.979  91.375  1.00  5.98              
ATOM    720  CA  LYS A  45     112.429  78.957  90.986  1.00  5.98              
ATOM    721  HA  LYS A  45     111.583  78.278  90.960  1.00  5.98              
ATOM    722  CB  LYS A  45     113.193  78.876  89.634  1.00  5.98              
ATOM    723  HB1 LYS A  45     114.041  78.201  89.690  1.00  5.98              
ATOM    724  HB2 LYS A  45     113.613  79.855  89.389  1.00  5.98              
ATOM    725  CG  LYS A  45     112.277  78.430  88.480  1.00  5.98              
ATOM    726  HG1 LYS A  45     112.709  78.753  87.537  1.00  5.98              
ATOM    727  HG2 LYS A  45     111.319  78.941  88.577  1.00  5.98              
ATOM    728  CD  LYS A  45     112.017  76.910  88.407  1.00  5.98              
ATOM    729  HD1 LYS A  45     111.097  76.767  87.838  1.00  5.98              
ATOM    730  HD2 LYS A  45     111.848  76.506  89.406  1.00  5.98              
ATOM    731  CE  LYS A  45     113.115  76.102  87.692  1.00  5.98              
ATOM    732  HE1 LYS A  45     113.350  76.583  86.738  1.00  5.98              
ATOM    733  HE2 LYS A  45     112.721  75.107  87.470  1.00  5.98              
ATOM    734  NZ  LYS A  45     114.348  75.954  88.497  1.00  5.98              
ATOM    735  HZ1 LYS A  45     115.086  75.437  88.010  1.00  5.98              
ATOM    736  HZ2 LYS A  45     114.830  76.845  88.637  1.00  5.98              
ATOM    737  HZ3 LYS A  45     114.209  75.528  89.403  1.00  5.98              
ATOM    738  C   LYS A  45     113.282  78.545  92.189  1.00  5.98              
ATOM    739  O   LYS A  45     114.278  77.842  92.031  1.00  5.98              
ATOM    740  N   ARG A  46     112.950  79.097  93.366  1.00  5.56              
ATOM    741  H   ARG A  46     112.095  79.629  93.403  1.00  5.56              
ATOM    742  CA  ARG A  46     113.833  79.100  94.535  1.00  5.56              
ATOM    743  HA  ARG A  46     114.732  79.627  94.205  1.00  5.56              
ATOM    744  CB  ARG A  46     113.277  79.922  95.710  1.00  5.56              
ATOM    745  HB1 ARG A  46     112.380  79.451  96.116  1.00  5.56              
ATOM    746  HB2 ARG A  46     113.022  80.918  95.344  1.00  5.56              
ATOM    747  CG  ARG A  46     114.351  80.045  96.811  1.00  5.56              
ATOM    748  HG1 ARG A  46     115.339  80.071  96.350  1.00  5.56              
ATOM    749  HG2 ARG A  46     114.298  79.162  97.448  1.00  5.56              
ATOM    750  CD  ARG A  46     114.209  81.306  97.677  1.00  5.56              
ATOM    751  HD1 ARG A  46     113.196  81.343  98.084  1.00  5.56              
ATOM    752  HD2 ARG A  46     114.361  82.191  97.055  1.00  5.56              
ATOM    753  NE  ARG A  46     115.180  81.302  98.795  1.00  5.56              
ATOM    754  HE  ARG A  46     114.826  81.053  99.701  1.00  5.56              
ATOM    755  CZ  ARG A  46     116.490  81.454  98.706  1.00  5.56              
ATOM    756  NH1 ARG A  46     117.090  81.819  97.616  1.00  5.56              
ATOM    757 1HH1 ARG A  46     116.594  82.019  96.760  1.00  5.56              
ATOM    758 2HH1 ARG A  46     118.107  81.796  97.626  1.00  5.56              
ATOM    759  NH2 ARG A  46     117.258  81.198  99.721  1.00  5.56              
ATOM    760 1HH2 ARG A  46     116.910  80.805 100.570  1.00  5.56              
ATOM    761 2HH2 ARG A  46     118.265  81.246  99.546  1.00  5.56              
ATOM    762  C   ARG A  46     114.309  77.700  94.909  1.00  5.56              
ATOM    763  O   ARG A  46     113.489  76.861  95.257  1.00  5.56              
ATOM    764  N   LEU A  47     115.633  77.530  94.838  1.00  5.93              
ATOM    765  H   LEU A  47     116.176  78.323  94.524  1.00  5.93              
ATOM    766  CA  LEU A  47     116.384  76.280  94.926  1.00  5.93              
ATOM    767  HA  LEU A  47     117.428  76.574  95.049  1.00  5.93              
ATOM    768  CB  LEU A  47     116.038  75.440  96.178  1.00  5.93              
ATOM    769  HB1 LEU A  47     116.669  74.549  96.171  1.00  5.93              
ATOM    770  HB2 LEU A  47     115.009  75.090  96.105  1.00  5.93              
ATOM    771  CG  LEU A  47     116.235  76.158  97.528  1.00  5.93              
ATOM    772  HG  LEU A  47     115.672  77.091  97.534  1.00  5.93              
ATOM    773  CD1 LEU A  47     115.716  75.282  98.667  1.00  5.93              
ATOM    774 1HD1 LEU A  47     115.842  75.798  99.619  1.00  5.93              
ATOM    775 2HD1 LEU A  47     114.656  75.080  98.513  1.00  5.93              
ATOM    776 3HD1 LEU A  47     116.259  74.337  98.692  1.00  5.93              
ATOM    777  CD2 LEU A  47     117.705  76.468  97.821  1.00  5.93              
ATOM    778 1HD2 LEU A  47     117.797  76.974  98.781  1.00  5.93              
ATOM    779 2HD2 LEU A  47     118.285  75.544  97.847  1.00  5.93              
ATOM    780 3HD2 LEU A  47     118.112  77.115  97.047  1.00  5.93              
ATOM    781  C   LEU A  47     116.347  75.447  93.640  1.00  5.93              
ATOM    782  O   LEU A  47     115.391  74.754  93.302  1.00  5.93              
ATOM    783  N   GLU A  48     117.489  75.474  92.976  1.00  5.69              
ATOM    784  H   GLU A  48     118.214  76.069  93.365  1.00  5.69              
ATOM    785  CA  GLU A  48     117.993  74.454  92.061  1.00  5.69              
ATOM    786  HA  GLU A  48     117.600  73.479  92.352  1.00  5.69              
ATOM    787  CB  GLU A  48     117.534  74.751  90.619  1.00  5.69              
ATOM    788  HB1 GLU A  48     116.443  74.705  90.605  1.00  5.69              
ATOM    789  HB2 GLU A  48     117.899  73.956  89.968  1.00  5.69              
ATOM    790  CG  GLU A  48     117.963  76.109  90.032  1.00  5.69              
ATOM    791  HG1 GLU A  48     119.037  76.094  89.849  1.00  5.69              
ATOM    792  HG2 GLU A  48     117.757  76.900  90.755  1.00  5.69              
ATOM    793  CD  GLU A  48     117.192  76.409  88.735  1.00  5.69              
ATOM    794  OE1 GLU A  48     116.995  75.491  87.906  1.00  5.69              
ATOM    795  OE2 GLU A  48     116.590  77.498  88.611  1.00  5.69              
ATOM    796  C   GLU A  48     119.510  74.433  92.288  1.00  5.69              
ATOM    797  O   GLU A  48     119.973  74.859  93.346  1.00  5.69              
ATOM    798  N   GLN A  49     120.311  73.960  91.339  1.00  6.07              
ATOM    799  H   GLN A  49     119.905  73.531  90.521  1.00  6.07              
ATOM    800  CA  GLN A  49     121.770  74.126  91.408  1.00  6.07              
ATOM    801  HA  GLN A  49     121.999  75.000  92.020  1.00  6.07              
ATOM    802  CB  GLN A  49     122.418  72.892  92.093  1.00  6.07              
ATOM    803  HB1 GLN A  49     123.503  73.000  92.057  1.00  6.07              
ATOM    804  HB2 GLN A  49     122.149  71.990  91.541  1.00  6.07              
ATOM    805  CG  GLN A  49     122.031  72.719  93.575  1.00  6.07              
ATOM    806  HG1 GLN A  49     120.974  72.472  93.654  1.00  6.07              
ATOM    807  HG2 GLN A  49     122.206  73.663  94.092  1.00  6.07              
ATOM    808  CD  GLN A  49     122.809  71.620  94.291  1.00  6.07              
ATOM    809  OE1 GLN A  49     123.037  70.539  93.777  1.00  6.07              
ATOM    810  NE2 GLN A  49     123.239  71.835  95.518  1.00  6.07              
ATOM    811 1HE2 GLN A  49     123.054  72.716  95.967  1.00  6.07              
ATOM    812 2HE2 GLN A  49     123.734  71.078  95.952  1.00  6.07              
ATOM    813  C   GLN A  49     122.399  74.406  90.039  1.00  6.07              
ATOM    814  O   GLN A  49     123.571  74.123  89.801  1.00  6.07              
ATOM    815  N   THR A  50     121.597  74.910  89.104  1.00  6.11              
ATOM    816  H   THR A  50     120.666  75.209  89.356  1.00  6.11              
ATOM    817  CA  THR A  50     121.985  75.047  87.702  1.00  6.11              
ATOM    818  HA  THR A  50     122.262  74.053  87.346  1.00  6.11              
ATOM    819  CB  THR A  50     120.797  75.533  86.844  1.00  6.11              
ATOM    820  HB  THR A  50     121.159  75.944  85.902  1.00  6.11              
ATOM    821  CG2 THR A  50     119.831  74.393  86.531  1.00  6.11              
ATOM    822 1HG2 THR A  50     119.002  74.769  85.931  1.00  6.11              
ATOM    823 2HG2 THR A  50     120.347  73.621  85.959  1.00  6.11              
ATOM    824 3HG2 THR A  50     119.438  73.962  87.451  1.00  6.11              
ATOM    825  OG1 THR A  50     120.049  76.519  87.511  1.00  6.11              
ATOM    826  HG1 THR A  50     119.164  76.517  87.122  1.00  6.11              
ATOM    827  C   THR A  50     123.200  75.936  87.465  1.00  6.11              
ATOM    828  O   THR A  50     123.544  76.829  88.248  1.00  6.11              
ATOM    829  N   ILE A  51     123.813  75.686  86.306  1.00  6.25              
ATOM    830  H   ILE A  51     123.446  74.933  85.742  1.00  6.25              
ATOM    831  CA  ILE A  51     124.981  76.391  85.772  1.00  6.25              
ATOM    832  HA  ILE A  51     125.178  77.238  86.427  1.00  6.25              
ATOM    833  CB  ILE A  51     126.261  75.508  85.782  1.00  6.25              
ATOM    834  HB  ILE A  51     126.306  74.958  84.840  1.00  6.25              
ATOM    835  CG2 ILE A  51     127.497  76.428  85.879  1.00  6.25              
ATOM    836 1HG2 ILE A  51     128.407  75.857  85.702  1.00  6.25              
ATOM    837 2HG2 ILE A  51     127.458  77.214  85.126  1.00  6.25              
ATOM    838 3HG2 ILE A  51     127.548  76.886  86.868  1.00  6.25              
ATOM    839  CG1 ILE A  51     126.293  74.469  86.934  1.00  6.25              
ATOM    840 1HG1 ILE A  51     125.445  73.792  86.827  1.00  6.25              
ATOM    841 2HG1 ILE A  51     126.198  74.982  87.892  1.00  6.25              
ATOM    842  CD1 ILE A  51     127.548  73.587  86.972  1.00  6.25              
ATOM    843  HD1 ILE A  51     127.412  72.802  87.716  1.00  6.25              
ATOM    844  HD2 ILE A  51     127.710  73.126  85.996  1.00  6.25              
ATOM    845  HD3 ILE A  51     128.422  74.175  87.251  1.00  6.25              
ATOM    846  C   ILE A  51     124.650  76.985  84.390  1.00  6.25              
ATOM    847  O   ILE A  51     125.518  77.260  83.567  1.00  6.25              
ATOM    848  N   ASN A  52     123.357  77.184  84.137  1.00  6.09              
ATOM    849  H   ASN A  52     122.697  76.971  84.871  1.00  6.09              
ATOM    850  CA  ASN A  52     122.794  77.659  82.886  1.00  6.09              
ATOM    851  HA  ASN A  52     123.533  78.272  82.368  1.00  6.09              
ATOM    852  CB  ASN A  52     122.436  76.452  81.994  1.00  6.09              
ATOM    853  HB1 ASN A  52     123.317  75.826  81.857  1.00  6.09              
ATOM    854  HB2 ASN A  52     122.127  76.810  81.012  1.00  6.09              
ATOM    855  CG  ASN A  52     121.324  75.590  82.578  1.00  6.09              
ATOM    856  OD1 ASN A  52     121.507  74.910  83.576  1.00  6.09              
ATOM    857  ND2 ASN A  52     120.141  75.604  82.003  1.00  6.09              
ATOM    858 1HD2 ASN A  52     119.929  76.278  81.279  1.00  6.09              
ATOM    859 2HD2 ASN A  52     119.449  75.002  82.408  1.00  6.09              
ATOM    860  C   ASN A  52     121.544  78.503  83.138  1.00  6.09              
ATOM    861  O   ASN A  52     120.826  78.290  84.114  1.00  6.09              
ATOM    862  N   ALA A  53     121.248  79.425  82.226  1.00  5.68              
ATOM    863  H   ALA A  53     121.859  79.562  81.437  1.00  5.68              
ATOM    864  CA  ALA A  53     119.925  80.017  82.187  1.00  5.68              
ATOM    865  HA  ALA A  53     119.697  80.433  83.170  1.00  5.68              
ATOM    866  CB  ALA A  53     119.921  81.159  81.163  1.00  5.68              
ATOM    867  HB1 ALA A  53     118.941  81.639  81.145  1.00  5.68              
ATOM    868  HB2 ALA A  53     120.669  81.907  81.430  1.00  5.68              
ATOM    869  HB3 ALA A  53     120.142  80.772  80.167  1.00  5.68              
ATOM    870  C   ALA A  53     118.875  78.949  81.840  1.00  5.68              
ATOM    871  O   ALA A  53     119.064  78.116  80.945  1.00  5.68              
ATOM    872  N   ILE A  54     117.765  78.967  82.570  1.00  5.80              
ATOM    873  H   ILE A  54     117.672  79.684  83.273  1.00  5.80              
ATOM    874  CA  ILE A  54     116.725  77.936  82.529  1.00  5.80              
ATOM    875  HA  ILE A  54     117.214  76.979  82.348  1.00  5.80              
ATOM    876  CB  ILE A  54     116.026  77.828  83.906  1.00  5.80              
ATOM    877  HB  ILE A  54     115.123  77.226  83.785  1.00  5.80              
ATOM    878  CG2 ILE A  54     116.962  77.070  84.863  1.00  5.80              
ATOM    879 1HG2 ILE A  54     116.464  76.902  85.817  1.00  5.80              
ATOM    880 2HG2 ILE A  54     117.224  76.096  84.449  1.00  5.80              
ATOM    881 3HG2 ILE A  54     117.876  77.639  85.044  1.00  5.80              
ATOM    882  CG1 ILE A  54     115.635  79.205  84.500  1.00  5.80              
ATOM    883 1HG1 ILE A  54     115.153  79.809  83.730  1.00  5.80              
ATOM    884 2HG1 ILE A  54     116.529  79.737  84.828  1.00  5.80              
ATOM    885  CD1 ILE A  54     114.671  79.111  85.684  1.00  5.80              
ATOM    886  HD1 ILE A  54     114.383  80.115  85.994  1.00  5.80              
ATOM    887  HD2 ILE A  54     113.779  78.560  85.389  1.00  5.80              
ATOM    888  HD3 ILE A  54     115.149  78.614  86.528  1.00  5.80              
ATOM    889  C   ILE A  54     115.744  78.114  81.367  1.00  5.80              
ATOM    890  O   ILE A  54     114.617  78.555  81.558  1.00  5.80              
ATOM    891  N   VAL A  55     116.178  77.765  80.151  1.00  5.94              
ATOM    892  H   VAL A  55     117.153  77.506  80.058  1.00  5.94              
ATOM    893  CA  VAL A  55     115.351  77.882  78.936  1.00  5.94              
ATOM    894  HA  VAL A  55     115.195  78.951  78.780  1.00  5.94              
ATOM    895  CB  VAL A  55     116.097  77.383  77.680  1.00  5.94              
ATOM    896  HB  VAL A  55     117.001  77.987  77.585  1.00  5.94              
ATOM    897  CG1 VAL A  55     116.544  75.916  77.750  1.00  5.94              
ATOM    898 1HG1 VAL A  55     117.147  75.681  76.872  1.00  5.94              
ATOM    899 2HG1 VAL A  55     117.155  75.745  78.636  1.00  5.94              
ATOM    900 3HG1 VAL A  55     115.683  75.251  77.763  1.00  5.94              
ATOM    901  CG2 VAL A  55     115.271  77.599  76.406  1.00  5.94              
ATOM    902 1HG2 VAL A  55     115.870  77.350  75.530  1.00  5.94              
ATOM    903 2HG2 VAL A  55     114.379  76.972  76.412  1.00  5.94              
ATOM    904 3HG2 VAL A  55     114.968  78.645  76.337  1.00  5.94              
ATOM    905  C   VAL A  55     113.921  77.311  79.082  1.00  5.94              
ATOM    906  O   VAL A  55     112.925  77.985  78.807  1.00  5.94              
ATOM    907  N   GLY A  56     113.814  76.069  79.550  1.00  6.50              
ATOM    908  H   GLY A  56     114.651  75.681  79.951  1.00  6.50              
ATOM    909  CA  GLY A  56     112.905  75.092  78.940  1.00  6.50              
ATOM    910  HA1 GLY A  56     113.148  74.115  79.358  1.00  6.50              
ATOM    911  HA2 GLY A  56     113.127  75.045  77.874  1.00  6.50              
ATOM    912  C   GLY A  56     111.406  75.232  79.050  1.00  6.50              
ATOM    913  O   GLY A  56     110.680  74.490  78.403  1.00  6.50              
ATOM    914  N   ASP A  57     110.958  76.159  79.870  1.00  6.38              
ATOM    915  H   ASP A  57     111.639  76.778  80.286  1.00  6.38              
ATOM    916  CA  ASP A  57     109.556  76.320  80.220  1.00  6.38              
ATOM    917  HA  ASP A  57     108.933  75.957  79.402  1.00  6.38              
ATOM    918  CB  ASP A  57     109.336  75.434  81.465  1.00  6.38              
ATOM    919  HB1 ASP A  57     109.719  75.929  82.356  1.00  6.38              
ATOM    920  HB2 ASP A  57     109.891  74.500  81.351  1.00  6.38              
ATOM    921  CG  ASP A  57     107.883  75.052  81.671  1.00  6.38              
ATOM    922  OD1 ASP A  57     107.286  74.490  80.723  1.00  6.38              
ATOM    923  OD2 ASP A  57     107.339  75.354  82.761  1.00  6.38              
ATOM    924  C   ASP A  57     109.256  77.798  80.435  1.00  6.38              
ATOM    925  O   ASP A  57     108.143  78.119  80.846  1.00  6.38              
ATOM    926  N   ILE A  58     110.243  78.685  80.174  1.00  5.74              
ATOM    927  H   ILE A  58     111.086  78.345  79.716  1.00  5.74              
ATOM    928  CA  ILE A  58     110.260  80.058  80.694  1.00  5.74              
ATOM    929  HA  ILE A  58     109.515  80.103  81.483  1.00  5.74              
ATOM    930  CB  ILE A  58     111.571  80.413  81.449  1.00  5.74              
ATOM    931  HB  ILE A  58     112.420  80.267  80.779  1.00  5.74              
ATOM    932  CG2 ILE A  58     111.534  81.881  81.918  1.00  5.74              
ATOM    933 1HG2 ILE A  58     111.415  82.546  81.073  1.00  5.74              
ATOM    934 2HG2 ILE A  58     110.699  82.053  82.601  1.00  5.74              
ATOM    935 3HG2 ILE A  58     112.467  82.143  82.419  1.00  5.74              
ATOM    936  CG1 ILE A  58     111.818  79.647  82.779  1.00  5.74              
ATOM    937 1HG1 ILE A  58     111.104  79.989  83.531  1.00  5.74              
ATOM    938 2HG1 ILE A  58     112.812  79.917  83.135  1.00  5.74              
ATOM    939  CD1 ILE A  58     111.740  78.121  82.766  1.00  5.74              
ATOM    940  HD1 ILE A  58     110.695  77.826  82.773  1.00  5.74              
ATOM    941  HD2 ILE A  58     112.242  77.715  81.891  1.00  5.74              
ATOM    942  HD3 ILE A  58     112.212  77.725  83.665  1.00  5.74              
ATOM    943  C   ILE A  58     109.817  81.072  79.622  1.00  5.74              
ATOM    944  O   ILE A  58     110.624  81.472  78.782  1.00  5.74              
ATOM    945  N   PRO A  59     108.524  81.471  79.580  1.00  5.54              
ATOM    946  CD  PRO A  59     107.394  80.990  80.359  1.00  5.54              
ATOM    947  HD1 PRO A  59     106.835  81.843  80.744  1.00  5.54              
ATOM    948  HD2 PRO A  59     107.658  80.359  81.199  1.00  5.54              
ATOM    949  CG  PRO A  59     106.555  80.247  79.319  1.00  5.54              
ATOM    950  HG1 PRO A  59     105.552  80.007  79.665  1.00  5.54              
ATOM    951  HG2 PRO A  59     107.064  79.344  78.987  1.00  5.54              
ATOM    952  CB  PRO A  59     106.568  81.258  78.180  1.00  5.54              
ATOM    953  HB1 PRO A  59     105.751  81.967  78.310  1.00  5.54              
ATOM    954  HB2 PRO A  59     106.470  80.759  77.215  1.00  5.54              
ATOM    955  CA  PRO A  59     107.952  81.928  78.323  1.00  5.54              
ATOM    956  HA  PRO A  59     108.557  81.526  77.509  1.00  5.54              
ATOM    957  C   PRO A  59     107.926  83.425  78.163  1.00  5.54              
ATOM    958  O   PRO A  59     107.007  84.029  78.690  1.00  5.54              
ATOM    959  N   ALA A  60     108.917  83.946  77.421  1.00  5.59              
ATOM    960  H   ALA A  60     109.644  83.276  77.208  1.00  5.59              
ATOM    961  CA  ALA A  60     109.163  85.281  76.821  1.00  5.59              
ATOM    962  HA  ALA A  60     110.226  85.489  76.942  1.00  5.59              
ATOM    963  CB  ALA A  60     108.903  85.165  75.313  1.00  5.59              
ATOM    964  HB1 ALA A  60     109.158  86.108  74.828  1.00  5.59              
ATOM    965  HB2 ALA A  60     109.526  84.377  74.889  1.00  5.59              
ATOM    966  HB3 ALA A  60     107.852  84.937  75.129  1.00  5.59              
ATOM    967  C   ALA A  60     108.418  86.515  77.414  1.00  5.59              
ATOM    968  O   ALA A  60     109.017  87.555  77.676  1.00  5.59              
ATOM    969  N   SER A  61     107.112  86.369  77.611  1.00  5.39              
ATOM    970  H   SER A  61     106.753  85.467  77.336  1.00  5.39              
ATOM    971  CA  SER A  61     106.157  87.128  78.427  1.00  5.39              
ATOM    972  HA  SER A  61     106.196  88.171  78.109  1.00  5.39              
ATOM    973  CB  SER A  61     104.754  86.585  78.145  1.00  5.39              
ATOM    974  HB1 SER A  61     104.008  87.218  78.628  1.00  5.39              
ATOM    975  HB2 SER A  61     104.691  85.581  78.559  1.00  5.39              
ATOM    976  OG  SER A  61     104.493  86.515  76.749  1.00  5.39              
ATOM    977  HG  SER A  61     104.510  87.412  76.401  1.00  5.39              
ATOM    978  C   SER A  61     106.371  87.134  79.961  1.00  5.39              
ATOM    979  O   SER A  61     105.614  87.794  80.670  1.00  5.39              
ATOM    980  N   ALA A  62     107.320  86.362  80.495  1.00  5.29              
ATOM    981  H   ALA A  62     107.885  85.849  79.839  1.00  5.29              
ATOM    982  CA  ALA A  62     107.419  85.959  81.908  1.00  5.29              
ATOM    983  HA  ALA A  62     106.422  85.675  82.242  1.00  5.29              
ATOM    984  CB  ALA A  62     108.305  84.703  81.965  1.00  5.29              
ATOM    985  HB1 ALA A  62     107.883  83.920  81.337  1.00  5.29              
ATOM    986  HB2 ALA A  62     109.314  84.945  81.627  1.00  5.29              
ATOM    987  HB3 ALA A  62     108.356  84.346  82.993  1.00  5.29              
ATOM    988  C   ALA A  62     107.906  87.066  82.886  1.00  5.29              
ATOM    989  O   ALA A  62     108.943  86.957  83.540  1.00  5.29              
ATOM    990  N   THR A  63     107.098  88.116  83.008  1.00  5.20              
ATOM    991  H   THR A  63     106.362  88.169  82.310  1.00  5.20              
ATOM    992  CA  THR A  63     107.246  89.358  83.779  1.00  5.20              
ATOM    993  HA  THR A  63     107.918  89.997  83.215  1.00  5.20              
ATOM    994  CB  THR A  63     105.874  90.053  83.749  1.00  5.20              
ATOM    995  HB  THR A  63     105.180  89.494  84.377  1.00  5.20              
ATOM    996  CG2 THR A  63     105.890  91.514  84.195  1.00  5.20              
ATOM    997 1HG2 THR A  63     104.926  91.969  83.970  1.00  5.20              
ATOM    998 2HG2 THR A  63     106.065  91.567  85.267  1.00  5.20              
ATOM    999 3HG2 THR A  63     106.666  92.051  83.650  1.00  5.20              
ATOM   1000  OG1 THR A  63     105.388  90.052  82.422  1.00  5.20              
ATOM   1001  HG1 THR A  63     105.806  89.315  81.947  1.00  5.20              
ATOM   1002  C   THR A  63     107.833  89.339  85.214  1.00  5.20              
ATOM   1003  O   THR A  63     108.409  90.351  85.653  1.00  5.20              
ATOM   1004  N   THR A  64     107.769  88.226  85.949  1.00  4.75              
ATOM   1005  H   THR A  64     107.331  87.407  85.549  1.00  4.75              
ATOM   1006  CA  THR A  64     108.609  88.044  87.152  1.00  4.75              
ATOM   1007  HA  THR A  64     109.285  88.895  87.217  1.00  4.75              
ATOM   1008  CB  THR A  64     107.887  88.043  88.510  1.00  4.75              
ATOM   1009  HB  THR A  64     108.604  88.368  89.258  1.00  4.75              
ATOM   1010  CG2 THR A  64     106.679  88.980  88.563  1.00  4.75              
ATOM   1011 1HG2 THR A  64     106.280  88.997  89.577  1.00  4.75              
ATOM   1012 2HG2 THR A  64     106.992  89.986  88.287  1.00  4.75              
ATOM   1013 3HG2 THR A  64     105.907  88.640  87.876  1.00  4.75              
ATOM   1014  OG1 THR A  64     107.476  86.775  88.930  1.00  4.75              
ATOM   1015  HG1 THR A  64     108.243  86.271  89.220  1.00  4.75              
ATOM   1016  C   THR A  64     109.539  86.863  86.987  1.00  4.75              
ATOM   1017  O   THR A  64     109.085  85.868  86.455  1.00  4.75              
ATOM   1018  N   LEU A  65     110.796  86.916  87.440  1.00  4.79              
ATOM   1019  H   LEU A  65     111.158  87.766  87.862  1.00  4.79              
ATOM   1020  CA  LEU A  65     111.677  85.747  87.397  1.00  4.79              
ATOM   1021  HA  LEU A  65     111.062  84.849  87.471  1.00  4.79              
ATOM   1022  CB  LEU A  65     112.476  85.707  86.079  1.00  4.79              
ATOM   1023  HB1 LEU A  65     113.154  86.560  86.070  1.00  4.79              
ATOM   1024  HB2 LEU A  65     111.790  85.809  85.236  1.00  4.79              
ATOM   1025  CG  LEU A  65     113.311  84.420  85.903  1.00  4.79              
ATOM   1026  HG  LEU A  65     113.934  84.256  86.780  1.00  4.79              
ATOM   1027  CD1 LEU A  65     112.434  83.183  85.687  1.00  4.79              
ATOM   1028 1HD1 LEU A  65     113.067  82.308  85.544  1.00  4.79              
ATOM   1029 2HD1 LEU A  65     111.794  83.006  86.549  1.00  4.79              
ATOM   1030 3HD1 LEU A  65     111.810  83.327  84.804  1.00  4.79              
ATOM   1031  CD2 LEU A  65     114.252  84.562  84.714  1.00  4.79              
ATOM   1032 1HD2 LEU A  65     114.816  83.642  84.559  1.00  4.79              
ATOM   1033 2HD2 LEU A  65     113.673  84.787  83.821  1.00  4.79              
ATOM   1034 3HD2 LEU A  65     114.953  85.378  84.896  1.00  4.79              
ATOM   1035  C   LEU A  65     112.641  85.768  88.604  1.00  4.79              
ATOM   1036  O   LEU A  65     113.180  86.818  89.013  1.00  4.79              
ATOM   1037  N   THR A  66     112.838  84.563  89.166  1.00  4.85              
ATOM   1038  H   THR A  66     112.346  83.763  88.786  1.00  4.85              
ATOM   1039  CA  THR A  66     113.254  84.456  90.563  1.00  4.85              
ATOM   1040  HA  THR A  66     113.759  85.378  90.844  1.00  4.85              
ATOM   1041  CB  THR A  66     111.979  84.335  91.452  1.00  4.85              
ATOM   1042  HB  THR A  66     111.715  83.289  91.572  1.00  4.85              
ATOM   1043  CG2 THR A  66     112.196  84.916  92.844  1.00  4.85              
ATOM   1044 1HG2 THR A  66     111.283  84.805  93.430  1.00  4.85              
ATOM   1045 2HG2 THR A  66     113.005  84.385  93.343  1.00  4.85              
ATOM   1046 3HG2 THR A  66     112.439  85.975  92.765  1.00  4.85              
ATOM   1047  OG1 THR A  66     110.838  85.003  90.923  1.00  4.85              
ATOM   1048  HG1 THR A  66     110.278  84.361  90.458  1.00  4.85              
ATOM   1049  C   THR A  66     114.263  83.325  90.814  1.00  4.85              
ATOM   1050  O   THR A  66     114.083  82.458  91.677  1.00  4.85              
ATOM   1051  N   ILE A  67     115.348  83.327  90.035  1.00  5.29              
ATOM   1052  H   ILE A  67     115.419  84.065  89.349  1.00  5.29              
ATOM   1053  CA  ILE A  67     116.563  82.544  90.315  1.00  5.29              
ATOM   1054  HA  ILE A  67     116.261  81.516  90.520  1.00  5.29              
ATOM   1055  CB  ILE A  67     117.510  82.518  89.087  1.00  5.29              
ATOM   1056  HB  ILE A  67     118.426  82.013  89.394  1.00  5.29              
ATOM   1057  CG2 ILE A  67     116.884  81.647  87.982  1.00  5.29              
ATOM   1058 1HG2 ILE A  67     117.611  81.455  87.192  1.00  5.29              
ATOM   1059 2HG2 ILE A  67     116.587  80.679  88.392  1.00  5.29              
ATOM   1060 3HG2 ILE A  67     116.010  82.139  87.555  1.00  5.29              
ATOM   1061  CG1 ILE A  67     117.888  83.929  88.569  1.00  5.29              
ATOM   1062 1HG1 ILE A  67     118.336  84.502  89.381  1.00  5.29              
ATOM   1063 2HG1 ILE A  67     116.992  84.458  88.241  1.00  5.29              
ATOM   1064  CD1 ILE A  67     118.890  83.926  87.407  1.00  5.29              
ATOM   1065  HD1 ILE A  67     119.189  84.951  87.189  1.00  5.29              
ATOM   1066  HD2 ILE A  67     119.774  83.348  87.674  1.00  5.29              
ATOM   1067  HD3 ILE A  67     118.433  83.504  86.512  1.00  5.29              
ATOM   1068  C   ILE A  67     117.266  83.063  91.572  1.00  5.29              
ATOM   1069  O   ILE A  67     117.403  84.270  91.769  1.00  5.29              
ATOM   1070  N   SER A  68     117.686  82.137  92.435  1.00  5.26              
ATOM   1071  H   SER A  68     117.511  81.162  92.229  1.00  5.26              
ATOM   1072  CA  SER A  68     118.425  82.397  93.677  1.00  5.26              
ATOM   1073  HA  SER A  68     119.340  82.947  93.454  1.00  5.26              
ATOM   1074  CB  SER A  68     117.583  83.223  94.658  1.00  5.26              
ATOM   1075  HB1 SER A  68     117.447  84.223  94.252  1.00  5.26              
ATOM   1076  HB2 SER A  68     118.120  83.310  95.602  1.00  5.26              
ATOM   1077  OG  SER A  68     116.309  82.641  94.889  1.00  5.26              
ATOM   1078  HG  SER A  68     115.885  82.572  94.024  1.00  5.26              
ATOM   1079  C   SER A  68     118.797  81.090  94.364  1.00  5.26              
ATOM   1080  O   SER A  68     118.084  80.098  94.195  1.00  5.26              
ATOM   1081  N   ASP A  69     119.868  81.110  95.165  1.00  5.33              
ATOM   1082  H   ASP A  69     120.348  81.994  95.302  1.00  5.33              
ATOM   1083  CA  ASP A  69     120.559  79.900  95.640  1.00  5.33              
ATOM   1084  HA  ASP A  69     121.562  80.220  95.933  1.00  5.33              
ATOM   1085  CB  ASP A  69     119.941  79.353  96.931  1.00  5.33              
ATOM   1086  HB1 ASP A  69     120.309  78.340  97.105  1.00  5.33              
ATOM   1087  HB2 ASP A  69     118.854  79.324  96.846  1.00  5.33              
ATOM   1088  CG  ASP A  69     120.357  80.240  98.109  1.00  5.33              
ATOM   1089  OD1 ASP A  69     121.352  79.909  98.786  1.00  5.33              
ATOM   1090  OD2 ASP A  69     119.695  81.284  98.326  1.00  5.33              
ATOM   1091  C   ASP A  69     120.807  78.905  94.494  1.00  5.33              
ATOM   1092  O   ASP A  69     120.143  77.887  94.309  1.00  5.33              
ATOM   1093  N   CYS A  70     121.738  79.345  93.650  1.00  5.41              
ATOM   1094  H   CYS A  70     122.275  80.144  93.959  1.00  5.41              
ATOM   1095  CA  CYS A  70     122.109  78.867  92.324  1.00  5.41              
ATOM   1096  HA  CYS A  70     122.098  77.776  92.304  1.00  5.41              
ATOM   1097  CB  CYS A  70     121.036  79.423  91.370  1.00  5.41              
ATOM   1098  HB1 CYS A  70     121.017  80.504  91.483  1.00  5.41              
ATOM   1099  HB2 CYS A  70     120.063  79.040  91.687  1.00  5.41              
ATOM   1100  SG  CYS A  70     121.270  79.012  89.614  1.00  5.41              
ATOM   1101  HG  CYS A  70     120.949  77.711  89.656  1.00  5.41              
ATOM   1102  C   CYS A  70     123.545  79.377  92.050  1.00  5.41              
ATOM   1103  O   CYS A  70     124.160  79.946  92.955  1.00  5.41              
ATOM   1104  N   THR A  71     124.119  79.189  90.857  1.00  5.42              
ATOM   1105  H   THR A  71     123.583  78.747  90.121  1.00  5.42              
ATOM   1106  CA  THR A  71     125.559  79.452  90.659  1.00  5.42              
ATOM   1107  HA  THR A  71     125.978  79.878  91.570  1.00  5.42              
ATOM   1108  CB  THR A  71     126.361  78.150  90.449  1.00  5.42              
ATOM   1109  HB  THR A  71     127.419  78.414  90.443  1.00  5.42              
ATOM   1110  CG2 THR A  71     126.142  77.110  91.548  1.00  5.42              
ATOM   1111 1HG2 THR A  71     126.809  76.263  91.381  1.00  5.42              
ATOM   1112 2HG2 THR A  71     126.368  77.551  92.519  1.00  5.42              
ATOM   1113 3HG2 THR A  71     125.112  76.754  91.544  1.00  5.42              
ATOM   1114  OG1 THR A  71     126.066  77.528  89.221  1.00  5.42              
ATOM   1115  HG1 THR A  71     125.214  77.065  89.290  1.00  5.42              
ATOM   1116  C   THR A  71     125.870  80.509  89.592  1.00  5.42              
ATOM   1117  O   THR A  71     126.125  81.663  89.938  1.00  5.42              
ATOM   1118  N   LEU A  72     125.829  80.150  88.302  1.00  5.52              
ATOM   1119  H   LEU A  72     125.621  79.171  88.130  1.00  5.52              
ATOM   1120  CA  LEU A  72     126.155  80.992  87.138  1.00  5.52              
ATOM   1121  HA  LEU A  72     126.473  80.325  86.338  1.00  5.52              
ATOM   1122  CB  LEU A  72     124.887  81.742  86.644  1.00  5.52              
ATOM   1123  HB1 LEU A  72     125.204  82.574  86.021  1.00  5.52              
ATOM   1124  HB2 LEU A  72     124.374  82.177  87.498  1.00  5.52              
ATOM   1125  CG  LEU A  72     123.866  80.992  85.779  1.00  5.52              
ATOM   1126  HG  LEU A  72     123.077  81.702  85.530  1.00  5.52              
ATOM   1127  CD1 LEU A  72     124.497  80.533  84.466  1.00  5.52              
ATOM   1128 1HD1 LEU A  72     123.716  80.184  83.798  1.00  5.52              
ATOM   1129 2HD1 LEU A  72     125.006  81.371  83.986  1.00  5.52              
ATOM   1130 3HD1 LEU A  72     125.213  79.732  84.637  1.00  5.52              
ATOM   1131  CD2 LEU A  72     123.211  79.828  86.510  1.00  5.52              
ATOM   1132 1HD2 LEU A  72     122.408  79.412  85.904  1.00  5.52              
ATOM   1133 2HD2 LEU A  72     123.937  79.050  86.723  1.00  5.52              
ATOM   1134 3HD2 LEU A  72     122.785  80.183  87.447  1.00  5.52              
ATOM   1135  C   LEU A  72     127.345  81.957  87.333  1.00  5.52              
ATOM   1136  O   LEU A  72     127.209  83.175  87.208  1.00  5.52              
ATOM   1137  N   VAL A  73     128.512  81.412  87.690  1.00  5.55              
ATOM   1138  H   VAL A  73     128.556  80.410  87.790  1.00  5.55              
ATOM   1139  CA  VAL A  73     129.622  82.212  88.237  1.00  5.55              
ATOM   1140  HA  VAL A  73     129.153  82.724  89.037  1.00  5.55              
ATOM   1141  CB  VAL A  73     130.717  81.328  88.866  1.00  5.55              
ATOM   1142  HB  VAL A  73     131.522  81.973  89.219  1.00  5.55              
ATOM   1143  CG1 VAL A  73     130.156  80.577  90.081  1.00  5.55              
ATOM   1144 1HG1 VAL A  73     130.953  80.006  90.560  1.00  5.55              
ATOM   1145 2HG1 VAL A  73     129.766  81.288  90.810  1.00  5.55              
ATOM   1146 3HG1 VAL A  73     129.362  79.894  89.785  1.00  5.55              
ATOM   1147  CG2 VAL A  73     131.312  80.296  87.897  1.00  5.55              
ATOM   1148 1HG2 VAL A  73     132.077  79.716  88.413  1.00  5.55              
ATOM   1149 2HG2 VAL A  73     130.546  79.618  87.523  1.00  5.55              
ATOM   1150 3HG2 VAL A  73     131.791  80.803  87.060  1.00  5.55              
ATOM   1151  C   VAL A  73     130.241  83.234  87.269  1.00  5.55              
ATOM   1152  O   VAL A  73     130.603  84.355  87.647  1.00  5.55              
ATOM   1153  N   ASN A  74     130.284  82.856  85.995  1.00  5.68              
ATOM   1154  H   ASN A  74     129.920  81.946  85.770  1.00  5.68              
ATOM   1155  CA  ASN A  74     130.848  83.638  84.907  1.00  5.68              
ATOM   1156  HA  ASN A  74     131.295  84.556  85.297  1.00  5.68              
ATOM   1157  CB  ASN A  74     131.952  82.852  84.177  1.00  5.68              
ATOM   1158  HB1 ASN A  74     132.153  83.355  83.230  1.00  5.68              
ATOM   1159  HB2 ASN A  74     131.616  81.840  83.955  1.00  5.68              
ATOM   1160  CG  ASN A  74     133.257  82.784  84.942  1.00  5.68              
ATOM   1161  OD1 ASN A  74     133.318  82.872  86.155  1.00  5.68              
ATOM   1162  ND2 ASN A  74     134.360  82.633  84.247  1.00  5.68              
ATOM   1163 1HD2 ASN A  74     134.333  82.590  83.245  1.00  5.68              
ATOM   1164 2HD2 ASN A  74     135.213  82.595  84.776  1.00  5.68              
ATOM   1165  C   ASN A  74     129.721  84.043  83.967  1.00  5.68              
ATOM   1166  O   ASN A  74     129.403  83.315  83.030  1.00  5.68              
ATOM   1167  N   ILE A  75     129.069  85.164  84.277  1.00  5.59              
ATOM   1168  H   ILE A  75     129.341  85.655  85.114  1.00  5.59              
ATOM   1169  CA  ILE A  75     128.032  85.751  83.425  1.00  5.59              
ATOM   1170  HA  ILE A  75     127.331  84.956  83.182  1.00  5.59              
ATOM   1171  CB  ILE A  75     127.223  86.832  84.168  1.00  5.59              
ATOM   1172  HB  ILE A  75     127.934  87.590  84.474  1.00  5.59              
ATOM   1173  CG2 ILE A  75     126.188  87.511  83.251  1.00  5.59              
ATOM   1174 1HG2 ILE A  75     125.557  88.190  83.823  1.00  5.59              
ATOM   1175 2HG2 ILE A  75     126.692  88.093  82.477  1.00  5.59              
ATOM   1176 3HG2 ILE A  75     125.556  86.766  82.765  1.00  5.59              
ATOM   1177  CG1 ILE A  75     126.528  86.301  85.446  1.00  5.59              
ATOM   1178 1HG1 ILE A  75     126.126  87.150  85.996  1.00  5.59              
ATOM   1179 2HG1 ILE A  75     127.269  85.827  86.090  1.00  5.59              
ATOM   1180  CD1 ILE A  75     125.382  85.306  85.223  1.00  5.59              
ATOM   1181  HD1 ILE A  75     125.008  84.972  86.191  1.00  5.59              
ATOM   1182  HD2 ILE A  75     124.563  85.780  84.681  1.00  5.59              
ATOM   1183  HD3 ILE A  75     125.737  84.442  84.663  1.00  5.59              
ATOM   1184  C   ILE A  75     128.637  86.266  82.130  1.00  5.59              
ATOM   1185  O   ILE A  75     129.362  87.250  82.210  1.00  5.59              
ATOM   1186  N   PRO A  76     128.380  85.644  80.968  1.00  5.65              
ATOM   1187  CD  PRO A  76     127.500  84.498  80.742  1.00  5.65              
ATOM   1188  HD1 PRO A  76     126.485  84.716  81.077  1.00  5.65              
ATOM   1189  HD2 PRO A  76     127.880  83.616  81.251  1.00  5.65              
ATOM   1190  CG  PRO A  76     127.504  84.236  79.236  1.00  5.65              
ATOM   1191  HG1 PRO A  76     126.635  84.710  78.778  1.00  5.65              
ATOM   1192  HG2 PRO A  76     127.519  83.169  79.013  1.00  5.65              
ATOM   1193  CB  PRO A  76     128.785  84.929  78.773  1.00  5.65              
ATOM   1194  HB1 PRO A  76     128.733  85.193  77.716  1.00  5.65              
ATOM   1195  HB2 PRO A  76     129.641  84.280  78.960  1.00  5.65              
ATOM   1196  CA  PRO A  76     128.859  86.152  79.695  1.00  5.65              
ATOM   1197  HA  PRO A  76     129.885  86.510  79.777  1.00  5.65              
ATOM   1198  C   PRO A  76     127.934  87.275  79.183  1.00  5.65              
ATOM   1199  O   PRO A  76     126.872  87.515  79.765  1.00  5.65              
ATOM   1200  N   PRO A  77     128.278  87.921  78.058  1.00  5.90              
ATOM   1201  CD  PRO A  77     129.611  88.002  77.483  1.00  5.90              
ATOM   1202  HD1 PRO A  77     129.834  87.085  76.938  1.00  5.90              
ATOM   1203  HD2 PRO A  77     130.364  88.186  78.250  1.00  5.90              
ATOM   1204  CG  PRO A  77     129.556  89.177  76.510  1.00  5.90              
ATOM   1205  HG1 PRO A  77     130.267  89.061  75.692  1.00  5.90              
ATOM   1206  HG2 PRO A  77     129.735  90.109  77.048  1.00  5.90              
ATOM   1207  CB  PRO A  77     128.111  89.137  76.016  1.00  5.90              
ATOM   1208  HB1 PRO A  77     128.029  88.406  75.210  1.00  5.90              
ATOM   1209  HB2 PRO A  77     127.775  90.118  75.676  1.00  5.90              
ATOM   1210  CA  PRO A  77     127.320  88.661  77.241  1.00  5.90              
ATOM   1211  HA  PRO A  77     127.005  89.539  77.808  1.00  5.90              
ATOM   1212  C   PRO A  77     126.066  87.884  76.820  1.00  5.90              
ATOM   1213  O   PRO A  77     125.992  86.666  76.969  1.00  5.90              
ATOM   1214  N   GLN A  78     125.088  88.590  76.240  1.00  5.95              
ATOM   1215  H   GLN A  78     125.233  89.582  76.102  1.00  5.95              
ATOM   1216  CA  GLN A  78     123.822  88.030  75.740  1.00  5.95              
ATOM   1217  HA  GLN A  78     123.201  88.893  75.493  1.00  5.95              
ATOM   1218  CB  GLN A  78     124.078  87.262  74.425  1.00  5.95              
ATOM   1219  HB1 GLN A  78     124.316  86.223  74.662  1.00  5.95              
ATOM   1220  HB2 GLN A  78     124.933  87.693  73.901  1.00  5.95              
ATOM   1221  CG  GLN A  78     122.870  87.316  73.475  1.00  5.95              
ATOM   1222  HG1 GLN A  78     122.828  88.295  72.999  1.00  5.95              
ATOM   1223  HG2 GLN A  78     121.950  87.185  74.038  1.00  5.95              
ATOM   1224  CD  GLN A  78     122.934  86.243  72.395  1.00  5.95              
ATOM   1225  OE1 GLN A  78     123.850  86.171  71.594  1.00  5.95              
ATOM   1226  NE2 GLN A  78     121.959  85.361  72.312  1.00  5.95              
ATOM   1227 1HE2 GLN A  78     121.197  85.363  72.979  1.00  5.95              
ATOM   1228 2HE2 GLN A  78     122.057  84.681  71.582  1.00  5.95              
ATOM   1229  C   GLN A  78     122.998  87.214  76.766  1.00  5.95              
ATOM   1230  O   GLN A  78     122.106  86.456  76.382  1.00  5.95              
ATOM   1231  N   SER A  79     123.286  87.344  78.069  1.00  5.87              
ATOM   1232  H   SER A  79     124.045  87.963  78.309  1.00  5.87              
ATOM   1233  CA  SER A  79     122.904  86.339  79.073  1.00  5.87              
ATOM   1234  HA  SER A  79     123.364  85.406  78.746  1.00  5.87              
ATOM   1235  CB  SER A  79     123.542  86.650  80.438  1.00  5.87              
ATOM   1236  HB1 SER A  79     124.557  87.013  80.289  1.00  5.87              
ATOM   1237  HB2 SER A  79     123.603  85.718  81.001  1.00  5.87              
ATOM   1238  OG  SER A  79     122.826  87.581  81.228  1.00  5.87              
ATOM   1239  HG  SER A  79     122.748  88.444  80.794  1.00  5.87              
ATOM   1240  C   SER A  79     121.410  86.011  79.220  1.00  5.87              
ATOM   1241  O   SER A  79     121.068  84.946  79.732  1.00  5.87              
ATOM   1242  N   PHE A  80     120.519  86.876  78.725  1.00  5.82              
ATOM   1243  H   PHE A  80     120.877  87.704  78.272  1.00  5.82              
ATOM   1244  CA  PHE A  80     119.073  86.732  78.881  1.00  5.82              
ATOM   1245  HA  PHE A  80     118.840  85.682  79.058  1.00  5.82              
ATOM   1246  CB  PHE A  80     118.632  87.540  80.120  1.00  5.82              
ATOM   1247  HB1 PHE A  80     117.548  87.478  80.225  1.00  5.82              
ATOM   1248  HB2 PHE A  80     118.885  88.581  79.925  1.00  5.82              
ATOM   1249  CG  PHE A  80     119.205  87.139  81.469  1.00  5.82              
ATOM   1250  CD1 PHE A  80     119.921  88.077  82.237  1.00  5.82              
ATOM   1251  HD1 PHE A  80     120.116  89.065  81.845  1.00  5.82              
ATOM   1252  CE1 PHE A  80     120.419  87.726  83.503  1.00  5.82              
ATOM   1253  HE1 PHE A  80     120.992  88.446  84.067  1.00  5.82              
ATOM   1254  CZ  PHE A  80     120.192  86.436  84.015  1.00  5.82              
ATOM   1255  HZ  PHE A  80     120.590  86.157  84.978  1.00  5.82              
ATOM   1256  CE2 PHE A  80     119.464  85.502  83.259  1.00  5.82              
ATOM   1257  HE2 PHE A  80     119.298  84.509  83.648  1.00  5.82              
ATOM   1258  CD2 PHE A  80     118.972  85.852  81.989  1.00  5.82              
ATOM   1259  HD2 PHE A  80     118.423  85.128  81.405  1.00  5.82              
ATOM   1260  C   PHE A  80     118.242  87.151  77.655  1.00  5.82              
ATOM   1261  O   PHE A  80     117.108  87.615  77.804  1.00  5.82              
ATOM   1262  N   SER A  81     118.769  86.968  76.438  1.00  5.65              
ATOM   1263  H   SER A  81     119.718  86.611  76.376  1.00  5.65              
ATOM   1264  CA  SER A  81     118.084  87.307  75.171  1.00  5.65              
ATOM   1265  HA  SER A  81     118.043  88.385  75.082  1.00  5.65              
ATOM   1266  CB  SER A  81     118.885  86.779  73.972  1.00  5.65              
ATOM   1267  HB1 SER A  81     119.776  87.396  73.862  1.00  5.65              
ATOM   1268  HB2 SER A  81     118.291  86.890  73.064  1.00  5.65              
ATOM   1269  OG  SER A  81     119.288  85.418  74.108  1.00  5.65              
ATOM   1270  HG  SER A  81     118.572  84.888  74.500  1.00  5.65              
ATOM   1271  C   SER A  81     116.625  86.848  75.041  1.00  5.65              
ATOM   1272  O   SER A  81     115.870  87.401  74.245  1.00  5.65              
ATOM   1273  N   HIS A  82     116.228  85.828  75.799  1.00  5.56              
ATOM   1274  H   HIS A  82     116.916  85.420  76.412  1.00  5.56              
ATOM   1275  CA  HIS A  82     114.979  85.103  75.627  1.00  5.56              
ATOM   1276  HA  HIS A  82     114.747  85.067  74.562  1.00  5.56              
ATOM   1277  CB  HIS A  82     115.208  83.659  76.103  1.00  5.56              
ATOM   1278  HB1 HIS A  82     114.282  83.095  75.981  1.00  5.56              
ATOM   1279  HB2 HIS A  82     115.460  83.661  77.163  1.00  5.56              
ATOM   1280  CG  HIS A  82     116.313  82.945  75.355  1.00  5.56              
ATOM   1281  ND1 HIS A  82     117.678  83.255  75.410  1.00  5.56              
ATOM   1282  CE1 HIS A  82     118.287  82.389  74.587  1.00  5.56              
ATOM   1283  HE1 HIS A  82     119.353  82.367  74.397  1.00  5.56              
ATOM   1284  NE2 HIS A  82     117.386  81.570  74.019  1.00  5.56              
ATOM   1285  HE2 HIS A  82     117.597  80.850  73.343  1.00  5.56              
ATOM   1286  CD2 HIS A  82     116.136  81.903  74.492  1.00  5.56              
ATOM   1287  HD2 HIS A  82     115.190  81.450  74.228  1.00  5.56              
ATOM   1288  C   HIS A  82     113.738  85.711  76.285  1.00  5.56              
ATOM   1289  O   HIS A  82     112.627  85.322  75.925  1.00  5.56              
ATOM   1290  N   LEU A  83     113.907  86.627  77.243  1.00  5.45              
ATOM   1291  H   LEU A  83     114.848  86.958  77.412  1.00  5.45              
ATOM   1292  CA  LEU A  83     112.886  86.965  78.246  1.00  5.45              
ATOM   1293  HA  LEU A  83     111.934  86.515  77.966  1.00  5.45              
ATOM   1294  CB  LEU A  83     113.311  86.359  79.604  1.00  5.45              
ATOM   1295  HB1 LEU A  83     112.511  86.542  80.323  1.00  5.45              
ATOM   1296  HB2 LEU A  83     114.199  86.888  79.954  1.00  5.45              
ATOM   1297  CG  LEU A  83     113.638  84.855  79.600  1.00  5.45              
ATOM   1298  HG  LEU A  83     114.509  84.670  78.974  1.00  5.45              
ATOM   1299  CD1 LEU A  83     113.974  84.395  81.014  1.00  5.45              
ATOM   1300 1HD1 LEU A  83     114.259  83.342  81.006  1.00  5.45              
ATOM   1301 2HD1 LEU A  83     114.808  84.981  81.402  1.00  5.45              
ATOM   1302 3HD1 LEU A  83     113.104  84.536  81.653  1.00  5.45              
ATOM   1303  CD2 LEU A  83     112.476  83.998  79.110  1.00  5.45              
ATOM   1304 1HD2 LEU A  83     112.726  82.944  79.222  1.00  5.45              
ATOM   1305 2HD2 LEU A  83     111.575  84.239  79.670  1.00  5.45              
ATOM   1306 3HD2 LEU A  83     112.279  84.170  78.058  1.00  5.45              
ATOM   1307  C   LEU A  83     112.636  88.479  78.333  1.00  5.45              
ATOM   1308  O   LEU A  83     112.904  89.075  79.372  1.00  5.45              
ATOM   1309  N   PRO A  84     112.210  89.142  77.244  1.00  5.43              
ATOM   1310  CD  PRO A  84     111.818  88.572  75.962  1.00  5.43              
ATOM   1311  HD1 PRO A  84     111.068  87.790  76.079  1.00  5.43              
ATOM   1312  HD2 PRO A  84     112.699  88.178  75.454  1.00  5.43              
ATOM   1313  CG  PRO A  84     111.261  89.737  75.150  1.00  5.43              
ATOM   1314  HG1 PRO A  84     110.208  89.887  75.393  1.00  5.43              
ATOM   1315  HG2 PRO A  84     111.396  89.585  74.078  1.00  5.43              
ATOM   1316  CB  PRO A  84     112.088  90.912  75.668  1.00  5.43              
ATOM   1317  HB1 PRO A  84     111.591  91.867  75.490  1.00  5.43              
ATOM   1318  HB2 PRO A  84     113.071  90.904  75.192  1.00  5.43              
ATOM   1319  CA  PRO A  84     112.244  90.599  77.161  1.00  5.43              
ATOM   1320  HA  PRO A  84     113.222  90.956  77.488  1.00  5.43              
ATOM   1321  C   PRO A  84     111.185  91.360  77.977  1.00  5.43              
ATOM   1322  O   PRO A  84     111.409  92.540  78.248  1.00  5.43              
ATOM   1323  N   GLU A  85     110.071  90.738  78.390  1.00  5.33              
ATOM   1324  H   GLU A  85     109.917  89.766  78.151  1.00  5.33              
ATOM   1325  CA  GLU A  85     109.207  91.337  79.423  1.00  5.33              
ATOM   1326  HA  GLU A  85     109.569  92.352  79.571  1.00  5.33              
ATOM   1327  CB  GLU A  85     107.730  91.550  79.041  1.00  5.33              
ATOM   1328  HB1 GLU A  85     107.079  91.156  79.822  1.00  5.33              
ATOM   1329  HB2 GLU A  85     107.518  91.003  78.121  1.00  5.33              
ATOM   1330  CG  GLU A  85     107.388  93.048  78.824  1.00  5.33              
ATOM   1331  HG1 GLU A  85     106.406  93.089  78.347  1.00  5.33              
ATOM   1332  HG2 GLU A  85     108.100  93.466  78.108  1.00  5.33              
ATOM   1333  CD  GLU A  85     107.357  93.954  80.085  1.00  5.33              
ATOM   1334  OE1 GLU A  85     106.425  94.790  80.193  1.00  5.33              
ATOM   1335  OE2 GLU A  85     108.298  93.934  80.921  1.00  5.33              
ATOM   1336  C   GLU A  85     109.412  90.704  80.797  1.00  5.33              
ATOM   1337  O   GLU A  85     108.931  89.607  81.090  1.00  5.33              
ATOM   1338  N   LEU A  86     110.175  91.433  81.621  1.00  5.31              
ATOM   1339  H   LEU A  86     110.429  92.355  81.291  1.00  5.31              
ATOM   1340  CA  LEU A  86     110.800  90.970  82.851  1.00  5.31              
ATOM   1341  HA  LEU A  86     110.121  90.255  83.318  1.00  5.31              
ATOM   1342  CB  LEU A  86     112.095  90.207  82.505  1.00  5.31              
ATOM   1343  HB1 LEU A  86     112.929  90.905  82.425  1.00  5.31              
ATOM   1344  HB2 LEU A  86     111.964  89.745  81.530  1.00  5.31              
ATOM   1345  CG  LEU A  86     112.446  89.065  83.474  1.00  5.31              
ATOM   1346  HG  LEU A  86     111.709  88.269  83.364  1.00  5.31              
ATOM   1347  CD1 LEU A  86     113.815  88.500  83.095  1.00  5.31              
ATOM   1348 1HD1 LEU A  86     114.020  87.611  83.687  1.00  5.31              
ATOM   1349 2HD1 LEU A  86     113.813  88.221  82.041  1.00  5.31              
ATOM   1350 3HD1 LEU A  86     114.590  89.248  83.261  1.00  5.31              
ATOM   1351  CD2 LEU A  86     112.460  89.502  84.942  1.00  5.31              
ATOM   1352 1HD2 LEU A  86     112.913  88.734  85.565  1.00  5.31              
ATOM   1353 2HD2 LEU A  86     113.024  90.425  85.043  1.00  5.31              
ATOM   1354 3HD2 LEU A  86     111.437  89.654  85.281  1.00  5.31              
ATOM   1355  C   LEU A  86     111.012  92.137  83.839  1.00  5.31              
ATOM   1356  O   LEU A  86     112.110  92.639  84.089  1.00  5.31              
ATOM   1357  N   ARG A  87     109.894  92.573  84.416  1.00  5.19              
ATOM   1358  H   ARG A  87     109.057  92.072  84.156  1.00  5.19              
ATOM   1359  CA  ARG A  87     109.776  93.592  85.463  1.00  5.19              
ATOM   1360  HA  ARG A  87     110.130  94.527  85.037  1.00  5.19              
ATOM   1361  CB  ARG A  87     108.261  93.686  85.803  1.00  5.19              
ATOM   1362  HB1 ARG A  87     107.951  92.706  86.156  1.00  5.19              
ATOM   1363  HB2 ARG A  87     107.715  93.880  84.877  1.00  5.19              
ATOM   1364  CG  ARG A  87     107.762  94.703  86.855  1.00  5.19              
ATOM   1365  HG1 ARG A  87     107.708  95.685  86.394  1.00  5.19              
ATOM   1366  HG2 ARG A  87     108.447  94.740  87.700  1.00  5.19              
ATOM   1367  CD  ARG A  87     106.351  94.314  87.360  1.00  5.19              
ATOM   1368  HD1 ARG A  87     106.420  93.335  87.839  1.00  5.19              
ATOM   1369  HD2 ARG A  87     105.686  94.224  86.498  1.00  5.19              
ATOM   1370  NE  ARG A  87     105.772  95.292  88.320  1.00  5.19              
ATOM   1371  HE  ARG A  87     106.225  96.185  88.384  1.00  5.19              
ATOM   1372  CZ  ARG A  87     104.693  95.117  89.079  1.00  5.19              
ATOM   1373  NH1 ARG A  87     104.018  94.000  89.073  1.00  5.19              
ATOM   1374 1HH1 ARG A  87     104.305  93.264  88.449  1.00  5.19              
ATOM   1375 2HH1 ARG A  87     103.213  93.862  89.665  1.00  5.19              
ATOM   1376  NH2 ARG A  87     104.245  96.059  89.869  1.00  5.19              
ATOM   1377 1HH2 ARG A  87     104.702  96.953  89.939  1.00  5.19              
ATOM   1378 2HH2 ARG A  87     103.414  95.882  90.410  1.00  5.19              
ATOM   1379  C   ARG A  87     110.595  93.314  86.711  1.00  5.19              
ATOM   1380  O   ARG A  87     111.286  94.258  87.157  1.00  5.19              
ATOM   1381  N   THR A  88     110.474  92.085  87.265  1.00  4.69              
ATOM   1382  H   THR A  88     109.905  91.368  86.816  1.00  4.69              
ATOM   1383  CA  THR A  88     111.132  91.832  88.570  1.00  4.69              
ATOM   1384  HA  THR A  88     111.758  92.689  88.815  1.00  4.69              
ATOM   1385  CB  THR A  88     110.187  91.734  89.781  1.00  4.69              
ATOM   1386  HB  THR A  88     110.794  91.789  90.686  1.00  4.69              
ATOM   1387  CG2 THR A  88     109.140  92.846  89.833  1.00  4.69              
ATOM   1388 1HG2 THR A  88     108.627  92.807  90.793  1.00  4.69              
ATOM   1389 2HG2 THR A  88     109.621  93.815  89.725  1.00  4.69              
ATOM   1390 3HG2 THR A  88     108.413  92.699  89.036  1.00  4.69              
ATOM   1391  OG1 THR A  88     109.477  90.533  89.807  1.00  4.69              
ATOM   1392  HG1 THR A  88     110.138  89.825  89.763  1.00  4.69              
ATOM   1393  C   THR A  88     112.101  90.681  88.442  1.00  4.69              
ATOM   1394  O   THR A  88     111.754  89.520  88.678  1.00  4.69              
ATOM   1395  N   LEU A  89     113.319  91.046  88.040  1.00  4.75              
ATOM   1396  H   LEU A  89     113.501  92.022  87.841  1.00  4.75              
ATOM   1397  CA  LEU A  89     114.468  90.170  88.118  1.00  4.75              
ATOM   1398  HA  LEU A  89     114.123  89.149  87.951  1.00  4.75              
ATOM   1399  CB  LEU A  89     115.476  90.529  87.001  1.00  4.75              
ATOM   1400  HB1 LEU A  89     115.969  91.459  87.274  1.00  4.75              
ATOM   1401  HB2 LEU A  89     114.922  90.714  86.083  1.00  4.75              
ATOM   1402  CG  LEU A  89     116.568  89.486  86.677  1.00  4.75              
ATOM   1403  HG  LEU A  89     117.277  89.461  87.491  1.00  4.75              
ATOM   1404  CD1 LEU A  89     116.051  88.067  86.409  1.00  4.75              
ATOM   1405 1HD1 LEU A  89     116.888  87.409  86.177  1.00  4.75              
ATOM   1406 2HD1 LEU A  89     115.549  87.670  87.289  1.00  4.75              
ATOM   1407 3HD1 LEU A  89     115.355  88.077  85.575  1.00  4.75              
ATOM   1408  CD2 LEU A  89     117.337  89.904  85.420  1.00  4.75              
ATOM   1409 1HD2 LEU A  89     118.143  89.197  85.225  1.00  4.75              
ATOM   1410 2HD2 LEU A  89     116.664  89.919  84.561  1.00  4.75              
ATOM   1411 3HD2 LEU A  89     117.763  90.894  85.554  1.00  4.75              
ATOM   1412  C   LEU A  89     115.041  90.251  89.545  1.00  4.75              
ATOM   1413  O   LEU A  89     115.805  91.162  89.910  1.00  4.75              
ATOM   1414  N   LEU A  90     114.715  89.250  90.372  1.00  4.73              
ATOM   1415  H   LEU A  90     114.119  88.511  90.010  1.00  4.73              
ATOM   1416  CA  LEU A  90     115.726  88.910  91.397  1.00  4.73              
ATOM   1417  HA  LEU A  90     115.966  89.785  91.994  1.00  4.73              
ATOM   1418  CB  LEU A  90     115.123  87.780  92.264  1.00  4.73              
ATOM   1419  HB1 LEU A  90     115.173  86.860  91.679  1.00  4.73              
ATOM   1420  HB2 LEU A  90     114.069  87.992  92.452  1.00  4.73              
ATOM   1421  CG  LEU A  90     115.811  87.537  93.617  1.00  4.73              
ATOM   1422  HG  LEU A  90     116.892  87.542  93.482  1.00  4.73              
ATOM   1423  CD1 LEU A  90     115.418  88.605  94.639  1.00  4.73              
ATOM   1424 1HD1 LEU A  90     116.094  88.561  95.494  1.00  4.73              
ATOM   1425 2HD1 LEU A  90     115.474  89.572  94.166  1.00  4.73              
ATOM   1426 3HD1 LEU A  90     114.392  88.448  94.976  1.00  4.73              
ATOM   1427  CD2 LEU A  90     115.392  86.190  94.208  1.00  4.73              
ATOM   1428 1HD2 LEU A  90     115.930  86.016  95.140  1.00  4.73              
ATOM   1429 2HD2 LEU A  90     114.320  86.180  94.404  1.00  4.73              
ATOM   1430 3HD2 LEU A  90     115.637  85.394  93.504  1.00  4.73              
ATOM   1431  C   LEU A  90     116.960  88.424  90.616  1.00  4.73              
ATOM   1432  O   LEU A  90     116.809  88.082  89.455  1.00  4.73              
ATOM   1433  N   LEU A  91     118.186  88.410  91.121  1.00  5.32              
ATOM   1434  H   LEU A  91     118.390  88.804  92.031  1.00  5.32              
ATOM   1435  CA  LEU A  91     119.294  88.029  90.238  1.00  5.32              
ATOM   1436  HA  LEU A  91     118.971  87.224  89.577  1.00  5.32              
ATOM   1437  CB  LEU A  91     119.700  89.261  89.376  1.00  5.32              
ATOM   1438  HB1 LEU A  91     120.088  90.055  90.010  1.00  5.32              
ATOM   1439  HB2 LEU A  91     118.786  89.672  88.962  1.00  5.32              
ATOM   1440  CG  LEU A  91     120.653  89.074  88.176  1.00  5.32              
ATOM   1441  HG  LEU A  91     120.307  89.722  87.374  1.00  5.32              
ATOM   1442  CD1 LEU A  91     122.080  89.516  88.505  1.00  5.32              
ATOM   1443 1HD1 LEU A  91     122.713  89.393  87.625  1.00  5.32              
ATOM   1444 2HD1 LEU A  91     122.072  90.572  88.775  1.00  5.32              
ATOM   1445 3HD1 LEU A  91     122.466  88.948  89.344  1.00  5.32              
ATOM   1446  CD2 LEU A  91     120.708  87.659  87.607  1.00  5.32              
ATOM   1447 1HD2 LEU A  91     121.351  87.643  86.728  1.00  5.32              
ATOM   1448 2HD2 LEU A  91     121.076  86.949  88.347  1.00  5.32              
ATOM   1449 3HD2 LEU A  91     119.702  87.366  87.299  1.00  5.32              
ATOM   1450  C   LEU A  91     120.424  87.445  91.052  1.00  5.32              
ATOM   1451  O   LEU A  91     120.416  86.242  91.303  1.00  5.32              
ATOM   1452  N   THR A  92     121.345  88.264  91.573  1.00  5.32              
ATOM   1453  H   THR A  92     121.197  89.261  91.509  1.00  5.32              
ATOM   1454  CA  THR A  92     122.042  87.729  92.732  1.00  5.32              
ATOM   1455  HA  THR A  92     122.357  86.717  92.473  1.00  5.32              
ATOM   1456  CB  THR A  92     123.279  88.437  93.274  1.00  5.32              
ATOM   1457  HB  THR A  92     123.028  89.153  94.050  1.00  5.32              
ATOM   1458  CG2 THR A  92     124.130  87.329  93.880  1.00  5.32              
ATOM   1459 1HG2 THR A  92     124.835  87.726  94.588  1.00  5.32              
ATOM   1460 2HG2 THR A  92     123.530  86.620  94.442  1.00  5.32              
ATOM   1461 3HG2 THR A  92     124.649  86.809  93.085  1.00  5.32              
ATOM   1462  OG1 THR A  92     124.037  89.057  92.272  1.00  5.32              
ATOM   1463  HG1 THR A  92     124.955  88.894  92.538  1.00  5.32              
ATOM   1464  C   THR A  92     121.028  87.648  93.870  1.00  5.32              
ATOM   1465  O   THR A  92     120.468  88.642  94.328  1.00  5.32              
ATOM   1466  N   ASN A  93     120.848  86.440  94.366  1.00  5.29              
ATOM   1467  H   ASN A  93     121.125  85.655  93.790  1.00  5.29              
ATOM   1468  CA  ASN A  93     120.714  86.233  95.806  1.00  5.29              
ATOM   1469  HA  ASN A  93     121.169  87.047  96.362  1.00  5.29              
ATOM   1470  CB  ASN A  93     119.217  86.186  96.173  1.00  5.29              
ATOM   1471  HB1 ASN A  93     118.715  85.495  95.508  1.00  5.29              
ATOM   1472  HB2 ASN A  93     118.784  87.171  96.001  1.00  5.29              
ATOM   1473  CG  ASN A  93     118.906  85.778  97.608  1.00  5.29              
ATOM   1474  OD1 ASN A  93     118.413  86.563  98.398  1.00  5.29              
ATOM   1475  ND2 ASN A  93     119.125  84.537  97.984  1.00  5.29              
ATOM   1476 1HD2 ASN A  93     119.662  83.904  97.403  1.00  5.29              
ATOM   1477 2HD2 ASN A  93     118.955  84.324  98.950  1.00  5.29              
ATOM   1478  C   ASN A  93     121.476  84.941  96.123  1.00  5.29              
ATOM   1479  O   ASN A  93     120.961  83.842  95.868  1.00  5.29              
ATOM   1480  N   ASN A  94     122.717  85.095  96.601  1.00  5.26              
ATOM   1481  H   ASN A  94     123.065  86.033  96.767  1.00  5.26              
ATOM   1482  CA  ASN A  94     123.680  84.019  96.854  1.00  5.26              
ATOM   1483  HA  ASN A  94     124.607  84.480  97.193  1.00  5.26              
ATOM   1484  CB  ASN A  94     123.158  83.154  98.025  1.00  5.26              
ATOM   1485  HB1 ASN A  94     122.376  82.487  97.665  1.00  5.26              
ATOM   1486  HB2 ASN A  94     122.732  83.792  98.797  1.00  5.26              
ATOM   1487  CG  ASN A  94     124.246  82.326  98.687  1.00  5.26              
ATOM   1488  OD1 ASN A  94     125.371  82.760  98.875  1.00  5.26              
ATOM   1489  ND2 ASN A  94     123.945  81.113  99.090  1.00  5.26              
ATOM   1490 1HD2 ASN A  94     123.007  80.731  98.961  1.00  5.26              
ATOM   1491 2HD2 ASN A  94     124.675  80.582  99.520  1.00  5.26              
ATOM   1492  C   ASN A  94     124.071  83.200  95.595  1.00  5.26              
ATOM   1493  O   ASN A  94     124.654  82.126  95.699  1.00  5.26              
ATOM   1494  N   HIS A  95     123.825  83.716  94.383  1.00  4.99              
ATOM   1495  H   HIS A  95     123.298  84.571  94.339  1.00  4.99              
ATOM   1496  CA  HIS A  95     124.635  83.353  93.211  1.00  4.99              
ATOM   1497  HA  HIS A  95     124.719  82.269  93.127  1.00  4.99              
ATOM   1498  CB  HIS A  95     124.070  83.915  91.901  1.00  4.99              
ATOM   1499  HB1 HIS A  95     124.844  83.831  91.135  1.00  4.99              
ATOM   1500  HB2 HIS A  95     123.855  84.974  92.022  1.00  4.99              
ATOM   1501  CG  HIS A  95     122.841  83.266  91.353  1.00  4.99              
ATOM   1502  ND1 HIS A  95     121.552  83.484  91.824  1.00  4.99              
ATOM   1503  CE1 HIS A  95     120.743  83.033  90.860  1.00  4.99              
ATOM   1504  HE1 HIS A  95     119.673  83.112  90.897  1.00  4.99              
ATOM   1505  NE2 HIS A  95     121.446  82.512  89.840  1.00  4.99              
ATOM   1506  HE2 HIS A  95     121.057  82.116  88.994  1.00  4.99              
ATOM   1507  CD2 HIS A  95     122.780  82.655  90.137  1.00  4.99              
ATOM   1508  HD2 HIS A  95     123.623  82.423  89.509  1.00  4.99              
ATOM   1509  C   HIS A  95     126.048  83.939  93.382  1.00  4.99              
ATOM   1510  O   HIS A  95     126.286  85.094  93.046  1.00  4.99              
ATOM   1511  N   MET A  96     127.000  83.228  93.972  1.00  5.38              
ATOM   1512  H   MET A  96     126.767  82.301  94.306  1.00  5.38              
ATOM   1513  CA  MET A  96     128.230  83.857  94.478  1.00  5.38              
ATOM   1514  HA  MET A  96     127.952  84.784  94.983  1.00  5.38              
ATOM   1515  CB  MET A  96     128.837  82.937  95.556  1.00  5.38              
ATOM   1516  HB1 MET A  96     129.835  83.293  95.819  1.00  5.38              
ATOM   1517  HB2 MET A  96     128.935  81.928  95.151  1.00  5.38              
ATOM   1518  CG  MET A  96     128.027  82.886  96.855  1.00  5.38              
ATOM   1519  HG1 MET A  96     126.976  82.704  96.635  1.00  5.38              
ATOM   1520  HG2 MET A  96     128.104  83.853  97.353  1.00  5.38              
ATOM   1521  SD  MET A  96     128.615  81.601  97.991  1.00  5.38              
ATOM   1522  CE  MET A  96     127.559  80.232  97.443  1.00  5.38              
ATOM   1523  HE1 MET A  96     127.794  79.340  98.022  1.00  5.38              
ATOM   1524  HE2 MET A  96     126.510  80.495  97.595  1.00  5.38              
ATOM   1525  HE3 MET A  96     127.726  80.034  96.385  1.00  5.38              
ATOM   1526  C   MET A  96     129.320  84.246  93.457  1.00  5.38              
ATOM   1527  O   MET A  96     130.279  83.490  93.283  1.00  5.38              
ATOM   1528  N   ARG A  97     129.171  85.370  92.719  1.00  6.07              
ATOM   1529  H   ARG A  97     128.335  85.927  92.854  1.00  6.07              
ATOM   1530  CA  ARG A  97     129.936  85.522  91.458  1.00  6.07              
ATOM   1531  HA  ARG A  97     130.968  85.221  91.656  1.00  6.07              
ATOM   1532  CB  ARG A  97     129.306  84.499  90.524  1.00  6.07              
ATOM   1533  HB1 ARG A  97     129.049  83.587  91.062  1.00  6.07              
ATOM   1534  HB2 ARG A  97     130.136  84.206  89.903  1.00  6.07              
ATOM   1535  CG  ARG A  97     128.071  84.850  89.658  1.00  6.07              
ATOM   1536  HG1 ARG A  97     127.428  83.971  89.651  1.00  6.07              
ATOM   1537  HG2 ARG A  97     128.400  85.027  88.636  1.00  6.07              
ATOM   1538  CD  ARG A  97     127.201  86.034  90.044  1.00  6.07              
ATOM   1539  HD1 ARG A  97     127.741  86.959  89.863  1.00  6.07              
ATOM   1540  HD2 ARG A  97     126.958  85.991  91.096  1.00  6.07              
ATOM   1541  NE  ARG A  97     125.973  86.061  89.242  1.00  6.07              
ATOM   1542  HE  ARG A  97     125.843  85.312  88.579  1.00  6.07              
ATOM   1543  CZ  ARG A  97     125.124  87.064  89.262  1.00  6.07              
ATOM   1544  NH1 ARG A  97     125.333  88.077  90.049  1.00  6.07              
ATOM   1545 1HH1 ARG A  97     126.120  88.026  90.684  1.00  6.07              
ATOM   1546 2HH1 ARG A  97     124.630  88.776  90.224  1.00  6.07              
ATOM   1547  NH2 ARG A  97     124.073  87.092  88.498  1.00  6.07              
ATOM   1548 1HH2 ARG A  97     123.895  86.325  87.878  1.00  6.07              
ATOM   1549 2HH2 ARG A  97     123.490  87.912  88.485  1.00  6.07              
ATOM   1550  C   ARG A  97     130.034  86.896  90.768  1.00  6.07              
ATOM   1551  O   ARG A  97     129.649  87.950  91.285  1.00  6.07              
ATOM   1552  N   TYR A  98     130.485  86.817  89.510  1.00  5.51              
ATOM   1553  H   TYR A  98     130.645  85.884  89.146  1.00  5.51              
ATOM   1554  CA  TYR A  98     130.732  87.912  88.568  1.00  5.51              
ATOM   1555  HA  TYR A  98     131.119  88.771  89.116  1.00  5.51              
ATOM   1556  CB  TYR A  98     131.837  87.380  87.625  1.00  5.51              
ATOM   1557  HB1 TYR A  98     131.370  86.830  86.807  1.00  5.51              
ATOM   1558  HB2 TYR A  98     132.452  86.656  88.163  1.00  5.51              
ATOM   1559  CG  TYR A  98     132.789  88.404  87.042  1.00  5.51              
ATOM   1560  CD1 TYR A  98     134.088  88.556  87.568  1.00  5.51              
ATOM   1561  HD1 TYR A  98     134.404  87.957  88.412  1.00  5.51              
ATOM   1562  CE1 TYR A  98     134.997  89.440  86.952  1.00  5.51              
ATOM   1563  HE1 TYR A  98     136.008  89.539  87.316  1.00  5.51              
ATOM   1564  CZ  TYR A  98     134.592  90.200  85.835  1.00  5.51              
ATOM   1565  OH  TYR A  98     135.470  91.013  85.204  1.00  5.51              
ATOM   1566  HH  TYR A  98     135.008  91.656  84.650  1.00  5.51              
ATOM   1567  CE2 TYR A  98     133.280  90.082  85.341  1.00  5.51              
ATOM   1568  HE2 TYR A  98     132.969  90.675  84.496  1.00  5.51              
ATOM   1569  CD2 TYR A  98     132.405  89.145  85.913  1.00  5.51              
ATOM   1570  HD2 TYR A  98     131.447  88.968  85.460  1.00  5.51              
ATOM   1571  C   TYR A  98     129.489  88.347  87.762  1.00  5.51              
ATOM   1572  O   TYR A  98     128.526  87.592  87.639  1.00  5.51              
ATOM   1573  N   ILE A  99     129.533  89.526  87.130  1.00  5.48              
ATOM   1574  H   ILE A  99     130.352  90.109  87.254  1.00  5.48              
ATOM   1575  CA  ILE A  99     128.644  89.898  86.010  1.00  5.48              
ATOM   1576  HA  ILE A  99     128.223  89.000  85.577  1.00  5.48              
ATOM   1577  CB  ILE A  99     127.468  90.792  86.455  1.00  5.48              
ATOM   1578  HB  ILE A  99     127.878  91.691  86.913  1.00  5.48              
ATOM   1579  CG2 ILE A  99     126.623  91.199  85.229  1.00  5.48              
ATOM   1580 1HG2 ILE A  99     125.846  91.906  85.508  1.00  5.48              
ATOM   1581 2HG2 ILE A  99     127.238  91.709  84.490  1.00  5.48              
ATOM   1582 3HG2 ILE A  99     126.170  90.319  84.771  1.00  5.48              
ATOM   1583  CG1 ILE A  99     126.588  90.081  87.503  1.00  5.48              
ATOM   1584 1HG1 ILE A  99     127.182  89.893  88.397  1.00  5.48              
ATOM   1585 2HG1 ILE A  99     126.244  89.126  87.108  1.00  5.48              
ATOM   1586  CD1 ILE A  99     125.371  90.900  87.926  1.00  5.48              
ATOM   1587  HD1 ILE A  99     124.913  90.439  88.798  1.00  5.48              
ATOM   1588  HD2 ILE A  99     125.691  91.914  88.169  1.00  5.48              
ATOM   1589  HD3 ILE A  99     124.632  90.929  87.126  1.00  5.48              
ATOM   1590  C   ILE A  99     129.501  90.592  84.945  1.00  5.48              
ATOM   1591  O   ILE A  99     130.096  91.624  85.241  1.00  5.48              
ATOM   1592  N   GLN A 100     129.645  90.011  83.747  1.00  5.71              
ATOM   1593  H   GLN A 100     129.162  89.151  83.533  1.00  5.71              
ATOM   1594  CA  GLN A 100     130.366  90.668  82.649  1.00  5.71              
ATOM   1595  HA  GLN A 100     131.142  91.309  83.069  1.00  5.71              
ATOM   1596  CB  GLN A 100     131.081  89.656  81.710  1.00  5.71              
ATOM   1597  HB1 GLN A 100     131.680  90.219  80.994  1.00  5.71              
ATOM   1598  HB2 GLN A 100     130.330  89.131  81.124  1.00  5.71              
ATOM   1599  CG  GLN A 100     132.044  88.652  82.380  1.00  5.71              
ATOM   1600  HG1 GLN A 100     131.570  88.217  83.258  1.00  5.71              
ATOM   1601  HG2 GLN A 100     132.939  89.185  82.696  1.00  5.71              
ATOM   1602  CD  GLN A 100     132.478  87.493  81.474  1.00  5.71              
ATOM   1603  OE1 GLN A 100     132.598  86.353  81.897  1.00  5.71              
ATOM   1604  NE2 GLN A 100     132.773  87.716  80.208  1.00  5.71              
ATOM   1605 1HE2 GLN A 100     132.745  88.645  79.833  1.00  5.71              
ATOM   1606 2HE2 GLN A 100     133.079  86.918  79.683  1.00  5.71              
ATOM   1607  C   GLN A 100     129.445  91.579  81.827  1.00  5.71              
ATOM   1608  O   GLN A 100     128.278  91.799  82.158  1.00  5.71              
ATOM   1609  N   GLU A 101     129.990  92.161  80.760  1.00  5.79              
ATOM   1610  H   GLU A 101     130.925  91.919  80.479  1.00  5.79              
ATOM   1611  CA  GLU A 101     129.357  93.285  80.089  1.00  5.79              
ATOM   1612  HA  GLU A 101     128.748  93.755  80.853  1.00  5.79              
ATOM   1613  CB  GLU A 101     130.380  94.386  79.773  1.00  5.79              
ATOM   1614  HB1 GLU A 101     130.764  94.712  80.741  1.00  5.79              
ATOM   1615  HB2 GLU A 101     129.866  95.239  79.334  1.00  5.79              
ATOM   1616  CG  GLU A 101     131.573  94.017  78.879  1.00  5.79              
ATOM   1617  HG1 GLU A 101     131.305  94.179  77.833  1.00  5.79              
ATOM   1618  HG2 GLU A 101     131.811  92.958  79.008  1.00  5.79              
ATOM   1619  CD  GLU A 101     132.807  94.858  79.255  1.00  5.79              
ATOM   1620  OE1 GLU A 101     133.902  94.262  79.367  1.00  5.79              
ATOM   1621  OE2 GLU A 101     132.650  96.057  79.584  1.00  5.79              
ATOM   1622  C   GLU A 101     128.320  92.992  79.013  1.00  5.79              
ATOM   1623  O   GLU A 101     128.196  91.860  78.549  1.00  5.79              
ATOM   1624  N   ASP A 102     127.498  94.017  78.736  1.00  5.60              
ATOM   1625  H   ASP A 102     127.715  94.934  79.117  1.00  5.60              
ATOM   1626  CA  ASP A 102     126.259  93.918  77.945  1.00  5.60              
ATOM   1627  HA  ASP A 102     125.798  94.907  77.952  1.00  5.60              
ATOM   1628  CB  ASP A 102     126.658  93.638  76.478  1.00  5.60              
ATOM   1629  HB1 ASP A 102     126.982  92.600  76.385  1.00  5.60              
ATOM   1630  HB2 ASP A 102     127.508  94.272  76.217  1.00  5.60              
ATOM   1631  CG  ASP A 102     125.550  93.908  75.460  1.00  5.60              
ATOM   1632  OD1 ASP A 102     125.223  95.103  75.265  1.00  5.60              
ATOM   1633  OD2 ASP A 102     125.069  92.911  74.876  1.00  5.60              
ATOM   1634  C   ASP A 102     125.186  92.948  78.504  1.00  5.60              
ATOM   1635  O   ASP A 102     124.131  92.738  77.914  1.00  5.60              
ATOM   1636  N   GLY A 103     125.415  92.388  79.698  1.00  5.53              
ATOM   1637  H   GLY A 103     126.309  92.604  80.112  1.00  5.53              
ATOM   1638  CA  GLY A 103     124.668  91.286  80.321  1.00  5.53              
ATOM   1639  HA1 GLY A 103     125.084  91.123  81.315  1.00  5.53              
ATOM   1640  HA2 GLY A 103     124.855  90.383  79.739  1.00  5.53              
ATOM   1641  C   GLY A 103     123.159  91.421  80.484  1.00  5.53              
ATOM   1642  O   GLY A 103     122.497  90.415  80.748  1.00  5.53              
ATOM   1643  N   PHE A 104     122.612  92.619  80.285  1.00  5.45              
ATOM   1644  H   PHE A 104     123.241  93.353  79.997  1.00  5.45              
ATOM   1645  CA  PHE A 104     121.184  92.907  80.356  1.00  5.45              
ATOM   1646  HA  PHE A 104     120.656  91.958  80.443  1.00  5.45              
ATOM   1647  CB  PHE A 104     120.880  93.722  81.624  1.00  5.45              
ATOM   1648  HB1 PHE A 104     119.805  93.884  81.668  1.00  5.45              
ATOM   1649  HB2 PHE A 104     121.356  94.700  81.540  1.00  5.45              
ATOM   1650  CG  PHE A 104     121.289  93.076  82.935  1.00  5.45              
ATOM   1651  CD1 PHE A 104     122.478  93.475  83.573  1.00  5.45              
ATOM   1652  HD1 PHE A 104     123.100  94.235  83.125  1.00  5.45              
ATOM   1653  CE1 PHE A 104     122.859  92.889  84.792  1.00  5.45              
ATOM   1654  HE1 PHE A 104     123.770  93.206  85.278  1.00  5.45              
ATOM   1655  CZ  PHE A 104     122.054  91.895  85.375  1.00  5.45              
ATOM   1656  HZ  PHE A 104     122.350  91.444  86.309  1.00  5.45              
ATOM   1657  CE2 PHE A 104     120.859  91.501  84.748  1.00  5.45              
ATOM   1658  HE2 PHE A 104     120.235  90.740  85.194  1.00  5.45              
ATOM   1659  CD2 PHE A 104     120.474  92.093  83.531  1.00  5.45              
ATOM   1660  HD2 PHE A 104     119.553  91.786  83.056  1.00  5.45              
ATOM   1661  C   PHE A 104     120.600  93.581  79.099  1.00  5.45              
ATOM   1662  O   PHE A 104     119.480  94.094  79.156  1.00  5.45              
ATOM   1663  N   ALA A 105     121.312  93.587  77.963  1.00  5.57              
ATOM   1664  H   ALA A 105     122.216  93.116  77.948  1.00  5.57              
ATOM   1665  CA  ALA A 105     120.948  94.320  76.739  1.00  5.57              
ATOM   1666  HA  ALA A 105     120.708  95.336  77.043  1.00  5.57              
ATOM   1667  CB  ALA A 105     122.190  94.407  75.857  1.00  5.57              
ATOM   1668  HB1 ALA A 105     121.997  95.029  74.982  1.00  5.57              
ATOM   1669  HB2 ALA A 105     123.002  94.859  76.425  1.00  5.57              
ATOM   1670  HB3 ALA A 105     122.492  93.412  75.527  1.00  5.57              
ATOM   1671  C   ALA A 105     119.712  93.817  75.959  1.00  5.57              
ATOM   1672  O   ALA A 105     119.563  93.997  74.751  1.00  5.57              
ATOM   1673  N   ASN A 106     118.796  93.158  76.658  1.00  5.51              
ATOM   1674  H   ASN A 106     118.962  93.091  77.652  1.00  5.51              
ATOM   1675  CA  ASN A 106     117.575  92.569  76.125  1.00  5.51              
ATOM   1676  HA  ASN A 106     117.370  92.969  75.131  1.00  5.51              
ATOM   1677  CB  ASN A 106     117.807  91.044  76.017  1.00  5.51              
ATOM   1678  HB1 ASN A 106     116.990  90.607  75.444  1.00  5.51              
ATOM   1679  HB2 ASN A 106     117.787  90.601  77.013  1.00  5.51              
ATOM   1680  CG  ASN A 106     119.124  90.636  75.356  1.00  5.51              
ATOM   1681  OD1 ASN A 106     119.899  89.852  75.879  1.00  5.51              
ATOM   1682  ND2 ASN A 106     119.409  91.121  74.171  1.00  5.51              
ATOM   1683 1HD2 ASN A 106     118.917  91.934  73.838  1.00  5.51              
ATOM   1684 2HD2 ASN A 106     120.323  90.900  73.819  1.00  5.51              
ATOM   1685  C   ASN A 106     116.366  92.917  77.011  1.00  5.51              
ATOM   1686  O   ASN A 106     115.225  92.691  76.620  1.00  5.51              
ATOM   1687  N   LEU A 107     116.609  93.523  78.180  1.00  5.40              
ATOM   1688  H   LEU A 107     117.571  93.751  78.411  1.00  5.40              
ATOM   1689  CA  LEU A 107     115.610  93.782  79.211  1.00  5.40              
ATOM   1690  HA  LEU A 107     114.668  93.299  78.942  1.00  5.40              
ATOM   1691  CB  LEU A 107     116.055  93.218  80.585  1.00  5.40              
ATOM   1692  HB1 LEU A 107     115.235  93.425  81.274  1.00  5.40              
ATOM   1693  HB2 LEU A 107     116.914  93.790  80.939  1.00  5.40              
ATOM   1694  CG  LEU A 107     116.373  91.721  80.762  1.00  5.40              
ATOM   1695  HG  LEU A 107     116.272  91.501  81.826  1.00  5.40              
ATOM   1696  CD1 LEU A 107     115.416  90.806  80.008  1.00  5.40              
ATOM   1697 1HD1 LEU A 107     115.636  89.764  80.244  1.00  5.40              
ATOM   1698 2HD1 LEU A 107     114.394  91.018  80.319  1.00  5.40              
ATOM   1699 3HD1 LEU A 107     115.497  90.946  78.932  1.00  5.40              
ATOM   1700  CD2 LEU A 107     117.811  91.376  80.385  1.00  5.40              
ATOM   1701 1HD2 LEU A 107     118.036  90.383  80.762  1.00  5.40              
ATOM   1702 2HD2 LEU A 107     117.941  91.396  79.306  1.00  5.40              
ATOM   1703 3HD2 LEU A 107     118.483  92.086  80.857  1.00  5.40              
ATOM   1704  C   LEU A 107     115.322  95.291  79.321  1.00  5.40              
ATOM   1705  O   LEU A 107     115.501  95.897  80.374  1.00  5.40              
ATOM   1706  N   ARG A 108     114.900  95.963  78.241  1.00  5.37              
ATOM   1707  H   ARG A 108     114.772  95.452  77.379  1.00  5.37              
ATOM   1708  CA  ARG A 108     114.639  97.424  78.304  1.00  5.37              
ATOM   1709  HA  ARG A 108     115.567  97.905  78.630  1.00  5.37              
ATOM   1710  CB  ARG A 108     114.290  98.001  76.924  1.00  5.37              
ATOM   1711  HB1 ARG A 108     113.957  99.033  77.053  1.00  5.37              
ATOM   1712  HB2 ARG A 108     113.484  97.428  76.463  1.00  5.37              
ATOM   1713  CG  ARG A 108     115.530  98.002  76.020  1.00  5.37              
ATOM   1714  HG1 ARG A 108     115.789  96.977  75.749  1.00  5.37              
ATOM   1715  HG2 ARG A 108     116.368  98.437  76.566  1.00  5.37              
ATOM   1716  CD  ARG A 108     115.322  98.830  74.751  1.00  5.37              
ATOM   1717  HD1 ARG A 108     115.041  99.846  75.038  1.00  5.37              
ATOM   1718  HD2 ARG A 108     114.525  98.384  74.152  1.00  5.37              
ATOM   1719  NE  ARG A 108     116.577  98.855  73.989  1.00  5.37              
ATOM   1720  HE  ARG A 108     117.316  98.225  74.306  1.00  5.37              
ATOM   1721  CZ  ARG A 108     116.996  99.714  73.089  1.00  5.37              
ATOM   1722  NH1 ARG A 108     116.236 100.672  72.630  1.00  5.37              
ATOM   1723 1HH1 ARG A 108     115.313 100.765  73.016  1.00  5.37              
ATOM   1724 2HH1 ARG A 108     116.557 101.258  71.883  1.00  5.37              
ATOM   1725  NH2 ARG A 108     118.216  99.615  72.662  1.00  5.37              
ATOM   1726 1HH2 ARG A 108     118.808  98.995  73.226  1.00  5.37              
ATOM   1727 2HH2 ARG A 108     118.641 100.293  72.067  1.00  5.37              
ATOM   1728  C   ARG A 108     113.619  97.853  79.362  1.00  5.37              
ATOM   1729  O   ARG A 108     113.722  98.924  79.975  1.00  5.37              
ATOM   1730  N   TYR A 109     112.679  96.940  79.570  1.00  5.27              
ATOM   1731  H   TYR A 109     112.718  96.131  78.967  1.00  5.27              
ATOM   1732  CA  TYR A 109     111.550  96.981  80.492  1.00  5.27              
ATOM   1733  HA  TYR A 109     111.345  98.016  80.763  1.00  5.27              
ATOM   1734  CB  TYR A 109     110.342  96.408  79.724  1.00  5.27              
ATOM   1735  HB1 TYR A 109     109.428  96.712  80.221  1.00  5.27              
ATOM   1736  HB2 TYR A 109     110.390  95.317  79.751  1.00  5.27              
ATOM   1737  CG  TYR A 109     110.265  96.858  78.273  1.00  5.27              
ATOM   1738  CD1 TYR A 109     110.614  95.961  77.242  1.00  5.27              
ATOM   1739  HD1 TYR A 109     110.841  94.927  77.473  1.00  5.27              
ATOM   1740  CE1 TYR A 109     110.687  96.414  75.911  1.00  5.27              
ATOM   1741  HE1 TYR A 109     110.964  95.734  75.119  1.00  5.27              
ATOM   1742  CZ  TYR A 109     110.390  97.758  75.604  1.00  5.27              
ATOM   1743  OH  TYR A 109     110.490  98.202  74.325  1.00  5.27              
ATOM   1744  HH  TYR A 109     110.229  99.120  74.251  1.00  5.27              
ATOM   1745  CE2 TYR A 109     110.017  98.649  76.635  1.00  5.27              
ATOM   1746  HE2 TYR A 109     109.783  99.677  76.403  1.00  5.27              
ATOM   1747  CD2 TYR A 109     109.958  98.199  77.968  1.00  5.27              
ATOM   1748  HD2 TYR A 109     109.693  98.884  78.761  1.00  5.27              
ATOM   1749  C   TYR A 109     111.872  96.191  81.783  1.00  5.27              
ATOM   1750  O   TYR A 109     110.970  95.724  82.477  1.00  5.27              
ATOM   1751  N   LEU A 110     113.154  96.056  82.146  1.00  5.29              
ATOM   1752  H   LEU A 110     113.879  96.399  81.528  1.00  5.29              
ATOM   1753  CA  LEU A 110     113.540  95.779  83.530  1.00  5.29              
ATOM   1754  HA  LEU A 110     113.001  94.882  83.830  1.00  5.29              
ATOM   1755  CB  LEU A 110     115.053  95.507  83.655  1.00  5.29              
ATOM   1756  HB1 LEU A 110     115.528  96.330  84.188  1.00  5.29              
ATOM   1757  HB2 LEU A 110     115.510  95.463  82.676  1.00  5.29              
ATOM   1758  CG  LEU A 110     115.377  94.182  84.362  1.00  5.29              
ATOM   1759  HG  LEU A 110     114.939  93.354  83.805  1.00  5.29              
ATOM   1760  CD1 LEU A 110     116.894  93.984  84.413  1.00  5.29              
ATOM   1761 1HD1 LEU A 110     117.120  93.037  84.897  1.00  5.29              
ATOM   1762 2HD1 LEU A 110     117.291  93.946  83.399  1.00  5.29              
ATOM   1763 3HD1 LEU A 110     117.369  94.796  84.960  1.00  5.29              
ATOM   1764  CD2 LEU A 110     114.831  94.172  85.785  1.00  5.29              
ATOM   1765 1HD2 LEU A 110     115.216  93.307  86.315  1.00  5.29              
ATOM   1766 2HD2 LEU A 110     115.138  95.072  86.312  1.00  5.29              
ATOM   1767 3HD2 LEU A 110     113.748  94.092  85.775  1.00  5.29              
ATOM   1768  C   LEU A 110     113.081  96.931  84.440  1.00  5.29              
ATOM   1769  O   LEU A 110     113.307  98.086  84.076  1.00  5.29              
ATOM   1770  N   ARG A 111     112.454  96.658  85.604  1.00  5.16              
ATOM   1771  H   ARG A 111     112.280  95.690  85.849  1.00  5.16              
ATOM   1772  CA  ARG A 111     112.074  97.750  86.540  1.00  5.16              
ATOM   1773  HA  ARG A 111     112.383  98.704  86.107  1.00  5.16              
ATOM   1774  CB  ARG A 111     110.557  97.888  86.785  1.00  5.16              
ATOM   1775  HB1 ARG A 111     110.364  98.902  87.138  1.00  5.16              
ATOM   1776  HB2 ARG A 111     110.287  97.211  87.599  1.00  5.16              
ATOM   1777  CG  ARG A 111     109.589  97.587  85.636  1.00  5.16              
ATOM   1778  HG1 ARG A 111     108.575  97.727  86.011  1.00  5.16              
ATOM   1779  HG2 ARG A 111     109.707  96.532  85.410  1.00  5.16              
ATOM   1780  CD  ARG A 111     109.692  98.370  84.320  1.00  5.16              
ATOM   1781  HD1 ARG A 111     110.741  98.571  84.097  1.00  5.16              
ATOM   1782  HD2 ARG A 111     109.161  99.319  84.404  1.00  5.16              
ATOM   1783  NE  ARG A 111     109.133  97.509  83.262  1.00  5.16              
ATOM   1784  HE  ARG A 111     109.644  96.645  83.114  1.00  5.16              
ATOM   1785  CZ  ARG A 111     108.026  97.562  82.553  1.00  5.16              
ATOM   1786  NH1 ARG A 111     107.335  98.655  82.414  1.00  5.16              
ATOM   1787 1HH1 ARG A 111     107.723  99.514  82.757  1.00  5.16              
ATOM   1788 2HH1 ARG A 111     106.535  98.636  81.809  1.00  5.16              
ATOM   1789  NH2 ARG A 111     107.612  96.471  81.980  1.00  5.16              
ATOM   1790 1HH2 ARG A 111     108.164  95.607  81.957  1.00  5.16              
ATOM   1791 2HH2 ARG A 111     106.838  96.378  81.325  1.00  5.16              
ATOM   1792  C   ARG A 111     112.790  97.710  87.890  1.00  5.16              
ATOM   1793  O   ARG A 111     113.102  98.768  88.456  1.00  5.16              
ATOM   1794  N   THR A 112     113.118  96.514  88.376  1.00  4.66              
ATOM   1795  H   THR A 112     112.874  95.672  87.871  1.00  4.66              
ATOM   1796  CA  THR A 112     113.984  96.388  89.566  1.00  4.66              
ATOM   1797  HA  THR A 112     114.579  97.287  89.659  1.00  4.66              
ATOM   1798  CB  THR A 112     113.129  96.249  90.841  1.00  4.66              
ATOM   1799  HB  THR A 112     112.469  97.117  90.883  1.00  4.66              
ATOM   1800  CG2 THR A 112     112.246  95.000  90.887  1.00  4.66              
ATOM   1801 1HG2 THR A 112     111.623  95.030  91.779  1.00  4.66              
ATOM   1802 2HG2 THR A 112     111.605  94.977  90.008  1.00  4.66              
ATOM   1803 3HG2 THR A 112     112.859  94.098  90.911  1.00  4.66              
ATOM   1804  OG1 THR A 112     113.912  96.266  92.017  1.00  4.66              
ATOM   1805  HG1 THR A 112     114.334  95.404  92.136  1.00  4.66              
ATOM   1806  C   THR A 112     114.932  95.238  89.446  1.00  4.66              
ATOM   1807  O   THR A 112     114.550  94.284  88.795  1.00  4.66              
ATOM   1808  N   LEU A 113     116.113  95.311  90.062  1.00  4.70              
ATOM   1809  H   LEU A 113     116.352  96.147  90.581  1.00  4.70              
ATOM   1810  CA  LEU A 113     117.130  94.249  89.918  1.00  4.70              
ATOM   1811  HA  LEU A 113     116.655  93.332  89.578  1.00  4.70              
ATOM   1812  CB  LEU A 113     118.078  94.752  88.811  1.00  4.70              
ATOM   1813  HB1 LEU A 113     118.517  95.693  89.142  1.00  4.70              
ATOM   1814  HB2 LEU A 113     117.480  94.961  87.922  1.00  4.70              
ATOM   1815  CG  LEU A 113     119.213  93.815  88.386  1.00  4.70              
ATOM   1816  HG  LEU A 113     119.855  93.640  89.241  1.00  4.70              
ATOM   1817  CD1 LEU A 113     118.709  92.476  87.863  1.00  4.70              
ATOM   1818 1HD1 LEU A 113     119.549  91.887  87.500  1.00  4.70              
ATOM   1819 2HD1 LEU A 113     118.209  91.929  88.661  1.00  4.70              
ATOM   1820 3HD1 LEU A 113     118.004  92.647  87.052  1.00  4.70              
ATOM   1821  CD2 LEU A 113     120.030  94.470  87.270  1.00  4.70              
ATOM   1822 1HD2 LEU A 113     120.876  93.834  87.011  1.00  4.70              
ATOM   1823 2HD2 LEU A 113     119.409  94.613  86.385  1.00  4.70              
ATOM   1824 3HD2 LEU A 113     120.409  95.435  87.603  1.00  4.70              
ATOM   1825  C   LEU A 113     117.802  93.990  91.260  1.00  4.70              
ATOM   1826  O   LEU A 113     118.302  94.945  91.887  1.00  4.70              
ATOM   1827  N   ASN A 114     117.784  92.727  91.718  1.00  4.71              
ATOM   1828  H   ASN A 114     117.320  91.990  91.191  1.00  4.71              
ATOM   1829  CA  ASN A 114     118.325  92.504  93.076  1.00  4.71              
ATOM   1830  HA  ASN A 114     118.576  93.443  93.565  1.00  4.71              
ATOM   1831  CB  ASN A 114     117.281  91.798  93.950  1.00  4.71              
ATOM   1832  HB1 ASN A 114     117.737  91.578  94.915  1.00  4.71              
ATOM   1833  HB2 ASN A 114     117.054  90.850  93.481  1.00  4.71              
ATOM   1834  CG  ASN A 114     115.976  92.551  94.210  1.00  4.71              
ATOM   1835  OD1 ASN A 114     115.706  93.651  93.756  1.00  4.71              
ATOM   1836  ND2 ASN A 114     115.093  91.922  94.954  1.00  4.71              
ATOM   1837 1HD2 ASN A 114     115.265  90.972  95.237  1.00  4.71              
ATOM   1838 2HD2 ASN A 114     114.205  92.368  95.079  1.00  4.71              
ATOM   1839  C   ASN A 114     119.614  91.692  92.976  1.00  4.71              
ATOM   1840  O   ASN A 114     119.663  90.618  92.385  1.00  4.71              
ATOM   1841  N   LEU A 115     120.664  92.230  93.569  1.00  5.27              
ATOM   1842  H   LEU A 115     120.551  93.138  94.010  1.00  5.27              
ATOM   1843  CA  LEU A 115     121.959  91.614  93.747  1.00  5.27              
ATOM   1844  HA  LEU A 115     121.893  90.581  93.434  1.00  5.27              
ATOM   1845  CB  LEU A 115     123.063  92.311  92.947  1.00  5.27              
ATOM   1846  HB1 LEU A 115     124.008  91.860  93.256  1.00  5.27              
ATOM   1847  HB2 LEU A 115     123.086  93.355  93.240  1.00  5.27              
ATOM   1848  CG  LEU A 115     122.947  92.191  91.421  1.00  5.27              
ATOM   1849  HG  LEU A 115     122.601  91.192  91.154  1.00  5.27              
ATOM   1850  CD1 LEU A 115     122.025  93.226  90.783  1.00  5.27              
ATOM   1851 1HD1 LEU A 115     121.013  93.120  91.158  1.00  5.27              
ATOM   1852 2HD1 LEU A 115     122.371  94.235  90.994  1.00  5.27              
ATOM   1853 3HD1 LEU A 115     122.007  93.077  89.705  1.00  5.27              
ATOM   1854  CD2 LEU A 115     124.321  92.408  90.799  1.00  5.27              
ATOM   1855 1HD2 LEU A 115     124.215  92.476  89.722  1.00  5.27              
ATOM   1856 2HD2 LEU A 115     124.754  93.341  91.160  1.00  5.27              
ATOM   1857 3HD2 LEU A 115     124.981  91.581  91.058  1.00  5.27              
ATOM   1858  C   LEU A 115     122.234  91.664  95.268  1.00  5.27              
ATOM   1859  O   LEU A 115     123.012  92.463  95.811  1.00  5.27              
ATOM   1860  N   SER A 116     121.460  90.839  95.961  1.00  5.04              
ATOM   1861  H   SER A 116     120.817  90.259  95.434  1.00  5.04              
ATOM   1862  CA  SER A 116     121.758  90.403  97.310  1.00  5.04              
ATOM   1863  HA  SER A 116     122.028  91.265  97.918  1.00  5.04              
ATOM   1864  CB  SER A 116     120.539  89.727  97.939  1.00  5.04              
ATOM   1865  HB1 SER A 116     120.817  89.312  98.909  1.00  5.04              
ATOM   1866  HB2 SER A 116     120.195  88.916  97.295  1.00  5.04              
ATOM   1867  OG  SER A 116     119.492  90.655  98.125  1.00  5.04              
ATOM   1868  HG  SER A 116     118.759  90.167  98.514  1.00  5.04              
ATOM   1869  C   SER A 116     122.889  89.397  97.356  1.00  5.04              
ATOM   1870  O   SER A 116     122.961  88.518  96.496  1.00  5.04              
ATOM   1871  N   SER A 117     123.684  89.471  98.424  1.00  5.27              
ATOM   1872  H   SER A 117     123.582  90.287  99.018  1.00  5.27              
ATOM   1873  CA  SER A 117     124.688  88.487  98.835  1.00  5.27              
ATOM   1874  HA  SER A 117     125.433  89.008  99.438  1.00  5.27              
ATOM   1875  CB  SER A 117     124.048  87.426  99.742  1.00  5.27              
ATOM   1876  HB1 SER A 117     124.827  86.784 100.155  1.00  5.27              
ATOM   1877  HB2 SER A 117     123.361  86.814  99.155  1.00  5.27              
ATOM   1878  OG  SER A 117     123.324  88.040 100.801  1.00  5.27              
ATOM   1879  HG  SER A 117     123.942  88.598 101.310  1.00  5.27              
ATOM   1880  C   SER A 117     125.431  87.891  97.633  1.00  5.27              
ATOM   1881  O   SER A 117     125.170  86.770  97.187  1.00  5.27              
ATOM   1882  N   ASN A 118     126.295  88.725  97.059  1.00  5.37              
ATOM   1883  H   ASN A 118     126.533  89.562  97.585  1.00  5.37              
ATOM   1884  CA  ASN A 118     127.058  88.480  95.844  1.00  5.37              
ATOM   1885  HA  ASN A 118     126.845  87.478  95.466  1.00  5.37              
ATOM   1886  CB  ASN A 118     126.674  89.548  94.785  1.00  5.37              
ATOM   1887  HB1 ASN A 118     127.096  90.498  95.078  1.00  5.37              
ATOM   1888  HB2 ASN A 118     125.598  89.697  94.751  1.00  5.37              
ATOM   1889  CG  ASN A 118     127.185  89.227  93.388  1.00  5.37              
ATOM   1890  OD1 ASN A 118     126.753  88.298  92.726  1.00  5.37              
ATOM   1891  ND2 ASN A 118     128.133  89.970  92.883  1.00  5.37              
ATOM   1892 1HD2 ASN A 118     128.342  90.876  93.292  1.00  5.37              
ATOM   1893 2HD2 ASN A 118     128.621  89.612  92.069  1.00  5.37              
ATOM   1894  C   ASN A 118     128.550  88.579  96.168  1.00  5.37              
ATOM   1895  O   ASN A 118     128.955  89.135  97.182  1.00  5.37              
ATOM   1896  N   TYR A 119     129.399  88.150  95.246  1.00  4.96              
ATOM   1897  H   TYR A 119     129.035  87.702  94.418  1.00  4.96              
ATOM   1898  CA  TYR A 119     130.843  88.350  95.333  1.00  4.96              
ATOM   1899  HA  TYR A 119     131.073  89.211  95.954  1.00  4.96              
ATOM   1900  CB  TYR A 119     131.469  87.101  95.976  1.00  4.96              
ATOM   1901  HB1 TYR A 119     131.114  86.219  95.438  1.00  4.96              
ATOM   1902  HB2 TYR A 119     131.102  87.020  97.001  1.00  4.96              
ATOM   1903  CG  TYR A 119     132.986  87.067  96.017  1.00  4.96              
ATOM   1904  CD1 TYR A 119     133.702  87.934  96.865  1.00  4.96              
ATOM   1905  HD1 TYR A 119     133.175  88.643  97.481  1.00  4.96              
ATOM   1906  CE1 TYR A 119     135.110  87.881  96.901  1.00  4.96              
ATOM   1907  HE1 TYR A 119     135.671  88.547  97.536  1.00  4.96              
ATOM   1908  CZ  TYR A 119     135.800  86.955  96.092  1.00  4.96              
ATOM   1909  OH  TYR A 119     137.158  86.896  96.123  1.00  4.96              
ATOM   1910  HH  TYR A 119     137.497  86.213  95.543  1.00  4.96              
ATOM   1911  CE2 TYR A 119     135.084  86.085  95.245  1.00  4.96              
ATOM   1912  HE2 TYR A 119     135.608  85.382  94.616  1.00  4.96              
ATOM   1913  CD2 TYR A 119     133.680  86.149  95.206  1.00  4.96              
ATOM   1914  HD2 TYR A 119     133.127  85.502  94.538  1.00  4.96              
ATOM   1915  C   TYR A 119     131.368  88.665  93.924  1.00  4.96              
ATOM   1916  O   TYR A 119     131.945  87.832  93.225  1.00  4.96              
ATOM   1917  N   ILE A 120     131.106  89.908  93.499  1.00  5.42              
ATOM   1918  H   ILE A 120     130.691  90.546  94.159  1.00  5.42              
ATOM   1919  CA  ILE A 120     131.824  90.492  92.366  1.00  5.42              
ATOM   1920  HA  ILE A 120     131.819  89.774  91.546  1.00  5.42              
ATOM   1921  CB  ILE A 120     131.253  91.838  91.848  1.00  5.42              
ATOM   1922  HB  ILE A 120     132.029  92.272  91.216  1.00  5.42              
ATOM   1923  CG2 ILE A 120     130.048  91.667  90.907  1.00  5.42              
ATOM   1924 1HG2 ILE A 120     130.051  90.676  90.453  1.00  5.42              
ATOM   1925 2HG2 ILE A 120     129.115  91.831  91.439  1.00  5.42              
ATOM   1926 3HG2 ILE A 120     130.111  92.409  90.107  1.00  5.42              
ATOM   1927  CG1 ILE A 120     130.984  92.861  92.973  1.00  5.42              
ATOM   1928 1HG1 ILE A 120     131.851  92.922  93.632  1.00  5.42              
ATOM   1929 2HG1 ILE A 120     130.133  92.538  93.570  1.00  5.42              
ATOM   1930  CD1 ILE A 120     130.722  94.266  92.424  1.00  5.42              
ATOM   1931  HD1 ILE A 120     130.533  94.944  93.253  1.00  5.42              
ATOM   1932  HD2 ILE A 120     131.598  94.610  91.874  1.00  5.42              
ATOM   1933  HD3 ILE A 120     129.853  94.268  91.766  1.00  5.42              
ATOM   1934  C   ILE A 120     133.287  90.740  92.738  1.00  5.42              
ATOM   1935  O   ILE A 120     133.613  90.982  93.899  1.00  5.42              
ATOM   1936  N   VAL A 121     134.156  90.774  91.728  1.00  5.49              
ATOM   1937  H   VAL A 121     133.828  90.587  90.794  1.00  5.49              
ATOM   1938  CA  VAL A 121     135.574  91.082  91.932  1.00  5.49              
ATOM   1939  HA  VAL A 121     135.689  91.674  92.841  1.00  5.49              
ATOM   1940  CB  VAL A 121     136.422  89.799  92.095  1.00  5.49              
ATOM   1941  HB  VAL A 121     137.469  90.097  92.157  1.00  5.49              
ATOM   1942  CG1 VAL A 121     136.096  89.059  93.395  1.00  5.49              
ATOM   1943 1HG1 VAL A 121     136.806  88.245  93.540  1.00  5.49              
ATOM   1944 2HG1 VAL A 121     136.173  89.744  94.241  1.00  5.49              
ATOM   1945 3HG1 VAL A 121     135.087  88.647  93.364  1.00  5.49              
ATOM   1946  CG2 VAL A 121     136.285  88.820  90.917  1.00  5.49              
ATOM   1947 1HG2 VAL A 121     136.965  87.981  91.067  1.00  5.49              
ATOM   1948 2HG2 VAL A 121     135.267  88.435  90.860  1.00  5.49              
ATOM   1949 3HG2 VAL A 121     136.553  89.308  89.981  1.00  5.49              
ATOM   1950  C   VAL A 121     136.193  91.913  90.813  1.00  5.49              
ATOM   1951  O   VAL A 121     137.173  92.611  91.054  1.00  5.49              
ATOM   1952  N   SER A 122     135.570  91.946  89.635  1.00  5.53              
ATOM   1953  H   SER A 122     134.738  91.387  89.517  1.00  5.53              
ATOM   1954  CA  SER A 122     135.710  93.080  88.727  1.00  5.53              
ATOM   1955  HA  SER A 122     136.118  93.910  89.304  1.00  5.53              
ATOM   1956  CB  SER A 122     136.743  92.840  87.632  1.00  5.53              
ATOM   1957  HB1 SER A 122     136.459  91.981  87.043  1.00  5.53              
ATOM   1958  HB2 SER A 122     137.706  92.626  88.099  1.00  5.53              
ATOM   1959  OG  SER A 122     136.876  93.994  86.822  1.00  5.53              
ATOM   1960  HG  SER A 122     137.495  93.789  86.113  1.00  5.53              
ATOM   1961  C   SER A 122     134.333  93.574  88.298  1.00  5.53              
ATOM   1962  O   SER A 122     133.319  92.936  88.588  1.00  5.53              
ATOM   1963  N   LEU A 123     134.298  94.792  87.764  1.00  5.54              
ATOM   1964  H   LEU A 123     135.188  95.207  87.517  1.00  5.54              
ATOM   1965  CA  LEU A 123     133.095  95.583  87.549  1.00  5.54              
ATOM   1966  HA  LEU A 123     132.261  94.894  87.403  1.00  5.54              
ATOM   1967  CB  LEU A 123     132.774  96.438  88.794  1.00  5.54              
ATOM   1968  HB1 LEU A 123     133.442  97.298  88.843  1.00  5.54              
ATOM   1969  HB2 LEU A 123     132.962  95.823  89.676  1.00  5.54              
ATOM   1970  CG  LEU A 123     131.302  96.904  88.865  1.00  5.54              
ATOM   1971  HG  LEU A 123     130.648  96.041  88.738  1.00  5.54              
ATOM   1972  CD1 LEU A 123     131.031  97.495  90.248  1.00  5.54              
ATOM   1973 1HD1 LEU A 123     129.988  97.805  90.334  1.00  5.54              
ATOM   1974 2HD1 LEU A 123     131.248  96.767  91.028  1.00  5.54              
ATOM   1975 3HD1 LEU A 123     131.667  98.361  90.396  1.00  5.54              
ATOM   1976  CD2 LEU A 123     130.929  97.968  87.825  1.00  5.54              
ATOM   1977 1HD2 LEU A 123     129.933  98.366  88.028  1.00  5.54              
ATOM   1978 2HD2 LEU A 123     131.651  98.782  87.844  1.00  5.54              
ATOM   1979 3HD2 LEU A 123     130.913  97.535  86.826  1.00  5.54              
ATOM   1980  C   LEU A 123     133.269  96.385  86.262  1.00  5.54              
ATOM   1981  O   LEU A 123     133.814  97.490  86.236  1.00  5.54              
ATOM   1982  N   ASN A 124     132.876  95.731  85.180  1.00  5.65              
ATOM   1983  H   ASN A 124     132.425  94.838  85.318  1.00  5.65              
ATOM   1984  CA  ASN A 124     133.056  96.175  83.814  1.00  5.65              
ATOM   1985  HA  ASN A 124     134.079  96.540  83.707  1.00  5.65              
ATOM   1986  CB  ASN A 124     132.900  94.943  82.905  1.00  5.65              
ATOM   1987  HB1 ASN A 124     132.875  95.295  81.882  1.00  5.65              
ATOM   1988  HB2 ASN A 124     131.962  94.432  83.111  1.00  5.65              
ATOM   1989  CG  ASN A 124     134.037  93.933  83.038  1.00  5.65              
ATOM   1990  OD1 ASN A 124     134.226  93.277  84.053  1.00  5.65              
ATOM   1991  ND2 ASN A 124     134.813  93.734  82.001  1.00  5.65              
ATOM   1992 1HD2 ASN A 124     134.583  94.171  81.103  1.00  5.65              
ATOM   1993 2HD2 ASN A 124     135.555  93.069  82.059  1.00  5.65              
ATOM   1994  C   ASN A 124     132.108  97.337  83.473  1.00  5.65              
ATOM   1995  O   ASN A 124     130.893  97.237  83.641  1.00  5.65              
ATOM   1996  N   SER A 125     132.682  98.432  82.964  1.00  5.77              
ATOM   1997  H   SER A 125     133.676  98.382  82.818  1.00  5.77              
ATOM   1998  CA  SER A 125     132.054  99.756  82.772  1.00  5.77              
ATOM   1999  HA  SER A 125     131.724 100.097  83.753  1.00  5.77              
ATOM   2000  CB  SER A 125     133.120 100.736  82.266  1.00  5.77              
ATOM   2001  HB1 SER A 125     133.354 100.513  81.224  1.00  5.77              
ATOM   2002  HB2 SER A 125     134.028 100.631  82.862  1.00  5.77              
ATOM   2003  OG  SER A 125     132.668 102.065  82.373  1.00  5.77              
ATOM   2004  HG  SER A 125     131.753 102.087  82.042  1.00  5.77              
ATOM   2005  C   SER A 125     130.829  99.824  81.833  1.00  5.77              
ATOM   2006  O   SER A 125     130.294 100.905  81.588  1.00  5.77              
ATOM   2007  N   TYR A 126     130.397  98.690  81.288  1.00  5.99              
ATOM   2008  H   TYR A 126     130.912  97.851  81.509  1.00  5.99              
ATOM   2009  CA  TYR A 126     129.292  98.561  80.342  1.00  5.99              
ATOM   2010  HA  TYR A 126     128.695  99.473  80.363  1.00  5.99              
ATOM   2011  CB  TYR A 126     129.860  98.396  78.920  1.00  5.99              
ATOM   2012  HB1 TYR A 126     129.031  98.355  78.212  1.00  5.99              
ATOM   2013  HB2 TYR A 126     130.389  97.446  78.856  1.00  5.99              
ATOM   2014  CG  TYR A 126     130.802  99.505  78.488  1.00  5.99              
ATOM   2015  CD1 TYR A 126     130.289 100.694  77.938  1.00  5.99              
ATOM   2016  HD1 TYR A 126     129.223 100.808  77.801  1.00  5.99              
ATOM   2017  CE1 TYR A 126     131.164 101.735  77.570  1.00  5.99              
ATOM   2018  HE1 TYR A 126     130.783 102.652  77.150  1.00  5.99              
ATOM   2019  CZ  TYR A 126     132.555 101.588  77.763  1.00  5.99              
ATOM   2020  OH  TYR A 126     133.404 102.590  77.425  1.00  5.99              
ATOM   2021  HH  TYR A 126     134.301 102.374  77.681  1.00  5.99              
ATOM   2022  CE2 TYR A 126     133.072 100.393  78.306  1.00  5.99              
ATOM   2023  HE2 TYR A 126     134.135 100.268  78.442  1.00  5.99              
ATOM   2024  CD2 TYR A 126     132.192  99.353  78.660  1.00  5.99              
ATOM   2025  HD2 TYR A 126     132.584  98.430  79.067  1.00  5.99              
ATOM   2026  C   TYR A 126     128.344  97.396  80.719  1.00  5.99              
ATOM   2027  O   TYR A 126     127.630  96.820  79.894  1.00  5.99              
ATOM   2028  N   MET A 127     128.354  97.001  81.996  1.00  5.77              
ATOM   2029  H   MET A 127     129.031  97.430  82.621  1.00  5.77              
ATOM   2030  CA  MET A 127     127.510  95.924  82.528  1.00  5.77              
ATOM   2031  HA  MET A 127     127.655  95.013  81.956  1.00  5.77              
ATOM   2032  CB  MET A 127     127.904  95.663  83.996  1.00  5.77              
ATOM   2033  HB1 MET A 127     127.062  95.210  84.523  1.00  5.77              
ATOM   2034  HB2 MET A 127     128.125  96.613  84.486  1.00  5.77              
ATOM   2035  CG  MET A 127     129.095  94.717  84.159  1.00  5.77              
ATOM   2036  HG1 MET A 127     129.843  94.962  83.409  1.00  5.77              
ATOM   2037  HG2 MET A 127     128.758  93.698  83.968  1.00  5.77              
ATOM   2038  SD  MET A 127     129.887  94.768  85.797  1.00  5.77              
ATOM   2039  CE  MET A 127     128.464  94.575  86.893  1.00  5.77              
ATOM   2040  HE1 MET A 127     128.808  94.302  87.890  1.00  5.77              
ATOM   2041  HE2 MET A 127     127.927  95.519  86.942  1.00  5.77              
ATOM   2042  HE3 MET A 127     127.803  93.802  86.505  1.00  5.77              
ATOM   2043  C   MET A 127     126.014  96.198  82.531  1.00  5.77              
ATOM   2044  O   MET A 127     125.217  95.273  82.407  1.00  5.77              
ATOM   2045  N   PHE A 128     125.628  97.458  82.698  1.00  5.63              
ATOM   2046  H   PHE A 128     126.352  98.157  82.777  1.00  5.63              
ATOM   2047  CA  PHE A 128     124.259  97.861  83.030  1.00  5.63              
ATOM   2048  HA  PHE A 128     123.660  96.980  83.261  1.00  5.63              
ATOM   2049  CB  PHE A 128     124.299  98.770  84.274  1.00  5.63              
ATOM   2050  HB1 PHE A 128     123.280  99.007  84.573  1.00  5.63              
ATOM   2051  HB2 PHE A 128     124.767  99.713  83.982  1.00  5.63              
ATOM   2052  CG  PHE A 128     125.010  98.243  85.508  1.00  5.63              
ATOM   2053  CD1 PHE A 128     124.804  96.926  85.970  1.00  5.63              
ATOM   2054  HD1 PHE A 128     124.161  96.249  85.425  1.00  5.63              
ATOM   2055  CE1 PHE A 128     125.413  96.496  87.164  1.00  5.63              
ATOM   2056  HE1 PHE A 128     125.242  95.494  87.535  1.00  5.63              
ATOM   2057  CZ  PHE A 128     126.223  97.382  87.899  1.00  5.63              
ATOM   2058  HZ  PHE A 128     126.669  97.066  88.831  1.00  5.63              
ATOM   2059  CE2 PHE A 128     126.436  98.692  87.438  1.00  5.63              
ATOM   2060  HE2 PHE A 128     127.031  99.388  88.020  1.00  5.63              
ATOM   2061  CD2 PHE A 128     125.826  99.121  86.247  1.00  5.63              
ATOM   2062  HD2 PHE A 128     125.953 100.145  85.924  1.00  5.63              
ATOM   2063  C   PHE A 128     123.554  98.584  81.870  1.00  5.63              
ATOM   2064  O   PHE A 128     122.578  99.294  82.078  1.00  5.63              
ATOM   2065  N   HIS A 129     124.096  98.438  80.664  1.00  5.81              
ATOM   2066  H   HIS A 129     124.858  97.781  80.595  1.00  5.81              
ATOM   2067  CA  HIS A 129     123.846  99.264  79.487  1.00  5.81              
ATOM   2068  HA  HIS A 129     124.356 100.219  79.624  1.00  5.81              
ATOM   2069  CB  HIS A 129     124.542  98.547  78.315  1.00  5.81              
ATOM   2070  HB1 HIS A 129     124.179  97.519  78.257  1.00  5.81              
ATOM   2071  HB2 HIS A 129     125.615  98.507  78.509  1.00  5.81              
ATOM   2072  CG  HIS A 129     124.342  99.183  76.969  1.00  5.81              
ATOM   2073  ND1 HIS A 129     124.184 100.549  76.727  1.00  5.81              
ATOM   2074  CE1 HIS A 129     124.003 100.660  75.404  1.00  5.81              
ATOM   2075  HE1 HIS A 129     123.850 101.596  74.886  1.00  5.81              
ATOM   2076  NE2 HIS A 129     124.050  99.452  74.817  1.00  5.81              
ATOM   2077  HE2 HIS A 129     123.946  99.263  73.832  1.00  5.81              
ATOM   2078  CD2 HIS A 129     124.268  98.506  75.789  1.00  5.81              
ATOM   2079  HD2 HIS A 129     124.370  97.434  75.648  1.00  5.81              
ATOM   2080  C   HIS A 129     122.381  99.630  79.204  1.00  5.81              
ATOM   2081  O   HIS A 129     121.942 100.741  79.488  1.00  5.81              
ATOM   2082  N   ASP A 130     121.609  98.709  78.628  1.00  5.75              
ATOM   2083  H   ASP A 130     122.024  97.816  78.422  1.00  5.75              
ATOM   2084  CA  ASP A 130     120.352  99.041  77.937  1.00  5.75              
ATOM   2085  HA  ASP A 130     120.505 100.021  77.481  1.00  5.75              
ATOM   2086  CB  ASP A 130     120.135  98.018  76.807  1.00  5.75              
ATOM   2087  HB1 ASP A 130     119.561  97.176  77.196  1.00  5.75              
ATOM   2088  HB2 ASP A 130     121.104  97.642  76.471  1.00  5.75              
ATOM   2089  CG  ASP A 130     119.426  98.589  75.576  1.00  5.75              
ATOM   2090  OD1 ASP A 130     119.233  99.820  75.460  1.00  5.75              
ATOM   2091  OD2 ASP A 130     119.062  97.802  74.676  1.00  5.75              
ATOM   2092  C   ASP A 130     119.128  99.187  78.877  1.00  5.75              
ATOM   2093  O   ASP A 130     117.975  99.010  78.482  1.00  5.75              
ATOM   2094  N   LEU A 131     119.371  99.470  80.158  1.00  5.52              
ATOM   2095  H   LEU A 131     120.333  99.709  80.386  1.00  5.52              
ATOM   2096  CA  LEU A 131     118.416  99.368  81.269  1.00  5.52              
ATOM   2097  HA  LEU A 131     117.736  98.546  81.049  1.00  5.52              
ATOM   2098  CB  LEU A 131     119.209  99.021  82.550  1.00  5.52              
ATOM   2099  HB1 LEU A 131     118.564  99.123  83.419  1.00  5.52              
ATOM   2100  HB2 LEU A 131     120.026  99.736  82.665  1.00  5.52              
ATOM   2101  CG  LEU A 131     119.766  97.588  82.556  1.00  5.52              
ATOM   2102  HG  LEU A 131     120.418  97.431  81.697  1.00  5.52              
ATOM   2103  CD1 LEU A 131     120.567  97.318  83.830  1.00  5.52              
ATOM   2104 1HD1 LEU A 131     121.119  96.385  83.722  1.00  5.52              
ATOM   2105 2HD1 LEU A 131     121.269  98.130  84.003  1.00  5.52              
ATOM   2106 3HD1 LEU A 131     119.898  97.239  84.681  1.00  5.52              
ATOM   2107  CD2 LEU A 131     118.631  96.561  82.534  1.00  5.52              
ATOM   2108 1HD2 LEU A 131     119.016  95.580  82.796  1.00  5.52              
ATOM   2109 2HD2 LEU A 131     117.858  96.836  83.249  1.00  5.52              
ATOM   2110 3HD2 LEU A 131     118.194  96.496  81.537  1.00  5.52              
ATOM   2111  C   LEU A 131     117.496 100.585  81.461  1.00  5.52              
ATOM   2112  O   LEU A 131     117.270 101.071  82.569  1.00  5.52              
ATOM   2113  N   GLN A 132     116.923 101.066  80.367  1.00  5.34              
ATOM   2114  H   GLN A 132     117.125 100.569  79.505  1.00  5.34              
ATOM   2115  CA  GLN A 132     116.218 102.351  80.278  1.00  5.34              
ATOM   2116  HA  GLN A 132     116.927 103.149  80.500  1.00  5.34              
ATOM   2117  CB  GLN A 132     115.749 102.501  78.819  1.00  5.34              
ATOM   2118  HB1 GLN A 132     115.179 103.426  78.715  1.00  5.34              
ATOM   2119  HB2 GLN A 132     115.090 101.665  78.578  1.00  5.34              
ATOM   2120  CG  GLN A 132     116.919 102.527  77.814  1.00  5.34              
ATOM   2121  HG1 GLN A 132     117.631 101.734  78.036  1.00  5.34              
ATOM   2122  HG2 GLN A 132     117.449 103.476  77.901  1.00  5.34              
ATOM   2123  CD  GLN A 132     116.478 102.342  76.367  1.00  5.34              
ATOM   2124  OE1 GLN A 132     115.364 102.626  75.956  1.00  5.34              
ATOM   2125  NE2 GLN A 132     117.324 101.826  75.511  1.00  5.34              
ATOM   2126 1HE2 GLN A 132     118.193 101.379  75.813  1.00  5.34              
ATOM   2127 2HE2 GLN A 132     117.015 101.724  74.571  1.00  5.34              
ATOM   2128  C   GLN A 132     115.029 102.524  81.232  1.00  5.34              
ATOM   2129  O   GLN A 132     114.706 103.663  81.564  1.00  5.34              
ATOM   2130  N   ASN A 133     114.390 101.448  81.717  1.00  5.23              
ATOM   2131  H   ASN A 133     114.669 100.524  81.412  1.00  5.23              
ATOM   2132  CA  ASN A 133     113.326 101.585  82.732  1.00  5.23              
ATOM   2133  HA  ASN A 133     112.994 102.622  82.787  1.00  5.23              
ATOM   2134  CB  ASN A 133     112.111 100.747  82.277  1.00  5.23              
ATOM   2135  HB1 ASN A 133     111.380 100.717  83.084  1.00  5.23              
ATOM   2136  HB2 ASN A 133     112.424  99.724  82.079  1.00  5.23              
ATOM   2137  CG  ASN A 133     111.386 101.317  81.067  1.00  5.23              
ATOM   2138  OD1 ASN A 133     110.416 102.044  81.191  1.00  5.23              
ATOM   2139  ND2 ASN A 133     111.783 100.973  79.867  1.00  5.23              
ATOM   2140 1HD2 ASN A 133     112.580 100.354  79.782  1.00  5.23              
ATOM   2141 2HD2 ASN A 133     111.289 101.347  79.079  1.00  5.23              
ATOM   2142  C   ASN A 133     113.758 101.230  84.171  1.00  5.23              
ATOM   2143  O   ASN A 133     112.888 101.102  85.039  1.00  5.23              
ATOM   2144  N   LEU A 134     115.052 101.045  84.462  1.00  5.15              
ATOM   2145  H   LEU A 134     115.756 101.160  83.740  1.00  5.15              
ATOM   2146  CA  LEU A 134     115.464 100.560  85.779  1.00  5.15              
ATOM   2147  HA  LEU A 134     114.718  99.807  86.036  1.00  5.15              
ATOM   2148  CB  LEU A 134     116.778  99.785  85.713  1.00  5.15              
ATOM   2149  HB1 LEU A 134     117.577 100.495  85.614  1.00  5.15              
ATOM   2150  HB2 LEU A 134     116.780  99.140  84.834  1.00  5.15              
ATOM   2151  CG  LEU A 134     116.991  98.924  86.969  1.00  5.15              
ATOM   2152  HG  LEU A 134     116.609  99.438  87.849  1.00  5.15              
ATOM   2153  CD1 LEU A 134     116.281  97.575  86.841  1.00  5.15              
ATOM   2154 1HD1 LEU A 134     116.315  97.071  87.804  1.00  5.15              
ATOM   2155 2HD1 LEU A 134     115.246  97.712  86.538  1.00  5.15              
ATOM   2156 3HD1 LEU A 134     116.796  96.965  86.101  1.00  5.15              
ATOM   2157  CD2 LEU A 134     118.465  98.647  87.219  1.00  5.15              
ATOM   2158 1HD2 LEU A 134     118.562  97.997  88.085  1.00  5.15              
ATOM   2159 2HD2 LEU A 134     118.910  98.167  86.355  1.00  5.15              
ATOM   2160 3HD2 LEU A 134     118.990  99.578  87.421  1.00  5.15              
ATOM   2161  C   LEU A 134     115.382 101.613  86.878  1.00  5.15              
ATOM   2162  O   LEU A 134     115.953 102.699  86.779  1.00  5.15              
ATOM   2163  N   SER A 135     114.638 101.249  87.925  1.00  5.05              
ATOM   2164  H   SER A 135     114.244 100.315  87.911  1.00  5.05              
ATOM   2165  CA  SER A 135     114.039 102.172  88.884  1.00  5.05              
ATOM   2166  HA  SER A 135     114.461 103.161  88.740  1.00  5.05              
ATOM   2167  CB  SER A 135     112.532 102.280  88.618  1.00  5.05              
ATOM   2168  HB1 SER A 135     112.107 103.031  89.287  1.00  5.05              
ATOM   2169  HB2 SER A 135     112.055 101.320  88.822  1.00  5.05              
ATOM   2170  OG  SER A 135     112.255 102.656  87.280  1.00  5.05              
ATOM   2171  HG  SER A 135     112.591 101.991  86.662  1.00  5.05              
ATOM   2172  C   SER A 135     114.263 101.784  90.336  1.00  5.05              
ATOM   2173  O   SER A 135     114.361 102.710  91.146  1.00  5.05              
ATOM   2174  N   LYS A 136     114.481 100.491  90.658  1.00  4.63              
ATOM   2175  H   LYS A 136     114.372  99.759  89.961  1.00  4.63              
ATOM   2176  CA  LYS A 136     115.140 100.162  91.944  1.00  4.63              
ATOM   2177  HA  LYS A 136     115.520 101.057  92.423  1.00  4.63              
ATOM   2178  CB  LYS A 136     114.121  99.469  92.868  1.00  4.63              
ATOM   2179  HB1 LYS A 136     114.671  98.945  93.651  1.00  4.63              
ATOM   2180  HB2 LYS A 136     113.567  98.730  92.294  1.00  4.63              
ATOM   2181  CG  LYS A 136     113.109 100.415  93.527  1.00  4.63              
ATOM   2182  HG1 LYS A 136     112.444 100.834  92.770  1.00  4.63              
ATOM   2183  HG2 LYS A 136     113.644 101.234  93.986  1.00  4.63              
ATOM   2184  CD  LYS A 136     112.276  99.677  94.591  1.00  4.63              
ATOM   2185  HD1 LYS A 136     112.864  98.881  95.055  1.00  4.63              
ATOM   2186  HD2 LYS A 136     111.432  99.206  94.085  1.00  4.63              
ATOM   2187  CE  LYS A 136     111.742 100.616  95.686  1.00  4.63              
ATOM   2188  HE1 LYS A 136     110.791 100.210  96.044  1.00  4.63              
ATOM   2189  HE2 LYS A 136     111.543 101.599  95.246  1.00  4.63              
ATOM   2190  NZ  LYS A 136     112.683 100.737  96.833  1.00  4.63              
ATOM   2191  HZ1 LYS A 136     112.318 101.347  97.552  1.00  4.63              
ATOM   2192  HZ2 LYS A 136     112.875  99.833  97.246  1.00  4.63              
ATOM   2193  HZ3 LYS A 136     113.579 101.114  96.544  1.00  4.63              
ATOM   2194  C   LYS A 136     116.299  99.232  91.679  1.00  4.63              
ATOM   2195  O   LYS A 136     116.218  98.408  90.774  1.00  4.63              
ATOM   2196  N   LEU A 137     117.340  99.319  92.493  1.00  4.68              
ATOM   2197  H   LEU A 137     117.386 100.069  93.169  1.00  4.68              
ATOM   2198  CA  LEU A 137     118.434  98.347  92.422  1.00  4.68              
ATOM   2199  HA  LEU A 137     118.033  97.384  92.104  1.00  4.68              
ATOM   2200  CB  LEU A 137     119.400  98.827  91.331  1.00  4.68              
ATOM   2201  HB1 LEU A 137     119.632  99.873  91.519  1.00  4.68              
ATOM   2202  HB2 LEU A 137     118.865  98.793  90.382  1.00  4.68              
ATOM   2203  CG  LEU A 137     120.704  98.022  91.192  1.00  4.68              
ATOM   2204  HG  LEU A 137     120.625  97.060  91.701  1.00  4.68              
ATOM   2205  CD1 LEU A 137     121.049  97.776  89.723  1.00  4.68              
ATOM   2206 1HD1 LEU A 137     122.020  97.286  89.647  1.00  4.68              
ATOM   2207 2HD1 LEU A 137     120.300  97.125  89.285  1.00  4.68              
ATOM   2208 3HD1 LEU A 137     121.075  98.721  89.181  1.00  4.68              
ATOM   2209  CD2 LEU A 137     121.832  98.846  91.796  1.00  4.68              
ATOM   2210 1HD2 LEU A 137     122.787  98.364  91.636  1.00  4.68              
ATOM   2211 2HD2 LEU A 137     121.877  99.816  91.302  1.00  4.68              
ATOM   2212 3HD2 LEU A 137     121.670  98.978  92.865  1.00  4.68              
ATOM   2213  C   LEU A 137     119.036  98.154  93.798  1.00  4.68              
ATOM   2214  O   LEU A 137     119.508  99.128  94.402  1.00  4.68              
ATOM   2215  N   ILE A 138     118.984  96.900  94.271  1.00  4.69              
ATOM   2216  H   ILE A 138     118.644  96.146  93.683  1.00  4.69              
ATOM   2217  CA  ILE A 138     119.630  96.586  95.556  1.00  4.69              
ATOM   2218  HA  ILE A 138     119.848  97.523  96.069  1.00  4.69              
ATOM   2219  CB  ILE A 138     118.752  95.807  96.570  1.00  4.69              
ATOM   2220  HB  ILE A 138     119.312  95.793  97.507  1.00  4.69              
ATOM   2221  CG2 ILE A 138     117.453  96.590  96.826  1.00  4.69              
ATOM   2222 1HG2 ILE A 138     116.966  96.230  97.731  1.00  4.69              
ATOM   2223 2HG2 ILE A 138     117.690  97.638  96.983  1.00  4.69              
ATOM   2224 3HG2 ILE A 138     116.778  96.496  95.976  1.00  4.69              
ATOM   2225  CG1 ILE A 138     118.417  94.345  96.219  1.00  4.69              
ATOM   2226 1HG1 ILE A 138     119.333  93.794  96.016  1.00  4.69              
ATOM   2227 2HG1 ILE A 138     117.793  94.342  95.330  1.00  4.69              
ATOM   2228  CD1 ILE A 138     117.689  93.587  97.338  1.00  4.69              
ATOM   2229  HD1 ILE A 138     117.612  92.534  97.071  1.00  4.69              
ATOM   2230  HD2 ILE A 138     118.249  93.672  98.270  1.00  4.69              
ATOM   2231  HD3 ILE A 138     116.681  93.979  97.475  1.00  4.69              
ATOM   2232  C   ILE A 138     120.984  95.960  95.284  1.00  4.69              
ATOM   2233  O   ILE A 138     121.041  94.901  94.670  1.00  4.69              
ATOM   2234  N   LEU A 139     122.064  96.596  95.747  1.00  5.21              
ATOM   2235  H   LEU A 139     121.924  97.478  96.240  1.00  5.21              
ATOM   2236  CA  LEU A 139     123.330  95.899  95.958  1.00  5.21              
ATOM   2237  HA  LEU A 139     123.148  94.867  95.662  1.00  5.21              
ATOM   2238  CB  LEU A 139     124.505  96.278  95.021  1.00  5.21              
ATOM   2239  HB1 LEU A 139     125.021  95.355  94.790  1.00  5.21              
ATOM   2240  HB2 LEU A 139     125.228  96.849  95.578  1.00  5.21              
ATOM   2241  CG  LEU A 139     124.212  96.947  93.660  1.00  5.21              
ATOM   2242  HG  LEU A 139     123.540  97.791  93.803  1.00  5.21              
ATOM   2243  CD1 LEU A 139     125.480  97.444  92.955  1.00  5.21              
ATOM   2244 1HD1 LEU A 139     126.058  98.106  93.588  1.00  5.21              
ATOM   2245 2HD1 LEU A 139     126.096  96.604  92.654  1.00  5.21              
ATOM   2246 3HD1 LEU A 139     125.203  98.007  92.064  1.00  5.21              
ATOM   2247  CD2 LEU A 139     123.627  95.943  92.668  1.00  5.21              
ATOM   2248 1HD2 LEU A 139     123.568  96.361  91.666  1.00  5.21              
ATOM   2249 2HD2 LEU A 139     124.268  95.065  92.626  1.00  5.21              
ATOM   2250 3HD2 LEU A 139     122.626  95.662  92.978  1.00  5.21              
ATOM   2251  C   LEU A 139     123.600  95.806  97.464  1.00  5.21              
ATOM   2252  O   LEU A 139     124.169  96.680  98.141  1.00  5.21              
ATOM   2253  N   ALA A 140     123.090  94.700  97.997  1.00  5.05              
ATOM   2254  H   ALA A 140     122.717  93.986  97.381  1.00  5.05              
ATOM   2255  CA  ALA A 140     123.234  94.386  99.406  1.00  5.05              
ATOM   2256  HA  ALA A 140     123.532  95.266  99.967  1.00  5.05              
ATOM   2257  CB  ALA A 140     121.887  93.906  99.950  1.00  5.05              
ATOM   2258  HB1 ALA A 140     121.981  93.699 101.016  1.00  5.05              
ATOM   2259  HB2 ALA A 140     121.138  94.677  99.785  1.00  5.05              
ATOM   2260  HB3 ALA A 140     121.583  92.992  99.438  1.00  5.05              
ATOM   2261  C   ALA A 140     124.329  93.316  99.495  1.00  5.05              
ATOM   2262  O   ALA A 140     124.179  92.257  98.882  1.00  5.05              
ATOM   2263  N   ASP A 141     125.438  93.587 100.198  1.00  5.24              
ATOM   2264  H   ASP A 141     125.511  94.475 100.684  1.00  5.24              
ATOM   2265  CA  ASP A 141     126.528  92.642 100.312  1.00  5.24              
ATOM   2266  HA  ASP A 141     127.412  93.202 100.578  1.00  5.24              
ATOM   2267  CB  ASP A 141     126.340  91.651 101.487  1.00  5.24              
ATOM   2268  HB1 ASP A 141     126.591  92.190 102.401  1.00  5.24              
ATOM   2269  HB2 ASP A 141     127.089  90.862 101.400  1.00  5.24              
ATOM   2270  CG  ASP A 141     124.965  91.002 101.737  1.00  5.24              
ATOM   2271  OD1 ASP A 141     123.899  91.661 101.727  1.00  5.24              
ATOM   2272  OD2 ASP A 141     124.941  89.867 102.265  1.00  5.24              
ATOM   2273  C   ASP A 141     126.994  92.075  98.972  1.00  5.24              
ATOM   2274  O   ASP A 141     127.316  90.899  98.816  1.00  5.24              
ATOM   2275  N   ASN A 142     127.038  92.980  97.993  1.00  5.32              
ATOM   2276  H   ASN A 142     126.741  93.912  98.239  1.00  5.32              
ATOM   2277  CA  ASN A 142     127.579  92.776  96.664  1.00  5.32              
ATOM   2278  HA  ASN A 142     127.372  91.752  96.379  1.00  5.32              
ATOM   2279  CB  ASN A 142     126.855  93.721  95.688  1.00  5.32              
ATOM   2280  HB1 ASN A 142     126.916  94.740  96.066  1.00  5.32              
ATOM   2281  HB2 ASN A 142     125.806  93.429  95.654  1.00  5.32              
ATOM   2282  CG  ASN A 142     127.389  93.696  94.260  1.00  5.32              
ATOM   2283  OD1 ASN A 142     127.542  92.653  93.641  1.00  5.32              
ATOM   2284  ND2 ASN A 142     127.691  94.838  93.686  1.00  5.32              
ATOM   2285 1HD2 ASN A 142     127.577  95.711  94.179  1.00  5.32              
ATOM   2286 2HD2 ASN A 142     128.002  94.785  92.734  1.00  5.32              
ATOM   2287  C   ASN A 142     129.103  92.930  96.673  1.00  5.32              
ATOM   2288  O   ASN A 142     129.633  93.942  96.206  1.00  5.32              
ATOM   2289  N   ARG A 143     129.772  91.980  97.336  1.00  5.03              
ATOM   2290  H   ARG A 143     129.221  91.169  97.621  1.00  5.03              
ATOM   2291  CA  ARG A 143     131.058  92.150  98.024  1.00  5.03              
ATOM   2292  HA  ARG A 143     130.775  92.703  98.920  1.00  5.03              
ATOM   2293  CB  ARG A 143     131.619  90.823  98.570  1.00  5.03              
ATOM   2294  HB1 ARG A 143     132.703  90.885  98.678  1.00  5.03              
ATOM   2295  HB2 ARG A 143     131.407  90.032  97.857  1.00  5.03              
ATOM   2296  CG  ARG A 143     130.993  90.448  99.931  1.00  5.03              
ATOM   2297  HG1 ARG A 143     130.719  89.392  99.894  1.00  5.03              
ATOM   2298  HG2 ARG A 143     130.065  91.000 100.090  1.00  5.03              
ATOM   2299  CD  ARG A 143     131.910  90.637 101.159  1.00  5.03              
ATOM   2300  HD1 ARG A 143     132.700  89.884 101.119  1.00  5.03              
ATOM   2301  HD2 ARG A 143     131.304  90.428 102.042  1.00  5.03              
ATOM   2302  NE  ARG A 143     132.528  91.982 101.291  1.00  5.03              
ATOM   2303  HE  ARG A 143     132.568  92.562 100.472  1.00  5.03              
ATOM   2304  CZ  ARG A 143     133.061  92.477 102.400  1.00  5.03              
ATOM   2305  NH1 ARG A 143     133.062  91.840 103.529  1.00  5.03              
ATOM   2306 1HH1 ARG A 143     132.706  90.878 103.558  1.00  5.03              
ATOM   2307 2HH1 ARG A 143     133.570  92.198 104.309  1.00  5.03              
ATOM   2308  NH2 ARG A 143     133.684  93.621 102.419  1.00  5.03              
ATOM   2309 1HH2 ARG A 143     134.081  94.016 101.568  1.00  5.03              
ATOM   2310 2HH2 ARG A 143     134.069  93.951 103.282  1.00  5.03              
ATOM   2311  C   ARG A 143     132.084  93.071  97.408  1.00  5.03              
ATOM   2312  O   ARG A 143     132.923  92.648  96.620  1.00  5.03              
ATOM   2313  N   LEU A 144     132.023  94.344  97.805  1.00  5.29              
ATOM   2314  H   LEU A 144     131.257  94.614  98.408  1.00  5.29              
ATOM   2315  CA  LEU A 144     132.755  95.381  97.120  1.00  5.29              
ATOM   2316  HA  LEU A 144     132.720  95.069  96.071  1.00  5.29              
ATOM   2317  CB  LEU A 144     132.097  96.757  97.163  1.00  5.29              
ATOM   2318  HB1 LEU A 144     132.317  97.260  98.106  1.00  5.29              
ATOM   2319  HB2 LEU A 144     131.018  96.659  97.062  1.00  5.29              
ATOM   2320  CG  LEU A 144     132.685  97.509  95.946  1.00  5.29              
ATOM   2321  HG  LEU A 144     133.515  96.960  95.514  1.00  5.29              
ATOM   2322  CD1 LEU A 144     131.641  97.537  94.843  1.00  5.29              
ATOM   2323 1HD1 LEU A 144     131.286  96.526  94.650  1.00  5.29              
ATOM   2324 2HD1 LEU A 144     130.809  98.148  95.142  1.00  5.29              
ATOM   2325 3HD1 LEU A 144     132.065  97.922  93.921  1.00  5.29              
ATOM   2326  CD2 LEU A 144     133.282  98.854  96.326  1.00  5.29              
ATOM   2327 1HD2 LEU A 144     132.656  99.327  97.066  1.00  5.29              
ATOM   2328 2HD2 LEU A 144     134.266  98.703  96.763  1.00  5.29              
ATOM   2329 3HD2 LEU A 144     133.363  99.494  95.452  1.00  5.29              
ATOM   2330  C   LEU A 144     134.234  95.440  97.489  1.00  5.29              
ATOM   2331  O   LEU A 144     134.712  96.384  98.126  1.00  5.29              
ATOM   2332  N   LYS A 145     135.001  94.496  96.949  1.00  5.41              
ATOM   2333  H   LYS A 145     134.554  93.709  96.482  1.00  5.41              
ATOM   2334  CA  LYS A 145     136.434  94.709  96.817  1.00  5.41              
ATOM   2335  HA  LYS A 145     136.785  94.894  97.819  1.00  5.41              
ATOM   2336  CB  LYS A 145     137.106  93.451  96.244  1.00  5.41              
ATOM   2337  HB1 LYS A 145     136.811  93.345  95.197  1.00  5.41              
ATOM   2338  HB2 LYS A 145     136.741  92.571  96.777  1.00  5.41              
ATOM   2339  CG  LYS A 145     138.644  93.458  96.311  1.00  5.41              
ATOM   2340  HG1 LYS A 145     139.032  94.359  95.836  1.00  5.41              
ATOM   2341  HG2 LYS A 145     138.993  92.610  95.719  1.00  5.41              
ATOM   2342  CD  LYS A 145     139.258  93.313  97.718  1.00  5.41              
ATOM   2343  HD1 LYS A 145     140.316  93.082  97.580  1.00  5.41              
ATOM   2344  HD2 LYS A 145     138.808  92.461  98.230  1.00  5.41              
ATOM   2345  CE  LYS A 145     139.182  94.583  98.584  1.00  5.41              
ATOM   2346  HE1 LYS A 145     138.906  95.428  97.944  1.00  5.41              
ATOM   2347  HE2 LYS A 145     140.179  94.793  98.980  1.00  5.41              
ATOM   2348  NZ  LYS A 145     138.226  94.458  99.716  1.00  5.41              
ATOM   2349  HZ1 LYS A 145     138.482  93.743 100.374  1.00  5.41              
ATOM   2350  HZ2 LYS A 145     138.132  95.334 100.227  1.00  5.41              
ATOM   2351  HZ3 LYS A 145     137.266  94.304  99.424  1.00  5.41              
ATOM   2352  C   LYS A 145     136.757  95.985  96.021  1.00  5.41              
ATOM   2353  O   LYS A 145     137.644  96.729  96.433  1.00  5.41              
ATOM   2354  N   ASN A 146     135.965  96.295  94.989  1.00  5.62              
ATOM   2355  H   ASN A 146     135.261  95.627  94.715  1.00  5.62              
ATOM   2356  CA  ASN A 146     136.145  97.472  94.139  1.00  5.62              
ATOM   2357  HA  ASN A 146     136.382  98.327  94.776  1.00  5.62              
ATOM   2358  CB  ASN A 146     137.352  97.210  93.210  1.00  5.62              
ATOM   2359  HB1 ASN A 146     138.270  97.377  93.774  1.00  5.62              
ATOM   2360  HB2 ASN A 146     137.352  97.911  92.375  1.00  5.62              
ATOM   2361  CG  ASN A 146     137.421  95.791  92.663  1.00  5.62              
ATOM   2362  OD1 ASN A 146     138.284  95.024  93.050  1.00  5.62              
ATOM   2363  ND2 ASN A 146     136.489  95.362  91.838  1.00  5.62              
ATOM   2364 1HD2 ASN A 146     135.668  95.910  91.625  1.00  5.62              
ATOM   2365 2HD2 ASN A 146     136.621  94.407  91.519  1.00  5.62              
ATOM   2366  C   ASN A 146     134.937  97.865  93.283  1.00  5.62              
ATOM   2367  O   ASN A 146     134.186  97.014  92.810  1.00  5.62              
ATOM   2368  N   ILE A 147     134.856  99.167  93.010  1.00  5.44              
ATOM   2369  H   ILE A 147     135.608  99.755  93.339  1.00  5.44              
ATOM   2370  CA  ILE A 147     133.984  99.826  92.030  1.00  5.44              
ATOM   2371  HA  ILE A 147     133.486  99.044  91.458  1.00  5.44              
ATOM   2372  CB  ILE A 147     132.891 100.649  92.735  1.00  5.44              
ATOM   2373  HB  ILE A 147     132.403  99.982  93.439  1.00  5.44              
ATOM   2374  CG2 ILE A 147     133.494 101.792  93.545  1.00  5.44              
ATOM   2375 1HG2 ILE A 147     132.699 102.280  94.107  1.00  5.44              
ATOM   2376 2HG2 ILE A 147     134.234 101.423  94.254  1.00  5.44              
ATOM   2377 3HG2 ILE A 147     133.957 102.509  92.865  1.00  5.44              
ATOM   2378  CG1 ILE A 147     131.794 101.176  91.789  1.00  5.44              
ATOM   2379 1HG1 ILE A 147     131.601 100.450  91.004  1.00  5.44              
ATOM   2380 2HG1 ILE A 147     132.116 102.105  91.319  1.00  5.44              
ATOM   2381  CD1 ILE A 147     130.477 101.406  92.546  1.00  5.44              
ATOM   2382  HD1 ILE A 147     130.583 102.213  93.270  1.00  5.44              
ATOM   2383  HD2 ILE A 147     129.688 101.665  91.848  1.00  5.44              
ATOM   2384  HD3 ILE A 147     130.177 100.492  93.058  1.00  5.44              
ATOM   2385  C   ILE A 147     134.897 100.584  91.062  1.00  5.44              
ATOM   2386  O   ILE A 147     136.019 100.943  91.425  1.00  5.44              
ATOM   2387  N   SER A 148     134.455 100.740  89.812  1.00  5.66              
ATOM   2388  H   SER A 148     133.528 100.408  89.598  1.00  5.66              
ATOM   2389  CA  SER A 148     135.154 101.543  88.796  1.00  5.66              
ATOM   2390  HA  SER A 148     136.231 101.447  88.935  1.00  5.66              
ATOM   2391  CB  SER A 148     134.811 100.992  87.404  1.00  5.66              
ATOM   2392  HB1 SER A 148     133.767 101.204  87.162  1.00  5.66              
ATOM   2393  HB2 SER A 148     134.964  99.911  87.395  1.00  5.66              
ATOM   2394  OG  SER A 148     135.665 101.580  86.443  1.00  5.66              
ATOM   2395  HG  SER A 148     135.428 101.247  85.569  1.00  5.66              
ATOM   2396  C   SER A 148     134.797 103.031  88.981  1.00  5.66              
ATOM   2397  O   SER A 148     134.562 103.476  90.105  1.00  5.66              
ATOM   2398  N   SER A 149     134.621 103.797  87.905  1.00  5.49              
ATOM   2399  H   SER A 149     134.911 103.425  87.008  1.00  5.49              
ATOM   2400  CA  SER A 149     133.878 105.070  87.896  1.00  5.49              
ATOM   2401  HA  SER A 149     134.364 105.742  88.602  1.00  5.49              
ATOM   2402  CB  SER A 149     133.981 105.703  86.502  1.00  5.49              
ATOM   2403  HB1 SER A 149     133.526 106.694  86.512  1.00  5.49              
ATOM   2404  HB2 SER A 149     133.452 105.079  85.779  1.00  5.49              
ATOM   2405  OG  SER A 149     135.344 105.817  86.120  1.00  5.49              
ATOM   2406  HG  SER A 149     135.791 106.375  86.761  1.00  5.49              
ATOM   2407  C   SER A 149     132.405 104.994  88.335  1.00  5.49              
ATOM   2408  O   SER A 149     131.652 105.952  88.156  1.00  5.49              
ATOM   2409  N   ASP A 150     131.992 103.855  88.900  1.00  5.43              
ATOM   2410  H   ASP A 150     132.711 103.268  89.284  1.00  5.43              
ATOM   2411  CA  ASP A 150     130.667 103.261  88.742  1.00  5.43              
ATOM   2412  HA  ASP A 150     130.761 102.196  88.958  1.00  5.43              
ATOM   2413  CB  ASP A 150     129.736 103.816  89.835  1.00  5.43              
ATOM   2414  HB1 ASP A 150     129.643 104.891  89.723  1.00  5.43              
ATOM   2415  HB2 ASP A 150     130.185 103.638  90.811  1.00  5.43              
ATOM   2416  CG  ASP A 150     128.360 103.169  89.806  1.00  5.43              
ATOM   2417  OD1 ASP A 150     128.303 101.922  89.753  1.00  5.43              
ATOM   2418  OD2 ASP A 150     127.384 103.927  89.646  1.00  5.43              
ATOM   2419  C   ASP A 150     130.191 103.328  87.297  1.00  5.43              
ATOM   2420  O   ASP A 150     130.928 103.687  86.371  1.00  5.43              
ATOM   2421  N   SER A 151     128.968 102.889  87.066  1.00  5.42              
ATOM   2422  H   SER A 151     128.440 102.473  87.833  1.00  5.42              
ATOM   2423  CA  SER A 151     128.319 103.077  85.789  1.00  5.42              
ATOM   2424  HA  SER A 151     128.682 103.998  85.331  1.00  5.42              
ATOM   2425  CB  SER A 151     128.643 101.902  84.840  1.00  5.42              
ATOM   2426  HB1 SER A 151     128.288 102.148  83.837  1.00  5.42              
ATOM   2427  HB2 SER A 151     128.122 101.006  85.182  1.00  5.42              
ATOM   2428  OG  SER A 151     130.025 101.614  84.772  1.00  5.42              
ATOM   2429  HG  SER A 151     130.497 102.400  85.093  1.00  5.42              
ATOM   2430  C   SER A 151     126.802 103.214  85.900  1.00  5.42              
ATOM   2431  O   SER A 151     126.074 102.762  85.018  1.00  5.42              
ATOM   2432  N   PHE A 152     126.313 103.813  86.988  1.00  5.32              
ATOM   2433  H   PHE A 152     126.934 104.030  87.761  1.00  5.32              
ATOM   2434  CA  PHE A 152     124.923 104.242  87.127  1.00  5.32              
ATOM   2435  HA  PHE A 152     124.377 103.509  86.541  1.00  5.32              
ATOM   2436  CB  PHE A 152     124.372 104.013  88.547  1.00  5.32              
ATOM   2437  HB1 PHE A 152     123.356 104.409  88.593  1.00  5.32              
ATOM   2438  HB2 PHE A 152     124.971 104.557  89.271  1.00  5.32              
ATOM   2439  CG  PHE A 152     124.306 102.535  88.933  1.00  5.32              
ATOM   2440  CD1 PHE A 152     125.012 102.027  90.040  1.00  5.32              
ATOM   2441  HD1 PHE A 152     125.623 102.675  90.643  1.00  5.32              
ATOM   2442  CE1 PHE A 152     124.969 100.659  90.356  1.00  5.32              
ATOM   2443  HE1 PHE A 152     125.556 100.291  91.184  1.00  5.32              
ATOM   2444  CZ  PHE A 152     124.208  99.780  89.570  1.00  5.32              
ATOM   2445  HZ  PHE A 152     124.208  98.722  89.786  1.00  5.32              
ATOM   2446  CE2 PHE A 152     123.471 100.277  88.484  1.00  5.32              
ATOM   2447  HE2 PHE A 152     122.900  99.600  87.866  1.00  5.32              
ATOM   2448  CD2 PHE A 152     123.521 101.646  88.175  1.00  5.32              
ATOM   2449  HD2 PHE A 152     122.973 102.017  87.334  1.00  5.32              
ATOM   2450  C   PHE A 152     124.507 105.522  86.373  1.00  5.32              
ATOM   2451  O   PHE A 152     123.320 105.795  86.171  1.00  5.32              
ATOM   2452  N   SER A 153     125.472 106.181  85.738  1.00  5.33              
ATOM   2453  H   SER A 153     126.415 105.898  85.955  1.00  5.33              
ATOM   2454  CA  SER A 153     125.284 106.846  84.437  1.00  5.33              
ATOM   2455  HA  SER A 153     124.801 107.815  84.555  1.00  5.33              
ATOM   2456  CB  SER A 153     126.656 106.988  83.757  1.00  5.33              
ATOM   2457  HB1 SER A 153     127.285 107.706  84.274  1.00  5.33              
ATOM   2458  HB2 SER A 153     126.519 107.341  82.733  1.00  5.33              
ATOM   2459  OG  SER A 153     127.312 105.725  83.734  1.00  5.33              
ATOM   2460  HG  SER A 153     126.649 105.036  83.543  1.00  5.33              
ATOM   2461  C   SER A 153     124.496 105.953  83.484  1.00  5.33              
ATOM   2462  O   SER A 153     124.612 104.734  83.564  1.00  5.33              
ATOM   2463  N   SER A 154     123.780 106.492  82.502  1.00  5.37              
ATOM   2464  H   SER A 154     123.731 107.493  82.406  1.00  5.37              
ATOM   2465  CA  SER A 154     122.929 105.666  81.630  1.00  5.37              
ATOM   2466  HA  SER A 154     122.406 106.341  80.964  1.00  5.37              
ATOM   2467  CB  SER A 154     123.720 104.751  80.680  1.00  5.37              
ATOM   2468  HB1 SER A 154     123.032 104.058  80.191  1.00  5.37              
ATOM   2469  HB2 SER A 154     124.463 104.165  81.220  1.00  5.37              
ATOM   2470  OG  SER A 154     124.347 105.526  79.675  1.00  5.37              
ATOM   2471  HG  SER A 154     124.767 104.921  79.054  1.00  5.37              
ATOM   2472  C   SER A 154     121.823 104.883  82.321  1.00  5.37              
ATOM   2473  O   SER A 154     120.947 104.389  81.616  1.00  5.37              
ATOM   2474  N   LEU A 155     121.728 104.885  83.659  1.00  5.25              
ATOM   2475  H   LEU A 155     122.505 105.209  84.223  1.00  5.25              
ATOM   2476  CA  LEU A 155     120.396 104.870  84.242  1.00  5.25              
ATOM   2477  HA  LEU A 155     119.792 104.164  83.672  1.00  5.25              
ATOM   2478  CB  LEU A 155     120.443 104.305  85.656  1.00  5.25              
ATOM   2479  HB1 LEU A 155     119.462 104.447  86.091  1.00  5.25              
ATOM   2480  HB2 LEU A 155     121.161 104.843  86.262  1.00  5.25              
ATOM   2481  CG  LEU A 155     120.760 102.793  85.710  1.00  5.25              
ATOM   2482  HG  LEU A 155     120.931 102.552  86.752  1.00  5.25              
ATOM   2483  CD1 LEU A 155     119.548 101.997  85.261  1.00  5.25              
ATOM   2484 1HD1 LEU A 155     119.734 100.944  85.474  1.00  5.25              
ATOM   2485 2HD1 LEU A 155     118.669 102.330  85.808  1.00  5.25              
ATOM   2486 3HD1 LEU A 155     119.377 102.106  84.188  1.00  5.25              
ATOM   2487  CD2 LEU A 155     121.950 102.236  84.916  1.00  5.25              
ATOM   2488 1HD2 LEU A 155     122.140 101.203  85.207  1.00  5.25              
ATOM   2489 2HD2 LEU A 155     121.741 102.247  83.845  1.00  5.25              
ATOM   2490 3HD2 LEU A 155     122.846 102.827  85.102  1.00  5.25              
ATOM   2491  C   LEU A 155     119.752 106.224  83.941  1.00  5.25              
ATOM   2492  O   LEU A 155     120.343 107.102  83.322  1.00  5.25              
ATOM   2493  N   SER A 156     118.490 106.389  84.274  1.00  5.21              
ATOM   2494  H   SER A 156     118.014 105.598  84.673  1.00  5.21              
ATOM   2495  CA  SER A 156     117.723 107.610  83.980  1.00  5.21              
ATOM   2496  HA  SER A 156     118.266 108.522  84.197  1.00  5.21              
ATOM   2497  CB  SER A 156     117.322 107.647  82.488  1.00  5.21              
ATOM   2498  HB1 SER A 156     116.488 108.340  82.353  1.00  5.21              
ATOM   2499  HB2 SER A 156     116.995 106.657  82.165  1.00  5.21              
ATOM   2500  OG  SER A 156     118.368 108.091  81.659  1.00  5.21              
ATOM   2501  HG  SER A 156     119.164 107.580  81.869  1.00  5.21              
ATOM   2502  C   SER A 156     116.383 107.542  84.682  1.00  5.21              
ATOM   2503  O   SER A 156     115.808 108.571  84.978  1.00  5.21              
ATOM   2504  N   LYS A 157     115.928 106.330  85.011  1.00  5.13              
ATOM   2505  H   LYS A 157     116.395 105.522  84.627  1.00  5.13              
ATOM   2506  CA  LYS A 157     114.823 106.112  85.938  1.00  5.13              
ATOM   2507  HA  LYS A 157     114.302 107.056  86.106  1.00  5.13              
ATOM   2508  CB  LYS A 157     113.804 105.122  85.338  1.00  5.13              
ATOM   2509  HB1 LYS A 157     113.055 104.896  86.098  1.00  5.13              
ATOM   2510  HB2 LYS A 157     114.310 104.188  85.089  1.00  5.13              
ATOM   2511  CG  LYS A 157     113.045 105.625  84.095  1.00  5.13              
ATOM   2512  HG1 LYS A 157     112.313 104.862  83.828  1.00  5.13              
ATOM   2513  HG2 LYS A 157     113.738 105.733  83.260  1.00  5.13              
ATOM   2514  CD  LYS A 157     112.315 106.963  84.318  1.00  5.13              
ATOM   2515  HD1 LYS A 157     113.034 107.778  84.216  1.00  5.13              
ATOM   2516  HD2 LYS A 157     111.894 106.988  85.325  1.00  5.13              
ATOM   2517  CE  LYS A 157     111.175 107.146  83.305  1.00  5.13              
ATOM   2518  HE1 LYS A 157     110.421 106.381  83.506  1.00  5.13              
ATOM   2519  HE2 LYS A 157     111.565 106.984  82.296  1.00  5.13              
ATOM   2520  NZ  LYS A 157     110.565 108.495  83.398  1.00  5.13              
ATOM   2521  HZ1 LYS A 157     110.496 108.832  84.360  1.00  5.13              
ATOM   2522  HZ2 LYS A 157     111.194 109.209  83.022  1.00  5.13              
ATOM   2523  HZ3 LYS A 157     109.678 108.583  82.931  1.00  5.13              
ATOM   2524  C   LYS A 157     115.265 105.689  87.346  1.00  5.13              
ATOM   2525  O   LYS A 157     114.416 105.530  88.217  1.00  5.13              
ATOM   2526  N   LEU A 158     116.575 105.534  87.602  1.00  5.09              
ATOM   2527  H   LEU A 158     117.239 105.664  86.864  1.00  5.09              
ATOM   2528  CA  LEU A 158     117.022 104.951  88.867  1.00  5.09              
ATOM   2529  HA  LEU A 158     116.326 104.125  88.995  1.00  5.09              
ATOM   2530  CB  LEU A 158     118.369 104.215  88.762  1.00  5.09              
ATOM   2531  HB1 LEU A 158     119.195 104.908  88.819  1.00  5.09              
ATOM   2532  HB2 LEU A 158     118.371 103.735  87.788  1.00  5.09              
ATOM   2533  CG  LEU A 158     118.679 103.115  89.794  1.00  5.09              
ATOM   2534  HG  LEU A 158     119.049 103.584  90.701  1.00  5.09              
ATOM   2535  CD1 LEU A 158     117.518 102.219  90.189  1.00  5.09              
ATOM   2536 1HD1 LEU A 158     116.814 102.798  90.776  1.00  5.09              
ATOM   2537 2HD1 LEU A 158     117.048 101.799  89.302  1.00  5.09              
ATOM   2538 3HD1 LEU A 158     117.888 101.416  90.823  1.00  5.09              
ATOM   2539  CD2 LEU A 158     119.739 102.188  89.198  1.00  5.09              
ATOM   2540 1HD2 LEU A 158     120.039 101.427  89.911  1.00  5.09              
ATOM   2541 2HD2 LEU A 158     119.347 101.692  88.313  1.00  5.09              
ATOM   2542 3HD2 LEU A 158     120.619 102.769  88.928  1.00  5.09              
ATOM   2543  C   LEU A 158     116.752 105.855  90.064  1.00  5.09              
ATOM   2544  O   LEU A 158     117.345 106.928  90.201  1.00  5.09              
ATOM   2545  N   GLN A 159     115.769 105.421  90.854  1.00  4.98              
ATOM   2546  H   GLN A 159     115.323 104.554  90.583  1.00  4.98              
ATOM   2547  CA  GLN A 159     115.000 106.256  91.772  1.00  4.98              
ATOM   2548  HA  GLN A 159     115.485 107.225  91.880  1.00  4.98              
ATOM   2549  CB  GLN A 159     113.621 106.481  91.136  1.00  4.98              
ATOM   2550  HB1 GLN A 159     113.193 105.521  90.840  1.00  4.98              
ATOM   2551  HB2 GLN A 159     113.764 107.084  90.238  1.00  4.98              
ATOM   2552  CG  GLN A 159     112.615 107.198  92.037  1.00  4.98              
ATOM   2553  HG1 GLN A 159     113.098 108.038  92.530  1.00  4.98              
ATOM   2554  HG2 GLN A 159     112.245 106.514  92.801  1.00  4.98              
ATOM   2555  CD  GLN A 159     111.436 107.692  91.220  1.00  4.98              
ATOM   2556  OE1 GLN A 159     110.605 106.924  90.769  1.00  4.98              
ATOM   2557  NE2 GLN A 159     111.339 108.984  90.995  1.00  4.98              
ATOM   2558 1HE2 GLN A 159     112.010 109.618  91.403  1.00  4.98              
ATOM   2559 2HE2 GLN A 159     110.531 109.277  90.476  1.00  4.98              
ATOM   2560  C   GLN A 159     114.913 105.629  93.181  1.00  4.98              
ATOM   2561  O   GLN A 159     114.545 106.301  94.159  1.00  4.98              
ATOM   2562  N   PHE A 160     115.420 104.397  93.348  1.00  4.53              
ATOM   2563  H   PHE A 160     115.619 103.820  92.539  1.00  4.53              
ATOM   2564  CA  PHE A 160     116.073 104.045  94.609  1.00  4.53              
ATOM   2565  HA  PHE A 160     116.423 104.946  95.103  1.00  4.53              
ATOM   2566  CB  PHE A 160     115.010 103.392  95.511  1.00  4.53              
ATOM   2567  HB1 PHE A 160     114.177 103.067  94.893  1.00  4.53              
ATOM   2568  HB2 PHE A 160     114.589 104.178  96.133  1.00  4.53              
ATOM   2569  CG  PHE A 160     115.391 102.217  96.391  1.00  4.53              
ATOM   2570  CD1 PHE A 160     115.356 102.347  97.790  1.00  4.53              
ATOM   2571  HD1 PHE A 160     115.210 103.315  98.244  1.00  4.53              
ATOM   2572  CE1 PHE A 160     115.530 101.218  98.609  1.00  4.53              
ATOM   2573  HE1 PHE A 160     115.584 101.334  99.685  1.00  4.53              
ATOM   2574  CZ  PHE A 160     115.707  99.947  98.038  1.00  4.53              
ATOM   2575  HZ  PHE A 160     115.896  99.092  98.678  1.00  4.53              
ATOM   2576  CE2 PHE A 160     115.742  99.809  96.641  1.00  4.53              
ATOM   2577  HE2 PHE A 160     115.920  98.840  96.196  1.00  4.53              
ATOM   2578  CD2 PHE A 160     115.607 100.944  95.827  1.00  4.53              
ATOM   2579  HD2 PHE A 160     115.666 100.829  94.758  1.00  4.53              
ATOM   2580  C   PHE A 160     117.277 103.192  94.284  1.00  4.53              
ATOM   2581  O   PHE A 160     117.161 102.284  93.469  1.00  4.53              
ATOM   2582  N   LEU A 161     118.427 103.509  94.861  1.00  4.58              
ATOM   2583  H   LEU A 161     118.452 104.254  95.552  1.00  4.58              
ATOM   2584  CA  LEU A 161     119.678 102.806  94.572  1.00  4.58              
ATOM   2585  HA  LEU A 161     119.436 101.816  94.182  1.00  4.58              
ATOM   2586  CB  LEU A 161     120.455 103.552  93.472  1.00  4.58              
ATOM   2587  HB1 LEU A 161     121.117 104.263  93.945  1.00  4.58              
ATOM   2588  HB2 LEU A 161     119.742 104.088  92.857  1.00  4.58              
ATOM   2589  CG  LEU A 161     121.215 102.647  92.492  1.00  4.58              
ATOM   2590  HG  LEU A 161     120.513 101.936  92.066  1.00  4.58              
ATOM   2591  CD1 LEU A 161     121.913 103.389  91.354  1.00  4.58              
ATOM   2592 1HD1 LEU A 161     122.324 102.660  90.662  1.00  4.58              
ATOM   2593 2HD1 LEU A 161     121.216 104.019  90.813  1.00  4.58              
ATOM   2594 3HD1 LEU A 161     122.723 104.010  91.723  1.00  4.58              
ATOM   2595  CD2 LEU A 161     122.301 101.890  93.206  1.00  4.58              
ATOM   2596 1HD2 LEU A 161     122.962 101.391  92.499  1.00  4.58              
ATOM   2597 2HD2 LEU A 161     122.889 102.596  93.788  1.00  4.58              
ATOM   2598 3HD2 LEU A 161     121.849 101.144  93.854  1.00  4.58              
ATOM   2599  C   LEU A 161     120.334 102.607  95.906  1.00  4.58              
ATOM   2600  O   LEU A 161     120.513 103.610  96.582  1.00  4.58              
ATOM   2601  N   ASP A 162     120.493 101.342  96.309  1.00  4.60              
ATOM   2602  H   ASP A 162     120.358 100.615  95.616  1.00  4.60              
ATOM   2603  CA  ASP A 162     120.397 100.881  97.706  1.00  4.60              
ATOM   2604  HA  ASP A 162     120.367 101.737  98.381  1.00  4.60              
ATOM   2605  CB  ASP A 162     119.052 100.146  97.809  1.00  4.60              
ATOM   2606  HB1 ASP A 162     118.998  99.404  97.016  1.00  4.60              
ATOM   2607  HB2 ASP A 162     118.263 100.876  97.627  1.00  4.60              
ATOM   2608  CG  ASP A 162     118.787  99.457  99.150  1.00  4.60              
ATOM   2609  OD1 ASP A 162     118.415 100.166 100.103  1.00  4.60              
ATOM   2610  OD2 ASP A 162     118.873  98.209  99.241  1.00  4.60              
ATOM   2611  C   ASP A 162     121.561  99.991  98.103  1.00  4.60              
ATOM   2612  O   ASP A 162     121.673  98.850  97.643  1.00  4.60              
ATOM   2613  N   LEU A 163     122.475 100.544  98.900  1.00  5.14              
ATOM   2614  H   LEU A 163     122.301 101.427  99.364  1.00  5.14              
ATOM   2615  CA  LEU A 163     123.823 100.015  98.974  1.00  5.14              
ATOM   2616  HA  LEU A 163     123.824  99.029  98.524  1.00  5.14              
ATOM   2617  CB  LEU A 163     124.792 100.853  98.174  1.00  5.14              
ATOM   2618  HB1 LEU A 163     125.723 100.565  98.605  1.00  5.14              
ATOM   2619  HB2 LEU A 163     124.657 101.900  98.337  1.00  5.14              
ATOM   2620  CG  LEU A 163     124.886 100.629  96.668  1.00  5.14              
ATOM   2621  HG  LEU A 163     125.748 101.162  96.294  1.00  5.14              
ATOM   2622  CD1 LEU A 163     125.069  99.167  96.363  1.00  5.14              
ATOM   2623 1HD1 LEU A 163     125.435  99.098  95.348  1.00  5.14              
ATOM   2624 2HD1 LEU A 163     125.748  98.727  97.088  1.00  5.14              
ATOM   2625 3HD1 LEU A 163     124.109  98.659  96.430  1.00  5.14              
ATOM   2626  CD2 LEU A 163     123.738 101.052  95.794  1.00  5.14              
ATOM   2627 1HD2 LEU A 163     122.884 100.397  95.912  1.00  5.14              
ATOM   2628 2HD2 LEU A 163     123.453 102.075  96.007  1.00  5.14              
ATOM   2629 3HD2 LEU A 163     124.096 100.986  94.771  1.00  5.14              
ATOM   2630  C   LEU A 163     124.185  99.772 100.437  1.00  5.14              
ATOM   2631  O   LEU A 163     124.543 100.619 101.273  1.00  5.14              
ATOM   2632  N   ARG A 164     124.093  98.487 100.757  1.00  4.99              
ATOM   2633  H   ARG A 164     123.868  97.806 100.037  1.00  4.99              
ATOM   2634  CA  ARG A 164     124.046  98.105 102.168  1.00  4.99              
ATOM   2635  HA  ARG A 164     124.355  98.933 102.805  1.00  4.99              
ATOM   2636  CB  ARG A 164     122.602  97.701 102.582  1.00  4.99              
ATOM   2637  HB1 ARG A 164     122.528  97.807 103.665  1.00  4.99              
ATOM   2638  HB2 ARG A 164     122.442  96.648 102.342  1.00  4.99              
ATOM   2639  CG  ARG A 164     121.453  98.498 101.925  1.00  4.99              
ATOM   2640  HG1 ARG A 164     121.330  98.156 100.897  1.00  4.99              
ATOM   2641  HG2 ARG A 164     121.730  99.548 101.891  1.00  4.99              
ATOM   2642  CD  ARG A 164     120.093  98.417 102.651  1.00  4.99              
ATOM   2643  HD1 ARG A 164     119.331  98.862 102.006  1.00  4.99              
ATOM   2644  HD2 ARG A 164     120.155  99.045 103.540  1.00  4.99              
ATOM   2645  NE  ARG A 164     119.661  97.056 103.064  1.00  4.99              
ATOM   2646  HE  ARG A 164     119.583  96.907 104.049  1.00  4.99              
ATOM   2647  CZ  ARG A 164     119.241  96.077 102.280  1.00  4.99              
ATOM   2648  NH1 ARG A 164     119.260  96.184 100.993  1.00  4.99              
ATOM   2649 1HH1 ARG A 164     119.394  97.113 100.581  1.00  4.99              
ATOM   2650 2HH1 ARG A 164     118.988  95.454 100.367  1.00  4.99              
ATOM   2651  NH2 ARG A 164     118.767  94.956 102.761  1.00  4.99              
ATOM   2652 1HH2 ARG A 164     118.626  94.833 103.743  1.00  4.99              
ATOM   2653 2HH2 ARG A 164     118.413  94.282 102.107  1.00  4.99              
ATOM   2654  C   ARG A 164     124.984  96.960 102.404  1.00  4.99              
ATOM   2655  O   ARG A 164     125.030  96.075 101.574  1.00  4.99              
ATOM   2656  N   LYS A 165     125.683  96.919 103.534  1.00  5.10              
ATOM   2657  H   LYS A 165     125.701  97.775 104.077  1.00  5.10              
ATOM   2658  CA  LYS A 165     126.704  95.890 103.779  1.00  5.10              
ATOM   2659  HA  LYS A 165     127.281  96.163 104.659  1.00  5.10              
ATOM   2660  CB  LYS A 165     126.085  94.512 104.070  1.00  5.10              
ATOM   2661  HB1 LYS A 165     126.893  93.801 104.240  1.00  5.10              
ATOM   2662  HB2 LYS A 165     125.528  94.181 103.195  1.00  5.10              
ATOM   2663  CG  LYS A 165     125.169  94.493 105.301  1.00  5.10              
ATOM   2664  HG1 LYS A 165     124.335  95.184 105.167  1.00  5.10              
ATOM   2665  HG2 LYS A 165     125.745  94.796 106.176  1.00  5.10              
ATOM   2666  CD  LYS A 165     124.629  93.081 105.537  1.00  5.10              
ATOM   2667  HD1 LYS A 165     124.114  93.064 106.496  1.00  5.10              
ATOM   2668  HD2 LYS A 165     125.476  92.394 105.568  1.00  5.10              
ATOM   2669  CE  LYS A 165     123.663  92.650 104.434  1.00  5.10              
ATOM   2670  HE1 LYS A 165     124.057  93.007 103.478  1.00  5.10              
ATOM   2671  HE2 LYS A 165     122.692  93.125 104.585  1.00  5.10              
ATOM   2672  NZ  LYS A 165     123.517  91.178 104.337  1.00  5.10              
ATOM   2673  HZ1 LYS A 165     123.145  90.969 103.407  1.00  5.10              
ATOM   2674  HZ2 LYS A 165     124.419  90.713 104.250  1.00  5.10              
ATOM   2675  HZ3 LYS A 165     122.959  90.786 105.082  1.00  5.10              
ATOM   2676  C   LYS A 165     127.726  95.876 102.677  1.00  5.10              
ATOM   2677  O   LYS A 165     127.733  94.926 101.903  1.00  5.10              
ATOM   2678  N   ASN A 166     128.484  96.970 102.531  1.00  5.17              
ATOM   2679  H   ASN A 166     128.426  97.723 103.204  1.00  5.17              
ATOM   2680  CA  ASN A 166     129.349  97.053 101.362  1.00  5.17              
ATOM   2681  HA  ASN A 166     129.889  96.107 101.407  1.00  5.17              
ATOM   2682  CB  ASN A 166     128.502  97.026 100.057  1.00  5.17              
ATOM   2683  HB1 ASN A 166     128.542  97.984  99.580  1.00  5.17              
ATOM   2684  HB2 ASN A 166     127.450  96.827 100.253  1.00  5.17              
ATOM   2685  CG  ASN A 166     128.985  95.997  99.062  1.00  5.17              
ATOM   2686  OD1 ASN A 166     129.807  95.142  99.345  1.00  5.17              
ATOM   2687  ND2 ASN A 166     128.534  96.044  97.833  1.00  5.17              
ATOM   2688 1HD2 ASN A 166     127.950  96.797  97.501  1.00  5.17              
ATOM   2689 2HD2 ASN A 166     128.927  95.381  97.174  1.00  5.17              
ATOM   2690  C   ASN A 166     130.495  98.067 101.329  1.00  5.17              
ATOM   2691  O   ASN A 166     130.614  98.872 100.407  1.00  5.17              
ATOM   2692  N   GLU A 167     131.380  97.959 102.323  1.00  5.18              
ATOM   2693  H   GLU A 167     131.103  97.370 103.097  1.00  5.18              
ATOM   2694  CA  GLU A 167     132.818  98.288 102.230  1.00  5.18              
ATOM   2695  HA  GLU A 167     133.174  98.291 103.261  1.00  5.18              
ATOM   2696  CB  GLU A 167     133.571  97.130 101.513  1.00  5.18              
ATOM   2697  HB1 GLU A 167     133.684  97.380 100.458  1.00  5.18              
ATOM   2698  HB2 GLU A 167     132.979  96.215 101.566  1.00  5.18              
ATOM   2699  CG  GLU A 167     134.955  96.826 102.131  1.00  5.18              
ATOM   2700  HG1 GLU A 167     134.805  96.256 103.050  1.00  5.18              
ATOM   2701  HG2 GLU A 167     135.441  97.761 102.411  1.00  5.18              
ATOM   2702  CD  GLU A 167     135.900  96.045 101.194  1.00  5.18              
ATOM   2703  OE1 GLU A 167     136.934  96.611 100.771  1.00  5.18              
ATOM   2704  OE2 GLU A 167     135.633  94.865 100.872  1.00  5.18              
ATOM   2705  C   GLU A 167     133.241  99.650 101.694  1.00  5.18              
ATOM   2706  O   GLU A 167     134.393  99.815 101.278  1.00  5.18              
ATOM   2707  N   LEU A 168     132.318 100.602 101.771  1.00  5.23              
ATOM   2708  H   LEU A 168     131.374 100.297 101.950  1.00  5.23              
ATOM   2709  CA  LEU A 168     132.568 102.030 101.681  1.00  5.23              
ATOM   2710  HA  LEU A 168     132.746 102.325 100.675  1.00  5.23              
ATOM   2711  CB  LEU A 168     131.279 102.708 102.115  1.00  5.23              
ATOM   2712  HB1 LEU A 168     131.076 102.368 103.117  1.00  5.23              
ATOM   2713  HB2 LEU A 168     130.483 102.385 101.448  1.00  5.23              
ATOM   2714  CG  LEU A 168     131.326 104.221 102.190  1.00  5.23              
ATOM   2715  HG  LEU A 168     132.032 104.598 101.450  1.00  5.23              
ATOM   2716  CD1 LEU A 168     129.969 104.853 101.976  1.00  5.23              
ATOM   2717 1HD1 LEU A 168     129.204 104.108 101.766  1.00  5.23              
ATOM   2718 2HD1 LEU A 168     129.660 105.454 102.829  1.00  5.23              
ATOM   2719 3HD1 LEU A 168     130.036 105.554 101.153  1.00  5.23              
ATOM   2720  CD2 LEU A 168     131.765 104.558 103.603  1.00  5.23              
ATOM   2721 1HD2 LEU A 168     130.921 104.577 104.287  1.00  5.23              
ATOM   2722 2HD2 LEU A 168     132.476 103.845 103.986  1.00  5.23              
ATOM   2723 3HD2 LEU A 168     132.258 105.511 103.614  1.00  5.23              
ATOM   2724  C   LEU A 168     133.796 102.438 102.526  1.00  5.23              
ATOM   2725  O   LEU A 168     134.145 101.792 103.516  1.00  5.23              
ATOM   2726  N   MET A 169     134.369 103.585 102.190  1.00  5.27              
ATOM   2727  H   MET A 169     133.980 104.075 101.405  1.00  5.27              
ATOM   2728  CA  MET A 169     135.579 104.177 102.742  1.00  5.27              
ATOM   2729  HA  MET A 169     135.559 104.024 103.820  1.00  5.27              
ATOM   2730  CB  MET A 169     136.824 103.461 102.183  1.00  5.27              
ATOM   2731  HB1 MET A 169     137.163 103.969 101.283  1.00  5.27              
ATOM   2732  HB2 MET A 169     136.580 102.427 101.936  1.00  5.27              
ATOM   2733  CG  MET A 169     137.970 103.443 103.194  1.00  5.27              
ATOM   2734  HG1 MET A 169     137.654 102.885 104.077  1.00  5.27              
ATOM   2735  HG2 MET A 169     138.198 104.464 103.499  1.00  5.27              
ATOM   2736  SD  MET A 169     139.488 102.690 102.548  1.00  5.27              
ATOM   2737  CE  MET A 169     140.539 102.891 104.010  1.00  5.27              
ATOM   2738  HE1 MET A 169     141.536 102.507 103.798  1.00  5.27              
ATOM   2739  HE2 MET A 169     140.607 103.947 104.270  1.00  5.27              
ATOM   2740  HE3 MET A 169     140.112 102.340 104.848  1.00  5.27              
ATOM   2741  C   MET A 169     135.655 105.701 102.515  1.00  5.27              
ATOM   2742  O   MET A 169     136.713 106.305 102.504  1.00  5.27              
ATOM   2743  N   ASN A 170     134.466 106.263 102.297  1.00  5.40              
ATOM   2744  H   ASN A 170     133.693 105.631 102.177  1.00  5.40              
ATOM   2745  CA  ASN A 170     134.022 107.618 102.557  1.00  5.40              
ATOM   2746  HA  ASN A 170     133.680 107.461 103.579  1.00  5.40              
ATOM   2747  CB  ASN A 170     135.080 108.701 102.874  1.00  5.40              
ATOM   2748  HB1 ASN A 170     134.627 109.688 102.878  1.00  5.40              
ATOM   2749  HB2 ASN A 170     135.849 108.672 102.128  1.00  5.40              
ATOM   2750  CG  ASN A 170     135.750 108.558 104.229  1.00  5.40              
ATOM   2751  OD1 ASN A 170     135.113 108.556 105.270  1.00  5.40              
ATOM   2752  ND2 ASN A 170     137.050 108.413 104.271  1.00  5.40              
ATOM   2753 1HD2 ASN A 170     137.536 108.178 103.418  1.00  5.40              
ATOM   2754 2HD2 ASN A 170     137.484 108.283 105.164  1.00  5.40              
ATOM   2755  C   ASN A 170     132.622 107.981 102.053  1.00  5.40              
ATOM   2756  O   ASN A 170     131.785 107.103 101.968  1.00  5.40              
ATOM   2757  N   PHE A 171     132.286 109.229 101.748  1.00  5.46              
ATOM   2758  H   PHE A 171     132.995 109.951 101.819  1.00  5.46              
ATOM   2759  CA  PHE A 171     131.052 109.550 101.028  1.00  5.46              
ATOM   2760  HA  PHE A 171     130.595 108.644 100.625  1.00  5.46              
ATOM   2761  CB  PHE A 171     130.019 110.170 101.985  1.00  5.46              
ATOM   2762  HB1 PHE A 171     130.498 110.979 102.542  1.00  5.46              
ATOM   2763  HB2 PHE A 171     129.714 109.406 102.701  1.00  5.46              
ATOM   2764  CG  PHE A 171     128.776 110.708 101.297  1.00  5.46              
ATOM   2765  CD1 PHE A 171     127.900 109.838 100.622  1.00  5.46              
ATOM   2766  HD1 PHE A 171     128.100 108.780 100.605  1.00  5.46              
ATOM   2767  CE1 PHE A 171     126.761 110.344  99.967  1.00  5.46              
ATOM   2768  HE1 PHE A 171     126.081 109.674  99.461  1.00  5.46              
ATOM   2769  CZ  PHE A 171     126.500 111.727  99.979  1.00  5.46              
ATOM   2770  HZ  PHE A 171     125.634 112.129  99.475  1.00  5.46              
ATOM   2771  CE2 PHE A 171     127.374 112.598 100.652  1.00  5.46              
ATOM   2772  HE2 PHE A 171     127.184 113.665 100.655  1.00  5.46              
ATOM   2773  CD2 PHE A 171     128.505 112.088 101.310  1.00  5.46              
ATOM   2774  HD2 PHE A 171     129.177 112.774 101.804  1.00  5.46              
ATOM   2775  C   PHE A 171     131.388 110.459  99.860  1.00  5.46              
ATOM   2776  O   PHE A 171     131.463 111.681  99.921  1.00  5.46              
ATOM   2777  N   SER A 172     131.732 109.796  98.756  1.00  5.36              
ATOM   2778  H   SER A 172     131.721 108.795  98.850  1.00  5.36              
ATOM   2779  CA  SER A 172     131.987 110.436  97.496  1.00  5.36              
ATOM   2780  HA  SER A 172     132.516 111.332  97.641  1.00  5.36              
ATOM   2781  CB  SER A 172     132.640 109.659  96.378  1.00  5.36              
ATOM   2782  HB1 SER A 172     132.180 109.805  95.420  1.00  5.36              
ATOM   2783  HB2 SER A 172     132.420 108.628  96.585  1.00  5.36              
ATOM   2784  OG  SER A 172     134.007 109.987  96.205  1.00  5.36              
ATOM   2785  HG  SER A 172     134.113 110.881  95.840  1.00  5.36              
ATOM   2786  C   SER A 172     130.577 110.802  97.078  1.00  5.36              
ATOM   2787  O   SER A 172     130.112 111.840  97.383  1.00  5.36              
ATOM   2788  N   ALA A 173     129.903 110.019  96.259  1.00  6.19              
ATOM   2789  H   ALA A 173     130.128 109.065  96.050  1.00  6.19              
ATOM   2790  CA  ALA A 173     129.132 110.718  95.231  1.00  6.19              
ATOM   2791  HA  ALA A 173     128.817 109.902  94.582  1.00  6.19              
ATOM   2792  CB  ALA A 173     127.765 111.232  95.751  1.00  6.19              
ATOM   2793  HB1 ALA A 173     127.185 111.598  94.906  1.00  6.19              
ATOM   2794  HB2 ALA A 173     127.228 110.409  96.229  1.00  6.19              
ATOM   2795  HB3 ALA A 173     127.901 112.024  96.477  1.00  6.19              
ATOM   2796  C   ALA A 173     129.918 111.605  94.270  1.00  6.19              
ATOM   2797  O   ALA A 173     129.313 112.209  93.367  1.00  6.19              
ATOM   2798  N   VAL A 174     131.249 111.566  94.297  1.00  7.51              
ATOM   2799  H   VAL A 174     131.676 111.235  95.140  1.00  7.51              
ATOM   2800  CA  VAL A 174     132.080 111.634  93.055  1.00  7.51              
ATOM   2801  HA  VAL A 174     131.853 112.604  92.627  1.00  7.51              
ATOM   2802  CB  VAL A 174     133.649 111.498  93.171  1.00  7.51              
ATOM   2803  HB  VAL A 174     134.065 112.021  92.312  1.00  7.51              
ATOM   2804  CG1 VAL A 174     134.282 112.142  94.403  1.00  7.51              
ATOM   2805 1HG1 VAL A 174     133.576 112.126  95.218  1.00  7.51              
ATOM   2806 2HG1 VAL A 174     135.218 111.668  94.697  1.00  7.51              
ATOM   2807 3HG1 VAL A 174     134.553 113.173  94.223  1.00  7.51              
ATOM   2808  CG2 VAL A 174     134.277 110.089  93.059  1.00  7.51              
ATOM   2809 1HG2 VAL A 174     133.804 109.379  93.730  1.00  7.51              
ATOM   2810 2HG2 VAL A 174     134.195 109.735  92.033  1.00  7.51              
ATOM   2811 3HG2 VAL A 174     135.348 110.112  93.262  1.00  7.51              
ATOM   2812  C   VAL A 174     131.716 110.672  91.997  1.00  7.51              
ATOM   2813  O   VAL A 174     131.877 111.045  90.853  1.00  7.51              
ATOM   2814  N   VAL A 175     131.456 109.434  92.423  1.00  7.27              
ATOM   2815  H   VAL A 175     131.280 109.290  93.398  1.00  7.27              
ATOM   2816  CA  VAL A 175     131.755 108.267  91.611  1.00  7.27              
ATOM   2817  HA  VAL A 175     132.784 108.356  91.259  1.00  7.27              
ATOM   2818  CB  VAL A 175     131.741 106.986  92.439  1.00  7.27              
ATOM   2819  HB  VAL A 175     132.472 107.137  93.229  1.00  7.27              
ATOM   2820  CG1 VAL A 175     130.434 106.706  93.139  1.00  7.27              
ATOM   2821 1HG1 VAL A 175     130.007 107.606  93.574  1.00  7.27              
ATOM   2822 2HG1 VAL A 175     129.729 106.275  92.429  1.00  7.27              
ATOM   2823 3HG1 VAL A 175     130.655 106.000  93.932  1.00  7.27              
ATOM   2824  CG2 VAL A 175     132.185 105.781  91.624  1.00  7.27              
ATOM   2825 1HG2 VAL A 175     132.178 104.878  92.232  1.00  7.27              
ATOM   2826 2HG2 VAL A 175     131.486 105.651  90.808  1.00  7.27              
ATOM   2827 3HG2 VAL A 175     133.185 105.933  91.217  1.00  7.27              
ATOM   2828  C   VAL A 175     130.872 108.374  90.363  1.00  7.27              
ATOM   2829  O   VAL A 175     129.644 108.422  90.441  1.00  7.27              
ATOM   2830  N   HIS A 176     131.560 108.723  89.269  1.00  7.01              
ATOM   2831  H   HIS A 176     132.552 108.529  89.275  1.00  7.01              
ATOM   2832  CA  HIS A 176     131.163 109.798  88.340  1.00  7.01              
ATOM   2833  HA  HIS A 176     130.828 110.684  88.876  1.00  7.01              
ATOM   2834  CB  HIS A 176     132.388 110.142  87.476  1.00  7.01              
ATOM   2835  HB1 HIS A 176     132.138 110.988  86.834  1.00  7.01              
ATOM   2836  HB2 HIS A 176     132.612 109.291  86.831  1.00  7.01              
ATOM   2837  CG  HIS A 176     133.644 110.480  88.248  1.00  7.01              
ATOM   2838  ND1 HIS A 176     134.467 109.563  88.916  1.00  7.01              
ATOM   2839  CE1 HIS A 176     135.478 110.285  89.424  1.00  7.01              
ATOM   2840  HE1 HIS A 176     136.300 109.869  89.992  1.00  7.01              
ATOM   2841  NE2 HIS A 176     135.331 111.586  89.121  1.00  7.01              
ATOM   2842  HE2 HIS A 176     135.971 112.325  89.381  1.00  7.01              
ATOM   2843  CD2 HIS A 176     134.184 111.727  88.373  1.00  7.01              
ATOM   2844  HD2 HIS A 176     133.780 112.634  87.947  1.00  7.01              
ATOM   2845  C   HIS A 176     130.014 109.429  87.429  1.00  7.01              
ATOM   2846  O   HIS A 176     129.380 110.316  86.865  1.00  7.01              
ATOM   2847  N   SER A 177     129.727 108.132  87.363  1.00  5.78              
ATOM   2848  H   SER A 177     130.403 107.500  87.780  1.00  5.78              
ATOM   2849  CA  SER A 177     128.414 107.573  87.107  1.00  5.78              
ATOM   2850  HA  SER A 177     128.411 107.155  86.102  1.00  5.78              
ATOM   2851  CB  SER A 177     128.221 106.422  88.087  1.00  5.78              
ATOM   2852  HB1 SER A 177     128.710 106.660  89.028  1.00  5.78              
ATOM   2853  HB2 SER A 177     128.672 105.525  87.670  1.00  5.78              
ATOM   2854  OG  SER A 177     126.863 106.203  88.367  1.00  5.78              
ATOM   2855  HG  SER A 177     126.837 105.436  88.969  1.00  5.78              
ATOM   2856  C   SER A 177     127.249 108.537  87.210  1.00  5.78              
ATOM   2857  O   SER A 177     126.597 108.842  86.216  1.00  5.78              
ATOM   2858  N   ILE A 178     126.957 108.996  88.425  1.00  5.54              
ATOM   2859  H   ILE A 178     127.557 108.695  89.185  1.00  5.54              
ATOM   2860  CA  ILE A 178     125.621 109.483  88.746  1.00  5.54              
ATOM   2861  HA  ILE A 178     124.927 109.089  88.004  1.00  5.54              
ATOM   2862  CB  ILE A 178     125.252 108.951  90.149  1.00  5.54              
ATOM   2863  HB  ILE A 178     125.755 107.996  90.276  1.00  5.54              
ATOM   2864  CG2 ILE A 178     125.680 109.826  91.349  1.00  5.54              
ATOM   2865 1HG2 ILE A 178     126.692 110.202  91.187  1.00  5.54              
ATOM   2866 2HG2 ILE A 178     124.979 110.645  91.489  1.00  5.54              
ATOM   2867 3HG2 ILE A 178     125.681 109.233  92.256  1.00  5.54              
ATOM   2868  CG1 ILE A 178     123.752 108.662  90.140  1.00  5.54              
ATOM   2869 1HG1 ILE A 178     123.295 109.478  89.619  1.00  5.54              
ATOM   2870 2HG1 ILE A 178     123.360 108.621  91.154  1.00  5.54              
ATOM   2871  CD1 ILE A 178     123.395 107.373  89.390  1.00  5.54              
ATOM   2872  HD1 ILE A 178     122.393 107.054  89.663  1.00  5.54              
ATOM   2873  HD2 ILE A 178     123.433 107.533  88.314  1.00  5.54              
ATOM   2874  HD3 ILE A 178     124.085 106.579  89.659  1.00  5.54              
ATOM   2875  C   ILE A 178     125.674 111.012  88.568  1.00  5.54              
ATOM   2876  O   ILE A 178     125.311 111.823  89.420  1.00  5.54              
ATOM   2877  N   SER A 179     126.140 111.432  87.400  1.00  5.72              
ATOM   2878  H   SER A 179     126.479 110.717  86.760  1.00  5.72              
ATOM   2879  CA  SER A 179     125.806 112.703  86.815  1.00  5.72              
ATOM   2880  HA  SER A 179     124.866 113.008  87.233  1.00  5.72              
ATOM   2881  CB  SER A 179     126.816 113.800  87.176  1.00  5.72              
ATOM   2882  HB1 SER A 179     127.533 113.949  86.367  1.00  5.72              
ATOM   2883  HB2 SER A 179     127.349 113.543  88.092  1.00  5.72              
ATOM   2884  OG  SER A 179     126.043 114.972  87.396  1.00  5.72              
ATOM   2885  HG  SER A 179     126.635 115.748  87.440  1.00  5.72              
ATOM   2886  C   SER A 179     125.511 112.607  85.327  1.00  5.72              
ATOM   2887  O   SER A 179     125.420 111.527  84.748  1.00  5.72              
ATOM   2888  N   ASN A 180     125.125 113.743  84.760  1.00  6.03              
ATOM   2889  H   ASN A 180     125.317 114.587  85.292  1.00  6.03              
ATOM   2890  CA  ASN A 180     124.013 113.812  83.813  1.00  6.03              
ATOM   2891  HA  ASN A 180     123.799 114.870  83.708  1.00  6.03              
ATOM   2892  CB  ASN A 180     124.459 113.338  82.410  1.00  6.03              
ATOM   2893  HB1 ASN A 180     124.462 112.251  82.368  1.00  6.03              
ATOM   2894  HB2 ASN A 180     125.477 113.685  82.232  1.00  6.03              
ATOM   2895  CG  ASN A 180     123.583 113.878  81.293  1.00  6.03              
ATOM   2896  OD1 ASN A 180     122.442 114.271  81.462  1.00  6.03              
ATOM   2897  ND2 ASN A 180     124.084 113.919  80.083  1.00  6.03              
ATOM   2898 1HD2 ASN A 180     125.033 113.643  79.901  1.00  6.03              
ATOM   2899 2HD2 ASN A 180     123.496 114.322  79.377  1.00  6.03              
ATOM   2900  C   ASN A 180     122.712 113.205  84.353  1.00  6.03              
ATOM   2901  O   ASN A 180     121.742 113.934  84.519  1.00  6.03              
ATOM   2902  N   LEU A 181     122.624 111.878  84.589  1.00  5.39              
ATOM   2903  H   LEU A 181     123.490 111.349  84.578  1.00  5.39              
ATOM   2904  CA  LEU A 181     121.472 111.183  84.012  1.00  5.39              
ATOM   2905  HA  LEU A 181     121.380 111.898  83.189  1.00  5.39              
ATOM   2906  CB  LEU A 181     121.853 110.051  83.025  1.00  5.39              
ATOM   2907  HB1 LEU A 181     121.788 109.083  83.499  1.00  5.39              
ATOM   2908  HB2 LEU A 181     122.905 110.171  82.766  1.00  5.39              
ATOM   2909  CG  LEU A 181     121.072 110.046  81.680  1.00  5.39              
ATOM   2910  HG  LEU A 181     120.010 109.986  81.897  1.00  5.39              
ATOM   2911  CD1 LEU A 181     121.299 111.282  80.797  1.00  5.39              
ATOM   2912 1HD1 LEU A 181     120.786 111.156  79.843  1.00  5.39              
ATOM   2913 2HD1 LEU A 181     120.892 112.185  81.247  1.00  5.39              
ATOM   2914 3HD1 LEU A 181     122.363 111.412  80.606  1.00  5.39              
ATOM   2915  CD2 LEU A 181     121.489 108.879  80.793  1.00  5.39              
ATOM   2916 1HD2 LEU A 181     120.988 108.931  79.827  1.00  5.39              
ATOM   2917 2HD2 LEU A 181     122.569 108.878  80.643  1.00  5.39              
ATOM   2918 3HD2 LEU A 181     121.181 107.956  81.261  1.00  5.39              
ATOM   2919  C   LEU A 181     120.024 111.495  84.516  1.00  5.39              
ATOM   2920  O   LEU A 181     119.747 111.435  85.705  1.00  5.39              
ATOM   2921  N   LYS A 182     119.137 112.040  83.649  1.00  5.69              
ATOM   2922  H   LYS A 182     119.328 111.884  82.669  1.00  5.69              
ATOM   2923  CA  LYS A 182     118.522 113.362  83.958  1.00  5.69              
ATOM   2924  HA  LYS A 182     119.321 113.944  84.435  1.00  5.69              
ATOM   2925  CB  LYS A 182     118.136 114.100  82.666  1.00  5.69              
ATOM   2926  HB1 LYS A 182     117.349 113.535  82.165  1.00  5.69              
ATOM   2927  HB2 LYS A 182     119.007 114.143  82.010  1.00  5.69              
ATOM   2928  CG  LYS A 182     117.635 115.537  82.918  1.00  5.69              
ATOM   2929  HG1 LYS A 182     116.753 115.490  83.558  1.00  5.69              
ATOM   2930  HG2 LYS A 182     117.311 115.957  81.964  1.00  5.69              
ATOM   2931  CD  LYS A 182     118.679 116.498  83.531  1.00  5.69              
ATOM   2932  HD1 LYS A 182     119.245 116.964  82.724  1.00  5.69              
ATOM   2933  HD2 LYS A 182     119.400 115.972  84.159  1.00  5.69              
ATOM   2934  CE  LYS A 182     118.001 117.591  84.368  1.00  5.69              
ATOM   2935  HE1 LYS A 182     117.153 117.984  83.798  1.00  5.69              
ATOM   2936  HE2 LYS A 182     118.704 118.413  84.530  1.00  5.69              
ATOM   2937  NZ  LYS A 182     117.534 117.061  85.673  1.00  5.69              
ATOM   2938  HZ1 LYS A 182     117.195 116.107  85.592  1.00  5.69              
ATOM   2939  HZ2 LYS A 182     118.278 116.964  86.359  1.00  5.69              
ATOM   2940  HZ3 LYS A 182     116.799 117.629  86.088  1.00  5.69              
ATOM   2941  C   LYS A 182     117.440 113.399  85.018  1.00  5.69              
ATOM   2942  O   LYS A 182     117.528 114.228  85.925  1.00  5.69              
ATOM   2943  N   GLU A 183     116.399 112.587  84.914  1.00  6.05              
ATOM   2944  H   GLU A 183     116.329 111.951  84.133  1.00  6.05              
ATOM   2945  CA  GLU A 183     115.465 112.474  86.036  1.00  6.05              
ATOM   2946  HA  GLU A 183     115.398 113.444  86.527  1.00  6.05              
ATOM   2947  CB  GLU A 183     114.029 112.197  85.570  1.00  6.05              
ATOM   2948  HB1 GLU A 183     113.749 112.952  84.834  1.00  6.05              
ATOM   2949  HB2 GLU A 183     113.358 112.294  86.424  1.00  6.05              
ATOM   2950  CG  GLU A 183     113.853 110.814  84.957  1.00  6.05              
ATOM   2951  HG1 GLU A 183     114.021 110.077  85.742  1.00  6.05              
ATOM   2952  HG2 GLU A 183     114.590 110.680  84.162  1.00  6.05              
ATOM   2953  CD  GLU A 183     112.453 110.607  84.393  1.00  6.05              
ATOM   2954  OE1 GLU A 183     111.532 110.280  85.176  1.00  6.05              
ATOM   2955  OE2 GLU A 183     112.284 110.617  83.151  1.00  6.05              
ATOM   2956  C   GLU A 183     115.980 111.537  87.122  1.00  6.05              
ATOM   2957  O   GLU A 183     115.690 111.723  88.296  1.00  6.05              
ATOM   2958  N   LEU A 184     116.851 110.611  86.747  1.00  6.59              
ATOM   2959  H   LEU A 184     117.043 110.541  85.761  1.00  6.59              
ATOM   2960  CA  LEU A 184     117.559 109.686  87.612  1.00  6.59              
ATOM   2961  HA  LEU A 184     116.799 109.048  88.063  1.00  6.59              
ATOM   2962  CB  LEU A 184     118.460 108.792  86.714  1.00  6.59              
ATOM   2963  HB1 LEU A 184     118.498 109.312  85.768  1.00  6.59              
ATOM   2964  HB2 LEU A 184     117.897 107.877  86.594  1.00  6.59              
ATOM   2965  CG  LEU A 184     119.903 108.366  87.039  1.00  6.59              
ATOM   2966  HG  LEU A 184     120.314 109.077  87.681  1.00  6.59              
ATOM   2967  CD1 LEU A 184     119.946 107.021  87.735  1.00  6.59              
ATOM   2968 1HD1 LEU A 184     119.418 107.067  88.680  1.00  6.59              
ATOM   2969 2HD1 LEU A 184     119.455 106.306  87.094  1.00  6.59              
ATOM   2970 3HD1 LEU A 184     120.975 106.709  87.913  1.00  6.59              
ATOM   2971  CD2 LEU A 184     120.910 108.348  85.906  1.00  6.59              
ATOM   2972 1HD2 LEU A 184     121.272 107.346  85.694  1.00  6.59              
ATOM   2973 2HD2 LEU A 184     120.431 108.780  85.042  1.00  6.59              
ATOM   2974 3HD2 LEU A 184     121.780 108.949  86.162  1.00  6.59              
ATOM   2975  C   LEU A 184     118.308 110.318  88.782  1.00  6.59              
ATOM   2976  O   LEU A 184     118.426 111.523  88.939  1.00  6.59              
ATOM   2977  N   LYS A 185     118.863 109.393  89.565  1.00  6.70              
ATOM   2978  H   LYS A 185     118.464 108.477  89.487  1.00  6.70              
ATOM   2979  CA  LYS A 185     120.248 109.369  90.096  1.00  6.70              
ATOM   2980  HA  LYS A 185     120.813 108.538  89.702  1.00  6.70              
ATOM   2981  CB  LYS A 185     121.034 110.715  89.852  1.00  6.70              
ATOM   2982  HB1 LYS A 185     121.931 110.763  90.461  1.00  6.70              
ATOM   2983  HB2 LYS A 185     120.453 111.547  90.228  1.00  6.70              
ATOM   2984  CG  LYS A 185     121.498 111.030  88.417  1.00  6.70              
ATOM   2985  HG1 LYS A 185     120.612 111.175  87.828  1.00  6.70              
ATOM   2986  HG2 LYS A 185     122.042 110.168  88.039  1.00  6.70              
ATOM   2987  CD  LYS A 185     122.387 112.227  88.099  1.00  6.70              
ATOM   2988  HD1 LYS A 185     121.877 112.848  87.359  1.00  6.70              
ATOM   2989  HD2 LYS A 185     123.264 111.819  87.611  1.00  6.70              
ATOM   2990  CE  LYS A 185     122.792 113.072  89.300  1.00  6.70              
ATOM   2991  HE1 LYS A 185     123.326 112.453  90.023  1.00  6.70              
ATOM   2992  HE2 LYS A 185     121.896 113.440  89.786  1.00  6.70              
ATOM   2993  NZ  LYS A 185     123.618 114.218  88.882  1.00  6.70              
ATOM   2994  HZ1 LYS A 185     123.678 114.896  89.631  1.00  6.70              
ATOM   2995  HZ2 LYS A 185     124.559 113.939  88.615  1.00  6.70              
ATOM   2996  HZ3 LYS A 185     123.193 114.688  88.087  1.00  6.70              
ATOM   2997  C   LYS A 185     120.190 109.158  91.598  1.00  6.70              
ATOM   2998  O   LYS A 185     120.984 109.716  92.366  1.00  6.70              
ATOM   2999  N   SER A 186     119.241 108.348  92.028  1.00  5.46              
ATOM   3000  H   SER A 186     118.609 107.915  91.369  1.00  5.46              
ATOM   3001  CA  SER A 186     119.551 107.547  93.174  1.00  5.46              
ATOM   3002  HA  SER A 186     119.662 108.143  94.070  1.00  5.46              
ATOM   3003  CB  SER A 186     118.574 106.410  93.381  1.00  5.46              
ATOM   3004  HB1 SER A 186     118.927 105.809  94.214  1.00  5.46              
ATOM   3005  HB2 SER A 186     118.489 105.802  92.481  1.00  5.46              
ATOM   3006  OG  SER A 186     117.313 106.890  93.692  1.00  5.46              
ATOM   3007  HG  SER A 186     117.430 107.554  94.391  1.00  5.46              
ATOM   3008  C   SER A 186     120.836 106.839  92.799  1.00  5.46              
ATOM   3009  O   SER A 186     120.954 106.270  91.725  1.00  5.46              
ATOM   3010  N   LEU A 187     121.767 106.949  93.708  1.00  5.35              
ATOM   3011  H   LEU A 187     121.530 107.455  94.547  1.00  5.35              
ATOM   3012  CA  LEU A 187     123.007 106.251  93.749  1.00  5.35              
ATOM   3013  HA  LEU A 187     122.860 105.213  93.479  1.00  5.35              
ATOM   3014  CB  LEU A 187     124.203 106.776  92.945  1.00  5.35              
ATOM   3015  HB1 LEU A 187     124.359 107.821  93.195  1.00  5.35              
ATOM   3016  HB2 LEU A 187     123.971 106.661  91.896  1.00  5.35              
ATOM   3017  CG  LEU A 187     125.496 105.962  93.235  1.00  5.35              
ATOM   3018  HG  LEU A 187     125.697 105.957  94.301  1.00  5.35              
ATOM   3019  CD1 LEU A 187     125.389 104.523  92.735  1.00  5.35              
ATOM   3020 1HD1 LEU A 187     125.109 104.525  91.683  1.00  5.35              
ATOM   3021 2HD1 LEU A 187     126.342 104.007  92.844  1.00  5.35              
ATOM   3022 3HD1 LEU A 187     124.656 103.968  93.311  1.00  5.35              
ATOM   3023  CD2 LEU A 187     126.741 106.535  92.564  1.00  5.35              
ATOM   3024 1HD2 LEU A 187     127.593 105.922  92.843  1.00  5.35              
ATOM   3025 2HD2 LEU A 187     126.646 106.483  91.481  1.00  5.35              
ATOM   3026 3HD2 LEU A 187     126.923 107.551  92.902  1.00  5.35              
ATOM   3027  C   LEU A 187     123.269 106.326  95.223  1.00  5.35              
ATOM   3028  O   LEU A 187     123.832 107.312  95.716  1.00  5.35              
ATOM   3029  N   ASP A 188     122.731 105.340  95.940  1.00  5.22              
ATOM   3030  H   ASP A 188     122.243 104.580  95.494  1.00  5.22              
ATOM   3031  CA  ASP A 188     123.413 105.048  97.170  1.00  5.22              
ATOM   3032  HA  ASP A 188     123.507 106.001  97.691  1.00  5.22              
ATOM   3033  CB  ASP A 188     122.794 104.069  98.151  1.00  5.22              
ATOM   3034  HB1 ASP A 188     122.890 103.038  97.833  1.00  5.22              
ATOM   3035  HB2 ASP A 188     121.767 104.293  98.304  1.00  5.22              
ATOM   3036  CG  ASP A 188     123.478 104.339  99.464  1.00  5.22              
ATOM   3037  OD1 ASP A 188     123.200 105.434  99.987  1.00  5.22              
ATOM   3038  OD2 ASP A 188     124.389 103.570  99.821  1.00  5.22              
ATOM   3039  C   ASP A 188     124.783 104.629  96.885  1.00  5.22              
ATOM   3040  O   ASP A 188     125.004 103.998  95.870  1.00  5.22              
ATOM   3041  N   ILE A 189     125.655 105.024  97.783  1.00  6.31              
ATOM   3042  H   ILE A 189     125.318 105.398  98.663  1.00  6.31              
ATOM   3043  CA  ILE A 189     127.036 104.837  97.588  1.00  6.31              
ATOM   3044  HA  ILE A 189     127.115 104.016  96.891  1.00  6.31              
ATOM   3045  CB  ILE A 189     127.583 106.117  96.913  1.00  6.31              
ATOM   3046  HB  ILE A 189     126.749 106.500  96.322  1.00  6.31              
ATOM   3047  CG2 ILE A 189     127.908 107.278  97.867  1.00  6.31              
ATOM   3048 1HG2 ILE A 189     127.980 108.205  97.302  1.00  6.31              
ATOM   3049 2HG2 ILE A 189     127.099 107.379  98.592  1.00  6.31              
ATOM   3050 3HG2 ILE A 189     128.836 107.101  98.401  1.00  6.31              
ATOM   3051  CG1 ILE A 189     128.662 105.899  95.837  1.00  6.31              
ATOM   3052 1HG1 ILE A 189     129.643 106.077  96.259  1.00  6.31              
ATOM   3053 2HG1 ILE A 189     128.505 106.670  95.086  1.00  6.31              
ATOM   3054  CD1 ILE A 189     128.628 104.529  95.124  1.00  6.31              
ATOM   3055  HD1 ILE A 189     128.995 103.751  95.790  1.00  6.31              
ATOM   3056  HD2 ILE A 189     127.612 104.295  94.811  1.00  6.31              
ATOM   3057  HD3 ILE A 189     129.245 104.510  94.234  1.00  6.31              
ATOM   3058  C   ILE A 189     127.614 104.265  98.898  1.00  6.31              
ATOM   3059  O   ILE A 189     128.466 104.857  99.529  1.00  6.31              
ATOM   3060  N   SER A 190     127.134 103.094  99.335  1.00  5.81              
ATOM   3061  H   SER A 190     126.145 102.956  99.129  1.00  5.81              
ATOM   3062  CA  SER A 190     127.922 101.835  99.487  1.00  5.81              
ATOM   3063  HA  SER A 190     128.935 102.088  99.730  1.00  5.81              
ATOM   3064  CB  SER A 190     127.456 101.130 100.737  1.00  5.81              
ATOM   3065  HB1 SER A 190     126.597 101.664 101.135  1.00  5.81              
ATOM   3066  HB2 SER A 190     128.265 101.252 101.439  1.00  5.81              
ATOM   3067  OG  SER A 190     127.180  99.760 100.669  1.00  5.81              
ATOM   3068  HG  SER A 190     126.286  99.717 101.048  1.00  5.81              
ATOM   3069  C   SER A 190     127.930 101.137  98.133  1.00  5.81              
ATOM   3070  O   SER A 190     127.860 101.796  97.104  1.00  5.81              
ATOM   3071  N   SER A 191     128.206  99.849  98.070  1.00  8.19              
ATOM   3072  H   SER A 191     128.153  99.332  98.940  1.00  8.19              
ATOM   3073  CA  SER A 191     129.095  99.387  97.006  1.00  8.19              
ATOM   3074  HA  SER A 191     129.525  98.440  97.323  1.00  8.19              
ATOM   3075  CB  SER A 191     128.336  99.126  95.685  1.00  8.19              
ATOM   3076  HB1 SER A 191     129.015  99.048  94.838  1.00  8.19              
ATOM   3077  HB2 SER A 191     127.663  99.955  95.463  1.00  8.19              
ATOM   3078  OG  SER A 191     127.608  97.914  95.769  1.00  8.19              
ATOM   3079  HG  SER A 191     126.696  98.196  95.958  1.00  8.19              
ATOM   3080  C   SER A 191     130.271 100.296  96.821  1.00  8.19              
ATOM   3081  O   SER A 191     130.709 100.572  95.709  1.00  8.19              
ATOM   3082  N   ASN A 192     130.738 100.816  97.948  1.00 10.03              
ATOM   3083  H   ASN A 192     130.485 100.417  98.843  1.00 10.03              
ATOM   3084  CA  ASN A 192     131.442 102.052  97.901  1.00 10.03              
ATOM   3085  HA  ASN A 192     131.587 102.300  96.851  1.00 10.03              
ATOM   3086  CB  ASN A 192     130.630 103.212  98.435  1.00 10.03              
ATOM   3087  HB1 ASN A 192     130.647 103.242  99.513  1.00 10.03              
ATOM   3088  HB2 ASN A 192     129.642 103.109  98.033  1.00 10.03              
ATOM   3089  CG  ASN A 192     131.022 104.532  97.891  1.00 10.03              
ATOM   3090  OD1 ASN A 192     131.534 104.619  96.787  1.00 10.03              
ATOM   3091  ND2 ASN A 192     130.930 105.547  98.696  1.00 10.03              
ATOM   3092 1HD2 ASN A 192     130.292 105.469  99.488  1.00 10.03              
ATOM   3093 2HD2 ASN A 192     131.425 106.396  98.505  1.00 10.03              
ATOM   3094  C   ASN A 192     132.859 101.850  98.369  1.00 10.03              
ATOM   3095  O   ASN A 192     133.228 100.841  98.963  1.00 10.03              
ATOM   3096  N   LYS A 193     133.617 102.886  98.126  1.00 10.70              
ATOM   3097  H   LYS A 193     133.211 103.535  97.453  1.00 10.70              
ATOM   3098  CA  LYS A 193     134.599 103.475  99.034  1.00 10.70              
ATOM   3099  HA  LYS A 193     134.446 103.159  99.994  1.00 10.70              
ATOM   3100  CB  LYS A 193     136.006 103.001  98.602  1.00 10.70              
ATOM   3101  HB1 LYS A 193     136.783 103.397  99.251  1.00 10.70              
ATOM   3102  HB2 LYS A 193     136.234 103.307  97.579  1.00 10.70              
ATOM   3103  CG  LYS A 193     136.084 101.459  98.659  1.00 10.70              
ATOM   3104  HG1 LYS A 193     135.456 101.106  97.840  1.00 10.70              
ATOM   3105  HG2 LYS A 193     135.634 101.193  99.611  1.00 10.70              
ATOM   3106  CD  LYS A 193     137.434 100.782  98.563  1.00 10.70              
ATOM   3107  HD1 LYS A 193     137.987 100.887  99.498  1.00 10.70              
ATOM   3108  HD2 LYS A 193     138.021 101.207  97.748  1.00 10.70              
ATOM   3109  CE  LYS A 193     137.168  99.289  98.262  1.00 10.70              
ATOM   3110  HE1 LYS A 193     138.112  98.736  98.244  1.00 10.70              
ATOM   3111  HE2 LYS A 193     136.737  99.225  97.260  1.00 10.70              
ATOM   3112  NZ  LYS A 193     136.224  98.669  99.230  1.00 10.70              
ATOM   3113  HZ1 LYS A 193     135.849  97.800  98.865  1.00 10.70              
ATOM   3114  HZ2 LYS A 193     136.694  98.408 100.094  1.00 10.70              
ATOM   3115  HZ3 LYS A 193     135.446  99.277  99.481  1.00 10.70              
ATOM   3116  C   LYS A 193     134.581 104.981  98.933  1.00 10.70              
ATOM   3117  O   LYS A 193     135.270 105.671  99.626  1.00 10.70              
ATOM   3118  N   LEU A 194     133.798 105.349  97.960  1.00 10.03              
ATOM   3119  H   LEU A 194     133.248 104.688  97.418  1.00 10.03              
ATOM   3120  CA  LEU A 194     133.658 106.647  97.431  1.00 10.03              
ATOM   3121  HA  LEU A 194     134.745 106.768  97.400  1.00 10.03              
ATOM   3122  CB  LEU A 194     133.640 106.694  95.870  1.00 10.03              
ATOM   3123  HB1 LEU A 194     133.862 107.692  95.545  1.00 10.03              
ATOM   3124  HB2 LEU A 194     132.655 106.430  95.484  1.00 10.03              
ATOM   3125  CG  LEU A 194     134.758 105.845  95.208  1.00 10.03              
ATOM   3126  HG  LEU A 194     135.603 105.714  95.885  1.00 10.03              
ATOM   3127  CD1 LEU A 194     134.274 104.464  94.817  1.00 10.03              
ATOM   3128 1HD1 LEU A 194     133.471 104.562  94.089  1.00 10.03              
ATOM   3129 2HD1 LEU A 194     135.100 103.906  94.375  1.00 10.03              
ATOM   3130 3HD1 LEU A 194     133.908 103.917  95.676  1.00 10.03              
ATOM   3131  CD2 LEU A 194     135.339 106.518  93.957  1.00 10.03              
ATOM   3132 1HD2 LEU A 194     136.144 105.899  93.558  1.00 10.03              
ATOM   3133 2HD2 LEU A 194     134.583 106.628  93.186  1.00 10.03              
ATOM   3134 3HD2 LEU A 194     135.756 107.493  94.214  1.00 10.03              
ATOM   3135  C   LEU A 194     133.564 107.670  98.492  1.00 10.03              
ATOM   3136  O   LEU A 194     132.799 107.468  99.402  1.00 10.03              
ATOM   3137  N   VAL A 195     134.428 108.668  98.411  1.00 11.89              
ATOM   3138  H   VAL A 195     134.891 108.786  97.522  1.00 11.89              
ATOM   3139  CA  VAL A 195     135.027 109.354  99.499  1.00 11.89              
ATOM   3140  HA  VAL A 195     134.843 108.761 100.375  1.00 11.89              
ATOM   3141  CB  VAL A 195     136.576 109.383  99.249  1.00 11.89              
ATOM   3142  HB  VAL A 195     136.763 110.124  98.471  1.00 11.89              
ATOM   3143  CG1 VAL A 195     137.440 109.784 100.457  1.00 11.89              
ATOM   3144 1HG1 VAL A 195     138.382 110.201 100.096  1.00 11.89              
ATOM   3145 2HG1 VAL A 195     136.946 110.530 101.076  1.00 11.89              
ATOM   3146 3HG1 VAL A 195     137.681 108.912 101.067  1.00 11.89              
ATOM   3147  CG2 VAL A 195     137.209 108.081  98.739  1.00 11.89              
ATOM   3148 1HG2 VAL A 195     137.106 107.296  99.487  1.00 11.89              
ATOM   3149 2HG2 VAL A 195     136.766 107.760  97.800  1.00 11.89              
ATOM   3150 3HG2 VAL A 195     138.275 108.234  98.561  1.00 11.89              
ATOM   3151  C   VAL A 195     134.617 110.757  99.757  1.00 11.89              
ATOM   3152  O   VAL A 195     134.333 111.115 100.883  1.00 11.89              
ATOM   3153  N   THR A 196     134.588 111.575  98.698  1.00 10.73              
ATOM   3154  H   THR A 196     134.934 111.188  97.839  1.00 10.73              
ATOM   3155  CA  THR A 196     134.274 112.992  98.872  1.00 10.73              
ATOM   3156  HA  THR A 196     133.662 113.069  99.752  1.00 10.73              
ATOM   3157  CB  THR A 196     135.622 113.758  99.060  1.00 10.73              
ATOM   3158  HB  THR A 196     135.356 114.791  99.259  1.00 10.73              
ATOM   3159  CG2 THR A 196     136.570 113.275 100.163  1.00 10.73              
ATOM   3160 1HG2 THR A 196     137.260 114.079 100.412  1.00 10.73              
ATOM   3161 2HG2 THR A 196     136.026 113.005 101.060  1.00 10.73              
ATOM   3162 3HG2 THR A 196     137.145 112.425  99.805  1.00 10.73              
ATOM   3163  OG1 THR A 196     136.463 113.714  97.923  1.00 10.73              
ATOM   3164  HG1 THR A 196     135.955 114.113  97.203  1.00 10.73              
ATOM   3165  C   THR A 196     133.525 113.558  97.663  1.00 10.73              
ATOM   3166  O   THR A 196     134.177 113.872  96.669  1.00 10.73              
ATOM   3167  N   LEU A 197     132.181 113.623  97.671  1.00  9.53              
ATOM   3168  H   LEU A 197     131.707 113.265  98.499  1.00  9.53              
ATOM   3169  CA  LEU A 197     131.287 114.162  96.625  1.00  9.53              
ATOM   3170  HA  LEU A 197     130.971 113.346  96.001  1.00  9.53              
ATOM   3171  CB  LEU A 197     129.994 114.769  97.213  1.00  9.53              
ATOM   3172  HB1 LEU A 197     130.215 115.776  97.550  1.00  9.53              
ATOM   3173  HB2 LEU A 197     129.740 114.163  98.073  1.00  9.53              
ATOM   3174  CG  LEU A 197     128.759 114.791  96.289  1.00  9.53              
ATOM   3175  HG  LEU A 197     128.819 113.954  95.597  1.00  9.53              
ATOM   3176  CD1 LEU A 197     127.440 114.654  97.065  1.00  9.53              
ATOM   3177 1HD1 LEU A 197     127.083 115.616  97.430  1.00  9.53              
ATOM   3178 2HD1 LEU A 197     126.681 114.219  96.429  1.00  9.53              
ATOM   3179 3HD1 LEU A 197     127.568 113.988  97.921  1.00  9.53              
ATOM   3180  CD2 LEU A 197     128.653 116.074  95.464  1.00  9.53              
ATOM   3181 1HD2 LEU A 197     127.723 116.112  94.908  1.00  9.53              
ATOM   3182 2HD2 LEU A 197     128.703 116.942  96.117  1.00  9.53              
ATOM   3183 3HD2 LEU A 197     129.484 116.115  94.772  1.00  9.53              
ATOM   3184  C   LEU A 197     131.979 115.098  95.676  1.00  9.53              
ATOM   3185  O   LEU A 197     132.132 116.275  95.963  1.00  9.53              
ATOM   3186  N   TYR A 198     132.413 114.528  94.542  1.00  8.61              
ATOM   3187  H   TYR A 198     132.251 113.554  94.358  1.00  8.61              
ATOM   3188  CA  TYR A 198     132.935 115.383  93.512  1.00  8.61              
ATOM   3189  HA  TYR A 198     133.725 115.974  93.979  1.00  8.61              
ATOM   3190  CB  TYR A 198     133.542 114.773  92.228  1.00  8.61              
ATOM   3191  HB1 TYR A 198     132.811 114.125  91.756  1.00  8.61              
ATOM   3192  HB2 TYR A 198     134.434 114.208  92.466  1.00  8.61              
ATOM   3193  CG  TYR A 198     133.995 115.770  91.166  1.00  8.61              
ATOM   3194  CD1 TYR A 198     134.580 117.009  91.512  1.00  8.61              
ATOM   3195  HD1 TYR A 198     134.756 117.277  92.544  1.00  8.61              
ATOM   3196  CE1 TYR A 198     134.942 117.925  90.506  1.00  8.61              
ATOM   3197  HE1 TYR A 198     135.369 118.884  90.763  1.00  8.61              
ATOM   3198  CZ  TYR A 198     134.746 117.602  89.148  1.00  8.61              
ATOM   3199  OH  TYR A 198     135.070 118.503  88.185  1.00  8.61              
ATOM   3200  HH  TYR A 198     134.873 118.181  87.304  1.00  8.61              
ATOM   3201  CE2 TYR A 198     134.210 116.345  88.796  1.00  8.61              
ATOM   3202  HE2 TYR A 198     134.057 116.095  87.758  1.00  8.61              
ATOM   3203  CD2 TYR A 198     133.846 115.430  89.805  1.00  8.61              
ATOM   3204  HD2 TYR A 198     133.399 114.482  89.537  1.00  8.61              
ATOM   3205  C   TYR A 198     131.804 116.294  93.166  1.00  8.61              
ATOM   3206  O   TYR A 198     130.776 115.802  92.704  1.00  8.61              
ATOM   3207  N   HIS A 199     131.979 117.563  93.535  1.00  7.08              
ATOM   3208  H   HIS A 199     132.823 117.790  94.047  1.00  7.08              
ATOM   3209  CA  HIS A 199     130.878 118.490  93.697  1.00  7.08              
ATOM   3210  HA  HIS A 199     130.318 118.224  94.590  1.00  7.08              
ATOM   3211  CB  HIS A 199     131.455 119.914  93.814  1.00  7.08              
ATOM   3212  HB1 HIS A 199     130.679 120.595  94.148  1.00  7.08              
ATOM   3213  HB2 HIS A 199     131.762 120.257  92.825  1.00  7.08              
ATOM   3214  CG  HIS A 199     132.658 120.067  94.707  1.00  7.08              
ATOM   3215  ND1 HIS A 199     133.986 120.009  94.270  1.00  7.08              
ATOM   3216  CE1 HIS A 199     134.731 120.305  95.341  1.00  7.08              
ATOM   3217  HE1 HIS A 199     135.811 120.365  95.334  1.00  7.08              
ATOM   3218  NE2 HIS A 199     133.947 120.529  96.410  1.00  7.08              
ATOM   3219  HE2 HIS A 199     134.268 120.766  97.335  1.00  7.08              
ATOM   3220  CD2 HIS A 199     132.635 120.363  96.035  1.00  7.08              
ATOM   3221  HD2 HIS A 199     131.754 120.457  96.656  1.00  7.08              
ATOM   3222  C   HIS A 199     129.963 118.431  92.478  1.00  7.08              
ATOM   3223  O   HIS A 199     128.745 118.377  92.608  1.00  7.08              
ATOM   3224  N   SER A 200     130.641 118.339  91.323  1.00  6.87              
ATOM   3225  H   SER A 200     131.642 118.379  91.432  1.00  6.87              
ATOM   3226  CA  SER A 200     130.201 118.019  89.975  1.00  6.87              
ATOM   3227  HA  SER A 200     130.772 118.693  89.338  1.00  6.87              
ATOM   3228  CB  SER A 200     130.609 116.622  89.483  1.00  6.87              
ATOM   3229  HB1 SER A 200     131.680 116.541  89.596  1.00  6.87              
ATOM   3230  HB2 SER A 200     130.381 116.543  88.419  1.00  6.87              
ATOM   3231  OG  SER A 200     130.002 115.537  90.151  1.00  6.87              
ATOM   3232  HG  SER A 200     130.184 115.633  91.096  1.00  6.87              
ATOM   3233  C   SER A 200     128.756 118.377  89.632  1.00  6.87              
ATOM   3234  O   SER A 200     128.049 117.585  89.021  1.00  6.87              
ATOM   3235  N   ASP A 201     128.340 119.571  90.074  1.00  7.34              
ATOM   3236  H   ASP A 201     129.015 120.089  90.608  1.00  7.34              
ATOM   3237  CA  ASP A 201     127.064 120.261  89.851  1.00  7.34              
ATOM   3238  HA  ASP A 201     127.037 121.144  90.490  1.00  7.34              
ATOM   3239  CB  ASP A 201     126.994 120.719  88.375  1.00  7.34              
ATOM   3240  HB1 ASP A 201     127.924 121.234  88.129  1.00  7.34              
ATOM   3241  HB2 ASP A 201     126.200 121.461  88.273  1.00  7.34              
ATOM   3242  CG  ASP A 201     126.734 119.589  87.345  1.00  7.34              
ATOM   3243  OD1 ASP A 201     127.666 119.328  86.552  1.00  7.34              
ATOM   3244  OD2 ASP A 201     125.628 118.985  87.341  1.00  7.34              
ATOM   3245  C   ASP A 201     125.741 119.506  90.141  1.00  7.34              
ATOM   3246  O   ASP A 201     124.644 120.013  89.881  1.00  7.34              
ATOM   3247  N   ARG A 202     125.861 118.281  90.631  1.00  6.77              
ATOM   3248  H   ARG A 202     126.799 118.116  90.974  1.00  6.77              
ATOM   3249  CA  ARG A 202     125.191 117.095  90.080  1.00  6.77              
ATOM   3250  HA  ARG A 202     125.585 116.936  89.073  1.00  6.77              
ATOM   3251  CB  ARG A 202     125.602 115.937  91.021  1.00  6.77              
ATOM   3252  HB1 ARG A 202     125.026 115.051  90.783  1.00  6.77              
ATOM   3253  HB2 ARG A 202     125.336 116.241  92.034  1.00  6.77              
ATOM   3254  CG  ARG A 202     127.069 115.500  91.010  1.00  6.77              
ATOM   3255  HG1 ARG A 202     127.704 116.363  91.188  1.00  6.77              
ATOM   3256  HG2 ARG A 202     127.300 115.094  90.025  1.00  6.77              
ATOM   3257  CD  ARG A 202     127.468 114.453  92.071  1.00  6.77              
ATOM   3258  HD1 ARG A 202     127.850 114.971  92.949  1.00  6.77              
ATOM   3259  HD2 ARG A 202     128.298 113.865  91.672  1.00  6.77              
ATOM   3260  NE  ARG A 202     126.373 113.532  92.465  1.00  6.77              
ATOM   3261  HE  ARG A 202     126.294 112.685  91.927  1.00  6.77              
ATOM   3262  CZ  ARG A 202     125.487 113.749  93.425  1.00  6.77              
ATOM   3263  NH1 ARG A 202     125.539 114.801  94.195  1.00  6.77              
ATOM   3264 1HH1 ARG A 202     126.326 115.431  94.105  1.00  6.77              
ATOM   3265 2HH1 ARG A 202     124.842 114.982  94.892  1.00  6.77              
ATOM   3266  NH2 ARG A 202     124.511 112.910  93.645  1.00  6.77              
ATOM   3267 1HH2 ARG A 202     124.467 112.033  93.151  1.00  6.77              
ATOM   3268 2HH2 ARG A 202     123.844 113.096  94.373  1.00  6.77              
ATOM   3269  C   ARG A 202     123.683 117.158  89.941  1.00  6.77              
ATOM   3270  O   ARG A 202     123.019 116.411  90.652  1.00  6.77              
ATOM   3271  N   LEU A 203     123.169 117.832  88.920  1.00  5.77              
ATOM   3272  H   LEU A 203     123.834 118.412  88.402  1.00  5.77              
ATOM   3273  CA  LEU A 203     121.779 117.734  88.451  1.00  5.77              
ATOM   3274  HA  LEU A 203     121.136 118.252  89.158  1.00  5.77              
ATOM   3275  CB  LEU A 203     121.654 118.464  87.097  1.00  5.77              
ATOM   3276  HB1 LEU A 203     120.613 118.415  86.777  1.00  5.77              
ATOM   3277  HB2 LEU A 203     122.256 117.932  86.358  1.00  5.77              
ATOM   3278  CG  LEU A 203     122.104 119.938  87.082  1.00  5.77              
ATOM   3279  HG  LEU A 203     123.169 120.002  87.290  1.00  5.77              
ATOM   3280  CD1 LEU A 203     121.844 120.528  85.696  1.00  5.77              
ATOM   3281 1HD1 LEU A 203     122.238 121.544  85.657  1.00  5.77              
ATOM   3282 2HD1 LEU A 203     122.369 119.933  84.949  1.00  5.77              
ATOM   3283 3HD1 LEU A 203     120.778 120.542  85.477  1.00  5.77              
ATOM   3284  CD2 LEU A 203     121.350 120.785  88.108  1.00  5.77              
ATOM   3285 1HD2 LEU A 203     120.276 120.682  87.961  1.00  5.77              
ATOM   3286 2HD2 LEU A 203     121.633 120.463  89.109  1.00  5.77              
ATOM   3287 3HD2 LEU A 203     121.646 121.828  87.996  1.00  5.77              
ATOM   3288  C   LEU A 203     121.323 116.282  88.321  1.00  5.77              
ATOM   3289  O   LEU A 203     121.711 115.595  87.373  1.00  5.77              
ATOM   3290  N   PRO A 204     120.590 115.757  89.308  1.00  6.49              
ATOM   3291  CD  PRO A 204     120.095 116.449  90.500  1.00  6.49              
ATOM   3292  HD1 PRO A 204     119.277 117.114  90.222  1.00  6.49              
ATOM   3293  HD2 PRO A 204     120.851 117.036  91.015  1.00  6.49              
ATOM   3294  CG  PRO A 204     119.577 115.353  91.417  1.00  6.49              
ATOM   3295  HG1 PRO A 204     118.514 115.492  91.584  1.00  6.49              
ATOM   3296  HG2 PRO A 204     120.138 115.342  92.352  1.00  6.49              
ATOM   3297  CB  PRO A 204     119.798 114.060  90.641  1.00  6.49              
ATOM   3298  HB1 PRO A 204     119.006 113.350  90.826  1.00  6.49              
ATOM   3299  HB2 PRO A 204     120.751 113.635  90.945  1.00  6.49              
ATOM   3300  CA  PRO A 204     119.866 114.508  89.180  1.00  6.49              
ATOM   3301  HA  PRO A 204     120.297 113.767  88.518  1.00  6.49              
ATOM   3302  C   PRO A 204     118.454 114.925  88.633  1.00  6.49              
ATOM   3303  O   PRO A 204     118.352 116.006  88.040  1.00  6.49              
ATOM   3304  N   GLN A 205     117.338 114.274  89.017  1.00  5.53              
ATOM   3305  H   GLN A 205     117.417 113.288  89.239  1.00  5.53              
ATOM   3306  CA  GLN A 205     116.266 115.132  89.596  1.00  5.53              
ATOM   3307  HA  GLN A 205     116.747 116.000  90.039  1.00  5.53              
ATOM   3308  CB  GLN A 205     115.367 115.601  88.438  1.00  5.53              
ATOM   3309  HB1 GLN A 205     114.645 114.824  88.186  1.00  5.53              
ATOM   3310  HB2 GLN A 205     115.965 115.763  87.546  1.00  5.53              
ATOM   3311  CG  GLN A 205     114.625 116.904  88.758  1.00  5.53              
ATOM   3312  HG1 GLN A 205     115.260 117.555  89.358  1.00  5.53              
ATOM   3313  HG2 GLN A 205     113.717 116.692  89.321  1.00  5.53              
ATOM   3314  CD  GLN A 205     114.288 117.638  87.470  1.00  5.53              
ATOM   3315  OE1 GLN A 205     115.157 118.215  86.824  1.00  5.53              
ATOM   3316  NE2 GLN A 205     113.049 117.634  87.032  1.00  5.53              
ATOM   3317 1HE2 GLN A 205     112.338 117.108  87.512  1.00  5.53              
ATOM   3318 2HE2 GLN A 205     112.868 118.103  86.161  1.00  5.53              
ATOM   3319  C   GLN A 205     115.353 114.569  90.673  1.00  5.53              
ATOM   3320  O   GLN A 205     114.931 115.295  91.571  1.00  5.53              
ATOM   3321  N   SER A 206     115.096 113.278  90.560  1.00  5.49              
ATOM   3322  H   SER A 206     115.530 112.822  89.766  1.00  5.49              
ATOM   3323  CA  SER A 206     113.955 112.555  91.096  1.00  5.49              
ATOM   3324  HA  SER A 206     113.531 113.121  91.927  1.00  5.49              
ATOM   3325  CB  SER A 206     112.869 112.410  90.015  1.00  5.49              
ATOM   3326  HB1 SER A 206     111.980 111.970  90.468  1.00  5.49              
ATOM   3327  HB2 SER A 206     113.225 111.739  89.232  1.00  5.49              
ATOM   3328  OG  SER A 206     112.522 113.655  89.426  1.00  5.49              
ATOM   3329  HG  SER A 206     111.754 113.511  88.862  1.00  5.49              
ATOM   3330  C   SER A 206     114.320 111.161  91.619  1.00  5.49              
ATOM   3331  O   SER A 206     113.490 110.546  92.281  1.00  5.49              
ATOM   3332  N   LEU A 207     115.538 110.687  91.321  1.00  5.28              
ATOM   3333  H   LEU A 207     115.891 111.080  90.457  1.00  5.28              
ATOM   3334  CA  LEU A 207     116.630 110.167  92.180  1.00  5.28              
ATOM   3335  HA  LEU A 207     117.074 109.364  91.604  1.00  5.28              
ATOM   3336  CB  LEU A 207     117.640 111.333  92.330  1.00  5.28              
ATOM   3337  HB1 LEU A 207     117.608 111.937  91.430  1.00  5.28              
ATOM   3338  HB2 LEU A 207     118.622 110.893  92.355  1.00  5.28              
ATOM   3339  CG  LEU A 207     117.553 112.254  93.584  1.00  5.28              
ATOM   3340  HG  LEU A 207     117.077 111.784  94.434  1.00  5.28              
ATOM   3341  CD1 LEU A 207     118.961 112.626  94.043  1.00  5.28              
ATOM   3342 1HD1 LEU A 207     118.895 113.194  94.968  1.00  5.28              
ATOM   3343 2HD1 LEU A 207     119.523 111.716  94.256  1.00  5.28              
ATOM   3344 3HD1 LEU A 207     119.483 113.193  93.281  1.00  5.28              
ATOM   3345  CD2 LEU A 207     116.740 113.504  93.323  1.00  5.28              
ATOM   3346 1HD2 LEU A 207     117.149 114.040  92.477  1.00  5.28              
ATOM   3347 2HD2 LEU A 207     115.704 113.221  93.155  1.00  5.28              
ATOM   3348 3HD2 LEU A 207     116.748 114.132  94.203  1.00  5.28              
ATOM   3349  C   LEU A 207     116.391 109.587  93.606  1.00  5.28              
ATOM   3350  O   LEU A 207     117.345 109.439  94.378  1.00  5.28              
ATOM   3351  N   SER A 208     115.161 109.359  94.034  1.00  5.18              
ATOM   3352  H   SER A 208     114.437 109.355  93.332  1.00  5.18              
ATOM   3353  CA  SER A 208     114.753 109.751  95.382  1.00  5.18              
ATOM   3354  HA  SER A 208     114.938 110.823  95.481  1.00  5.18              
ATOM   3355  CB  SER A 208     113.246 109.539  95.563  1.00  5.18              
ATOM   3356  HB1 SER A 208     113.000 109.584  96.625  1.00  5.18              
ATOM   3357  HB2 SER A 208     112.961 108.557  95.181  1.00  5.18              
ATOM   3358  OG  SER A 208     112.508 110.550  94.906  1.00  5.18              
ATOM   3359  HG  SER A 208     112.748 110.574  93.971  1.00  5.18              
ATOM   3360  C   SER A 208     115.458 109.104  96.569  1.00  5.18              
ATOM   3361  O   SER A 208     115.693 109.830  97.536  1.00  5.18              
ATOM   3362  N   CYS A 209     115.790 107.801  96.565  1.00  4.75              
ATOM   3363  H   CYS A 209     115.613 107.218  95.749  1.00  4.75              
ATOM   3364  CA  CYS A 209     116.293 107.231  97.835  1.00  4.75              
ATOM   3365  HA  CYS A 209     116.518 108.003  98.567  1.00  4.75              
ATOM   3366  CB  CYS A 209     115.160 106.361  98.404  1.00  4.75              
ATOM   3367  HB1 CYS A 209     114.873 105.633  97.652  1.00  4.75              
ATOM   3368  HB2 CYS A 209     114.297 106.996  98.611  1.00  4.75              
ATOM   3369  SG  CYS A 209     115.609 105.474  99.926  1.00  4.75              
ATOM   3370  HG  CYS A 209     115.603 106.510 100.777  1.00  4.75              
ATOM   3371  C   CYS A 209     117.602 106.492  97.606  1.00  4.75              
ATOM   3372  O   CYS A 209     117.900 106.081  96.497  1.00  4.75              
ATOM   3373  N   LEU A 210     118.433 106.419  98.633  1.00  4.79              
ATOM   3374  H   LEU A 210     118.148 106.792  99.521  1.00  4.79              
ATOM   3375  CA  LEU A 210     119.712 105.804  98.673  1.00  4.79              
ATOM   3376  HA  LEU A 210     119.630 104.862  98.159  1.00  4.79              
ATOM   3377  CB  LEU A 210     120.730 106.732  97.978  1.00  4.79              
ATOM   3378  HB1 LEU A 210     120.729 106.444  96.931  1.00  4.79              
ATOM   3379  HB2 LEU A 210     121.681 106.498  98.418  1.00  4.79              
ATOM   3380  CG  LEU A 210     120.717 108.266  97.994  1.00  4.79              
ATOM   3381  HG  LEU A 210     121.665 108.579  97.556  1.00  4.79              
ATOM   3382  CD1 LEU A 210     119.622 108.902  97.132  1.00  4.79              
ATOM   3383 1HD1 LEU A 210     119.973 109.866  96.775  1.00  4.79              
ATOM   3384 2HD1 LEU A 210     119.416 108.277  96.267  1.00  4.79              
ATOM   3385 3HD1 LEU A 210     118.707 109.043  97.703  1.00  4.79              
ATOM   3386  CD2 LEU A 210     120.661 108.835  99.400  1.00  4.79              
ATOM   3387 1HD2 LEU A 210     120.817 109.912  99.366  1.00  4.79              
ATOM   3388 2HD2 LEU A 210     119.698 108.600  99.840  1.00  4.79              
ATOM   3389 3HD2 LEU A 210     121.454 108.381  99.998  1.00  4.79              
ATOM   3390  C   LEU A 210     119.999 105.508 100.147  1.00  4.79              
ATOM   3391  O   LEU A 210     119.696 106.310 101.056  1.00  4.79              
ATOM   3392  N   TYR A 211     120.444 104.270 100.338  1.00  4.81              
ATOM   3393  H   TYR A 211     120.686 103.717  99.532  1.00  4.81              
ATOM   3394  CA  TYR A 211     120.573 103.669 101.659  1.00  4.81              
ATOM   3395  HA  TYR A 211     120.409 104.447 102.396  1.00  4.81              
ATOM   3396  CB  TYR A 211     119.458 102.611 101.850  1.00  4.81              
ATOM   3397  HB1 TYR A 211     119.869 101.603 101.814  1.00  4.81              
ATOM   3398  HB2 TYR A 211     118.757 102.674 101.016  1.00  4.81              
ATOM   3399  CG  TYR A 211     118.649 102.762 103.124  1.00  4.81              
ATOM   3400  CD1 TYR A 211     119.019 102.084 104.302  1.00  4.81              
ATOM   3401  HD1 TYR A 211     119.890 101.444 104.294  1.00  4.81              
ATOM   3402  CE1 TYR A 211     118.272 102.261 105.485  1.00  4.81              
ATOM   3403  HE1 TYR A 211     118.556 101.759 106.397  1.00  4.81              
ATOM   3404  CZ  TYR A 211     117.160 103.131 105.491  1.00  4.81              
ATOM   3405  OH  TYR A 211     116.471 103.362 106.640  1.00  4.81              
ATOM   3406  HH  TYR A 211     115.760 103.980 106.459  1.00  4.81              
ATOM   3407  CE2 TYR A 211     116.785 103.802 104.307  1.00  4.81              
ATOM   3408  HE2 TYR A 211     115.963 104.501 104.296  1.00  4.81              
ATOM   3409  CD2 TYR A 211     117.527 103.611 103.129  1.00  4.81              
ATOM   3410  HD2 TYR A 211     117.260 104.157 102.232  1.00  4.81              
ATOM   3411  C   TYR A 211     121.984 103.161 101.918  1.00  4.81              
ATOM   3412  O   TYR A 211     122.257 101.995 101.638  1.00  4.81              
ATOM   3413  N   LEU A 212     122.854 104.063 102.396  1.00  5.38              
ATOM   3414  H   LEU A 212     122.551 105.031 102.413  1.00  5.38              
ATOM   3415  CA  LEU A 212     124.233 103.832 102.815  1.00  5.38              
ATOM   3416  HA  LEU A 212     124.752 103.170 102.121  1.00  5.38              
ATOM   3417  CB  LEU A 212     125.006 105.165 102.982  1.00  5.38              
ATOM   3418  HB1 LEU A 212     125.823 104.949 103.670  1.00  5.38              
ATOM   3419  HB2 LEU A 212     124.360 105.846 103.503  1.00  5.38              
ATOM   3420  CG  LEU A 212     125.569 105.943 101.773  1.00  5.38              
ATOM   3421  HG  LEU A 212     125.593 105.331 100.884  1.00  5.38              
ATOM   3422  CD1 LEU A 212     124.903 107.295 101.490  1.00  5.38              
ATOM   3423 1HD1 LEU A 212     125.219 107.655 100.514  1.00  5.38              
ATOM   3424 2HD1 LEU A 212     123.821 107.182 101.479  1.00  5.38              
ATOM   3425 3HD1 LEU A 212     125.144 108.023 102.254  1.00  5.38              
ATOM   3426  CD2 LEU A 212     127.012 106.290 102.085  1.00  5.38              
ATOM   3427 1HD2 LEU A 212     127.478 106.730 101.208  1.00  5.38              
ATOM   3428 2HD2 LEU A 212     127.086 106.970 102.932  1.00  5.38              
ATOM   3429 3HD2 LEU A 212     127.508 105.359 102.313  1.00  5.38              
ATOM   3430  C   LEU A 212     124.140 103.162 104.188  1.00  5.38              
ATOM   3431  O   LEU A 212     123.904 103.824 105.219  1.00  5.38              
ATOM   3432  N   GLY A 213     124.360 101.849 104.225  1.00  5.35              
ATOM   3433  H   GLY A 213     124.593 101.365 103.364  1.00  5.35              
ATOM   3434  CA  GLY A 213     124.567 101.239 105.542  1.00  5.35              
ATOM   3435  HA1 GLY A 213     123.639 100.771 105.867  1.00  5.35              
ATOM   3436  HA2 GLY A 213     124.832 101.995 106.280  1.00  5.35              
ATOM   3437  C   GLY A 213     125.681 100.195 105.611  1.00  5.35              
ATOM   3438  O   GLY A 213     126.071  99.547 104.642  1.00  5.35              
ATOM   3439  N   ASN A 214     126.195  99.960 106.811  1.00  5.39              
ATOM   3440  H   ASN A 214     125.874 100.516 107.605  1.00  5.39              
ATOM   3441  CA  ASN A 214     127.261  98.980 107.019  1.00  5.39              
ATOM   3442  HA  ASN A 214     127.688  99.205 107.998  1.00  5.39              
ATOM   3443  CB  ASN A 214     126.695  97.547 107.122  1.00  5.39              
ATOM   3444  HB1 ASN A 214     127.496  96.865 107.408  1.00  5.39              
ATOM   3445  HB2 ASN A 214     126.330  97.255 106.147  1.00  5.39              
ATOM   3446  CG  ASN A 214     125.561  97.359 108.101  1.00  5.39              
ATOM   3447  OD1 ASN A 214     125.718  97.290 109.303  1.00  5.39              
ATOM   3448  ND2 ASN A 214     124.350  97.280 107.610  1.00  5.39              
ATOM   3449 1HD2 ASN A 214     124.195  97.411 106.629  1.00  5.39              
ATOM   3450 2HD2 ASN A 214     123.617  97.323 108.294  1.00  5.39              
ATOM   3451  C   ASN A 214     128.431  99.044 106.051  1.00  5.39              
ATOM   3452  O   ASN A 214     128.777  98.104 105.328  1.00  5.39              
ATOM   3453  N   ASN A 215     128.968 100.242 105.966  1.00  5.45              
ATOM   3454  H   ASN A 215     128.546 100.981 106.509  1.00  5.45              
ATOM   3455  CA  ASN A 215     130.011 100.606 105.031  1.00  5.45              
ATOM   3456  HA  ASN A 215     130.657  99.747 104.842  1.00  5.45              
ATOM   3457  CB  ASN A 215     129.161 100.894 103.777  1.00  5.45              
ATOM   3458  HB1 ASN A 215     128.542 100.020 103.576  1.00  5.45              
ATOM   3459  HB2 ASN A 215     129.759 100.915 102.888  1.00  5.45              
ATOM   3460  CG  ASN A 215     128.176 102.064 103.856  1.00  5.45              
ATOM   3461  OD1 ASN A 215     127.037 101.934 103.494  1.00  5.45              
ATOM   3462  ND2 ASN A 215     128.489 103.238 104.332  1.00  5.45              
ATOM   3463 1HD2 ASN A 215     129.362 103.395 104.806  1.00  5.45              
ATOM   3464 2HD2 ASN A 215     127.743 103.913 104.347  1.00  5.45              
ATOM   3465  C   ASN A 215     130.864 101.724 105.681  1.00  5.45              
ATOM   3466  O   ASN A 215     130.329 102.669 106.246  1.00  5.45              
ATOM   3467  N   MET A 216     132.185 101.623 105.737  1.00  5.48              
ATOM   3468  H   MET A 216     132.679 100.957 105.159  1.00  5.48              
ATOM   3469  CA  MET A 216     132.959 102.348 106.764  1.00  5.48              
ATOM   3470  HA  MET A 216     132.299 102.565 107.606  1.00  5.48              
ATOM   3471  CB  MET A 216     134.061 101.419 107.323  1.00  5.48              
ATOM   3472  HB1 MET A 216     134.929 101.997 107.633  1.00  5.48              
ATOM   3473  HB2 MET A 216     134.397 100.736 106.542  1.00  5.48              
ATOM   3474  CG  MET A 216     133.578 100.609 108.539  1.00  5.48              
ATOM   3475  HG1 MET A 216     134.347  99.875 108.783  1.00  5.48              
ATOM   3476  HG2 MET A 216     132.679 100.060 108.256  1.00  5.48              
ATOM   3477  SD  MET A 216     133.220 101.565 110.055  1.00  5.48              
ATOM   3478  CE  MET A 216     134.883 102.205 110.421  1.00  5.48              
ATOM   3479  HE1 MET A 216     135.204 102.887 109.633  1.00  5.48              
ATOM   3480  HE2 MET A 216     134.875 102.750 111.363  1.00  5.48              
ATOM   3481  HE3 MET A 216     135.590 101.376 110.490  1.00  5.48              
ATOM   3482  C   MET A 216     133.509 103.739 106.363  1.00  5.48              
ATOM   3483  O   MET A 216     134.699 103.937 106.118  1.00  5.48              
ATOM   3484  N   LEU A 217     132.631 104.745 106.307  1.00  5.48              
ATOM   3485  H   LEU A 217     131.663 104.531 106.500  1.00  5.48              
ATOM   3486  CA  LEU A 217     133.026 106.160 106.262  1.00  5.48              
ATOM   3487  HA  LEU A 217     133.805 106.314 105.515  1.00  5.48              
ATOM   3488  CB  LEU A 217     131.788 107.053 105.935  1.00  5.48              
ATOM   3489  HB1 LEU A 217     130.884 106.564 106.294  1.00  5.48              
ATOM   3490  HB2 LEU A 217     131.693 107.095 104.855  1.00  5.48              
ATOM   3491  CG  LEU A 217     131.760 108.519 106.437  1.00  5.48              
ATOM   3492  HG  LEU A 217     132.764 108.934 106.452  1.00  5.48              
ATOM   3493  CD1 LEU A 217     130.927 109.385 105.493  1.00  5.48              
ATOM   3494 1HD1 LEU A 217     129.928 108.964 105.386  1.00  5.48              
ATOM   3495 2HD1 LEU A 217     130.847 110.396 105.893  1.00  5.48              
ATOM   3496 3HD1 LEU A 217     131.412 109.439 104.520  1.00  5.48              
ATOM   3497  CD2 LEU A 217     131.126 108.650 107.825  1.00  5.48              
ATOM   3498 1HD2 LEU A 217     131.177 109.689 108.152  1.00  5.48              
ATOM   3499 2HD2 LEU A 217     130.079 108.350 107.803  1.00  5.48              
ATOM   3500 3HD2 LEU A 217     131.660 108.043 108.552  1.00  5.48              
ATOM   3501  C   LEU A 217     133.619 106.468 107.661  1.00  5.48              
ATOM   3502  O   LEU A 217     133.281 105.832 108.665  1.00  5.48              
ATOM   3503  N   THR A 218     134.492 107.466 107.721  1.00  5.50              
ATOM   3504  H   THR A 218     134.660 107.965 106.856  1.00  5.50              
ATOM   3505  CA  THR A 218     135.350 107.817 108.860  1.00  5.50              
ATOM   3506  HA  THR A 218     134.988 107.345 109.773  1.00  5.50              
ATOM   3507  CB  THR A 218     136.772 107.281 108.551  1.00  5.50              
ATOM   3508  HB  THR A 218     137.077 107.666 107.577  1.00  5.50              
ATOM   3509  CG2 THR A 218     137.870 107.624 109.558  1.00  5.50              
ATOM   3510 1HG2 THR A 218     138.829 107.278 109.171  1.00  5.50              
ATOM   3511 2HG2 THR A 218     137.932 108.697 109.725  1.00  5.50              
ATOM   3512 3HG2 THR A 218     137.674 107.108 110.495  1.00  5.50              
ATOM   3513  OG1 THR A 218     136.791 105.869 108.504  1.00  5.50              
ATOM   3514  HG1 THR A 218     136.087 105.549 107.930  1.00  5.50              
ATOM   3515  C   THR A 218     135.422 109.330 109.107  1.00  5.50              
ATOM   3516  O   THR A 218     135.497 109.774 110.261  1.00  5.50              
ATOM   3517  N   THR A 219     135.367 110.079 107.996  1.00  5.56              
ATOM   3518  H   THR A 219     135.297 109.581 107.117  1.00  5.56              
ATOM   3519  CA  THR A 219     135.327 111.544 107.891  1.00  5.56              
ATOM   3520  HA  THR A 219     134.948 111.959 108.827  1.00  5.56              
ATOM   3521  CB  THR A 219     136.705 112.167 107.602  1.00  5.56              
ATOM   3522  HB  THR A 219     136.571 113.242 107.472  1.00  5.56              
ATOM   3523  CG2 THR A 219     137.701 111.947 108.737  1.00  5.56              
ATOM   3524 1HG2 THR A 219     138.608 112.514 108.530  1.00  5.56              
ATOM   3525 2HG2 THR A 219     137.269 112.291 109.676  1.00  5.56              
ATOM   3526 3HG2 THR A 219     137.953 110.891 108.816  1.00  5.56              
ATOM   3527  OG1 THR A 219     137.274 111.640 106.420  1.00  5.56              
ATOM   3528  HG1 THR A 219     136.571 111.610 105.756  1.00  5.56              
ATOM   3529  C   THR A 219     134.397 111.952 106.755  1.00  5.56              
ATOM   3530  O   THR A 219     134.612 111.562 105.605  1.00  5.56              
ATOM   3531  N   LEU A 220     133.411 112.792 107.064  1.00  5.46              
ATOM   3532  H   LEU A 220     133.279 113.037 108.035  1.00  5.46              
ATOM   3533  CA  LEU A 220     132.774 113.652 106.067  1.00  5.46              
ATOM   3534  HA  LEU A 220     132.867 113.198 105.083  1.00  5.46              
ATOM   3535  CB  LEU A 220     131.273 113.775 106.393  1.00  5.46              
ATOM   3536  HB1 LEU A 220     131.139 114.202 107.389  1.00  5.46              
ATOM   3537  HB2 LEU A 220     130.855 112.768 106.406  1.00  5.46              
ATOM   3538  CG  LEU A 220     130.513 114.629 105.354  1.00  5.46              
ATOM   3539  HG  LEU A 220     131.050 114.602 104.410  1.00  5.46              
ATOM   3540  CD1 LEU A 220     129.118 114.064 105.108  1.00  5.46              
ATOM   3541 1HD1 LEU A 220     128.614 114.659 104.348  1.00  5.46              
ATOM   3542 2HD1 LEU A 220     129.193 113.047 104.726  1.00  5.46              
ATOM   3543 3HD1 LEU A 220     128.536 114.075 106.029  1.00  5.46              
ATOM   3544  CD2 LEU A 220     130.348 116.082 105.804  1.00  5.46              
ATOM   3545 1HD2 LEU A 220     129.925 116.665 104.987  1.00  5.46              
ATOM   3546 2HD2 LEU A 220     129.696 116.136 106.672  1.00  5.46              
ATOM   3547 3HD2 LEU A 220     131.307 116.526 106.059  1.00  5.46              
ATOM   3548  C   LEU A 220     133.475 115.013 106.047  1.00  5.46              
ATOM   3549  O   LEU A 220     133.760 115.560 107.114  1.00  5.46              
ATOM   3550  N   GLU A 221     133.681 115.553 104.848  1.00  5.42              
ATOM   3551  H   GLU A 221     133.392 115.020 104.043  1.00  5.42              
ATOM   3552  CA  GLU A 221     134.170 116.902 104.571  1.00  5.42              
ATOM   3553  HA  GLU A 221     134.208 117.437 105.521  1.00  5.42              
ATOM   3554  CB  GLU A 221     135.597 116.881 103.998  1.00  5.42              
ATOM   3555  HB1 GLU A 221     135.535 116.915 102.914  1.00  5.42              
ATOM   3556  HB2 GLU A 221     136.113 115.965 104.291  1.00  5.42              
ATOM   3557  CG  GLU A 221     136.430 118.081 104.460  1.00  5.42              
ATOM   3558  HG1 GLU A 221     136.927 117.834 105.399  1.00  5.42              
ATOM   3559  HG2 GLU A 221     135.787 118.946 104.639  1.00  5.42              
ATOM   3560  CD  GLU A 221     137.456 118.446 103.387  1.00  5.42              
ATOM   3561  OE1 GLU A 221     138.550 117.836 103.367  1.00  5.42              
ATOM   3562  OE2 GLU A 221     137.148 119.343 102.559  1.00  5.42              
ATOM   3563  C   GLU A 221     133.204 117.687 103.664  1.00  5.42              
ATOM   3564  O   GLU A 221     132.245 117.136 103.141  1.00  5.42              
ATOM   3565  N   CYS A 222     133.424 118.985 103.449  1.00  5.29              
ATOM   3566  H   CYS A 222     134.193 119.431 103.926  1.00  5.29              
ATOM   3567  CA  CYS A 222     132.521 119.792 102.623  1.00  5.29              
ATOM   3568  HA  CYS A 222     131.497 119.518 102.878  1.00  5.29              
ATOM   3569  CB  CYS A 222     132.727 121.272 102.981  1.00  5.29              
ATOM   3570  HB1 CYS A 222     132.580 121.407 104.053  1.00  5.29              
ATOM   3571  HB2 CYS A 222     131.974 121.869 102.461  1.00  5.29              
ATOM   3572  SG  CYS A 222     134.383 121.875 102.508  1.00  5.29              
ATOM   3573  HG  CYS A 222     135.147 120.998 103.174  1.00  5.29              
ATOM   3574  C   CYS A 222     132.664 119.558 101.114  1.00  5.29              
ATOM   3575  O   CYS A 222     131.673 119.546 100.389  1.00  5.29              
ATOM   3576  N   ARG A 223     133.877 119.239 100.649  1.00  5.34              
ATOM   3577  H   ARG A 223     134.644 119.274 101.311  1.00  5.34              
ATOM   3578  CA  ARG A 223     134.140 118.616  99.337  1.00  5.34              
ATOM   3579  HA  ARG A 223     133.643 119.171  98.546  1.00  5.34              
ATOM   3580  CB  ARG A 223     135.669 118.575  99.159  1.00  5.34              
ATOM   3581  HB1 ARG A 223     135.941 117.864  98.378  1.00  5.34              
ATOM   3582  HB2 ARG A 223     136.099 118.209 100.095  1.00  5.34              
ATOM   3583  CG  ARG A 223     136.299 119.924  98.779  1.00  5.34              
ATOM   3584  HG1 ARG A 223     135.719 120.746  99.200  1.00  5.34              
ATOM   3585  HG2 ARG A 223     136.292 120.015  97.695  1.00  5.34              
ATOM   3586  CD  ARG A 223     137.749 120.071  99.261  1.00  5.34              
ATOM   3587  HD1 ARG A 223     137.702 120.437 100.288  1.00  5.34              
ATOM   3588  HD2 ARG A 223     138.251 120.832  98.662  1.00  5.34              
ATOM   3589  NE  ARG A 223     138.514 118.803  99.204  1.00  5.34              
ATOM   3590  HE  ARG A 223     138.339 118.185  98.433  1.00  5.34              
ATOM   3591  CZ  ARG A 223     139.271 118.347 100.187  1.00  5.34              
ATOM   3592  NH1 ARG A 223     139.549 119.072 101.222  1.00  5.34              
ATOM   3593 1HH1 ARG A 223     138.807 119.726 101.444  1.00  5.34              
ATOM   3594 2HH1 ARG A 223     139.763 118.563 102.074  1.00  5.34              
ATOM   3595  NH2 ARG A 223     139.739 117.135 100.184  1.00  5.34              
ATOM   3596 1HH2 ARG A 223     139.409 116.468  99.514  1.00  5.34              
ATOM   3597 2HH2 ARG A 223     140.220 116.835 101.015  1.00  5.34              
ATOM   3598  C   ARG A 223     133.582 117.184  99.243  1.00  5.34              
ATOM   3599  O   ARG A 223     133.926 116.468  98.312  1.00  5.34              
ATOM   3600  N   ASN A 224     132.789 116.767 100.225  1.00  5.30              
ATOM   3601  H   ASN A 224     132.618 117.394 100.994  1.00  5.30              
ATOM   3602  CA  ASN A 224     132.045 115.509 100.227  1.00  5.30              
ATOM   3603  HA  ASN A 224     132.302 114.999  99.349  1.00  5.30              
ATOM   3604  CB  ASN A 224     132.313 114.635 101.470  1.00  5.30              
ATOM   3605  HB1 ASN A 224     131.871 113.671 101.249  1.00  5.30              
ATOM   3606  HB2 ASN A 224     131.731 115.000 102.301  1.00  5.30              
ATOM   3607  CG  ASN A 224     133.725 114.433 101.927  1.00  5.30              
ATOM   3608  OD1 ASN A 224     134.665 115.117 101.588  1.00  5.30              
ATOM   3609  ND2 ASN A 224     133.931 113.423 102.750  1.00  5.30              
ATOM   3610 1HD2 ASN A 224     133.189 112.767 102.925  1.00  5.30              
ATOM   3611 2HD2 ASN A 224     134.883 113.180 102.971  1.00  5.30              
ATOM   3612  C   ASN A 224     130.533 115.746 100.187  1.00  5.30              
ATOM   3613  O   ASN A 224     129.768 114.800 100.359  1.00  5.30              
ATOM   3614  N   ASP A 225     130.118 116.961  99.930  1.00  5.21              
ATOM   3615  H   ASP A 225     130.806 117.693  99.813  1.00  5.21              
ATOM   3616  CA  ASP A 225     128.818 117.186  99.373  1.00  5.21              
ATOM   3617  HA  ASP A 225     128.483 116.329  98.804  1.00  5.21              
ATOM   3618  CB  ASP A 225     127.812 117.419 100.524  1.00  5.21              
ATOM   3619  HB1 ASP A 225     127.953 118.419 100.937  1.00  5.21              
ATOM   3620  HB2 ASP A 225     128.048 116.701 101.307  1.00  5.21              
ATOM   3621  CG  ASP A 225     126.340 117.222 100.130  1.00  5.21              
ATOM   3622  OD1 ASP A 225     125.731 118.187  99.611  1.00  5.21              
ATOM   3623  OD2 ASP A 225     125.829 116.090 100.257  1.00  5.21              
ATOM   3624  C   ASP A 225     128.960 118.403  98.425  1.00  5.21              
ATOM   3625  O   ASP A 225     130.066 118.801  98.054  1.00  5.21              
ATOM   3626  N   SER A 226     127.821 118.937  98.010  1.00  5.26              
ATOM   3627  H   SER A 226     126.996 118.592  98.494  1.00  5.26              
ATOM   3628  CA  SER A 226     127.532 119.860  96.924  1.00  5.26              
ATOM   3629  HA  SER A 226     127.100 120.750  97.380  1.00  5.26              
ATOM   3630  CB  SER A 226     128.741 120.337  96.117  1.00  5.26              
ATOM   3631  HB1 SER A 226     129.234 119.473  95.687  1.00  5.26              
ATOM   3632  HB2 SER A 226     129.433 120.852  96.785  1.00  5.26              
ATOM   3633  OG  SER A 226     128.368 121.231  95.087  1.00  5.26              
ATOM   3634  HG  SER A 226     127.893 120.708  94.424  1.00  5.26              
ATOM   3635  C   SER A 226     126.419 119.241  96.074  1.00  5.26              
ATOM   3636  O   SER A 226     126.458 119.228  94.841  1.00  5.26              
ATOM   3637  N   LEU A 227     125.424 118.684  96.774  1.00  5.50              
ATOM   3638  H   LEU A 227     125.546 118.678  97.789  1.00  5.50              
ATOM   3639  CA  LEU A 227     124.259 117.950  96.282  1.00  5.50              
ATOM   3640  HA  LEU A 227     124.599 116.955  96.004  1.00  5.50              
ATOM   3641  CB  LEU A 227     123.240 117.831  97.430  1.00  5.50              
ATOM   3642  HB1 LEU A 227     122.229 118.020  97.066  1.00  5.50              
ATOM   3643  HB2 LEU A 227     123.451 118.591  98.185  1.00  5.50              
ATOM   3644  CG  LEU A 227     123.284 116.440  98.071  1.00  5.50              
ATOM   3645  HG  LEU A 227     124.316 116.103  98.148  1.00  5.50              
ATOM   3646  CD1 LEU A 227     122.669 116.507  99.463  1.00  5.50              
ATOM   3647 1HD1 LEU A 227     122.767 115.534  99.942  1.00  5.50              
ATOM   3648 2HD1 LEU A 227     123.242 117.215 100.064  1.00  5.50              
ATOM   3649 3HD1 LEU A 227     121.629 116.826  99.418  1.00  5.50              
ATOM   3650  CD2 LEU A 227     122.505 115.436  97.207  1.00  5.50              
ATOM   3651 1HD2 LEU A 227     122.614 114.445  97.646  1.00  5.50              
ATOM   3652 2HD2 LEU A 227     121.452 115.715  97.183  1.00  5.50              
ATOM   3653 3HD2 LEU A 227     122.895 115.435  96.192  1.00  5.50              
ATOM   3654  C   LEU A 227     123.581 118.529  95.035  1.00  5.50              
ATOM   3655  O   LEU A 227     123.146 117.770  94.167  1.00  5.50              
ATOM   3656  N   SER A 228     123.542 119.860  94.943  1.00  5.79              
ATOM   3657  H   SER A 228     123.930 120.378  95.716  1.00  5.79              
ATOM   3658  CA  SER A 228     123.017 120.636  93.816  1.00  5.79              
ATOM   3659  HA  SER A 228     123.103 121.683  94.106  1.00  5.79              
ATOM   3660  CB  SER A 228     123.926 120.492  92.605  1.00  5.79              
ATOM   3661  HB1 SER A 228     123.539 121.105  91.790  1.00  5.79              
ATOM   3662  HB2 SER A 228     123.966 119.449  92.293  1.00  5.79              
ATOM   3663  OG  SER A 228     125.218 120.963  92.939  1.00  5.79              
ATOM   3664  HG  SER A 228     125.646 120.292  93.492  1.00  5.79              
ATOM   3665  C   SER A 228     121.533 120.451  93.537  1.00  5.79              
ATOM   3666  O   SER A 228     120.840 119.902  94.376  1.00  5.79              
ATOM   3667  N   SER A 229     121.002 120.990  92.431  1.00  5.47              
ATOM   3668  H   SER A 229     121.645 121.478  91.821  1.00  5.47              
ATOM   3669  CA  SER A 229     119.561 121.261  92.187  1.00  5.47              
ATOM   3670  HA  SER A 229     119.197 121.816  93.053  1.00  5.47              
ATOM   3671  CB  SER A 229     119.442 122.187  90.971  1.00  5.47              
ATOM   3672  HB1 SER A 229     118.398 122.449  90.796  1.00  5.47              
ATOM   3673  HB2 SER A 229     119.839 121.687  90.091  1.00  5.47              
ATOM   3674  OG  SER A 229     120.175 123.367  91.232  1.00  5.47              
ATOM   3675  HG  SER A 229     120.408 123.804  90.406  1.00  5.47              
ATOM   3676  C   SER A 229     118.615 120.048  92.041  1.00  5.47              
ATOM   3677  O   SER A 229     117.563 120.122  91.395  1.00  5.47              
ATOM   3678  N   VAL A 230     118.983 118.943  92.679  1.00  5.34              
ATOM   3679  H   VAL A 230     119.898 119.011  93.113  1.00  5.34              
ATOM   3680  CA  VAL A 230     118.133 117.951  93.333  1.00  5.34              
ATOM   3681  HA  VAL A 230     117.927 117.160  92.624  1.00  5.34              
ATOM   3682  CB  VAL A 230     118.954 117.389  94.541  1.00  5.34              
ATOM   3683  HB  VAL A 230     120.005 117.377  94.250  1.00  5.34              
ATOM   3684  CG1 VAL A 230     118.829 118.189  95.853  1.00  5.34              
ATOM   3685 1HG1 VAL A 230     119.638 117.909  96.529  1.00  5.34              
ATOM   3686 2HG1 VAL A 230     118.893 119.260  95.668  1.00  5.34              
ATOM   3687 3HG1 VAL A 230     117.878 117.992  96.349  1.00  5.34              
ATOM   3688  CG2 VAL A 230     118.619 115.950  94.920  1.00  5.34              
ATOM   3689 1HG2 VAL A 230     119.365 115.579  95.626  1.00  5.34              
ATOM   3690 2HG2 VAL A 230     117.642 115.882  95.393  1.00  5.34              
ATOM   3691 3HG2 VAL A 230     118.650 115.336  94.031  1.00  5.34              
ATOM   3692  C   VAL A 230     116.796 118.455  93.867  1.00  5.34              
ATOM   3693  O   VAL A 230     116.580 119.658  94.056  1.00  5.34              
ATOM   3694  N   LYS A 231     115.907 117.512  94.190  1.00  5.22              
ATOM   3695  H   LYS A 231     116.106 116.549  93.957  1.00  5.22              
ATOM   3696  CA  LYS A 231     114.609 117.842  94.773  1.00  5.22              
ATOM   3697  HA  LYS A 231     114.657 118.840  95.204  1.00  5.22              
ATOM   3698  CB  LYS A 231     113.534 117.828  93.657  1.00  5.22              
ATOM   3699  HB1 LYS A 231     112.543 117.934  94.104  1.00  5.22              
ATOM   3700  HB2 LYS A 231     113.556 116.856  93.163  1.00  5.22              
ATOM   3701  CG  LYS A 231     113.683 118.927  92.590  1.00  5.22              
ATOM   3702  HG1 LYS A 231     113.003 118.710  91.765  1.00  5.22              
ATOM   3703  HG2 LYS A 231     114.695 118.910  92.186  1.00  5.22              
ATOM   3704  CD  LYS A 231     113.337 120.321  93.147  1.00  5.22              
ATOM   3705  HD1 LYS A 231     113.703 120.429  94.168  1.00  5.22              
ATOM   3706  HD2 LYS A 231     112.250 120.418  93.183  1.00  5.22              
ATOM   3707  CE  LYS A 231     113.914 121.467  92.311  1.00  5.22              
ATOM   3708  HE1 LYS A 231     113.490 122.402  92.691  1.00  5.22              
ATOM   3709  HE2 LYS A 231     113.604 121.355  91.268  1.00  5.22              
ATOM   3710  NZ  LYS A 231     115.392 121.515  92.422  1.00  5.22              
ATOM   3711  HZ1 LYS A 231     115.770 122.415  92.170  1.00  5.22              
ATOM   3712  HZ2 LYS A 231     115.695 121.267  93.364  1.00  5.22              
ATOM   3713  HZ3 LYS A 231     115.841 120.808  91.842  1.00  5.22              
ATOM   3714  C   LYS A 231     114.103 117.012  95.948  1.00  5.22              
ATOM   3715  O   LYS A 231     113.163 117.451  96.596  1.00  5.22              
ATOM   3716  N   VAL A 232     114.688 115.859  96.233  1.00  4.52              
ATOM   3717  H   VAL A 232     115.430 115.533  95.638  1.00  4.52              
ATOM   3718  CA  VAL A 232     114.308 114.961  97.334  1.00  4.52              
ATOM   3719  HA  VAL A 232     114.303 115.511  98.277  1.00  4.52              
ATOM   3720  CB  VAL A 232     112.907 114.338  97.105  1.00  4.52              
ATOM   3721  HB  VAL A 232     112.166 115.118  97.275  1.00  4.52              
ATOM   3722  CG1 VAL A 232     112.679 113.802  95.683  1.00  4.52              
ATOM   3723 1HG1 VAL A 232     111.688 113.352  95.616  1.00  4.52              
ATOM   3724 2HG1 VAL A 232     112.730 114.611  94.956  1.00  4.52              
ATOM   3725 3HG1 VAL A 232     113.421 113.044  95.435  1.00  4.52              
ATOM   3726  CG2 VAL A 232     112.605 113.218  98.109  1.00  4.52              
ATOM   3727 1HG2 VAL A 232     111.561 112.920  98.016  1.00  4.52              
ATOM   3728 2HG2 VAL A 232     113.231 112.346  97.913  1.00  4.52              
ATOM   3729 3HG2 VAL A 232     112.776 113.573  99.125  1.00  4.52              
ATOM   3730  C   VAL A 232     115.394 113.884  97.375  1.00  4.52              
ATOM   3731  O   VAL A 232     115.825 113.381  96.340  1.00  4.52              
ATOM   3732  N   LEU A 233     115.893 113.577  98.561  1.00  4.56              
ATOM   3733  H   LEU A 233     115.521 114.059  99.370  1.00  4.56              
ATOM   3734  CA  LEU A 233     117.050 112.723  98.793  1.00  4.56              
ATOM   3735  HA  LEU A 233     117.183 112.021  97.968  1.00  4.56              
ATOM   3736  CB  LEU A 233     118.273 113.640  98.930  1.00  4.56              
ATOM   3737  HB1 LEU A 233     118.133 114.274  99.807  1.00  4.56              
ATOM   3738  HB2 LEU A 233     118.342 114.298  98.062  1.00  4.56              
ATOM   3739  CG  LEU A 233     119.579 112.851  99.081  1.00  4.56              
ATOM   3740  HG  LEU A 233     119.413 111.925  99.628  1.00  4.56              
ATOM   3741  CD1 LEU A 233     120.161 112.528  97.707  1.00  4.56              
ATOM   3742 1HD1 LEU A 233     121.050 111.907  97.822  1.00  4.56              
ATOM   3743 2HD1 LEU A 233     119.416 111.996  97.118  1.00  4.56              
ATOM   3744 3HD1 LEU A 233     120.423 113.446  97.186  1.00  4.56              
ATOM   3745  CD2 LEU A 233     120.581 113.692  99.857  1.00  4.56              
ATOM   3746 1HD2 LEU A 233     121.549 113.194  99.896  1.00  4.56              
ATOM   3747 2HD2 LEU A 233     120.686 114.655  99.367  1.00  4.56              
ATOM   3748 3HD2 LEU A 233     120.219 113.860 100.872  1.00  4.56              
ATOM   3749  C   LEU A 233     116.797 111.953 100.099  1.00  4.56              
ATOM   3750  O   LEU A 233     116.486 112.619 101.105  1.00  4.56              
ATOM   3751  N   ASP A 234     116.918 110.608 100.121  1.00  4.50              
ATOM   3752  H   ASP A 234     116.951 110.062  99.266  1.00  4.50              
ATOM   3753  CA  ASP A 234     116.765 110.006 101.455  1.00  4.50              
ATOM   3754  HA  ASP A 234     115.883 110.448 101.924  1.00  4.50              
ATOM   3755  CB  ASP A 234     116.498 108.493 101.435  1.00  4.50              
ATOM   3756  HB1 ASP A 234     117.423 107.942 101.257  1.00  4.50              
ATOM   3757  HB2 ASP A 234     115.810 108.288 100.617  1.00  4.50              
ATOM   3758  CG  ASP A 234     115.815 108.020 102.736  1.00  4.50              
ATOM   3759  OD1 ASP A 234     116.387 107.207 103.496  1.00  4.50              
ATOM   3760  OD2 ASP A 234     114.646 108.412 102.941  1.00  4.50              
ATOM   3761  C   ASP A 234     117.958 110.367 102.351  1.00  4.50              
ATOM   3762  O   ASP A 234     117.768 110.997 103.389  1.00  4.50              
ATOM   3763  N   LEU A 235     119.170 110.064 101.861  1.00  4.92              
ATOM   3764  H   LEU A 235     119.191 109.616 100.957  1.00  4.92              
ATOM   3765  CA  LEU A 235     120.426 110.020 102.610  1.00  4.92              
ATOM   3766  HA  LEU A 235     121.155 109.483 102.004  1.00  4.92              
ATOM   3767  CB  LEU A 235     120.956 111.450 102.850  1.00  4.92              
ATOM   3768  HB1 LEU A 235     120.287 111.947 103.555  1.00  4.92              
ATOM   3769  HB2 LEU A 235     120.905 111.988 101.910  1.00  4.92              
ATOM   3770  CG  LEU A 235     122.402 111.553 103.377  1.00  4.92              
ATOM   3771  HG  LEU A 235     122.539 110.917 104.246  1.00  4.92              
ATOM   3772  CD1 LEU A 235     123.444 111.168 102.325  1.00  4.92              
ATOM   3773 1HD1 LEU A 235     124.448 111.276 102.742  1.00  4.92              
ATOM   3774 2HD1 LEU A 235     123.306 110.129 102.028  1.00  4.92              
ATOM   3775 3HD1 LEU A 235     123.350 111.809 101.449  1.00  4.92              
ATOM   3776  CD2 LEU A 235     122.690 112.990 103.805  1.00  4.92              
ATOM   3777 1HD2 LEU A 235     123.713 113.073 104.175  1.00  4.92              
ATOM   3778 2HD2 LEU A 235     122.555 113.664 102.960  1.00  4.92              
ATOM   3779 3HD2 LEU A 235     122.006 113.261 104.607  1.00  4.92              
ATOM   3780  C   LEU A 235     120.243 109.176 103.879  1.00  4.92              
ATOM   3781  O   LEU A 235     120.548 109.630 104.982  1.00  4.92              
ATOM   3782  N   SER A 236     119.791 107.921 103.752  1.00  4.96              
ATOM   3783  H   SER A 236     119.611 107.546 102.828  1.00  4.96              
ATOM   3784  CA  SER A 236     120.225 106.987 104.803  1.00  4.96              
ATOM   3785  HA  SER A 236     120.044 107.407 105.792  1.00  4.96              
ATOM   3786  CB  SER A 236     119.468 105.684 104.702  1.00  4.96              
ATOM   3787  HB1 SER A 236     119.513 105.334 103.676  1.00  4.96              
ATOM   3788  HB2 SER A 236     118.426 105.856 104.971  1.00  4.96              
ATOM   3789  OG  SER A 236     120.041 104.724 105.569  1.00  4.96              
ATOM   3790  HG  SER A 236     119.692 103.867 105.290  1.00  4.96              
ATOM   3791  C   SER A 236     121.731 106.796 104.590  1.00  4.96              
ATOM   3792  O   SER A 236     122.185 106.766 103.451  1.00  4.96              
ATOM   3793  N   PHE A 237     122.497 106.801 105.675  1.00  5.05              
ATOM   3794  H   PHE A 237     122.012 106.769 106.560  1.00  5.05              
ATOM   3795  CA  PHE A 237     123.923 107.147 105.753  1.00  5.05              
ATOM   3796  HA  PHE A 237     124.549 106.440 105.226  1.00  5.05              
ATOM   3797  CB  PHE A 237     124.088 108.592 105.209  1.00  5.05              
ATOM   3798  HB1 PHE A 237     123.245 109.178 105.577  1.00  5.05              
ATOM   3799  HB2 PHE A 237     123.993 108.570 104.125  1.00  5.05              
ATOM   3800  CG  PHE A 237     125.339 109.385 105.573  1.00  5.05              
ATOM   3801  CD1 PHE A 237     126.390 109.556 104.651  1.00  5.05              
ATOM   3802  HD1 PHE A 237     126.336 109.115 103.668  1.00  5.05              
ATOM   3803  CE1 PHE A 237     127.501 110.352 104.982  1.00  5.05              
ATOM   3804  HE1 PHE A 237     128.286 110.512 104.259  1.00  5.05              
ATOM   3805  CZ  PHE A 237     127.587 110.965 106.243  1.00  5.05              
ATOM   3806  HZ  PHE A 237     128.448 111.567 106.497  1.00  5.05              
ATOM   3807  CE2 PHE A 237     126.537 110.814 107.161  1.00  5.05              
ATOM   3808  HE2 PHE A 237     126.598 111.286 108.133  1.00  5.05              
ATOM   3809  CD2 PHE A 237     125.409 110.049 106.814  1.00  5.05              
ATOM   3810  HD2 PHE A 237     124.596 109.959 107.519  1.00  5.05              
ATOM   3811  C   PHE A 237     124.270 107.114 107.245  1.00  5.05              
ATOM   3812  O   PHE A 237     123.394 107.228 108.107  1.00  5.05              
ATOM   3813  N   ASN A 238     125.552 106.924 107.546  1.00  5.08              
ATOM   3814  H   ASN A 238     126.203 106.897 106.775  1.00  5.08              
ATOM   3815  CA  ASN A 238     126.085 106.679 108.884  1.00  5.08              
ATOM   3816  HA  ASN A 238     127.087 106.325 108.675  1.00  5.08              
ATOM   3817  CB  ASN A 238     126.294 107.987 109.656  1.00  5.08              
ATOM   3818  HB1 ASN A 238     125.541 108.078 110.425  1.00  5.08              
ATOM   3819  HB2 ASN A 238     126.202 108.841 108.996  1.00  5.08              
ATOM   3820  CG  ASN A 238     127.669 108.065 110.293  1.00  5.08              
ATOM   3821  OD1 ASN A 238     128.377 109.043 110.145  1.00  5.08              
ATOM   3822  ND2 ASN A 238     128.092 107.053 111.018  1.00  5.08              
ATOM   3823 1HD2 ASN A 238     127.478 106.270 111.208  1.00  5.08              
ATOM   3824 2HD2 ASN A 238     128.910 107.197 111.587  1.00  5.08              
ATOM   3825  C   ASN A 238     125.450 105.531 109.696  1.00  5.08              
ATOM   3826  O   ASN A 238     125.777 105.352 110.874  1.00  5.08              
ATOM   3827  N   THR A 239     124.608 104.713 109.063  1.00  5.07              
ATOM   3828  H   THR A 239     124.353 104.919 108.109  1.00  5.07              
ATOM   3829  CA  THR A 239     123.932 103.617 109.744  1.00  5.07              
ATOM   3830  HA  THR A 239     123.616 104.026 110.697  1.00  5.07              
ATOM   3831  CB  THR A 239     122.631 103.175 109.052  1.00  5.07              
ATOM   3832  HB  THR A 239     122.136 102.461 109.711  1.00  5.07              
ATOM   3833  CG2 THR A 239     121.666 104.326 108.789  1.00  5.07              
ATOM   3834 1HG2 THR A 239     120.689 103.931 108.512  1.00  5.07              
ATOM   3835 2HG2 THR A 239     121.575 104.926 109.690  1.00  5.07              
ATOM   3836 3HG2 THR A 239     122.028 104.957 107.978  1.00  5.07              
ATOM   3837  OG1 THR A 239     122.851 102.548 107.819  1.00  5.07              
ATOM   3838  HG1 THR A 239     123.015 103.225 107.146  1.00  5.07              
ATOM   3839  C   THR A 239     124.850 102.433 110.037  1.00  5.07              
ATOM   3840  O   THR A 239     125.429 101.797 109.150  1.00  5.07              
ATOM   3841  N   ARG A 240     124.987 102.135 111.326  1.00  5.11              
ATOM   3842  H   ARG A 240     124.558 102.790 111.976  1.00  5.11              
ATOM   3843  CA  ARG A 240     125.904 101.155 111.897  1.00  5.11              
ATOM   3844  HA  ARG A 240     125.937 101.381 112.960  1.00  5.11              
ATOM   3845  CB  ARG A 240     125.356  99.721 111.756  1.00  5.11              
ATOM   3846  HB1 ARG A 240     125.745  99.272 110.845  1.00  5.11              
ATOM   3847  HB2 ARG A 240     124.270  99.759 111.661  1.00  5.11              
ATOM   3848  CG  ARG A 240     125.677  98.830 112.968  1.00  5.11              
ATOM   3849  HG1 ARG A 240     125.326  97.828 112.742  1.00  5.11              
ATOM   3850  HG2 ARG A 240     125.123  99.207 113.829  1.00  5.11              
ATOM   3851  CD  ARG A 240     127.163  98.738 113.343  1.00  5.11              
ATOM   3852  HD1 ARG A 240     127.560  99.745 113.452  1.00  5.11              
ATOM   3853  HD2 ARG A 240     127.711  98.253 112.535  1.00  5.11              
ATOM   3854  NE  ARG A 240     127.385  98.050 114.629  1.00  5.11              
ATOM   3855  HE  ARG A 240     127.643  98.669 115.389  1.00  5.11              
ATOM   3856  CZ  ARG A 240     127.467  96.751 114.836  1.00  5.11              
ATOM   3857  NH1 ARG A 240     127.323  95.913 113.847  1.00  5.11              
ATOM   3858 1HH1 ARG A 240     127.184  96.290 112.923  1.00  5.11              
ATOM   3859 2HH1 ARG A 240     127.423  94.912 113.959  1.00  5.11              
ATOM   3860  NH2 ARG A 240     127.720  96.287 116.029  1.00  5.11              
ATOM   3861 1HH2 ARG A 240     127.819  96.918 116.818  1.00  5.11              
ATOM   3862 2HH2 ARG A 240     127.856  95.297 116.155  1.00  5.11              
ATOM   3863  C   ARG A 240     127.335 101.365 111.423  1.00  5.11              
ATOM   3864  O   ARG A 240     128.011 100.414 111.031  1.00  5.11              
ATOM   3865  N   LEU A 241     127.817 102.611 111.480  1.00  5.21              
ATOM   3866  H   LEU A 241     127.241 103.347 111.877  1.00  5.21              
ATOM   3867  CA  LEU A 241     129.218 102.905 111.127  1.00  5.21              
ATOM   3868  HA  LEU A 241     129.800 102.028 111.414  1.00  5.21              
ATOM   3869  CB  LEU A 241     129.399 103.025 109.605  1.00  5.21              
ATOM   3870  HB1 LEU A 241     128.978 102.131 109.144  1.00  5.21              
ATOM   3871  HB2 LEU A 241     130.465 103.018 109.374  1.00  5.21              
ATOM   3872  CG  LEU A 241     128.738 104.267 108.998  1.00  5.21              
ATOM   3873  HG  LEU A 241     128.122 104.739 109.754  1.00  5.21              
ATOM   3874  CD1 LEU A 241     129.803 105.269 108.569  1.00  5.21              
ATOM   3875 1HD1 LEU A 241     129.327 106.166 108.178  1.00  5.21              
ATOM   3876 2HD1 LEU A 241     130.424 105.547 109.422  1.00  5.21              
ATOM   3877 3HD1 LEU A 241     130.430 104.822 107.805  1.00  5.21              
ATOM   3878  CD2 LEU A 241     127.827 103.922 107.813  1.00  5.21              
ATOM   3879 1HD2 LEU A 241     128.250 103.141 107.198  1.00  5.21              
ATOM   3880 2HD2 LEU A 241     126.884 103.544 108.192  1.00  5.21              
ATOM   3881 3HD2 LEU A 241     127.641 104.795 107.193  1.00  5.21              
ATOM   3882  C   LEU A 241     129.799 104.036 111.982  1.00  5.21              
ATOM   3883  O   LEU A 241     129.063 104.836 112.540  1.00  5.21              
ATOM   3884  N   SER A 242     131.111 104.009 112.201  1.00  5.30              
ATOM   3885  H   SER A 242     131.647 103.368 111.636  1.00  5.30              
ATOM   3886  CA  SER A 242     131.706 104.371 113.511  1.00  5.30              
ATOM   3887  HA  SER A 242     130.980 104.122 114.274  1.00  5.30              
ATOM   3888  CB  SER A 242     132.972 103.531 113.737  1.00  5.30              
ATOM   3889  HB1 SER A 242     133.241 103.553 114.794  1.00  5.30              
ATOM   3890  HB2 SER A 242     133.797 103.952 113.158  1.00  5.30              
ATOM   3891  OG  SER A 242     132.745 102.187 113.327  1.00  5.30              
ATOM   3892  HG  SER A 242     133.222 102.034 112.496  1.00  5.30              
ATOM   3893  C   SER A 242     132.046 105.841 113.760  1.00  5.30              
ATOM   3894  O   SER A 242     132.680 106.150 114.766  1.00  5.30              
ATOM   3895  N   ASN A 243     131.645 106.689 112.819  1.00  5.49              
ATOM   3896  H   ASN A 243     130.966 106.311 112.180  1.00  5.49              
ATOM   3897  CA  ASN A 243     132.229 107.967 112.440  1.00  5.49              
ATOM   3898  HA  ASN A 243     132.928 107.733 111.633  1.00  5.49              
ATOM   3899  CB  ASN A 243     131.128 108.819 111.803  1.00  5.49              
ATOM   3900  HB1 ASN A 243     130.359 109.043 112.541  1.00  5.49              
ATOM   3901  HB2 ASN A 243     130.684 108.277 110.970  1.00  5.49              
ATOM   3902  CG  ASN A 243     131.707 110.099 111.256  1.00  5.49              
ATOM   3903  OD1 ASN A 243     132.569 110.089 110.397  1.00  5.49              
ATOM   3904  ND2 ASN A 243     131.332 111.231 111.795  1.00  5.49              
ATOM   3905 1HD2 ASN A 243     130.600 111.252 112.481  1.00  5.49              
ATOM   3906 2HD2 ASN A 243     131.830 112.053 111.477  1.00  5.49              
ATOM   3907  C   ASN A 243     133.046 108.745 113.470  1.00  5.49              
ATOM   3908  O   ASN A 243     132.595 109.000 114.589  1.00  5.49              
ATOM   3909  N   GLN A 244     134.246 109.172 113.052  1.00  5.69              
ATOM   3910  H   GLN A 244     134.526 109.055 112.084  1.00  5.69              
ATOM   3911  CA  GLN A 244     135.184 109.748 114.008  1.00  5.69              
ATOM   3912  HA  GLN A 244     135.157 109.162 114.929  1.00  5.69              
ATOM   3913  CB  GLN A 244     136.621 109.713 113.447  1.00  5.69              
ATOM   3914  HB1 GLN A 244     137.304 110.059 114.223  1.00  5.69              
ATOM   3915  HB2 GLN A 244     136.701 110.404 112.606  1.00  5.69              
ATOM   3916  CG  GLN A 244     137.085 108.334 112.963  1.00  5.69              
ATOM   3917  HG1 GLN A 244     138.113 108.412 112.610  1.00  5.69              
ATOM   3918  HG2 GLN A 244     136.461 108.019 112.129  1.00  5.69              
ATOM   3919  CD  GLN A 244     137.013 107.265 114.040  1.00  5.69              
ATOM   3920  OE1 GLN A 244     136.139 106.417 114.043  1.00  5.69              
ATOM   3921  NE2 GLN A 244     137.924 107.257 114.992  1.00  5.69              
ATOM   3922 1HE2 GLN A 244     138.689 107.906 114.983  1.00  5.69              
ATOM   3923 2HE2 GLN A 244     137.838 106.528 115.680  1.00  5.69              
ATOM   3924  C   GLN A 244     134.823 111.186 114.364  1.00  5.69              
ATOM   3925  O   GLN A 244     134.734 111.544 115.543  1.00  5.69              
ATOM   3926  N   ALA A 245     134.623 111.993 113.320  1.00  5.77              
ATOM   3927  H   ALA A 245     134.644 111.589 112.391  1.00  5.77              
ATOM   3928  CA  ALA A 245     134.456 113.432 113.399  1.00  5.77              
ATOM   3929  HA  ALA A 245     133.984 113.688 114.350  1.00  5.77              
ATOM   3930  CB  ALA A 245     135.846 114.083 113.348  1.00  5.77              
ATOM   3931  HB1 ALA A 245     135.757 115.165 113.447  1.00  5.77              
ATOM   3932  HB2 ALA A 245     136.461 113.707 114.166  1.00  5.77              
ATOM   3933  HB3 ALA A 245     136.331 113.849 112.398  1.00  5.77              
ATOM   3934  C   ALA A 245     133.563 113.946 112.272  1.00  5.77              
ATOM   3935  O   ALA A 245     133.313 113.249 111.290  1.00  5.77              
ATOM   3936  N   PHE A 246     133.104 115.185 112.389  1.00  6.08              
ATOM   3937  H   PHE A 246     133.366 115.731 113.196  1.00  6.08              
ATOM   3938  CA  PHE A 246     132.196 115.785 111.422  1.00  6.08              
ATOM   3939  HA  PHE A 246     132.073 115.123 110.563  1.00  6.08              
ATOM   3940  CB  PHE A 246     130.806 115.967 112.056  1.00  6.08              
ATOM   3941  HB1 PHE A 246     130.743 116.932 112.559  1.00  6.08              
ATOM   3942  HB2 PHE A 246     130.663 115.200 112.820  1.00  6.08              
ATOM   3943  CG  PHE A 246     129.672 115.847 111.058  1.00  6.08              
ATOM   3944  CD1 PHE A 246     128.795 114.746 111.128  1.00  6.08              
ATOM   3945  HD1 PHE A 246     128.921 113.998 111.897  1.00  6.08              
ATOM   3946  CE1 PHE A 246     127.751 114.611 110.197  1.00  6.08              
ATOM   3947  HE1 PHE A 246     127.078 113.769 110.257  1.00  6.08              
ATOM   3948  CZ  PHE A 246     127.592 115.566 109.181  1.00  6.08              
ATOM   3949  HZ  PHE A 246     126.794 115.459 108.462  1.00  6.08              
ATOM   3950  CE2 PHE A 246     128.472 116.659 109.101  1.00  6.08              
ATOM   3951  HE2 PHE A 246     128.361 117.382 108.306  1.00  6.08              
ATOM   3952  CD2 PHE A 246     129.506 116.809 110.041  1.00  6.08              
ATOM   3953  HD2 PHE A 246     130.169 117.661 109.974  1.00  6.08              
ATOM   3954  C   PHE A 246     132.819 117.093 110.899  1.00  6.08              
ATOM   3955  O   PHE A 246     132.847 118.089 111.623  1.00  6.08              
ATOM   3956  N   PHE A 247     133.444 117.078 109.715  1.00  6.03              
ATOM   3957  H   PHE A 247     133.341 116.287 109.088  1.00  6.03              
ATOM   3958  CA  PHE A 247     134.546 118.005 109.423  1.00  6.03              
ATOM   3959  HA  PHE A 247     134.869 118.434 110.374  1.00  6.03              
ATOM   3960  CB  PHE A 247     135.776 117.236 108.905  1.00  6.03              
ATOM   3961  HB1 PHE A 247     135.693 117.071 107.831  1.00  6.03              
ATOM   3962  HB2 PHE A 247     135.810 116.254 109.380  1.00  6.03              
ATOM   3963  CG  PHE A 247     137.085 117.945 109.200  1.00  6.03              
ATOM   3964  CD1 PHE A 247     137.780 117.664 110.393  1.00  6.03              
ATOM   3965  HD1 PHE A 247     137.389 116.934 111.084  1.00  6.03              
ATOM   3966  CE1 PHE A 247     138.983 118.330 110.686  1.00  6.03              
ATOM   3967  HE1 PHE A 247     139.517 118.108 111.599  1.00  6.03              
ATOM   3968  CZ  PHE A 247     139.494 119.285 109.789  1.00  6.03              
ATOM   3969  HZ  PHE A 247     140.419 119.796 110.014  1.00  6.03              
ATOM   3970  CE2 PHE A 247     138.802 119.571 108.600  1.00  6.03              
ATOM   3971  HE2 PHE A 247     139.197 120.303 107.909  1.00  6.03              
ATOM   3972  CD2 PHE A 247     137.601 118.901 108.305  1.00  6.03              
ATOM   3973  HD2 PHE A 247     137.075 119.122 107.387  1.00  6.03              
ATOM   3974  C   PHE A 247     134.157 119.201 108.551  1.00  6.03              
ATOM   3975  O   PHE A 247     134.450 119.290 107.355  1.00  6.03              
ATOM   3976  N   GLY A 248     133.450 120.130 109.182  1.00  7.09              
ATOM   3977  H   GLY A 248     133.172 119.928 110.133  1.00  7.09              
ATOM   3978  CA  GLY A 248     132.784 121.212 108.474  1.00  7.09              
ATOM   3979  HA1 GLY A 248     133.377 121.532 107.617  1.00  7.09              
ATOM   3980  HA2 GLY A 248     132.671 122.062 109.147  1.00  7.09              
ATOM   3981  C   GLY A 248     131.413 120.781 107.994  1.00  7.09              
ATOM   3982  O   GLY A 248     131.007 119.620 108.084  1.00  7.09              
ATOM   3983  N   LEU A 249     130.671 121.760 107.506  1.00  5.75              
ATOM   3984  H   LEU A 249     131.063 122.686 107.420  1.00  5.75              
ATOM   3985  CA  LEU A 249     129.265 121.592 107.233  1.00  5.75              
ATOM   3986  HA  LEU A 249     129.037 120.545 107.032  1.00  5.75              
ATOM   3987  CB  LEU A 249     128.438 122.077 108.448  1.00  5.75              
ATOM   3988  HB1 LEU A 249     127.445 122.375 108.105  1.00  5.75              
ATOM   3989  HB2 LEU A 249     128.912 122.971 108.857  1.00  5.75              
ATOM   3990  CG  LEU A 249     128.247 121.045 109.570  1.00  5.75              
ATOM   3991  HG  LEU A 249     129.199 120.578 109.815  1.00  5.75              
ATOM   3992  CD1 LEU A 249     127.712 121.730 110.828  1.00  5.75              
ATOM   3993 1HD1 LEU A 249     127.581 120.990 111.617  1.00  5.75              
ATOM   3994 2HD1 LEU A 249     128.426 122.481 111.165  1.00  5.75              
ATOM   3995 3HD1 LEU A 249     126.755 122.211 110.618  1.00  5.75              
ATOM   3996  CD2 LEU A 249     127.236 119.968 109.171  1.00  5.75              
ATOM   3997 1HD2 LEU A 249     127.159 119.222 109.962  1.00  5.75              
ATOM   3998 2HD2 LEU A 249     126.255 120.411 108.994  1.00  5.75              
ATOM   3999 3HD2 LEU A 249     127.559 119.473 108.259  1.00  5.75              
ATOM   4000  C   LEU A 249     128.872 122.408 106.019  1.00  5.75              
ATOM   4001  O   LEU A 249     128.860 123.638 106.038  1.00  5.75              
ATOM   4002  N   ASN A 250     128.470 121.676 104.997  1.00  5.84              
ATOM   4003  H   ASN A 250     128.642 120.682 105.012  1.00  5.84              
ATOM   4004  CA  ASN A 250     127.617 122.172 103.937  1.00  5.84              
ATOM   4005  HA  ASN A 250     127.135 123.092 104.272  1.00  5.84              
ATOM   4006  CB  ASN A 250     128.460 122.505 102.692  1.00  5.84              
ATOM   4007  HB1 ASN A 250     129.246 123.210 102.959  1.00  5.84              
ATOM   4008  HB2 ASN A 250     127.814 122.982 101.954  1.00  5.84              
ATOM   4009  CG  ASN A 250     129.094 121.285 102.050  1.00  5.84              
ATOM   4010  OD1 ASN A 250     129.243 120.241 102.663  1.00  5.84              
ATOM   4011  ND2 ASN A 250     129.535 121.397 100.822  1.00  5.84              
ATOM   4012 1HD2 ASN A 250     129.391 122.238 100.301  1.00  5.84              
ATOM   4013 2HD2 ASN A 250     130.007 120.581 100.432  1.00  5.84              
ATOM   4014  C   ASN A 250     126.485 121.192 103.605  1.00  5.84              
ATOM   4015  O   ASN A 250     125.600 121.569 102.843  1.00  5.84              
ATOM   4016  N   LEU A 251     126.463 120.011 104.248  1.00  5.40              
ATOM   4017  H   LEU A 251     127.311 119.735 104.715  1.00  5.40              
ATOM   4018  CA  LEU A 251     125.246 119.258 104.582  1.00  5.40              
ATOM   4019  HA  LEU A 251     124.795 118.913 103.649  1.00  5.40              
ATOM   4020  CB  LEU A 251     125.562 118.024 105.462  1.00  5.40              
ATOM   4021  HB1 LEU A 251     124.767 117.902 106.197  1.00  5.40              
ATOM   4022  HB2 LEU A 251     126.489 118.181 106.017  1.00  5.40              
ATOM   4023  CG  LEU A 251     125.640 116.709 104.667  1.00  5.40              
ATOM   4024  HG  LEU A 251     124.740 116.590 104.067  1.00  5.40              
ATOM   4025  CD1 LEU A 251     126.842 116.732 103.741  1.00  5.40              
ATOM   4026 1HD1 LEU A 251     127.762 116.857 104.306  1.00  5.40              
ATOM   4027 2HD1 LEU A 251     126.878 115.805 103.167  1.00  5.40              
ATOM   4028 3HD1 LEU A 251     126.739 117.555 103.038  1.00  5.40              
ATOM   4029  CD2 LEU A 251     125.760 115.511 105.606  1.00  5.40              
ATOM   4030 1HD2 LEU A 251     125.808 114.594 105.016  1.00  5.40              
ATOM   4031 2HD2 LEU A 251     126.669 115.600 106.198  1.00  5.40              
ATOM   4032 3HD2 LEU A 251     124.892 115.464 106.263  1.00  5.40              
ATOM   4033  C   LEU A 251     124.239 120.196 105.253  1.00  5.40              
ATOM   4034  O   LEU A 251     124.194 120.367 106.471  1.00  5.40              
ATOM   4035  N   SER A 252     123.478 120.858 104.401  1.00  6.04              
ATOM   4036  H   SER A 252     123.611 120.672 103.412  1.00  6.04              
ATOM   4037  CA  SER A 252     122.517 121.886 104.731  1.00  6.04              
ATOM   4038  HA  SER A 252     122.192 121.754 105.764  1.00  6.04              
ATOM   4039  CB  SER A 252     123.119 123.290 104.600  1.00  6.04              
ATOM   4040  HB1 SER A 252     123.975 123.374 105.271  1.00  6.04              
ATOM   4041  HB2 SER A 252     122.372 124.028 104.896  1.00  6.04              
ATOM   4042  OG  SER A 252     123.536 123.566 103.281  1.00  6.04              
ATOM   4043  HG  SER A 252     124.165 122.882 103.003  1.00  6.04              
ATOM   4044  C   SER A 252     121.315 121.674 103.822  1.00  6.04              
ATOM   4045  O   SER A 252     121.452 121.149 102.717  1.00  6.04              
ATOM   4046  N   ASN A 253     120.133 122.042 104.312  1.00  5.95              
ATOM   4047  H   ASN A 253     120.107 122.531 105.194  1.00  5.95              
ATOM   4048  CA  ASN A 253     118.875 121.969 103.567  1.00  5.95              
ATOM   4049  HA  ASN A 253     118.071 122.122 104.290  1.00  5.95              
ATOM   4050  CB  ASN A 253     118.823 123.159 102.586  1.00  5.95              
ATOM   4051  HB1 ASN A 253     117.826 123.224 102.152  1.00  5.95              
ATOM   4052  HB2 ASN A 253     119.530 122.974 101.777  1.00  5.95              
ATOM   4053  CG  ASN A 253     119.145 124.495 103.233  1.00  5.95              
ATOM   4054  OD1 ASN A 253     118.961 124.719 104.418  1.00  5.95              
ATOM   4055  ND2 ASN A 253     119.676 125.430 102.481  1.00  5.95              
ATOM   4056 1HD2 ASN A 253     119.913 125.217 101.528  1.00  5.95              
ATOM   4057 2HD2 ASN A 253     119.954 126.273 102.948  1.00  5.95              
ATOM   4058  C   ASN A 253     118.561 120.609 102.891  1.00  5.95              
ATOM   4059  O   ASN A 253     117.952 120.560 101.823  1.00  5.95              
ATOM   4060  N   LEU A 254     119.008 119.510 103.507  1.00  5.62              
ATOM   4061  H   LEU A 254     119.502 119.647 104.371  1.00  5.62              
ATOM   4062  CA  LEU A 254     118.801 118.125 103.065  1.00  5.62              
ATOM   4063  HA  LEU A 254     119.057 118.033 102.009  1.00  5.62              
ATOM   4064  CB  LEU A 254     119.709 117.203 103.918  1.00  5.62              
ATOM   4065  HB1 LEU A 254     119.666 116.192 103.510  1.00  5.62              
ATOM   4066  HB2 LEU A 254     119.276 117.163 104.920  1.00  5.62              
ATOM   4067  CG  LEU A 254     121.190 117.588 104.071  1.00  5.62              
ATOM   4068  HG  LEU A 254     121.271 118.595 104.480  1.00  5.62              
ATOM   4069  CD1 LEU A 254     121.839 116.629 105.069  1.00  5.62              
ATOM   4070 1HD1 LEU A 254     122.839 116.977 105.304  1.00  5.62              
ATOM   4071 2HD1 LEU A 254     121.261 116.595 105.993  1.00  5.62              
ATOM   4072 3HD1 LEU A 254     121.899 115.630 104.641  1.00  5.62              
ATOM   4073  CD2 LEU A 254     121.936 117.527 102.741  1.00  5.62              
ATOM   4074 1HD2 LEU A 254     121.531 118.275 102.058  1.00  5.62              
ATOM   4075 2HD2 LEU A 254     122.991 117.742 102.889  1.00  5.62              
ATOM   4076 3HD2 LEU A 254     121.838 116.537 102.296  1.00  5.62              
ATOM   4077  C   LEU A 254     117.342 117.653 103.280  1.00  5.62              
ATOM   4078  O   LEU A 254     116.533 118.309 103.935  1.00  5.62              
ATOM   4079  N   THR A 255     117.072 116.412 102.867  1.00  5.66              
ATOM   4080  H   THR A 255     117.803 115.945 102.356  1.00  5.66              
ATOM   4081  CA  THR A 255     115.888 115.601 103.227  1.00  5.66              
ATOM   4082  HA  THR A 255     115.278 116.192 103.907  1.00  5.66              
ATOM   4083  CB  THR A 255     114.992 115.316 102.005  1.00  5.66              
ATOM   4084  HB  THR A 255     114.434 114.390 102.144  1.00  5.66              
ATOM   4085  CG2 THR A 255     113.993 116.450 101.785  1.00  5.66              
ATOM   4086 1HG2 THR A 255     113.422 116.267 100.875  1.00  5.66              
ATOM   4087 2HG2 THR A 255     113.308 116.508 102.630  1.00  5.66              
ATOM   4088 3HG2 THR A 255     114.525 117.398 101.687  1.00  5.66              
ATOM   4089  OG1 THR A 255     115.737 115.245 100.817  1.00  5.66              
ATOM   4090  HG1 THR A 255     116.248 114.425 100.865  1.00  5.66              
ATOM   4091  C   THR A 255     116.315 114.384 104.091  1.00  5.66              
ATOM   4092  O   THR A 255     117.151 114.592 104.975  1.00  5.66              
ATOM   4093  N   TYR A 256     115.681 113.195 104.073  1.00  4.57              
ATOM   4094  H   TYR A 256     115.304 112.812 103.218  1.00  4.57              
ATOM   4095  CA  TYR A 256     115.329 112.592 105.395  1.00  4.57              
ATOM   4096  HA  TYR A 256     115.486 113.398 106.111  1.00  4.57              
ATOM   4097  CB  TYR A 256     113.826 112.293 105.595  1.00  4.57              
ATOM   4098  HB1 TYR A 256     113.564 111.417 105.004  1.00  4.57              
ATOM   4099  HB2 TYR A 256     113.254 113.137 105.207  1.00  4.57              
ATOM   4100  CG  TYR A 256     113.395 112.067 107.058  1.00  4.57              
ATOM   4101  CD1 TYR A 256     114.332 112.111 108.113  1.00  4.57              
ATOM   4102  HD1 TYR A 256     115.370 112.348 107.971  1.00  4.57              
ATOM   4103  CE1 TYR A 256     113.975 111.794 109.420  1.00  4.57              
ATOM   4104  HE1 TYR A 256     114.749 111.715 110.161  1.00  4.57              
ATOM   4105  CZ  TYR A 256     112.646 111.550 109.761  1.00  4.57              
ATOM   4106  OH  TYR A 256     112.368 111.401 111.081  1.00  4.57              
ATOM   4107  HH  TYR A 256     113.154 111.626 111.610  1.00  4.57              
ATOM   4108  CE2 TYR A 256     111.673 111.542 108.735  1.00  4.57              
ATOM   4109  HE2 TYR A 256     110.641 111.341 108.991  1.00  4.57              
ATOM   4110  CD2 TYR A 256     112.048 111.786 107.389  1.00  4.57              
ATOM   4111  HD2 TYR A 256     111.290 111.771 106.616  1.00  4.57              
ATOM   4112  C   TYR A 256     116.276 111.477 105.896  1.00  4.57              
ATOM   4113  O   TYR A 256     115.948 110.295 105.900  1.00  4.57              
ATOM   4114  N   LEU A 257     117.398 111.941 106.456  1.00  4.60              
ATOM   4115  H   LEU A 257     117.581 112.920 106.278  1.00  4.60              
ATOM   4116  CA  LEU A 257     118.420 111.222 107.232  1.00  4.60              
ATOM   4117  HA  LEU A 257     118.879 110.514 106.543  1.00  4.60              
ATOM   4118  CB  LEU A 257     119.472 112.293 107.595  1.00  4.60              
ATOM   4119  HB1 LEU A 257     118.974 113.052 108.202  1.00  4.60              
ATOM   4120  HB2 LEU A 257     119.795 112.772 106.669  1.00  4.60              
ATOM   4121  CG  LEU A 257     120.734 111.846 108.356  1.00  4.60              
ATOM   4122  HG  LEU A 257     120.446 111.436 109.321  1.00  4.60              
ATOM   4123  CD1 LEU A 257     121.578 110.812 107.613  1.00  4.60              
ATOM   4124 1HD1 LEU A 257     122.491 110.610 108.167  1.00  4.60              
ATOM   4125 2HD1 LEU A 257     121.037 109.876 107.497  1.00  4.60              
ATOM   4126 3HD1 LEU A 257     121.843 111.193 106.627  1.00  4.60              
ATOM   4127  CD2 LEU A 257     121.618 113.067 108.606  1.00  4.60              
ATOM   4128 1HD2 LEU A 257     122.505 112.772 109.165  1.00  4.60              
ATOM   4129 2HD2 LEU A 257     121.924 113.510 107.658  1.00  4.60              
ATOM   4130 3HD2 LEU A 257     121.069 113.803 109.193  1.00  4.60              
ATOM   4131  C   LEU A 257     117.976 110.410 108.459  1.00  4.60              
ATOM   4132  O   LEU A 257     116.938 110.673 109.055  1.00  4.60              
ATOM   4133  N   ARG A 258     118.770 109.383 108.819  1.00  4.58              
ATOM   4134  H   ARG A 258     119.626 109.264 108.291  1.00  4.58              
ATOM   4135  CA  ARG A 258     118.328 108.252 109.658  1.00  4.58              
ATOM   4136  HA  ARG A 258     117.569 108.620 110.352  1.00  4.58              
ATOM   4137  CB  ARG A 258     117.672 107.186 108.726  1.00  4.58              
ATOM   4138  HB1 ARG A 258     117.158 106.451 109.346  1.00  4.58              
ATOM   4139  HB2 ARG A 258     118.449 106.669 108.158  1.00  4.58              
ATOM   4140  CG  ARG A 258     116.668 107.771 107.709  1.00  4.58              
ATOM   4141  HG1 ARG A 258     117.224 108.346 106.970  1.00  4.58              
ATOM   4142  HG2 ARG A 258     115.989 108.433 108.243  1.00  4.58              
ATOM   4143  CD  ARG A 258     115.834 106.755 106.924  1.00  4.58              
ATOM   4144  HD1 ARG A 258     115.252 106.145 107.615  1.00  4.58              
ATOM   4145  HD2 ARG A 258     116.518 106.111 106.370  1.00  4.58              
ATOM   4146  NE  ARG A 258     114.936 107.422 105.954  1.00  4.58              
ATOM   4147  HE  ARG A 258     115.260 107.439 104.980  1.00  4.58              
ATOM   4148  CZ  ARG A 258     113.869 108.166 106.208  1.00  4.58              
ATOM   4149  NH1 ARG A 258     113.447 108.381 107.425  1.00  4.58              
ATOM   4150 1HH1 ARG A 258     114.085 108.150 108.160  1.00  4.58              
ATOM   4151 2HH1 ARG A 258     112.733 109.069 107.576  1.00  4.58              
ATOM   4152  NH2 ARG A 258     113.176 108.696 105.245  1.00  4.58              
ATOM   4153 1HH2 ARG A 258     113.570 108.612 104.308  1.00  4.58              
ATOM   4154 2HH2 ARG A 258     112.387 109.277 105.426  1.00  4.58              
ATOM   4155  C   ARG A 258     119.439 107.661 110.532  1.00  4.58              
ATOM   4156  O   ARG A 258     119.769 106.487 110.361  1.00  4.58              
ATOM   4157  N   LEU A 259     120.042 108.457 111.430  1.00  5.00              
ATOM   4158  H   LEU A 259     119.635 109.359 111.623  1.00  5.00              
ATOM   4159  CA  LEU A 259     121.172 107.995 112.255  1.00  5.00              
ATOM   4160  HA  LEU A 259     121.897 107.568 111.559  1.00  5.00              
ATOM   4161  CB  LEU A 259     121.951 109.077 113.034  1.00  5.00              
ATOM   4162  HB1 LEU A 259     122.809 108.556 113.458  1.00  5.00              
ATOM   4163  HB2 LEU A 259     121.380 109.397 113.891  1.00  5.00              
ATOM   4164  CG  LEU A 259     122.540 110.308 112.327  1.00  5.00              
ATOM   4165  HG  LEU A 259     123.356 110.680 112.948  1.00  5.00              
ATOM   4166  CD1 LEU A 259     123.126 109.950 110.968  1.00  5.00              
ATOM   4167 1HD1 LEU A 259     122.334 109.656 110.284  1.00  5.00              
ATOM   4168 2HD1 LEU A 259     123.668 110.803 110.559  1.00  5.00              
ATOM   4169 3HD1 LEU A 259     123.810 109.118 111.092  1.00  5.00              
ATOM   4170  CD2 LEU A 259     121.542 111.454 112.177  1.00  5.00              
ATOM   4171 1HD2 LEU A 259     122.013 112.292 111.665  1.00  5.00              
ATOM   4172 2HD2 LEU A 259     120.673 111.133 111.610  1.00  5.00              
ATOM   4173 3HD2 LEU A 259     121.223 111.790 113.162  1.00  5.00              
ATOM   4174  C   LEU A 259     120.780 106.857 113.211  1.00  5.00              
ATOM   4175  O   LEU A 259     120.388 107.014 114.372  1.00  5.00              
ATOM   4176  N   ARG A 260     120.952 105.637 112.722  1.00  5.00              
ATOM   4177  H   ARG A 260     121.151 105.569 111.730  1.00  5.00              
ATOM   4178  CA  ARG A 260     121.037 104.443 113.543  1.00  5.00              
ATOM   4179  HA  ARG A 260     120.522 104.605 114.487  1.00  5.00              
ATOM   4180  CB  ARG A 260     120.357 103.280 112.781  1.00  5.00              
ATOM   4181  HB1 ARG A 260     120.853 103.143 111.819  1.00  5.00              
ATOM   4182  HB2 ARG A 260     119.320 103.548 112.580  1.00  5.00              
ATOM   4183  CG  ARG A 260     120.398 101.948 113.553  1.00  5.00              
ATOM   4184  HG1 ARG A 260     119.864 102.062 114.495  1.00  5.00              
ATOM   4185  HG2 ARG A 260     121.434 101.693 113.776  1.00  5.00              
ATOM   4186  CD  ARG A 260     119.797 100.772 112.769  1.00  5.00              
ATOM   4187  HD1 ARG A 260     120.070  99.853 113.289  1.00  5.00              
ATOM   4188  HD2 ARG A 260     120.240 100.742 111.772  1.00  5.00              
ATOM   4189  NE  ARG A 260     118.327 100.865 112.659  1.00  5.00              
ATOM   4190  HE  ARG A 260     117.929 101.792 112.545  1.00  5.00              
ATOM   4191  CZ  ARG A 260     117.443  99.884 112.665  1.00  5.00              
ATOM   4192  NH1 ARG A 260     117.761  98.617 112.757  1.00  5.00              
ATOM   4193 1HH1 ARG A 260     118.725  98.333 112.682  1.00  5.00              
ATOM   4194 2HH1 ARG A 260     117.037  97.920 112.727  1.00  5.00              
ATOM   4195  NH2 ARG A 260     116.183 100.187 112.592  1.00  5.00              
ATOM   4196 1HH2 ARG A 260     115.945 101.165 112.482  1.00  5.00              
ATOM   4197 2HH2 ARG A 260     115.463  99.489 112.645  1.00  5.00              
ATOM   4198  C   ARG A 260     122.479 104.129 113.839  1.00  5.00              
ATOM   4199  O   ARG A 260     123.159 103.709 112.923  1.00  5.00              
ATOM   4200  N   SER A 261     122.899 104.236 115.090  1.00  5.08              
ATOM   4201  H   SER A 261     122.287 104.635 115.782  1.00  5.08              
ATOM   4202  CA  SER A 261     124.244 103.845 115.508  1.00  5.08              
ATOM   4203  HA  SER A 261     124.372 104.182 116.524  1.00  5.08              
ATOM   4204  CB  SER A 261     124.385 102.316 115.571  1.00  5.08              
ATOM   4205  HB1 SER A 261     125.385 102.070 115.929  1.00  5.08              
ATOM   4206  HB2 SER A 261     124.263 101.892 114.574  1.00  5.08              
ATOM   4207  OG  SER A 261     123.430 101.735 116.439  1.00  5.08              
ATOM   4208  HG  SER A 261     123.319 102.327 117.197  1.00  5.08              
ATOM   4209  C   SER A 261     125.415 104.417 114.638  1.00  5.08              
ATOM   4210  O   SER A 261     125.932 103.766 113.707  1.00  5.08              
ATOM   4211  N   THR A 262     125.826 105.640 114.994  1.00  5.10              
ATOM   4212  H   THR A 262     125.366 106.026 115.811  1.00  5.10              
ATOM   4213  CA  THR A 262     126.786 106.504 114.319  1.00  5.10              
ATOM   4214  HA  THR A 262     127.045 105.982 113.400  1.00  5.10              
ATOM   4215  CB  THR A 262     126.027 107.751 113.836  1.00  5.10              
ATOM   4216  HB  THR A 262     125.399 108.049 114.654  1.00  5.10              
ATOM   4217  CG2 THR A 262     126.777 109.019 113.418  1.00  5.10              
ATOM   4218 1HG2 THR A 262     126.081 109.730 112.973  1.00  5.10              
ATOM   4219 2HG2 THR A 262     127.252 109.479 114.277  1.00  5.10              
ATOM   4220 3HG2 THR A 262     127.565 108.806 112.716  1.00  5.10              
ATOM   4221  OG1 THR A 262     125.150 107.383 112.797  1.00  5.10              
ATOM   4222  HG1 THR A 262     125.422 106.523 112.443  1.00  5.10              
ATOM   4223  C   THR A 262     128.178 106.790 114.903  1.00  5.10              
ATOM   4224  O   THR A 262     129.022 107.275 114.151  1.00  5.10              
ATOM   4225  N   ASN A 263     128.479 106.496 116.172  1.00  5.07              
ATOM   4226  H   ASN A 263     127.790 106.008 116.729  1.00  5.07              
ATOM   4227  CA  ASN A 263     129.798 106.774 116.778  1.00  5.07              
ATOM   4228  HA  ASN A 263     130.566 106.305 116.162  1.00  5.07              
ATOM   4229  CB  ASN A 263     130.038 108.288 116.755  1.00  5.07              
ATOM   4230  HB1 ASN A 263     129.106 108.780 116.985  1.00  5.07              
ATOM   4231  HB2 ASN A 263     130.353 108.603 115.763  1.00  5.07              
ATOM   4232  CG  ASN A 263     131.066 108.750 117.757  1.00  5.07              
ATOM   4233  OD1 ASN A 263     130.720 109.199 118.837  1.00  5.07              
ATOM   4234  ND2 ASN A 263     132.328 108.626 117.449  1.00  5.07              
ATOM   4235 1HD2 ASN A 263     132.567 108.439 116.476  1.00  5.07              
ATOM   4236 2HD2 ASN A 263     132.965 109.141 118.043  1.00  5.07              
ATOM   4237  C   ASN A 263     129.949 106.209 118.197  1.00  5.07              
ATOM   4238  O   ASN A 263     128.998 106.106 118.936  1.00  5.07              
ATOM   4239  N   ILE A 264     131.138 105.787 118.595  1.00  5.19              
ATOM   4240  H   ILE A 264     131.927 105.965 117.989  1.00  5.19              
ATOM   4241  CA  ILE A 264     131.313 104.876 119.739  1.00  5.19              
ATOM   4242  HA  ILE A 264     130.845 103.927 119.490  1.00  5.19              
ATOM   4243  CB  ILE A 264     132.840 104.643 119.928  1.00  5.19              
ATOM   4244  HB  ILE A 264     133.284 105.580 120.269  1.00  5.19              
ATOM   4245  CG2 ILE A 264     133.079 103.591 121.032  1.00  5.19              
ATOM   4246 1HG2 ILE A 264     134.140 103.377 121.143  1.00  5.19              
ATOM   4247 2HG2 ILE A 264     132.735 103.969 121.996  1.00  5.19              
ATOM   4248 3HG2 ILE A 264     132.531 102.678 120.817  1.00  5.19              
ATOM   4249  CG1 ILE A 264     133.551 104.274 118.597  1.00  5.19              
ATOM   4250 1HG1 ILE A 264     133.380 105.054 117.857  1.00  5.19              
ATOM   4251 2HG1 ILE A 264     133.128 103.355 118.196  1.00  5.19              
ATOM   4252  CD1 ILE A 264     135.078 104.147 118.695  1.00  5.19              
ATOM   4253  HD1 ILE A 264     135.499 105.063 119.112  1.00  5.19              
ATOM   4254  HD2 ILE A 264     135.368 103.301 119.316  1.00  5.19              
ATOM   4255  HD3 ILE A 264     135.489 103.996 117.696  1.00  5.19              
ATOM   4256  C   ILE A 264     130.712 105.343 121.072  1.00  5.19              
ATOM   4257  O   ILE A 264     130.047 104.568 121.755  1.00  5.19              
ATOM   4258  N   SER A 265     130.992 106.581 121.467  1.00  5.25              
ATOM   4259  H   SER A 265     131.458 107.210 120.825  1.00  5.25              
ATOM   4260  CA  SER A 265     130.573 107.119 122.754  1.00  5.25              
ATOM   4261  HA  SER A 265     129.721 106.550 123.117  1.00  5.25              
ATOM   4262  CB  SER A 265     131.701 107.041 123.787  1.00  5.25              
ATOM   4263  HB1 SER A 265     132.516 107.701 123.486  1.00  5.25              
ATOM   4264  HB2 SER A 265     132.078 106.018 123.838  1.00  5.25              
ATOM   4265  OG  SER A 265     131.222 107.429 125.065  1.00  5.25              
ATOM   4266  HG  SER A 265     131.004 106.626 125.561  1.00  5.25              
ATOM   4267  C   SER A 265     130.144 108.549 122.552  1.00  5.25              
ATOM   4268  O   SER A 265     130.917 109.262 121.900  1.00  5.25              
ATOM   4269  N   ILE A 266     128.985 108.990 123.096  1.00  5.56              
ATOM   4270  H   ILE A 266     128.300 108.343 123.444  1.00  5.56              
ATOM   4271  CA  ILE A 266     128.725 110.432 123.096  1.00  5.56              
ATOM   4272  HA  ILE A 266     129.006 110.624 122.061  1.00  5.56              
ATOM   4273  CB  ILE A 266     127.316 111.095 123.122  1.00  5.56              
ATOM   4274  HB  ILE A 266     126.593 110.304 122.979  1.00  5.56              
ATOM   4275  CG2 ILE A 266     126.963 111.974 124.349  1.00  5.56              
ATOM   4276 1HG2 ILE A 266     125.928 112.293 124.284  1.00  5.56              
ATOM   4277 2HG2 ILE A 266     127.071 111.448 125.287  1.00  5.56              
ATOM   4278 3HG2 ILE A 266     127.596 112.862 124.388  1.00  5.56              
ATOM   4279  CG1 ILE A 266     127.208 112.044 121.892  1.00  5.56              
ATOM   4280 1HG1 ILE A 266     126.883 111.398 121.089  1.00  5.56              
ATOM   4281 2HG1 ILE A 266     128.195 112.430 121.633  1.00  5.56              
ATOM   4282  CD1 ILE A 266     126.302 113.296 121.898  1.00  5.56              
ATOM   4283  HD1 ILE A 266     126.299 113.743 120.904  1.00  5.56              
ATOM   4284  HD2 ILE A 266     125.277 113.062 122.173  1.00  5.56              
ATOM   4285  HD3 ILE A 266     126.696 114.042 122.588  1.00  5.56              
ATOM   4286  C   ILE A 266     129.746 111.227 123.896  1.00  5.56              
ATOM   4287  O   ILE A 266     129.656 111.500 125.087  1.00  5.56              
ATOM   4288  N   VAL A 267     130.792 111.555 123.190  1.00  5.62              
ATOM   4289  H   VAL A 267     130.865 111.123 122.276  1.00  5.62              
ATOM   4290  CA  VAL A 267     131.838 112.464 123.554  1.00  5.62              
ATOM   4291  HA  VAL A 267     131.452 113.277 124.167  1.00  5.62              
ATOM   4292  CB  VAL A 267     133.030 111.754 124.262  1.00  5.62              
ATOM   4293  HB  VAL A 267     133.575 111.174 123.515  1.00  5.62              
ATOM   4294  CG1 VAL A 267     134.013 112.769 124.868  1.00  5.62              
ATOM   4295 1HG1 VAL A 267     134.401 113.429 124.093  1.00  5.62              
ATOM   4296 2HG1 VAL A 267     133.513 113.375 125.622  1.00  5.62              
ATOM   4297 3HG1 VAL A 267     134.855 112.249 125.323  1.00  5.62              
ATOM   4298  CG2 VAL A 267     132.658 110.767 125.378  1.00  5.62              
ATOM   4299 1HG2 VAL A 267     132.096 111.267 126.163  1.00  5.62              
ATOM   4300 2HG2 VAL A 267     132.058 109.960 124.964  1.00  5.62              
ATOM   4301 3HG2 VAL A 267     133.562 110.330 125.802  1.00  5.62              
ATOM   4302  C   VAL A 267     132.379 113.018 122.255  1.00  5.62              
ATOM   4303  O   VAL A 267     132.736 114.190 122.209  1.00  5.62              
ATOM   4304  N   THR A 268     132.361 112.199 121.184  1.00  5.74              
ATOM   4305  H   THR A 268     132.070 111.234 121.292  1.00  5.74              
ATOM   4306  CA  THR A 268     132.551 112.734 119.843  1.00  5.74              
ATOM   4307  HA  THR A 268     132.850 113.773 119.978  1.00  5.74              
ATOM   4308  CB  THR A 268     133.758 112.208 119.043  1.00  5.74              
ATOM   4309  HB  THR A 268     133.990 112.956 118.284  1.00  5.74              
ATOM   4310  CG2 THR A 268     135.007 112.011 119.902  1.00  5.74              
ATOM   4311 1HG2 THR A 268     134.846 111.208 120.621  1.00  5.74              
ATOM   4312 2HG2 THR A 268     135.849 111.752 119.260  1.00  5.74              
ATOM   4313 3HG2 THR A 268     135.235 112.935 120.433  1.00  5.74              
ATOM   4314  OG1 THR A 268     133.526 111.005 118.369  1.00  5.74              
ATOM   4315  HG1 THR A 268     133.907 111.119 117.482  1.00  5.74              
ATOM   4316  C   THR A 268     131.279 112.907 119.044  1.00  5.74              
ATOM   4317  O   THR A 268     131.176 113.940 118.381  1.00  5.74              
ATOM   4318  N   LEU A 269     130.280 112.010 119.138  1.00  6.13              
ATOM   4319  H   LEU A 269     130.459 111.097 119.542  1.00  6.13              
ATOM   4320  CA  LEU A 269     129.068 112.225 118.337  1.00  6.13              
ATOM   4321  HA  LEU A 269     128.821 113.284 118.417  1.00  6.13              
ATOM   4322  CB  LEU A 269     129.471 111.951 116.854  1.00  6.13              
ATOM   4323  HB1 LEU A 269     129.714 110.903 116.758  1.00  6.13              
ATOM   4324  HB2 LEU A 269     130.391 112.482 116.614  1.00  6.13              
ATOM   4325  CG  LEU A 269     128.480 112.302 115.734  1.00  6.13              
ATOM   4326  HG  LEU A 269     127.566 111.731 115.861  1.00  6.13              
ATOM   4327  CD1 LEU A 269     128.142 113.792 115.687  1.00  6.13              
ATOM   4328 1HD1 LEU A 269     127.461 113.988 114.859  1.00  6.13              
ATOM   4329 2HD1 LEU A 269     127.657 114.082 116.616  1.00  6.13              
ATOM   4330 3HD1 LEU A 269     129.054 114.377 115.560  1.00  6.13              
ATOM   4331  CD2 LEU A 269     129.100 111.922 114.384  1.00  6.13              
ATOM   4332 1HD2 LEU A 269     128.376 112.093 113.587  1.00  6.13              
ATOM   4333 2HD2 LEU A 269     129.991 112.525 114.205  1.00  6.13              
ATOM   4334 3HD2 LEU A 269     129.373 110.867 114.387  1.00  6.13              
ATOM   4335  C   LEU A 269     127.779 111.508 118.655  1.00  6.13              
ATOM   4336  O   LEU A 269     126.765 112.178 118.835  1.00  6.13              
ATOM   4337  N   LEU A 270     127.789 110.186 118.639  1.00  7.29              
ATOM   4338  H   LEU A 270     128.686 109.714 118.656  1.00  7.29              
ATOM   4339  CA  LEU A 270     126.596 109.367 118.487  1.00  7.29              
ATOM   4340  HA  LEU A 270     125.784 109.910 118.918  1.00  7.29              
ATOM   4341  CB  LEU A 270     126.229 109.243 116.966  1.00  7.29              
ATOM   4342  HB1 LEU A 270     126.109 108.204 116.691  1.00  7.29              
ATOM   4343  HB2 LEU A 270     127.109 109.560 116.417  1.00  7.29              
ATOM   4344  CG  LEU A 270     125.028 110.032 116.328  1.00  7.29              
ATOM   4345  HG  LEU A 270     125.307 110.233 115.298  1.00  7.29              
ATOM   4346  CD1 LEU A 270     123.690 109.281 116.228  1.00  7.29              
ATOM   4347 1HD1 LEU A 270     123.328 108.957 117.186  1.00  7.29              
ATOM   4348 2HD1 LEU A 270     122.932 109.916 115.768  1.00  7.29              
ATOM   4349 3HD1 LEU A 270     123.778 108.397 115.610  1.00  7.29              
ATOM   4350  CD2 LEU A 270     124.701 111.401 116.904  1.00  7.29              
ATOM   4351 1HD2 LEU A 270     123.863 111.850 116.371  1.00  7.29              
ATOM   4352 2HD2 LEU A 270     124.463 111.326 117.957  1.00  7.29              
ATOM   4353 3HD2 LEU A 270     125.546 112.066 116.758  1.00  7.29              
ATOM   4354  C   LEU A 270     126.843 108.093 119.315  1.00  7.29              
ATOM   4355  O   LEU A 270     127.349 108.145 120.434  1.00  7.29              
ATOM   4356  N   ASN A 271     126.411 106.972 118.782  1.00  7.73              
ATOM   4357  H   ASN A 271     126.052 107.039 117.840  1.00  7.73              
ATOM   4358  CA  ASN A 271     126.180 105.682 119.407  1.00  7.73              
ATOM   4359  HA  ASN A 271     126.608 105.617 120.409  1.00  7.73              
ATOM   4360  CB  ASN A 271     124.645 105.505 119.394  1.00  7.73              
ATOM   4361  HB1 ASN A 271     124.291 106.033 120.266  1.00  7.73              
ATOM   4362  HB2 ASN A 271     124.438 104.446 119.496  1.00  7.73              
ATOM   4363  CG  ASN A 271     123.850 106.022 118.166  1.00  7.73              
ATOM   4364  OD1 ASN A 271     124.357 106.475 117.160  1.00  7.73              
ATOM   4365  ND2 ASN A 271     122.551 106.142 118.222  1.00  7.73              
ATOM   4366 1HD2 ASN A 271     122.069 105.902 119.076  1.00  7.73              
ATOM   4367 2HD2 ASN A 271     122.136 106.717 117.505  1.00  7.73              
ATOM   4368  C   ASN A 271     126.717 104.605 118.512  1.00  7.73              
ATOM   4369  O   ASN A 271     126.472 104.672 117.330  1.00  7.73              
ATOM   4370  N   GLN A 272     127.400 103.596 118.988  1.00  7.69              
ATOM   4371  H   GLN A 272     127.711 103.614 119.952  1.00  7.69              
ATOM   4372  CA  GLN A 272     127.889 102.549 118.105  1.00  7.69              
ATOM   4373  HA  GLN A 272     127.052 101.965 117.720  1.00  7.69              
ATOM   4374  CB  GLN A 272     128.718 103.113 116.905  1.00  7.69              
ATOM   4375  HB1 GLN A 272     129.148 104.047 117.233  1.00  7.69              
ATOM   4376  HB2 GLN A 272     128.043 103.338 116.078  1.00  7.69              
ATOM   4377  CG  GLN A 272     129.903 102.350 116.299  1.00  7.69              
ATOM   4378  HG1 GLN A 272     130.597 102.038 117.068  1.00  7.69              
ATOM   4379  HG2 GLN A 272     130.458 103.065 115.708  1.00  7.69              
ATOM   4380  CD  GLN A 272     129.527 101.184 115.387  1.00  7.69              
ATOM   4381  OE1 GLN A 272     128.645 100.382 115.677  1.00  7.69              
ATOM   4382  NE2 GLN A 272     130.189 101.048 114.256  1.00  7.69              
ATOM   4383 1HE2 GLN A 272     130.982 101.640 114.032  1.00  7.69              
ATOM   4384 2HE2 GLN A 272     129.945 100.274 113.657  1.00  7.69              
ATOM   4385  C   GLN A 272     128.752 101.658 118.954  1.00  7.69              
ATOM   4386  O   GLN A 272     129.352 102.055 119.952  1.00  7.69              
ATOM   4387  N   THR A 273     128.876 100.436 118.497  1.00  7.85              
ATOM   4388  H   THR A 273     128.451 100.195 117.607  1.00  7.85              
ATOM   4389  CA  THR A 273     129.911  99.582 119.000  1.00  7.85              
ATOM   4390  HA  THR A 273     130.029  99.715 120.075  1.00  7.85              
ATOM   4391  CB  THR A 273     129.536  98.101 118.717  1.00  7.85              
ATOM   4392  HB  THR A 273     129.907  97.805 117.739  1.00  7.85              
ATOM   4393  CG2 THR A 273     130.138  97.155 119.749  1.00  7.85              
ATOM   4394 1HG2 THR A 273     129.843  96.129 119.522  1.00  7.85              
ATOM   4395 2HG2 THR A 273     131.226  97.214 119.717  1.00  7.85              
ATOM   4396 3HG2 THR A 273     129.790  97.411 120.751  1.00  7.85              
ATOM   4397  OG1 THR A 273     128.138  97.858 118.678  1.00  7.85              
ATOM   4398  HG1 THR A 273     127.772  98.209 119.497  1.00  7.85              
ATOM   4399  C   THR A 273     131.249  99.897 118.295  1.00  7.85              
ATOM   4400  O   THR A 273     131.497  99.473 117.176  1.00  7.85              
ATOM   4401  N   LYS A 274     132.119 100.676 118.930  1.00  7.96              
ATOM   4402  H   LYS A 274     131.742 101.169 119.731  1.00  7.96              
ATOM   4403  CA  LYS A 274     133.599 100.669 118.815  1.00  7.96              
ATOM   4404  HA  LYS A 274     133.904 101.595 119.292  1.00  7.96              
ATOM   4405  CB  LYS A 274     134.153  99.574 119.804  1.00  7.96              
ATOM   4406  HB1 LYS A 274     135.224  99.451 119.634  1.00  7.96              
ATOM   4407  HB2 LYS A 274     133.685  98.616 119.570  1.00  7.96              
ATOM   4408  CG  LYS A 274     133.967  99.877 121.329  1.00  7.96              
ATOM   4409  HG1 LYS A 274     132.906 100.031 121.528  1.00  7.96              
ATOM   4410  HG2 LYS A 274     134.480 100.816 121.543  1.00  7.96              
ATOM   4411  CD  LYS A 274     134.492  98.808 122.344  1.00  7.96              
ATOM   4412  HD1 LYS A 274     135.528  98.571 122.097  1.00  7.96              
ATOM   4413  HD2 LYS A 274     133.900  97.899 122.232  1.00  7.96              
ATOM   4414  CE  LYS A 274     134.433  99.282 123.832  1.00  7.96              
ATOM   4415  HE1 LYS A 274     133.425  99.653 124.040  1.00  7.96              
ATOM   4416  HE2 LYS A 274     135.115 100.129 123.942  1.00  7.96              
ATOM   4417  NZ  LYS A 274     134.782  98.252 124.873  1.00  7.96              
ATOM   4418  HZ1 LYS A 274     134.801  98.621 125.831  1.00  7.96              
ATOM   4419  HZ2 LYS A 274     134.128  97.486 124.945  1.00  7.96              
ATOM   4420  HZ3 LYS A 274     135.698  97.828 124.783  1.00  7.96              
ATOM   4421  C   LYS A 274     134.422 100.788 117.517  1.00  7.96              
ATOM   4422  O   LYS A 274     135.625 100.981 117.652  1.00  7.96              
ATOM   4423  N   GLY A 275     133.869 100.718 116.308  1.00  8.72              
ATOM   4424  H   GLY A 275     132.875 100.545 116.276  1.00  8.72              
ATOM   4425  CA  GLY A 275     134.691 100.239 115.176  1.00  8.72              
ATOM   4426  HA1 GLY A 275     135.738 100.528 115.281  1.00  8.72              
ATOM   4427  HA2 GLY A 275     134.314 100.605 114.227  1.00  8.72              
ATOM   4428  C   GLY A 275     134.576  98.722 115.207  1.00  8.72              
ATOM   4429  O   GLY A 275     135.515  98.019 115.553  1.00  8.72              
ATOM   4430  N   MET A 276     133.336  98.265 115.056  1.00  8.18              
ATOM   4431  H   MET A 276     132.650  98.931 114.737  1.00  8.18              
ATOM   4432  CA  MET A 276     132.791  97.114 115.766  1.00  8.18              
ATOM   4433  HA  MET A 276     132.808  97.328 116.834  1.00  8.18              
ATOM   4434  CB  MET A 276     131.303  96.969 115.320  1.00  8.18              
ATOM   4435  HB1 MET A 276     130.724  97.813 115.676  1.00  8.18              
ATOM   4436  HB2 MET A 276     130.895  96.108 115.837  1.00  8.18              
ATOM   4437  CG  MET A 276     130.942  96.832 113.819  1.00  8.18              
ATOM   4438  HG1 MET A 276     129.988  96.317 113.772  1.00  8.18              
ATOM   4439  HG2 MET A 276     131.637  96.199 113.283  1.00  8.18              
ATOM   4440  SD  MET A 276     130.693  98.345 112.860  1.00  8.18              
ATOM   4441  CE  MET A 276     132.129  98.337 111.755  1.00  8.18              
ATOM   4442  HE1 MET A 276     132.223  97.367 111.267  1.00  8.18              
ATOM   4443  HE2 MET A 276     132.003  99.108 110.996  1.00  8.18              
ATOM   4444  HE3 MET A 276     133.036  98.548 112.319  1.00  8.18              
ATOM   4445  C   MET A 276     133.522  95.788 115.582  1.00  8.18              
ATOM   4446  O   MET A 276     134.005  95.174 116.532  1.00  8.18              
ATOM   4447  N   MET A 277     133.582  95.373 114.326  1.00  7.72              
ATOM   4448  H   MET A 277     133.017  95.900 113.679  1.00  7.72              
ATOM   4449  CA  MET A 277     134.764  94.840 113.703  1.00  7.72              
ATOM   4450  HA  MET A 277     135.472  94.578 114.488  1.00  7.72              
ATOM   4451  CB  MET A 277     134.572  93.561 112.891  1.00  7.72              
ATOM   4452  HB1 MET A 277     134.658  92.715 113.565  1.00  7.72              
ATOM   4453  HB2 MET A 277     135.417  93.451 112.219  1.00  7.72              
ATOM   4454  CG  MET A 277     133.262  93.486 112.106  1.00  7.72              
ATOM   4455  HG1 MET A 277     133.307  92.612 111.462  1.00  7.72              
ATOM   4456  HG2 MET A 277     133.199  94.368 111.477  1.00  7.72              
ATOM   4457  SD  MET A 277     131.739  93.381 113.083  1.00  7.72              
ATOM   4458  CE  MET A 277     132.310  92.320 114.434  1.00  7.72              
ATOM   4459  HE1 MET A 277     131.451  91.836 114.879  1.00  7.72              
ATOM   4460  HE2 MET A 277     132.964  91.542 114.050  1.00  7.72              
ATOM   4461  HE3 MET A 277     132.837  92.906 115.185  1.00  7.72              
ATOM   4462  C   MET A 277     135.340  96.011 112.966  1.00  7.72              
ATOM   4463  O   MET A 277     134.635  96.656 112.188  1.00  7.72              
ATOM   4464  N   THR A 278     136.567  96.367 113.327  1.00  7.91              
ATOM   4465  H   THR A 278     137.041  95.839 114.049  1.00  7.91              
ATOM   4466  CA  THR A 278     137.168  97.630 112.903  1.00  7.91              
ATOM   4467  HA  THR A 278     136.603  98.461 113.317  1.00  7.91              
ATOM   4468  CB  THR A 278     138.618  97.754 113.393  1.00  7.91              
ATOM   4469  HB  THR A 278     139.093  98.609 112.911  1.00  7.91              
ATOM   4470  CG2 THR A 278     138.693  97.945 114.906  1.00  7.91              
ATOM   4471 1HG2 THR A 278     139.732  98.056 115.217  1.00  7.91              
ATOM   4472 2HG2 THR A 278     138.150  98.847 115.188  1.00  7.91              
ATOM   4473 3HG2 THR A 278     138.250  97.092 115.423  1.00  7.91              
ATOM   4474  OG1 THR A 278     139.346  96.582 113.096  1.00  7.91              
ATOM   4475  HG1 THR A 278     140.002  96.489 113.794  1.00  7.91              
ATOM   4476  C   THR A 278     137.114  97.793 111.388  1.00  7.91              
ATOM   4477  O   THR A 278     136.701  98.830 110.870  1.00  7.91              
ATOM   4478  N   TRP A 279     137.366  96.689 110.696  1.00  7.77              
ATOM   4479  H   TRP A 279     137.717  95.900 111.212  1.00  7.77              
ATOM   4480  CA  TRP A 279     136.745  96.412 109.419  1.00  7.77              
ATOM   4481  HA  TRP A 279     136.499  97.346 108.915  1.00  7.77              
ATOM   4482  CB  TRP A 279     137.755  95.652 108.545  1.00  7.77              
ATOM   4483  HB1 TRP A 279     137.260  95.370 107.614  1.00  7.77              
ATOM   4484  HB2 TRP A 279     138.046  94.728 109.048  1.00  7.77              
ATOM   4485  CG  TRP A 279     138.996  96.420 108.196  1.00  7.77              
ATOM   4486  CD1 TRP A 279     140.143  96.457 108.916  1.00  7.77              
ATOM   4487  HD1 TRP A 279     140.310  95.927 109.848  1.00  7.77              
ATOM   4488  NE1 TRP A 279     141.054  97.292 108.298  1.00  7.77              
ATOM   4489  HE1 TRP A 279     141.971  97.492 108.670  1.00  7.77              
ATOM   4490  CE2 TRP A 279     140.537  97.845 107.145  1.00  7.77              
ATOM   4491  CZ2 TRP A 279     141.050  98.740 106.194  1.00  7.77              
ATOM   4492  HZ2 TRP A 279     142.050  99.133 106.297  1.00  7.77              
ATOM   4493  CH2 TRP A 279     140.239  99.123 105.111  1.00  7.77              
ATOM   4494  HH2 TRP A 279     140.609  99.817 104.369  1.00  7.77              
ATOM   4495  CZ3 TRP A 279     138.935  98.606 104.992  1.00  7.77              
ATOM   4496  HZ3 TRP A 279     138.312  98.908 104.161  1.00  7.77              
ATOM   4497  CE3 TRP A 279     138.435  97.703 105.951  1.00  7.77              
ATOM   4498  HE3 TRP A 279     137.433  97.315 105.853  1.00  7.77              
ATOM   4499  CD2 TRP A 279     139.221  97.302 107.053  1.00  7.77              
ATOM   4500  C   TRP A 279     135.474  95.599 109.606  1.00  7.77              
ATOM   4501  O   TRP A 279     135.536  94.462 110.070  1.00  7.77              
ATOM   4502  N   TYR A 280     134.334  96.162 109.200  1.00  7.21              
ATOM   4503  H   TYR A 280     134.370  97.118 108.890  1.00  7.21              
ATOM   4504  CA  TYR A 280     133.142  95.374 108.892  1.00  7.21              
ATOM   4505  HA  TYR A 280     132.729  94.939 109.794  1.00  7.21              
ATOM   4506  CB  TYR A 280     132.074  96.305 108.250  1.00  7.21              
ATOM   4507  HB1 TYR A 280     132.556  97.223 107.907  1.00  7.21              
ATOM   4508  HB2 TYR A 280     131.359  96.603 109.015  1.00  7.21              
ATOM   4509  CG  TYR A 280     131.320  95.725 107.057  1.00  7.21              
ATOM   4510  CD1 TYR A 280     131.872  95.843 105.765  1.00  7.21              
ATOM   4511  HD1 TYR A 280     132.797  96.386 105.630  1.00  7.21              
ATOM   4512  CE1 TYR A 280     131.283  95.170 104.677  1.00  7.21              
ATOM   4513  HE1 TYR A 280     131.726  95.204 103.695  1.00  7.21              
ATOM   4514  CZ  TYR A 280     130.134  94.380 104.883  1.00  7.21              
ATOM   4515  OH  TYR A 280     129.646  93.638 103.858  1.00  7.21              
ATOM   4516  HH  TYR A 280     128.898  93.096 104.124  1.00  7.21              
ATOM   4517  CE2 TYR A 280     129.527  94.332 106.154  1.00  7.21              
ATOM   4518  HE2 TYR A 280     128.625  93.756 106.309  1.00  7.21              
ATOM   4519  CD2 TYR A 280     130.124  95.001 107.238  1.00  7.21              
ATOM   4520  HD2 TYR A 280     129.669  94.921 108.210  1.00  7.21              
ATOM   4521  C   TYR A 280     133.538  94.241 107.939  1.00  7.21              
ATOM   4522  O   TYR A 280     134.226  94.463 106.932  1.00  7.21              
ATOM   4523  N   ILE A 281     133.076  93.032 108.247  1.00  7.95              
ATOM   4524  H   ILE A 281     132.582  92.892 109.117  1.00  7.95              
ATOM   4525  CA  ILE A 281     133.300  91.867 107.408  1.00  7.95              
ATOM   4526  HA  ILE A 281     133.570  92.217 106.415  1.00  7.95              
ATOM   4527  CB  ILE A 281     134.499  90.995 107.878  1.00  7.95              
ATOM   4528  HB  ILE A 281     134.467  90.071 107.297  1.00  7.95              
ATOM   4529  CG2 ILE A 281     135.822  91.698 107.519  1.00  7.95              
ATOM   4530 1HG2 ILE A 281     136.661  91.014 107.641  1.00  7.95              
ATOM   4531 2HG2 ILE A 281     135.808  92.028 106.482  1.00  7.95              
ATOM   4532 3HG2 ILE A 281     135.971  92.565 108.163  1.00  7.95              
ATOM   4533  CG1 ILE A 281     134.473  90.607 109.374  1.00  7.95              
ATOM   4534 1HG1 ILE A 281     133.549  90.075 109.578  1.00  7.95              
ATOM   4535 2HG1 ILE A 281     134.500  91.508 109.984  1.00  7.95              
ATOM   4536  CD1 ILE A 281     135.615  89.688 109.827  1.00  7.95              
ATOM   4537  HD1 ILE A 281     135.435  89.373 110.855  1.00  7.95              
ATOM   4538  HD2 ILE A 281     135.659  88.806 109.188  1.00  7.95              
ATOM   4539  HD3 ILE A 281     136.567  90.217 109.792  1.00  7.95              
ATOM   4540  C   ILE A 281     132.022  91.065 107.215  1.00  7.95              
ATOM   4541  O   ILE A 281     131.564  90.370 108.108  1.00  7.95              
ATOM   4542  N   ASP A 282     131.433  91.222 106.033  1.00  7.40              
ATOM   4543  H   ASP A 282     131.854  91.867 105.389  1.00  7.40              
ATOM   4544  CA  ASP A 282     130.232  90.543 105.533  1.00  7.40              
ATOM   4545  HA  ASP A 282     130.113  90.820 104.485  1.00  7.40              
ATOM   4546  CB  ASP A 282     130.357  89.006 105.574  1.00  7.40              
ATOM   4547  HB1 ASP A 282     129.448  88.578 105.146  1.00  7.40              
ATOM   4548  HB2 ASP A 282     130.417  88.664 106.607  1.00  7.40              
ATOM   4549  CG  ASP A 282     131.539  88.447 104.792  1.00  7.40              
ATOM   4550  OD1 ASP A 282     131.821  87.238 104.957  1.00  7.40              
ATOM   4551  OD2 ASP A 282     132.151  89.207 104.003  1.00  7.40              
ATOM   4552  C   ASP A 282     128.928  90.940 106.227  1.00  7.40              
ATOM   4553  O   ASP A 282     127.855  90.840 105.632  1.00  7.40              
ATOM   4554  N   PHE A 283     129.021  91.343 107.494  1.00  6.73              
ATOM   4555  H   PHE A 283     129.966  91.440 107.843  1.00  6.73              
ATOM   4556  CA  PHE A 283     128.087  90.860 108.485  1.00  6.73              
ATOM   4557  HA  PHE A 283     128.217  89.775 108.492  1.00  6.73              
ATOM   4558  CB  PHE A 283     128.490  91.311 109.896  1.00  6.73              
ATOM   4559  HB1 PHE A 283     129.477  90.899 110.076  1.00  6.73              
ATOM   4560  HB2 PHE A 283     127.835  90.812 110.599  1.00  6.73              
ATOM   4561  CG  PHE A 283     128.518  92.799 110.223  1.00  6.73              
ATOM   4562  CD1 PHE A 283     127.328  93.528 110.421  1.00  6.73              
ATOM   4563  HD1 PHE A 283     126.373  93.042 110.319  1.00  6.73              
ATOM   4564  CE1 PHE A 283     127.369  94.901 110.719  1.00  6.73              
ATOM   4565  HE1 PHE A 283     126.451  95.463 110.806  1.00  6.73              
ATOM   4566  CZ  PHE A 283     128.606  95.546 110.884  1.00  6.73              
ATOM   4567  HZ  PHE A 283     128.645  96.604 111.100  1.00  6.73              
ATOM   4568  CE2 PHE A 283     129.795  94.810 110.766  1.00  6.73              
ATOM   4569  HE2 PHE A 283     130.746  95.292 110.932  1.00  6.73              
ATOM   4570  CD2 PHE A 283     129.752  93.448 110.412  1.00  6.73              
ATOM   4571  HD2 PHE A 283     130.673  92.892 110.296  1.00  6.73              
ATOM   4572  C   PHE A 283     126.631  91.129 108.171  1.00  6.73              
ATOM   4573  O   PHE A 283     126.163  92.253 108.008  1.00  6.73              
ATOM   4574  N   SER A 284     125.899  90.027 108.084  1.00  6.95              
ATOM   4575  H   SER A 284     126.393  89.161 108.240  1.00  6.95              
ATOM   4576  CA  SER A 284     124.647  89.958 107.335  1.00  6.95              
ATOM   4577  HA  SER A 284     124.869  90.243 106.311  1.00  6.95              
ATOM   4578  CB  SER A 284     124.169  88.498 107.338  1.00  6.95              
ATOM   4579  HB1 SER A 284     124.980  87.838 107.025  1.00  6.95              
ATOM   4580  HB2 SER A 284     123.347  88.390 106.629  1.00  6.95              
ATOM   4581  OG  SER A 284     123.709  88.126 108.633  1.00  6.95              
ATOM   4582  HG  SER A 284     124.473  87.867 109.182  1.00  6.95              
ATOM   4583  C   SER A 284     123.495  90.812 107.838  1.00  6.95              
ATOM   4584  O   SER A 284     122.460  90.909 107.176  1.00  6.95              
ATOM   4585  N   GLY A 285     123.665  91.348 109.043  1.00  6.71              
ATOM   4586  H   GLY A 285     124.609  91.285 109.399  1.00  6.71              
ATOM   4587  CA  GLY A 285     122.646  91.916 109.894  1.00  6.71              
ATOM   4588  HA1 GLY A 285     121.655  91.638 109.528  1.00  6.71              
ATOM   4589  HA2 GLY A 285     122.714  93.001 109.876  1.00  6.71              
ATOM   4590  C   GLY A 285     122.786  91.393 111.307  1.00  6.71              
ATOM   4591  O   GLY A 285     122.220  90.359 111.653  1.00  6.71              
ATOM   4592  N   LEU A 286     123.558  92.151 112.076  1.00  6.85              
ATOM   4593  H   LEU A 286     124.099  92.839 111.579  1.00  6.85              
ATOM   4594  CA  LEU A 286     123.311  92.538 113.459  1.00  6.85              
ATOM   4595  HA  LEU A 286     123.659  91.737 114.118  1.00  6.85              
ATOM   4596  CB  LEU A 286     124.206  93.783 113.669  1.00  6.85              
ATOM   4597  HB1 LEU A 286     125.194  93.453 113.368  1.00  6.85              
ATOM   4598  HB2 LEU A 286     124.309  93.955 114.720  1.00  6.85              
ATOM   4599  CG  LEU A 286     124.003  95.139 112.934  1.00  6.85              
ATOM   4600  HG  LEU A 286     125.000  95.538 112.775  1.00  6.85              
ATOM   4601  CD1 LEU A 286     123.392  95.100 111.533  1.00  6.85              
ATOM   4602 1HD1 LEU A 286     123.346  96.109 111.124  1.00  6.85              
ATOM   4603 2HD1 LEU A 286     124.032  94.520 110.872  1.00  6.85              
ATOM   4604 3HD1 LEU A 286     122.385  94.691 111.574  1.00  6.85              
ATOM   4605  CD2 LEU A 286     123.302  96.217 113.769  1.00  6.85              
ATOM   4606 1HD2 LEU A 286     122.317  95.894 114.087  1.00  6.85              
ATOM   4607 2HD2 LEU A 286     123.911  96.442 114.642  1.00  6.85              
ATOM   4608 3HD2 LEU A 286     123.192  97.128 113.185  1.00  6.85              
ATOM   4609  C   LEU A 286     121.767  92.715 113.694  1.00  6.85              
ATOM   4610  O   LEU A 286     121.255  93.822 113.807  1.00  6.85              
ATOM   4611  N   GLY A 287     120.986  91.611 113.871  1.00  6.99              
ATOM   4612  H   GLY A 287     121.373  90.745 113.511  1.00  6.99              
ATOM   4613  CA  GLY A 287     120.257  91.498 115.163  1.00  6.99              
ATOM   4614  HA1 GLY A 287     119.836  90.485 115.274  1.00  6.99              
ATOM   4615  HA2 GLY A 287     119.454  92.231 115.206  1.00  6.99              
ATOM   4616  C   GLY A 287     121.345  91.775 116.126  1.00  6.99              
ATOM   4617  O   GLY A 287     122.300  91.010 116.227  1.00  6.99              
ATOM   4618  N   LEU A 288     121.342  92.998 116.644  1.00  8.01              
ATOM   4619  H   LEU A 288     120.671  93.619 116.221  1.00  8.01              
ATOM   4620  CA  LEU A 288     121.653  93.183 118.047  1.00  8.01              
ATOM   4621  HA  LEU A 288     122.403  92.403 118.240  1.00  8.01              
ATOM   4622  CB  LEU A 288     122.371  94.524 118.142  1.00  8.01              
ATOM   4623  HB1 LEU A 288     122.804  94.548 119.120  1.00  8.01              
ATOM   4624  HB2 LEU A 288     121.689  95.333 117.932  1.00  8.01              
ATOM   4625  CG  LEU A 288     123.565  94.822 117.213  1.00  8.01              
ATOM   4626  HG  LEU A 288     123.168  94.846 116.207  1.00  8.01              
ATOM   4627  CD1 LEU A 288     124.132  96.203 117.536  1.00  8.01              
ATOM   4628 1HD1 LEU A 288     123.365  96.967 117.412  1.00  8.01              
ATOM   4629 2HD1 LEU A 288     124.507  96.228 118.559  1.00  8.01              
ATOM   4630 3HD1 LEU A 288     124.955  96.425 116.858  1.00  8.01              
ATOM   4631  CD2 LEU A 288     124.712  93.829 117.336  1.00  8.01              
ATOM   4632 1HD2 LEU A 288     124.380  92.823 117.080  1.00  8.01              
ATOM   4633 2HD2 LEU A 288     125.520  94.099 116.661  1.00  8.01              
ATOM   4634 3HD2 LEU A 288     125.104  93.819 118.352  1.00  8.01              
ATOM   4635  C   LEU A 288     120.332  92.649 118.677  1.00  8.01              
ATOM   4636  O   LEU A 288     119.217  93.049 118.319  1.00  8.01              
ATOM   4637  N   THR A 289     120.422  91.568 119.441  1.00  8.29              
ATOM   4638  H   THR A 289     121.289  91.056 119.470  1.00  8.29              
ATOM   4639  CA  THR A 289     119.369  91.043 120.335  1.00  8.29              
ATOM   4640  HA  THR A 289     118.705  91.837 120.602  1.00  8.29              
ATOM   4641  CB  THR A 289     118.535  90.040 119.480  1.00  8.29              
ATOM   4642  HB  THR A 289     118.982  89.047 119.527  1.00  8.29              
ATOM   4643  CG2 THR A 289     117.061  89.890 119.866  1.00  8.29              
ATOM   4644 1HG2 THR A 289     116.965  89.470 120.864  1.00  8.29              
ATOM   4645 2HG2 THR A 289     116.555  90.851 119.823  1.00  8.29              
ATOM   4646 3HG2 THR A 289     116.562  89.208 119.178  1.00  8.29              
ATOM   4647  OG1 THR A 289     118.481  90.364 118.090  1.00  8.29              
ATOM   4648  HG1 THR A 289     118.313  91.316 118.051  1.00  8.29              
ATOM   4649  C   THR A 289     119.730  90.241 121.521  1.00  8.29              
ATOM   4650  O   THR A 289     120.673  89.491 121.539  1.00  8.29              
ATOM   4651  N   GLU A 290     118.823  90.402 122.488  1.00  9.88              
ATOM   4652  H   GLU A 290     118.091  91.051 122.272  1.00  9.88              
ATOM   4653  CA  GLU A 290     118.618  89.600 123.626  1.00  9.88              
ATOM   4654  HA  GLU A 290     119.287  89.849 124.401  1.00  9.88              
ATOM   4655  CB  GLU A 290     117.180  89.873 124.124  1.00  9.88              
ATOM   4656  HB1 GLU A 290     116.513  89.274 123.507  1.00  9.88              
ATOM   4657  HB2 GLU A 290     116.904  90.888 123.871  1.00  9.88              
ATOM   4658  CG  GLU A 290     116.855  89.595 125.607  1.00  9.88              
ATOM   4659  HG1 GLU A 290     117.728  89.166 126.101  1.00  9.88              
ATOM   4660  HG2 GLU A 290     116.077  88.833 125.669  1.00  9.88              
ATOM   4661  CD  GLU A 290     116.378  90.842 126.395  1.00  9.88              
ATOM   4662  OE1 GLU A 290     116.953  91.108 127.473  1.00  9.88              
ATOM   4663  OE2 GLU A 290     115.499  91.580 125.901  1.00  9.88              
ATOM   4664  C   GLU A 290     118.688  88.050 123.383  1.00  9.88              
ATOM   4665  O   GLU A 290     118.364  87.609 122.276  1.00  9.88              
ATOM   4666  N   PRO A 291     118.656  87.168 124.457  1.00 11.57              
ATOM   4667  CD  PRO A 291     117.533  86.237 124.512  1.00 11.57              
ATOM   4668  HD1 PRO A 291     117.423  85.694 123.573  1.00 11.57              
ATOM   4669  HD2 PRO A 291     116.616  86.782 124.737  1.00 11.57              
ATOM   4670  CG  PRO A 291     117.813  85.234 125.627  1.00 11.57              
ATOM   4671  HG1 PRO A 291     118.162  84.295 125.198  1.00 11.57              
ATOM   4672  HG2 PRO A 291     116.931  85.073 126.247  1.00 11.57              
ATOM   4673  CB  PRO A 291     118.933  85.909 126.404  1.00 11.57              
ATOM   4674  HB1 PRO A 291     119.503  85.170 126.970  1.00 11.57              
ATOM   4675  HB2 PRO A 291     118.484  86.626 127.092  1.00 11.57              
ATOM   4676  CA  PRO A 291     119.745  86.649 125.341  1.00 11.57              
ATOM   4677  HA  PRO A 291     120.298  87.474 125.778  1.00 11.57              
ATOM   4678  C   PRO A 291     120.672  85.717 124.474  1.00 11.57              
ATOM   4679  O   PRO A 291     121.113  86.101 123.396  1.00 11.57              
ATOM   4680  N   GLN A 292     121.117  84.537 124.947  1.00 12.02              
ATOM   4681  H   GLN A 292     120.505  84.040 125.564  1.00 12.02              
ATOM   4682  CA  GLN A 292     122.572  84.387 125.290  1.00 12.02              
ATOM   4683  HA  GLN A 292     122.673  83.577 126.016  1.00 12.02              
ATOM   4684  CB  GLN A 292     123.431  84.064 124.057  1.00 12.02              
ATOM   4685  HB1 GLN A 292     124.234  84.786 123.980  1.00 12.02              
ATOM   4686  HB2 GLN A 292     122.824  84.105 123.151  1.00 12.02              
ATOM   4687  CG  GLN A 292     124.036  82.653 124.178  1.00 12.02              
ATOM   4688  HG1 GLN A 292     123.216  81.942 124.288  1.00 12.02              
ATOM   4689  HG2 GLN A 292     124.653  82.601 125.076  1.00 12.02              
ATOM   4690  CD  GLN A 292     124.886  82.257 122.978  1.00 12.02              
ATOM   4691  OE1 GLN A 292     125.555  83.051 122.341  1.00 12.02              
ATOM   4692  NE2 GLN A 292     124.918  80.995 122.616  1.00 12.02              
ATOM   4693 1HE2 GLN A 292     124.432  80.283 123.127  1.00 12.02              
ATOM   4694 2HE2 GLN A 292     125.503  80.789 121.825  1.00 12.02              
ATOM   4695  C   GLN A 292     122.849  85.719 126.069  1.00 12.02              
ATOM   4696  O   GLN A 292     123.817  86.417 125.850  1.00 12.02              
ATOM   4697  N   MET A 293     121.961  86.047 127.027  1.00 12.67              
ATOM   4698  H   MET A 293     121.100  85.528 127.035  1.00 12.67              
ATOM   4699  CA  MET A 293     122.146  86.889 128.228  1.00 12.67              
ATOM   4700  HA  MET A 293     122.573  87.826 127.944  1.00 12.67              
ATOM   4701  CB  MET A 293     120.782  87.153 128.895  1.00 12.67              
ATOM   4702  HB1 MET A 293     120.301  86.201 129.124  1.00 12.67              
ATOM   4703  HB2 MET A 293     120.156  87.689 128.189  1.00 12.67              
ATOM   4704  CG  MET A 293     120.840  87.988 130.183  1.00 12.67              
ATOM   4705  HG1 MET A 293     121.559  88.794 130.044  1.00 12.67              
ATOM   4706  HG2 MET A 293     121.195  87.358 130.999  1.00 12.67              
ATOM   4707  SD  MET A 293     119.274  88.744 130.703  1.00 12.67              
ATOM   4708  CE  MET A 293     118.223  87.282 130.921  1.00 12.67              
ATOM   4709  HE1 MET A 293     117.250  87.594 131.304  1.00 12.67              
ATOM   4710  HE2 MET A 293     118.082  86.783 129.963  1.00 12.67              
ATOM   4711  HE3 MET A 293     118.685  86.597 131.631  1.00 12.67              
ATOM   4712  C   MET A 293     123.095  86.183 129.213  1.00 12.67              
ATOM   4713  O   MET A 293     123.515  86.706 130.244  1.00 12.67              
ATOM   4714  N   VAL A 294     123.464  84.984 128.780  1.00 13.86              
ATOM   4715  H   VAL A 294     122.967  84.643 127.979  1.00 13.86              
ATOM   4716  CA  VAL A 294     124.509  84.145 129.273  1.00 13.86              
ATOM   4717  HA  VAL A 294     124.833  84.538 130.238  1.00 13.86              
ATOM   4718  CB  VAL A 294     123.945  82.717 129.529  1.00 13.86              
ATOM   4719  HB  VAL A 294     123.776  82.237 128.564  1.00 13.86              
ATOM   4720  CG1 VAL A 294     124.873  81.819 130.360  1.00 13.86              
ATOM   4721 1HG1 VAL A 294     124.386  80.868 130.578  1.00 13.86              
ATOM   4722 2HG1 VAL A 294     125.785  81.591 129.809  1.00 13.86              
ATOM   4723 3HG1 VAL A 294     125.133  82.309 131.299  1.00 13.86              
ATOM   4724  CG2 VAL A 294     122.597  82.738 130.277  1.00 13.86              
ATOM   4725 1HG2 VAL A 294     122.264  81.719 130.477  1.00 13.86              
ATOM   4726 2HG2 VAL A 294     122.709  83.263 131.227  1.00 13.86              
ATOM   4727 3HG2 VAL A 294     121.824  83.222 129.683  1.00 13.86              
ATOM   4728  C   VAL A 294     125.750  84.084 128.409  1.00 13.86              
ATOM   4729  O   VAL A 294     126.799  83.616 128.844  1.00 13.86              
ATOM   4730  N   ALA A 295     125.683  84.679 127.223  1.00 13.32              
ATOM   4731  H   ALA A 295     124.815  85.107 126.943  1.00 13.32              
ATOM   4732  CA  ALA A 295     126.852  85.257 126.621  1.00 13.32              
ATOM   4733  HA  ALA A 295     127.618  84.483 126.690  1.00 13.32              
ATOM   4734  CB  ALA A 295     126.704  85.443 125.105  1.00 13.32              
ATOM   4735  HB1 ALA A 295     127.675  85.653 124.682  1.00 13.32              
ATOM   4736  HB2 ALA A 295     126.355  84.520 124.651  1.00 13.32              
ATOM   4737  HB3 ALA A 295     126.030  86.251 124.829  1.00 13.32              
ATOM   4738  C   ALA A 295     127.396  86.324 127.454  1.00 13.32              
ATOM   4739  O   ALA A 295     127.403  87.383 126.944  1.00 13.32              
ATOM   4740  N   SER A 296     127.926  86.187 128.646  1.00 12.27              
ATOM   4741  H   SER A 296     127.930  85.277 129.094  1.00 12.27              
ATOM   4742  CA  SER A 296     128.868  87.229 129.041  1.00 12.27              
ATOM   4743  HA  SER A 296     128.407  88.197 128.930  1.00 12.27              
ATOM   4744  CB  SER A 296     129.269  86.993 130.507  1.00 12.27              
ATOM   4745  HB1 SER A 296     130.117  87.628 130.767  1.00 12.27              
ATOM   4746  HB2 SER A 296     129.568  85.952 130.645  1.00 12.27              
ATOM   4747  OG  SER A 296     128.181  87.294 131.373  1.00 12.27              
ATOM   4748  HG  SER A 296     128.401  86.963 132.251  1.00 12.27              
ATOM   4749  C   SER A 296     130.113  87.146 128.113  1.00 12.27              
ATOM   4750  O   SER A 296     131.180  86.668 128.486  1.00 12.27              
ATOM   4751  N   LEU A 297     129.861  87.560 126.871  1.00  9.96              
ATOM   4752  H   LEU A 297     128.886  87.791 126.739  1.00  9.96              
ATOM   4753  CA  LEU A 297     130.607  87.756 125.684  1.00  9.96              
ATOM   4754  HA  LEU A 297     131.127  86.799 125.578  1.00  9.96              
ATOM   4755  CB  LEU A 297     129.739  87.902 124.409  1.00  9.96              
ATOM   4756  HB1 LEU A 297     129.598  88.950 124.168  1.00  9.96              
ATOM   4757  HB2 LEU A 297     128.748  87.490 124.572  1.00  9.96              
ATOM   4758  CG  LEU A 297     130.373  87.182 123.194  1.00  9.96              
ATOM   4759  HG  LEU A 297     131.451  87.345 123.210  1.00  9.96              
ATOM   4760  CD1 LEU A 297     130.116  85.671 123.226  1.00  9.96              
ATOM   4761 1HD1 LEU A 297     130.364  85.253 124.200  1.00  9.96              
ATOM   4762 2HD1 LEU A 297     129.068  85.477 123.001  1.00  9.96              
ATOM   4763 3HD1 LEU A 297     130.710  85.177 122.462  1.00  9.96              
ATOM   4764  CD2 LEU A 297     129.845  87.731 121.871  1.00  9.96              
ATOM   4765 1HD2 LEU A 297     130.101  88.785 121.776  1.00  9.96              
ATOM   4766 2HD2 LEU A 297     130.288  87.189 121.037  1.00  9.96              
ATOM   4767 3HD2 LEU A 297     128.758  87.630 121.832  1.00  9.96              
ATOM   4768  C   LEU A 297     131.756  88.720 125.862  1.00  9.96              
ATOM   4769  O   LEU A 297     132.456  88.684 126.866  1.00  9.96              
ATOM   4770  N   CYS A 298     132.012  89.503 124.822  1.00  9.31              
ATOM   4771  H   CYS A 298     131.318  89.578 124.096  1.00  9.31              
ATOM   4772  CA  CYS A 298     133.352  89.863 124.445  1.00  9.31              
ATOM   4773  HA  CYS A 298     133.356  89.694 123.376  1.00  9.31              
ATOM   4774  CB  CYS A 298     133.824  91.277 124.565  1.00  9.31              
ATOM   4775  HB1 CYS A 298     133.757  91.459 125.619  1.00  9.31              
ATOM   4776  HB2 CYS A 298     133.183  91.926 123.969  1.00  9.31              
ATOM   4777  SG  CYS A 298     135.549  91.584 124.082  1.00  9.31              
ATOM   4778  HG  CYS A 298     136.083  91.040 125.189  1.00  9.31              
ATOM   4779  C   CYS A 298     134.367  88.916 124.980  1.00  9.31              
ATOM   4780  O   CYS A 298     135.195  89.234 125.839  1.00  9.31              
ATOM   4781  N   LYS A 299     134.317  87.737 124.384  1.00 10.53              
ATOM   4782  H   LYS A 299     133.656  87.586 123.631  1.00 10.53              
ATOM   4783  CA  LYS A 299     135.432  86.867 124.549  1.00 10.53              
ATOM   4784  HA  LYS A 299     135.800  87.024 125.567  1.00 10.53              
ATOM   4785  CB  LYS A 299     134.988  85.387 124.580  1.00 10.53              
ATOM   4786  HB1 LYS A 299     134.597  85.058 123.622  1.00 10.53              
ATOM   4787  HB2 LYS A 299     134.173  85.316 125.304  1.00 10.53              
ATOM   4788  CG  LYS A 299     136.116  84.438 125.035  1.00 10.53              
ATOM   4789  HG1 LYS A 299     136.782  84.971 125.716  1.00 10.53              
ATOM   4790  HG2 LYS A 299     136.698  84.129 124.166  1.00 10.53              
ATOM   4791  CD  LYS A 299     135.619  83.185 125.771  1.00 10.53              
ATOM   4792  HD1 LYS A 299     135.111  83.495 126.686  1.00 10.53              
ATOM   4793  HD2 LYS A 299     136.493  82.592 126.049  1.00 10.53              
ATOM   4794  CE  LYS A 299     134.673  82.333 124.917  1.00 10.53              
ATOM   4795  HE1 LYS A 299     135.187  82.060 123.990  1.00 10.53              
ATOM   4796  HE2 LYS A 299     133.800  82.938 124.652  1.00 10.53              
ATOM   4797  NZ  LYS A 299     134.244  81.113 125.646  1.00 10.53              
ATOM   4798  HZ1 LYS A 299     133.609  80.564 125.079  1.00 10.53              
ATOM   4799  HZ2 LYS A 299     135.043  80.536 125.880  1.00 10.53              
ATOM   4800  HZ3 LYS A 299     133.769  81.361 126.506  1.00 10.53              
ATOM   4801  C   LYS A 299     136.660  87.275 123.699  1.00 10.53              
ATOM   4802  O   LYS A 299     137.328  86.419 123.128  1.00 10.53              
ATOM   4803  N   GLN A 300     136.861  88.598 123.560  1.00  8.76              
ATOM   4804  H   GLN A 300     136.351  89.155 124.232  1.00  8.76              
ATOM   4805  CA  GLN A 300     137.583  89.396 122.547  1.00  8.76              
ATOM   4806  HA  GLN A 300     137.150  90.388 122.535  1.00  8.76              
ATOM   4807  CB  GLN A 300     139.048  89.610 122.965  1.00  8.76              
ATOM   4808  HB1 GLN A 300     139.069  89.988 123.989  1.00  8.76              
ATOM   4809  HB2 GLN A 300     139.464  90.384 122.319  1.00  8.76              
ATOM   4810  CG  GLN A 300     139.950  88.365 122.881  1.00  8.76              
ATOM   4811  HG1 GLN A 300     139.965  87.992 121.857  1.00  8.76              
ATOM   4812  HG2 GLN A 300     139.561  87.587 123.535  1.00  8.76              
ATOM   4813  CD  GLN A 300     141.386  88.657 123.308  1.00  8.76              
ATOM   4814  OE1 GLN A 300     141.942  88.031 124.190  1.00  8.76              
ATOM   4815  NE2 GLN A 300     142.045  89.626 122.710  1.00  8.76              
ATOM   4816 1HE2 GLN A 300     141.615  90.180 121.994  1.00  8.76              
ATOM   4817 2HE2 GLN A 300     142.983  89.774 123.033  1.00  8.76              
ATOM   4818  C   GLN A 300     137.438  88.910 121.066  1.00  8.76              
ATOM   4819  O   GLN A 300     137.635  89.710 120.155  1.00  8.76              
ATOM   4820  N   LEU A 301     136.864  87.724 120.795  1.00  7.28              
ATOM   4821  H   LEU A 301     137.168  87.000 121.435  1.00  7.28              
ATOM   4822  CA  LEU A 301     135.480  87.455 120.285  1.00  7.28              
ATOM   4823  HA  LEU A 301     135.509  87.471 119.199  1.00  7.28              
ATOM   4824  CB  LEU A 301     135.202  86.022 120.790  1.00  7.28              
ATOM   4825  HB1 LEU A 301     134.920  86.087 121.831  1.00  7.28              
ATOM   4826  HB2 LEU A 301     136.139  85.462 120.742  1.00  7.28              
ATOM   4827  CG  LEU A 301     134.173  85.153 120.071  1.00  7.28              
ATOM   4828  HG  LEU A 301     134.442  85.130 119.022  1.00  7.28              
ATOM   4829  CD1 LEU A 301     134.252  83.720 120.606  1.00  7.28              
ATOM   4830 1HD1 LEU A 301     133.565  83.084 120.047  1.00  7.28              
ATOM   4831 2HD1 LEU A 301     135.263  83.329 120.478  1.00  7.28              
ATOM   4832 3HD1 LEU A 301     133.982  83.699 121.660  1.00  7.28              
ATOM   4833  CD2 LEU A 301     132.738  85.633 120.270  1.00  7.28              
ATOM   4834 1HD2 LEU A 301     132.033  84.913 119.856  1.00  7.28              
ATOM   4835 2HD2 LEU A 301     132.540  85.765 121.330  1.00  7.28              
ATOM   4836 3HD2 LEU A 301     132.584  86.587 119.769  1.00  7.28              
ATOM   4837  C   LEU A 301     134.521  88.536 120.804  1.00  7.28              
ATOM   4838  O   LEU A 301     133.556  88.281 121.516  1.00  7.28              
ATOM   4839  N   SER A 302     134.905  89.787 120.556  1.00  7.58              
ATOM   4840  H   SER A 302     135.773  89.904 120.043  1.00  7.58              
ATOM   4841  CA  SER A 302     134.265  91.001 121.028  1.00  7.58              
ATOM   4842  HA  SER A 302     134.012  90.915 122.068  1.00  7.58              
ATOM   4843  CB  SER A 302     135.210  92.199 120.818  1.00  7.58              
ATOM   4844  HB1 SER A 302     135.370  92.349 119.749  1.00  7.58              
ATOM   4845  HB2 SER A 302     136.175  92.000 121.284  1.00  7.58              
ATOM   4846  OG  SER A 302     134.667  93.380 121.372  1.00  7.58              
ATOM   4847  HG  SER A 302     133.713  93.380 121.206  1.00  7.58              
ATOM   4848  C   SER A 302     132.991  91.283 120.273  1.00  7.58              
ATOM   4849  O   SER A 302     132.257  92.186 120.655  1.00  7.58              
ATOM   4850  N   TYR A 303     132.828  90.530 119.189  1.00  7.56              
ATOM   4851  H   TYR A 303     133.490  89.777 119.085  1.00  7.56              
ATOM   4852  CA  TYR A 303     131.869  90.596 118.120  1.00  7.56              
ATOM   4853  HA  TYR A 303     131.118  89.841 118.352  1.00  7.56              
ATOM   4854  CB  TYR A 303     131.117  91.937 118.100  1.00  7.56              
ATOM   4855  HB1 TYR A 303     131.858  92.738 118.088  1.00  7.56              
ATOM   4856  HB2 TYR A 303     130.532  92.019 119.016  1.00  7.56              
ATOM   4857  CG  TYR A 303     130.127  92.173 116.996  1.00  7.56              
ATOM   4858  CD1 TYR A 303     129.186  91.194 116.625  1.00  7.56              
ATOM   4859  HD1 TYR A 303     129.153  90.244 117.140  1.00  7.56              
ATOM   4860  CE1 TYR A 303     128.270  91.466 115.595  1.00  7.56              
ATOM   4861  HE1 TYR A 303     127.517  90.740 115.343  1.00  7.56              
ATOM   4862  CZ  TYR A 303     128.344  92.690 114.905  1.00  7.56              
ATOM   4863  OH  TYR A 303     127.497  92.960 113.891  1.00  7.56              
ATOM   4864  HH  TYR A 303     126.909  92.211 113.764  1.00  7.56              
ATOM   4865  CE2 TYR A 303     129.286  93.661 115.281  1.00  7.56              
ATOM   4866  HE2 TYR A 303     129.381  94.560 114.705  1.00  7.56              
ATOM   4867  CD2 TYR A 303     130.153  93.418 116.352  1.00  7.56              
ATOM   4868  HD2 TYR A 303     130.898  94.142 116.645  1.00  7.56              
ATOM   4869  C   TYR A 303     132.473  90.146 116.774  1.00  7.56              
ATOM   4870  O   TYR A 303     131.787  89.554 115.935  1.00  7.56              
ATOM   4871  N   TYR A 304     133.804  90.203 116.661  1.00  8.05              
ATOM   4872  H   TYR A 304     134.305  90.812 117.287  1.00  8.05              
ATOM   4873  CA  TYR A 304     134.557  89.084 116.099  1.00  8.05              
ATOM   4874  HA  TYR A 304     134.430  89.089 114.991  1.00  8.05              
ATOM   4875  CB  TYR A 304     136.052  89.254 116.407  1.00  8.05              
ATOM   4876  HB1 TYR A 304     136.601  88.443 115.928  1.00  8.05              
ATOM   4877  HB2 TYR A 304     136.201  89.156 117.483  1.00  8.05              
ATOM   4878  CG  TYR A 304     136.651  90.571 115.942  1.00  8.05              
ATOM   4879  CD1 TYR A 304     137.000  91.562 116.883  1.00  8.05              
ATOM   4880  HD1 TYR A 304     136.881  91.382 117.944  1.00  8.05              
ATOM   4881  CE1 TYR A 304     137.534  92.790 116.448  1.00  8.05              
ATOM   4882  HE1 TYR A 304     137.798  93.559 117.159  1.00  8.05              
ATOM   4883  CZ  TYR A 304     137.755  93.019 115.075  1.00  8.05              
ATOM   4884  OH  TYR A 304     138.278  94.204 114.661  1.00  8.05              
ATOM   4885  HH  TYR A 304     138.457  94.223 113.718  1.00  8.05              
ATOM   4886  CE2 TYR A 304     137.427  92.019 114.133  1.00  8.05              
ATOM   4887  HE2 TYR A 304     137.597  92.189 113.080  1.00  8.05              
ATOM   4888  CD2 TYR A 304     136.866  90.802 114.569  1.00  8.05              
ATOM   4889  HD2 TYR A 304     136.613  90.040 113.845  1.00  8.05              
ATOM   4890  C   TYR A 304     134.031  87.658 116.637  1.00  8.05              
ATOM   4891  O   TYR A 304     133.611  87.751 117.791  1.00  8.05              
ATOM   4892  N   PRO A 305     133.971  86.382 116.047  1.00  7.80              
ATOM   4893  CD  PRO A 305     133.098  85.372 116.657  1.00  7.80              
ATOM   4894  HD1 PRO A 305     132.116  85.414 116.183  1.00  7.80              
ATOM   4895  HD2 PRO A 305     132.940  85.507 117.717  1.00  7.80              
ATOM   4896  CG  PRO A 305     133.725  84.016 116.368  1.00  7.80              
ATOM   4897  HG1 PRO A 305     133.013  83.202 116.502  1.00  7.80              
ATOM   4898  HG2 PRO A 305     134.606  83.870 116.994  1.00  7.80              
ATOM   4899  CB  PRO A 305     134.142  84.174 114.914  1.00  7.80              
ATOM   4900  HB1 PRO A 305     133.352  83.793 114.262  1.00  7.80              
ATOM   4901  HB2 PRO A 305     135.074  83.642 114.718  1.00  7.80              
ATOM   4902  CA  PRO A 305     134.316  85.687 114.731  1.00  7.80              
ATOM   4903  HA  PRO A 305     135.375  85.908 114.480  1.00  7.80              
ATOM   4904  C   PRO A 305     133.431  86.215 113.605  1.00  7.80              
ATOM   4905  O   PRO A 305     133.645  85.923 112.435  1.00  7.80              
ATOM   4906  N   ASN A 306     132.435  87.007 113.998  1.00  7.56              
ATOM   4907  H   ASN A 306     132.349  87.120 114.996  1.00  7.56              
ATOM   4908  CA  ASN A 306     131.536  87.837 113.236  1.00  7.56              
ATOM   4909  HA  ASN A 306     130.832  88.235 113.962  1.00  7.56              
ATOM   4910  CB  ASN A 306     132.318  89.035 112.683  1.00  7.56              
ATOM   4911  HB1 ASN A 306     132.973  88.703 111.877  1.00  7.56              
ATOM   4912  HB2 ASN A 306     132.932  89.466 113.469  1.00  7.56              
ATOM   4913  CG  ASN A 306     131.422  90.134 112.139  1.00  7.56              
ATOM   4914  OD1 ASN A 306     131.660  90.672 111.083  1.00  7.56              
ATOM   4915  ND2 ASN A 306     130.426  90.575 112.871  1.00  7.56              
ATOM   4916 1HD2 ASN A 306     130.340  90.286 113.831  1.00  7.56              
ATOM   4917 2HD2 ASN A 306     129.945  91.382 112.502  1.00  7.56              
ATOM   4918  C   ASN A 306     130.661  87.209 112.143  1.00  7.56              
ATOM   4919  O   ASN A 306     129.606  87.762 111.867  1.00  7.56              
ATOM   4920  N   LYS A 307     131.043  86.106 111.502  1.00  7.50              
ATOM   4921  H   LYS A 307     131.929  85.708 111.788  1.00  7.50              
ATOM   4922  CA  LYS A 307     130.697  85.951 110.088  1.00  7.50              
ATOM   4923  HA  LYS A 307     131.153  86.810 109.585  1.00  7.50              
ATOM   4924  CB  LYS A 307     131.368  84.699 109.494  1.00  7.50              
ATOM   4925  HB1 LYS A 307     130.854  83.802 109.846  1.00  7.50              
ATOM   4926  HB2 LYS A 307     132.406  84.663 109.830  1.00  7.50              
ATOM   4927  CG  LYS A 307     131.354  84.737 107.952  1.00  7.50              
ATOM   4928  HG1 LYS A 307     131.767  85.689 107.615  1.00  7.50              
ATOM   4929  HG2 LYS A 307     130.326  84.660 107.597  1.00  7.50              
ATOM   4930  CD  LYS A 307     132.168  83.593 107.332  1.00  7.50
[truncated: 891,981 more chars]
