# Supplementary material for: Variation in selection constraints on teleost TLRs with emphasis on their repertoire in the Walking catfish, Clarias batrachus
Source: Sci Rep. 2020 Dec 7;10:21394. doi: 10.1038/s41598-020-78347-6 (PMC7721727; doi:10.1038/s41598-020-78347-6)
Supplement: Supplementary file 33 — Supplementary Information 33. [file 41598_2020_78347_MOESM33_ESM.zip › T21/struct/S511005_results/prob.txt]

r=MET	n=1 :prob=0.026
r=ALA	n=2 :prob=0.026
r=SER	n=3 :prob=0.026
r=TYR	n=4 :prob=0.026
r=ARG	n=5 :prob=0.026
r=LYS	n=6 :prob=0.026
r=GLN	n=7 :prob=0.026
r=ILE	n=8 :prob=0.026
r=LEU	n=9 :prob=0.026
r=ILE	n=10 :prob=0.026
r=SER	n=11 :prob=0.026
r=VAL	n=12 :prob=0.026
r=THR	n=13 :prob=0.026
r=ILE	n=14 :prob=0.026
r=VAL	n=15 :prob=0.026
r=ALA	n=16 :prob=0.026
r=SER	n=17 :prob=0.026
r=ILE	n=18 :prob=0.026
r=PHE	n=19 :prob=0.026
r=GLN	n=20 :prob=0.026
r=PHE	n=21 :prob=0.026
r=GLY	n=22 :prob=0.026
r=MET	n=23 :prob=0.026
r=SER	n=24 :prob=0.026
r=TYR	n=25 :prob=0.026
r=SER	n=26 :prob=0.026
r=PHE	n=27 :prob=0.026
r=ARG	n=28 :prob=0.026
r=ASN	n=29 :prob=0.026
r=CYS	n=30 :prob=0.026
r=ILE	n=31 :prob=0.026
r=GLU	n=32 :prob=0.026
r=ARG	n=33 :prob=0.027
r=PRO	n=34 :prob=0.026
r=GLY	n=35 :prob=0.028
r=SER	n=36 :prob=0.027
r=TYR	n=37 :prob=0.028
r=HIS	n=38 :prob=0.031
r=ARG	n=39 :prob=0.027
r=ASN	n=40 :prob=0.026
r=PHE	n=41 :prob=0.026
r=THR	n=42 :prob=0.026
r=CYS	n=43 :prob=0.026
r=ILE	n=44 :prob=0.026
r=LYS	n=45 :prob=0.026
r=ARG	n=46 :prob=0.026
r=LEU	n=47 :prob=0.026
r=GLU	n=48 :prob=0.026
r=GLN	n=49 :prob=0.026
r=THR	n=50 :prob=0.026
r=ILE	n=51 :prob=0.026
r=ASN	n=52 :prob=0.026
r=ALA	n=53 :prob=0.026
r=ILE	n=54 :prob=0.026
r=VAL	n=55 :prob=0.026
r=GLY	n=56 :prob=0.026
r=ASP	n=57 :prob=0.026
r=ILE	n=58 :prob=0.026
r=PRO	n=59 :prob=0.026
r=ALA	n=60 :prob=0.026
r=SER	n=61 :prob=0.026
r=ALA	n=62 :prob=0.026
r=THR	n=63 :prob=0.026
r=THR	n=64 :prob=0.026
r=LEU	n=65 :prob=0.026
r=THR	n=66 :prob=0.026
r=ILE	n=67 :prob=0.026
r=SER	n=68 :prob=0.026
r=ASP	n=69 :prob=0.026
r=CYS	n=70 :prob=0.029
r=THR	n=71 :prob=0.029
r=LEU	n=72 :prob=0.029
r=VAL	n=73 :prob=0.026
r=ASN	n=74 :prob=0.026
r=ILE	n=75 :prob=0.029
r=PRO	n=76 :prob=0.026
r=PRO	n=77 :prob=0.026
r=GLN	n=78 :prob=0.026
r=SER	n=79 :prob=0.026
r=PHE	n=80 :prob=0.026
r=SER	n=81 :prob=0.029
r=HIS	n=82 :prob=0.026
r=LEU	n=83 :prob=0.029
r=PRO	n=84 :prob=0.029
r=GLU	n=85 :prob=0.026
r=LEU	n=86 :prob=0.026
r=ARG	n=87 :prob=0.026
r=THR	n=88 :prob=0.026
r=LEU	n=89 :prob=0.026
r=LEU	n=90 :prob=0.026
r=LEU	n=91 :prob=0.026
r=THR	n=92 :prob=0.026
r=ASN	n=93 :prob=0.026
r=ASN	n=94 :prob=0.026
r=HIS	n=95 :prob=0.026
r=MET	n=96 :prob=0.026
r=ARG	n=97 :prob=0.026
r=TYR	n=98 :prob=0.026
r=ILE	n=99 :prob=0.026
r=GLN	n=100 :prob=0.026
r=GLU	n=101 :prob=0.026
r=ASP	n=102 :prob=0.026
r=GLY	n=103 :prob=0.026
r=PHE	n=104 :prob=0.026
r=ALA	n=105 :prob=0.026
r=ASN	n=106 :prob=0.026
r=LEU	n=107 :prob=0.026
r=ARG	n=108 :prob=0.029
r=TYR	n=109 :prob=0.026
r=LEU	n=110 :prob=0.026
r=ARG	n=111 :prob=0.026
r=THR	n=112 :prob=0.027
r=LEU	n=113 :prob=0.027
r=ASN	n=114 :prob=0.027
r=LEU	n=115 :prob=0.026
r=SER	n=116 :prob=0.027
r=SER	n=117 :prob=0.026
r=ASN	n=118 :prob=0.026
r=TYR	n=119 :prob=0.026
r=ILE	n=120 :prob=0.026
r=VAL	n=121 :prob=0.026
r=SER	n=122 :prob=0.026
r=LEU	n=123 :prob=0.026
r=ASN	n=124 :prob=0.026
r=SER	n=125 :prob=0.026
r=TYR	n=126 :prob=0.026
r=MET	n=127 :prob=0.026
r=PHE	n=128 :prob=0.026
r=HIS	n=129 :prob=0.026
r=ASP	n=130 :prob=0.026
r=LEU	n=131 :prob=0.026
r=GLN	n=132 :prob=0.026
r=ASN	n=133 :prob=0.026
r=LEU	n=134 :prob=0.026
r=SER	n=135 :prob=0.027
r=LYS	n=136 :prob=0.028
r=LEU	n=137 :prob=0.027
r=ILE	n=138 :prob=0.029
r=LEU	n=139 :prob=0.026
r=ALA	n=140 :prob=0.027
r=ASP	n=141 :prob=0.027
r=ASN	n=142 :prob=0.026
r=ARG	n=143 :prob=0.026
r=LEU	n=144 :prob=0.026
r=LYS	n=145 :prob=0.026
r=ASN	n=146 :prob=0.026
r=ILE	n=147 :prob=0.027
r=SER	n=148 :prob=0.026
r=SER	n=149 :prob=0.026
r=ASP	n=150 :prob=0.026
r=SER	n=151 :prob=0.026
r=PHE	n=152 :prob=0.026
r=SER	n=153 :prob=0.026
r=SER	n=154 :prob=0.026
r=LEU	n=155 :prob=0.026
r=SER	n=156 :prob=0.026
r=LYS	n=157 :prob=0.026
r=LEU	n=158 :prob=0.026
r=GLN	n=159 :prob=0.027
r=PHE	n=160 :prob=0.030
r=LEU	n=161 :prob=0.027
r=ASP	n=162 :prob=0.030
r=LEU	n=163 :prob=0.027
r=ARG	n=164 :prob=0.034
r=LYS	n=165 :prob=0.027
r=ASN	n=166 :prob=0.510
r=GLU	n=167 :prob=0.026
r=LEU	n=168 :prob=0.027
r=MET	n=169 :prob=0.026
r=ASN	n=170 :prob=0.027
r=PHE	n=171 :prob=0.039
r=SER	n=172 :prob=0.028
r=ALA	n=173 :prob=0.027
r=VAL	n=174 :prob=0.029
r=VAL	n=175 :prob=0.034
r=HIS	n=176 :prob=0.028
r=SER	n=177 :prob=0.027
r=ILE	n=178 :prob=0.033
r=SER	n=179 :prob=0.029
r=ASN	n=180 :prob=0.027
r=LEU	n=181 :prob=0.027
r=LYS	n=182 :prob=0.026
r=GLU	n=183 :prob=0.026
r=LEU	n=184 :prob=0.029
r=LYS	n=185 :prob=0.027
r=SER	n=186 :prob=0.028
r=LEU	n=187 :prob=0.034
r=ASP	n=188 :prob=0.033
r=ILE	n=189 :prob=0.030
r=SER	n=190 :prob=0.035
r=SER	n=191 :prob=0.029
r=ASN	n=192 :prob=0.027
r=LYS	n=193 :prob=0.027
r=LEU	n=194 :prob=0.030
r=VAL	n=195 :prob=0.027
r=THR	n=196 :prob=0.028
r=LEU	n=197 :prob=0.036
r=TYR	n=198 :prob=0.029
r=HIS	n=199 :prob=0.027
r=SER	n=200 :prob=0.027
r=ASP	n=201 :prob=0.027
r=ARG	n=202 :prob=0.029
r=LEU	n=203 :prob=0.031
r=PRO	n=204 :prob=0.034
r=GLN	n=205 :prob=0.028
r=SER	n=206 :prob=0.028
r=LEU	n=207 :prob=0.033
r=SER	n=208 :prob=0.028
r=CYS	n=209 :prob=0.029
r=LEU	n=210 :prob=0.041
r=TYR	n=211 :prob=0.046
r=LEU	n=212 :prob=0.035
r=GLY	n=213 :prob=0.033
r=ASN	n=214 :prob=0.032
r=ASN	n=215 :prob=0.028
r=MET	n=216 :prob=0.027
r=LEU	n=217 :prob=0.028
r=THR	n=218 :prob=0.027
r=THR	n=219 :prob=0.029
r=LEU	n=220 :prob=0.030
r=GLU	n=221 :prob=0.029
r=CYS	n=222 :prob=0.035
r=ARG	n=223 :prob=0.028
r=ASN	n=224 :prob=0.028
r=ASP	n=225 :prob=0.038
r=SER	n=226 :prob=0.030
r=LEU	n=227 :prob=0.037
r=SER	n=228 :prob=0.027
r=SER	n=229 :prob=0.027
r=VAL	n=230 :prob=0.030
r=LYS	n=231 :prob=0.027
r=VAL	n=232 :prob=0.029
r=LEU	n=233 :prob=0.035
r=ASP	n=234 :prob=0.032
r=LEU	n=235 :prob=0.032
r=SER	n=236 :prob=0.036
r=PHE	n=237 :prob=0.032
r=ASN	n=238 :prob=0.028
r=THR	n=239 :prob=0.026
r=ARG	n=240 :prob=0.026
r=LEU	n=241 :prob=0.026
r=SER	n=242 :prob=0.026
r=ASN	n=243 :prob=0.027
r=GLN	n=244 :prob=0.026
r=ALA	n=245 :prob=0.027
r=PHE	n=246 :prob=0.027
r=PHE	n=247 :prob=0.028
r=GLY	n=248 :prob=0.027
r=LEU	n=249 :prob=0.027
r=ASN	n=250 :prob=0.028
r=LEU	n=251 :prob=0.031
r=SER	n=252 :prob=0.027
r=ASN	n=253 :prob=0.026
r=LEU	n=254 :prob=0.028
r=THR	n=255 :prob=0.026
r=TYR	n=256 :prob=0.038
r=LEU	n=257 :prob=0.028
r=ARG	n=258 :prob=0.049
r=LEU	n=259 :prob=0.028
r=ARG	n=260 :prob=0.062
r=SER	n=261 :prob=0.031
r=THR	n=262 :prob=0.028
r=ASN	n=263 :prob=0.026
r=ILE	n=264 :prob=0.026
r=SER	n=265 :prob=0.026
r=ILE	n=266 :prob=0.026
r=VAL	n=267 :prob=0.026
r=THR	n=268 :prob=0.026
r=LEU	n=269 :prob=0.026
r=LEU	n=270 :prob=0.026
r=ASN	n=271 :prob=0.026
r=GLN	n=272 :prob=0.026
r=THR	n=273 :prob=0.026
r=LYS	n=274 :prob=0.026
r=GLY	n=275 :prob=0.026
r=MET	n=276 :prob=0.026
r=MET	n=277 :prob=0.026
r=THR	n=278 :prob=0.026
r=TRP	n=279 :prob=0.026
r=TYR	n=280 :prob=0.027
r=ILE	n=281 :prob=0.026
r=ASP	n=282 :prob=0.026
r=PHE	n=283 :prob=0.026
r=SER	n=284 :prob=0.026
r=GLY	n=285 :prob=0.027
r=LEU	n=286 :prob=0.027
r=GLY	n=287 :prob=0.028
r=LEU	n=288 :prob=0.027
r=THR	n=289 :prob=0.030
r=GLU	n=290 :prob=0.031
r=PRO	n=291 :prob=0.027
r=GLN	n=292 :prob=0.027
r=MET	n=293 :prob=0.026
r=VAL	n=294 :prob=0.026
r=ALA	n=295 :prob=0.026
r=SER	n=296 :prob=0.026
r=LEU	n=297 :prob=0.026
r=CYS	n=298 :prob=0.026
r=LYS	n=299 :prob=0.026
r=GLN	n=300 :prob=0.026
r=LEU	n=301 :prob=0.026
r=SER	n=302 :prob=0.026
r=TYR	n=303 :prob=0.026
r=TYR	n=304 :prob=0.026
r=PRO	n=305 :prob=0.026
r=ASN	n=306 :prob=0.026
r=LYS	n=307 :prob=0.026
r=TYR	n=308 :prob=0.026
r=ILE	n=309 :prob=0.026
r=LYS	n=310 :prob=0.026
r=ARG	n=311 :prob=0.037
r=ILE	n=312 :prob=0.028
r=LEU	n=313 :prob=0.056
r=LEU	n=314 :prob=0.028
r=GLN	n=315 :prob=0.038
r=LYS	n=316 :prob=0.045
r=ASN	n=317 :prob=0.026
r=LYS	n=318 :prob=0.026
r=LEU	n=319 :prob=0.026
r=LYS	n=320 :prob=0.026
r=GLY	n=321 :prob=0.026
r=LEU	n=322 :prob=0.026
r=ASN	n=323 :prob=0.026
r=ASN	n=324 :prob=0.026
r=ASN	n=325 :prob=0.026
r=THR	n=326 :prob=0.026
r=LEU	n=327 :prob=0.026
r=SER	n=328 :prob=0.026
r=ASP	n=329 :prob=0.026
r=CYS	n=330 :prob=0.026
r=PRO	n=331 :prob=0.026
r=ARG	n=332 :prob=0.026
r=ILE	n=333 :prob=0.026
r=THR	n=334 :prob=0.026
r=ASN	n=335 :prob=0.027
r=VAL	n=336 :prob=0.043
r=LEU	n=337 :prob=0.028
r=ASP	n=338 :prob=0.043
r=LEU	n=339 :prob=0.029
r=SER	n=340 :prob=0.049
r=PHE	n=341 :prob=0.037
r=ASN	n=342 :prob=0.026
r=GLU	n=343 :prob=0.028
r=LEU	n=344 :prob=0.028
r=LYS	n=345 :prob=0.026
r=SER	n=346 :prob=0.026
r=THR	n=347 :prob=0.026
r=ASN	n=348 :prob=0.026
r=CYS	n=349 :prob=0.026
r=LEU	n=350 :prob=0.026
r=GLN	n=351 :prob=0.026
r=PHE	n=352 :prob=0.026
r=LEU	n=353 :prob=0.026
r=GLU	n=354 :prob=0.026
r=GLY	n=355 :prob=0.026
r=GLN	n=356 :prob=0.026
r=LYS	n=357 :prob=0.026
r=TYR	n=358 :prob=0.026
r=LEU	n=359 :prob=0.026
r=ALA	n=360 :prob=0.031
r=LYS	n=361 :prob=0.043
r=LEU	n=362 :prob=0.028
r=ILE	n=363 :prob=0.057
r=VAL	n=364 :prob=0.028
r=GLU	n=365 :prob=0.059
r=HIS	n=366 :prob=0.031
r=ASN	n=367 :prob=0.027
r=HIS	n=368 :prob=0.028
r=PHE	n=369 :prob=0.026
r=THR	n=370 :prob=0.026
r=ARG	n=371 :prob=0.026
r=LEU	n=372 :prob=0.027
r=ILE	n=373 :prob=0.026
r=ASN	n=374 :prob=0.026
r=CYS	n=375 :prob=0.026
r=LYS	n=376 :prob=0.026
r=ASN	n=377 :prob=0.026
r=HIS	n=378 :prob=0.026
r=THR	n=379 :prob=0.026
r=ARG	n=380 :prob=0.026
r=PHE	n=381 :prob=0.026
r=PHE	n=382 :prob=0.026
r=HIS	n=383 :prob=0.026
r=LEU	n=384 :prob=0.026
r=LYS	n=385 :prob=0.031
r=GLU	n=386 :prob=0.040
r=LEU	n=387 :prob=0.028
r=SER	n=388 :prob=0.044
r=TYR	n=389 :prob=0.028
r=ARG	n=390 :prob=0.069
r=TYR	n=391 :prob=0.034
r=ASN	n=392 :prob=0.027
r=ARG	n=393 :prob=0.028
r=ILE	n=394 :prob=0.028
r=LEU	n=395 :prob=0.029
r=GLU	n=396 :prob=0.029
r=VAL	n=397 :prob=0.032
r=SER	n=398 :prob=0.028
r=PRO	n=399 :prob=0.027
r=PHE	n=400 :prob=0.027
r=ALA	n=401 :prob=0.027
r=PHE	n=402 :prob=0.030
r=SER	n=403 :prob=0.026
r=HIS	n=404 :prob=0.026
r=ALA	n=405 :prob=0.026
r=PRO	n=406 :prob=0.026
r=LYS	n=407 :prob=0.026
r=LEU	n=408 :prob=0.026
r=THR	n=409 :prob=0.026
r=THR	n=410 :prob=0.028
r=LEU	n=411 :prob=0.029
r=LYS	n=412 :prob=0.054
r=LEU	n=413 :prob=0.032
r=ASN	n=414 :prob=0.041
r=ILE	n=415 :prob=0.043
r=ASN	n=416 :prob=0.028
r=ILE	n=417 :prob=0.028
r=ILE	n=418 :prob=0.032
r=ALA	n=419 :prob=0.027
r=TYR	n=420 :prob=0.030
r=LEU	n=421 :prob=0.034
r=ASP	n=422 :prob=0.031
r=HIS	n=423 :prob=0.029
r=LYS	n=424 :prob=0.028
r=ALA	n=425 :prob=0.030
r=LEU	n=426 :prob=0.033
r=ASN	n=427 :prob=0.027
r=GLY	n=428 :prob=0.026
r=LEU	n=429 :prob=0.027
r=LYS	n=430 :prob=0.026
r=ASP	n=431 :prob=0.026
r=LEU	n=432 :prob=0.028
r=VAL	n=433 :prob=0.027
r=ILE	n=434 :prob=0.045
r=LEU	n=435 :prob=0.030
r=ARG	n=436 :prob=0.065
r=LEU	n=437 :prob=0.032
r=ASP	n=438 :prob=0.061
r=ASN	n=439 :prob=0.031
r=ASN	n=440 :prob=0.029
r=LEU	n=441 :prob=0.027
r=LEU	n=442 :prob=0.029
r=THR	n=443 :prob=0.026
r=ASP	n=444 :prob=0.027
r=LEU	n=445 :prob=0.027
r=TYR	n=446 :prob=0.027
r=ASN	n=447 :prob=0.029
r=ASP	n=448 :prob=0.027
r=SER	n=449 :prob=0.029
r=PHE	n=450 :prob=0.029
r=LYS	n=451 :prob=0.027
r=ASP	n=452 :prob=0.027
r=LEU	n=453 :prob=0.029
r=HIS	n=454 :prob=0.026
r=SER	n=455 :prob=0.026
r=LEU	n=456 :prob=0.027
r=GLN	n=457 :prob=0.027
r=THR	n=458 :prob=0.035
r=LEU	n=459 :prob=0.029
r=ASN	n=460 :prob=0.061
r=LEU	n=461 :prob=0.028
r=ARG	n=462 :prob=0.062
r=ASN	n=463 :prob=0.039
r=ASN	n=464 :prob=0.027
r=GLN	n=465 :prob=0.026
r=ILE	n=466 :prob=0.026
r=SER	n=467 :prob=0.026
r=VAL	n=468 :prob=0.026
r=ILE	n=469 :prob=0.026
r=PHE	n=470 :prob=0.026
r=ASN	n=471 :prob=0.029
r=ASN	n=472 :prob=0.029
r=THR	n=473 :prob=0.026
r=PHE	n=474 :prob=0.026
r=TYR	n=475 :prob=0.026
r=PHE	n=476 :prob=0.026
r=LEU	n=477 :prob=0.027
r=ARG	n=478 :prob=0.026
r=ASN	n=479 :prob=0.026
r=LEU	n=480 :prob=0.026
r=SER	n=481 :prob=0.027
r=ILE	n=482 :prob=0.031
r=LEU	n=483 :prob=0.028
r=ASP	n=484 :prob=0.096
r=LEU	n=485 :prob=0.027
r=GLY	n=486 :prob=0.061
r=GLY	n=487 :prob=0.037
r=ASN	n=488 :prob=0.026
r=LYS	n=489 :prob=0.026
r=ILE	n=490 :prob=0.026
r=ALA	n=491 :prob=0.026
r=HIS	n=492 :prob=0.026
r=LEU	n=493 :prob=0.026
r=MET	n=494 :prob=0.026
r=PRO	n=495 :prob=0.029
r=LEU	n=496 :prob=0.026
r=ALA	n=497 :prob=0.029
r=PHE	n=498 :prob=0.026
r=GLU	n=499 :prob=0.026
r=GLY	n=500 :prob=0.026
r=LEU	n=501 :prob=0.026
r=ASP	n=502 :prob=0.026
r=SER	n=503 :prob=0.026
r=LEU	n=504 :prob=0.026
r=LYS	n=505 :prob=0.026
r=ASN	n=506 :prob=0.039
r=LEU	n=507 :prob=0.028
r=TYR	n=508 :prob=0.090
r=LEU	n=509 :prob=0.027
r=ASP	n=510 :prob=0.049
r=ARG	n=511 :prob=0.039
r=ASN	n=512 :prob=0.026
r=ARG	n=513 :prob=0.026
r=LEU	n=514 :prob=0.026
r=GLY	n=515 :prob=0.026
r=LYS	n=516 :prob=0.026
r=ILE	n=517 :prob=0.026
r=ASP	n=518 :prob=0.026
r=GLY	n=519 :prob=0.026
r=GLN	n=520 :prob=0.026
r=LEU	n=521 :prob=0.026
r=ILE	n=522 :prob=0.026
r=GLY	n=523 :prob=0.026
r=SER	n=524 :prob=0.026
r=LEU	n=525 :prob=0.026
r=HIS	n=526 :prob=0.026
r=ARG	n=527 :prob=0.026
r=THR	n=528 :prob=0.026
r=LEU	n=529 :prob=0.026
r=GLN	n=530 :prob=0.027
r=VAL	n=531 :prob=0.028
r=LEU	n=532 :prob=0.027
r=ASP	n=533 :prob=0.029
r=LEU	n=534 :prob=0.027
r=GLN	n=535 :prob=0.030
r=GLY	n=536 :prob=0.026
r=ASN	n=537 :prob=0.026
r=PHE	n=538 :prob=0.026
r=ILE	n=539 :prob=0.026
r=ARG	n=540 :prob=0.026
r=TYR	n=541 :prob=0.026
r=LYS	n=542 :prob=0.026
r=THR	n=543 :prob=0.026
r=ASP	n=544 :prob=0.026
r=TYR	n=545 :prob=0.026
r=ALA	n=546 :prob=0.026
r=ARG	n=547 :prob=0.026
r=SER	n=548 :prob=0.026
r=PRO	n=549 :prob=0.026
r=PHE	n=550 :prob=0.026
r=VAL	n=551 :prob=0.026
r=ASN	n=552 :prob=0.026
r=LEU	n=553 :prob=0.026
r=THR	n=554 :prob=0.026
r=LYS	n=555 :prob=0.026
r=LEU	n=556 :prob=0.026
r=THR	n=557 :prob=0.027
r=ASP	n=558 :prob=0.028
r=LEU	n=559 :prob=0.027
r=LYS	n=560 :prob=0.033
r=LEU	n=561 :prob=0.027
r=ASP	n=562 :prob=0.029
r=GLY	n=563 :prob=0.026
r=GLN	n=564 :prob=0.026
r=ARG	n=565 :prob=0.027
r=PRO	n=566 :prob=0.026
r=TYR	n=567 :prob=0.026
r=GLY	n=568 :prob=0.026
r=ILE	n=569 :prob=0.026
r=THR	n=570 :prob=0.026
r=LEU	n=571 :prob=0.026
r=LEU	n=572 :prob=0.026
r=PRO	n=573 :prob=0.026
r=HIS	n=574 :prob=0.026
r=ALA	n=575 :prob=0.026
r=PHE	n=576 :prob=0.026
r=PHE	n=577 :prob=0.026
r=ARG	n=578 :prob=0.026
r=GLY	n=579 :prob=0.026
r=LEU	n=580 :prob=0.026
r=THR	n=581 :prob=0.026
r=SER	n=582 :prob=0.026
r=LEU	n=583 :prob=0.026
r=LYS	n=584 :prob=0.027
r=SER	n=585 :prob=0.027
r=LEU	n=586 :prob=0.027
r=TYR	n=587 :prob=0.032
r=LEU	n=588 :prob=0.027
r=THR	n=589 :prob=0.029
r=ASN	n=590 :prob=0.029
r=ASN	n=591 :prob=0.026
r=ARG	n=592 :prob=0.026
r=ILE	n=593 :prob=0.026
r=SER	n=594 :prob=0.026
r=SER	n=595 :prob=0.026
r=LEU	n=596 :prob=0.026
r=SER	n=597 :prob=0.026
r=SER	n=598 :prob=0.026
r=ASP	n=599 :prob=0.026
r=THR	n=600 :prob=0.026
r=PHE	n=601 :prob=0.026
r=ASP	n=602 :prob=0.026
r=ASP	n=603 :prob=0.026
r=LEU	n=604 :prob=0.026
r=LYS	n=605 :prob=0.026
r=ASN	n=606 :prob=0.026
r=LEU	n=607 :prob=0.026
r=THR	n=608 :prob=0.026
r=PHE	n=609 :prob=0.029
r=LEU	n=610 :prob=0.027
r=THR	n=611 :prob=0.029
r=LEU	n=612 :prob=0.027
r=ASP	n=613 :prob=0.030
r=ASP	n=614 :prob=0.027
r=SER	n=615 :prob=0.026
r=CYS	n=616 :prob=0.026
r=VAL	n=617 :prob=0.026
r=GLY	n=618 :prob=0.026
r=VAL	n=619 :prob=0.026
r=ALA	n=620 :prob=0.026
r=GLN	n=621 :prob=0.026
r=LEU	n=622 :prob=0.026
r=LYS	n=623 :prob=0.026
r=PRO	n=624 :prob=0.026
r=GLY	n=625 :prob=0.026
r=ILE	n=626 :prob=0.026
r=PHE	n=627 :prob=0.026
r=LYS	n=628 :prob=0.026
r=ASN	n=629 :prob=0.026
r=LEU	n=630 :prob=0.026
r=GLN	n=631 :prob=0.026
r=LYS	n=632 :prob=0.026
r=LEU	n=633 :prob=0.026
r=GLU	n=634 :prob=0.026
r=ILE	n=635 :prob=0.027
r=LEU	n=636 :prob=0.027
r=THR	n=637 :prob=0.030
r=VAL	n=638 :prob=0.027
r=GLU	n=639 :prob=0.032
r=ASN	n=640 :prob=0.027
r=MET	n=641 :prob=0.026
r=GLY	n=642 :prob=0.026
r=ILE	n=643 :prob=0.026
r=GLY	n=644 :prob=0.026
r=SER	n=645 :prob=0.026
r=PHE	n=646 :prob=0.026
r=SER	n=647 :prob=0.026
r=LYS	n=648 :prob=0.026
r=GLU	n=649 :prob=0.026
r=VAL	n=650 :prob=0.026
r=PHE	n=651 :prob=0.026
r=GLY	n=652 :prob=0.026
r=ASN	n=653 :prob=0.026
r=LEU	n=654 :prob=0.026
r=THR	n=655 :prob=0.026
r=GLY	n=656 :prob=0.026
r=LEU	n=657 :prob=0.026
r=LYS	n=658 :prob=0.026
r=LYS	n=659 :prob=0.030
r=LEU	n=660 :prob=0.027
r=ASN	n=661 :prob=0.030
r=LEU	n=662 :prob=0.027
r=ASN	n=663 :prob=0.029
r=LYS	n=664 :prob=0.027
r=ASN	n=665 :prob=0.026
r=THR	n=666 :prob=0.026
r=MET	n=667 :prob=0.026
r=GLN	n=668 :prob=0.026
r=THR	n=669 :prob=0.026
r=LEU	n=670 :prob=0.026
r=ASP	n=671 :prob=0.026
r=VAL	n=672 :prob=0.026
r=ASP	n=673 :prob=0.026
r=LEU	n=674 :prob=0.026
r=LEU	n=675 :prob=0.026
r=GLU	n=676 :prob=0.026
r=ASN	n=677 :prob=0.026
r=LEU	n=678 :prob=0.026
r=THR	n=679 :prob=0.026
r=ASN	n=680 :prob=0.026
r=LEU	n=681 :prob=0.026
r=GLN	n=682 :prob=0.026
r=TYR	n=683 :prob=0.029
r=LEU	n=684 :prob=0.026
r=ASP	n=685 :prob=0.029
r=VAL	n=686 :prob=0.026
r=ARG	n=687 :prob=0.029
r=GLY	n=688 :prob=0.026
r=THR	n=689 :prob=0.026
r=PRO	n=690 :prob=0.026
r=LEU	n=691 :prob=0.026
r=SER	n=692 :prob=0.026
r=CYS	n=693 :prob=0.026
r=ASN	n=694 :prob=0.026
r=CYS	n=695 :prob=0.026
r=PRO	n=696 :prob=0.026
r=ASN	n=697 :prob=0.026
r=SER	n=698 :prob=0.026
r=GLU	n=699 :prob=0.026
r=LEU	n=700 :prob=0.026
r=GLN	n=701 :prob=0.026
r=ASN	n=702 :prob=0.026
r=TRP	n=703 :prob=0.026
r=THR	n=704 :prob=0.026
r=LYS	n=705 :prob=0.026
r=ASN	n=706 :prob=0.026
r=GLU	n=707 :prob=0.026
r=ARG	n=708 :prob=0.026
r=VAL	n=709 :prob=0.026
r=GLN	n=710 :prob=0.026
r=ILE	n=711 :prob=0.026
r=VAL	n=712 :prob=0.027
r=TYR	n=713 :prob=0.026
r=LEU	n=714 :prob=0.026
r=TYR	n=715 :prob=0.026
r=ASN	n=716 :prob=0.026
r=LEU	n=717 :prob=0.026
r=THR	n=718 :prob=0.026
r=CYS	n=719 :prob=0.026
r=PRO	n=720 :prob=0.026
r=ASP	n=721 :prob=0.026
r=VAL	n=722 :prob=0.026
r=LYS	n=723 :prob=0.026
r=GLY	n=724 :prob=0.026
r=SER	n=725 :prob=0.026
r=TYR	n=726 :prob=0.026
r=PHE	n=727 :prob=0.026
r=TYR	n=728 :prob=0.026
r=ASN	n=729 :prob=0.026
r=PHE	n=730 :prob=0.026
r=ASP	n=731 :prob=0.026
r=ASN	n=732 :prob=0.026
r=HIS	n=733 :prob=0.026
r=VAL	n=734 :prob=0.026
r=CYS	n=735 :prob=0.026
r=SER	n=736 :prob=0.026
r=ASP	n=737 :prob=0.026
r=PHE	n=738 :prob=0.026
r=GLY	n=739 :prob=0.026
r=VAL	n=740 :prob=0.026
r=TYR	n=741 :prob=0.026
r=TRP	n=742 :prob=0.026
r=PHE	n=743 :prob=0.026
r=ALA	n=744 :prob=0.026
r=SER	n=745 :prob=0.026
r=THR	n=746 :prob=0.026
r=TYR	n=747 :prob=0.026
r=VAL	n=748 :prob=0.026
r=VAL	n=749 :prob=0.026
r=THR	n=750 :prob=0.026
r=LEU	n=751 :prob=0.026
r=VAL	n=752 :prob=0.026
r=LEU	n=753 :prob=0.026
r=THR	n=754 :prob=0.026
r=LEU	n=755 :prob=0.026
r=LEU	n=756 :prob=0.026
r=PRO	n=757 :prob=0.026
r=LEU	n=758 :prob=0.026
r=LEU	n=759 :prob=0.026
r=TYR	n=760 :prob=0.026
r=VAL	n=761 :prob=0.026
r=LYS	n=762 :prob=0.026
r=LEU	n=763 :prob=0.026
r=TYR	n=764 :prob=0.026
r=TRP	n=765 :prob=0.026
r=LYS	n=766 :prob=0.026
r=PHE	n=767 :prob=0.026
r=LYS	n=768 :prob=0.026
r=TYR	n=769 :prob=0.026
r=GLY	n=770 :prob=0.026
r=TYR	n=771 :prob=0.026
r=TYR	n=772 :prob=0.026
r=VAL	n=773 :prob=0.026
r=PHE	n=774 :prob=0.026
r=ARG	n=775 :prob=0.026
r=SER	n=776 :prob=0.026
r=TRP	n=777 :prob=0.026
r=PHE	n=778 :prob=0.026
r=GLY	n=779 :prob=0.026
r=GLU	n=780 :prob=0.026
r=GLN	n=781 :prob=0.026
r=TRP	n=782 :prob=0.026
r=ARG	n=783 :prob=0.026
r=ARG	n=784 :prob=0.026
r=LEU	n=785 :prob=0.026
r=ARG	n=786 :prob=0.026
r=GLU	n=787 :prob=0.026
r=GLU	n=788 :prob=0.026
r=GLU	n=789 :prob=0.026
r=GLU	n=790 :prob=0.026
r=ARG	n=791 :prob=0.026
r=CYS	n=792 :prob=0.026
r=THR	n=793 :prob=0.026
r=TYR	n=794 :prob=0.026
r=ASP	n=795 :prob=0.026
r=ALA	n=796 :prob=0.026
r=PHE	n=797 :prob=0.026
r=ILE	n=798 :prob=0.026
r=SER	n=799 :prob=0.026
r=TYR	n=800 :prob=0.026
r=ASN	n=801 :prob=0.026
r=SER	n=802 :prob=0.026
r=ALA	n=803 :prob=0.026
r=ASP	n=804 :prob=0.026
r=GLU	n=805 :prob=0.026
r=ALA	n=806 :prob=0.026
r=TRP	n=807 :prob=0.026
r=VAL	n=808 :prob=0.026
r=MET	n=809 :prob=0.026
r=GLU	n=810 :prob=0.026
r=GLN	n=811 :prob=0.026
r=LEU	n=812 :prob=0.026
r=LEU	n=813 :prob=0.026
r=PRO	n=814 :prob=0.026
r=ASN	n=815 :prob=0.026
r=LEU	n=816 :prob=0.026
r=GLU	n=817 :prob=0.026
r=GLY	n=818 :prob=0.026
r=SER	n=819 :prob=0.026
r=GLY	n=820 :prob=0.026
r=PHE	n=821 :prob=0.026
r=ARG	n=822 :prob=0.026
r=LEU	n=823 :prob=0.026
r=CYS	n=824 :prob=0.026
r=LEU	n=825 :prob=0.026
r=HIS	n=826 :prob=0.026
r=HIS	n=827 :prob=0.026
r=ARG	n=828 :prob=0.026
r=ASP	n=829 :prob=0.026
r=PHE	n=830 :prob=0.026
r=GLU	n=831 :prob=0.026
r=PRO	n=832 :prob=0.026
r=GLY	n=833 :prob=0.026
r=ARG	n=834 :prob=0.026
r=ASN	n=835 :prob=0.026
r=ILE	n=836 :prob=0.026
r=VAL	n=837 :prob=0.026
r=ASP	n=838 :prob=0.026
r=ASN	n=839 :prob=0.026
r=ILE	n=840 :prob=0.026
r=VAL	n=841 :prob=0.026
r=ALA	n=842 :prob=0.026
r=ALA	n=843 :prob=0.026
r=VAL	n=844 :prob=0.026
r=TYR	n=845 :prob=0.026
r=ASN	n=846 :prob=0.026
r=SER	n=847 :prob=0.026
r=ARG	n=848 :prob=0.026
r=LYS	n=849 :prob=0.026
r=THR	n=850 :prob=0.026
r=VAL	n=851 :prob=0.026
r=CYS	n=852 :prob=0.026
r=VAL	n=853 :prob=0.026
r=VAL	n=854 :prob=0.026
r=SER	n=855 :prob=0.026
r=GLN	n=856 :prob=0.026
r=ASN	n=857 :prob=0.026
r=PHE	n=858 :prob=0.026
r=LEU	n=859 :prob=0.026
r=ARG	n=860 :prob=0.026
r=SER	n=861 :prob=0.026
r=GLU	n=862 :prob=0.026
r=TRP	n=863 :prob=0.026
r=CYS	n=864 :prob=0.026
r=SER	n=865 :prob=0.026
r=LEU	n=866 :prob=0.026
r=GLU	n=867 :prob=0.026
r=ILE	n=868 :prob=0.026
r=GLN	n=869 :prob=0.026
r=LEU	n=870 :prob=0.026
r=ALA	n=871 :prob=0.026
r=SER	n=872 :prob=0.026
r=TYR	n=873 :prob=0.026
r=ARG	n=874 :prob=0.026
r=LEU	n=875 :prob=0.026
r=PHE	n=876 :prob=0.026
r=ASP	n=877 :prob=0.026
r=GLU	n=878 :prob=0.026
r=MET	n=879 :prob=0.026
r=GLN	n=880 :prob=0.026
r=ASP	n=881 :prob=0.026
r=VAL	n=882 :prob=0.026
r=LEU	n=883 :prob=0.026
r=LEU	n=884 :prob=0.026
r=LEU	n=885 :prob=0.026
r=VAL	n=886 :prob=0.026
r=PHE	n=887 :prob=0.026
r=LEU	n=888 :prob=0.026
r=GLU	n=889 :prob=0.026
r=TYR	n=890 :prob=0.026
r=ILE	n=891 :prob=0.026
r=HIS	n=892 :prob=0.026
r=GLU	n=893 :prob=0.026
r=ARG	n=894 :prob=0.026
r=GLN	n=895 :prob=0.026
r=LEU	n=896 :prob=0.026
r=SER	n=897 :prob=0.026
r=ALA	n=898 :prob=0.026
r=TYR	n=899 :prob=0.026
r=HIS	n=900 :prob=0.026
r=ARG	n=901 :prob=0.026
r=MET	n=902 :prob=0.026
r=ARG	n=903 :prob=0.026
r=LYS	n=904 :prob=0.026
r=VAL	n=905 :prob=0.026
r=MET	n=906 :prob=0.026
r=LEU	n=907 :prob=0.026
r=LYS	n=908 :prob=0.026
r=LYS	n=909 :prob=0.026
r=THR	n=910 :prob=0.026
r=TYR	n=911 :prob=0.026
r=ILE	n=912 :prob=0.026
r=GLN	n=913 :prob=0.026
r=TRP	n=914 :prob=0.026
r=PRO	n=915 :prob=0.026
r=GLY	n=916 :prob=0.026
r=VAL	n=917 :prob=0.026
r=ASP	n=918 :prob=0.026
r=CYS	n=919 :prob=0.026
r=THR	n=920 :prob=0.026
r=ASP	n=921 :prob=0.026
r=PRO	n=922 :prob=0.026
r=ASN	n=923 :prob=0.026
r=LYS	n=924 :prob=0.026
r=ALA	n=925 :prob=0.026
r=ARG	n=926 :prob=0.026
r=GLU	n=927 :prob=0.026
r=LEU	n=928 :prob=0.026
r=PHE	n=929 :prob=0.026
r=TRP	n=930 :prob=0.026
r=LYS	n=931 :prob=0.026
r=GLN	n=932 :prob=0.026
r=LEU	n=933 :prob=0.026
r=LYS	n=934 :prob=0.026
r=ARG	n=935 :prob=0.026
r=ALA	n=936 :prob=0.026
r=LEU	n=937 :prob=0.026
r=ARG	n=938 :prob=0.026
r=SER	n=939 :prob=0.026
r=SER	n=940 :prob=0.026
r=ASN	n=941 :prob=0.026
r=SER	n=942 :prob=0.026
r=LYS	n=943 :prob=0.026
r=SER	n=944 :prob=0.026
r=GLN	n=945 :prob=0.026
r=ASP	n=946 :prob=0.026
r=GLU	n=947 :prob=0.026
r=GLU	n=948 :prob=0.026
r=GLN	n=949 :prob=0.026
r=VAL	n=950 :prob=0.026
r=ASP	n=951 :prob=0.026
r=GLU	n=952 :prob=0.026
r=ASN	n=953 :prob=0.026
r=ASP	n=954 :prob=0.026
r=GLN	n=955 :prob=0.026
r=ASN	n=956 :prob=0.026
r=GLU	n=957 :prob=0.026
r=GLN	n=958 :prob=0.026
r=GLN	n=959 :prob=0.026
r=GLN	n=960 :prob=0.026
r=ASP	n=961 :prob=0.026
r=ASP	n=962 :prob=0.026
r=GLN	n=963 :prob=0.026
r=ALA	n=964 :prob=0.026
r=GLN	n=965 :prob=0.026
r=MET	n=966 :prob=0.026
r=ASP	n=967 :prob=0.026
r=ASP	n=968 :prob=0.026
r=GLU	n=969 :prob=0.026
r=PRO	n=970 :prob=0.026
r=TYR	n=971 :prob=0.026
r=TYR	n=972 :prob=0.026
r=LEU	n=973 :prob=0.026
r=MET	n=974 :prob=0.026
r=PRO	n=975 :prob=0.026
