# Supplementary material for: Variation in selection constraints on teleost TLRs with emphasis on their repertoire in the Walking catfish, Clarias batrachus
Source: Sci Rep. 2020 Dec 7;10:21394. doi: 10.1038/s41598-020-78347-6 (PMC7721727; doi:10.1038/s41598-020-78347-6)
Supplement: Supplementary file 33 — Supplementary Information 33. [file 41598_2020_78347_MOESM33_ESM.zip › T21/struct/S511005_results/threading2.pdb]

Rank   :2 Template name:3j0a_A
REMARK :Column 1 -  30 present Atom & Residue records of query sequence.
REMARK :Column 31 - 54 present XYZ coordinates of query sequence obtained after threading alignment.
REMARK :Column 55 - 59 present residue number in Template
REMARK :Column 60 - 59 present residue name of Template
ATOM   1001  CA  ASP    57     116.383 105.353  82.425    1 SER
ATOM   1002  CA  ILE    58     114.371 107.923  84.378    2 CYS
ATOM   1003  CA  PRO    59     112.282 109.578  81.655    3 SER
ATOM   1004  CA  ALA    60     111.697 108.485  78.055    4 PHE
ATOM   1005  CA  SER    61     113.511 110.730  75.556    5 ASP
ATOM   1006  CA  ALA    62     115.221 113.219  77.872    6 GLY
ATOM   1007  CA  THR    63     116.433 111.768  81.167    7 ARG
ATOM   1008  CA  THR    64     118.851 108.838  81.022    8 ILE
ATOM   1009  CA  LEU    65     121.048 107.593  83.869    9 ALA
ATOM   1010  CA  THR    66     123.925 105.109  84.074   10 PHE
ATOM   1011  CA  ILE    67     124.658 104.371  87.729   11 TYR
ATOM   1012  CA  SER    68     127.725 102.112  87.888   12 ARG
ATOM   1013  CA  ASP    69     127.970  99.903  84.799   13 PHE
ATOM   1014  CA  CYS    70     131.794  99.934  84.476   14 CYS
ATOM   1015  CA  THR    71     132.143 101.254  80.968   15 ASN
ATOM   1016  CA  LEU    72     135.353 102.323  79.223   16 LEU
ATOM   1017  CA  VAL    73     134.061 104.788  76.605   17 THR
ATOM   1018  CA  ASN    74     130.945 106.961  76.748   18 GLN
ATOM   1019  CA  ILE    75     127.535 105.553  75.808   19 VAL
ATOM   1020  CA  PRO    76     126.661 106.336  72.156   20 PRO
ATOM   1021  CA  SER    81     123.308 104.514  72.270   21 GLN
ATOM   1022  CA  HIS    82     121.788 107.600  73.931   22 VAL
ATOM   1023  CA  LEU    83     119.810 110.075  71.796   23 LEU
ATOM   1024  CA  PRO    84     120.887 113.591  70.917   24 ASN
ATOM   1025  CA  GLU    85     117.904 115.017  72.771   25 THR
ATOM   1026  CA  LEU    86     119.062 113.670  76.135   26 THR
ATOM   1027  CA  ARG    87     119.008 116.676  78.493   27 GLU
ATOM   1028  CA  THR    88     120.062 114.896  81.710   28 ARG
ATOM   1029  CA  LEU    89     122.990 112.459  81.471   29 LEU
ATOM   1030  CA  LEU    90     124.636 110.786  84.458   30 LEU
ATOM   1031  CA  LEU    91     127.888 108.829  84.187   31 LEU
ATOM   1032  CA  THR    92     129.307 107.964  87.605   32 SER
ATOM   1033  CA  ASN    93     131.097 105.039  89.258   33 PHE
ATOM   1034  CA  ASN    94     132.916 104.345  85.979   34 ASN
ATOM   1035  CA  HIS    95     136.331 104.929  84.411   35 TYR
ATOM   1036  CA  MET    96     137.503 106.740  81.273   36 ILE
ATOM   1037  CA  ARG    97     140.829 108.152  82.536   37 ARG
ATOM   1038  CA  TYR    98     142.215 109.767  79.371   38 THR
ATOM   1039  CA  ILE    99     139.800 112.413  78.106   39 VAL
ATOM   1040  CA  GLN   100     140.676 113.237  74.490   40 THR
ATOM   1041  CA  GLU   101     139.232 115.994  72.288   41 ALA
ATOM   1042  CA  ASP   102     135.741 115.532  70.797   42 SER
ATOM   1043  CA  GLY   103     134.470 113.574  73.801   43 SER
ATOM   1044  CA  PHE   104     130.730 114.128  73.397   44 PHE
ATOM   1045  CA  ALA   105     129.973 115.402  69.876   45 PRO
ATOM   1046  CA  ASN   106     126.812 113.284  70.116   46 PHE
ATOM   1047  CA  LEU   107     124.628 114.934  72.757   47 LEU
ATOM   1048  CA  ARG   108     124.256 118.704  72.317   48 GLU
ATOM   1049  CA  TYR   109     121.118 119.373  74.357   49 GLN
ATOM   1050  CA  LEU   110     122.646 118.699  77.773   50 LEU
ATOM   1051  CA  ARG   111     122.048 120.601  81.000   51 GLN
ATOM   1052  CA  THR   112     122.653 118.215  83.905   52 LEU
ATOM   1053  CA  LEU   113     125.931 116.546  82.922   53 LEU
ATOM   1054  CA  ASN   114     127.277 115.175  86.208   54 GLU
ATOM   1055  CA  LEU   115     130.638 113.878  84.988   55 LEU
ATOM   1056  CA  SER   116     133.531 113.324  87.368   56 GLY
ATOM   1057  CA  SER   117     131.972 111.423  90.283   57 SER
ATOM   1058  CA  ASN   118     134.819 109.022  91.155   58 GLN
ATOM   1059  CA  TYR   119     135.414 108.618  87.407   59 TYR
ATOM   1060  CA  ILE   120     139.120 108.738  88.327   60 THR
ATOM   1061  CA  VAL   121     140.124 111.016  85.410   61 PRO
ATOM   1062  CA  SER   122     143.885 111.316  84.930   62 LEU
ATOM   1063  CA  LEU   123     141.967 116.450  80.402   64 ILE
ATOM   1064  CA  ASN   124     142.577 117.553  76.810   65 ASP
ATOM   1065  CA  SER   125     141.222 120.595  74.977   66 LYS
ATOM   1066  CA  TYR   126     137.981 120.668  72.968   67 GLU
ATOM   1067  CA  MET   127     136.541 118.259  75.548   68 ALA
ATOM   1068  CA  PHE   128     133.278 120.183  75.911   69 PHE
ATOM   1069  CA  HIS   129     133.125 122.044  72.585   70 ARG
ATOM   1070  CA  ASP   130     129.737 120.723  71.465   71 ASN
ATOM   1071  CA  LEU   131     127.923 121.615  74.700   72 LEU
ATOM   1072  CA  GLN   132     126.726 125.262  74.520   73 PRO
ATOM   1073  CA  ASN   133     123.539 124.665  76.528   74 ASN
ATOM   1074  CA  LEU   134     125.615 122.891  79.178   75 LEU
ATOM   1075  CA  SER   135     124.241 124.231  82.473   76 ARG
ATOM   1076  CA  LYS   136     126.207 122.554  85.262   77 ILE
ATOM   1077  CA  LEU   137     129.059 120.044  85.536   78 LEU
ATOM   1078  CA  ILE   138     129.989 118.134  88.694   79 ASP
ATOM   1079  CA  LEU   139     133.556 116.818  88.839   80 LEU
ATOM   1080  CA  ALA   140     133.237 115.210  92.266   81 GLY
ATOM   1081  CA  ASP   141     135.926 113.026  93.841   82 SER
ATOM   1082  CA  ASN   142     138.205 113.189  90.798   83 SER
ATOM   1083  CA  ARG   143     141.993 112.996  90.523   84 LYS
ATOM   1084  CA  LEU   144     143.175 115.276  87.715   85 ILE
ATOM   1085  CA  LYS   145     146.924 115.947  87.502   86 TYR
ATOM   1086  CA  ASN   146     147.436 117.948  84.302   87 PHE
ATOM   1087  CA  ILE   147     145.162 120.933  83.686   88 LEU
ATOM   1088  CA  SER   148     144.974 122.199  80.102   89 HIS
ATOM   1089  CA  SER   149     144.359 125.975  79.599   90 PRO
ATOM   1090  CA  ASP   150     141.685 125.555  76.901   91 ASP
ATOM   1091  CA  SER   151     139.785 122.599  78.367   92 ALA
ATOM   1092  CA  PHE   152     136.482 124.247  79.298   93 PHE
ATOM   1093  CA  SER   153     136.076 126.096  76.001   94 GLN
ATOM   1094  CA  SER   154     132.657 126.268  74.346   95 GLY
ATOM   1095  CA  LEU   155     130.693 126.398  77.607   96 LEU
ATOM   1096  CA  SER   156     128.693 129.601  77.215   97 PHE
ATOM   1097  CA  LYS   157     125.724 128.734  79.432   98 HIS
ATOM   1098  CA  LEU   158     127.813 127.352  82.308   99 LEU
ATOM   1099  CA  GLN   159     126.523 128.574  85.662  100 PHE
ATOM   1100  CA  PHE   160     127.517 126.300  88.569  101 GLU
ATOM   1101  CA  LEU   161     130.539 123.975  88.658  102 LEU
ATOM   1102  CA  ASP   162     131.271 121.542  91.494  103 ARG
ATOM   1103  CA  LEU   163     134.971 120.734  91.916  104 LEU
ATOM   1104  CA  ARG   164     134.578 118.733  95.130  105 TYR
ATOM   1105  CA  LYS   165     137.839 116.820  95.659  106 PHE
ATOM   1106  CA  ASN   166     139.084 117.335  92.099  107 CYS
ATOM   1107  CA  GLU   167     142.524 116.324  93.343  108 GLY
ATOM   1108  CA  LEU   168     144.269 119.690  93.166  109 LEU
ATOM   1109  CA  MET   169     147.931 118.651  93.293  110 SER
ATOM   1110  CA  ASN   170     148.465 121.992  91.555  111 ASP
ATOM   1111  CA  PHE   171     146.979 124.072  94.377  112 ALA
ATOM   1112  CA  SER   172     147.427 127.652  93.108  113 VAL
ATOM   1113  CA  ALA   173     144.384 129.040  91.294  114 LEU
ATOM   1114  CA  VAL   174     146.421 131.339  89.046  115 LYS
ATOM   1115  CA  VAL   175     146.698 128.557  86.473  116 ASP
ATOM   1116  CA  HIS   176     142.916 128.204  86.676  117 GLY
ATOM   1117  CA  SER   177     140.978 128.732  83.471  118 TYR
ATOM   1118  CA  ILE   178     137.544 130.158  84.221  119 PHE
ATOM   1119  CA  SER   179     137.866 133.301  82.099  120 ARG
ATOM   1120  CA  ASN   180     135.574 132.406  79.193  121 ASN
ATOM   1121  CA  LEU   181     132.863 131.590  81.745  122 LEU
ATOM   1122  CA  LYS   182     130.758 134.766  82.020  123 LYS
ATOM   1123  CA  GLU   183     127.619 132.973  83.176  124 ALA
ATOM   1124  CA  LEU   184     129.725 131.351  85.889  125 LEU
ATOM   1125  CA  LYS   185     127.562 132.020  88.955  126 THR
ATOM   1126  CA  SER   186     128.266 129.416  91.632  127 ARG
ATOM   1127  CA  LEU   187     131.832 128.155  91.319  128 LEU
ATOM   1128  CA  ASP   188     132.449 125.599  94.078  129 ASP
ATOM   1129  CA  ILE   189     135.871 124.456  95.286  130 LEU
ATOM   1130  CA  SER   190     135.778 122.052  98.243  131 SER
ATOM   1131  CA  SER   191     138.115 119.382  99.618  132 LYS
ATOM   1132  CA  ASN   192     140.965 120.952  97.605  133 ASN
ATOM   1133  CA  LYS   193     144.495 122.001  98.669  134 GLN
ATOM   1134  CA  LEU   194     144.516 125.722  97.841  135 ILE
ATOM   1135  CA  VAL   195     147.304 127.431  99.811  136 ARG
ATOM   1136  CA  THR   196     146.797 131.041  98.708  137 SER
ATOM   1137  CA  LEU   197     143.481 132.890  98.928  138 LEU
ATOM   1138  CA  TYR   198     143.424 135.986  90.366  141 HIS
ATOM   1139  CA  HIS   199     142.523 138.951  88.074  142 PRO
ATOM   1140  CA  SER   200     140.179 136.591  86.212  143 SER
ATOM   1141  CA  ASP   201     137.507 137.147  88.911  144 PHE
ATOM   1142  CA  ARG   202     137.181 140.649  87.463  145 GLY
ATOM   1143  CA  LEU   203     135.501 139.309  84.338  146 LYS
ATOM   1144  CA  PRO   204     133.249 137.196  86.539  147 LEU
ATOM   1145  CA  GLN   205     130.238 139.493  86.914  148 ASN
ATOM   1146  CA  SER   206     127.562 136.821  87.376  149 SER
ATOM   1147  CA  LEU   207     129.807 135.226  90.015  150 LEU
ATOM   1148  CA  SER   208     127.465 135.083  93.021  151 LYS
ATOM   1149  CA  CYS   209     128.755 132.338  95.311  152 SER
ATOM   1150  CA  LEU   210     131.838 130.201  95.944  153 ILE
ATOM   1151  CA  TYR   211     132.545 127.647  98.698  154 ASP
ATOM   1152  CA  LEU   212     136.218 127.570  99.732  155 PHE
ATOM   1153  CA  GLY   213     136.207 124.719 102.238  156 SER
ATOM   1154  CA  ASN   214     138.795 122.128 103.270  157 SER
ATOM   1155  CA  ASN   215     141.791 123.657 101.484  158 ASN
ATOM   1156  CA  MET   216     144.695 125.065 103.557  159 GLN
ATOM   1157  CA  LEU   217     145.264 128.865 103.375  160 ILE
ATOM   1158  CA  THR   218     147.173 130.186 106.409  161 PHE
ATOM   1159  CA  THR   219     147.698 133.933 105.938  162 LEU
ATOM   1160  CA  LEU   220     145.191 136.347 104.380  163 VAL
ATOM   1161  CA  GLU   221     147.037 139.490 103.289  164 CYS
ATOM   1162  CA  CYS   222     145.491 142.634 101.837  165 GLU
ATOM   1163  CA  ARG   223     147.041 142.107  98.416  166 HIS
ATOM   1164  CA  ASN   224     145.026 138.884  98.159  167 GLU
ATOM   1165  CA  ASP   225     141.806 140.907  97.912  168 LEU
ATOM   1166  CA  SER   226     142.548 143.438  95.158  169 GLU
ATOM   1167  CA  LEU   227     140.036 142.183  92.523  170 PRO
ATOM   1168  CA  SER   228     133.952 145.707  91.311  174 LYS
ATOM   1169  CA  SER   229     131.464 148.361  92.438  175 THR
ATOM   1170  CA  VAL   230     128.412 146.097  92.263  176 LEU
ATOM   1171  CA  LYS   231     128.792 142.337  92.736  177 SER
ATOM   1172  CA  VAL   232     127.455 139.960  95.399  178 PHE
ATOM   1173  CA  LEU   233     129.955 137.457  96.831  179 PHE
ATOM   1174  CA  ASP   234     129.177 134.591  99.196  180 SER
ATOM   1175  CA  LEU   235     132.742 134.079 100.440  181 LEU
ATOM   1176  CA  SER   236     132.497 130.744 102.252  182 ALA
ATOM   1177  CA  PHE   237     136.209 130.428 102.998  183 ALA
ATOM   1178  CA  ASN   238     138.037 129.413 106.178  184 ASN
ATOM   1179  CA  THR   239     135.676 126.458 106.584  185 SER
ATOM   1180  CA  ARG   240     137.522 123.565 108.262  186 LEU
ATOM   1181  CA  LEU   241     141.004 124.983 107.691  187 TYR
ATOM   1182  CA  SER   242     144.166 125.188 109.819  188 SER
ATOM   1183  CA  ASN   243     144.920 128.932 109.614  189 ARG
ATOM   1184  CA  GLN   244     147.054 130.749 112.200  190 VAL
ATOM   1185  CA  ALA   245     147.120 134.521 111.660  191 SER
ATOM   1186  CA  PHE   246     146.258 137.355 109.268  192 VAL
ATOM   1187  CA  PHE   247     147.137 140.992 108.515  193 ASP
ATOM   1188  CA  GLY   248     145.615 144.141 110.042  194 TRP
ATOM   1189  CA  LEU   249     145.997 147.919 109.866  195 GLY
ATOM   1190  CA  ASN   250     147.946 148.926 106.752  196 LYS
ATOM   1191  CA  LEU   251     146.670 151.685 104.440  197 CYS
ATOM   1192  CA  SER   252     143.246 150.034 104.128  198 MET
ATOM   1193  CA  ASN   253     141.889 146.938 105.914  199 ASN
ATOM   1194  CA  LEU   254     129.932 140.736 100.627  206 LEU
ATOM   1195  CA  THR   255     126.775 138.641 100.340  207 GLU
ATOM   1196  CA  TYR   256     127.670 135.762 102.657  208 ILE
ATOM   1197  CA  LEU   257     130.667 135.053 104.894  209 LEU
ATOM   1198  CA  ARG   258     131.088 131.630 106.519  210 ASP
ATOM   1199  CA  LEU   259     133.734 130.706 109.102  211 VAL
ATOM   1200  CA  ARG   260     132.751 127.147 109.985  212 SER
ATOM   1201  CA  SER   261     135.713 126.128 112.141  213 GLY
ATOM   1202  CA  THR   262     138.737 128.381 111.635  214 ASN
ATOM   1203  CA  ASN   263     141.454 128.301 114.285  215 GLY
ATOM   1204  CA  ILE   264     142.630 125.760 116.856  216 TRP
ATOM   1205  CA  SER   265     142.526 127.935 119.985  217 THR
ATOM   1206  CA  LEU   270     140.546 130.988 121.087  218 VAL
ATOM   1207  CA  ASN   271     143.741 133.027 121.425  219 ASP
ATOM   1208  CA  GLN   272     144.633 132.879 117.727  220 ILE
ATOM   1209  CA  THR   273     141.037 133.401 116.601  221 THR
ATOM   1210  CA  LYS   274     140.869 136.838 118.225  222 GLY
ATOM   1211  CA  GLY   275     143.410 138.449 115.838  223 ASN
ATOM   1212  CA  MET   276     141.174 137.430 112.940  224 PHE
ATOM   1213  CA  MET   277     138.270 139.403 114.348  225 SER
ATOM   1214  CA  THR   278     140.548 142.440 114.337  226 ASN
ATOM   1215  CA  TRP   279     141.025 142.098 110.566  227 ALA
ATOM   1216  CA  TYR   280     137.350 141.809 109.638  228 ILE
ATOM   1217  CA  ILE   281     136.862 145.311 111.032  229 SER
ATOM   1218  CA  ASP   282     135.001 147.923 108.961  230 LYS
ATOM   1219  CA  PHE   283     133.233 145.458 106.658  231 SER
ATOM   1220  CA  SER   284     129.675 145.615 105.306  232 GLN
ATOM   1221  CA  GLY   285     128.462 142.010 105.161  233 ALA
ATOM   1222  CA  LEU   286     124.873 140.778 104.938  234 PHE
ATOM   1223  CA  GLY   287     125.417 137.531 106.844  235 SER
ATOM   1224  CA  LEU   288     128.065 136.108 109.170  236 LEU
ATOM   1225  CA  THR   289     127.803 132.554 110.556  237 ILE
ATOM   1226  CA  GLU   290     130.072 131.636 113.476  238 LEU
ATOM   1227  CA  ASN   306     129.367 127.904 113.507  239 ALA
ATOM   1228  CA  LYS   307     131.119 124.808 114.862  240 HIS
ATOM   1229  CA  TYR   308     132.801 126.361 117.900  241 HIS
ATOM   1230  CA  ILE   309     130.656 128.430 120.291  242 ILE
ATOM   1231  CA  LYS   310     129.522 126.007 123.014  243 MET
ATOM   1232  CA  ARG   311     128.048 128.754 125.187  244 GLY
ATOM   1233  CA  ILE   312     126.510 132.210 124.834  245 ALA
ATOM   1234  CA  LEU   313     126.912 135.282 127.020  246 GLY
ATOM   1235  CA  LEU   314     128.208 138.854 127.339  247 PHE
ATOM   1236  CA  GLN   315     130.969 137.719 125.028  248 GLY
ATOM   1237  CA  LYS   316     131.839 134.162 125.986  249 PHE
ATOM   1238  CA  ASN   317     133.360 131.621 123.606  250 HIS
ATOM   1239  CA  LYS   318     135.969 129.410 125.277  251 ASN
ATOM   1240  CA  LEU   319     138.261 131.079 127.816  252 ILE
ATOM   1241  CA  LYS   320     136.845 133.934 129.910  253 LYS
ATOM   1242  CA  GLY   321     139.935 136.067 129.308  254 ASP
ATOM   1243  CA  LEU   322     140.554 136.254 125.522  255 PRO
ATOM   1244  CA  ASN   323     136.826 136.074 124.745  256 ASP
ATOM   1245  CA  ASN   324     136.448 139.831 125.271  257 GLN
ATOM   1246  CA  ASN   325     138.610 140.856 122.287  258 ASN
ATOM   1247  CA  THR   326     136.255 139.033 119.912  259 THR
ATOM   1248  CA  LEU   327     133.150 141.238 120.071  260 PHE
ATOM   1249  CA  SER   328     135.522 144.205 120.232  261 ALA
ATOM   1250  CA  ASP   329     136.084 144.077 116.476  262 GLY
ATOM   1251  CA  CYS   330     132.540 143.200 115.429  263 LEU
ATOM   1252  CA  PRO   331     131.242 146.180 117.411  264 ALA
ATOM   1253  CA  ARG   332     132.322 148.733 114.795  265 ARG
ATOM   1254  CA  LYS   357     131.007 146.668 111.883  266 SER
ATOM   1255  CA  TYR   358     127.238 146.651 111.437  267 SER
ATOM   1256  CA  LEU   359     126.211 142.996 111.279  268 VAL
ATOM   1257  CA  ALA   360     122.783 142.285 109.803  269 ARG
ATOM   1258  CA  LYS   361     122.603 138.487 109.824  270 HIS
ATOM   1259  CA  LEU   362     124.121 136.201 112.444  271 LEU
ATOM   1260  CA  ILE   363     123.770 132.409 112.423  272 ASP
ATOM   1261  CA  VAL   364     125.110 129.753 114.793  273 LEU
ATOM   1262  CA  GLU   365     124.139 126.417 113.240  274 SER
ATOM   1263  CA  HIS   366     125.630 123.108 114.458  275 HIS
ATOM   1264  CA  ASN   367     127.305 125.091 117.226  276 GLY
ATOM   1265  CA  HIS   368     126.090 122.846 120.049  277 PHE
ATOM   1266  CA  PHE   369     125.199 125.832 122.251  278 VAL
ATOM   1267  CA  THR   370     124.267 124.154 125.548  279 PHE
ATOM   1268  CA  ARG   371     123.624 127.200 127.766  280 SER
ATOM   1269  CA  LEU   372     122.630 130.662 126.558  281 LEU
ATOM   1270  CA  ILE   373     123.621 133.201 129.198  282 ASN
ATOM   1271  CA  ASN   374     121.950 136.548 129.782  283 SER
ATOM   1272  CA  LYS   376     122.474 139.306 127.210  284 ARG
ATOM   1273  CA  ASN   377     124.287 137.793 124.213  285 VAL
ATOM   1274  CA  HIS   378     123.740 140.044 121.196  286 PHE
ATOM   1275  CA  THR   379     123.980 143.496 122.778  287 GLU
ATOM   1276  CA  ARG   380     126.694 145.098 120.662  288 THR
ATOM   1277  CA  PHE   381     124.860 144.120 117.470  289 LEU
ATOM   1278  CA  PHE   382     121.540 145.970 117.458  290 LYS
ATOM   1279  CA  HIS   383     121.531 146.313 113.672  291 ASP
ATOM   1280  CA  LEU   384     120.915 142.572 113.415  292 LEU
ATOM   1281  CA  LYS   385     117.892 142.582 111.096  293 LYS
ATOM   1282  CA  GLU   386     117.735 138.767 110.958  294 VAL
ATOM   1283  CA  LEU   387     119.165 135.916 113.054  295 LEU
ATOM   1284  CA  SER   388     119.369 132.123 112.756  296 ASN
ATOM   1285  CA  TYR   389     119.901 129.140 115.079  297 LEU
ATOM   1286  CA  ARG   390     119.579 125.684 113.501  298 ALA
ATOM   1287  CA  TYR   391     120.390 122.365 115.217  299 TYR
ATOM   1288  CA  ASN   392     121.307 123.347 118.770  300 ASN
ATOM   1289  CA  ARG   393     120.572 122.397 122.426  301 LYS
ATOM   1290  CA  ILE   394     119.528 125.523 124.285  302 ILE
ATOM   1291  CA  LEU   395     118.601 125.140 127.932  303 ASN
ATOM   1292  CA  GLU   396     119.505 128.379 129.685  304 LYS
ATOM   1293  CA  VAL   397     117.130 131.153 128.516  305 ILE
ATOM   1294  CA  SER   398     117.327 134.381 130.630  306 ALA
ATOM   1295  CA  PRO   399     114.830 137.213 130.537  307 ASP
ATOM   1296  CA  PHE   400     117.692 139.384 129.208  308 GLU
ATOM   1297  CA  ALA   401     118.978 136.878 126.626  309 ALA
ATOM   1298  CA  PHE   402     117.372 138.223 123.421  310 PHE
ATOM   1299  CA  SER   403     118.030 141.784 124.663  311 TYR
ATOM   1300  CA  HIS   404     119.885 144.047 122.239  312 GLY
ATOM   1301  CA  ALA   405     117.906 142.859 119.226  313 LEU
ATOM   1302  CA  PRO   406     116.004 146.109 118.689  314 ASP
ATOM   1303  CA  LYS   407     114.906 145.278 115.135  315 ASN
ATOM   1304  CA  LEU   408     114.606 141.546 114.436  316 LEU
ATOM   1305  CA  THR   409     112.526 140.066 111.602  317 GLN
ATOM   1306  CA  THR   410     113.547 136.463 110.901  318 VAL
ATOM   1307  CA  LEU   411     114.548 133.826 113.493  319 LEU
ATOM   1308  CA  LYS   412     114.618 130.071 112.905  320 ASN
ATOM   1309  CA  LEU   413     114.863 128.180 116.175  321 LEU
ATOM   1310  CA  ASN   414     114.976 124.746 114.530  322 SER
ATOM   1311  CA  ILE   415     115.599 121.811 116.881  323 TYR
ATOM   1312  CA  ASN   416     117.059 123.566 119.918  324 ASN
ATOM   1313  CA  ILE   417     114.434 123.376 122.673  325 LEU
ATOM   1314  CA  ILE   418     113.686 120.729 125.355  326 LEU
ATOM   1315  CA  ALA   419     114.530 121.111 129.025  327 GLY
ATOM   1316  CA  TYR   420     111.724 123.248 130.470  328 GLU
ATOM   1317  CA  LEU   421     110.919 126.880 129.581  329 LEU
ATOM   1318  CA  ASP   422     110.141 130.129 131.412  330 TYR
ATOM   1319  CA  HIS   423     107.654 132.992 130.868  331 SER
ATOM   1320  CA  LYS   424     107.947 135.703 128.215  332 SER
ATOM   1321  CA  ALA   425     110.637 134.480 125.811  333 ASN
ATOM   1322  CA  LEU   426     110.951 137.424 123.411  334 PHE
ATOM   1323  CA  ASN   427     110.291 140.511 125.551  335 TYR
ATOM   1324  CA  GLY   428     112.407 142.743 123.354  336 GLY
ATOM   1325  CA  LEU   429     111.235 141.792 119.862  337 LEU
ATOM   1326  CA  LYS   430     108.242 143.981 118.893  338 PRO
ATOM   1327  CA  ASP   431     109.211 143.947 115.216  339 LYS
ATOM   1328  CA  LEU   432     109.658 140.156 115.087  340 VAL
ATOM   1329  CA  VAL   433     107.685 138.429 112.340  341 ALA
ATOM   1330  CA  ILE   434     108.932 134.999 111.190  342 TYR
ATOM   1331  CA  LEU   435     109.933 132.319 113.700  343 ILE
ATOM   1332  CA  ARG   436     110.580 128.640 112.984  344 ASP
ATOM   1333  CA  LEU   437     110.456 126.278 115.980  345 LEU
ATOM   1334  CA  ASP   438     110.277 123.029 114.024  346 GLN
ATOM   1335  CA  ASN   439     111.129 119.619 115.512  347 LYS
ATOM   1336  CA  ASN   440     111.375 120.121 119.282  348 ASN
ATOM   1337  CA  LEU   441     110.664 118.322 122.563  349 HIS
ATOM   1338  CA  LEU   442     108.881 120.972 124.641  350 ILE
ATOM   1339  CA  THR   443     106.636 119.615 127.400  351 ALA
ATOM   1340  CA  ASP   444     103.942 122.166 128.264  352 ILE
ATOM   1341  CA  LEU   445     103.960 125.800 127.124  353 ILE
ATOM   1342  CA  TYR   446     102.952 128.282 129.833  354 GLN
ATOM   1343  CA  ASN   447     100.315 131.023 129.500  355 ASP
ATOM   1344  CA  ASP   448     102.460 134.137 129.062  356 GLN
ATOM   1345  CA  SER   449     104.925 132.839 126.490  357 THR
ATOM   1346  CA  PHE   450     104.705 134.981 123.341  358 PHE
ATOM   1347  CA  LYS   451     104.692 138.226 125.336  359 LYS
ATOM   1348  CA  ASP   452     105.794 141.671 124.105  360 PHE
ATOM   1349  CA  LEU   453     105.135 141.032 120.415  361 LEU
ATOM   1350  CA  HIS   454     103.031 142.668 117.696  362 GLU
ATOM   1351  CA  SER   455     104.428 142.418 114.142  363 LYS
ATOM   1352  CA  LEU   456     104.428 138.599 114.237  364 LEU
ATOM   1353  CA  GLN   457     102.871 137.556 110.926  365 GLN
ATOM   1354  CA  THR   458     104.033 133.950 110.519  366 THR
ATOM   1355  CA  LEU   459     104.291 131.345 113.276  367 LEU
ATOM   1356  CA  ASN   460     105.599 127.957 112.133  368 ASP
ATOM   1357  CA  LEU   461     105.327 125.431 114.968  369 LEU
ATOM   1358  CA  ARG   462     105.747 121.988 113.412  370 ARG
ATOM   1359  CA  ASN   463     106.056 119.318 116.121  371 ASP
ATOM   1360  CA  ASN   464     106.730 122.205 118.506  372 ASN
ATOM   1361  CA  GLN   465     104.760 121.608 121.728  373 ALA
ATOM   1362  CA  ILE   466     101.320 120.912 123.213  374 LEU
ATOM   1363  CA  SER   467     100.473 124.453 122.058  375 THR
ATOM   1364  CA  VAL   468      98.666 126.885 124.380  376 THR
ATOM   1365  CA  PHE   474      97.393 130.033 122.629  377 ILE
ATOM   1366  CA  TYR   475      96.602 133.044 124.823  378 HIS
ATOM   1367  CA  PHE   476      98.763 136.060 123.995  379 PHE
ATOM   1368  CA  LEU   477      99.506 135.339 120.309  380 ILE
ATOM   1369  CA  ARG   478      99.597 138.583 118.201  381 PRO
ATOM   1370  CA  ASN   479      98.175 139.227 114.727  382 SER
ATOM   1371  CA  LEU   480      99.553 136.218 112.843  383 ILE
ATOM   1372  CA  SER   481      97.737 135.511 109.529  384 PRO
ATOM   1373  CA  ILE   482      99.224 132.017 109.087  385 ASP
ATOM   1374  CA  LEU   483     100.250 129.412 111.666  386 ILE
ATOM   1375  CA  ASP   484     101.276 125.757 111.336  387 PHE
ATOM   1376  CA  LEU   485     100.493 123.399 114.219  388 LEU
ATOM   1377  CA  GLY   486     101.124 119.732 113.389  389 SER
ATOM   1378  CA  GLY   487     102.487 116.700 115.220  390 GLY
ATOM   1379  CA  ASN   488     100.868 117.557 118.549  391 ASN
ATOM   1380  CA  LYS   489      98.242 116.361 121.043  392 LYS
ATOM   1381  CA  ILE   490      95.146 117.789 122.784  393 LEU
ATOM   1382  CA  ALA   491      94.925 121.561 122.302  394 VAL
ATOM   1383  CA  HIS   492      93.506 124.067 124.827  395 THR
ATOM   1384  CA  LEU   493      91.308 127.120 124.309  396 LEU
ATOM   1385  CA  MET   494      92.592 129.081 121.348  397 PRO
ATOM   1386  CA  PRO   495      92.920 132.863 121.197  398 LYS
ATOM   1387  CA  GLY   500      93.252 134.469 117.753  399 ILE
ATOM   1388  CA  LEU   501      91.798 137.359 115.741  400 ASN
ATOM   1389  CA  ASP   502      90.501 138.246 112.253  401 LEU
ATOM   1390  CA  SER   503      93.996 138.498 110.849  402 THR
ATOM   1391  CA  LEU   504      94.313 134.739 110.737  403 ALA
ATOM   1392  CA  LYS   505      93.521 133.754 107.166  404 ASN
ATOM   1393  CA  ASN   506      95.578 130.545 107.093  405 LEU
ATOM   1394  CA  LEU   507      95.962 127.702 109.602  406 ILE
ATOM   1395  CA  TYR   508      96.994 124.037 109.484  407 HIS
ATOM   1396  CA  LEU   509      96.447 121.079 111.809  408 LEU
ATOM   1397  CA  ASP   510      97.731 117.655 110.750  409 SER
ATOM   1398  CA  ARG   511      98.522 114.516 112.740  410 GLU
ATOM   1399  CA  ASN   512      96.923 115.637 116.011  411 ASN
ATOM   1400  CA  ARG   513      94.279 114.872 118.635  412 ARG
ATOM   1401  CA  LEU   514      91.646 117.628 118.895  413 LEU
ATOM   1402  CA  GLY   515      88.186 118.063 120.411  414 GLU
ATOM   1403  CA  LYS   516      85.085 120.134 119.652  415 ASN
ATOM   1404  CA  ILE   517      86.207 123.152 121.706  416 LEU
ATOM   1405  CA  ASP   518      89.489 124.415 120.266  417 ASP
ATOM   1406  CA  GLY   519      88.038 124.345 116.740  418 ILE
ATOM   1407  CA  GLN   520      84.820 126.261 117.438  419 LEU
ATOM   1408  CA  LEU   521      86.279 129.309 119.199  420 TYR
ATOM   1409  CA  ILE   522      89.253 129.355 116.778  421 PHE
ATOM   1410  CA  GLY   523      86.874 129.705 113.826  422 LEU
ATOM   1411  CA  SER   524      84.618 132.253 115.520  423 LEU
ATOM   1412  CA  LEU   525      86.988 135.045 114.508  424 ARG
ATOM   1413  CA  HIS   526      88.581 134.016 111.194  425 VAL
ATOM   1414  CA  ARG   527      86.107 134.667 108.330  426 PRO
ATOM   1415  CA  THR   528      89.167 135.541 106.233  427 HIS
ATOM   1416  CA  LEU   529      90.303 131.909 106.500  428 LEU
ATOM   1417  CA  GLN   530      90.860 130.155 103.180  429 GLN
ATOM   1418  CA  VAL   531      92.932 126.979 103.460  430 ILE
ATOM   1419  CA  LEU   532      92.501 124.516 106.329  431 LEU
ATOM   1420  CA  ASP   533      93.743 120.950 106.772  432 ILE
ATOM   1421  CA  LEU   534      92.756 118.233 109.257  433 LEU
ATOM   1422  CA  GLN   535      94.241 114.905 108.194  434 ASN
ATOM   1423  CA  GLY   536      94.613 112.146 110.789  435 GLN
ATOM   1424  CA  ASN   537      93.388 114.195 113.759  436 ASN
ATOM   1425  CA  PHE   538      91.172 111.452 115.223  437 ARG
ATOM   1426  CA  ILE   539      88.243 113.693 116.158  438 PHE
ATOM   1427  CA  ARG   540      86.643 112.643 119.460  439 SER
ATOM   1428  CA  TYR   541      83.153 114.187 119.576  440 SER
ATOM   1429  CA  LYS   542      81.250 116.037 116.855  441 CYS
ATOM   1430  CA  THR   543      78.750 118.695 117.920  442 SER
ATOM   1431  CA  ASP   544      75.581 119.462 115.995  443 GLY
ATOM   1432  CA  TYR   545      76.572 122.928 114.810  444 ASP
ATOM   1433  CA  ALA   546      79.138 124.150 117.317  445 GLN
ATOM   1434  CA  PHE   576      82.451 123.423 115.582  446 THR
ATOM   1435  CA  PHE   577      82.677 124.823 112.047  447 PRO
ATOM   1436  CA  ARG   578      80.700 128.036 112.669  448 SER
ATOM   1437  CA  GLY   579      81.447 131.501 111.258  449 GLU
ATOM   1438  CA  LEU   580      83.666 130.968 108.209  450 ASN
ATOM   1439  CA  THR   581      82.057 132.042 104.899  451 PRO
ATOM   1440  CA  SER   582      85.322 132.337 102.948  452 SER
ATOM   1441  CA  LEU   583      86.102 128.743 103.954  453 LEU
ATOM   1442  CA  LYS   584      87.698 127.310 100.808  454 GLU
ATOM   1443  CA  SER   585      89.665 124.170 101.676  455 GLN
ATOM   1444  CA  LEU   586      88.484 121.912 104.490  456 LEU
ATOM   1445  CA  TYR   587      89.811 118.373 104.844  457 PHE
ATOM   1446  CA  LEU   588      88.423 115.989 107.461  458 LEU
ATOM   1447  CA  THR   589      90.261 112.778 106.678  459 GLY
ATOM   1448  CA  ASN   590      90.876 110.030 109.226  460 GLU
ATOM   1449  CA  ASN   591      88.744 110.933 112.256  461 ASN
ATOM   1450  CA  ARG   592      85.838 109.799 114.419  462 MET
ATOM   1451  CA  ILE   593      82.505 111.393 115.353  463 LEU
ATOM   1452  CA  SER   594      79.846 110.937 118.041  464 GLN
ATOM   1453  CA  SER   595      74.650 119.328 109.617  470 GLU
ATOM   1454  CA  LEU   596      77.838 121.170 110.569  471 LEU
ATOM   1455  CA  SER   597      78.418 123.112 107.353  472 CYS
ATOM   1456  CA  SER   598      75.298 125.277 107.368  473 TRP
ATOM   1457  CA  ASP   599      77.080 128.607 106.916  474 ASP
ATOM   1458  CA  THR   600      79.854 127.443 104.593  475 VAL
ATOM   1459  CA  PHE   601      79.014 128.253 100.992  476 PHE
ATOM   1460  CA  ASP   602      82.222 127.281  99.181  477 GLU
ATOM   1461  CA  ASP   603      83.096 124.488 101.593  478 GLY
ATOM   1462  CA  LEU   604      85.143 121.763  99.913  479 LEU
ATOM   1463  CA  LYS   605      84.925 118.926 102.423  480 SER
ATOM   1464  CA  ASN   606      87.017 115.759 102.534  481 HIS
ATOM   1465  CA  LEU   607      85.322 112.718 104.061  482 LEU
ATOM   1466  CA  THR   608      87.847 109.889 104.004  483 GLN
ATOM   1467  CA  PHE   609      87.105 106.889 106.262  484 VAL
ATOM   1468  CA  LEU   610      85.179 108.582 109.078  485 LEU
ATOM   1469  CA  THR   611      84.208 105.246 110.621  486 TYR
ATOM   1470  CA  LEU   612      80.554 106.171 109.990  487 LEU
ATOM   1471  CA  ASP   613      78.004 103.506 110.932  488 ASN
ATOM   1472  CA  ASP   614      75.535 103.052 108.102  489 HIS
ATOM   1473  CA  SER   615      72.697 102.540 110.611  490 ASN
ATOM   1474  CA  GLY   618      72.635 106.274 111.365  491 TYR
ATOM   1475  CA  VAL   619      73.530 107.053 107.758  492 LEU
ATOM   1476  CA  ALA   620      70.307 105.409 106.566  493 ASN
ATOM   1477  CA  GLN   621      68.433 108.443 107.874  494 SER
ATOM   1478  CA  LEU   622      71.174 110.894 106.907  495 LEU
ATOM   1479  CA  LYS   623      70.075 114.545 107.416  496 PRO
ATOM   1480  CA  PRO   624      69.382 116.030 103.943  497 PRO
ATOM   1481  CA  GLY   625      70.338 119.394 105.421  498 GLY
ATOM   1482  CA  ILE   626      74.060 118.623 105.334  499 VAL
ATOM   1483  CA  PHE   627      74.656 118.891 101.579  500 PHE
ATOM   1484  CA  LYS   628      71.947 121.552 101.325  501 SER
ATOM   1485  CA  ASN   629      73.908 124.740 102.028  502 HIS
ATOM   1486  CA  LEU   630      76.914 123.668  99.978  503 LEU
ATOM   1487  CA  GLN   631      76.261 125.137  96.533  504 THR
ATOM   1488  CA  LYS   632      79.788 125.836  95.258  505 ALA
ATOM   1489  CA  LEU   633      81.238 122.373  95.924  506 LEU
ATOM   1490  CA  GLU   634      84.039 121.314  93.587  507 ARG
ATOM   1491  CA  ILE   635      84.011 117.671  94.623  508 GLY
ATOM   1492  CA  LEU   636      83.086 115.499  97.579  509 LEU
ATOM   1493  CA  THR   637      85.285 112.479  98.249  510 SER
ATOM   1494  CA  VAL   638      83.520 109.699 100.142  511 LEU
ATOM   1495  CA  GLU   639      86.129 106.926  99.949  512 ASN
ATOM   1496  CA  ASN   640      87.418 104.243 102.333  513 SER
ATOM   1497  CA  MET   641      84.108 104.756 104.159  514 ASN
ATOM   1498  CA  GLY   642      81.606 102.133 105.321  515 ARG
ATOM   1499  CA  ILE   643      78.070 102.721 104.059  516 LEU
ATOM   1500  CA  GLY   644      75.470 100.349 102.591  517 THR
ATOM   1501  CA  SER   645      72.980 102.639 100.872  518 VAL
ATOM   1502  CA  PHE   646      74.303 105.388  98.591  519 LEU
ATOM   1503  CA  SER   647      71.880 108.314  98.918  520 SER
ATOM   1504  CA  LYS   648      71.819 111.020  96.245  521 HIS
ATOM   1505  CA  GLU   649      70.894 114.626  97.054  522 ASN
ATOM   1506  CA  VAL   650      71.622 116.470  93.794  523 ASP
ATOM   1507  CA  PHE   651      70.734 119.868  95.257  524 LEU
ATOM   1508  CA  LEU   654      74.223 121.284  94.501  525 PRO
ATOM   1509  CA  THR   655      74.737 122.310  90.866  526 ALA
ATOM   1510  CA  GLY   656      78.487 123.032  90.841  527 ASN
ATOM   1511  CA  LEU   657      79.654 119.556  91.880  528 LEU
ATOM   1512  CA  LYS   658      82.165 118.302  89.325  529 GLU
ATOM   1513  CA  LYS   659      83.360 115.079  90.962  530 ILE
ATOM   1514  CA  LEU   660      82.435 112.525  93.637  531 LEU
ATOM   1515  CA  ASN   661      84.999 109.900  94.640  532 ASP
ATOM   1516  CA  LEU   662      83.409 106.682  95.902  533 ILE
ATOM   1517  CA  ASN   663      85.757 103.741  96.503  534 SER
ATOM   1518  CA  LYS   664      86.451 101.085  99.157  535 ARG
ATOM   1519  CA  ASN   665      82.830 100.960 100.337  536 ASN
ATOM   1520  CA  THR   666      79.902  98.568 100.734  537 GLN
ATOM   1521  CA  MET   667      77.271 100.483  98.773  538 LEU
ATOM   1522  CA  GLN   668      74.523  98.788  96.749  539 LEU
ATOM   1523  CA  THR   669      71.655 101.280  96.460  540 ALA
ATOM   1524  CA  LEU   670      70.549 103.286  93.381  541 PRO
ATOM   1525  CA  ASP   671      68.813 106.704  93.193  542 ASN
ATOM   1526  CA  VAL   672      67.058 108.496  90.270  543 PRO
ATOM   1527  CA  GLU   676      68.381 111.868  91.440  544 ASP
ATOM   1528  CA  ASN   677      71.556 112.672  89.507  545 VAL
ATOM   1529  CA  LEU   678      73.600 115.885  89.501  546 PHE
ATOM   1530  CA  THR   679      73.845 118.080  86.391  547 VAL
ATOM   1531  CA  ASN   680      77.527 119.079  86.360  548 SER
ATOM   1532  CA  LEU   681      78.705 115.616  87.397  549 LEU
ATOM   1533  CA  GLN   682      81.311 114.194  85.030  550 SER
ATOM   1534  CA  TYR   683      83.774 111.920  86.832  551 VAL
ATOM   1535  CA  LEU   684      82.016 109.563  89.223  552 LEU
ATOM   1536  CA  ASP   685      84.530 107.260  90.913  553 ASP
ATOM   1537  CA  VAL   686      82.816 103.976  91.789  554 ILE
ATOM   1538  CA  ARG   687      85.459 101.235  91.893  555 THR
ATOM   1539  CA  GLY   688      86.233  98.438  94.349  556 HIS
ATOM   1540  CA  THR   689      83.032  98.091  96.360  557 ASN
ATOM   1541  CA  PRO   690      80.982  95.221  97.751  558 LYS
ATOM   1542  CA  LEU   691      78.562  94.976  94.794  559 PHE
ATOM   1543  CA  SER   692      75.943  92.180  94.927  560 ILE
ATOM   1544  CA  CYS   693      75.778  90.728  91.440  561 CYS
ATOM   1545  CA  ASN   694      72.518  88.617  91.548  562 GLU
ATOM   1546  CA  CYS   695      68.882  88.836  90.565  563 CYS
ATOM   1547  CA  PRO   696      67.807  90.810  93.666  564 GLU
ATOM   1548  CA  ASN   697      69.102  94.285  92.735  565 LEU
ATOM   1549  CA  SER   698      68.772  94.744  88.985  566 SER
ATOM   1550  CA  GLU   699      67.832  98.433  89.140  567 THR
ATOM   1551  CA  LEU   700      71.249  99.469  90.505  568 PHE
ATOM   1552  CA  GLN   701      73.241  97.545  87.886  569 ILE
ATOM   1553  CA  ASN   702      70.891  99.121  85.345  570 ASN
ATOM   1554  CA  TRP   703      71.595 102.714  86.415  571 TRP
ATOM   1555  CA  THR   704      75.380 102.433  86.119  572 LEU
ATOM   1556  CA  LYS   705      74.950 101.157  82.540  573 ASN
ATOM   1557  CA  ASN   706      72.551 103.949  81.582  574 HIS
ATOM   1558  CA  GLU   707      75.017 106.540  82.917  575 THR
ATOM   1559  CA  ARG   708      77.202 105.689  79.900  576 ASN
ATOM   1560  CA  VAL   709      80.987 105.605  80.123  577 VAL
ATOM   1561  CA  GLN   710      81.155 109.409  80.239  578 THR
ATOM   1562  CA  ILE   711      79.778 109.226  83.792  579 ILE
ATOM   1563  CA  VAL   712      81.763 106.418  85.393  580 ALA
ATOM   1564  CA  TYR   713      85.127 105.465  86.873  581 GLY
ATOM   1565  CA  LEU   714      85.149  96.735  89.637  586 ILE
ATOM   1566  CA  TYR   715      84.598  93.047  90.531  587 TYR
ATOM   1567  CA  ASN   716      81.664  91.140  92.127  588 CYS
ATOM   1568  CA  LEU   717      82.184  90.070  95.740  589 VAL
ATOM   1569  CA  THR   718      79.179  88.016  97.004  590 TYR
ATOM   1570  CA  CYS   719      79.040  85.683  93.959  591 PRO
ATOM   1571  CA  PRO   720      81.121  82.601  94.784  592 ASP
ATOM   1572  CA  ASP   721      81.097  81.119  91.281  593 SER
ATOM   1573  CA  VAL   722      81.797  84.314  89.348  594 PHE
ATOM   1574  CA  LYS   723      84.464  86.424  91.049  595 SER
ATOM   1575  CA  GLY   724      86.449  89.048  89.162  596 GLY
ATOM   1576  CA  SER   725      83.998  90.370  86.572  597 VAL
ATOM   1577  CA  TYR   726      83.109  93.981  85.835  598 SER
ATOM   1578  CA  PHE   727      79.530  95.180  86.249  599 LEU
ATOM   1579  CA  TYR   728      79.540  96.023  82.527  600 PHE
ATOM   1580  CA  ASN   729      79.615  92.285  81.645  601 SER
ATOM   1581  CA  PHE   730      77.075  90.588  83.947  602 LEU
ATOM   1582  CA  ASP   731      73.914  89.221  82.324  603 SER
ATOM   1583  CA  ASN   732      70.588  90.496  83.592  604 THR
ATOM   1584  CA  HIS   733      68.783  87.138  83.561  605 GLU
ATOM   1585  CA  VAL   734      66.090  86.186  86.058  606 GLY
ATOM   1586  CA  CYS   735      66.734  83.608  88.810  607 CYS
ATOM   1587  CA  THR   746      76.421  75.602  76.488  618 PHE
ATOM   1588  CA  TYR   747      78.752  78.063  78.219  619 SER
ATOM   1589  CA  VAL   748      81.442  77.441  75.592  620 LEU
ATOM   1590  CA  VAL   749      78.973  78.774  73.000  621 PHE
ATOM   1591  CA  THR   750      78.133  81.842  75.072  622 ILE
ATOM   1592  CA  LEU   751      81.794  82.846  75.471  623 VAL
ATOM   1593  CA  VAL   752      82.387  82.083  71.776  624 CYS
ATOM   1594  CA  LEU   753      79.538  84.185  70.386  625 THR
ATOM   1595  CA  THR   754      80.071  87.158  72.691  626 VAL
ATOM   1596  CA  LEU   755      83.760  87.292  71.756  627 THR
ATOM   1597  CA  LEU   756      82.575  87.340  68.132  628 LEU
ATOM   1598  CA  PRO   757      80.093  90.143  68.752  629 THR
ATOM   1599  CA  LEU   758      82.905  91.890  70.567  630 LEU
ATOM   1600  CA  LEU   759      85.176  91.233  67.605  631 PHE
ATOM   1601  CA  TYR   760      82.369  92.488  65.306  632 LEU
ATOM   1602  CA  VAL   761      87.759 102.440  66.405  638 VAL
ATOM   1603  CA  LYS   762      87.734 103.488  62.823  639 THR
ATOM   1604  CA  LEU   763      84.599 105.564  63.086  640 LYS
ATOM   1605  CA  TYR   764      85.346 107.144  66.488  641 PHE
ATOM   1606  CA  TRP   765      89.005 107.947  65.813  642 ARG
ATOM   1607  CA  TRP   782      91.923 117.356  63.908  659 ASP
ATOM   1608  CA  ARG   783      93.286 117.352  60.341  660 HIS
ATOM   1609  CA  ARG   784      96.167 114.807  60.208  661 PRO
ATOM   1610  CA  LEU   785      99.438 116.542  59.382  662 GLN
ATOM   1611  CA  ARG   786     100.919 113.266  58.091  663 GLY
ATOM   1612  CA  GLU   787      98.220 112.881  55.427  664 THR
ATOM   1613  CA  GLU   788      98.714 116.429  54.088  665 GLU
ATOM   1614  CA  GLU   789     100.143 116.803  50.538  666 PRO
ATOM   1615  CA  GLU   790     103.223 118.755  51.571  667 ASP
ATOM   1616  CA  ARG   791     105.164 118.931  54.834  668 MET
ATOM   1617  CA  CYS   792     103.435 121.352  57.175  669 TYR
ATOM   1618  CA  THR   793     104.639 121.644  60.773  670 LYS
ATOM   1619  CA  TYR   794     101.785 123.668  62.226  671 TYR
ATOM   1620  CA  ASP   795      97.975 123.702  62.105  672 ASP
ATOM   1621  CA  ALA   796      97.261 127.436  62.533  673 ALA
ATOM   1622  CA  PHE   797      99.431 130.533  62.880  674 TYR
ATOM   1623  CA  ILE   798      98.188 132.809  65.637  675 LEU
ATOM   1624  CA  SER   799      98.730 136.467  64.684  676 CYS
ATOM   1625  CA  TYR   800      98.039 138.962  67.489  677 PHE
ATOM   1626  CA  ASN   801      99.193 142.119  69.308  678 SER
ATOM   1627  CA  SER   802     101.401 142.478  72.387  679 SER
ATOM   1628  CA  ALA   803      98.902 144.527  74.403  680 LYS
ATOM   1629  CA  ASP   804      96.335 141.743  73.932  681 ASP
ATOM   1630  CA  GLU   805      98.471 138.939  75.372  682 PHE
ATOM   1631  CA  ALA   806      96.180 138.366  78.372  683 THR
ATOM   1632  CA  TRP   807      93.608 136.691  76.116  684 TRP
ATOM   1633  CA  VAL   808      95.851 134.880  73.619  685 VAL
ATOM   1634  CA  MET   809      97.763 133.334  76.531  686 GLN
ATOM   1635  CA  GLU   810      94.840 132.348  78.789  687 ASN
ATOM   1636  CA  GLN   811      91.877 131.566  76.539  688 ALA
ATOM   1637  CA  LEU   812      92.941 131.160  72.904  689 LEU
ATOM   1638  CA  LEU   813      96.091 129.055  73.296  690 LEU
ATOM   1639  CA  PRO   814      94.870 127.035  76.299  691 LYS
ATOM   1640  CA  ASN   815      91.567 126.173  74.574  692 HIS
ATOM   1641  CA  LEU   816      93.287 125.133  71.328  693 LEU
ATOM   1642  CA  GLU   817      96.173 123.302  73.004  694 ASP
ATOM   1643  CA  GLY   818      94.114 121.398  75.584  695 THR
ATOM   1644  CA  SER   819     100.688 117.149  69.654  701 ASN
ATOM   1645  CA  GLY   820      98.261 117.500  66.732  702 ARG
ATOM   1646  CA  PHE   821      96.706 120.928  67.260  703 PHE
ATOM   1647  CA  ARG   822      99.914 122.966  67.077  704 ASN
ATOM   1648  CA  LEU   823      99.978 126.752  66.936  705 LEU
ATOM   1649  CA  CYS   824     102.619 128.902  65.242  706 CYS
ATOM   1650  CA  LEU   825     103.791 132.095  66.929  707 PHE
ATOM   1651  CA  HIS   826     106.253 134.909  66.231  708 GLU
ATOM   1652  CA  HIS   827     107.893 135.252  69.649  709 GLU
ATOM   1653  CA  ARG   828     107.850 131.659  70.904  710 ARG
ATOM   1654  CA  ASP   829     109.296 130.139  67.764  711 ASP
ATOM   1655  CA  PHE   830     111.373 132.505  65.664  712 PHE
ATOM   1656  CA  GLU   831     114.776 132.757  64.028  713 VAL
ATOM   1657  CA  PRO   832     117.214 135.331  65.254  714 PRO
ATOM   1658  CA  GLY   833     118.942 134.718  61.816  715 GLY
ATOM   1659  CA  ARG   834     115.944 135.963  60.074  716 GLU
ATOM   1660  CA  ASN   835     114.147 139.388  59.446  717 ASN
ATOM   1661  CA  ILE   836     110.838 140.605  61.315  718 ARG
ATOM   1662  CA  VAL   837     108.527 140.737  58.319  719 ILE
ATOM   1663  CA  ASP   838     109.841 137.493  56.967  720 ALA
ATOM   1664  CA  ASN   839     109.388 135.693  60.278  721 ASN
ATOM   1665  CA  ILE   840     105.674 135.844  59.640  722 ILE
ATOM   1666  CA  VAL   841     106.219 134.895  55.991  723 GLN
ATOM   1667  CA  ALA   842     107.685 131.505  56.893  724 ASP
ATOM   1668  CA  ALA   843     104.987 130.994  59.526  725 ALA
ATOM   1669  CA  VAL   844     102.433 131.283  56.712  726 ILE
ATOM   1670  CA  TYR   845     103.947 128.494  54.641  727 TRP
ATOM   1671  CA  ASN   846     104.413 126.139  57.609  728 ASN
ATOM   1672  CA  SER   847     100.982 126.739  59.159  729 SER
ATOM   1673  CA  ARG   848      97.916 125.068  57.600  730 ARG
ATOM   1674  CA  LYS   849      95.752 128.127  58.291  731 LYS
ATOM   1675  CA  THR   850      96.202 131.677  59.597  732 ILE
ATOM   1676  CA  VAL   851      93.970 132.739  62.502  733 VAL
ATOM   1677  CA  CYS   852      94.613 136.391  63.347  734 CYS
ATOM   1678  CA  VAL   853      92.888 138.294  66.135  735 LEU
ATOM   1679  CA  VAL   854      91.936 141.702  64.816  736 VAL
ATOM   1680  CA  SER   855      91.590 144.356  67.504  737 SER
ATOM   1681  CA  GLN   856      91.868 148.076  68.241  738 ARG
ATOM   1682  CA  ASN   857      95.551 147.358  68.901  739 HIS
ATOM   1683  CA  PHE   858      96.222 144.729  66.211  740 PHE
ATOM   1684  CA  LEU   859      95.734 147.524  63.658  741 LEU
ATOM   1685  CA  ARG   860      98.188 149.864  65.374  742 ARG
ATOM   1686  CA  SER   861     101.280 147.734  64.777  743 ASP
ATOM   1687  CA  GLU   862     100.161 144.223  63.880  744 GLY
ATOM   1688  CA  TRP   863      98.635 145.052  60.505  745 TRP
ATOM   1689  CA  CYS   864     101.377 147.501  59.540  746 CYS
ATOM   1690  CA  SER   865     103.506 144.524  58.518  747 LEU
ATOM   1691  CA  LEU   866     100.786 142.385  56.927  748 GLU
ATOM   1692  CA  GLU   867      99.169 144.898  54.544  749 ALA
ATOM   1693  CA  ILE   868     102.594 145.806  53.164  750 PHE
ATOM   1694  CA  GLN   869     103.246 142.157  52.283  751 SER
ATOM   1695  CA  LEU   870      99.925 141.686  50.464  752 TYR
ATOM   1696  CA  ALA   871     100.817 144.642  48.193  753 ALA
ATOM   1697  CA  SER   872     103.951 143.123  46.661  754 GLN
ATOM   1698  CA  TYR   873     103.256 139.413  46.897  755 GLY
ATOM   1699  CA  ARG   874      99.797 137.884  47.152  756 ARG
ATOM   1700  CA  LEU   875      98.965 134.760  49.143  757 CYS
ATOM   1701  CA  PHE   876      95.604 135.141  50.907  758 LEU
ATOM   1702  CA  ASP   877      92.652 135.798  48.696  759 SER
ATOM   1703  CA  GLU   878      89.165 137.018  49.678  760 ASP
ATOM   1704  CA  MET   879      86.691 134.205  49.930  761 LEU
ATOM   1705  CA  GLN   880      89.186 131.502  50.975  762 ASN
ATOM   1706  CA  ASP   881      89.097 129.381  54.101  763 SER
ATOM   1707  CA  VAL   882      92.880 129.745  54.229  764 ALA
ATOM   1708  CA  LEU   883      92.501 132.964  56.230  765 LEU
ATOM   1709  CA  LEU   884      90.308 133.278  59.335  766 ILE
ATOM   1710  CA  LEU   885      89.468 136.658  60.901  767 MET
ATOM   1711  CA  VAL   886      88.602 136.861  64.607  768 VAL
ATOM   1712  CA  PHE   887      87.323 140.068  66.211  769 VAL
ATOM   1713  CA  LEU   888      88.152 140.045  69.926  770 VAL
ATOM   1714  CA  GLU   889      87.044 143.662  70.220  771 GLY
ATOM   1715  CA  TYR   890      84.983 146.142  68.211  772 SER
ATOM   1716  CA  ILE   891      87.267 148.195  65.979  773 LEU
ATOM   1717  CA  HIS   892      86.186 151.747  65.106  774 SER
ATOM   1718  CA  GLU   893      86.492 153.391  61.687  775 GLN
ATOM   1719  CA  ARG   894      88.803 156.289  62.574  776 TYR
ATOM   1720  CA  GLN   895      91.479 153.782  63.565  777 GLN
ATOM   1721  CA  LEU   896      91.546 152.410  60.023  778 LEU
ATOM   1722  CA  SER   897      94.176 154.429  58.178  779 MET
ATOM   1723  CA  ALA   898      94.698 154.354  54.398  780 LYS
ATOM   1724  CA  TYR   899      95.121 150.574  54.391  781 HIS
ATOM   1725  CA  HIS   900      93.148 148.991  51.555  782 GLN
ATOM   1726  CA  ARG   901      93.636 145.376  52.639  783 SER
ATOM   1727  CA  MET   902      92.187 145.842  56.137  784 ILE
ATOM   1728  CA  ARG   903      88.739 146.826  54.877  785 ARG
ATOM   1729  CA  LYS   904      88.858 144.000  52.341  786 GLY
ATOM   1730  CA  VAL   905      88.521 141.116  54.799  787 PHE
ATOM   1731  CA  MET   906      85.762 142.995  56.619  788 VAL
ATOM   1732  CA  LEU   907      83.705 143.523  53.454  789 GLN
ATOM   1733  CA  LYS   908      83.300 139.770  53.060  790 LYS
ATOM   1734  CA  LYS   909      82.099 139.621  56.673  791 GLN
ATOM   1735  CA  THR   910      83.312 136.104  57.496  792 GLN
ATOM   1736  CA  TYR   911      84.858 136.778  60.909  793 TYR
ATOM   1737  CA  ILE   912      84.173 135.101  64.257  794 LEU
ATOM   1738  CA  GLN   913      83.393 137.774  66.847  795 ARG
ATOM   1739  CA  TRP   914      83.960 137.089  70.540  796 TRP
ATOM   1740  CA  PRO   915      80.551 136.610  72.239  797 PRO
ATOM   1741  CA  ASP   921      79.849 138.996  75.122  798 GLU
ATOM   1742  CA  PRO   922      77.776 136.639  77.270  799 ASP
ATOM   1743  CA  ASN   923      79.196 133.578  79.044  800 PHE
ATOM   1744  CA  LYS   924      76.445 131.239  77.858  801 GLN
ATOM   1745  CA  ALA   925      77.584 131.732  74.263  802 ASP
ATOM   1746  CA  ARG   926      81.119 130.657  75.175  803 VAL
ATOM   1747  CA  GLU   927      81.253 127.352  73.315  804 GLY
ATOM   1748  CA  LEU   928      79.582 128.209  70.032  805 TRP
ATOM   1749  CA  PHE   929      82.725 130.203  69.330  806 PHE
ATOM   1750  CA  TRP   930      85.096 127.375  70.233  807 LEU
ATOM   1751  CA  LYS   931      83.101 125.139  67.913  808 HIS
ATOM   1752  CA  GLN   932      83.621 127.230  64.778  809 LYS
ATOM   1753  CA  LEU   933      87.121 128.173  65.913  810 LEU
ATOM   1754  CA  LYS   934      87.843 124.446  65.853  811 SER
ATOM   1755  CA  ARG   935      85.888 123.929  62.631  812 GLN
ATOM   1756  CA  ALA   936      87.084 126.528  60.086  813 GLN
ATOM   1757  CA  LEU   937      90.652 125.468  60.856  814 ILE
ATOM   1758  CA  ARG   938      89.897 121.765  60.440  815 LEU
ATOM   1759  CA  SER   939      87.979 122.664  57.267  816 LYS
ATOM   1760  CA  SER   940      89.523 121.514  54.002  817 LYS
ATOM   1761  CA  ASN   941      91.172 124.442  52.181  818 GLU
ATOM   1762  CA  SER   942      89.526 125.566  48.948  819 LYS
ATOM   1763  CA  LYS   943      91.204 124.141  45.839  820 GLU
ATOM   1764  CA  SER   944      92.838 126.133  43.004  821 LYS
ATOM   1765  CA  GLN   945      90.752 124.817  40.128  822 LYS
ATOM   1766  CA  ASP   946      87.473 126.497  39.089  823 LYS
TER
