# Supplementary material for: Variation in selection constraints on teleost TLRs with emphasis on their repertoire in the Walking catfish, Clarias batrachus
Source: Sci Rep. 2020 Dec 7;10:21394. doi: 10.1038/s41598-020-78347-6 (PMC7721727; doi:10.1038/s41598-020-78347-6)
Supplement: Supplementary file 33 — Supplementary Information 33. [file 41598_2020_78347_MOESM33_ESM.zip › T21/struct/S511005_results/threading8.pdb]

Rank   :8 Template name:4z0cA0
REMARK :Column 1 -  30 present Atom & Residue records of query sequence.
REMARK :Column 31 - 54 present XYZ coordinates of query sequence obtained after threading alignment.
REMARK :Column 55 - 59 present residue number in Template
REMARK :Column 60 - 59 present residue name of Template
ATOM      1  CA  TYR    25     -21.900 -34.264  83.422    1 TYR
ATOM      2  CA  SER    26     -23.721 -35.061  81.198    2 GLY
ATOM      3  CA  PHE    27     -25.729 -37.278  79.538    3 PHE
ATOM      4  CA  ARG    28     -26.824 -40.700  79.023    4 ASN
ATOM      5  CA  ASN    29     -28.645 -42.035  77.030    5 LYS
ATOM      6  CA  CYS    30     -30.156 -39.868  76.238    6 CYS
ATOM      7  CA  ILE    31     -34.655 -37.848  73.387   18 CYS
ATOM      8  CA  GLU    32     -34.464 -39.355  70.977   19 ILE
ATOM      9  CA  ARG    33     -35.011 -41.810  68.518   20 ARG
ATOM     10  CA  ARG    39     -33.328 -43.882  69.527   21 LYS
ATOM     11  CA  ASN    40     -33.422 -46.553  69.865   22 LYS
ATOM     12  CA  PHE    41     -34.535 -47.301  72.262   23 ILE
ATOM     13  CA  THR    42     -35.663 -49.386  74.822   24 THR
ATOM     14  CA  THR    50     -36.178 -49.936  77.410   25 ASN
ATOM     15  CA  ILE    51     -37.838 -47.951  79.483   26 LEU
ATOM     16  CA  ASN    52     -37.578 -46.722  82.102   27 THR
ATOM     17  CA  ALA    53     -34.724 -47.130  82.767   28 GLU
ATOM     18  CA  ILE    54     -33.542 -45.629  80.633   29 ALA
ATOM     19  CA  VAL    55     -34.330 -42.937  81.227   30 ILE
ATOM     20  CA  GLY    56     -33.195 -42.484  83.727   31 SER
ATOM     21  CA  ASP    57     -30.885 -41.003  84.397   32 ASP
ATOM     22  CA  ILE    58     -31.365 -38.312  83.917   33 ILE
ATOM     23  CA  PRO    59     -31.972 -34.718  84.428   34 PRO
ATOM     24  CA  ALA    60     -33.728 -33.379  87.345   35 ARG
ATOM     25  CA  SER    61     -34.993 -31.033  86.947   36 TYR
ATOM     26  CA  ALA    62     -36.174 -31.060  84.477   37 THR
ATOM     27  CA  THR    63     -38.489 -30.070  82.076   38 THR
ATOM     28  CA  THR    64     -39.630 -30.543  79.548   39 HIS
ATOM     29  CA  LEU    65     -39.856 -33.562  77.811   40 LEU
ATOM     30  CA  THR    66     -38.916 -35.674  75.299   41 ASN
ATOM     31  CA  ILE    67     -39.588 -38.674  73.858   42 LEU
ATOM     32  CA  SER    68     -39.960 -39.815  71.385   43 THR
ATOM     33  CA  ASP    69     -40.075 -42.219  68.712   44 HIS
ATOM     34  CA  CYS    70     -38.943 -44.880  69.402   45 ASN
ATOM     35  CA  THR    71     -38.620 -48.146  71.049   46 GLU
ATOM     36  CA  LEU    72     -40.221 -48.731  73.221   47 ILE
ATOM     37  CA  VAL    73     -42.301 -50.635  75.366   48 GLN
ATOM     38  CA  ASN    74     -43.775 -51.225  77.733   49 VAL
ATOM     39  CA  ILE    75     -45.289 -49.284  80.358   50 LEU
ATOM     40  CA  PRO    76     -44.406 -48.947  83.453   51 PRO
ATOM     41  CA  PRO    77     -45.576 -48.793  86.964   52 PRO
ATOM     42  CA  GLN    78     -44.390 -46.479  88.445   53 TRP
ATOM     43  CA  SER    79     -43.216 -44.603  86.571   54 SER
ATOM     44  CA  PHE    80     -42.173 -42.070  86.175   55 PHE
ATOM     45  CA  SER    81     -41.030 -40.969  88.562   56 THR
ATOM     46  CA  HIS    82     -38.805 -39.316  89.624   57 ASN
ATOM     47  CA  LEU    83     -39.119 -37.113  88.051   58 LEU
ATOM     48  CA  PRO    84     -41.036 -34.912  88.292   59 SER
ATOM     49  CA  GLU    85     -41.416 -32.390  87.453   60 ALA
ATOM     50  CA  LEU    86     -42.143 -32.323  84.868   61 LEU
ATOM     51  CA  ARG    87     -43.756 -31.044  81.965   62 VAL
ATOM     52  CA  THR    88     -44.443 -31.442  79.403   63 ASP
ATOM     53  CA  LEU    89     -44.790 -34.350  77.723   64 LEU
ATOM     54  CA  LEU    90     -43.756 -36.664  75.406   65 ARG
ATOM     55  CA  LEU    91     -44.411 -39.597  73.795   66 LEU
ATOM     56  CA  THR    92     -44.595 -40.589  71.356   67 GLU
ATOM     57  CA  ASN    93     -44.879 -42.857  68.571   68 TRP
ATOM     58  CA  ASN    94     -43.960 -45.531  69.505   69 ASN
ATOM     59  CA  HIS    95     -43.946 -48.827  71.018   70 SER
ATOM     60  CA  MET    96     -45.893 -49.188  72.837   71 ILE
ATOM     61  CA  ARG    97     -48.165 -50.968  74.707   72 TRP
ATOM     62  CA  TYR    98     -49.133 -51.449  77.093   73 LYS
ATOM     63  CA  ILE    99     -49.940 -49.841  79.942   74 ILE
ATOM     64  CA  GLN   100     -49.361 -49.379  83.132   75 ASP
ATOM     65  CA  GLU   101     -51.463 -49.028  86.020   76 GLU
ATOM     66  CA  ASP   102     -50.918 -46.189  88.000   77 GLY
ATOM     67  CA  GLY   103     -48.769 -45.338  86.508   78 ALA
ATOM     68  CA  PHE   104     -48.267 -42.593  85.647   79 PHE
ATOM     69  CA  ALA   105     -48.019 -41.182  88.094   80 ARG
ATOM     70  CA  ASN   106     -47.371 -38.443  90.382   81 GLY
ATOM     71  CA  LEU   107     -46.838 -36.640  88.340   82 LEU
ATOM     72  CA  ARG   108     -47.910 -33.899  88.265   83 GLU
ATOM     73  CA  TYR   109     -47.793 -31.409  87.029   84 ASN
ATOM     74  CA  LEU   110     -48.059 -31.732  84.349   85 LEU
ATOM     75  CA  ARG   111     -49.082 -30.881  81.144   86 THR
ATOM     76  CA  THR   112     -49.376 -31.629  78.542   87 LEU
ATOM     77  CA  LEU   113     -49.771 -34.731  76.914   88 LEU
ATOM     78  CA  ASN   114     -48.494 -37.134  74.870   89 ASN
ATOM     79  CA  LEU   115     -49.337 -39.929  73.093   90 LEU
ATOM     80  CA  SER   116     -49.430 -40.985  70.695   91 VAL
ATOM     81  CA  SER   117     -49.406 -43.245  67.912   92 GLU
ATOM     82  CA  ASN   118     -48.850 -46.075  68.873   93 ASN
ATOM     83  CA  TYR   119     -49.213 -49.287  70.486   94 LYS
ATOM     84  CA  ILE   120     -51.702 -49.576  71.682   95 ILE
ATOM     85  CA  VAL   121     -54.622 -51.130  72.763   96 GLN
ATOM     86  CA  SER   122     -57.437 -47.608  83.708  100 ASN
ATOM     87  CA  LEU   123     -55.152 -45.756  84.047  101 SER
ATOM     88  CA  PHE   128     -54.378 -43.088  84.592  102 PHE
ATOM     89  CA  HIS   129     -54.050 -41.533  87.052  103 GLU
ATOM     90  CA  ASP   130     -52.984 -38.699  88.916  104 GLY
ATOM     91  CA  LEU   131     -52.597 -36.879  86.912  105 LEU
ATOM     92  CA  GLN   132     -53.430 -34.179  87.083  106 SER
ATOM     93  CA  ASN   133     -53.321 -31.696  85.989  107 SER
ATOM     94  CA  LEU   134     -53.349 -32.100  83.264  108 LEU
ATOM     95  CA  SER   135     -53.951 -31.010  80.044  109 LYS
ATOM     96  CA  LYS   136     -54.132 -31.648  77.306  110 THR
ATOM     97  CA  LEU   137     -54.567 -34.749  75.624  111 LEU
ATOM     98  CA  ILE   138     -53.249 -37.141  73.605  112 LEU
ATOM     99  CA  LEU   139     -54.155 -39.785  71.694  113 LEU
ATOM    100  CA  ALA   140     -54.126 -40.781  69.214  114 SER
ATOM    101  CA  ASP   141     -53.884 -42.913  66.324  115 HIS
ATOM    102  CA  ASN   142     -53.659 -45.671  67.214  116 ASN
ATOM    103  CA  ARG   143     -54.831 -48.879  68.355  117 GLN
ATOM    104  CA  LEU   144     -57.245 -48.849  69.697  118 ILE
ATOM    105  CA  LYS   145     -60.238 -50.099  71.184  119 THR
ATOM    106  CA  ASN   146     -61.951 -49.956  73.348  120 HIS
ATOM    107  CA  ILE   147     -62.654 -47.890  76.264  121 ILE
ATOM    108  CA  SER   148     -62.163 -47.692  79.656  122 HIS
ATOM    109  CA  SER   149     -64.808 -46.984  81.896  123 LYS
ATOM    110  CA  ASP   150     -64.052 -45.303  84.040  124 ASP
ATOM    111  CA  SER   151     -61.589 -44.321  83.373  125 ALA
ATOM    112  CA  PHE   152     -60.761 -41.682  82.779  126 PHE
ATOM    113  CA  SER   153     -61.322 -40.044  84.988  127 THR
ATOM    114  CA  SER   154     -59.359 -38.724  86.885  128 PRO
ATOM    115  CA  LEU   155     -58.704 -36.595  85.233  129 LEU
ATOM    116  CA  SER   156     -59.275 -33.692  85.472  130 ILE
ATOM    117  CA  LYS   157     -58.799 -31.279  84.167  131 LYS
ATOM    118  CA  LEU   158     -58.713 -31.634  81.466  132 LEU
ATOM    119  CA  GLN   159     -58.923 -30.573  78.230  133 LYS
ATOM    120  CA  PHE   160     -58.647 -31.120  75.503  134 TYR
ATOM    121  CA  LEU   161     -58.962 -34.005  73.571  135 LEU
ATOM    122  CA  ASP   162     -57.695 -36.552  71.633  136 SER
ATOM    123  CA  LEU   163     -58.725 -39.199  69.656  137 LEU
ATOM    124  CA  ARG   164     -58.432 -40.129  67.140  138 SER
ATOM    125  CA  LYS   165     -57.899 -42.307  64.308  139 ARG
ATOM    126  CA  ASN   166     -58.231 -45.113  65.229  140 ASN
ATOM    127  CA  GLU   167     -59.718 -48.205  66.503  141 ASN
ATOM    128  CA  LEU   168     -62.438 -48.040  67.127  142 ILE
ATOM    129  CA  MET   169     -65.841 -48.792  67.474  143 SER
ATOM    130  CA  ASN   170     -68.010 -48.823  69.117  144 ASP
ATOM    131  CA  PHE   171     -69.700 -46.303  70.227  145 PHE
ATOM    132  CA  SER   172     -71.220 -45.551  72.489  146 SER
ATOM    133  CA  ALA   173     -69.766 -46.478  74.722  147 GLY
ATOM    134  CA  VAL   174     -67.501 -44.758  74.604  148 ILE
ATOM    135  CA  VAL   175     -68.724 -42.301  75.140  149 LEU
ATOM    136  CA  HIS   176     -69.581 -42.829  77.794  150 GLU
ATOM    137  CA  SER   177     -67.096 -42.762  78.965  151 ALA
ATOM    138  CA  ILE   178     -66.190 -40.203  78.645  152 VAL
ATOM    139  CA  SER   179     -68.225 -38.323  79.277  153 GLN
ATOM    140  CA  ASN   180     -68.442 -37.095  81.814  154 HIS
ATOM    141  CA  LEU   181     -66.230 -35.524  82.106  155 LEU
ATOM    142  CA  LYS   182     -64.958 -32.524  83.205  156 PRO
ATOM    143  CA  GLU   183     -63.880 -30.305  81.773  157 CYS
ATOM    144  CA  LEU   184     -63.787 -30.735  79.032  158 LEU
ATOM    145  CA  LYS   185     -63.290 -29.781  75.777  159 GLU
ATOM    146  CA  SER   186     -62.754 -30.320  73.006  160 ARG
ATOM    147  CA  LEU   187     -63.199 -33.046  70.926  161 LEU
ATOM    148  CA  ASP   188     -61.934 -35.688  69.201  162 ASP
ATOM    149  CA  ILE   189     -62.726 -38.069  66.899  163 LEU
ATOM    150  CA  SER   190     -61.980 -38.872  64.388  164 THR
ATOM    151  CA  SER   191     -61.539 -41.030  61.540  165 ASN
ATOM    152  CA  ASN   192     -62.423 -43.746  62.512  166 ASN
ATOM    153  CA  LYS   193     -64.599 -46.537  63.346  167 SER
ATOM    154  CA  LEU   194     -67.290 -45.971  63.852  168 ILE
ATOM    155  CA  VAL   195     -70.731 -46.466  63.665  169 MET
ATOM    156  CA  THR   196     -73.229 -46.075  64.547  170 TYR
ATOM    157  CA  LEU   197     -74.926 -43.517  66.482  171 LEU
ATOM    158  CA  TYR   198     -75.461 -42.740  70.027  172 ASP
ATOM    159  CA  HIS   199     -78.314 -43.500  72.181  173 HIS
ATOM    160  CA  SER   200     -79.313 -42.932  74.843  174 SER
ATOM    161  CA  ASP   201     -80.279 -40.471  77.115  175 PRO
ATOM    162  CA  ARG   202     -77.965 -37.837  77.396  176 ARG
ATOM    163  CA  LEU   203     -75.387 -35.329  78.234  177 SER
ATOM    164  CA  PRO   204     -72.916 -33.222  77.199  178 LEU
ATOM    165  CA  GLN   205     -71.423 -30.544  78.218  179 VAL
ATOM    166  CA  SER   206     -69.291 -28.759  77.976  180 SER
ATOM    167  CA  LEU   207     -68.253 -29.056  75.517  181 LEU
ATOM    168  CA  SER   208     -67.001 -27.975  72.398  182 THR
ATOM    169  CA  CYS   209     -65.965 -28.580  69.886  183 HIS
ATOM    170  CA  LEU   210     -66.414 -31.300  67.707  184 LEU
ATOM    171  CA  TYR   211     -65.729 -34.306  66.022  185 SER
ATOM    172  CA  LEU   212     -66.603 -36.667  63.562  186 PHE
ATOM    173  CA  GLY   213     -65.314 -37.511  61.302  187 GLU
ATOM    174  CA  ASN   214     -64.562 -39.651  58.587  188 GLY
ATOM    175  CA  ASN   215     -65.623 -42.023  59.481  189 ASN
ATOM    176  CA  MET   216     -68.179 -44.555  59.670  190 LYS
ATOM    177  CA  LEU   217     -70.865 -43.752  59.704  191 LEU
ATOM    178  CA  THR   218     -74.377 -44.242  59.910  192 ARG
ATOM    179  CA  THR   219     -76.352 -42.694  60.641  193 GLU
ATOM    180  CA  CYS   222     -77.410 -39.363  61.647  194 LEU
ATOM    181  CA  ARG   223     -78.586 -38.504  64.002  195 ASN
ATOM    182  CA  ASN   224     -78.992 -36.603  66.706  196 PHE
ATOM    183  CA  ASP   225     -80.619 -36.486  69.046  197 SER
ATOM    184  CA  SER   226     -80.681 -37.688  71.803  198 ALA
ATOM    185  CA  LEU   227     -75.549 -31.076  73.322  201 LEU
ATOM    186  CA  SER   228     -74.860 -28.252  74.151  202 PRO
ATOM    187  CA  SER   229     -72.994 -26.222  73.779  203 ASN
ATOM    188  CA  VAL   230     -71.647 -26.682  71.383  204 LEU
ATOM    189  CA  LYS   231     -69.848 -25.757  68.538  205 THR
ATOM    190  CA  VAL   232     -68.603 -26.556  66.220  206 ASN
ATOM    191  CA  LEU   233     -69.027 -29.182  64.066  207 LEU
ATOM    192  CA  ASP   234     -68.190 -32.213  62.532  208 SER
ATOM    193  CA  LEU   235     -69.052 -34.573  60.071  209 ALA
ATOM    194  CA  SER   236     -67.927 -35.650  57.978  210 SER
ATOM    195  CA  PHE   237     -66.925 -37.646  55.079  211 ARG
ATOM    196  CA  ASN   238     -68.240 -40.310  55.412  212 ASN
ATOM    197  CA  THR   239     -68.995 -42.917  54.302  213 GLY
ATOM    198  CA  ARG   240     -70.828 -45.336  52.163  214 ASN
ATOM    199  CA  LEU   241     -73.679 -45.803  52.324  215 LYS
ATOM    200  CA  SER   242     -76.631 -43.854  52.255  216 VAL
ATOM    201  CA  ASN   243     -77.519 -41.136  54.355  217 ILE
ATOM    202  CA  GLN   244     -80.386 -40.423  56.099  218 GLN
ATOM    203  CA  ALA   245     -81.697 -40.067  58.435  219 ASN
ATOM    204  CA  PHE   246     -81.678 -37.487  60.328  220 VAL
ATOM    205  CA  PHE   247     -80.998 -35.197  62.908  221 TYR
ATOM    206  CA  GLY   248     -80.684 -32.214  64.472  222 LEU
ATOM    207  CA  LEU   249     -81.453 -30.191  66.205  223 LYS
ATOM    208  CA  ASN   250     -80.802 -30.111  68.875  224 THR
ATOM    209  CA  LEU   251     -78.258 -29.030  68.868  225 LEU
ATOM    210  CA  SER   252     -77.853 -26.010  69.251  226 PRO
ATOM    211  CA  ASN   253     -76.066 -23.897  69.066  227 GLN
ATOM    212  CA  LEU   254     -74.475 -24.296  66.863  228 LEU
ATOM    213  CA  THR   255     -71.955 -23.652  64.511  229 LYS
ATOM    214  CA  TYR   256     -70.326 -24.342  62.239  230 SER
ATOM    215  CA  LEU   257     -70.833 -26.778  59.865  231 LEU
ATOM    216  CA  ARG   258     -69.742 -29.780  58.708  232 ASN
ATOM    217  CA  LEU   259     -70.088 -31.634  55.980  233 LEU
ATOM    218  CA  ARG   260     -68.684 -32.792  53.965  234 SER
ATOM    219  CA  SER   261     -68.054 -35.078  51.416  235 GLY
ATOM    220  CA  THR   262     -69.885 -36.782  52.411  236 THR
ATOM    221  CA  ASN   263     -72.689 -38.767  52.034  237 VAL
ATOM    222  CA  ILE   264     -75.715 -37.498  52.068  238 ILE
ATOM    223  CA  SER   265     -79.187 -37.156  52.455  239 LYS
ATOM    224  CA  ILE   266     -80.300 -34.232  51.606  240 LEU
ATOM    225  CA  VAL   267     -82.800 -32.926  51.944  241 GLU
ATOM    226  CA  THR   268     -83.768 -33.736  54.404  242 ASN
ATOM    227  CA  LEU   269     -82.410 -32.255  56.148  243 LEU
ATOM    228  CA  LEU   270     -82.734 -29.492  58.236  244 SER
ATOM    229  CA  MET   277     -83.429 -26.097  58.122  245 ALA
ATOM    230  CA  THR   278     -84.398 -24.702  60.329  246 LYS
ATOM    231  CA  TRP   279     -83.191 -25.843  62.509  247 HIS
ATOM    232  CA  TYR   280     -80.644 -24.921  62.246  248 LEU
ATOM    233  CA  ILE   281     -79.945 -22.197  62.600  249 GLN
ATOM    234  CA  ASP   282     -77.899 -20.726  63.612  250 ASN
ATOM    235  CA  PHE   283     -75.721 -21.274  61.999  251 LEU
ATOM    236  CA  SER   284     -72.660 -20.609  60.398  252 ARG
ATOM    237  CA  GLY   285     -70.918 -21.531  58.482  253 ALA
ATOM    238  CA  LEU   286     -70.675 -23.991  55.951  254 MET
ATOM    239  CA  GLY   287     -70.029 -27.231  54.588  255 ASP
ATOM    240  CA  LEU   288     -70.413 -28.856  51.704  256 LEU
ATOM    241  CA  THR   289     -69.243 -30.604  49.856  257 SER
ATOM    242  CA  GLU   290     -68.622 -33.177  47.320  258 ASN
ATOM    243  CA  PRO   291     -67.561 -36.658  47.678  259 TRP
ATOM    244  CA  GLN   292     -66.142 -37.925  45.567  260 GLU
ATOM    245  CA  MET   293     -65.653 -36.984  42.070  261 LEU
ATOM    246  CA  VAL   294     -67.292 -38.391  40.363  262 ARG
ATOM    247  CA  ALA   295     -69.766 -38.551  41.673  263 HIS
ATOM    248  CA  SER   296     -71.332 -36.380  40.956  264 GLY
ATOM    249  CA  LEU   297     -73.290 -33.416  39.975  265 HIS
ATOM    250  CA  CYS   298     -74.997 -31.417  42.453  266 LEU
ATOM    251  CA  LYS   299     -78.483 -31.010  43.242  267 ASP
ATOM    252  CA  GLN   300     -80.508 -24.699  47.462  272 CYS
ATOM    253  CA  LEU   301     -82.958 -24.296  48.748  273 HIS
ATOM    254  CA  SER   302     -82.425 -25.135  51.311  274 LEU
ATOM    255  CA  TYR   303     -80.001 -23.622  52.032  275 LEU
ATOM    256  CA  TYR   304     -80.823 -20.984  51.547  276 GLY
ATOM    257  CA  PRO   305     -82.366 -20.299  53.719  277 ASN
ATOM    258  CA  ASN   306     -80.682 -19.880  55.903  278 LEU
ATOM    259  CA  LYS   307     -79.645 -17.513  57.807  279 PRO
ATOM    260  CA  TYR   308     -77.225 -16.622  58.803  280 LYS
ATOM    261  CA  ILE   309     -75.228 -17.762  57.406  281 LEU
ATOM    262  CA  LYS   310     -72.126 -17.638  55.892  282 GLU
ATOM    263  CA  ARG   311     -69.881 -18.746  54.750  283 THR
ATOM    264  CA  ILE   312     -69.275 -21.085  52.306  284 LEU
ATOM    265  CA  LEU   313     -68.214 -24.170  51.356  285 VAL
ATOM    266  CA  LEU   314     -67.733 -25.914  48.482  286 PHE
ATOM    267  CA  GLN   315     -67.200 -28.293  46.678  287 GLN
ATOM    268  CA  LYS   316     -65.571 -30.544  44.213  288 LYS
ATOM    269  CA  ASN   317     -66.964 -31.299  41.695  289 ASN
ATOM    270  CA  LYS   318     -69.564 -30.554  42.007  290 VAL
ATOM    271  CA  LEU   319     -71.134 -28.666  41.008  291 THR
ATOM    272  CA  LYS   320     -71.909 -26.600  38.046  292 ASN
ATOM    273  CA  GLY   321     -71.206 -23.734  35.853  293 ALA
ATOM    274  CA  LEU   322     -73.665 -22.459  35.596  294 GLU
ATOM    275  CA  ASN   323     -75.165 -23.286  37.746  295 GLY
ATOM    276  CA  ASN   324     -73.787 -21.917  39.734  296 ILE
ATOM    277  CA  ASN   325     -74.812 -19.397  39.341  297 LYS
ATOM    278  CA  THR   326     -77.416 -19.766  40.240  298 GLN
ATOM    279  CA  LEU   327     -76.985 -20.395  42.953  299 LEU
ATOM    280  CA  SER   328     -75.884 -17.952  43.784  300 ALA
ATOM    281  CA  ASP   329     -78.211 -16.424  44.107  301 LYS
ATOM    282  CA  CYS   330     -79.655 -17.593  46.217  302 CYS
ATOM    283  CA  PRO   331     -78.289 -16.849  48.469  303 THR
ATOM    284  CA  ARG   332     -75.869 -15.084  50.655  304 ARG
ATOM    285  CA  ILE   333     -72.819 -14.914  50.532  305 LEU
ATOM    286  CA  THR   334     -69.523 -14.594  52.070  306 LEU
ATOM    287  CA  VAL   336     -67.201 -16.023  51.736  307 PHE
ATOM    288  CA  LEU   337     -66.611 -18.283  49.272  308 LEU
ATOM    289  CA  ASP   338     -65.889 -21.518  48.181  309 ASP
ATOM    290  CA  LEU   339     -64.932 -23.143  45.395  310 LEU
ATOM    291  CA  SER   340     -63.337 -25.188  44.502  311 GLY
ATOM    292  CA  PHE   341     -61.952 -27.887  42.528  312 GLN
ATOM    293  CA  ASN   342     -64.102 -28.315  40.767  313 ASN
ATOM    294  CA  GLU   343     -64.744 -29.835  38.032  314 SER
ATOM    295  CA  LEU   344     -66.226 -29.317  35.718  315 ASP
ATOM    296  CA  LYS   345     -66.065 -26.636  35.246  316 LEU
ATOM    297  CA  SER   346     -64.822 -24.803  32.811  317 ILE
ATOM    298  CA  THR   347     -64.634 -22.516  31.235  318 TYR
ATOM    299  CA  ASN   348     -65.234 -19.116  32.343  319 LEU
ATOM    300  CA  CYS   349     -67.152 -16.582  31.596  320 ASN
ATOM    301  CA  LEU   350     -69.396 -15.014  31.803  321 ASP
ATOM    302  CA  GLN   351     -70.970 -13.311  33.713  322 SER
ATOM    303  CA  PHE   352     -71.230 -14.908  36.031  323 GLU
ATOM    304  CA  LEU   353     -70.704 -14.582  38.824  324 PHE
ATOM    305  CA  GLU   354     -71.820 -12.255  39.536  325 ASN
ATOM    306  CA  GLY   355     -74.182 -11.771  41.012  326 ALA
ATOM    307  CA  GLN   356     -73.270 -12.070  43.481  327 LEU
ATOM    308  CA  LYS   357     -72.049  -9.938  45.131  328 PRO
ATOM    309  CA  TYR   358     -71.066  -9.707  47.698  329 SER
ATOM    310  CA  LEU   359     -68.895 -11.292  48.194  330 LEU
ATOM    311  CA  ALA   360     -65.720 -11.943  49.630  331 GLN
ATOM    312  CA  LYS   361     -63.522 -13.669  49.520  332 LYS
ATOM    313  CA  LEU   362     -62.558 -15.973  47.129  333 LEU
ATOM    314  CA  ILE   363     -62.248 -19.217  45.892  334 ASN
ATOM    315  CA  VAL   364     -61.121 -21.062  43.151  335 LEU
ATOM    316  CA  GLU   365     -59.503 -23.079  42.419  336 ASN
ATOM    317  CA  HIS   366     -57.893 -26.072  40.997  337 LYS
ATOM    318  CA  ASN   367     -59.864 -26.760  39.118  338 CYS
ATOM    319  CA  HIS   368     -60.976 -26.990  35.700  339 GLN
ATOM    320  CA  PHE   369     -60.285 -24.758  34.283  340 LEU
ATOM    321  CA  THR   370     -59.657 -22.746  31.479  341 SER
ATOM    322  CA  ARG   371     -66.165 -10.377  32.384  346 ARG
ATOM    323  CA  LEU   372     -67.151 -12.178  34.203  347 THR
ATOM    324  CA  ILE   373     -66.802 -11.566  36.957  348 TRP
ATOM    325  CA  THR   379     -67.460  -8.948  37.354  349 SER
ATOM    326  CA  ARG   380     -68.757  -7.371  39.292  350 SER
ATOM    327  CA  PHE   381     -67.502  -7.831  41.695  351 LEU
ATOM    328  CA  PHE   382     -66.386  -6.116  43.822  352 GLN
ATOM    329  CA  HIS   383     -65.610  -6.206  46.404  353 ASN
ATOM    330  CA  LEU   384     -63.966  -8.335  46.765  354 LEU
ATOM    331  CA  LYS   385     -61.056  -9.770  48.146  355 THR
ATOM    332  CA  GLU   386     -59.274 -11.824  48.171  356 SER
ATOM    333  CA  LEU   387     -58.250 -14.343  45.950  357 LEU
ATOM    334  CA  SER   388     -58.100 -17.481  44.418  358 ASP
ATOM    335  CA  TYR   389     -56.691 -19.108  41.829  359 LEU
ATOM    336  CA  ARG   390     -55.176 -21.232  41.257  360 SER
ATOM    337  CA  TYR   391     -53.554 -24.139  39.824  361 HIS
ATOM    338  CA  ASN   392     -54.984 -24.795  37.455  362 ASN
ATOM    339  CA  ARG   393     -55.760 -24.677  33.922  363 LYS
ATOM    340  CA  ILE   394     -54.744 -22.516  32.682  364 PHE
ATOM    341  CA  LEU   395     -53.214 -20.853  30.111  365 LYS
ATOM    342  CA  GLU   396     -52.985 -18.344  29.401  366 SER
ATOM    343  CA  VAL   397     -54.374 -15.021  30.045  367 PHE
ATOM    344  CA  SER   398     -56.921 -12.782  29.173  368 PRO
ATOM    345  CA  PRO   399     -56.825  -9.255  28.190  369 ASP
ATOM    346  CA  PHE   400     -57.418  -6.845  30.722  370 PHE
ATOM    347  CA  ALA   401     -58.724  -8.687  32.380  371 ALA
ATOM    348  CA  PHE   402     -58.581  -9.110  35.224  372 PHE
ATOM    349  CA  SER   403     -59.198  -6.619  36.093  373 SER
ATOM    350  CA  HIS   404     -61.717  -5.507  37.242  374 PRO
ATOM    351  CA  ALA   405     -61.412  -6.156  39.912  375 LEU
ATOM    352  CA  PRO   406     -60.707  -4.265  42.108  376 LYS
ATOM    353  CA  LYS   407     -60.023  -4.201  44.712  377 HIS
ATOM    354  CA  LEU   408     -58.605  -6.454  45.361  378 LEU
ATOM    355  CA  THR   409     -56.255  -8.328  47.233  379 GLU
ATOM    356  CA  THR   410     -54.792 -10.671  47.536  380 PHE
ATOM    357  CA  LEU   411     -53.652 -12.901  45.109  381 LEU
ATOM    358  CA  LYS   412     -53.520 -15.919  43.482  382 SER
ATOM    359  CA  LEU   413     -51.899 -17.819  40.997  383 LEU
ATOM    360  CA  ASN   414     -50.572 -20.121  40.756  384 SER
ATOM    361  CA  ILE   415     -49.134 -23.147  39.430  385 ARG
ATOM    362  CA  ASN   416     -50.274 -23.062  36.908  386 ASN
ATOM    363  CA  ILE   417     -50.126 -23.622  33.376  387 PRO
ATOM    364  CA  ILE   418     -48.591 -21.388  32.286  388 ILE
ATOM    365  CA  ALA   419     -46.540 -19.552  30.212  389 THR
ATOM    366  CA  TYR   420     -45.820 -17.011  29.800  390 GLU
ATOM    367  CA  LEU   421     -46.414 -13.643  30.925  391 LEU
ATOM    368  CA  ASP   422     -49.335 -11.834  30.354  392 ASN
ATOM    369  CA  HIS   423     -49.394  -8.593  30.506  393 ASN
ATOM    370  CA  LYS   424     -51.492  -6.711  30.564  394 LEU
ATOM    371  CA  ALA   425     -53.707  -8.021  31.596  395 ALA
ATOM    372  CA  LEU   426     -53.677  -7.638  34.291  396 PHE
ATOM    373  CA  ASN   427     -54.122  -5.059  34.790  397 SER
ATOM    374  CA  GLY   428     -54.653  -2.266  36.771  398 GLY
ATOM    375  CA  LEU   429     -54.803  -3.439  39.313  399 LEU
ATOM    376  CA  LYS   430     -54.175  -2.179  41.922  400 PHE
ATOM    377  CA  ASP   431     -54.223  -2.618  44.636  401 ALA
ATOM    378  CA  LEU   432     -53.028  -4.963  45.316  402 LEU
ATOM    379  CA  VAL   433     -51.193  -7.177  47.348  403 LYS
ATOM    380  CA  ILE   434     -49.958  -9.525  47.601  404 GLU
ATOM    381  CA  LEU   435     -48.692 -11.827  45.262  405 LEU
ATOM    382  CA  ARG   436     -48.893 -14.956  43.864  406 ASN
ATOM    383  CA  LEU   437     -47.160 -17.004  41.805  407 LEU
ATOM    384  CA  ASP   438     -45.938 -19.409  41.634  408 ALA
ATOM    385  CA  ASN   439     -44.442 -22.425  40.380  409 ALA
ATOM    386  CA  ASN   440     -45.577 -22.254  37.882  410 CYS
ATOM    387  CA  LEU   441     -45.010 -22.062  34.289  411 TRP
ATOM    388  CA  LEU   442     -43.218 -20.135  33.613  412 ILE
ATOM    389  CA  THR   443     -41.250 -18.324  31.389  413 VAL
ATOM    390  CA  ASP   444     -40.079 -16.077  30.729  414 THR
ATOM    391  CA  LEU   445     -39.636 -12.738  31.992  415 ILE
ATOM    392  CA  TYR   446     -39.931  -9.152  32.288  416 ASP
ATOM    393  CA  ASN   447     -39.087  -5.587  32.600  417 ARG
ATOM    394  CA  ASP   448     -41.549  -4.543  32.251  418 TYR
ATOM    395  CA  SER   449     -43.361  -6.143  33.366  419 SER
ATOM    396  CA  PHE   450     -44.476  -5.959  35.923  420 PHE
ATOM    397  CA  LYS   451     -45.796  -3.460  36.496  421 THR
ATOM    398  CA  ASP   452     -48.265  -2.750  37.436  422 GLN
ATOM    399  CA  LEU   453     -48.556  -3.194  40.144  423 PHE
ATOM    400  CA  HIS   454     -48.073  -1.462  42.583  424 PRO
ATOM    401  CA  SER   455     -48.217  -1.757  45.385  425 ASN
ATOM    402  CA  LEU   456     -47.382  -4.279  46.084  426 LEU
ATOM    403  CA  GLN   457     -46.061  -6.796  48.212  427 GLU
ATOM    404  CA  THR   458     -45.125  -9.309  48.608  428 VAL
ATOM    405  CA  LEU   459     -43.699 -11.495  46.341  429 LEU
ATOM    406  CA  ASN   460     -43.930 -14.396  44.546  430 ASP
ATOM    407  CA  LEU   461     -42.020 -16.253  42.538  431 LEU
ATOM    408  CA  ARG   462     -41.060 -18.682  42.298  432 GLY
ATOM    409  CA  ASN   463     -39.822 -21.877  41.162  433 ASP
ATOM    410  CA  ASN   464     -40.337 -21.654  38.474  434 ASN
ATOM    411  CA  GLN   465     -39.388 -21.274  34.980  435 ASN
ATOM    412  CA  ILE   466     -37.277 -19.513  34.628  436 ILE
ATOM    413  CA  SER   467     -34.557 -18.053  33.053  437 ARG
ATOM    414  CA  VAL   468     -32.800 -15.859  32.674  438 THR
ATOM    415  CA  ILE   469     -32.372 -12.646  34.305  439 LEU
ATOM    416  CA  PHE   470     -33.594  -9.526  33.699  440 ASN
ATOM    417  CA  ASN   471     -32.484  -6.075  33.582  441 HIS
ATOM    418  CA  ASN   472     -34.100  -3.777  35.747  442 GLY
ATOM    419  CA  THR   473     -36.446  -5.223  36.048  443 THR
ATOM    420  CA  PHE   474     -38.044  -5.475  38.335  444 PHE
ATOM    421  CA  TYR   475     -38.423  -2.882  39.084  445 ARG
ATOM    422  CA  PHE   476     -40.863  -1.214  39.472  446 PRO
ATOM    423  CA  LEU   477     -41.893  -2.245  41.881  447 LEU
ATOM    424  CA  ARG   478     -41.975  -0.931  44.571  448 LYS
ATOM    425  CA  ASN   479     -42.579  -1.384  47.238  449 LYS
ATOM    426  CA  LEU   480     -42.006  -3.969  47.818  450 LEU
ATOM    427  CA  SER   481     -41.270  -6.751  49.861  451 GLN
ATOM    428  CA  ILE   482     -40.516  -9.328  50.197  452 SER
ATOM    429  CA  LEU   483     -39.033 -11.563  47.991  453 LEU
ATOM    430  CA  ASP   484     -39.174 -14.340  45.943  454 ILE
ATOM    431  CA  LEU   485     -37.168 -16.382  43.953  455 LEU
ATOM    432  CA  GLY   486     -36.440 -18.895  43.596  456 SER
ATOM    433  CA  GLY   487     -35.431 -22.201  42.458  457 HIS
ATOM    434  CA  ASN   488     -35.497 -21.835  39.724  458 ASN
ATOM    435  CA  LYS   489     -33.944 -21.498  36.485  459 CYS
ATOM    436  CA  ILE   490     -31.730 -19.835  36.694  460 LEU
ATOM    437  CA  ALA   491     -28.944 -18.246  35.298  461 LYS
ATOM    438  CA  HIS   492     -27.738 -15.965  34.321  462 ILE
ATOM    439  CA  LEU   493     -27.606 -12.791  35.649  463 LEU
ATOM    440  CA  MET   494     -28.434  -9.663  34.958  464 GLU
ATOM    441  CA  PRO   495     -26.847  -6.454  35.472  465 PRO
ATOM    442  CA  LEU   496     -28.201  -4.192  37.892  466 ASN
ATOM    443  CA  ALA   497     -30.586  -5.666  38.068  467 SER
ATOM    444  CA  PHE   498     -32.168  -5.820  40.289  468 PHE
ATOM    445  CA  GLU   499     -32.854  -3.205  40.934  469 SER
ATOM    446  CA  GLY   500     -34.780  -0.504  42.438  470 GLY
ATOM    447  CA  LEU   501     -35.917  -2.011  44.413  471 LEU
ATOM    448  CA  ASP   502     -35.991  -1.069  47.094  472 THR
ATOM    449  CA  SER   503     -37.066  -1.484  49.646  473 ASN
ATOM    450  CA  LEU   504     -36.780  -4.219  50.024  474 LEU
ATOM    451  CA  LYS   505     -36.625  -7.092  51.988  475 ARG
ATOM    452  CA  ASN   506     -36.179  -9.736  52.138  476 SER
ATOM    453  CA  LEU   507     -34.558 -12.122  50.069  477 LEU
ATOM    454  CA  TYR   508     -34.735 -14.779  47.983  478 ASP
ATOM    455  CA  LEU   509     -32.758 -16.937  46.275  479 LEU
ATOM    456  CA  ASP   510     -32.163 -19.565  45.905  480 MET
ATOM    457  CA  ARG   511     -31.210 -22.825  44.590  481 TYR
ATOM    458  CA  ASN   512     -30.520 -22.369  41.781  482 ASN
ATOM    459  CA  ARG   513     -28.439 -21.584  38.956  483 SER
ATOM    460  CA  LEU   514     -26.397 -19.830  39.362  484 LEU
ATOM    461  CA  GLY   515     -23.174 -18.322  39.275  485 SER
ATOM    462  CA  LYS   516     -20.976 -16.307  39.122  486 TYR
ATOM    463  CA  ILE   517     -20.680 -12.883  40.398  487 PHE
ATOM    464  CA  ASP   518     -21.916  -9.769  39.319  488 HIS
ATOM    465  CA  GLY   519     -20.621  -6.377  39.346  489 GLU
ATOM    466  CA  GLN   520     -22.616  -4.410  40.142  490 HIS
ATOM    467  CA  LEU   521     -24.744  -5.915  40.973  491 LEU
ATOM    468  CA  ILE   522     -26.254  -6.342  43.343  492 PHE
ATOM    469  CA  GLY   523     -27.254  -3.795  43.899  493 SER
ATOM    470  CA  SER   524     -29.556  -1.793  44.572  494 GLY
ATOM    471  CA  LEU   525     -30.236  -2.762  47.149  495 LEU
ATOM    472  CA  ARG   527     -30.082  -1.973  49.981  496 GLU
ATOM    473  CA  THR   528     -31.354  -2.344  52.349  497 LYS
ATOM    474  CA  LEU   529     -31.819  -4.948  52.645  498 LEU
ATOM    475  CA  GLN   530     -32.286  -7.971  54.481  499 LEU
ATOM    476  CA  VAL   531     -32.082 -10.744  54.555  500 ILE
ATOM    477  CA  LEU   532     -30.462 -13.046  52.571  501 LEU
ATOM    478  CA  ASP   533     -30.476 -15.618  50.310  502 LYS
ATOM    479  CA  LEU   534     -28.568 -18.006  48.823  503 LEU
ATOM    480  CA  GLN   535     -27.943 -20.581  48.422  504 GLY
ATOM    481  CA  GLY   536     -27.126 -23.846  47.059  505 PHE
ATOM    482  CA  ASN   537     -26.407 -23.184  44.390  506 ASN
ATOM    483  CA  PHE   538     -23.948 -22.479  41.839  507 LYS
ATOM    484  CA  ILE   539     -21.644 -21.333  42.870  508 ILE
ATOM    485  CA  ARG   540     -18.483 -20.936  42.838  509 THR
ATOM    486  CA  TYR   541     -14.972 -20.940  43.205  510 TYR
ATOM    487  CA  LYS   542     -11.969 -21.683  41.558  511 GLU
ATOM    488  CA  THR   543      -9.362 -21.065  42.122  512 THR
ATOM    489  CA  ASP   544      -7.073 -18.966  44.039  513 THR
ATOM    490  CA  TYR   545      -8.328 -15.743  44.725  514 ARG
ATOM    491  CA  ALA   546      -8.702 -12.201  44.665  515 THR
ATOM    492  CA  ARG   547     -11.305 -10.283  44.781  516 LEU
ATOM    493  CA  SER   548     -12.240  -7.653  42.606  517 GLN
ATOM    494  CA  PRO   549     -18.921  -8.981  46.258  520 PRO
ATOM    495  CA  PHE   550     -21.014  -8.644  48.146  521 PHE
ATOM    496  CA  VAL   551     -20.820  -6.161  49.102  522 ILE
ATOM    497  CA  ASN   552     -22.510  -3.882  49.207  523 LYS
ATOM    498  CA  LEU   553     -24.639  -4.617  50.792  524 LEU
ATOM    499  CA  THR   554     -25.613  -3.565  53.486  525 LYS
ATOM    500  CA  LYS   555     -27.303  -4.003  55.665  526 SER
ATOM    501  CA  LEU   556     -27.535  -6.618  55.986  527 LEU
ATOM    502  CA  THR   557     -28.370  -9.620  57.577  528 LYS
ATOM    503  CA  ASP   558     -28.564 -12.410  57.511  529 GLN
ATOM    504  CA  LEU   559     -26.948 -14.895  55.601  530 LEU
ATOM    505  CA  LYS   560     -27.036 -17.340  53.200  531 ASN
ATOM    506  CA  LEU   561     -25.009 -19.803  51.852  532 LEU
ATOM    507  CA  ASP   562     -24.919 -22.439  51.273  533 GLU
ATOM    508  CA  GLY   563     -24.080 -25.737  50.009  534 GLY
ATOM    509  CA  GLN   564     -23.057 -25.421  47.217  535 GLN
ATOM    510  CA  ARG   565     -22.769 -26.661  43.920  536 ARG
ATOM    511  CA  PRO   566     -20.183 -27.806  43.185  537 HIS
ATOM    512  CA  GLY   568     -18.923 -27.235  45.433  538 GLY
ATOM    513  CA  ILE   569     -17.981 -24.255  47.207  539 ILE
ATOM    514  CA  THR   570     -15.344 -24.013  47.159  540 GLN
ATOM    515  CA  LEU   571     -12.279 -22.361  46.726  541 VAL
ATOM    516  CA  LEU   572     -12.469 -19.744  48.757  542 VAL
ATOM    517  CA  PRO   573     -12.727 -16.362  47.913  543 PRO
ATOM    518  CA  HIS   574     -10.396 -13.825  48.998  544 SER
ATOM    519  CA  ALA   575     -11.365 -11.466  49.987  545 ASN
ATOM    520  CA  PHE   576     -14.019 -11.946  50.218  546 PHE
ATOM    521  CA  PHE   577     -16.155 -11.504  52.002  547 PHE
ATOM    522  CA  ARG   578     -16.320  -8.808  52.664  548 GLN
ATOM    523  CA  GLY   579     -17.795  -5.808  53.792  549 GLY
ATOM    524  CA  LEU   580     -19.802  -6.732  55.273  550 LEU
ATOM    525  CA  THR   581     -20.416  -6.215  58.055  551 GLY
ATOM    526  CA  SER   582     -22.720  -6.186  59.646  552 SER
ATOM    527  CA  LEU   583     -23.727  -8.719  59.589  553 LEU
ATOM    528  CA  LYS   584     -25.209 -11.626  60.997  554 GLN
ATOM    529  CA  SER   585     -25.650 -14.352  60.863  555 GLU
ATOM    530  CA  LEU   586     -24.081 -16.970  59.164  556 LEU
ATOM    531  CA  TYR   587     -24.175 -19.408  56.750  557 LEU
ATOM    532  CA  LEU   588     -22.412 -22.016  55.534  558 LEU
ATOM    533  CA  THR   589     -22.466 -24.626  55.222  559 GLY
ATOM    534  CA  ASN   590     -22.783 -28.120  53.991  560 LYS
ATOM    535  CA  ASN   591     -21.261 -27.951  51.619  561 ASN
ATOM    536  CA  ARG   592     -19.155 -29.479  49.177  562 PRO
ATOM    537  CA  ILE   593     -16.462 -28.774  49.245  563 SER
ATOM    538  CA  SER   594     -14.645 -26.343  51.225  564 VAL
ATOM    539  CA  SER   595     -12.518 -23.744  51.403  565 PHE
ATOM    540  CA  LEU   596     -10.924 -21.681  53.447  566 LEU
ATOM    541  CA  SER   597      -8.448 -19.890  53.551  567 ASP
ATOM    542  CA  SER   598      -7.201 -17.580  54.376  568 HIS
ATOM    543  CA  ASP   599      -7.929 -14.486  55.887  569 HIS
ATOM    544  CA  THR   600     -10.750 -14.283  55.907  570 GLN
ATOM    545  CA  PHE   601     -13.063 -13.982  57.527  571 PHE
ATOM    546  CA  ASP   602     -12.739 -11.637  58.917  572 ASP
ATOM    547  CA  ASP   603     -14.223  -9.167  58.459  573 PRO
ATOM    548  CA  LEU   604     -16.650  -9.782  59.658  574 LEU
ATOM    549  CA  LYS   605     -17.824  -8.795  62.264  575 ILE
ATOM    550  CA  ASN   606     -20.067  -8.729  63.911  576 ASN
ATOM    551  CA  LEU   607     -21.009 -11.329  63.856  577 LEU
ATOM    552  CA  THR   608     -22.936 -14.102  64.950  578 THR
ATOM    553  CA  PHE   609     -23.808 -16.731  64.669  579 LYS
ATOM    554  CA  LEU   610     -22.255 -19.456  63.045  580 LEU
ATOM    555  CA  THR   611     -22.054 -21.874  60.537  581 ASP
ATOM    556  CA  LEU   612     -20.282 -24.537  59.196  582 ILE
ATOM    557  CA  ASP   613     -20.624 -27.249  58.284  583 SER
ATOM    558  CA  ASP   614     -20.598 -30.686  57.166  584 GLY
ATOM    559  CA  ALA   620     -18.801 -31.103  54.965  585 THR
ATOM    560  CA  GLN   621     -17.355 -33.396  54.898  586 LYS
ATOM    561  CA  LEU   622     -14.852 -34.790  54.316  587 ASP
ATOM    562  CA  LYS   623      -7.801 -21.142  58.165  595 ASN
ATOM    563  CA  PRO   624      -5.311 -20.767  60.679  596 ALA
ATOM    564  CA  GLY   625      -5.717 -18.597  62.402  597 SER
ATOM    565  CA  ILE   626      -8.290 -17.749  61.773  598 LEU
ATOM    566  CA  PHE   627     -10.751 -17.365  63.190  599 PHE
ATOM    567  CA  LYS   628     -10.333 -15.172  64.830  600 GLN
ATOM    568  CA  ASN   629     -11.523 -12.561  65.049  601 ASN
ATOM    569  CA  LEU   630     -14.120 -12.986  65.712  602 LEU
ATOM    570  CA  GLN   631     -15.598 -12.269  68.071  603 LYS
ATOM    571  CA  LYS   632     -18.097 -12.070  69.063  604 ARG
ATOM    572  CA  LEU   633     -19.335 -14.468  68.532  605 LEU
ATOM    573  CA  GLU   634     -21.806 -16.903  69.082  606 LYS
ATOM    574  CA  ILE   635     -22.623 -19.414  68.411  607 ILE
ATOM    575  CA  LEU   636     -21.193 -22.296  66.900  608 LEU
ATOM    576  CA  THR   637     -20.822 -24.572  64.460  609 ARG
ATOM    577  CA  VAL   638     -19.305 -27.381  63.186  610 LEU
ATOM    578  CA  GLU   639     -19.684 -29.766  62.061  611 GLU
ATOM    579  CA  ASN   640     -19.786 -33.272  60.951  612 ASN
ATOM    580  CA  MET   641     -17.504 -33.352  59.299  613 ASN
ATOM    581  CA  GLY   642     -15.519 -35.054  59.223  614 ASN
ATOM    582  CA  ILE   643     -13.127 -34.482  60.654  615 LEU
ATOM    583  CA  GLY   644      -9.801 -34.966  61.875  616 GLU
ATOM    584  CA  SER   645      -8.053 -34.035  63.779  617 SER
ATOM    585  CA  PHE   646      -7.565 -31.137  65.918  618 LEU
ATOM    586  CA  SER   647      -6.882 -27.670  65.294  619 VAL
ATOM    587  CA  LYS   648      -4.377 -25.957  67.069  620 PRO
ATOM    588  CA  GLU   649      -5.118 -23.364  69.435  621 ASP
ATOM    589  CA  VAL   650      -7.080 -22.313  67.724  622 MET
ATOM    590  CA  PHE   651      -9.715 -21.770  68.516  623 PHE
ATOM    591  CA  GLY   652      -9.559 -20.214  70.699  624 SER
ATOM    592  CA  ASN   653     -10.129 -17.468  70.813  625 SER
ATOM    593  CA  LEU   654     -12.758 -17.203  70.984  626 LEU
ATOM    594  CA  THR   655     -14.743 -15.883  72.944  627 GLN
ATOM    595  CA  GLY   656     -17.506 -15.518  73.602  628 SER
ATOM    596  CA  LEU   657     -18.595 -17.907  72.876  629 LEU
ATOM    597  CA  LYS   658     -21.115 -20.299  73.086  630 GLN
ATOM    598  CA  LYS   659     -22.402 -22.579  72.128  631 VAL
ATOM    599  CA  LEU   660     -20.855 -25.275  70.706  632 PHE
ATOM    600  CA  ASN   661     -20.195 -27.400  68.247  633 SER
ATOM    601  CA  LEU   662     -18.926 -30.515  67.291  634 LEU
ATOM    602  CA  ASN   663     -19.838 -32.726  66.333  635 ARG
ATOM    603  CA  LYS   664     -19.979 -35.930  64.776  636 PHE
ATOM    604  CA  ASN   665     -17.261 -36.348  63.656  637 ASN
ATOM    605  CA  THR   666     -13.799 -37.363  63.295  638 ASN
ATOM    606  CA  MET   667     -12.334 -37.163  65.645  639 LEU
ATOM    607  CA  GLN   668      -9.909 -38.014  68.035  640 LYS
ATOM    608  CA  THR   669      -8.826 -37.349  70.461  641 VAL
ATOM    609  CA  LEU   670      -9.527 -35.106  73.065  642 ILE
ATOM    610  CA  ASP   671      -8.848 -32.175  75.064  643 ASN
ATOM    611  CA  VAL   672      -7.801 -29.800  77.648  644 GLN
ATOM    612  CA  ASP   673      -6.462 -27.779  76.266  645 SER
ATOM    613  CA  LEU   674      -7.859 -27.512  73.774  646 HIS
ATOM    614  CA  LEU   675     -10.185 -26.450  74.563  647 LEU
ATOM    615  CA  GLU   676      -9.487 -24.169  75.819  648 LYS
ATOM    616  CA  ASN   677     -10.052 -20.979  77.200  649 ASN
ATOM    617  CA  LEU   678     -12.752 -20.761  76.425  650 LEU
ATOM    618  CA  THR   679     -14.982 -19.218  77.815  651 LYS
ATOM    619  CA  ASN   680     -17.740 -18.862  77.960  652 SER
ATOM    620  CA  LEU   681     -18.910 -21.232  77.304  653 LEU
ATOM    621  CA  GLN   682     -21.473 -23.698  77.047  654 MET
ATOM    622  CA  TYR   683     -22.650 -25.874  75.845  655 PHE
ATOM    623  CA  LEU   684     -21.238 -28.532  74.329  656 PHE
ATOM    624  CA  ASP   685     -20.353 -30.527  71.810  657 ASP
ATOM    625  CA  VAL   686     -19.450 -33.646  71.035  658 VAL
ATOM    626  CA  ARG   687     -20.165 -36.015  70.219  659 TYR
ATOM    627  CA  GLY   688     -20.471 -38.995  68.188  660 GLY
ATOM    628  CA  THR   689     -17.801 -39.245  67.528  661 ASN
ATOM    629  CA  PRO   690     -14.320 -40.447  67.761  662 LYS
ATOM    630  CA  LEU   691     -13.214 -40.979  70.324  663 LEU
ATOM    631  CA  SER   692     -10.498 -41.870  72.329  664 GLN
ATOM    632  CA  CYS   693     -10.053 -44.400  74.789  665 CYS
ATOM    633  CA  ASN   694      -7.776 -43.740  76.652  666 THR
ATOM    634  CA  CYS   695      -5.082 -42.300  78.543  667 CYS
ATOM    635  CA  PRO   696      -4.702 -39.834  77.414  668 ASP
ATOM    636  CA  ASN   697      -7.124 -38.667  77.199  669 ASN
ATOM    637  CA  SER   698      -7.906 -38.332  79.772  670 LEU
ATOM    638  CA  GLU   699      -8.148 -35.939  81.366  671 TRP
ATOM    639  CA  LEU   700     -10.399 -34.792  80.008  672 PHE
ATOM    640  CA  GLN   701     -12.513 -36.732  80.274  673 LYS
ATOM    641  CA  ASN   702     -13.006 -36.749  83.103  674 ASN
ATOM    642  CA  TRP   703     -13.643 -33.996  83.556  675 TRP
ATOM    643  CA  THR   704     -15.771 -33.576  81.801  676 SER
ATOM    644  CA  LYS   705     -17.802 -35.156  82.828  677 MET
ATOM    645  CA  ASN   706     -18.127 -33.945  85.252  678 ASN
ATOM    646  CA  GLU   707     -18.380 -31.109  85.156  679 THR
ATOM    647  CA  ARG   708     -21.523 -26.598  84.166  681 GLU
ATOM    648  CA  VAL   709     -21.299 -26.997  81.509  682 VAL
ATOM    649  CA  GLN   710     -23.000 -28.848  79.110  683 HIS
ATOM    650  CA  ILE   711     -22.851 -32.089  77.589  684 ILE
ATOM    651  CA  VAL   712     -23.615 -33.932  74.956  685 PRO
ATOM    652  CA  TYR   713     -24.857 -37.180  75.022  686 PHE
ATOM    653  CA  LEU   714     -22.720 -38.248  76.303  687 LEU
ATOM    654  CA  TYR   715     -22.259 -40.269  78.352  688 ARG
ATOM    655  CA  ASN   716     -22.509 -42.586  76.899  689 SER
ATOM    656  CA  LEU   717     -20.489 -42.857  75.069  690 TYR
ATOM    657  CA  THR   718     -18.335 -44.934  73.371  691 PRO
ATOM    658  CA  CYS   719     -15.506 -47.178  73.895  692 CYS
ATOM    659  CA  PRO   720     -12.675 -47.250  71.771  693 GLN
ATOM    660  CA  ASP   721     -11.584 -49.624  71.253  694 GLN
ATOM    661  CA  VAL   722     -11.734 -52.619  69.475  695 PRO
ATOM    662  CA  LYS   723     -15.010 -53.612  72.079  697 SER
ATOM    663  CA  GLY   724     -17.785 -53.272  74.256  698 GLN
ATOM    664  CA  SER   725     -17.378 -51.624  76.369  699 SER
ATOM    665  CA  TYR   726     -16.958 -48.446  77.979  700 LEU
ATOM    666  CA  PHE   727     -16.081 -44.969  77.580  701 LEU
ATOM    667  CA  TYR   728     -16.628 -43.645  79.832  702 ILE
ATOM    668  CA  ASN   729     -16.215 -45.280  81.926  703 ASP
ATOM    669  CA  PHE   730     -13.406 -45.540  82.647  704 PHE
ATOM    670  CA  ASP   731     -10.407 -46.832  83.646  705 ASP
ATOM    671  CA  ASN   732      -8.944 -44.939  85.868  706 ASP
ATOM    672  CA  HIS   733      -6.696 -45.145  87.309  707 ALA
ATOM    673  CA  VAL   734      -4.406 -45.974  85.881  708 MET
ATOM    674  CA  CYS   735      -2.613 -44.028  84.972  709 CYS
TER
