# Supplementary material for: Variation in selection constraints on teleost TLRs with emphasis on their repertoire in the Walking catfish, Clarias batrachus
Source: Sci Rep. 2020 Dec 7;10:21394. doi: 10.1038/s41598-020-78347-6 (PMC7721727; doi:10.1038/s41598-020-78347-6)
Supplement: Supplementary file 33 — Supplementary Information 33. [file 41598_2020_78347_MOESM33_ESM.zip › T21/t21cln]

>EcTLR21_3196_bp
ATGGC------------------------------------------------------------------------------------------------------------------------------------------------------------------------------------------------GAGTCTAACTTATCA---GCTGTTGTCAGTTACACTTGCTCTCTGTGCTGTTCACCTCATCAGTGGTTACAGCTTCAGGAACTGCATCGAAGACCCATACCCTTATGGACAAAGTTTCAAATGCATCCTTCGGAAGGAAAGTAACTTGTCTGCTCTTATAGGAGACCTGCCGCAAACTGCTGTCAATCTCACCATCACCATTAATCCTGTGTGGCACATTCCCAGCATGAGCTTTGTTAATGTAACAAACCTAGAATACCTCAGGCTAGATCATAATTACTTAAGGAAAATCGATCCGTTCGCTTTTCAAAACTTGACTCGACTCAAATCTCTGAATGTGTCCTCTAACAACATATCACAGCTCAACCCTTATGTGTTTAAAGACCTGCACAACCTCACCTATCTCTCGCTGACAAACAATTCATTAAAGCAGCTCCCTGTCGGCATTTTCTCCACTCTTCTCAATCTGGACACTTTAATCATGAGGCAAAACCTTCTGACAAATTTCTCAGGGATTGCTGAGTCTGTGTCACATCTACCAAAGCTGAGGGTACTAGATCTTTGCTTTAACAATTTAACCAATCTCAAACACTCAAATGCGTCTCTACCCAAATCTCTCACGACATTATATATCTGTAGAAATAATCTGTTAACATTAGGATGTCACCAGTCGTTTCTTGGGTTCATTCAGCTGCTAGATTTGTCATACAATCCTCGGCTCCCTACAATGGCTTTTCAAGGGGTGGATTTGAGTCATATAAACTATCTGCGCTTGCGTTCAACAAGTGTTAAGGTAGTGGACTTTTTAAACATCAGCAATG---TCAACGCAGGTAGCGTTGACTTCTCTGGCATGGGTCTTAAAAATGACATCCTGCTCACAGAGCTATGTACATCGCTGAAGGGAAAAGTGAAATCGA---------TTAAACGAATGGGCCTGAGTAATAACGGGATCAAGAATCTAACAAACAACGCACTGCAGTACTGTCCTACTATCACAGGGAGTTTGGATCTATCCCGCAACAACCTGAAAAGCACAGGTTGTTTTAAGTTTCTTGATAAACACACACAAATAAAAAGCTTAAATGCAGAGCATAACCATATCACCAGCCTTCAATCCTGTAAAACACAAA---ATATGGTTTATTTAAACCATCTGGAAGAGCTGAGCTATCGTTACAACCGCATCCTCTCAGTCAACGCCTATGCTTTCAGTCATACACCAAATATCAAGACACTAAAGCTTAACATAAACACAATTTCTTTTCTCCACCGGAAAGCTCTCAAAGGGCTAAAAAGCCTCGAGATGCTCCGTTTGGACAATAATCTCTTAACCGATTTGTTCAATGACACCTTTGAAGATAATGTCAACCTGCAAACCCTTAACCTACGCAACAATCGCATTGCTGTCATTTTCAATGGGACCTTCCTCAGTCTCAGGAATCTGACTACACTGGACCTAGGAGGTAATAAGATCACTCATTTTGAGCAATCTGGCCTCGATGGACTGACAAGTCTGTCCAAATTTTATCTAGATGGAAATAACCTCAAAGAGATTGACACCTCCCTCTATCGTGTGTTTCAAGACACACTAACAGTGCTGGATTTAAAAAGTAATCAGATTTACTTCTTCCACAAAGT---GACCAGTTCACCATTTATGAATCTCAGTAAACTAACTGATTTGAAATTGGATGGGCAACGGCCACATGGCCTCTCAGTATTGCCCCAAAATTTTTTCCGTGGCCTCCACTCACTGAAATCTCTGTATCTCACCAACAATAACATCTATTATCTTGCTCCTGATGCCTTCGATGATCTGACAAACTTAACTTTCCTCTCACTGGAAGGCTGCTGTGTTGGGGTGGCACAGCTGCAACCTGGCATTTTTAAGAATCTAAGAAATTTAAACATATTGAGTATGGAAAATATGGGCATTCAGACCTTCTCAAAGGAGGTTTTTGGGAATCTTACAAAGTTGCACAAACTGCAGCTCAACCGCAATGTGATGCAGAGCATTCATTATGAGATACTAGACAGTTTACCTGAACTCCACTACCTTGATTTACGCGATACTCCTTTGAGCTGCACCTGCAAGAACCACTTGCTGCAAAACTGGACATTGCATAACCGCCGGGTCCAGGTGGTCTATCTCTACAATATGAAGTGCCAGGATGATAACCAACACAATTTCTACAACTTTAAGACCAATGTGTGTTACATAGATCTAGGAGAGTACCTGTTCTTGAGCACAGCGATTGTGATTTTTCTGTTCACAGTCACTCCATTACTTTATGTCAAACTCTACTGGAAGATGAAGTACGGCTACTATGTGTTTCGTTCCTGGTTTAGTGATCAGTGGCGCAGACTCCGAGAGCAGGAGGAAAATTGCAAATATGATGCATTTATTTCCTACAATTCCTCTGATGAACAATGGGTCATTGAGCAGTTAATGCCCAACCTGGAGGGAAATGGATCATCTTTTAAACTTTGCCTACATCACAGGGACTTTGAACTTGGCCGTGATATTGTGGACAACATTGTCTCTGCTGTGTACAGCAGCCGTAAAACTATCTGTGTGGTGAGCAGGAACTTCCTGACAAGTGAATGGTGTTCTCTGGAAATCCAACTGGCAAGCTACCGGCTCTTCGACGAGCACCGGGACGTTCTCCTGCTCGTGTTTCTGGAGCCAATCTCTGAGAGGCAGTTGTCGTCCTATCACCGCATGAGGAAAGTCATGTTGAAAAAGACATATCTGCAGTGGCCTGGCTCAGACTGCACTAACCCCACACAGGCCCAAGAGCTGTTCTGGAATCAGCTACGTAGGGCGATGAGAACAGGGAGCAGATTTGAAACAGAGCA---AAAC---TGCAGTGAAGGTCGTGAAAAAGAAGGCAGA----------------ACAGAACATGT---TGCTCGC------------ACCGCAGA---AAACTATTACTTGCTTCCA-----------

>LmTLR21_3196_bp
ATGGC------------------------------------------------------------------------------------------------------------------------------------------------------------------------------------------------AAGTCTAACTTATCA---GCTTTTGTCGATTACAGTTGTTCTTGGTGCTGCTCAACTCATCAGTGGTTACAGCTTTAACAACTGCATTGAAGAGCCATACTCAAAGGGGCAAATTTTCAACTGCCTCAATCGGAAGAATAAGAACATGTCTGCTATTATAAGTGACCTGCCGCCATCTGCCATCAATCTCACAATTTCCATTAATCATCTGTGGCACATTCCCAACAAGAGCTTTGTTCATCTACCAAAACTACAGCTCCTCAGATTAGATCAGAATAACTTGAGGAGCATCGATCAATTTGCTTTCCAAAACTTACATCAACTTAAGTCTCTAAATATGTCCAATAACAATATATCAGAGCTCAACCCTTTTCTGTTTAAGGACCTGCACAACCTCACTTTTCTCTCGCTGACAAACAATAAATTAAAGCAGCTCCCTGAGGGCATTTTCTTACCTCTTCTCAATCTAACCACTTTAATCATGAGGCAAAATTTTCTGACAAATTTCTCAGGAATTGCTCAGTCTGTGTCATTTCTAAAGAAATTGAGGGAACTAGATCTTTGCTTTAACAATTTGACCTCTCTCAGCCACTCCAATGTATCACTACCCAAATCCCTCACGGTGTTATATATATGTAGAAATAATCTGTCTACATTAGGATGTAAAAACTCATTTCTCGAGTTTGTCCAGCTGCTAGATTTGTCATACAATTCTAGGCTCCCTACGATGGCTTTTCAAGGAGTGGATTTGAGTCATATAAACTATCTGCGTTTGCGTTCAACAAGTGTCAAGATAGTGGAGTTTTTAAACATCAGTAATG---TCACTGCAGGTCACGTTGATTTCTCTGGGATGGGCTTAAAAAATGACAACATGCTCATAAAGCTATGCAAACTGTTAAAGAGAAAGGTGAAAGGGC---------TTACAAATGTGGATCTGAGTGGTAATTGGATTAGGAATCTAACAAACTACACACTGTGCTACTGTCCTAAAATCACAGGGGTTTTGGATCTCTCCCGCAATAAACTGAAAAGCCTGAGTTGTCTTAAGTTTCTCCATACACAGAAACATATAAAAAGCTTGAGGGTAGAGCATAACCATCTCACCTCCATCAAGTCCTGTAAAACACAAG------------ATTTACGAAATCTGGAAGAGGTGAGCTATCGTTACAACCGCATCCTCTCAGTGAACGCTTTTGCTTTCTACCATACACCAAATATCAAGACACTAGAACTTAACATAAACACAATTGCCTTTCTCCATCGTAAAGGTCTCAAAGGGCTGAAAAGACTTGAGACACTCCGTTTGGACAATAACCTTTTAACGGATTTGTTCAATAACACATTTGAAGATCATTTCAACCTGAAAATCCTTAACCTACGCAACAATCGTATTTCTGTCATTTTTAATGGGACCTTCCTCAGTCTCAGGAATCTAACTACACTGGACCTAGGAGGTAATAAGATCACTCATTTTGAGCCATCTGGCCTGGATGGACTAGAAAGTCTGTCCAAATTCTATTTAGATGGAAACAACCTCAAACAGATTGACACTTCCCTTTATCATGTATTTCAGGACACACTAACAGTACTGGATTTACAAAGTAATCAGATCCGTTTCTTCACTGAAAA---TATCGGTTCACCATTTATGAATCTCAGCAAACTCAGTGATCTGAAATTGGATGGGCAGCGGCCTTATGGCCTCGTCATTTTACCCCGCACCTTGTTCCGTGGGCTCCACTCACTGAAATCTCTGTATCTCACTAACAATAAAATTTATCATCTAGATTCTGATACCTTTGATGATTTGACAAGTTTAAATTTCCTCACATTGGATAACTGCTGTGTTGGGGTGACACAACTACAACCAGGAGTCTTTAAAAATCTAAGAAATTTGACCAAATTGATTGTAGAAAATATGGGCATTCAGAACTTCTCAAAGGAGGTTTTTGGGAATCTTACACAGTTAAACACACTGCAGCTCAACCGCAATGGGATGCAGAGCATTCAGATCGATGCACTAGAAAGTTTACCTGAACTCCACTACCTTGACATACGTAATATAGCTTTAAGCTGCACCTGCAAGAACAGCTTGTTGCAAAACTGGACCCTACATAACCCAAAGGTCCAGGTGGTTTATCTCTACAATCTGCAGTGCCCACATGATGCGAAAGTCAAATTCTACAACTTTGATACCAAAGTTTGCTACATAGATCTAGGAGAGTACCTGTTCCTTAGCACAGCGGCTGTGATCCTTCTGTTCACAGTCACTCCTTTGCTTTATGTCAAACTGTACTGGAAAATAAAGTACAGCTACTATGTGTTCCGTTCCTGGTTTAGTGAGCAGTGGCGCAGACTCAGAGATGAGGAGGAAAATTGCAAATATGATGCATTTATCTCCTATAACTTCTCTGATGAACAATGGGTCATGGATCAGTTGCTGCCCAACTTGGAGGGAAATGGGTCATCTTTTAAACTTTGCCTACATCACAGGGACTTTGAGCTGGGCCGCGATATTGTGGACAACATCGTCTCTGCTGTATATAGCAGCCGTAAAACTATTTGTGTGGTGAGCAGGAATTTCATGAGCAGTGAGTGGTGTTCTCTGGAAATCCAACTGGCCAGCTACCGACTCTTCGATGAGCACCGGGACGTTCTCCTGCTCGTGTTTCTGGAGCAAATGTCTGAGAGGCAGCTGTCGTCGTATCACCGCATGAGGAAAGTCATGTTACAAAAGACTTATCTCCAGTGGCCTGGCTCGGACTGCACTGACCCAGCGCAGGCCCAGGACCTGTTTTGGAAACAGCTACGTAGGGCCGTAAAAACAGGAAGCAGACTCGAAAAAGAAGA---AAAA---GAACAGAAGGGATTT---------------------------------------------------------------------------------------------------------

>OfTLR21_3196_bp
ATGGG------------------------------------------------------------------------------------------------------------------------------------------------------------------------------------------------AAGTCTACCTTTTCG---TCTGTTGTCAGTTACGGTTGTTCTCGGTGCTGCTCAACTCATCAGTGGTTACAGCTTTAACAACTGCATTGAAGACCCATACTCCAAAGGT---AGTTTTAACTGCATCAATCGAAAGGAAAAGAAGATATCTGCTGTTATAAATGACCTGCCGCCATCTGCCATCAATCTCACCATCTCCAAAAATCATCTGTGGCACATTCCTAGCAAGTGCTTTGCTCATCTACCAAACCTTAGACACCTCAGAATAGATGATAATAAGTTGAGCATCATTGAACAGTCTGCTTTCCAAAACTTGCATCAACTTCAGTGTCTAAATCTGTCCATTAACAACATATCAGAGCTCAAACCTTCTCTGTTTGCAGACCTGCACAACCTCAACTTCCTTTTGCTGACAGACAATAAATTAAAGAAGCTCCCCGAGGGCATTTTCTCCACTGTTCTTAAGCTAAACACTTTAATCATGAGGCAAAACCTTCTGACAAATTTCTCAGGGATTGCCAAGTCTGTGTCACATCTAACAAAACTGAGGAAACTCGATCTTTGCTCTAACAATTTGACCTCTCTCAGCCACTCAAATGTGTCACTACCCAAATCCCTCACTACGTTATATATATGTAGAAATAATCTGTTTACATTAGGGTGTGAACATTCGTTTCTCAGGTTTATCCAGCTGCTAGATTTGTCATACAATTCTAGGCTCCCTACGACGGCTTTTCAAGGAGTGGATTTGAGGCATATAAACTATCTGCGTTTGCGTTCAACAAGTGTCAAGGTAGTGGAGCTTTTAAACATCAGTAACG---TTAATGCAGAATATGTTGATTTCTCTGGCACAGGTCTGAAAAATGACACGCTGCTCATGGAGCTATGCAAATTGTTAAAGAAAAAGGTGAAATGGC---------TTAAAAATATGGGCTTGAGTAGTAACTGGATTGAGAATCTAGCAAACAACACACTGAACTATTGTCCTAAAATCACGGGGACTTTGGATCTATCCCACAATCAACTGAAATATACAAATTGTCTTAACTTTCTCCATGGACAGACACATATACAAAACTTCAGTGCAGAGCATAACCATCTTACCTCCCTCCCATCCTGTAAAACACAAA---ACATGGTTTATTTAAAAAATCTGGAAGAGCTGAGCTATCGTTACAACCGCATCCTCTCAGTCAACTCTTATGCTTTCTATCATACACCAAATATCAAGACACTACAACTTAACATAAACACAATTGCTTTTCTCCATCGTAAAGCTCTCAAAGGGCTGAAAAGGCTTAAGACACTCCGTTTAGACAATAACCTCTTAACTGATTTGTTCAATAACACCTTTGAAGACAATCTCAACCTGCAAATCCTTAACCTACGCAACAATCGAATATCAGTCATTTTTAATGGGACCTTCCTCAGTCTCAGGAATCTGACTATACTGGATCTAGGGGGTAATAAGATCACTCATTTTCAGCCATCTGGCCTTGATGGACTAAAAAGTCTGTCCAAATTCTATCTAGATGGAAACAACCTTCGACAGATTGACACTTCCCTCTATCGTGTATTTCAAGACACACTCACAGTGCTGGATTTACAGAGTAATCAGATTCGCTTCTTCACTGAAGA---TATCATTTCGCCATTTATGAATCTCAGCAAACTCAGTGATCTGAAATTGGATGGGCAGCAGCCTTATGGCATTACCCTTTTACCCCGCAATTTTTTCCGTGGCCTCTACTCATTGAAATTTCTGTATCTCACCAACAATAAGATCTCTCATCTTGCTCCTGATACCTTTGATGATCTAACAGGCTTACAATTCCTCACACTGGATAAATGCTGTGCTGGGGTGACACAACTAGAACCAGGAGTCTTTAAAAATCTAAGAAATTTGAACAGATTGATTGTAGAAGATATAGGCATTCAGAACTTCTCAAAGGAGGTTTTTGGGAACCTTACACAGTTAAGCGCACTGCAGCTCAACCGCAATGGGATGCAGACCATTGAAGTCGATGCACTAGAAAGTTTACCTGAACTCCACTACCTTGACATACGTAATATTCCTTTAAGCTGCACCTGCAAGAACAGCTTGCTGCAAAACTGGACACTTAATAACCCAAATGTCCAGGTGGTCTATTTCTACAATCTGCAGTGCCCACATGATGCAAAACACAAATTCTACAACTTTGATACCCAAGTTTGTTACATAGATCTTGGAGAATACCTGTTCTTTAGCACAGCGGTTGTTATTTTTCTGTTCACAGTCACTCCTTTACTTTATGTCAAACTCTATTGGAAAATGAAGTATGGCTACTATGTGTTCCGTTCCTGGTTTAGTGAGCAGTGGCGCAGACTCAGAGATGAGGAGGAAAATTGCAAATATGATGCTTTTGTTTCCTATAATTCCTCTGATGAACAATGGGTCATGGACCAGTTGCTGCCCAACTTGGAGGGAAATGGGTCGTCGTTTAAACTTTGCCTACATCACAGGGACTTTGAGCTGGGCCGCGATATTGTGGACAACATCGTCTCTGCTGTATATGGCAGCCGTAAAACTATTTGTGTGGTGAGCAGGAACTTCCTAAGCAGCGAGTGGTGTTCTTTGGAAATCCAACTGGCCAGCTACCGACTCTTCGATGAGCACCGGGACGTTCTCCTGCTCGTGTTTCTGGAGCCAATCTCTGAGAGGCAGCTGTCGTCCTATCACCGCATGAGGATGGTCATGTTAAAAAAGACTTATCTGCAGTGGCCCGGCTCAGACTGCACTGACCCGACGCAGGCACAAGACCTGTTTTGGAATCAGCTACGTAGGGCAATGAGAACAGGAAGCAGACTCGTAACAGAAGA---AAAT---GAACGTGAAGGTCCTG-------------------------------AAGAAAC---ACATTT---G------------ACGTCAGA---AAACCATTACTTGCTACCT-----------

>ToTLR21_3196_bp
ATGAC------------------------------------------------------------------------------------------------------------------------------------------------------------------------------------------------TGGTCAAATTCATCA---GCTGTTGTCAGTTACATTTGCTCTTGGTGCTGTTCAACTCATCAGCGGTTGCAGCTTTAAGAACTGCATTGCAGACCCATATTCAAATGGAACCATTTACAAGTGCATCAGTCGAAAGGAAGAGAACTTGGCTGCTATTGTAAATGATGTGCCTACATCTGTCATCAATCTCAGCATCTCCGTTACTTATGTGACGCACATCCGCAACTACAGCTTTGTTCATCTACCAAACCTTCAATACCTCAGAATAGATCATAACAACTTGAGTACCATCGATCCATCTGCCTTCGAAAACTTGCATCAACTTCAGTCTCTAAATCTGTCTTTTAACTACATATCAGAACTGCACTCTTCTCTGTTTAAGGACCTTCACAACCTCACCTTTCTCTCGCTGACAAATAATAAATTAAAGCAGCTCCCTGAGGGCATTTTCTCTACCACTCTCAATCTAAACACTTTAATCATGAGGCAAAACCATCTGACAAATTTCTCAGGGATTGCTGAGTCAGTGTCACATCTAATGAATCTGAAGGTACTAGACCTTTGCTTTAACAGTTTGACCTCTCTCAACCACTCAAATGTGTCACTACCTGAATCCCTCACTACTTTATATATATGTAGAAATAATCTGTCTACATTAGGATGTAAAAATTCATTTCTCAGGTTCATCAACTTACTAGATTTGTCATACAATTCTAGGCTCCCTGCGATGGCTTTTCAAGATGTGGATTTGAGACATATAAACTATCTGCGTTTGCGTTCAACAGATGTCAGGGTAGTGGAGTTTTTAAACATCAGCAATA---TCAATGCTGGTCATGTTGATTTTTCTGGTACAGGTCTAAAAAATGATAACCTGCTCATGGAGCTATGCAGATTGTTAAAGAGAAAGGTTAAATGGA---------TTAAAAACTTGCACCTGAGTGATAACGGGATTGAGAATCTAACAAACTACGCCCTGTATGATTGTCCTAAAATCACAGGGCATCTGGATCTATCCCGAAACAAACTGAAAACCACAAGTTGTCTAAACTTTCTCAAGGAACAGACGCACATTAAAAGCTTCAATGCAGAGCATAACCATCTCACTTCCCTCCAATCCTGTAAAACACAAA---ATAA------TTTCAAAAATCTGGAAGAGGCGAGCTATCGTTACAATCGCATCCTCTCAGTGAATGCTTTTGCTTTCCAACATATGCCAAATATCCAAAGGCTACAACTGAACATAAACACAATCGCTTTTCTACATCGTAAAGCTCTTAAAGGGCTAAAAAGGCTTGTGACACTCCGTTTGGACAATAACCTCTTAACTGATTTGTTCAATGAGACTTTTGAAGATAATTTCAAACTACAAGTCCTTAATTTACGCAACAATCGTATTTCTGTAATTTTCAATGGGACCTTCCTCAGGCTTAAGAATCTGAGTATATTGGACCTTGGAGGTAATAAGATCACTTATTTTCAGCCATCAGGCCTTGATGGACTAAAAAATCTGTCCAAACTATACCTAGATGGAAACAACCTCAAACAGATTGACACCTCCATCTATCATGCATTTCAAGATACACTCACAGTGCTAGATTTACAAAGTAATCAGATTCATTTCCTTACTGACAA---TAATCTCTCACCATTTATGAATCTCAGCAAACTCAGTGATCTGAAATTAGATGGGCAGCGGCCTTATGGCTTTACCGTTTTACCCCACAATTTCTTTCGTGGCCTCTACTCACTGAAATCTCTGTATCTAACCAACAATAACATCTATCATCTCGCTCCTGATGTATTTGATGATTTGACAAGCTTGCGTTTCCTCACACTGGATAGGTGTTGTGTTGGGGTGGCACACCTAGAACCAGGAGTCTTTAAAAATCTAAGAAATTTAAAGAAATTGACTATAGAAAGCATGGGCATTCAGAACTTCTCAAAGGATGTTTTTGGGAATCTTACACAGTTACAATCACTGCAGCTCAACCGCAATGTAATGCAGAGCATTCATGTTGATGCACTTCAAAGTCTACCTAAACTCCTCTACCTTGACATACGTAACATTCCTCTAAGCTACACCTGCCAGAACAGCTTACTGCAAAACTGGACAAAAAATAACCCAGATGTCCAGGTAGTATATCTCTACGATCTGATGTGCCAACATGATGCAAAATTCAAATTCTACAACTTTGATACCAAGGTTTGTTACATAGATCTAGGAGAGTACCTGTTCTTTAGCACAGCAGTTGTGATCTTCCTGTTCACAGTCACTCCCTTACTTTATGTCAAACTCTATTGGACAATGAAGTACAGCTACTATGTGTTCCGTTCCTGGTTTAGTAATCAGTGGCGCAGACTCAGAGAGGAGGAGGAAAACTGCAAATATGGTGCATTTATTTCCTATAATTCCTCTGATGAACAATGGGTCATGAACCATTTGCTGCCCAACCTGGAGGAAAATGGATCATCTTTTAAACTTTGCCTACATCACAGGGACTTTGAACTGGGACGTGATATTGTGGACAACATTGTCTCTGCTGTATACAGCAGCCGTAAATCTATTTGTGTGGTGAGCAGGAATTTCCTACAAAGTGAGTGGTGTTCTCTGGAAATCCAGCTTGCCAGCTACCGACTCTTTGATGAGCACCGAGACGTTCTGCTCCTTGTGTTTCTGGAACCAATCTTTGAGAGGCAGCTGTCATCCTATCACCGCATGAGGAAAGTCATGTTAAAAAAGACTTATCTGCAGTGGCCTGACCCAGACTGCACCGACCCAATGCAGGCCCAAGAGCTGTTTTGGAATCAGCTACGTAGGGCAATGAGAACGGGGAGCAAACTCGAAACAGAAGA---AAATGCTGAAATAGAAGGTTGTGTTACTGCTGAAA-----------------------------ACCATTCAAGTTT---------CTGCTGTGGGGAGAGGGTCATTCAATATTTG----------

>SlTLR21_13_3196_bp
ATGGC------------------------------------------------------------------------------------------------------------------------------------------------------------------------------------------------TGGTCTACTTCATCA---GCTGTTGTCAGTTACAGTTGTTCTTGGTGCTGTTCAACTCATAACTGGTTACAGCTTCAAAAACTGCATTGCAGACCCACGCTCAAATGGATCACTCTTCAACTGCATCAGTCGAAAGGAAGAGAAGATGTCTGCTATTTTACATGACCTGCCAACATCTGCCATCCATCTCACCATCTCCAAGACTCATGTGAAGCACATCTGCAACTACAGCTTTGTTCATCTACCAAAGCTTAAATACCTAAGAATAGACGATAACCCCGTGAATACCATCGATCAATCTGCTTTCCAAAACTTGCATCAACTTCAGTCTCTAAATTTATCTGTTAACAACATATCAGAACTGAACCCTTATCTGTTTAAGGAACTTCACAATCTCACCTTTCTGTTGCTGTCAGACAATAAATTAAAGCAGCTCCCTGAGGGCATTTTCTCTGCCACTCTCAATCTAAACACTTTAAACATGAGGCAAAACCTTCTGACAAATTTCTCAGAGATCGCTGAGTCTGTGTCACATCTAATGAATCTGAAAGTATTAGACCTTTGCTATAACAGTTTGACCTCTCTCAGCCACTCAAATGTGTCGCTACCCAAATCCCTCACTACTTTATATATATGTAGAAACAATCTGTTTACATTAGGATGTAAAGATTCATTTCTCACGTTCATCAACATACTAGATTTGTCATATAATTCTAGGCTCCCTACGACAGCTTTTCAAGGAGTGGATTTGAGACGTATAAACTATCTGCGTTTGCGTTCAACAAATGTCAGCGTAGTGGAGTTTTTAAACATCAGCAACG---TCAAAGTAAGTCAGGTTGATTTCTCTGGCCTGGGTCTAAAAAATGACAGCCTGCTCATGGAGCTATGCAAATTGTTAATGAGAAAGGTTAAATGGA---------TTAAAAATCTGAACCTGAGTGATAATGGGATTGGGAGTCTAACAAACTACACACTGTACTACTGTCCTAACATCACAGGGGATCTGGATCTATCCCGCAACAAACTGAAAAGCACAAATTGTCTTAGCTTTCTCAGAAGACAGGCGCAGATAAAAAGCTTCAACGCAGAGCATAACCATCTCACCTCCCTCCCATCCTGTAACAAACAAA---CCAAGGTTTGTTTAAAAAGTCTGGAAGAGCTGAGCTATCGTTACAACCGCATTCTCTCAGTGAATTCCTTTGCTTTCTTTCATACGCCAAATATCAAGACGCTACAACTTAACATAAACACAATTGCTTTTCTCGATCGTAAAGCTCTCAAAGGGCTGAAAAAGCTTGTGAAACTCCGTTTGGACAATAACCTCTTAACTGATTTGTTCAATGAGACTTTTGAAGACAATAACAAACTACAAGTCCTTAACTTACGCAACAATCGTATTTCTGTCATTTTCAATGGGACCTTCCTCATGCTTCGGAATCTGACAACATTGGACCTGGGAGGTAATAAGATCACTCATTTTCAGCCATCAGGTTTTGATGGACTAAAAAGTCTGTCCAATCTCTATCTAGATGGAAACAACCTCAAACACATTGACACCTCCATCTATCGTGTATTTCAAGATACACTCACAGTGCTGGATTTACAAAGTAATAAGATTCGCTTCCTCACTGAAAA---TAACAGCTCACCATTTATGAATCTTAGCAAACTCAGTGATTTGAAATTGGATGGGCAGCGGCCTTATGGCATGACCGTTTTGCCCCACACTTTTTTTCGTGGCCTCTACTCACTAAAATCTCTGTATCTCACCAACAATAACATCTTTCATCTGCCTCCTGATGTATTTGATGATCTGACAAGCTTACAGTTCCTCACACTGGATAAGTGCTGTGTTGGGGTGACACAACTAGTACCAGGAGTCTTTAAAAATCTAAGAAATTTGACCAAATTGACTGTAGAAAGTATGGGCATTCAGAACTTCTCTAAGGAGGTTTTTGGGAATCTTATACAGTTAAGCTCACTGCAGCTCAACCGCAATGTGATGCAGAGCATTCATGTAGATGCACTACAGAGTCTACCAAAACTCCGCTACCTTGACATACGTAACATTCCTTTAAGCTGCACCTGCAAGAACAGCTTGCTGCAAAACTGGACAATATATAACAAAAATGTCCAGGTTGTATATCTCTATAATCTACAGTGCCAAAATGATGCAAATTACAAATTCCACAACTTCAAAACTAACGTTTGTTACATAGATCTAGGAGAGTACCTGTTCTTTAGCACAGCGGTGGTGATCTTCCTGTTCACAGTCACTCCTTTACTTTATGTCAAACTCTACTGGAAAATGAAGTACAGCTACTATGTGTTCCGTTCATGGTTTAGTGATCAGTGGCGCAGGCTTAGGGAGGAGGAGGAAAACTGCAAATATGATGCATTTATTTCCTATAATTCCTCTGATGACCAATGGGTCATGGACCAGTTGCTGCCTAACCTGGAGGGAAATGGATCATCTTTTAAACTTTGCCTACATCACAGGGACTTTGAACTGGGCCGCGATATTGTGGACAACATTGTCTCTGCTGTATACAGCAGCCGTAAAACTATTTGTGTGGTGAGCAGGAATTTCCTACAAAGTGAGTGGTGTTCACTAGAAATCCAGCTTGCCAGCTACCGACTCTTTGATGAGCACCGAGATGTTCTTCTGCTCGTGTTCTTGGAGCCAATCTCTGAGAGGCAGCTGTCAGCCTATCACCGCATGCGGAAAGTCATGTTAAAAAAGACTTATTTGCAGTGGCCTGACTCAGACTGCACTAACCCAATGCAGGCCCAAGAACTGTTTTGGAATCAGCTGCGTAGGGCAATGAGAATGGGGAGCAGACTCAAAATGGAAGA---AAATATCAACAACGAAGGTTGTGTTAATGCTGAAAGT----------------GAAGAAAC---ACCTTT---G------------ACATCAGA---AGAATATTACTTGCTACCT-----------

>MmTLR21_3196_bp
ATGGC------------------------------------------------------------------------------------------------------------------------------------------------------------------------------------------------AAGTCTTATTCATCA---GCTTCTGTCAGTTGCGGTTGTTCTTGATGCTGTTCAACTCGTCAGTGGTTACAGCTTTAACAACTGCATTGAAGACCAGAAC---AAAGAAAAAACTTTCAAATGCATCGAAAGAAGGACCAAGAACATCTCGGCTATTGTAGACGACCTGCCGTCATCTACCATTAATCTCAGCATCTCTTTTAGTCGTGTGAGCCACATTCCCAACATGGCCTTTGTTAAACTACCAAACCTTCAAAGCCTCAGACTGGATCATAATCCCCTGACGACCATCGACCCATTTGCTTTCCAAAACTTAACTCAACTTACGCATCTAAATCTGACCTCCAACAACCTTTCAGAGCTCAACCCTTCTCTGTTTAAGGATCTGCACAGCCTTATCTTTCTCTCACTGGTGAACAATACACTAAGGCAGCTTCCCGAGGGCATTTTTCTTACTGTTCCCAATCTTGACACTTTACTCATCAGGCAAAACTTTCTGACGAATTTCTCAGAGATTGCTGAATCTGTGTCAAATCTAACTCGCCTGAGAATACTAGATCTTTGCTTTAATAATTTTACCTCTCTTAGTCACTCAAATGTGTCACTACCCCAAAACCTTACTACGCTATATATATGTAGAAACAACCTGTCTACATTAGGATGTAACCATTTGTTTTTCAGCTTCATCCAGCTACTAGATTTGTCATACAATCCTAGGCTTCCTACGGAGGCTTTTCAAGGAGTGGATTTAAGGAATGTAAAATATCTGCGCCTACGTTCAACAAGTGTCAAGATCATAGAGTTTTTAAACATGAGCAACA---TCTATGCAGGCCACGTTGATTTCTCTAACACAGGTCTAAAAAATGACAGTCTGCTCATGGGGCTGTGCAGACTGTTAAAGAGAAAGGTGAAAGTGA---------TTAAAAAATTGAACTTGTTGAGTAATGAGATTCAGAATATAACAAATGATGCACTGCGCTATTGTCCTAAGATCAAGGTGGCTCTGGATCTATCCCGCAATGAACTGAAAAGTGTTAATTGTCTTAACTTTCTCAAGAACCAGATAGATATAAAAAACTTTAGTGCAGAACATAACCATCTCACCTCCCTCCCAAAATGTAAGACACAAA---ATATGGTTTATTTTAAAAAACTGGAAGAGGTGAGCTATCGTTACAACCGCATCCTTTCAGTTGGCTCTCATGCTTTCTATCATACACCAAATATTAAGACTTTAAAGCTTAACATAAACACAATTGCTTATCTCGATCTTGAAGCTTTCAAAGGTTTAAAAGAGCTTAAGACTCTTCGTTTGGACAATAACCTCTTGACTGATCTGTTCAAGAAGACATTTGAAGATCTTTACAGCCTACAAGTCCTTAACCTACGTAACAACCGTATTTCTGTCATTTTTAATGAGACCTTCTTCCATCTCAGGAATCTGACTATACTGGACCTAGGAGGTAATAAGATTACTTATTTTCAACCATCTGGCCTTAATGGACTAAAACGTCTGTCCAAATTCTATCTAGATGGAAACAATCTTAAAACAATTGACACTTCCCACTATCGCGCATTTCAAAACACTCTAACAGTGCTGGATTTAAAAGGCAATCAGATTTGTTTTCGCACTGGAAAATTCACTTTTTCACCATTTGTGAATTTCAGCAAACTCAGTGATCTGAAATTAGATGCGCAGCAGCCACACGGCCTCACCACTATACCCCGCAATTTTTTCCGTGGCCTCTACTCACTGAAATCTTTGTATCTCACCAACAATAAGATCTTTCATCTTCCTCCTGATGCCTTTGATGATCTGACAGAGTTACGTTTCCTCTCATTGGATGACTGCTGTGTTGGGGTGACGCAACTAGAGCCAGGAGTTTTTAAAAATCTAAGAAATTTGACCAAGTTGGCTGTAGAAAATATTGGCATTCAGAACTTCACTAAGGAGGTTTTTGGGAATCTTACAAAGTTACGCACATTGCAGCTCAACCACAATGTGATGCAGAGCATTGATGTTGATGCACTGCAAAGTTTAACTAAACTCCACTATCTTGACATACGTAATATTCCTTTAAGCTGCACCTGCGAGAACACCTTGCTGAGAAATTGGACAGTTCATAACCCAAAAGTCCAGGTGGTCTATCTCTACAGTCTGAGTTGTCCACACAATCCAGGACACAAATTCTACAACTTTGATAGCAAGGTTTGTTTCATAGATCTAGGAGAGTACCTGTTCTTAAGTACAGCAATTGTGATCTTTTTGTTCACAGTCACTCCTTTACTTTATGTCAAACTCTACTGGAAAATGAAGTACGGCTACTATGTGTTCCGCTCCTGGTTTAGTGAGCAGTGGCGCAGACTCAGAGACGAGGAGGAAAATTGCAAATATGATGCGTTCATTTCCTATAATTCCTCTGACGAACAATGGATCATGGACGAGTTGCTGCCCAACCTAGAGGGAAATGGATCGTCTTTTAAACTTTGCCTACATCACAGGGACTTTGAGCTGGGCCGTGATATTGTGGACAACATCGTCTCTGCTGTGTATGGCAGCCGGAAAACTATTTGTGTGGTGAGCAGAAATTTCCTAAAAAGTGAGTGGTGTTCTCTGGAAATCCAACTGGCCAGCTACAGACTGTTTGATGAGCACCGGGATGTTCTCCTGCTCGTGTTTCTGGAGCCAATCTCTGAAAGGCACTTGTCGTCCTATCACCGCATGAGGAAAATCATGTTAAAGAAGACTTATCTGCAGTGGCCTGGCTCAGACTGCACTGACCCGACTCAGGCCCAAGACCTATTTTGGAATCAGCTACGTAGGGCAATAAGAACGGGGAGTAGGCTGGAAACAGTGGA---AACTTATAAAAGCGATAAATGTGTAACTG-------------------------AAGAAAC---AGATCT---G------------ACGTCAGA---AAACTTTTACTTGCAACCT-----------

>SmTLR21_3196_bp
ATGGC------------------------------------------------------------------------------------------------------------------------------------------------------------------------------------------------CGGTCTAACTCATCA---GTTCTTGTCAGTTACAGTTGTTCTTGGTGCTGTTCAACTCATCAACGGTTACAGCTTTAACAACTGCATTTTAGACGTGAACTCAAATAGAACACATTTCAACTGCATCAACCTAAAGGATAAGAACATGACTGCCATTATACATGACCTGCCGCGATCCGTCACCAGTCTCACCATCTCCAAAAATCAAGTGTGGCACATTCCCAACAACAGCTTCGCTCATCTACCATGGATGCAGAACCTCAGATTAGATCATAACCGCCTGAGGATCATCGATCAACTTGCGTTCCAAAACTTGCATCAACTTCAGTCTTTAAATTTGTCTTTCAACAACATATCAGTGCTCCACCCTTCACTGTTTGTGGACCTTCACAACCTCACCTTTCTCTCGCTGACAGACAATACCTTAAAGCAGCTTCCTGGGGGAATCTTCTCTGCCACTCTCAATCTAAACACTTTAAACATGAGTCAAAACCTTCTGACAAATTTTTCTGGGATCACAGAGTCTCTGTCACATCTAAGAAATCTGAAGAAACTAGACCTTTGCTTTAACAGTTTGACCTCCCTCAG---CTCAAATGTATCACTTCCCACATCCCTCACTGCTATATATCTGTGCAGAAATAATCTGTCAACGTTAGGATGTGAACATTCCTTTCTTGGGCTGATTGAAGTCTTAGATTTGTCATACAATTCTAGGCTCCCAACGATGGCTTTTGAAGGAGTGGATTTGGGACGTATAAACTATCTGCGTTTGCGCTCAACAAGTGTCAAGGTAGTGGCGTTTTTAAACATCAGCAACA---TCAATGCAGGTAGTGTTGATTTCTCTGGTACAGGTTTAAAAAATGACAGGTTGCTCATTGAGCTATGCAGATTGTTAAAAACAAAGGTGAAATGGA---------TAAAAAATTTGCATCTGGGTATTAATGGGATTAAGAATCTTACAACCGACACACTGAACTATTGTCCTAACATCACAGGGTATCTGGATCTATCCCACAATGAACTGAAGTTCACAAATTGTCTTCACTTCCTCAAAAGACAGACTTATATAAAGGGCTTCAATGCGGAGCATAACCATCTCACCACCCTCCAATCCTGTAAAACACAAACACAAAATACTGCTTTCAAATATCTGGAAGAGCTGACCTATCGTTACAACCGCATCCTCTCGGTGAGTTCTCATGCTTTCTATCATATGCAGAACATCAAGACGCTACAGCTTAACATAAACACAATTGCTTTTCTCCACCATGAAGCTCTGAAAGGGCTAACAAAGCTTGAGACACTACGTTTGGACAACAACCTCCTAACTGATTTGTTCAATGACACCTTTGAAGATAATGTCAAATTGCAAACCCTTAACCTACGCAACAATCGTATTGCTGTCATCTTCAATGGGACCTTCCACAGGCTCGGAAAGCTGATTACTTTGGACCTTGGAGGTAATAAGATCACTCATTTTCAGCCATCAGGTCTTGATGGACTTAAAAGACTGTCCAAATTCTATCTAGATGGAAACAACCTCAAACAGATCGACAGTTCCCTCTATCGTGTCTTTCAGGGTACACTCACAGTGCTGGATCTACAAAGTAATATGATTCGCTTTTTCAATGGGACTGAGATTATGTCACCATTCCAAAATCTCAGCGCACTCAGGGATCTGAAATTGGATGGGCAACGGCCTCATGGCCTGACTCTTTTACCCCGCGCTTTTTTCCGTGGCCTCCACTCGTTGAAATCTCTGTATCTCACCCAAAATAATCTCATTGCTCTTGCCGCTGATGCATTTGATGATCTGACAGGCTTGCGTTTCCTCACACTGGATAGTTGCTGTGTTGGGGTGACAAAACTGCAACCAGGGGTCTTTAAAAATCTTAGAAATTTGACCATATTGATTGTAGAAAACATGGGCATTCAGAACTTCTCCAAGGAGGTTTTTGGGAATCTTACACGATTAAGCGTGTTGCACCTGAACCGCAATATAATGCAGAGCATCAATGTAGATGCACTACAAAATCTGACGAAACTCCAATACCTTGACATCCGTGGAATTCCTTTAACCTGCACCTGCCAGAACAGCTTGCTGCAAAACTGGACACGAAACAACCCAAAAGTCCAGGTAGTCCTTCTCTACAATGTGCCATGCCAACATGATGCAAAATTCAAATTCTACAACTTTGATTCCAAAGTTTGTTACATAGATCTCGGGAAGTACTTGTTCTTGAGCACAGCGGTTGTGATCTTCCTGTTCACACTCTCTCCTATACTTTATGTGAAACTCTACTGGAAAATGAAGTACAGCTACTATGTTTTTCGTTCCTGGTTTGGCGAGAAGTGGCGCAGACTCAGAGAGGAGGAAGAAAACTGCGAATACGATGCATTTATTTCCTATAATTCCTTTGATGAACAATGGGTCATGGAGCAGTTGATACCCAACCTGGAGGGAAATGGATCATCTTTTAAACTTTGCCTACACCACAGGGACTTTGAACTGGGCCGCAATATTGTGGACAACATCGTCTCTGCTGTATACAGCAGCCGCAAAACTATTTGTGTGGTAAGCAGGAATTTCCTACAAAGTGAGTGGTGTTCTCTGGAAATCCAGCTCGCCAGCTACCGACTCTTCGATGAGCACCGAGATGTTCTTCTGCTCGTGTTTCTGGAGCCGATCTCCGAAAGGCAGCTGTCATCCTATCACCGCATGAGGAAAGTCATGTTGAAAAAGACCTATCTGCAGTGGCCTGGCTCAGACTGCACCAACCCAATGCAGGCCCAAGACCTGTTCTGGAATCACCTACGCAGGGCAATGACAATGGGGAGCAGACTCAAAACAGAAGA---AAGCCTCAAATGTGATGTTTGTGTTCCTGCTGAAAGT----------------GAAGAAACCAAACATTT---G------------ACATCAGA---AAACGATTACTTGCTGCAAAAAGAAAAT--

>OnTLR21_3196_bp
ATGGG------------------------------------------------------------------------------------------------------------------------------------------------------------------------------------------------AAACCTAACTCATCA---GCTGCTGTCAGTTACAATTGTTCTTGCAGCTGTTCAACTCATCAGTAGTTACAGTTTCAGGAACTGCATTGCAGAAGCAGATTCTGATGGAAAAACTTTCAATTGCATACATCGAAATGCAATGAATATTTTTGATATTGTCAGCGACCTGCCACCATCTGCCATCAATCTCACCATTTTAAGAACTCGTCTGACGCACCTTCCTAACAACAGCTTTAGTAACCTGGCAGACCTTCAGCACCTCAGAATTGATAATAATTCCTTGACAACCATCAGTCAGTTAGCTTTCCAAGGCTTGTATCAACTGAAGACTCTAAACATGTCATTAAACAAAATATCAGAGCTCAACCCTTCTCTGTTTAAGGACCTGCAGAATCTCACCTCCCTCTTCATGGCCAACAATGCATTGAAGCAGCTGCCCGGGGATATTTTTTCATCTGTTCTCAAGCTAGACACTTTAATCCTGAGACAAAACTCTCTGTCAGATTTCTCAGGCATTGCTAAGTCTGTGGCACATCTGACAAATCTGACGACACTGGATCTTTGCTTTAACAATTTGACCTCTCTCAGACACTCAAATGTGTCACTGCCCCAGTCCCTCACTGTTTTGTATGTTTGCAAAAATAATCTTTTAACGCTGGGATGTCAACCTTCATTTCTCAGCTTTATCAACATTTTAGATTTGTCATACAATTCTCGACTGCCTACAAAAGCCTTTGATCAAATTGATTTGAGCACTATAAATTATTTGCTTTTGCATTCAACAAATGTAACAATAGTGGAGTTTTTAGACATTAGCAACA---TCAATGCAAGTCATGTTGATTTCTCTGGTACAGGACTGAACAATGACAGCATGCTCAAAGAATTATGCATACTGTTGAAAAAAAAGGTGAAAGAGA---AAAATCTTAAAAATATGAACCTGGGTAATAATGGGATTAGGATACTTACAAATAGCACACTGTCCTATTGTCCTAATATCACAGGGGCTTTGGATCTATCCCGCAACAACCTAAATGACACATATTGCCTTGAGTTTCTTAGAAGACATGTATACATAGAAGACTTCAAAGCAGAGCACAACCATCTCAGCTTCCTTAAATACTGTAAAACAAACA---AAATGTTTTATTTAAAAAAAATGGAAAATCTGAGTTATCGTTACAATCGCATCTTAAACGTTGACCCTTATGCTTTCTATAATACACCAAATCTCAGGACGCTACAACTTAACATAAACAGTATTGCATTTCTCGATCAACACGCTCTCAAGGGACTAAAAAAGCTCGAGACACTTCGTTTAGACAATAACCTCTTAACTGATTTGTTCAGTGTCACATTTGAAGATCTGGTCAGTTTGCAAATTCTTAACCTTCGCAACAACCGCATTTCTGTCATTTTCAAAAGGACTTTTTTCAACCTGAAATTTTTAAATACACTGGATCTTGGAGGTAATAAGATTACCCATTTTCAGCAATCGGGTCTTGATGGACTAAAAAGCCTGTCCAAGCTCTATCTAGATGGAAACCAGCTAAAACACATTGACCCTGTCTTATACCATGCATTTCAAGACACCCTCACTGTGCTAGATTTACAGAGTAATCAGATTCGCTACGTAACAGAAAC---TCATGAGTCACCATTCATGAATCTCAGCAGACTGACTGATCTGAAATTAGATCGGCAGCGACCTAACGGACTCACCGTTTTACCACGCACTTTACTACGTGGCCTCTACTCACTGAAATCTTTGTGTCTCACCAACAATAACATATACCATCTTGCTCCTGATACCTTTGATGACCTAACAGACTTAAGTTTCCTCACACTGGATAACTGCTGTGTTGGGGTGACAAAATTAGAACCAGGGGTCTTTAAAAATCTAAGAAATTTGTCCAGATTGGCTGCAGAAAATATGGGCATTCAGAACTTCTCCAAAGAGGTTTTTGGGAATCTTACACAGTTACGTTCACTGCAGCTCAACCGCAATGCCATGCAGACTCTTTCTGTAGACGCATTAATGGGTCTACCTATGCTTCGTTACCTTGACATACGAGATAATCCTGTAAGCTGCACCTGCAATAATGCTCCTTTGCAAAATTATACAAAGAATAACACAGATGTTCAGGTGGTGTACCTGTACAACCTGTCATGCCAACACAATCCAAAACTCAAATTTCACAATTTTGACACTAAAGTTTGTCGTGGAGATATAGGAATGTACCTGTTTTTTAGCACATCAGCTGCAATCTTCTTGTTTACAATCATTCCCTTATTCTATGTTAAACTCTACTGGAAAATGAGGTACAGCTACTATGTGTTTCGGGCCTGGTTTAGCGAGCAGTGGAGCAGACTCCACGAGGAGGAGGAGAATTGTAAATATGATGCATTTATTTCCTACAACTCATCTGATGAACAATGGGTCATGGACCAATTGTTACCCAACTTGGAGGGAGGTGGATCATCTTTTAAGCTTTGCCTGCACCACAGGGACTTTGAGCTGGGCCGTGATATTGTGGACAATATTGTTTCTGCTGTATACAGTAGCCGGAAAACCATTTGTGTGGTGAGCAGGAATTTTCTGCAAAGTGAGTGGTGTTCTCTGGAAATCCAGCTCGCCAGTTACAGACTCTTTGATGAGCACAGAGATGTTCTCCTGCTCGTTTTTCTGGAGCCAATCTCTGAGAGGCAGCTGTCTTCGTATCATCGCATGAGGAAAGTTATGTTAAAAAAGACTTACCTGCAGTGGCCTGGTTCAGACTGCACTAACCCAACGCAGGCGCAGGAACTGTTCTGGAATCAGCTACGTAGAGCAATAAAAACAGGGACCAGACTAGAGACAGAAGA------------------ATGTTCTGCAACTCATGAGAGC----------------AAAGAAGC---AGACTT---GGAAGAG------AGATC------AAACTTTTACTTGCAACCT-----------

>TrTLR21_3196_bp
ATGTTCCTCTTTTACAGTCAGGGTTTATTTTATCGCTGGAACAAGAAGCTCACTGGAGGGAAATGTCACAAGAAATACGCCGTTGACACAGGTTACAGTCTCATACTGAACATTGGTGGATTTCTCTTTTCCATCTTTAAACAAGCAGCAAAAGCGTTGAGCAATACTTCCTGTGGACGACGTCGGAACAAAATGTGGAGTCTTAGTTTCCC---GCTGTTGTCAGTCACAGTTCTTCTTTGTGCTACGCGGCTCGTCGGCGGCTACAGCTTCCACAACTGCATCGAA------TTTTCAAAAGGAAAGACGTTCAAATGCATCCATCGAAACCAATATATCCTTGGTGACATCATAAAAGACCTGCCTCACTCTACCCTCGACTTGACCATCGCCGTTAACCCCGTGTCGCACATTCCTGACAGGAGCTTCATTCATCTGCGGAACCTTCAACAACTCAGACTGGATCACAACCACCTGGGGGTCATCGATCAGTTTGCTTTCCAGGGGCTGCATCAACTCAAGTCTCTAAATCTGTCCTTCAACTACATCCCAGAGCTCAGCACGTCTGTGTTCGACGACCTGCACAACTTAACCTTCCTGTCTTTGACAAACAACAGTTTAAAGCGTCTCCCTCACGGAATATTCAGTCATCTCTTTAATCTTAATACTTTAATCATAAAACAAAACTACCTAACAAACTTTTCTGAAATCGCCATGGCTGTGTCCTCTCTGAAGAATCTGACTTTGCTCGATCTCTGCTTTAACAGACTGACGTCACTCAGCCACTCGAACGTGTCTCTCCCCGAGTCTCTCAACAGGCTGTACTTATGCAGAAACAACCTCTCCACGCTGGGATGTGAGCCCAGCTTTCTTGGATCCATTGAGATCCTGGATTTGTCCTACAATTCTGAGCTGCCAACAAAAGCATTAGAAGGGGTGAATTTAAGAAGAATAAATTATCTGCGGTTGCGTTCCACGAAGGTCAACATAGTGGAGTTCATCCAAAACAGCGACA---TCCATGCGGGGCACGTTGATTTCACGAGCACACATCTAAACACCGAAGCCAAACTCGTCGAACTCTGCAAGTTGTTAAAAAGAAAGCTGAGCAGGA---------TAACCAAACTGACCCTGGTTGGTAACAAGATTGAGACTCTAACGGCTAACACACTCGCCCACTGTCCCAATATCACAAAGACCTTGGATCTTTCCAAAGTTGGACAGAAAAAGTCTGATTGTCTTCAGTTTCTAAAGGAGCAGAGACAGATAACAACGTTTATCGCCGAGCATAACCACTACTCCTCCCTCCCGACCTGTGAAG---------ATGAAGACCCCTTTAGGCAGCTTGAAGAGTTGAGGTACCGTTACAACAGAATCCTCTCTGTCAACTCTCACGCTTTCCATCACACACCAAATCTCAAAACACTCTGGCTCAACATAAATACCATCGCGTTTCTTCATCAAAAAGCTCTCAGCGGACTCCGGCAACTCTCTACTCTCCGTCTGGACAATAACCTCTTGAGCGATTTGTTCGCAGACACCTTTGAAGACCTCTTCAACCTCAACATCCTGAACCTCCGCAACAATCGAATTTCTGTCATTTTCAACAACACCTTCCGGAATCTCAAAAATCTGACTACTCTGGACCTCGGCGGCAACAAAATTACCCATTTTGAACCATCTGGTCTTTGTGGATTGGAACGTCTGTCCAAACTCTACCTTGATGGAAACAATCTACAAACAATAGACAGTTCCGCCTATCACATATTTCAAAACACACTCACTACTCTTGATTTACGACAAAACATGATTCATTTCGAGGAGGACGT---GAACTTTTCTCCGTTTGTGAATCTAACAAAACTCGAGGACCTGAAGTTGGATGAGCAGAAGCCTTATGGCCTTCACATTTTACCCCGTACCTTGTTCCGGGGCCTATACTCCCTCAGGTCGCTGTATGTCAAAAACAACATGATCTCTTATCTTGCTGCTGATGTTTTCAGGGATCTGAAACACTTAAACTTCCTGTCACTGGACAACTGCTGTGTTGGCCCCACCCATTTGCCAGCAGGAATCTTTAAAGATCTGACAAACCTGACCATCCTGACTGTAGAAAACATGGGCATCCAGAACCTCTCTACTGAGGTTTTTGGGAACATTTCACAGCTAAAAAAGATTCAACTAAATCACAACGTAATGCAGACCTTTCCTGTCACTGTGCTGCAAAGTCTGACCAAGCTCCAGTACCTTGACATCCGCAACGTTCCTCTCAGCTGCACCTGTGAGAACAGCTTGTTGAGAAACTGGACCGTAAACAACCAGAAGGTCCAGATGATCTACCTGTACAGTCTGCCCTGCCCACATGATCCAAAAGTCAAATTCTTCAACTTTGACACCAGCGTTTGCAACATCGATCTTGGGCAGTACCTGTTCTTCTGCACGGCGCCGTGGATCTTTCTCTTCACAGTCTGGCCGTTGCTTTATGTTAAACTCTACTGGAAGATCAAGTACAGCTACTACGTGTTCCGCTCCTGGTTCAGTGAGCAGTGGCGCAGGCTCAGGGAGAAGGAAGAAAACTGCAAATACGATGCCTTCATTTCCTACAACTCCTCTGATGAGCTGTGGGTAATGAACGAGCTGCTGCCCAACCTTGAAGGAAATGGATCATCTTTTAAAATCTGCCTACACCACAGAGACTTTGAGCCGGGTCGTTACATCATCGACAACATCGTGTCTGCTGTGTACAGCAGCCGCAAAACCATTTGTGTGGTGAGCAGGAACTTCCTGAGCAGCGAATGGTGTTCTTTGGAGATTCAGCTGGCCAGCTACCGACTGTTCGATGAGCACCGGGACGTCCTCCTGCTTGTGCTCCTAGAGCCAATCTCAGAGAGGCAGCTGTCGTCTTATCACCGAATGAGGAAAGTAATGTTGAAAAAGACTTATCTGCAATGGCCTGGCTCTGAGTGCACCAACCCCCCGCAGGCACAGGGCCTGTTCTGGAGTCAGCTGCGCAGGGCGATAGGAACGACCAGCAGAATTGAAACTGAAGA---AAAG---------GGGACACGTGTGGCTAATAAA----------------------------GAGGACGC---C------------GCATCAGACAATCA---CTCATCG-----------------

>GmTLR21_3196_bp
ATGGC------------------------------------------------------------------------------------------------------------------------------------------------------------------------------------------------GGATTCAACAAGACA---CCTATCAATATTGACAGTTGGGCTTTTGATTCATTTGTCC--CATCAG-TACGGCTTTAAAAATTGCATTGGAGATCAATACTCAAATAATCTGACATTCACTTGCAGTCAACGAGCCGAAAAGCTCATATCTCTAATTGTGGGTGACCTGCCAGCATCTGCCATCAACATCACCATTGGAAATAATAACGTCTCGCACATACCCACAGAGAGCTTTATACGCTTTTTCAAATTGGAAAACCTTTCTATGGACAGTAACAATTTGAAGTTCATTGACGGGCTTGCTTTCCGGAGAATGCATCAACTCAGGACTCTCATCTTGTCTTCCAACCGCCTATCAAAACTCAACTGCTCGGTTTTTCAGGACCTTTACAACCTCACTTATCTCTCACTGAAACACAACCTCTTGGAAGACCTCCCCCAGAGCCTCTTCACTTCCACCCCTCAGTTGAACACCTTGATCTTACGAAATAACAGTCTGCATAACTTCTCTGTCGTCGTGCGATCCGTTTCTTCCCTCAGTCAACTGAAGACGCTAGATCTTGGCTTTAACTTTTTGACATCCCTCACTCATTTAAACAGCTCATTGCCTAAGAGCCTGACTGAATTGTTTGTATGTGGAAATAAGTTGTTATCATTGGCTTGCGCTGATTCATTTCTCACGAACATCAGACTACTAGATTTATCAAAGAACGTGGAACTATCAACTACTGCTTTCAAAGGAGTCGACCTAGCGCAGATTCGCTATTTACAGATGGGTTCAACAAAAGTTAAAATATTTGAATTTTTCAAAGTGACCAACG---TTGATGCTACTTATGTTGACTTCTCTGACATGGGCTTAACCGATCCAAGTCAGATCATTAAGCTATGCACGTTTTTTAGGAAAAGTAAACACACGA------------CCCACATGACTCTGAAATTGAATAGATTTAATATGTTACCAAATACTTCATTAACCAACTGCCCTCAAATCACAGGAACATTCGACATCTCCTCAAACAATCTGAAACAGGTCAAATGTCTCGAGTTTCTTGAAGGACAGAAACACATAAAAAGTTCCAAAATAGAGCACAACCACATCAAACGACTGTTGTCCTGCAAAGGTACAAAATATAAGCTTCCC---------CTCACAGAGTTGAGCTTTCGTTACAATCGCATCCTCTCAGTCAAATCTGACGCCTTTGCTCACACACCAAATGTCACAATTTTAAACCTCAACATAAACAGCATTGCTAGTCTTCATTTCGGAGCACTCAGGGGGCTAACCAAGCTCCAGATACTCCGTCTGGACAACAACCTCTTGACTGAGTTGTGGGACAGCACCTTTGAGGGCTTAAGTAGCCTTGAAACCTTGAATCTTCGCAACAACCGCATCGCTGTGATTTTCTATGGCAGATTCCAAGATCTTGGTCGGCTGACTATCTTGGACCTGGGCGGGAATAAAATCTCCCATATTTATGAAGGTGGCCTCAGGGGATTGAAACGTCTAAGAAACCTCTACTTGGATGGAAACAACCTTAAACAAATAGATAGCATTGAGTTCGCTCCGTTCCAAAACACCCTGGAAGTGTTGGATCTACTTAAGAACCGGATTCGTTTCACTCATGAAAT---TTTCGTTTCTCCTTTTGTGAATCTCAGCCGTCTCAGGGATCTTAAACTGGATGGACAACAGCCCTTCGGTATAACCCGGCTGCCTCATGGCTTTTTCCGAGGTCTTCACTCCCTGAGAAATCTGTACCTTACCAACAGCCGCATCGATCACCTCGCTTCTGACACCTTTGACGATCTGACAGGCCTGGCTTATCTAACGCTAGATAACTCGTGCAATGGCTTGGTACATCTCGAGCGGGGGAGCTTCAAAGGCCTGAGGAATTTGAAGAGGCTGAGTCTGCAAAATATGGGCCTTCAGAATTTGTCCAAAGAAGTTTTTGGACATCTTGCCAAACTACAAGGCTTATACCTTACCCATAACGTAATGCAGCACATTGATGTGGAGGTTCTGAACAGCCTCAGTAGCCTCAGCTACCTTGACATAAGAAAGATTCCACTCAGCTGTACATGCCAAAACCTAGAACTGCAAAACTGGACGCTTAATAACTATAAAGTGCAATTGATATATTTGCATAGCCTGCGATGCAAAGAGAGCATTGGTAATTTTTTCTTCAATTTTGACACAAAGGTTTGTTTTGTAGACCTTGAAAAGTATATGTTTTTCGTTACGGCTGCTGTTATTTTTGTTTCCATTGTAGTCCCTCTATTACATTTCAAGCTATATTGGAAAATGAAATATGGCTATTATGTGTTCCGTGCCTGGTTCAGCGAACAGTGGCGCAAACTGAGGGAAGACGAGGAAAACTGTGAATATGACGCATTCATCTCCTATAATTTCAACAACGAAGCCTGGGTTCTAGAGCAGCTGCTCCCAAACTTGGAGGGAAACGGCTCCTCGTTCAAACTTTGCCTTCATCACCGGGACTTTGCACCGGGACGCAACATAGTGGACAACATCGTGTCCGCTGTGTATGGCAGCCGCAAGACGCTTTGTGTTGTGAGCCGGAACTTTCTGCAGAGTGAGTGGTGTTCACTGGAGATCCAGCTGGCCAGCTACCGGCTCTTTGACGAGCATCGGGACGTTCTGCTGCTGGTGTTCCTGGAGCATATCCCAGAGAGGGAGCTTTCCTCCTACCACCGCATGAGGAAGGTCATGTTGAGGAAGACCTATTTGCAGTGGCCCGGCTCGGAGTGCACCGACCCGGCCATGGCCCAACTGCTCTTCTGGAAACAGCTCCGGAGGGCTCTGAGGACAGGAAGTAGAATGGAGGACGAGGACGCAGCAGGCGAAAAGAAAAGCTCTGGGACTGCAGAAGGAGACCAAACCGACTCTGCAAGGGCGAATTCG------------------------------------------------------------

>CbTLR21_3196_bp
ATGGC------------------------------------------------------------------------------------------------------------------------------------------------------------------------------------------------ATCATACAGGAAGCAAGCTCTGATATCAATGACAATAATCGCTTCCATATTTCAGTTCGGCGTGAGCTACAGTTTCAGGAATTGCATAGAACGTCCTGGCTCTTACCATAGAAACTTCACCTGCATCAAACGGCAAGTGCAGACAGTTACTGCGATTGTGGGTGACATACCAGCATCTGCAACAACGCTTACAATCTCTGACTGTACACTTGTAAATATTCCTCCTCAAAGCTTCAGTCACCTGCCAGAGCTCAGGACCTTGCTACTAACAAACAATCACATGAGGTACATCCACGAAGATGCCTTTGCTAATCTACCATACCTTCGCACACTGAATTTGTCAAGTAATTACATAGTTTCTCTCAATTCTTCCATGTTCCATGACCTCCAGAACCTGAGCAAGTTAATCCTGGCTGACAACAGACTGAAAAATATATCCTCCGACTCATTTTCTAGTTTGTCAAAATTACAGTTTCTGGATCTGCGTAAGAATGAGTTAATGAACTTCTCAGCGGTGGTTCAGTCCATATCAAATCTAAAAGAGCTGAAGAACCTGGACATTTCCTCCAACAAACTAGTCACTTTGTATCACTCAGACAG---ACTGCCACAGTCACTTTCCTGTCTTTATCTTGGTAATAACATGCTGACCACACTGCAGTGCACGAATGACTCTTTAAGTAGTGTCAAAGTGTTGGATCTCTCTTTTAATACACGGTTGTCAAACCAGGCTTTCTTTGGTCTGAATCTGAGCAACCTGACATATCTGCGTCTGCGTTCCACCAACATTTCAATAATATCACTCCTTAACCAAACTAAAGGGATGATGACATGGTATATAGACTTCTCAGGTTTAGGACTAACAGAACCTCAAATGGTAGTTTCATTATGCAAACAACTGTCATACTATCCAAATAAAT------ATATTAAAAGAATACTCCTTCAGAAAAATAAGCTAAAAGGTCTGAATAACAATACATTATCTGACTGCCCTCGTATAACTAATCTTTTGGACCTTTCATTCAATGAGCTGAAGAGCACAAACTGTTTGCAATTCCTTGAAGGACAAACATATCTTACAAAACTTACAGTTGAACATAACCACTTTACCAGGCTAATRAACTGTAAAAATCGCA---CAAGMTTTTTC------CACTTGAAAGAACTAAGCTACCGCTATAATCGCATTCTTGAAGTGAGTCCTTTTGCCTTCAGTCATACACCAAAACTGACAACTCTTAAACTGAATATAAACATAATTGCCTACTTGGATCACAAAGCACTGAATGGACTTAAAGACCTTATTATACTCCGACTGGATAACAACCTTCTGACTGATCTCTATAACGACAGCTTTAAGGACCTTCACAGTCTTCAGACACTCAATTTACGTAATAACCAAATTTCGGTCATCTTCAACAACACCTTTTACTTCCTCAGAAATCTGAGCATTTTAGATCTAGGTGGGAACAAGATAGCACATTTAATGCCACTAGCCTTTGAAGGGCTGGACAGCTTAAAAAATCTTTACTTAGACCGCAATCGTCTTGGAAAAATTGACGGTCAGCTGATTGGAAGTCTGCATCGCACATTGCAAGTTCTAGATTTACAAGGCAATTTCATCCGCTACAAGACCGATTA---TGCACGCTCCCCATTTGTAAATCTTACTAAACTGACTGACCTAAAGTTAGATGGACAAAGGCCATATGGCATAACTTTATTACCACATGCATTTTTTCGTGGTCTCACTTCCCTAAAAAGMCTTTACCTCACTAACAATCGTATCTCTTCTCTCAGCAGTGACACGTTTGATGACTTAAAAAACTTAACGTTTTTAACCTTAGATGATTCATGTGTTGGTGTTGCCCAACTCAAGCCAGGCATTTTCAAAAATCTTCAGAAACTGGAGATTTTAACAGCTGAAAACATGGGTATTGGGTCTTTCTCAAAAGAGGTGTTTGGKAATCTTACAGGATTGAAAAAACTGAATCTGAACAAAAATACAATGCAGACATTGGATGTAGACTTGCTGGAAAATTTGACCAATCTACAGTATCTAGATGTTAGAGGGACACCTCTCAGTTGCAACTGTCCTAATAGCGAGCTCCAGAATTGGACAAAA---AACGAACGAGTACAGATTGTATATCTTTATAACCTGACCTGTCCGGATGTCAAAGGATCATACTTTTACAACTTTGACACCCATGTATGTT---CAGACTTTGGAGTGTATTGGTTTGCCTCCACCTATGTTGTAACACTRSTTCTAACATTACTTCCACTACTTTACGTCAAGCTCTATTGGAAATTTAAATATGGCTACTATGTCTTYCGCTCTTGGTTTGGCGAGCAGTGGCGTCGTCTTCGGGAAGAAGAAGAGAAATGCACATACGATGCTTTCATCTCCTACAACTCGGCAGATGAGGCATGGGTGATGGAGCAGCTTCTCCCAAATCTTGAAGGGAGTGGG------TTCCGACTTTGCCTCCACCACAGGGACTTTGAGCCAGGCCGCAACATAGTGGACAACATTGTGGCAGCCGTATACAACAGCCGCAAGACAGTGTGTGTGGTCAGCCAAAACTTCCTCCGCAGTGAATGGTGCTCTCTGGAGATCCAACTGGCCAGCTACCGTCTTTTTGATGAGATGCAGGATGTGCTCTTACTGGTCTTTTTGGAGTACATCTATGAGCGCCAATTGTCTGCCTATCACCGTATGAGAAAGGTTATGTTGAAAAAGACTTATATACAGTGGCCAGGKGTGGACTGCACAGATCCCAACAAGGCCCGGGAACTGTTCTGGAAGCAGCTTAAGAGAGCTTTAAGGAGCAGCAACAGTAAAAGCCAAGATGA-AGAACAGGTGGAGGAGAA---GCAGAA---GCAGCAGCA---------------------------------------------------AGA---CGAGCCATATTACCTAATGCCC-----------

>IpTLR21_3196_bp
ATGGC------------------------------------------------------------------------------------------------------------------------------------------------------------------------------------------------CTCCTACAGGAACCAAGCATTGATCTCAGTCTCAATAATTGCTTCAATGTTTCAATTCAGCATGAGCTACAGTTTCAGGAATTGCATTGAAAGTCCTGGCTCAAACCATACAACCTTCAAATGCACTAAACGCCAAGCTCAAACAGTTACTGCCATTGTGAGTGATATACCACATTCTGCAACAAACATTTCAATCTCTTACTGCAAACTTGTCAAAATTCCTCCTCAAAGCTTCAGTCACCTGCCAAAGCTTAGTGATCTGCAACTAAACAACAATCACATGAGGAACATCGACAATGATGCCTTTGCTAATCTACAATATCTTCATACATTGAACTTGTCCAGCAATGACATGGTTCATCTCAATTCTTCCATTTTCCATGACCTCCAGAACCTCAGAACTTTGATCCTGGCCGACAATAGATTGACAAATATATCTTCTGACTTATTTTCTAATTTGTCCAAATTGGAGATTCTGGATCTACGTATGAACCAGTTAATGAACTTCTCAGCAGTGGTGCACTCCATATCAAATCTGAAAGGGCTGAAGAAACTGGACATTTCCTTCAACAGACTTATCACTTTGCTACACTCAGCCAG---CCTGCCACAGTCACTTTCCCAACTTTATCTCGGTAACAACTTGCTGACCACACTGGAATGCCAGAATGACTTTCTAAGCAGTGTCCAAGTGCTGGATCTCTCTTATAATAAAGTTCTGACAGCCCAGGCTTTCTTTGGTCTGAACCTGAGCAATTTGGAATACCTGCGTCTGCATTCCACCAACATTTCAATCATAATGTTCCTTAATCATACTAATG---TGATGCCTTGGCATGTAGACTTCTCAGGTTTGGGATTAAGAGAACCCCAAATGCTAGTTTCATTGTGCAAACAACTGTCATACTATCCAAATAAAC------ATATTGAAAAAATGCTCCTTCAGAGCAATGACCTAAATGGTCTGAATGATAAGACATTATCTCACTGTCCCCCGATCACTAATGTTTTGGACCTTTCATACAATCAGCTGAAGAGCATAAGCTGTTTGCAATTCCTTGAAAGACAAAATCATCTTGCGAAACTCAGAGTTGAACACAACCACCTTACACATCTAATAAGTTGCAAAAATCACA---CAAAATTTCCC------CACTTGAAAGAACTGAGCTACCGCTACAATCGCATTCTTGAAGTGAATTCCTTTGCCTTTAGTCATACACCAAATCTGACAACTCTTCAACTCAATATAAACATAATTGCCTACTTGGATCGAAAAGCACTGAATGGACTTAAACAGCTTGTTACACTTCGCCTGGACAACAACCTTCTGTCTGATATCTATAAGGAGAGCTTTGAGAACCTTCACAGTCTTCAGACACTTAACCTACGCAATAACCAAATTTCTGTCATATTCAACAACACCTTCTACTCTCTCAGTAAGCTGAGCATTTTAGATCTAGGTGGGAACAAGATAACACATTTAATGCCCCTAGCACTTGAAGGGCTGGACAGCTTGAATAATCTTTACTTAGACCGCAATCATCTAGCAGAAATTGATGGTCACCTGATTGGAAAACTGCATCGCACACTGCAAGTGCTAGATTTACAAGGCAATTTCATCCATTACATCACAGAATA---TGTATACTCCCCATTTATAACGCTAAGTAAACTGACTGACTTAAAGTTAGATGGACAAATGCCATATGGTATAACCTTATTACCTCATGCATTTTTTCGTGGTCTCACTTCCCTTAAAAGTCTTTACCTCAGCAACAATCATATCTCTTATTTCAGCACGGACACATTTGACGACCTAAAAAATTTAACGTTTTTAACATTAGATGATTCGTGTGTTGGAGTGACCCAACTCAAGCCAGGAATTTTCAAAAACCTTCACAAGCTGGAGACATTAACAGTTGAGAACATGGGCATCGGTTCATTCTCAAAAGAGGTGTTTGGTAATCTCACAGGACTGAAAGTTTTGCATCTTAACCGCAATGCCATGCAGACCTTGGATGTGGACTTGCTGGAAACTCTAACTAATCTACAGTATCTAGATGTTAGAAATACTCCTCTCAGTTGTAACTGTCCCAACAGTGAGCTCCAGAATTGGACAAAAAACAACCAGAGAGTACAGCTTATATACCTTTACAACCTGACCTGTCCGGATGTCAAAGGGTCAAACTTTTACAACTTTGACACTCATGTATGTT---CGGATTTTGGAGTGTATTGGTTTGCCTCCACTTATATTGTAACATTGTTAGTAACATTACTTCCACTACTTTATGTCAAGCTCTACTGGAAATTTAAATATGGCTACTACGTCTTCCGCTCTTGGTTTGGCGAGCAGTGGCGTCGTCTTCGGGAAGAAGAAGAGAATTGCACGTACGACGCTTTCATTTCTTACAACTCAGCAGATGAGGAATGGGTGATGGAACAGCTTCTCCCAAACCTTGAAGGGAGTGGG------TTTCGACTTTGCCTCCACCACCGGGACTTTGAACCAGGCCGCAACATAATCGACAACATTGTGGCAGCGGTTTATAGCAGCCGCAAGACGGTGTGTGTGATCAGCCGAAACTTCCTCTGCAGTGAGTGGTGCTCCCTGGAGATCCAACTGGCCAGCTACCGTCTTTTTGATGAGATGCAGGATGTGCTCTTACTTGTCTTTTTGGAGGACATCCATGAGCGACAGCTCTCTGCCTATCACCGTATGAGAAAGTTTATGTTGAAAAAGACTTATCTACAGTGGCCAGGGCTGGACTGCACAGATCCCATCAAGGCACAGGAGCTGTTCTGGACACAGCTTAAGAGAGCTTTAAGGAGCAGCAACAGTAGAAGCCAAGACGA-AGAACAAACGTTGGAGAATGTTCAGGATGGGCCGCAGATAGA---TGCAAGAGTAGAGGAAAGAGAATATTTCATGAACCAGGGACAAATGGA---TGGGCCATATTACCTAACACCC-----------

>TfTLR21_3196_bp
ATGGC------------------------------------------------------------------------------------------------------------------------------------------------------------------------------------------------ACGATACAGGAACCAAGCACTGATCTCAGTGACAATAATCATTTCAGTGTTTCAGTTAAGCATGAGCTACAGTTTCATGAATTGTATAGAAAATGCTGGCTCAAACAATACAACCTTCAAATGCATTAACCGCCAAGCTCAGAGAGTTGCAGACTTTGTGGGTGACATTCCACAATCTGCTACAAACATTTCAATCTCTGACTGCAAACTTGACAGTATTCTTAATGATAGCTTCAGTAACCAGCCACAGCTCAGAGTTCTGCTACTCAACAACAATCAAATTAAGCGCATTGATAAAGATGCCTTTGGTAATCTACAATATCTTCACACACTGAACCTGTCCAGCAATTACATAGTTTATCTGGATTCGCCCATTTTCCAAAACCTCCAGAACCTCAGCACTTTGCTCCTGGCTAACAACAGATTGACAAATATATCATCTGAACTGTTTTCTAGTTTGTCAAAATTAGAGATACTAGATCTACAAAAGAACCAGTTAAAGGACTTCTCAGCAGTGGTGAACTCCATATCAAACCTAAAAGTTCTGAAGAAACTGGACATTTCCTCCAACAGACTTATCACTTTGCTACACTCAGCCAA---CTTGCCACAGTCACTTTCCCATCTTTCTCTTGGTAATAATGAGCTGACCACACTTGATTGCAGAAATGACTTTCTAAGTAAGGTTAAATTTCTGGATCTCTCTTACAATAGAGGTCTGTCTGCCCAGGCTTTCTTTGGTCTAAACCTGAGCAGTCTGACATACCTAGGTCTGCATTTCACCAACATTTCTATCATAACACTCCTTAATCATACAAATG---TGATTCCGTGGCATGTAAACTTCTCAGGTTTGGCATTAACAGAGCCCCAAATG---ATTTCACTGTGCAAACAACTGTCATACTATCCAAACAAAC------ATATTAAAAAAATGGTCCTTCAGAACAATGAGCTAAAAGATCTTAATGATAAGACATTATCTGACTGTCCCACTATCACTGATTTTTTGGACCTTTCAAACAATCAGCTGAAAAGCATAGGTTGTTTCCAATTCCTTGAAAGACAAAAACATCTTGCGAGACTCAGACTTGAACATAACCACTTTTCAGAGCTTTTAAGTTGCAAACATGGCA---AGAAATTTCTG------CACTTGAAGGAACTGAGCTTCCGCTACAATCGCATTCTTAAAGTGAATTCCTTTGCCTTCAGTCATACACCAAATCTGACGACTCTTCAACTGAATATAAACATAATTGCATACTTGGATCGCAAAGCACTCACTGGACTTAAAGACCTCATTACACTTCGCTTGGACAACAACCTTCTGTCTGATATCTATAATGAGAGCTTTGAGGACCTTCAAAGTCTTCAGATACTAAATTTACGCAATAACCAAATTTCTGTTATATTCAACAACACATTCTACTCCCTAAGTCAGCTGAGAATTTTAGATTTAGGGGGGAACAAGATAACACAATTAATGCCTCTAGCATTTGTAGGGCTAGACAGCTTGAATAATCTTTACTTGGACCGCAATCGTCTTAAAAATATTGATGGTCAGCTGATTGGAAGCCTGCATCGCACATTGCATGTGCTAGATTTACATGGCAATCTCATACATTACACTAAAGAAAA---TGTATGCTCCCCATTTGTTAATTTAACAAAGCTGACTGACTTAAAGTTAGATCAACAGATGCCATATGGCATCACCTTATTACCTCGTGCATTTTTTCGTGGTCTCACATCCCTGAAAAGTCTTTACCTAAGTAACAATCATATTGCTTTTCTCAGCACTGACACATTTGATGATCTAACAAACTTACAATTTTTAACATTAGATGACTCGTGTGTTGGCATAACTCAACTCAAGCCAGGAATTTTTAAAAATCTTCAAAAGCTAGAGATATTAATGCTTGAGAACATGGGCATTGAGTCATTCTCAAAAGAGGTGTTTGGCAACCTTACAGGAGTGAAAGTATTGCATCTCAACCGCAATGCCATGCGGACTTTGGACGTGGACTTGCTGAAAAATCTAACTAATCTACAGTATCTAGATGTTAGAAATACTCCCCTCAGTTGCAACTGTCCCAATAGCGAGCTCCAGAATTGGACAAAAACAAACTCAAGAGTCCAGCTTATATATCTTTACAACCTGACCTGTCCAGGTGTCAATGATTCAAACTTTTACAACTTTGATACCAATGTATGTT---CGGATTTTGGAGTGTATTTTTTTTCCTCCACTTATGTTGTAACACTGCTACTAACATTACTGCCACTACTTCATGTTAAGCTCTACTGGAAATTTAAATATGGCTACTATGTCTTCCGCTCTTGGTTTGCGGAACAGTGGCGTCGAATTAGGGAAGAGGAAGAGAAATGCACGTATGATGCTTTTATCTCCTACAACTCGGCAGATGAGGAATGGGTGATGGAGGAGCTTCTCCCAAACCTTGAAGGAAGTGGA------TTCCGAGTTTGCCTCCACCATAGGGACTTTGAGCCAGGCCGCAACATAGTCGATAACATTGTGGCAGCGGTTTACAACAGCCGCAAAACAGTGTGTGTGGTCAGCCAAAACTTCCTCCGTAGTGAGTGGTGCTCCCTGGAGATCCAATTGGCCAGCTACCGACTTTTTGATGAGATGCAGGACGTGCTCTTACTGGTCTTTTTGGAGTCCATCCATGAGCGACAGCTTTCTGCCTATCACCGCATGAGAAAGGTTATGCTGAAAAAGACTTATCTGCAGTGGCCAGGACTCGAATGCACAGATCCTGCCAAGGCAAAGGGGCTGTTCTGGAAGCAGCTTAAGAGAGCTTTAAGAAGCAGCAACTGTAGAGGTCAAGATGA-AGAACAGATGGAGGAGAATGTTCAGAAAGAGCAGCA---------TGCAAGAGCAGAGGAAAGAGAACATATCAAGAACCAGCCACAAATGGA------TCCATATTACCTAATGCCC-----------

>CiTLR21_3196_bp
ATGGC------------------------------------------------------------------------------------------------------------------------------------------------------------------------------------------------AGATTCTGCATGTCGTGAACTGATCCTAAAGGCAGTATTTATGTGCCTCCTTAAACTTGCCTTCAGCTACAGTTTCAGGAGTTGCACAGAGGATGCAGATTCTAACCATAAAATCTTCACATGTACTAAATGTCATGAACCAGACATAGCTAAAATTGTGAGTGATGTATTTCCAACAGCAACAAACCTTACAGTTTCTTACAGTAACACTACATATGTTCAAGGCCGAAGCTTCTATCATCTGTCCAATCTGACTTCTCTGGTACTGGACAGTAACTATATTTCTAAAATCCACAAAGATGCTTTTAATAATCTGCAACAACTTCAGACTTTAAATCTGTCCTGCAATAACATATCATTTCTCCACCGTGATGTCTTCAGTGACCTCCATAGCCTCACAGAGCTGATCCTGGAAAGCAACAATCTCAATAATACTGACATGTTCCTGTTTTCCAAATTGACAAACCTAACGATTCTCAACCTACGCAGGAATCACCTAAAAAACTTTTCCGCTTTGGTTGAATGCATAACAAATCTGTCTAGCTTGATAAAACTGGACCTTTCCTTTAACAAGTTAACCACACTGAATCACTCCCACCG---TCTGCCAGAGTCGCTTGCCAGTCTAAACCTCAGTTATAATAATCTATACAAACTGGGATGTGACAAGTCTTTCCTAATGTATGTGAAAGTGCTAGATTTCTCAGAAAACAAA---TTGTCATCCAAGACTTTTCAGGGCCTGAATCTGGAGAATATAACATACCTGCGCTTACGCTATACCGGTGTCTCTGCTAACAAGCTTCTTAATTATACCAATG---TACGACCGTGGAGCGTCGACTTCTCTGGTTTGAAACTGAAGGACTCTAATGCGCTGTCTTCATTGTGTAATCTTCTGCGACATCACCACCATAAAACACAACACATACATAACATGTACCTCCAGGCCAATTCCATAAAAGCACTAAAACGCAACACATTTGATAATTGCCCAAATATCACAGGTATAATGGACCTCTCAATAAATGATATGAAATCCACTGTCTGTTTACAGTTTCTGCATGGTCAGTACCAACTGGAAAGTCTCAAAATGGAACATAACCATCTGACCAGGCTACTGCCCTGCAACAAAACAG---ACAAGCTCTAC------AGCCTGAGAAGCCTGAGCTATCGATACAATCGTATTCTACAGGTCGGAGGTTTTGCCTTCAGTAATACACCAAACTTAACAAACCTCGAGCTAAACATAAACATAATTGCTTATATGCACCATAAAGCCTTACATGGACTCAAAGATCTTGTTACACTTCGTCTCGACAACAACCTTTTGACCGATGTCTACAATGACAGCTTTGAAGATCTTACCAGCCTGAAGACTCTCAACCTGCGCAACAACCAAATATCTGTAATTTTCAACTATACCTTTCATTCTCTGTCAAATCTAAATATTTTAGATTTAGGCGGGAACAAGATCACACAGCTGAAGCCACATGCATTTGATGGGCTGCATAGCTTGGCCAATTTGTATTTAGATAGAAATCGTCTGAAAGAGATCGACAGCGGACTCTTTGGGAAACTCCATGCTACCCTGAAGGTGCTGGATTTAGAGGCTAACCAAATTGTGTATTTTAGAGAACA---TAAATTTTCGCCATTTATAAATATGTCGAGGCTTCTCGACCTGAAACTTAGTGCGCAGAAACCAAATGGCATAAACTTGTTGCCGCGTGCGTTTTTCCGGGGACTAACTTCTCTGAAAAGACTTTACCTAACTAACAACCATATCATTGGATTTGGTGCTGAAACATTTGATGACCTGAAAAGCTTGGAGCTCTTAACTCTAGACAACTCATGTGCTGGGATAGCCCAACTCAATCCTGGTATTTTCAAAAACCTTCGAAAATTGAATTTACTATCTGTTGAGAACATGGGCATTCAATCTTTTTCAAAAGAGGTCTTTGGAAATTTGACAGGACTAAAGACACTACATCTGAATCGCAATGCCATGACATCTTTGGACATCAGTTTACTGGACAATCTGACCAATCTGACGTACATTGACATGCGCAGTTGCCCTCTAAGTTGTGGCTGCCAGAATAGTGATCTACAGAACTGGACTCTAACCAATAAAAAACTCCAATTTCCATTTCTTTTCAATATTACATGCCAAGACCATCCAGGGTCATATTTTCACAACTTTGACACTAATGTGTGTTATCTGGACATAGAACTTTACCTCTTTTCCTTAACTTTTACATTCACAATTTTATTAACCTTAATACCATTTCTCTATGTCAGACTTTATTGGAAGTTTAAATACGGCTACTACGTGTTTCGATCGTGGTTTGGAGAACAGTGGCGTCGCTTAAGGGACCAGGAGGAAAAATACAAGTATGATGCCTTTGTTTCCTACAACTCGGCAGATGAAGACTGGGTAATGGAACAGTTGCTACCGAATCTCGAGG------GTTCTTCTTTTCGGCTCTGCCTCCACCACAGAGATTTCGAGCTGGGCCGCGATATTGTCGACAACATTGTGGCTGCTGTATATGGAAGTCGCAAAACGATCTGCGTGGTCAGTCAGAGCTTCCTTCGCAGTGAATGGTGCTCACTGGAGATCCAGTTGGCCAGCTATCGCCTCTTCCAGGAAATGCAGGATGTGCTTTTGCTGGTCTTTCTGGAGCCTATACCCAAGCAGCAACTGTCCACTTATCACCGTATGAGAAAGGTCATGCTCAAAAAGACCTATTTGCAGTGGCCTGGGTCAAATTGTTCTGATCCAAGCAGTGCAAAAGAACTGTTCTGGAATCAGTTAAAGAGAGCACTAAGGAGCAGCAACACTGGAAACCAAGAGGA-GCAGAAGATGGAGGAGAG---TCAGAGGAGACAAGAGAA---------GGACATGAAGGAAAGAGAATATTTTGTGAATCAGACACCAACAGA---GGAAGAGTATTACCTAATGCCC-----------

>CcTLR21_3196_bp
ATGGC------------------------------------------------------------------------------------------------------------------------------------------------------------------------------------------------AGATTCTGCATGTCGTGAAATGATAATAAAATCAATAATTATCTGCCTCCTTAAACTTGCCTTCAGCTACAGTTTCAGGAGTTGCGTAGAGATCCCTGATTCGAACCATAAAATCTTCAGATGTGTTAAATGTCATGAATCAGACATAACTACTATTGTGAGTGATGTATTTCCCACTGCAACAAACCTTACAGTTTCTCGGAATAATATTACATACATTCAAGGCCAAAGCTTCCATCATCTGTCCAATCTGACTTCGCTGGTGCTAGACGCTAACTATATTGTTAACATCCACAAAGATGCTTTTAATAACCTGCAAAAGCTTCAGACTTTAAATCTGTCCTGGAATTACATATCTTCTCTTCACCGTGATGTCTTCAGTGACCTACATCACCTCACAAAGCTGCTCCTGGGAAACAATAATCTCACTAATATTGATATGTTCCTGTTTTCCAATTTGACAAACCTCAGGATTATTGACCTACGCAGGAACCACCTGAAAAACTTTTCAGCTTTGGTTGAATCCATATCAAACCTTTCAAGGCTGATACACTTGGACCTTTCTTTTAACAAGCTAACCACCCTGCATCACTCCACCCG---TCTACCAAACTCGCTTGCCAAACTAATCCTCAGCAATAATAATCTACACAAACTGGGATGTGACAAGTCTTTCCTAAAGTATGTGGAAGTTCTAGATTTATCAAAAAACACATTACTGTCATCCAAGACTTTTCAGGGCCTGAATCTGGAGTATATAAAGAACCTGCACTTGAGCTTTACCAAAGTCTCCGCTGGGAAGCTTCTTAATTATACCAATA---TACAACCAAGGCACATCGACTTCTCTGGTTTGAATCTGAAGGATC---ATGCACTGACTTTGCTGTGTTTTCATCTGCATGATCATC---------------AAATACCTAAAATGATACTCCAGAGCAATTCCATCAGAGTTCTAAACAAAAACACGTTTTGTAATTGCGCCAATATCACTGATGAAATGGACCTCTCACAAAACGCTATGAAAACCACAGGCTGCTTGAAGTTTCTGCACTGTCAGAAACAACTGGAAACTCTCATGATTGAACATAATCATCTGACCAAGCTAAAGTCCTGCAAAAAAAGCA---AAAAGGTCTAC------AGCCTGAAAAGCCTGAGCTATCGATACAATCGTATTCTACAGGTTAATGGTTATGCCTTCAGTAATACACCAAAATTAACCAACCTTGAGCTAAACATAAACATAATTGCCTATTTGGACCATAAAGCCTTAAGTGGACTCAAAGATCTTGTCACACTTCGGCTCGACAACAATCTTTTGACTGATATCTACAATGACACCTTTAAAGATCTTACCAGCCTGAAAACTCTCAACCTGCGCAACAACCATATAGCTGTGATTTTCAACTATACATTTCAATATCTGTCAAATTTAACTATTTTAGATTTAGGAGGGAACAAGATCACGCAGATGAAGCCACATGCATTTGATGGGCTGAAAAGTTTGACTAATCTGTATTTAGATAGAAATCGTCTAAAAGAGATTGATGGCATGCTCTTTGGGAAACTTCATGCCACCCTGCAAGTGCTGGATTTACAGGCTAACCACATCATGTACTCTACAGAACA---TACAGACTCGCCATTTATAAATATGTCAAGGCTTCTTGATCTGAAACTTGATGCACAGGAACCAAATGGCATAAACTTGTTGCCACATGCATTTTTCCGTGGTCTAATATCTCTGAATAGTCTTTACCTCACTAAGAACCATATCATTGGATTTGGTGCTGAAACATTTGATGACCTGAAAAGTTTGGAGACCTTAACTCTGGACAACTCATGTGTTGGGATCGCCCAGCTCAAACCTGGTATTTTCAAAAACCTTCGAAAATTAAAGACATTATCCATGGTGAACATGGGCATTACATCATTTTCTAAAGAGGTCTTTGGAAATGTCACAGGACTGAAGCTACTACATCTCAATCGCAATGCCATGATGTCTTTGGACATCAGTTTACTGGACAATCTAACCAATCTAACATATGTTGACTTGCGCAGCTGTCCTCTCAGTTGTGGGTGTCAGAATAGTGAACTACAGAACTGGACTTTAAGCAGTAAGAGACTCCAGTTTCCTTATCTTTTCAATATTACATGCCAAGACCATCCAGGCTCATTTTTTCACAACTTCGACACTAATGTGTGTTATTTAGACATAGCACTCTACCTGTTTTCCTCAACGTTTACATTCACAATCTTACTAAGCTTGATACCACTTCTCTATGTTAGACTTTACTGGAAATTTAAGTATGGCTACTATGTGTTTCGATCATGGTTTGGGGAACAGTGGCGCCGTTTAAAGGACCAGGAGGAGAAATACAAGTACGATGCCTTCATTTCCTACAACTCAGCAGATGAAGATTGGGTAATGGAACAGCTGCTGCCAAACCTTGAGG------GTTCTTCATTTCGGCTCTGCCTCCACCACAGAGATTTCGAGCTGGGGCGTGATATTGTCGACAACATTGTGGCTGCCGTATACGGCAGTCGCAAAACGATCTGTGTGGCCAGTCAGAGCTTCCTTCGAAGCGAATGGTGCTCACTGGAGATCCAGTTGGCCAGCTATCGTCTCTTTCAAGAAATGCAGGATGTGCTTTTGTTGGTTTTTCTGGAGCCTATCCCTGAGCGGCAACTGTCTACTTATCACCGTATGAGGAAGGTCATGCTCAAAAAGACTTATTTGCAGTGGCCCGGGTCAAACTGTTCTGATCCAAACAGTGCAAAAGAACTGTTCTGGAATCAGTTAAAGAGAGCACTAAGGAGCAGCAACACTAGAAGCCAAGAGAA-GCAGAA---------------TCAGAAGAGACA---------------------------------------------------------AGACAAAGAGGGGCACTCATCACTGCCCGTAGCTCATTT

>DrTLR21_3196_bp
ATGGC------------------------------------------------------------------------------------------------------------------------------------------------------------------------------------------------ACACTCTGCATGCCACAAACTGATACTAAAGGCCACATTCATCTGTCTCATAAAACTTGCCTGCAGCTACAGTTTCAGAAGTTGCATAGAGATCCCAGATTCTAATCATACAATCTTTACATGTGTTAAAAGTTATGAACGAGACATAACTGCGATTGTGAGTGATGTATTTCCCACTGCATTAAATCTTACAATCTCTCACAGCAACATTGAATATGTGCAAAGTCAAAGCTTCGATCATCTGCCCAATCTGACTGCTCTGATACTGGACGCTAACCATATTACTAACATCGACAAGGATGCTTTTAATAATCTACACCATCTTCAGACTTTAAATTTGTCCTGCAACAACATATCATTTCTCCACAGGGATGTCTTCAGTGACCTCCATAACCTCACACAGCTGCTCCTGGGAAGCAATAAACTGACTAATCCTGATAAGTATCTGTTTTCTAGTCTAACAAACCTCAAGATTCTTGACTTACGCAGAAACCACTTGTATAACTTTTCGTCTGTGGTTGAAAGCATAACAAACCTGACAAGCTTGATAAAACTGGATCTTTCTTTTAACAAGCTGACCACCCTGCAACACTCCACCCA---TCTGCCAGAGTCACTTGCCTTGCTCTACCTCGGTGATAACAAACTAAAGACACTGGGATGTGACAAGTCTTTTCTTATGAATGTCAAAAAGCTGGATCTCTCAGACAACAAAAACCTGGCATCCAAATCTTTTCTTGGCCTGAAACTGGAGAATATAACGTACCTGCGGTTGCGCTTTACCAATATCTCCATTTTCAAACTTCTTACTTATCCCAATG---TGCATCCGTGGCACATTGACTTTTCTGGCCTGAAGCTGAAGAACTCCCATGCACTGAGTTCCCTGTGTGTCCTTATGCGAAATCACAGCCATAAGCATTTACAAATACCTAAAATGTTGCTCCAGAGCAATTCTATAGGAGCTCTAAAAAATAATACATTTCGTTATTGCCCCAGTATCACACGGGAAATGGACCTCTCGCGGAATGAGCTGAAAAGCGCTGGCTGCTTGCAATTTCTCCACAATCAGACTCAACTGAAAAGTCTCAAGATGGAGCATAATCATCTGACCAAGCTAACGTCCTGCAACAAAGCAG---AAATACATAAT------AGCCTGACAAACCTGAGCTATCGATACAACCGTATTCTACAGATCAGTGGTTATGCCTTCAGCAATACACCTAAATTAGAAATACTGGAGCTGAACATCAACATAATTGCTTATATGGACCATAAAGCCTTAAGTGGGCTCAAAGATCTCAAAACTCTTCGTCTCGACAACAACCTTTTGAGTGATATCTACAATGATAGCTTTGAAGATCTCACAAACCTGAAGACTCTGAACCTGCGCAACAATGAAATAGCTGTCATTTTCAACTACACCTTTCAGAATCTGTCTAAACTGGATATTTTAGATTTAGGCGGGAACAAGATCTCACAGCTGAAACCGCATGCTTTTGATGGGCTCTATAGCTTGACCAATCTGTATCTAGACAGGAATCATCTTAAAATGATTGATGTCGTACTCTTTGGGAAACTCTCTGGCACCCTGCAGGTGCTGGATTTGCAGGGTAACATGATTATGTATTTTACAGAACA---TACACACTCGCCGTTTAAAAATATGTCAAGACTTTACGACCTGAAACTTAATGGACAGCAACCTAACGGCATTAACTTGTTGCCTCGTGCATTTTTCCGTGGTCTAACTTCTTTGAAAAGTCTGTATCTCACCAACAATCATATTATTGGATTTGGTGATGAAACGTTCGACGACCTGAAAAACTTGGATTATCTAACACTGGACAACTCGTGTGCTGGGGTTGCCCAGCTCCAATCTGGAATTTTCAAAAGCCTTCAAAAACTAAGGACGTTATCTCTTGAGAACATGGGTATTAAATCGTTTTCAAAAGATGTTTTCGGAAATCTCACAGGATTGAAGACGCTACATTTGAATCGCAATCCCATGATGTCTTTGGACATTAGTTTACTGGACAATCTGACTAATCTAATATACATCGACATGCGCAGTTGTCCTCTGAGTTGTGGCTGCCATAACAGTGATCTACAGAACTGGACCATAATGAATAAGAGGCTCCAATTTCCACATCTTTTCAATATCACATGCCCAGACCACCCAGGCTCATATTTTCACAACTTTGACACTAAAGTGTGTTATTTGGACATAGAGCTTTACTTTTTTTCCTCAACCTCCACATTGACAATTTTATTAACCTTAATACCACTTCTCTATGTCAAACTTTACTGGAAATTCAAGTATGGCTACTATGTGTTTCGATCGTGGTTTGGAGAACAGTGGCGTCGCTTACGGGACCAGGAGGAAAAATACAATTACGATGCCTTTGTTTCTTACAATTCAGCAGATGAAGACTGGGTAATGGAACAGTTACTGCCGAACCTTGAGG------GTTCTTCATTTCGCCTGTGCCTCCACCACAGAGATTTTGAGCTAGGCCGTGATATTGTCGACAACATTGTAGCTGCCGTCTATGGCAGCCGTAAAACAATCTGTGTGGTCAGTCAGAGCTTCCTTCGCAGTGAATGGTGCTCACTAGAGATTCAATTGGCTAGCTATCGCCTCTTCCAGGAAATGCAAGATGTGCTTTTGCTTGTCTTTCTGGAGCCTATCCCTGAACGTCAACTGTCCGCTTATCATCGCATGAGGAAAGTCATGCTCAAAAAGACCTATCTTCAGTGGCCTGGGTCAAACTGTTCTGATCCAAACAGTGCAAAAGAACTGTTCTGGAATCAGTTAAAGAGAGCTCTAAGAAGCAGCAACTCTGGAAGCCAAGATGA-GCAGAAGATGGA---CAA---ACTGAGGAGAAAAGAGAAAGTGTGTGCGGACAAGGAGGAAAGAGAATATTTTGTAAATCAGACACCAACAGAAGA---AATATATTACCTGATGCCC-----------
