# Supplementary material for: Variation in selection constraints on teleost TLRs with emphasis on their repertoire in the Walking catfish, Clarias batrachus
Source: Sci Rep. 2020 Dec 7;10:21394. doi: 10.1038/s41598-020-78347-6 (PMC7721727; doi:10.1038/s41598-020-78347-6)
Supplement: Supplementary file 34 — Supplementary Information 34. [file 41598_2020_78347_MOESM34_ESM.zip]

Archive with 105 entries (97 files):
- T22/absrel/
- T22/absrel/labelledtree.pdf
- T22/absrel/labelledtree.png
- T22/absrel/labelledtree.svg
- T22/absrel/log.txt
- T22/absrel/result.json
- T22/absrel/tree.new
- T22/absrel/tree.png
- T22/bis2/
- T22/bis2/9pKLxtnxZV_mapping_on_sequence.tar
- T22/bis2/9pKLxtnxZV_mapping_on_structure.tar
- T22/bis2/cluster.out
- T22/bis2/consensus.fasta
- T22/bis2/download.png
- T22/bis2/fasta_mapping.txt
- T22/bis2/README.txt
- T22/bis2/reference.fasta
- T22/bis2/summary.tgz
- T22/busted/
- T22/busted/busted-chart (1).png
- T22/busted/busted-chart.png
- T22/busted/datamonkey-table.csv
- T22/busted/log.txt
- T22/busted/result.json
- T22/busted/tree.new
- T22/busted/tree.png
- T22/fubar/
- T22/fubar/datamonkey-chart.png
- T22/fubar/datamonkey-table.csv
- T22/fubar/log.txt
- T22/fubar/result.json
- T22/fubar/tree.new
- T22/fubar/tree.png
- T22/meme/
- T22/meme/datamonkey-chart.png
- T22/meme/datamonkey-table.csv
- T22/meme/log.txt
- T22/meme/result.json
- T22/meme/tree.new
- T22/meme/tree.png
- T22/parris.docx
- T22/slac/
- T22/slac/datamonkey-chart.png
- T22/slac/datamonkey-table.csv
- T22/slac/log.txt
- T22/slac/result.json
- T22/slac/tree.new
- T22/slac/tree.png
- T22/struct/
- T22/struct/S533571_results.tar.bz2
- T22/struct/S533571_results/
- T22/struct/S533571_results/BFP.png
- T22/struct/S533571_results/Bsites.clr
- T22/struct/S533571_results/Bsites.inf
- T22/struct/S533571_results/CH_complex1.pdb
- T22/struct/S533571_results/CH_complex2.pdb
- T22/struct/S533571_results/CH_complex3.pdb
- T22/struct/S533571_results/CH_complex4.pdb
- T22/struct/S533571_results/CH_complex5.pdb
- T22/struct/S533571_results/CH_FN_2A0ZA09.pdb
- T22/struct/S533571_results/CH_FN_2Z64A00.pdb
- T22/struct/S533571_results/CH_FN_3CIGA05.pdb
- T22/struct/S533571_results/CH_TM_4mn8A_BS01_III.pdb
- T22/struct/S533571_results/CH_TM_5iyvA_BS01_III.pdb
- T22/struct/S533571_results/cscore.txt
- T22/struct/S533571_results/index.html
- T22/struct/S533571_results/lscore.html
- T22/struct/S533571_results/lscore.txt
- T22/struct/S533571_results/model1.gif
- T22/struct/S533571_results/model1.pdb
- T22/struct/S533571_results/model1_2a0zA.pdb
- T22/struct/S533571_results/model1_2z64A.pdb
- T22/struct/S533571_results/model1_2z7xA.pdb
- T22/struct/S533571_results/model1_2z7xB.pdb
- T22/struct/S533571_results/model1_3a79A.pdb
- T22/struct/S533571_results/model1_3a79B.pdb
- T22/struct/S533571_results/model1_3ciyB.pdb
- T22/struct/S533571_results/model1_3fxiA.pdb
- T22/struct/S533571_results/model1_3j0aA.pdb
- T22/struct/S533571_results/model1_4z0cA.pdb
- T22/struct/S533571_results/model2.gif
- T22/struct/S533571_results/model2.pdb
- T22/struct/S533571_results/model3.gif
- T22/struct/S533571_results/model3.pdb
- T22/struct/S533571_results/model4.gif
- T22/struct/S533571_results/model4.pdb
- T22/struct/S533571_results/model5.gif
- T22/struct/S533571_results/model5.pdb
- T22/struct/S533571_results/prob.txt
- T22/struct/S533571_results/RSQ_1.png
- T22/struct/S533571_results/RSQ_2.png
- T22/struct/S533571_results/RSQ_3.png
- T22/struct/S533571_results/RSQ_4.png
- T22/struct/S533571_results/RSQ_5.png
- T22/struct/S533571_results/threading1.pdb
- T22/struct/S533571_results/threading10.pdb
- T22/struct/S533571_results/threading2.pdb
- T22/struct/S533571_results/threading3.pdb
- T22/struct/S533571_results/threading4.pdb
- T22/struct/S533571_results/threading5.pdb
- T22/struct/S533571_results/threading6.pdb
- T22/struct/S533571_results/threading7.pdb
- T22/struct/S533571_results/threading8.pdb
- T22/struct/S533571_results/threading9.pdb
- T22/t22cln
