# Supplementary material for: Variation in selection constraints on teleost TLRs with emphasis on their repertoire in the Walking catfish, Clarias batrachus
Source: Sci Rep. 2020 Dec 7;10:21394. doi: 10.1038/s41598-020-78347-6 (PMC7721727; doi:10.1038/s41598-020-78347-6)
Supplement: Supplementary file 34 — Supplementary Information 34. [file 41598_2020_78347_MOESM34_ESM.zip › T22/absrel/log.txt]

Analysis Description
--------------------
aBSREL (Adaptive branch-site random effects likelihood) uses an adaptive
random effects branch-site model framework to test whether each branch
has evolved under positive selection, using a procedure which infers an
optimal number of rate categories per branch.

- __Requirements__: in-frame codon alignment and a phylogenetic tree

- __Citation__: Less Is More: An Adaptive Branch-Site Random Effects Model for Efficient
Detection of Episodic Diversifying Selection (2015). Mol Biol Evol 32
(5): 1342-1353

- __Written by__: Sergei L Kosakovsky Pond, Ben Murrell, Steven Weaver and Temple iGEM /
UCSD viral evolution group

- __Contact Information__: spond@temple.edu

- __Analysis Version__: 2.1


>code –> Universal

>Loaded a multiple sequence alignment with **17** sequences, **1010** codons, and **1** partitions from `/home/datamonkey/datamonkey-js-server/production/app/absrel/output/5dfb4df1c27e2160748fb39f`

>branches –> FG


### * Selected 17 branches for testing: `CBTLR22_3030_BP, DRTLR22_3030_BP, MATLR22_3030_BP, CITLR22_3030_BP, CCTLR22_3030_BP, CATLR22_3030_BP, SSTLR22_3030_BP, OMTLR22_3030_BP, GMTLR22_3030_BP, SATLR22_3030_BP, MMTLR22_3030_BP, SLTLR22_3030_BP, TOTLR22_3030_BP, LCTLR22_3030_BP, SMTLR22_3030_BP, LMTLR22_3030_BP, ECTLR22_3030_BP`


### Obtaining branch lengths and nucleotide substitution biases under the nucleotide GTR model
* Log(L) = -31655.95, AIC-c = 63389.97 (39 estimated parameters)

### Fitting the baseline model with a single dN/dS class per branch, and no site-to-site variation. 
* Log(L) = -30714.29, AIC-c = 61581.26 (76 estimated parameters)
* Branch-level non-synonymous/synonymous rate ratio distribution has median  0.44, and 95% of the weight in  0.15 -  2.38

### Determining the optimal number of rate classes per branch using a step up procedure

|              Branch               |  Length  |  Rates   |     Max. dN/dS     |    Log(L)     |     AIC-c     |Best AIC-c so far|
|-----------------------------------|----------|----------|--------------------|---------------|---------------|-----------------|
|               Node4               |   0.51   |    2     |    1.77 (30.09%)   |   -30655.82   |   61468.37    |    61468.37     |
|               Node4               |   0.51   |    3     |  385.87 (12.31%)   |   -30655.37   |   61471.50    |    61468.37     |
|          CBTLR22_3030_BP          |   0.37   |    2     |   >1000 ( 7.82%)   |   -30638.37   |   61437.50    |    61437.50     |
|          CBTLR22_3030_BP          |   0.37   |    3     |  185.82 ( 5.96%)   |   -30638.13   |   61441.05    |    61437.50     |
|          GMTLR22_3030_BP          |   0.34   |    2     |    2.66 (26.57%)   |   -30612.96   |   61390.72    |    61390.72     |
|          GMTLR22_3030_BP          |   0.34   |    3     |  344.85 ( 7.83%)   |   -30611.74   |   61392.33    |    61390.72     |
|               Node3               |   0.23   |    2     |  777.92 (10.32%)   |   -30592.35   |   61353.54    |    61353.54     |
|               Node3               |   0.23   |    3     |  345.81 ( 7.44%)   |   -30591.64   |   61356.15    |    61353.54     |
|               Node6               |   0.22   |    2     |    1.44 (27.66%)   |   -30575.19   |   61323.26    |    61323.26     |
|               Node6               |   0.22   |    3     |    1.44 (27.67%)   |   -30575.19   |   61327.30    |    61323.26     |
|              Node15               |   0.20   |    2     |    1.06 (54.51%)   |   -30571.86   |   61320.64    |    61320.64     |
|              Node15               |   0.20   |    3     |    1.16 (18.13%)   |   -30571.86   |   61324.69    |    61320.64     |
|          SATLR22_3030_BP          |   0.17   |    2     |    2.70 (23.18%)   |   -30552.45   |   61285.85    |    61285.85     |
|          SATLR22_3030_BP          |   0.17   |    3     |    3.31 (16.45%)   |   -30552.44   |   61289.88    |    61285.85     |
|               Node2               |   0.15   |    2     |    2.88 (24.09%)   |   -30533.77   |   61252.54    |    61252.54     |
|               Node2               |   0.15   |    3     |    2.90 (24.08%)   |   -30533.77   |   61256.59    |    61252.54     |
|          DRTLR22_3030_BP          |   0.14   |    2     |    0.98 (35.69%)   |   -30525.49   |   61240.03    |    61240.03     |
|          DRTLR22_3030_BP          |   0.14   |    3     |    1.00 ( 0.00%)   |   -30525.49   |   61244.07    |    61240.03     |
|          ECTLR22_3030_BP          |   0.14   |    2     |    1.94 (40.01%)   |   -30511.05   |   61215.18    |    61215.18     |
|          ECTLR22_3030_BP          |   0.14   |    3     |    2.11 (32.36%)   |   -30511.07   |   61219.27    |    61215.18     |
|          MMTLR22_3030_BP          |   0.12   |    2     |    2.85 (27.18%)   |   -30500.76   |   61198.65    |    61198.65     |
|          MMTLR22_3030_BP          |   0.12   |    3     |    3.17 (19.48%)   |   -30500.74   |   61202.67    |    61198.65     |
|          LMTLR22_3030_BP          |   0.10   |    2     |    4.63 (18.83%)   |   -30479.23   |   61159.64    |    61159.64     |
|          LMTLR22_3030_BP          |   0.10   |    3     |    4.74 (17.53%)   |   -30479.22   |   61163.68    |    61159.64     |
|          SMTLR22_3030_BP          |   0.10   |    2     |    0.88 (46.75%)   |   -30476.76   |   61158.75    |    61158.75     |
|          SMTLR22_3030_BP          |   0.10   |    3     |    0.91 ( 0.95%)   |   -30476.76   |   61162.80    |    61158.75     |
|          LCTLR22_3030_BP          |   0.08   |    2     |    3.43 (14.29%)   |   -30459.21   |   61127.70    |    61127.70     |
|          LCTLR22_3030_BP          |   0.08   |    3     |    4.72 ( 8.78%)   |   -30459.16   |   61131.66    |    61127.70     |
|          TOTLR22_3030_BP          |   0.07   |    2     |    1.99 (23.66%)   |   -30451.04   |   61115.40    |    61115.40     |
|          TOTLR22_3030_BP          |   0.07   |    3     |    2.37 (15.82%)   |   -30451.06   |   61119.49    |    61115.40     |
|          SLTLR22_3030_BP          |   0.07   |    2     |    1.43 (40.53%)   |   -30448.95   |   61115.27    |    61115.27     |
|          SLTLR22_3030_BP          |   0.07   |    3     |    1.87 (20.90%)   |   -30448.96   |   61119.36    |    61115.27     |
|              Node23               |   0.05   |    2     |    6.90 ( 5.07%)   |   -30441.26   |   61103.95    |    61103.95     |
|              Node23               |   0.05   |    3     |   10.43 ( 3.16%)   |   -30441.21   |   61107.91    |    61103.95     |
|              Node12               |   0.05   |    2     |    2.96 (10.62%)   |   -30439.50   |   61104.49    |    61103.95     |
|               Node9               |   0.05   |    2     |    0.39 (65.34%)   |   -30441.24   |   61107.97    |    61103.95     |
|          CATLR22_3030_BP          |   0.05   |    2     |    2.58 (20.47%)   |   -30439.08   |   61103.65    |    61103.65     |
|          CATLR22_3030_BP          |   0.05   |    3     |    2.94 (13.15%)   |   -30439.08   |   61107.70    |    61103.65     |
|          OMTLR22_3030_BP          |   0.04   |    2     |   32.13 ( 0.69%)   |   -30435.79   |   61101.12    |    61101.12     |
|          OMTLR22_3030_BP          |   0.04   |    3     |   32.49 ( 0.68%)   |   -30435.79   |   61105.17    |    61101.12     |
|          CCTLR22_3030_BP          |   0.04   |    2     |   33.33 ( 0.32%)   |   -30434.44   |   61102.48    |    61101.12     |
|          SSTLR22_3030_BP          |   0.03   |    2     |    1.78 (37.63%)   |   -30435.71   |   61105.00    |    61101.12     |
|              Node25               |   0.03   |    2     |   32.73 (10.27%)   |   -30424.36   |   61082.32    |    61082.32     |
|              Node25               |   0.03   |    3     |   65.00 ( 4.45%)   |   -30423.96   |   61085.57    |    61082.32     |
|               Node8               |   0.02   |    2     |    5.69 ( 7.68%)   |   -30423.95   |   61085.54    |    61082.32     |
|              Node19               |   0.02   |    2     |    9.38 (14.02%)   |   -30423.34   |   61084.33    |    61082.32     |
|          MATLR22_3030_BP          |   0.01   |    2     |    8.65 ( 2.00%)   |   -30423.24   |   61084.13    |    61082.32     |
|          CITLR22_3030_BP          |   0.01   |    2     |    0.32 ( 0.56%)   |   -30424.36   |   61086.37    |    61082.32     |
|              Node22               |   0.01   |    2     |  495.51 ( 0.49%)   |   -30417.16   |   61071.98    |    61071.98     |
|              Node22               |   0.01   |    3     |  591.84 ( 0.45%)   |   -30417.14   |   61075.99    |    61071.98     |
|               Node1               |   0.01   |    2     |    0.60 (67.65%)   |   -30417.16   |   61076.02    |    61071.98     |
|              Node24               |   0.01   |    2     |  511.17 ( 0.23%)   |   -30414.77   |   61071.25    |    61071.25     |
|              Node24               |   0.01   |    3     |  661.22 ( 0.20%)   |   -30414.75   |   61075.25    |    61071.25     |

### Rate class analyses summary
*  22 branches with **2** rate classes
*  9 branches with **1** rate classes

### Improving parameter estimates of the adaptive rate class model
* Log(L) = -30403.27, AIC-c = 61048.24 (120 estimated parameters)

### Testing selected branches for selection

|              Branch               |  Rates   |     Max. dN/dS     |      Test LRT      |Uncorrected p-value |
|-----------------------------------|----------|--------------------|--------------------|--------------------|
|               Node4               |     2    |    1.33 (31.81%)   |    Not selected    |    for testing     |
|          CBTLR22_3030_BP          |     2    |  346.29 ( 4.99%)   |        2.60        |       0.10320      |
|          GMTLR22_3030_BP          |     2    |    2.55 (22.45%)   |        2.99        |       0.08399      |
|               Node3               |     2    |    3.45 (11.01%)   |    Not selected    |    for testing     |
|               Node6               |     2    |    1.54 (26.82%)   |    Not selected    |    for testing     |
|              Node15               |     2    |    0.95 (54.13%)   |    Not selected    |    for testing     |
|          SATLR22_3030_BP          |     2    |    2.64 (23.09%)   |        8.47        |       0.00506      |
|               Node2               |     2    |    3.19 (22.16%)   |    Not selected    |    for testing     |
|          DRTLR22_3030_BP          |     2    |    0.92 (36.38%)   |        0.00        |       1.00000      |
|          ECTLR22_3030_BP          |     2    |    1.84 (40.87%)   |        7.80        |       0.00711      |
|          MMTLR22_3030_BP          |     2    |    2.40 (32.87%)   |        7.53        |       0.00818      |
|          LMTLR22_3030_BP          |     2    |    4.04 (21.64%)   |       23.51        |       0.00000      |
|          SMTLR22_3030_BP          |     2    |    0.75 (51.51%)   |        0.00        |       1.00000      |
|          LCTLR22_3030_BP          |     2    |    3.60 (12.28%)   |        9.91        |       0.00245      |
|          TOTLR22_3030_BP          |     2    |    1.83 (24.23%)   |        2.80        |       0.09291      |
|          SLTLR22_3030_BP          |     2    |    1.21 (45.39%)   |        0.14        |       0.42009      |
|              Node23               |     2    |    6.35 ( 4.64%)   |    Not selected    |    for testing     |
|              Node12               |     1    |   0.38 (100.00%)   |    Not selected    |    for testing     |
|               Node9               |     1    |   0.36 (100.00%)   |    Not selected    |    for testing     |
|          CATLR22_3030_BP          |     2    |    2.29 (24.62%)   |        1.56        |       0.18035      |
|          OMTLR22_3030_BP          |     2    |   34.45 ( 0.67%)   |        3.18        |       0.07602      |
|          CCTLR22_3030_BP          |     1    |   0.39 (100.00%)   |        0.00        |       1.00000      |
