# Supplementary material for: Variation in selection constraints on teleost TLRs with emphasis on their repertoire in the Walking catfish, Clarias batrachus
Source: Sci Rep. 2020 Dec 7;10:21394. doi: 10.1038/s41598-020-78347-6 (PMC7721727; doi:10.1038/s41598-020-78347-6)
Supplement: Supplementary file 34 — Supplementary Information 34. [file 41598_2020_78347_MOESM34_ESM.zip › T22/absrel/result.json]

{
  "analysis": {
    "authors": "Sergei L Kosakovsky Pond, Ben Murrell, Steven Weaver and Temple iGEM / UCSD viral evolution group",
    "citation": "Less Is More: An Adaptive Branch-Site Random Effects Model for Efficient Detection of Episodic Diversifying Selection (2015). Mol Biol Evol 32 (5): 1342-1353",
    "contact": "spond@temple.edu",
    "info": "aBSREL (Adaptive branch-site random effects likelihood)\n                            uses an adaptive random effects branch-site model framework\n                            to test whether each branch has evolved under positive selection,\n                            using a procedure which infers an optimal number of rate categories per branch.",
    "requirements": "in-frame codon alignment and a phylogenetic tree",
    "version": "2.1"
  },
  "branch attributes": {
    "0": {
      "CATLR22_3030_BP": {
        "Baseline MG94xREV": 0.04636253639623426,
        "Baseline MG94xREV omega ratio": 0.5640406644944469,
        "Corrected P-value": 1,
        "Full adaptive model": 0.01619386840921222,
        "LRT": 1.555007685863529,
        "Nucleotide GTR": 0.04559309517619205,
        "Rate Distributions": [
          [
            0.07032853149527044,
            0.7537645817867331
          ],
          [
            2.292621176344484,
            0.2462354182132669
          ]
        ],
        "Rate classes": 2,
        "Uncorrected P-value": 0.1803450463648239,
        "original name": "CATLR22_3030_BP"
      },
      "CBTLR22_3030_BP": {
        "Baseline MG94xREV": 0.368893672302875,
        "Baseline MG94xREV omega ratio": 0.1532030318384837,
        "Corrected P-value": 0.9288388962152505,
        "Full adaptive model": 3.835886528770895,
        "LRT": 2.598675356231979,
        "Nucleotide GTR": 0.2553984631054592,
        "Rate Distributions": [
          [
            0.1253825335073397,
            0.9500897796880302
          ],
          [
            346.2879820725792,
            0.04991022031196979
          ]
        ],
        "Rate classes": 2,
        "Uncorrected P-value": 0.1032043218016945,
        "original name": "CBTLR22_3030_BP"
      },
      "CCTLR22_3030_BP": {
        "Baseline MG94xREV": 0.03633857168160167,
        "Baseline MG94xREV omega ratio": 0.414515689821728,
        "Corrected P-value": 1,
        "Full adaptive model": 0.03612759213812822,
        "LRT": 0,
        "Nucleotide GTR": 0.03632729424007073,
        "Rate Distributions": [
          [
            0.3923845656360235,
            1
          ]
        ],
        "Rate classes": 1,
        "Uncorrected P-value": 1,
        "original name": "CCTLR22_3030_BP"
      },
      "CITLR22_3030_BP": {
        "Baseline MG94xREV": 0.01243994167121997,
        "Baseline MG94xREV omega ratio": 0.2487482152679402,
        "Corrected P-value": 1,
        "Full adaptive model": 0.01245182416810486,
        "LRT": 0,
        "Nucleotide GTR": 0.01235786843876943,
        "Rate Distributions": [
          [
            0.2433820712579515,
            1
          ]
        ],
        "Rate classes": 1,
        "Uncorrected P-value": 1,
        "original name": "CITLR22_3030_BP"
      },
      "DRTLR22_3030_BP": {
        "Baseline MG94xREV": 0.1434248475631167,
        "Baseline MG94xREV omega ratio": 0.2946649645746792,
        "Corrected P-value": 1,
        "Full adaptive model": 0.05134820613389171,
        "LRT": 0,
        "Nucleotide GTR": 0.1224308947759173,
        "Rate Distributions": [
          [
            0,
            0.6361607413832235
          ],
          [
            0.9151480499173936,
            0.3638392586167765
          ]
        ],
        "Rate classes": 2,
        "Uncorrected P-value": 1,
        "original name": "DRTLR22_3030_BP"
      },
      "ECTLR22_3030_BP": {
        "Baseline MG94xREV": 0.1405453729421497,
        "Baseline MG94xREV omega ratio": 0.6312233950638381,
        "Corrected P-value": 0.09953556407842135,
        "Full adaptive model": 0.05121704013910273,
        "LRT": 7.802163266162097,
        "Nucleotide GTR": 0.1372712687639033,
        "Rate Distributions": [
          [
            0,
            0.5912539968044855
          ],
          [
            1.84210091854605,
            0.4087460031955145
          ]
        ],
        "Rate classes": 2,
        "Uncorrected P-value": 0.007109683148458668,
        "original name": "ECTLR22_3030_BP"
      },
      "GMTLR22_3030_BP": {
        "Baseline MG94xREV": 0.336280177796748,
        "Baseline MG94xREV omega ratio": 0.4730150394285063,
        "Corrected P-value": 0.9239360331777725,
        "Full adaptive model": 0.1361875219233314,
        "LRT": 2.990828432986746,
        "Nucleotide GTR": 0.3068329432406859,
        "Rate Distributions": [
          [
            0.2314116141376458,
            0.7754596958023707
          ],
          [
            2.554105732185051,
            0.2245403041976293
          ]
        ],
        "Rate classes": 2,
        "Uncorrected P-value": 0.08399418483434296,
        "original name": "GMTLR22_3030_BP"
      },
      "LCTLR22_3030_BP": {
        "Baseline MG94xREV": 0.07807450723872796,
        "Baseline MG94xREV omega ratio": 0.4363535544322786,
        "Corrected P-value": 0.03915162004549888,
        "Full adaptive model": 0.02879635629224259,
        "LRT": 9.90693895478762,
        "Nucleotide GTR": 0.07731292362054455,
        "Rate Distributions": [
          [
            0.1144912370030336,
            0.8772152819666017
          ],
          [
            3.60217958376542,
            0.1227847180333983
          ]
        ],
        "Rate classes": 2,
        "Uncorrected P-value": 0.00244697625284368,
        "original name": "LCTLR22_3030_BP"
      },
      "LMTLR22_3030_BP": {
        "Baseline MG94xREV": 0.1048688244911343,
        "Baseline MG94xREV omega ratio": 0.780224648637001,
        "Corrected P-value": 0.00004432106485202647,
        "Full adaptive model": 0.0403509837963407,
        "LRT": 23.50724982202519,
        "Nucleotide GTR": 0.1049298027322568,
        "Rate Distributions": [
          [
            0.1416729123910314,
            0.7836420541885702
          ],
          [
            4.035705867188904,
            0.2163579458114298
          ]
        ],
        "Rate classes": 2,
        "Uncorrected P-value": 0.00000260712146188391,
        "original name": "LMTLR22_3030_BP"
      },
      "MATLR22_3030_BP": {
        "Baseline MG94xREV": 0.01453376576846079,
        "Baseline MG94xREV omega ratio": 0.4108229298538554,
        "Corrected P-value": 1,
        "Full adaptive model": 0.01455635693873451,
        "LRT": 0,
        "Nucleotide GTR": 0.01454132589568628,
        "Rate Distributions": [
          [
            0.3957506273822408,
            1
          ]
        ],
        "Rate classes": 1,
        "Uncorrected P-value": 1,
        "original name": "MATLR22_3030_BP"
      },
      "MMTLR22_3030_BP": {
        "Baseline MG94xREV": 0.1159684777195886,
        "Baseline MG94xREV omega ratio": 0.6996025199462984,
        "Corrected P-value": 0.1063739305201419,
        "Full adaptive model": 0.04239408884152206,
        "LRT": 7.525491040862107,
        "Nucleotide GTR": 0.1146167311562753,
        "Rate Distributions": [
          [
            0.08416748018782988,
            0.6713116179362907
          ],
          [
            2.398630857204206,
            0.3286883820637093
          ]
        ],
        "Rate classes": 2,
        "Uncorrected P-value": 0.008182610040010918,
        "original name": "MMTLR22_3030_BP"
      },
      "Node1": {
        "Baseline MG94xREV": 0.009108199413887522,
        "Baseline MG94xREV omega ratio": 0.5598198308890158,
        "Corrected P-value": null,
        "Full adaptive model": 0.007402676922217886,
        "LRT": null,
        "Nucleotide GTR": 0.01013965989865591,
        "Rate Distributions": [
          [
            0.8289869654699893,
            1
          ]
        ],
        "Rate classes": 1,
        "Uncorrected P-value": null
      },
      "Node12": {
        "Baseline MG94xREV": 0.04943362586553159,
        "Baseline MG94xREV omega ratio": 0.3857784693416816,
        "Corrected P-value": null,
        "Full adaptive model": 0.04911641236104087,
        "LRT": null,
        "Nucleotide GTR": 0.04875048275802134,
        "Rate Distributions": [
          [
            0.3755812756446833,
            1
          ]
        ],
        "Rate classes": 1,
        "Uncorrected P-value": null
      },
      "Node15": {
        "Baseline MG94xREV": 0.2024749116359709,
        "Baseline MG94xREV omega ratio": 0.481310656644444,
        "Corrected P-value": null,
        "Full adaptive model": 0.07193893630003745,
        "LRT": null,
        "Nucleotide GTR": 0.2137547155083869,
        "Rate Distributions": [
          [
            0,
            0.4586742149988253
          ],
          [
            0.9517332169840043,
            0.5413257850011748
          ]
        ],
        "Rate classes": 2,
        "Uncorrected P-value": null
      },
      "Node19": {
        "Baseline MG94xREV": 0.01775213406287954,
        "Baseline MG94xREV omega ratio": 1.456520982045666,
        "Corrected P-value": null,
        "Full adaptive model": 0.01813962352642512,
        "LRT": null,
        "Nucleotide GTR": 0.01830425390437536,
        "Rate Distributions": [
          [
            0.8368885272621465,
            1
          ]
        ],
        "Rate classes": 1,
        "Uncorrected P-value": null
      },
      "Node2": {
        "Baseline MG94xREV": 0.1543115798252438,
        "Baseline MG94xREV omega ratio": 0.4078913989181974,
        "Corrected P-value": null,
        "Full adaptive model": 0.06668082389856735,
        "LRT": null,
        "Nucleotide GTR": 0.1457199437202668,
        "Rate Distributions": [
          [
            0,
            0.7784031538356269
          ],
          [
            3.186114051853893,
            0.2215968461643731
          ]
        ],
        "Rate classes": 2,
        "Uncorrected P-value": null
      },
      "Node22": {
        "Baseline MG94xREV": 0.01007317462252467,
        "Baseline MG94xREV omega ratio": 1.497285485523728,
        "Corrected P-value": null,
        "Full adaptive model": 0.006225987939879755,
        "LRT": null,
        "Nucleotide GTR": 0.01147302784839796,
        "Rate Distributions": [
          [
            1,
            0.9956229559471849
          ],
          [
            599.5947005027018,
            0.004377044052815138
          ]
        ],
        "Rate classes": 2,
        "Uncorrected P-value": null
      },
      "Node23": {
        "Baseline MG94xREV": 0.05106991396992486,
        "Baseline MG94xREV omega ratio": 0.3515460217315451,
        "Corrected P-value": null,
        "Full adaptive model": 0.01935800269562259,
        "LRT": null,
        "Nucleotide GTR": 0.04935894544856793,
        "Rate Distributions": [
          [
            0.1867663562271304,
            0.9535674447597055
          ],
          [
            6.34558387975266,
            0.04643255524029455
          ]
        ],
        "Rate classes": 2,
        "Uncorrected P-value": null
      },
      "Node24": {
        "Baseline MG94xREV": 0.006591810667610317,
        "Baseline MG94xREV omega ratio": 1.670790715183159,
        "Corrected P-value": null,
        "Full adaptive model": 0.004026513374714759,
        "LRT": null,
        "Nucleotide GTR": 0.007496705443040238,
        "Rate Distributions": [
          [
            1,
            0.998055952807302
          ],
          [
            744.9241968064415,
            0.001944047192698029
          ]
        ],
        "Rate classes": 2,
        "Uncorrected P-value": null
      },
      "Node25": {
        "Baseline MG94xREV": 0.0262372548900007,
        "Baseline MG94xREV omega ratio": 2.378013975015003,
        "Corrected P-value": null,
        "Full adaptive model": 0.01034205436291856,
        "LRT": null,
        "Nucleotide GTR": 0.02698382346165384,
        "Rate Distributions": [
          [
            0.1929801140719727,
            0.896989614793158
          ],
          [
            32.42218254388915,
            0.103010385206842
          ]
        ],
        "Rate classes": 2,
        "Uncorrected P-value": null
      },
      "Node3": {
        "Baseline MG94xREV": 0.2339841725666454,
        "Baseline MG94xREV omega ratio": 0.2377383073314907,
        "Corrected P-value": null,
        "Full adaptive model": 0.09465316967850688,
        "LRT": null,
        "Nucleotide GTR": 0.1558069591773922,
        "Rate Distributions": [
          [
            0.1287660027614694,
            0.8899245788287174
          ],
          [
            3.446481275943487,
            0.1100754211712826
          ]
        ],
        "Rate classes": 2,
        "Uncorrected P-value": null
      },
      "Node4": {
        "Baseline MG94xREV": 0.5062546062017688,
        "Baseline MG94xREV omega ratio": 0.1677463185946789,
        "Corrected P-value": null,
        "Full adaptive model": 0.1947154214979543,
        "LRT": null,
        "Nucleotide GTR": 0.2809400166462922,
        "Rate Distributions": [
          [
            0,
            0.6819015829668543
          ],
          [
            1.326697298779129,
            0.3180984170331457
          ]
        ],
        "Rate classes": 2,
        "Uncorrected P-value": null
      },
      "Node6": {
        "Baseline MG94xREV": 0.2244627163315396,
        "Baseline MG94xREV omega ratio": 0.2659000326382587,
        "Corrected P-value": null,
        "Full adaptive model": 0.08905667678830265,
        "LRT": null,
        "Nucleotide GTR": 0.1817737618349237,
        "Rate Distributions": [
          [
            0,
            0.7317899929280643
          ],
          [
            1.54052323045168,
            0.2682100070719357
          ]
        ],
        "Rate classes": 2,
        "Uncorrected P-value": null
      },
      "Node8": {
        "Baseline MG94xREV": 0.02257914706867745,
        "Baseline MG94xREV omega ratio": 0.7157852827520453,
        "Corrected P-value": null,
        "Full adaptive model": 0.0196158494143555,
        "LRT": null,
        "Nucleotide GTR": 0.03544945678259259,
        "Rate Distributions": [
          [
            0.8040605158401839,
            1
          ]
        ],
        "Rate classes": 1,
        "Uncorrected P-value": null
      },
      "Node9": {
        "Baseline MG94xREV": 0.04864339958171573,
        "Baseline MG94xREV omega ratio": 0.3571664264321256,
        "Corrected P-value": null,
        "Full adaptive model": 0.0494557325505463,
        "LRT": null,
        "Nucleotide GTR": 0.04674648744061291,
        "Rate Distributions": [
          [
            0.3557619059018465,
            1
          ]
        ],
        "Rate classes": 1,
        "Uncorrected P-value": null
      },
      "OMTLR22_3030_BP": {
        "Baseline MG94xREV": 0.0398800417790384,
        "Baseline MG94xREV omega ratio": 0.3021686160613472,
        "Corrected P-value": 0.912222818503742,
        "Full adaptive model": 0.01603502496714169,
        "LRT": 3.181714611113421,
        "Nucleotide GTR": 0.03363395099238682,
        "Rate Distributions": [
          [
            0.2908595770097673,
            0.9933456282490228
          ],
          [
            34.45179501205671,
            0.006654371750977162
          ]
        ],
        "Rate classes": 2,
        "Uncorrected P-value": 0.07601856820864517,
        "original name": "OMTLR22_3030_BP"
      },
      "SATLR22_3030_BP": {
        "Baseline MG94xREV": 0.1708911239789912,
        "Baseline MG94xREV omega ratio": 0.5224468008649565,
        "Corrected P-value": 0.07588650991804696,
        "Full adaptive model": 0.06703624877662144,
        "LRT": 8.472705408494221,
        "Nucleotide GTR": 0.1659654530772238,
        "Rate Distributions": [
          [
            0.1644676807736971,
            0.7691347843491253
          ],
          [
            2.64404221415889,
            0.2308652156508747
          ]
        ],
        "Rate classes": 2,
        "Uncorrected P-value": 0.005059100661203131,
        "original name": "SATLR22_3030_BP"
      },
      "SLTLR22_3030_BP": {
        "Baseline MG94xREV": 0.06814910040487455,
        "Baseline MG94xREV omega ratio": 0.5173020912169145,
        "Corrected P-value": 1,
        "Full adaptive model": 0.02310143675018953,
        "LRT": 0.1438091778254602,
        "Nucleotide GTR": 0.06744704501453819,
        "Rate Distributions": [
          [
            0,
            0.5460798232397418
          ],
          [
            1.211560340353158,
            0.4539201767602582
          ]
        ],
        "Rate classes": 2,
        "Uncorrected P-value": 0.420090536961197,
        "original name": "SLTLR22_3030_BP"
      },
      "SMTLR22_3030_BP": {
        "Baseline MG94xREV": 0.1045935987233785,
        "Baseline MG94xREV omega ratio": 0.3723765427862986,
        "Corrected P-value": 1,
        "Full adaptive model": 0.03564801165453946,
        "LRT": 0,
        "Nucleotide GTR": 0.1012053237589527,
        "Rate Distributions": [
          [
            0,
            0.4848590122034023
          ],
          [
            0.754924364109777,
            0.5151409877965978
          ]
        ],
        "Rate classes": 2,
        "Uncorrected P-value": 1,
        "original name": "SMTLR22_3030_BP"
      },
      "SSTLR22_3030_BP": {
        "Baseline MG94xREV": 0.02699073731375277,
        "Baseline MG94xREV omega ratio": 1.53931438285343,
        "Corrected P-value": 1,
        "Full adaptive model": 0.02721898431385172,
        "LRT": -0.0002815164189087227,
        "Nucleotide GTR": 0.03323562283826204,
        "Rate Distributions": [
          [
            1.076980880920902,
            1
          ]
        ],
        "Rate classes": 1,
        "Uncorrected P-value": 0.5,
        "original name": "SSTLR22_3030_BP"
      },
      "TOTLR22_3030_BP": {
        "Baseline MG94xREV": 0.07199687752115065,
        "Baseline MG94xREV omega ratio": 0.3907330964576046,
        "Corrected P-value": 0.9291305807018185,
        "Full adaptive model": 0.02554356220419448,
        "LRT": 2.798336937674321,
        "Nucleotide GTR": 0.07052717870013424,
        "Rate Distributions": [
          [
            0,
            0.7577371581103409
          ],
          [
            1.833059146857761,
            0.2422628418896591
          ]
        ],
        "Rate classes": 2,
        "Uncorrected P-value": 0.09291305807018185,
        "original name": "TOTLR22_3030_BP"
      }
    },
    "attributes": {
      "Baseline MG94xREV": {
        "attribute type": "branch length",
        "display order": 1
      },
      "Baseline MG94xREV omega ratio": {
        "attribute type": "branch label",
        "display order": 1
      },
      "Corrected P-value": {
        "attribute type": "branch label",
        "display order": 6
      },
      "Full adaptive model": {
        "attribute type": "branch length",
        "display order": 2
      },
      "LRT": {
        "attribute type": "branch label",
        "display order": 4
      },
      "Nucleotide GTR": {
        "attribute type": "branch length",
        "display order": 0
      },
      "Rate Distributions": {
        "attribute type": "branch label",
        "display order": 3
      },
      "Rate classes": {
        "attribute type": "branch label",
        "display order": 2
      },
      "Uncorrected P-value": {
        "attribute type": "branch label",
        "display order": 5
      },
      "original name": {
        "attribute type": "node label",
        "display order": -1
      }
    }
  },
  "data partitions": {
    "0": {
      "coverage": [
        [
          0,
          1,
          2,
          3,
          4,
          5,
          6,
          7,
          8,
          9,
          10,
          11,
          12,
          13,
          14,
          15,
          16,
          17,
          18,
          19,
          20,
          21,
          22,
          23,
          24,
          25,
          26,
          27,
          28,
          29,
          30,
          31,
          32,
          33,
          34,
          35,
          36,
          37,
          38,
          39,
          40,
          41,
          42,
          43,
          44,
          45,
          46,
          47,
          48,
          49,
          50,
          51,
          52,
          53,
          54,
          55,
          56,
          57,
          58,
          59,
          60,
          61,
          62,
          63,
          64,
          65,
          66,
          67,
          68,
          69,
          70,
          71,
          72,
          73,
          74,
          75,
          76,
          77,
          78,
          79,
          80,
          81,
          82,
          83,
          84,
          85,
          86,
          87,
          88,
          89,
          90,
          91,
          92,
          93,
          94,
          95,
          96,
          97,
          98,
          99,
          100,
          101,
          102,
          103,
          104,
          105,
          106,
          107,
          108,
          109,
          110,
          111,
          112,
          113,
          114,
          115,
          116,
          117,
          118,
          119,
          120,
          121,
          122,
          123,
          124,
          125,
          126,
          127,
          128,
          129,
          130,
          131,
          132,
          133,
          134,
          135,
          136,
          137,
          138,
          139,
          140,
          141,
          142,
          143,
          144,
          145,
          146,
          147,
          148,
          149,
          150,
          151,
          152,
          153,
          154,
          155,
          156,
          157,
          158,
          159,
          160,
          161,
          162,
          163,
          164,
          165,
          166,
          167,
          168,
          169,
          170,
          171,
          172,
          173,
          174,
          175,
          176,
          177,
          178,
          179,
          180,
          181,
          182,
          183,
          184,
          185,
          186,
          187,
          188,
          189,
          190,
          191,
          192,
          193,
          194,
          195,
          196,
          197,
          198,
          199,
          200,
          201,
          202,
          203,
          204,
          205,
          206,
          207,
          208,
          209,
          210,
          211,
          212,
          213,
          214,
          215,
          216,
          217,
          218,
          219,
          220,
          221,
          222,
          223,
          224,
          225,
          226,
          227,
          228,
          229,
          230,
          231,
          232,
          233,
          234,
          235,
          236,
          237,
          238,
          239,
          240,
          241,
          242,
          243,
          244,
          245,
          246,
          247,
          248,
          249,
          250,
          251,
          252,
          253,
          254,
          255,
          256,
          257,
          258,
          259,
          260,
          261,
          262,
          263,
          264,
          265,
          266,
          267,
          268,
          269,
          270,
          271,
          272,
          273,
          274,
          275,
          276,
          277,
          278,
          279,
          280,
          281,
          282,
          283,
          284,
          285,
          286,
          287,
          288,
          289,
          290,
          291,
          292,
          293,
          294,
          295,
          296,
          297,
          298,
          299,
          300,
          301,
          302,
          303,
          304,
          305,
          306,
          307,
          308,
          309,
          310,
          311,
          312,
          313,
          314,
          315,
          316,
          317,
          318,
          319,
          320,
          321,
          322,
          323,
          324,
          325,
          326,
          327,
          328,
          329,
          330,
          331,
          332,
          333,
          334,
          335,
          336,
          337,
          338,
          339,
          340,
          341,
          342,
          343,
          344,
          345,
          346,
          347,
          348,
          349,
          350,
          351,
          352,
          353,
          354,
          355,
          356,
          357,
          358,
          359,
          360,
          361,
          362,
          363,
          364,
          365,
          366,
          367,
          368,
          369,
          370,
          371,
          372,
          373,
          374,
          375,
          376,
          377,
          378,
          379,
          380,
          381,
          382,
          383,
          384,
          385,
          386,
          387,
          388,
          389,
          390,
          391,
          392,
          393,
          394,
          395,
          396,
          397,
          398,
          399,
          400,
          401,
          402,
          403,
          404,
          405,
          406,
          407,
          408,
          409,
          410,
          411,
          412,
          413,
          414,
          415,
          416,
          417,
          418,
          419,
          420,
          421,
          422,
          423,
          424,
          425,
          426,
          427,
          428,
          429,
          430,
          431,
          432,
          433,
          434,
          435,
          436,
          437,
          438,
          439,
          440,
          441,
          442,
          443,
          444,
          445,
          446,
          447,
          448,
          449,
          450,
          451,
          452,
          453,
          454,
          455,
          456,
          457,
          458,
          459,
          460,
          461,
          462,
          463,
          464,
          465,
          466,
          467,
          468,
          469,
          470,
          471,
          472,
          473,
          474,
          475,
          476,
          477,
          478,
          479,
          480,
          481,
          482,
          483,
          484,
          485,
          486,
          487,
          488,
          489,
          490,
          491,
          492,
          493,
          494,
          495,
          496,
          497,
          498,
          499,
          500,
          501,
          502,
          503,
          504,
          505,
          506,
          507,
          508,
          509,
          510,
          511,
          512,
          513,
          514,
          515,
          516,
          517,
          518,
          519,
          520,
          521,
          522,
          523,
          524,
          525,
          526,
          527,
          528,
          529,
          530,
          531,
          532,
          533,
          534,
          535,
          536,
          537,
          538,
          539,
          540,
          541,
          542,
          543,
          544,
          545,
          546,
          547,
          548,
          549,
          550,
          551,
          552,
          553,
          554,
          555,
          556,
          557,
          558,
          559,
          560,
          561,
          562,
          563,
          564,
          565,
          566,
          567,
          568,
          569,
          570,
          571,
          572,
          573,
          574,
          575,
          576,
          577,
          578,
          579,
          580,
          581,
          582,
          583,
          584,
          585,
          586,
          587,
          588,
          589,
          590,
          591,
          592,
          593,
          594,
          595,
          596,
          597,
          598,
          599,
          600,
          601,
          602,
          603,
          604,
          605,
          606,
          607,
          608,
          609,
          610,
          611,
          612,
          613,
          614,
          615,
          616,
          617,
          618,
          619,
          620,
          621,
          622,
          623,
          624,
          625,
          626,
          627,
          628,
          629,
          630,
          631,
          632,
          633,
          634,
          635,
          636,
          637,
          638,
          639,
          640,
          641,
          642,
          643,
          644,
          645,
          646,
          647,
          648,
          649,
          650,
          651,
          652,
          653,
          654,
          655,
          656,
          657,
          658,
          659,
          660,
          661,
          662,
          663,
          664,
          665,
          666,
          667,
          668,
          669,
          670,
          671,
          672,
          673,
          674,
          675,
          676,
          677,
          678,
          679,
          680,
          681,
          682,
          683,
          684,
          685,
          686,
          687,
          688,
          689,
          690,
          691,
          692,
          693,
          694,
          695,
          696,
          697,
          698,
          699,
          700,
          701,
          702,
          703,
          704,
          705,
          706,
          707,
          708,
          709,
          710,
          711,
          712,
          713,
          714,
          715,
          716,
          717,
          718,
          719,
          720,
          721,
          722,
          723,
          724,
          725,
          726,
          727,
          728,
          729,
          730,
          731,
          732,
          733,
          734,
          735,
          736,
          737,
          738,
          739,
          740,
          741,
          742,
          743,
          744,
          745,
          746,
          747,
          748,
          749,
          750,
          751,
          752,
          753,
          754,
          755,
          756,
          757,
          758,
          759,
          760,
          761,
          762,
          763,
          764,
          765,
          766,
          767,
          768,
          769,
          770,
          771,
          772,
          773,
          774,
          775,
          776,
          777,
          778,
          779,
          780,
          781,
          782,
          783,
          784,
          785,
          786,
          787,
          788,
          789,
          790,
          791,
          792,
          793,
          794,
          795,
          796,
          797,
          798,
          799,
          800,
          801,
          802,
          803,
          804,
          805,
          806,
          807,
          808,
          809,
          810,
          811,
          812,
          813,
          814,
          815,
          816,
          817,
          818,
          819,
          820,
          821,
          822,
          823,
          824,
          825,
          826,
          827,
          828,
          829,
          830,
          831,
          832,
          833,
          834,
          835,
          836,
          837,
          838,
          839,
          840,
          841,
          842,
          843,
          844,
          845,
          846,
          847,
          848,
          849,
          850,
          851,
          852,
          853,
          854,
          855,
          856,
          857,
          858,
          859,
          860,
          861,
          862,
          863,
          864,
          865,
          866,
          867,
          868,
          869,
          870,
          871,
          872,
          873,
          874,
          875,
          876,
          877,
          878,
          879,
          880,
          881,
          882,
          883,
          884,
          885,
          886,
          887,
          888,
          889,
          890,
          891,
          892,
          893,
          894,
          895,
          896,
          897,
          898,
          899,
          900,
          901,
          902,
          903,
          904,
          905,
          906,
          907,
          908,
          909,
          910,
          911,
          912,
          913,
          914,
          915,
          916,
          917,
          918,
          919,
          920,
          921,
          922,
          923,
          924,
          925,
          926,
          927,
          928,
          929,
          930,
          931,
          932,
          933,
          934,
          935,
          936,
          937,
          938,
          939,
          940,
          941,
          942,
          943,
          944,
          945,
          946,
          947,
          948,
          949,
          950,
          951,
          952,
          953,
          954,
          955,
          956,
          957,
          958,
          959,
          960,
          961,
          962,
          963,
          964,
          965,
          966,
          967,
          968,
          969,
          970,
          971,
          972,
          973,
          974,
          975,
          976,
          977,
          978,
          979,
          980,
          981,
          982,
          983,
          984,
          985,
          986,
          987,
          988,
          989,
          990,
          991,
          992,
          993,
          994,
          995,
          996,
          997,
          998,
          999,
          1000,
          1001,
          1002,
          1003,
          1004,
          1005,
          1006,
          1007,
          1008,
          1009
        ]
      ],
      "name": "absrel.filter.default"
    }
  },
  "fits": {
    "Baseline MG94xREV": {
      "AIC-c": 61581.25733963294,
      "Equilibrium frequencies": [
        [
          0.03141564721175048
        ],
        [
          0.03213939578592242
        ],
        [
          0.02865986792547647
        ],
        [
          0.03175561211120512
        ],
        [
          0.0151080354465796
        ],
        [
          0.01545609191154115
        ],
        [
          0.01378275919620189
        ],
        [
          0.01527152727970767
        ],
        [
          0.0124943130083816
        ],
        [
          0.01278215496064582
        ],
        [
          0.01139831238319495
        ],
        [
          0.0126295204047793
        ],
        [
          0.02764897256459471
        ],
        [
          0.02828594510047994
        ],
        [
          0.02522360582404354
        ],
        [
          0.02794817633762508
        ],
        [
          0.02113946391814131
        ],
        [
          0.02162647145188365
        ],
        [
          0.01928511100935383
        ],
        [
          0.02136822494531404
        ],
        [
          0.01016613689491371
        ],
        [
          0.01040034270429708
        ],
        [
          0.009274363783011991
        ],
        [
          0.01027614989843473
        ],
        [
          0.008407373473555428
        ],
        [
          0.008601061177106569
        ],
        [
          0.00766987901691639
        ],
        [
          0.008498353992223396
        ],
        [
          0.01860488354619391
        ],
        [
          0.01903349982929745
        ],
        [
          0.01697286392378854
        ],
        [
          0.01880621657369816
        ],
        [
          0.01908160615227188
        ],
        [
          0.01952120509328787
        ],
        [
          0.01740776844239331
        ],
        [
          0.01928809804063775
        ],
        [
          0.009176496673236348
        ],
        [
          0.009387903312048623
        ],
        [
          0.008371534761033297
        ],
        [
          0.009275800270193467
        ],
        [
          0.007588943126403944
        ],
        [
          0.007763775964644896
        ],
        [
          0.006923241346284857
        ],
        [
          0.007671066988743789
        ],
        [
          0.01679375890098588
        ],
        [
          0.01718065078889293
        ],
        [
          0.01532061105825398
        ],
        [
          0.01697549281586457
        ],
        [
          0.02625995160989729
        ],
        [
          0.02594637568601017
        ],
        [
          0.01234423579056737
        ],
        [
          0.01262862028828109
        ],
        [
          0.01126139993277851
        ],
        [
          0.01247781912409216
        ],
        [
          0.01044384197427233
        ],
        [
          0.009313153663837672
        ],
        [
          0.01031912973395048
        ],
        [
          0.02259098728693778
        ],
        [
          0.02311143478012016
        ],
        [
          0.02060930680771032
        ],
        [
          0.02283545599610741
        ]
      ],
      "Log Likelihood": -30714.28630744591,
      "display order": 1,
      "estimated parameters": 76,
      "branch-annotations": {
        "CATLR22_3030_BP": {
          "LRT": 1.555007685863529,
          "omegas": [
            {
              "omega": 0.5640406644944469,
              "prop": 1
            }
          ],
          "p": 1,
          "uncorrected p": 0.1803450463648239,
          "tested": true
        },
        "CBTLR22_3030_BP": {
          "LRT": 2.598675356231979,
          "omegas": [
            {
              "omega": 0.1532030318384837,
              "prop": 1
            }
          ],
          "p": 0.9288388962152505,
          "uncorrected p": 0.1032043218016945,
          "tested": true
        },
        "CCTLR22_3030_BP": {
          "LRT": 0,
          "omegas": [
            {
              "omega": 0.414515689821728,
              "prop": 1
            }
          ],
          "p": 1,
          "uncorrected p": 1,
          "tested": true
        },
        "CITLR22_3030_BP": {
          "LRT": 0,
          "omegas": [
            {
              "omega": 0.2487482152679402,
              "prop": 1
            }
          ],
          "p": 1,
          "uncorrected p": 1,
          "tested": true
        },
        "DRTLR22_3030_BP": {
          "LRT": 0,
          "omegas": [
            {
              "omega": 0.2946649645746792,
              "prop": 1
            }
          ],
          "p": 1,
          "uncorrected p": 1,
          "tested": true
        },
        "ECTLR22_3030_BP": {
          "LRT": 7.802163266162097,
          "omegas": [
            {
              "omega": 0.6312233950638381,
              "prop": 1
            }
          ],
          "p": 0.09953556407842135,
          "uncorrected p": 0.007109683148458668,
          "tested": true
        },
        "GMTLR22_3030_BP": {
          "LRT": 2.990828432986746,
          "omegas": [
            {
              "omega": 0.4730150394285063,
              "prop": 1
            }
          ],
          "p": 0.9239360331777725,
          "uncorrected p": 0.08399418483434296,
          "tested": true
        },
        "LCTLR22_3030_BP": {
          "LRT": 9.90693895478762,
          "omegas": [
            {
              "omega": 0.4363535544322786,
              "prop": 1
            }
          ],
          "p": 0.03915162004549888,
          "uncorrected p": 0.00244697625284368,
          "tested": true
        },
        "LMTLR22_3030_BP": {
          "LRT": 23.50724982202519,
          "omegas": [
            {
              "omega": 0.780224648637001,
              "prop": 1
            }
          ],
          "p": 0.00004432106485202647,
          "uncorrected p": 0.00000260712146188391,
          "tested": true
        },
        "MATLR22_3030_BP": {
          "LRT": 0,
          "omegas": [
            {
              "omega": 0.4108229298538554,
              "prop": 1
            }
          ],
          "p": 1,
          "uncorrected p": 1,
          "tested": true
        },
        "MMTLR22_3030_BP": {
          "LRT": 7.525491040862107,
          "omegas": [
            {
              "omega": 0.6996025199462984,
              "prop": 1
            }
          ],
          "p": 0.1063739305201419,
          "uncorrected p": 0.008182610040010918,
          "tested": true
        },
        "Node1": {
          "LRT": "test not run",
          "omegas": [
            {
              "omega": 0.5598198308890158,
              "prop": 1
            }
          ],
          "p": 1,
          "uncorrected p": 1,
          "tested": false
        },
        "Node12": {
          "LRT": "test not run",
          "omegas": [
            {
              "omega": 0.3857784693416816,
              "prop": 1
            }
          ],
          "p": 1,
          "uncorrected p": 1,
          "tested": false
        },
        "Node15": {
          "LRT": "test not run",
          "omegas": [
            {
              "omega": 0.481310656644444,
              "prop": 1
            }
          ],
          "p": 1,
          "uncorrected p": 1,
          "tested": false
        },
        "Node19": {
          "LRT": "test not run",
          "omegas": [
            {
              "omega": 1.456520982045666,
              "prop": 1
            }
          ],
          "p": 1,
          "uncorrected p": 1,
          "tested": false
        },
        "Node2": {
          "LRT": "test not run",
          "omegas": [
            {
              "omega": 0.4078913989181974,
              "prop": 1
            }
          ],
          "p": 1,
          "uncorrected p": 1,
          "tested": false
        },
        "Node22": {
          "LRT": "test not run",
          "omegas": [
            {
              "omega": 1.497285485523728,
              "prop": 1
            }
          ],
          "p": 1,
          "uncorrected p": 1,
          "tested": false
        },
        "Node23": {
          "LRT": "test not run",
          "omegas": [
            {
              "omega": 0.3515460217315451,
              "prop": 1
            }
          ],
          "p": 1,
          "uncorrected p": 1,
          "tested": false
        },
        "Node24": {
          "LRT": "test not run",
          "omegas": [
            {
              "omega": 1.670790715183159,
              "prop": 1
            }
          ],
          "p": 1,
          "uncorrected p": 1,
          "tested": false
        },
        "Node25": {
          "LRT": "test not run",
          "omegas": [
            {
              "omega": 2.378013975015003,
              "prop": 1
            }
          ],
          "p": 1,
          "uncorrected p": 1,
          "tested": false
        },
        "Node3": {
          "LRT": "test not run",
          "omegas": [
            {
              "omega": 0.2377383073314907,
              "prop": 1
            }
          ],
          "p": 1,
          "uncorrected p": 1,
          "tested": false
        },
        "Node4": {
          "LRT": "test not run",
          "omegas": [
            {
              "omega": 0.1677463185946789,
              "prop": 1
            }
          ],
          "p": 1,
          "uncorrected p": 1,
          "tested": false
        },
        "Node6": {
          "LRT": "test not run",
          "omegas": [
            {
              "omega": 0.2659000326382587,
              "prop": 1
            }
          ],
          "p": 1,
          "uncorrected p": 1,
          "tested": false
        },
        "Node8": {
          "LRT": "test not run",
          "omegas": [
            {
              "omega": 0.7157852827520453,
              "prop": 1
            }
          ],
          "p": 1,
          "uncorrected p": 1,
          "tested": false
        },
        "Node9": {
          "LRT": "test not run",
          "omegas": [
            {
              "omega": 0.3571664264321256,
              "prop": 1
            }
          ],
          "p": 1,
          "uncorrected p": 1,
          "tested": false
        },
        "OMTLR22_3030_BP": {
          "LRT": 3.181714611113421,
          "omegas": [
            {
              "omega": 0.3021686160613472,
              "prop": 1
            }
          ],
          "p": 0.912222818503742,
          "uncorrected p": 0.07601856820864517,
          "tested": true
        },
        "SATLR22_3030_BP": {
          "LRT": 8.472705408494221,
          "omegas": [
            {
              "omega": 0.5224468008649565,
              "prop": 1
            }
          ],
          "p": 0.07588650991804696,
          "uncorrected p": 0.005059100661203131,
          "tested": true
        },
        "SLTLR22_3030_BP": {
          "LRT": 0.1438091778254602,
          "omegas": [
            {
              "omega": 0.5173020912169145,
              "prop": 1
            }
          ],
          "p": 1,
          "uncorrected p": 0.420090536961197,
          "tested": true
        },
        "SMTLR22_3030_BP": {
          "LRT": 0,
          "omegas": [
            {
              "omega": 0.3723765427862986,
              "prop": 1
            }
          ],
          "p": 1,
          "uncorrected p": 1,
          "tested": true
        },
        "SSTLR22_3030_BP": {
          "LRT": -0.0002815164189087227,
          "omegas": [
            {
              "omega": 1.53931438285343,
              "prop": 1
            }
          ],
          "p": 1,
          "uncorrected p": 0.5,
          "tested": true
        },
        "TOTLR22_3030_BP": {
          "LRT": 2.798336937674321,
          "omegas": [
            {
              "omega": 0.3907330964576046,
              "prop": 1
            }
          ],
          "p": 0.9291305807018185,
          "uncorrected p": 0.09291305807018185,
          "tested": true
        }
      },
      "annotation-tag": "ω"
    },
    "Full adaptive model": {
      "AIC-c": 61048.24497669317,
      "Log Likelihood": -30403.27082549246,
      "display order": 2,
      "estimated parameters": 120,
      "branch-annotations": {
        "CATLR22_3030_BP": {
          "LRT": 1.555007685863529,
          "omegas": [
            {
              "omega": 0.07032853149527044,
              "prop": 0.7537645817867331
            },
            {
              "omega": 2.292621176344484,
              "prop": 0.2462354182132669
            }
          ],
          "p": 1,
          "uncorrected p": 0.1803450463648239,
          "tested": true
        },
        "CBTLR22_3030_BP": {
          "LRT": 2.598675356231979,
          "omegas": [
            {
              "omega": 0.1253825335073397,
              "prop": 0.9500897796880302
            },
            {
              "omega": 346.2879820725792,
              "prop": 0.04991022031196979
            }
          ],
          "p": 0.9288388962152505,
          "uncorrected p": 0.1032043218016945,
          "tested": true
        },
        "CCTLR22_3030_BP": {
          "LRT": 0,
          "omegas": [
            {
              "omega": 0.3923845656360235,
              "prop": 1
            }
          ],
          "p": 1,
          "uncorrected p": 1,
          "tested": true
        },
        "CITLR22_3030_BP": {
          "LRT": 0,
          "omegas": [
            {
              "omega": 0.2433820712579515,
              "prop": 1
            }
          ],
          "p": 1,
          "uncorrected p": 1,
          "tested": true
        },
        "DRTLR22_3030_BP": {
          "LRT": 0,
          "omegas": [
            {
              "omega": 0,
              "prop": 0.6361607413832235
            },
            {
              "omega": 0.9151480499173936,
              "prop": 0.3638392586167765
            }
          ],
          "p": 1,
          "uncorrected p": 1,
          "tested": true
        },
        "ECTLR22_3030_BP": {
          "LRT": 7.802163266162097,
          "omegas": [
            {
              "omega": 0,
              "prop": 0.5912539968044855
            },
            {
              "omega": 1.84210091854605,
              "prop": 0.4087460031955145
            }
          ],
          "p": 0.09953556407842135,
          "uncorrected p": 0.007109683148458668,
          "tested": true
        },
        "GMTLR22_3030_BP": {
          "LRT": 2.990828432986746,
          "omegas": [
            {
              "omega": 0.2314116141376458,
              "prop": 0.7754596958023707
            },
            {
              "omega": 2.554105732185051,
              "prop": 0.2245403041976293
            }
          ],
          "p": 0.9239360331777725,
          "uncorrected p": 0.08399418483434296,
          "tested": true
        },
        "LCTLR22_3030_BP": {
          "LRT": 9.90693895478762,
          "omegas": [
            {
              "omega": 0.1144912370030336,
              "prop": 0.8772152819666017
            },
            {
              "omega": 3.60217958376542,
              "prop": 0.1227847180333983
            }
          ],
          "p": 0.03915162004549888,
          "uncorrected p": 0.00244697625284368,
          "tested": true
        },
        "LMTLR22_3030_BP": {
          "LRT": 23.50724982202519,
          "omegas": [
            {
              "omega": 0.1416729123910314,
              "prop": 0.7836420541885702
            },
            {
              "omega": 4.035705867188904,
              "prop": 0.2163579458114298
            }
          ],
          "p": 0.00004432106485202647,
          "uncorrected p": 0.00000260712146188391,
          "tested": true
        },
        "MATLR22_3030_BP": {
          "LRT": 0,
          "omegas": [
            {
              "omega": 0.3957506273822408,
              "prop": 1
            }
          ],
          "p": 1,
          "uncorrected p": 1,
          "tested": true
        },
        "MMTLR22_3030_BP": {
          "LRT": 7.525491040862107,
          "omegas": [
            {
              "omega": 0.08416748018782988,
              "prop": 0.6713116179362907
            },
            {
              "omega": 2.398630857204206,
              "prop": 0.3286883820637093
            }
          ],
          "p": 0.1063739305201419,
          "uncorrected p": 0.008182610040010918,
          "tested": true
        },
        "Node1": {
          "LRT": "test not run",
          "omegas": [
            {
              "omega": 0.8289869654699893,
              "prop": 1
            }
          ],
          "p": 1,
          "uncorrected p": 1,
          "tested": false
        },
        "Node12": {
          "LRT": "test not run",
          "omegas": [
            {
              "omega": 0.3755812756446833,
              "prop": 1
            }
          ],
          "p": 1,
          "uncorrected p": 1,
          "tested": false
        },
        "Node15": {
          "LRT": "test not run",
          "omegas": [
            {
              "omega": 0,
              "prop": 0.4586742149988253
            },
            {
              "omega": 0.9517332169840043,
              "prop": 0.5413257850011748
            }
          ],
          "p": 1,
          "uncorrected p": 1,
          "tested": false
        },
        "Node19": {
          "LRT": "test not run",
          "omegas": [
            {
              "omega": 0.8368885272621465,
              "prop": 1
            }
          ],
          "p": 1,
          "uncorrected p": 1,
          "tested": false
        },
        "Node2": {
          "LRT": "test not run",
          "omegas": [
            {
              "omega": 0,
              "prop": 0.7784031538356269
            },
            {
              "omega": 3.186114051853893,
              "prop": 0.2215968461643731
            }
          ],
          "p": 1,
          "uncorrected p": 1,
          "tested": false
        },
        "Node22": {
          "LRT": "test not run",
          "omegas": [
            {
              "omega": 1,
              "prop": 0.9956229559471849
            },
            {
              "omega": 599.5947005027018,
              "prop": 0.004377044052815138
            }
          ],
          "p": 1,
          "uncorrected p": 1,
          "tested": false
        },
        "Node23": {
          "LRT": "test not run",
          "omegas": [
            {
              "omega": 0.1867663562271304,
              "prop": 0.9535674447597055
            },
            {
              "omega": 6.34558387975266,
              "prop": 0.04643255524029455
            }
          ],
          "p": 1,
          "uncorrected p": 1,
          "tested": false
        },
        "Node24": {
          "LRT": "test not run",
          "omegas": [
            {
              "omega": 1,
              "prop": 0.998055952807302
            },
            {
              "omega": 744.9241968064415,
              "prop": 0.001944047192698029
            }
          ],
          "p": 1,
          "uncorrected p": 1,
          "tested": false
        },
        "Node25": {
          "LRT": "test not run",
          "omegas": [
            {
              "omega": 0.1929801140719727,
              "prop": 0.896989614793158
            },
            {
              "omega": 32.42218254388915,
              "prop": 0.103010385206842
            }
          ],
          "p": 1,
          "uncorrected p": 1,
          "tested": false
        },
        "Node3": {
          "LRT": "test not run",
          "omegas": [
            {
              "omega": 0.1287660027614694,
              "prop": 0.8899245788287174
            },
            {
              "omega": 3.446481275943487,
              "prop": 0.1100754211712826
            }
          ],
          "p": 1,
          "uncorrected p": 1,
          "tested": false
        },
        "Node4": {
          "LRT": "test not run",
          "omegas": [
            {
              "omega": 0,
              "prop": 0.6819015829668543
            },
            {
              "omega": 1.326697298779129,
              "prop": 0.3180984170331457
            }
          ],
          "p": 1,
          "uncorrected p": 1,
          "tested": false
        },
        "Node6": {
          "LRT": "test not run",
          "omegas": [
            {
              "omega": 0,
              "prop": 0.7317899929280643
            },
            {
              "omega": 1.54052323045168,
              "prop": 0.2682100070719357
            }
          ],
          "p": 1,
          "uncorrected p": 1,
          "tested": false
        },
        "Node8": {
          "LRT": "test not run",
          "omegas": [
            {
              "omega": 0.8040605158401839,
              "prop": 1
            }
          ],
          "p": 1,
          "uncorrected p": 1,
          "tested": false
        },
        "Node9": {
          "LRT": "test not run",
          "omegas": [
            {
              "omega": 0.3557619059018465,
              "prop": 1
            }
          ],
          "p": 1,
          "uncorrected p": 1,
          "tested": false
        },
        "OMTLR22_3030_BP": {
          "LRT": 3.181714611113421,
          "omegas": [
            {
              "omega": 0.2908595770097673,
              "prop": 0.9933456282490228
            },
            {
              "omega": 34.45179501205671,
              "prop": 0.006654371750977162
            }
          ],
          "p": 0.912222818503742,
          "uncorrected p": 0.07601856820864517,
          "tested": true
        },
        "SATLR22_3030_BP": {
          "LRT": 8.472705408494221,
          "omegas": [
            {
              "omega": 0.1644676807736971,
              "prop": 0.7691347843491253
            },
            {
              "omega": 2.64404221415889,
              "prop": 0.2308652156508747
            }
          ],
          "p": 0.07588650991804696,
          "uncorrected p": 0.005059100661203131,
          "tested": true
        },
        "SLTLR22_3030_BP": {
          "LRT": 0.1438091778254602,
          "omegas": [
            {
              "omega": 0,
              "prop": 0.5460798232397418
            },
            {
              "omega": 1.211560340353158,
              "prop": 0.4539201767602582
            }
          ],
          "p": 1,
          "uncorrected p": 0.420090536961197,
          "tested": true
        },
        "SMTLR22_3030_BP": {
          "LRT": 0,
          "omegas": [
            {
              "omega": 0,
              "prop": 0.4848590122034023
            },
            {
              "omega": 0.754924364109777,
              "prop": 0.5151409877965978
            }
          ],
          "p": 1,
          "uncorrected p": 1,
          "tested": true
        },
        "SSTLR22_3030_BP": {
          "LRT": -0.0002815164189087227,
          "omegas": [
            {
              "omega": 1.076980880920902,
              "prop": 1
            }
          ],
          "p": 1,
          "uncorrected p": 0.5,
          "tested": true
        },
        "TOTLR22_3030_BP": {
          "LRT": 2.798336937674321,
          "omegas": [
            {
              "omega": 0,
              "prop": 0.7577371581103409
            },
            {
              "omega": 1.833059146857761,
              "prop": 0.2422628418896591
            }
          ],
          "p": 0.9291305807018185,
          "uncorrected p": 0.09291305807018185,
          "tested": true
        }
      },
      "annotation-tag": "ω"
    },
    "Nucleotide GTR": {
      "AIC-c": 63389.96638155311,
      "Equilibrium frequencies": [
        [
          0.3032520491384421
        ],
        [
          0.2297692291969013
        ],
        [
          0.1905238844715165
        ],
        [
          0.2764548371931402
        ]
      ],
      "Log Likelihood": -31655.95288185874,
      "display order": 0,
      "estimated parameters": 39
    }
  },
  "input": {
    "file name": "/home/datamonkey/datamonkey-js-server/production/app/absrel/output/5dfb4df1c27e2160748fb39f",
    "number of sequences": 17,
    "number of sites": 1010,
    "partition count": 1,
    "trees": {
      "0": "(((((CBTLR22_3030_BP:0.2597852943768927,(DRTLR22_3030_BP:0.1179598383670362,((MATLR22_3030_BP:0.009028148112844449,CITLR22_3030_BP:0.01795310699694086)Node9:0.05782693365541108,(CCTLR22_3030_BP:0.04171127716233751,CATLR22_3030_BP:0.03906966318934603)Node12:0.03273431309812173)Node8:0.03311933357746805)Node6:0.1485327602781237)Node4:0.1964042297256427,(SSTLR22_3030_BP:0.03408548490745225,OMTLR22_3030_BP:0.03287142922315099)Node15:0.2310749229115348)Node3:0.1016403166645692,GMTLR22_3030_BP:0.2921247866991988)Node2:0.1011191396040562,(SATLR22_3030_BP:0.1537020662751575,MMTLR22_3030_BP:0.121437933253907)Node19:0.006829839746452071)Node1:0.003922324147839704,((((SLTLR22_3030_BP:0.06689451919391623,TOTLR22_3030_BP:0.07025701629823999)Node25:0.01853147448500153,LCTLR22_3030_BP:0.07757611291072251)Node24:0.0002952869856157614,SMTLR22_3030_BP:0.1002588015753119)Node23:0.03486742302371888,LMTLR22_3030_BP:0.1048540198378963)Node22:0.00438103035303046,ECTLR22_3030_BP:0.1279941498302689)"
    }
  },
  "test results": {
    "P-value threshold": 0.05,
    "positive test results": 2,
    "tested": 17
  },
  "tested": {
    "0": {
      "CATLR22_3030_BP": "test",
      "CBTLR22_3030_BP": "test",
      "CCTLR22_3030_BP": "test",
      "CITLR22_3030_BP": "test",
      "DRTLR22_3030_BP": "test",
      "ECTLR22_3030_BP": "test",
      "GMTLR22_3030_BP": "test",
      "LCTLR22_3030_BP": "test",
      "LMTLR22_3030_BP": "test",
      "MATLR22_3030_BP": "test",
      "MMTLR22_3030_BP": "test",
      "Node1": "background",
      "Node12": "background",
      "Node15": "background",
      "Node19": "background",
      "Node2": "background",
      "Node22": "background",
      "Node23": "background",
      "Node24": "background",
      "Node25": "background",
      "Node3": "background",
      "Node4": "background",
      "Node6": "background",
      "Node8": "background",
      "Node9": "background",
      "OMTLR22_3030_BP": "test",
      "SATLR22_3030_BP": "test",
      "SLTLR22_3030_BP": "test",
      "SMTLR22_3030_BP": "test",
      "SSTLR22_3030_BP": "test",
      "TOTLR22_3030_BP": "test"
    }
  },
  "timers": {
    "Baseline model fitting": {
      "order": 2,
      "timer": 20
    },
    "Complexity analysis": {
      "order": 3,
      "timer": 354
    },
    "Full adaptive model fitting": {
      "order": 4,
      "timer": 136
    },
    "Overall": {
      "order": 0,
      "timer": 959
    },
    "Preliminary model fitting": {
      "order": 1,
      "timer": 1
    },
    "Testing for selection": {
      "order": 5,
      "timer": 447
    }
  },
  "trees": {
    "branchLengths": {
      "Baseline MG94xREV": {
        "CATLR22_3030_BP": 0.04636253639623426,
        "CBTLR22_3030_BP": 0.368893672302875,
        "CCTLR22_3030_BP": 0.03633857168160167,
        "CITLR22_3030_BP": 0.01243994167121997,
        "DRTLR22_3030_BP": 0.1434248475631167,
        "ECTLR22_3030_BP": 0.1405453729421497,
        "GMTLR22_3030_BP": 0.336280177796748,
        "LCTLR22_3030_BP": 0.07807450723872796,
        "LMTLR22_3030_BP": 0.1048688244911343,
        "MATLR22_3030_BP": 0.01453376576846079,
        "MMTLR22_3030_BP": 0.1159684777195886,
        "Node1": 0.009108199413887522,
        "Node12": 0.04943362586553159,
        "Node15": 0.2024749116359709,
        "Node19": 0.01775213406287954,
        "Node2": 0.1543115798252438,
        "Node22": 0.01007317462252467,
        "Node23": 0.05106991396992486,
        "Node24": 0.006591810667610317,
        "Node25": 0.0262372548900007,
        "Node3": 0.2339841725666454,
        "Node4": 0.5062546062017688,
        "Node6": 0.2244627163315396,
        "Node8": 0.02257914706867745,
        "Node9": 0.04864339958171573,
        "OMTLR22_3030_BP": 0.0398800417790384,
        "SATLR22_3030_BP": 0.1708911239789912,
        "SLTLR22_3030_BP": 0.06814910040487455,
        "SMTLR22_3030_BP": 0.1045935987233785,
        "SSTLR22_3030_BP": 0.02699073731375277,
        "TOTLR22_3030_BP": 0.07199687752115065
      },
      "Full adaptive model": {
        "CATLR22_3030_BP": 0.01619386840921222,
        "CBTLR22_3030_BP": 3.835886528770895,
        "CCTLR22_3030_BP": 0.03612759213812822,
        "CITLR22_3030_BP": 0.01245182416810486,
        "DRTLR22_3030_BP": 0.05134820613389171,
        "ECTLR22_3030_BP": 0.05121704013910273,
        "GMTLR22_3030_BP": 0.1361875219233314,
        "LCTLR22_3030_BP": 0.02879635629224259,
        "LMTLR22_3030_BP": 0.0403509837963407,
        "MATLR22_3030_BP": 0.01455635693873451,
        "MMTLR22_3030_BP": 0.04239408884152206,
        "Node1": 0.007402676922217886,
        "Node12": 0.04911641236104087,
        "Node15": 0.07193893630003745,
        "Node19": 0.01813962352642512,
        "Node2": 0.06668082389856735,
        "Node22": 0.006225987939879755,
        "Node23": 0.01935800269562259,
        "Node24": 0.004026513374714759,
        "Node25": 0.01034205436291856,
        "Node3": 0.09465316967850688,
        "Node4": 0.1947154214979543,
        "Node6": 0.08905667678830265,
        "Node8": 0.0196158494143555,
        "Node9": 0.0494557325505463,
        "OMTLR22_3030_BP": 0.01603502496714169,
        "SATLR22_3030_BP": 0.06703624877662144,
        "SLTLR22_3030_BP": 0.02310143675018953,
        "SMTLR22_3030_BP": 0.03564801165453946,
        "SSTLR22_3030_BP": 0.02721898431385172,
        "TOTLR22_3030_BP": 0.02554356220419448
      }
    }
  }
}
