# Supplementary material for: Variation in selection constraints on teleost TLRs with emphasis on their repertoire in the Walking catfish, Clarias batrachus
Source: Sci Rep. 2020 Dec 7;10:21394. doi: 10.1038/s41598-020-78347-6 (PMC7721727; doi:10.1038/s41598-020-78347-6)
Supplement: Supplementary file 34 — Supplementary Information 34. [file 41598_2020_78347_MOESM34_ESM.zip › T22/absrel/tree.new]

(((((CBTLR22_3030_BP:3.835886528770895,(DRTLR22_3030_BP:0.05134820613389171,((MATLR22_3030_BP:0.01455635693873451,CITLR22_3030_BP:0.01245182416810486):0.0494557325505463,(CCTLR22_3030_BP:0.03612759213812822,CATLR22_3030_BP:0.01619386840921222):0.04911641236104087):0.0196158494143555):0.08905667678830265):0.1947154214979543,(SSTLR22_3030_BP:0.02721898431385172,OMTLR22_3030_BP:0.01603502496714169):0.07193893630003745):0.09465316967850688,GMTLR22_3030_BP:0.1361875219233314):0.06668082389856735,(SATLR22_3030_BP:0.06703624877662144,MMTLR22_3030_BP:0.04239408884152206):0.01813962352642512):0.007402676922217886,((((SLTLR22_3030_BP:0.02310143675018953,TOTLR22_3030_BP:0.02554356220419448):0.01034205436291856,LCTLR22_3030_BP:0.02879635629224259):0.004026513374714759,SMTLR22_3030_BP:0.03564801165453946):0.01935800269562259,LMTLR22_3030_BP:0.0403509837963407):0.006225987939879755,ECTLR22_3030_BP:0.05121704013910273):0
