# Supplementary material for: Variation in selection constraints on teleost TLRs with emphasis on their repertoire in the Walking catfish, Clarias batrachus
Source: Sci Rep. 2020 Dec 7;10:21394. doi: 10.1038/s41598-020-78347-6 (PMC7721727; doi:10.1038/s41598-020-78347-6)
Supplement: Supplementary file 34 — Supplementary Information 34. [file 41598_2020_78347_MOESM34_ESM.zip › T22/bis2/cluster.out]

# BIS2 clusters on reference sequence CBTLR22_3030_BP
d	cluster_id	list_of_positions	p-value
0	14	297/298	7.345596e-07
0	15	143/757	1.469119e-06
0	9	181/196/473/624/815/892/975	4.113534e-05
0	13	76/197/237/358/640/802/827	4.113534e-05
0	12	372/764	5.141917e-05
0	2	106/162/345/529/742/761/883/902/904	8.080155e-05
0	11	422/456/515/580/726	0.0001616031
0	6	409/646	0.0004201681
0	10	189/589	0.0004201681
0	5	635/705	0.001470588
0	3	396/859	0.007352941
0	4	133/136/195/562/673/740/771/789/976	0.007352941
0	7	475/628	0.007352941
0	8	625/922	0.007352941
0	1	61/78/104/120/130/144/147/149/152/154/165/168/171/176/178/186/192/202/218/221/231/233/243/247/251/259/266/282/321/338/343/369/376/390/399/404/423/425/427/429/432/434/437/439/446/448/451/459/461/464/467/470/484/492/495/500/502/510/516/519/521/524/534/536/537/540/545/548/571/576/578/594/597/600/615/617/619/621/622/643/647/649/652/657/670/676/686/689/697/708/720/724/734/736/738/746/753/754/755/763/7…	1
1	1	95/272	0
1	14	408/508	0
1	15	491/759	0
1	16	480/895	7.345596e-06
1	21	211/215/795/833	7.345596e-06
1	22	150/352/631/650	9.141186e-06
1	4	96/238/240/410/565/793/909/911/915/962	1.346693e-05
1	17	41/489/808	1.346693e-05
1	7	483/788/818	0.0004901961
1	9	172/737	0.0004901961
1	2	296/382/605/692/981	0.05882353
1	3	113/920	0.05882353
1	5	92/216/590/830/961	0.05882353
1	6	823/900	0.05882353
1	8	732/743	0.05882353
1	10	735/934	0.05882353
1	11	249/695/946/956	0.05882353
1	12	93/164/256/293/568/679/688	0.05882353
1	13	462/591/682	0.05882353
1	18	264/406/436	0.05882353
1	19	346/374/401/419/472/505/526/653/672/728/822/828/846/886/903/968	0.05882353
1	20	226/441/941	0.05882353
1	23	131/200/550/655/769	0.05882353
1	24	123/128/235/246/377/884/919/921/935/950	0.05882353
2	5	213/796	0
2	6	121/169/209/267/971	0
2	7	411/654	9.71251e-06
2	1	100/141/774/953	0.007352941
2	2	454/638	0.007352941
2	3	539/586/722	0.007352941
2	4	167/223	0.007352941
