# Supplementary material for: Variation in selection constraints on teleost TLRs with emphasis on their repertoire in the Walking catfish, Clarias batrachus
Source: Sci Rep. 2020 Dec 7;10:21394. doi: 10.1038/s41598-020-78347-6 (PMC7721727; doi:10.1038/s41598-020-78347-6)
Supplement: Supplementary file 34 — Supplementary Information 34. [file 41598_2020_78347_MOESM34_ESM.zip › T22/bis2/consensus.fasta]

>consensus
MXXXXXXXXXXXXXXXXXXXXXKEDKXMGKLGSKCFQLXXIXFXLXXLNICSFVVPVSGFSLKNCTISYXXXXXXXNXKVLCYKMGXXLFAVPQDIPSTVKGLDLSFNKISKIQISDFKNLSNLTDLNLSRNRISQIDEGAFANLISLKKLNLANNKLTELSDDLFHGLSNLTELRLDGNLIKDVASTSFKSLTSLKVLDLSKNKLHHITKVHPILQHLPHLEELYIGSNNFTTFNSWELSNSSLELKYLDLSQNPIAVFQITADIFPNLTWLDIGYCGQKGTMKWDVRNKTFLSRVSTLDISGLQMSFQDMKTVLESFNXXXSLTKLRMNAMKEXXLXTALINISCXIPTLSVLQLRANKISFLSSDMFDLCSNVTELDLGDNEISNISDSAFRSFQQLKILSLQHNKLSSVPAATRNLPTLEELDLSRNNISKLGCDDFANLTQLRQLYLYSNSISALKGCVFKDLISLEVLKLQTNKILRLNDAFKNXXLPNLKQLQLNYNKLSKIKHGEFRGLQSLQNLSLHDNQISELEDGAFIGLTNLTDLLLQSNKITEXXXEINKGVFNGLPNLRRLDLRANHIKYADNSALKHPPFSDLSRLETLAIHSQRXXXGKSQLPSNFLQGLTNLLMFYAGNINLLSLHPDTFNYTPQLQFLDISKNALSXXXXLSPELFHPIPNLKSLYISRTQLRSLDFLINANLSKLEFLQARKNEISVINETLIQSLPALVYLDLQGNSFTCDCDNAWFIKWAENNNQTQVFDAYNFTCNYPPSLKGMKLLDFDIESCTVDIDFICFISTTCTVLLTLVVSFTYHFLRWQLAYAYYLFLAFLYDSKHKNKQAPXXXQYDAFISYNTHDEPWVIRELLPKLEGEQGWRLCLHHRDFEPGKPIIDNITDAIYGSRKTICVISRRYLESEWCSREIQVASFRLFDEQKDVLILVFLEDIPTHQLSPYYRMRKLLKKRTYLSWPRAGEHTELFWEKLRQALETKEGHGEDNFILTVVDXXXXXXXXXXXXX
