# Supplementary material for: Variation in selection constraints on teleost TLRs with emphasis on their repertoire in the Walking catfish, Clarias batrachus
Source: Sci Rep. 2020 Dec 7;10:21394. doi: 10.1038/s41598-020-78347-6 (PMC7721727; doi:10.1038/s41598-020-78347-6)
Supplement: Supplementary file 34 — Supplementary Information 34. [file 41598_2020_78347_MOESM34_ESM.zip › T22/bis2/fasta_mapping.txt]

0	0
1	1
2	2
3	3
4	4
5	5
6	6
7	7
8	8
9	9
10	10
11	11
12	16
13	17
14	18
15	19
16	20
17	21
18	22
19	23
20	24
21	25
22	26
23	27
24	28
25	29
26	30
27	31
28	32
29	33
30	34
31	35
32	36
33	37
34	38
35	39
36	40
37	41
38	42
39	43
40	44
41	45
42	46
43	47
44	48
45	49
46	50
47	51
48	52
49	53
50	54
51	55
52	56
53	57
54	58
55	59
56	60
57	61
58	62
59	63
60	64
61	65
62	66
63	67
64	68
65	69
66	70
67	71
68	72
69	73
70	74
71	75
72	76
73	77
74	78
75	79
76	80
77	81
78	82
79	83
80	84
81	85
82	86
83	87
84	88
85	89
86	90
87	91
88	92
89	93
90	94
91	95
92	96
93	97
94	98
95	99
96	100
97	101
98	102
99	103
100	104
101	105
102	106
103	107
104	108
105	109
106	110
107	111
108	112
109	113
110	114
111	115
112	116
113	117
114	118
115	119
116	120
117	121
118	122
119	123
120	124
121	125
122	126
123	127
124	128
125	129
126	130
127	131
128	132
129	133
130	134
131	135
132	136
133	137
134	138
135	139
136	140
137	141
138	142
139	143
140	144
141	145
142	146
143	147
144	148
145	149
146	150
147	151
148	152
149	153
150	154
151	155
152	156
153	157
154	158
155	159
156	160
157	161
158	162
159	163
160	164
161	165
162	166
163	167
164	168
165	169
166	170
167	171
168	172
169	173
170	174
171	175
172	176
173	177
174	178
175	179
176	180
177	181
178	182
179	183
180	184
181	185
182	186
183	187
184	188
185	189
186	190
187	191
188	192
189	193
190	194
191	195
192	196
193	197
194	198
195	199
196	200
197	201
198	202
199	203
200	204
201	205
202	206
203	207
204	208
205	209
206	210
207	211
208	212
209	213
210	214
211	215
212	216
213	217
214	218
215	219
216	220
217	221
218	222
219	223
220	224
221	225
222	226
223	227
224	228
225	229
226	230
227	231
228	232
229	233
230	234
231	235
232	236
233	237
234	238
235	239
236	240
237	241
238	242
239	243
240	244
241	245
242	246
243	247
244	248
245	249
246	250
247	251
248	252
249	253
250	254
251	255
252	256
253	257
254	258
255	259
256	260
257	261
258	262
259	263
260	264
261	265
262	266
263	267
264	268
265	269
266	270
267	271
268	272
269	273
270	274
271	275
272	276
273	277
274	278
275	279
276	280
277	281
278	282
279	283
280	284
281	285
282	286
283	287
284	288
285	289
286	290
287	291
288	292
289	293
290	294
291	295
292	296
293	297
294	298
295	299
296	300
297	301
298	302
299	303
300	304
301	305
302	306
303	307
304	308
305	309
306	310
307	311
308	312
309	313
310	314
311	315
312	316
313	317
314	318
315	319
316	320
317	321
318	322
319	323
320	324
321	325
322	326
323	327
324	328
325	329
326	330
327	331
328	332
329	333
330	334
331	335
332	336
333	337
334	338
335	339
336	340
337	341
338	342
339	343
340	344
341	345
342	346
343	347
344	348
345	349
346	350
347	351
348	352
349	353
350	354
351	355
352	356
353	357
354	358
355	359
356	360
357	361
358	362
359	363
360	364
361	365
362	366
363	367
364	368
365	369
366	370
367	371
368	372
369	373
370	374
371	375
372	376
373	377
374	378
375	379
376	380
377	381
378	382
379	383
380	384
381	385
382	386
383	387
384	388
385	389
386	390
387	391
388	392
389	393
390	394
391	395
392	396
393	397
394	398
395	399
396	400
397	401
398	402
399	403
400	404
401	405
402	406
403	407
404	408
405	409
406	410
407	411
408	412
409	413
410	414
411	415
412	416
413	417
414	418
415	419
416	420
417	421
418	422
419	423
420	424
421	425
422	426
423	427
424	428
425	429
426	430
427	431
428	432
429	433
430	434
431	435
432	436
433	437
434	438
435	439
436	440
437	441
438	442
439	443
440	444
441	445
442	446
443	447
444	448
445	449
446	450
447	451
448	452
449	453
450	454
451	455
452	456
453	457
454	458
455	459
456	460
457	461
458	462
459	463
460	464
461	465
462	466
463	467
464	468
465	469
466	470
467	471
468	472
469	473
470	474
471	475
472	476
473	477
474	478
475	479
476	480
477	481
478	482
479	483
480	484
481	485
482	486
483	487
484	488
485	489
486	490
487	491
488	492
489	493
490	494
491	495
492	496
493	497
494	498
495	499
496	500
497	501
498	502
499	503
500	504
501	505
502	506
503	507
504	508
505	509
506	510
507	511
508	512
509	513
510	514
511	515
512	516
513	517
514	518
515	519
516	520
517	521
518	522
519	523
520	524
521	525
522	526
523	527
524	528
525	529
526	530
527	531
528	532
529	533
530	534
531	535
532	536
533	537
534	538
535	539
536	540
537	541
538	542
539	543
540	544
541	545
542	546
543	547
544	548
545	549
546	550
547	551
548	552
549	553
550	554
551	555
552	556
553	557
554	558
555	559
556	560
557	561
558	562
559	563
560	564
561	565
562	566
563	567
564	568
565	569
566	570
567	571
568	572
569	573
570	574
571	575
572	576
573	577
574	578
575	579
576	580
577	581
578	582
579	583
580	584
581	585
582	586
583	587
584	588
585	589
586	590
587	591
588	592
589	593
590	594
591	595
592	596
593	597
594	598
595	599
596	600
597	601
598	602
599	603
600	604
601	605
602	606
603	607
604	608
605	609
606	610
607	611
608	612
609	613
610	614
611	615
612	616
613	617
614	618
615	619
616	620
617	621
618	622
619	623
620	624
621	625
622	626
623	627
624	628
625	629
626	630
627	631
628	632
629	633
630	634
631	635
632	636
633	637
634	638
635	639
636	640
637	641
638	642
639	643
640	644
641	645
642	646
643	647
644	648
645	649
646	650
647	651
648	652
649	653
650	654
651	655
652	656
653	657
654	658
655	659
656	660
657	661
658	662
659	663
660	664
661	665
662	666
663	667
664	668
665	669
666	670
667	671
668	672
669	673
670	674
671	675
672	676
673	677
674	678
675	679
676	680
677	681
678	682
679	683
680	684
681	685
682	686
683	687
684	688
685	689
686	690
687	691
688	692
689	693
690	694
691	695
692	696
693	697
694	698
695	699
696	700
697	701
698	702
699	703
700	704
701	705
702	706
703	707
704	708
705	709
706	710
707	711
708	712
709	713
710	714
711	715
712	716
713	717
714	718
715	719
716	720
717	721
718	722
719	723
720	724
721	725
722	726
723	727
724	728
725	729
726	730
727	731
728	732
729	733
730	734
731	735
732	736
733	737
734	738
735	739
736	740
737	741
738	742
739	743
740	744
741	745
742	746
743	747
744	748
745	749
746	750
747	751
748	752
749	753
750	754
751	755
752	756
753	757
754	758
755	759
756	760
757	761
758	762
759	763
760	764
761	765
762	766
763	767
764	768
765	769
766	770
767	771
768	772
769	773
770	774
771	775
772	776
773	777
774	778
775	779
776	780
777	781
778	782
779	783
780	784
781	785
782	786
783	787
784	788
785	789
786	790
787	791
788	792
789	793
790	794
791	795
792	796
793	797
794	798
795	799
796	800
797	801
798	802
799	803
800	804
801	805
802	806
803	807
804	808
805	809
806	810
807	811
808	812
809	813
810	814
811	815
812	816
813	817
814	818
815	819
816	820
817	821
818	822
819	823
820	824
821	825
822	826
823	827
824	828
825	829
826	830
827	831
828	832
829	833
830	834
831	835
832	836
833	837
834	838
835	839
836	840
837	841
838	842
839	843
840	844
841	845
842	846
843	847
844	848
845	849
846	850
847	851
848	852
849	853
850	854
851	855
852	856
853	857
854	858
855	859
856	860
857	861
858	862
859	863
860	864
861	865
862	866
863	867
864	868
865	869
866	870
867	871
868	872
869	873
870	874
871	875
872	876
873	877
874	878
875	879
876	880
877	881
878	882
879	883
880	884
881	885
882	886
883	887
884	888
885	889
886	890
887	891
888	892
889	893
890	894
891	895
892	896
893	897
894	898
895	899
896	900
897	901
898	902
899	903
900	904
901	905
902	906
903	907
904	908
905	909
906	910
907	911
908	912
909	913
910	914
911	915
912	916
913	917
914	918
915	919
916	920
917	921
918	922
919	923
920	924
921	925
922	926
923	927
924	928
925	929
926	930
927	931
928	932
929	933
930	934
931	935
932	936
933	937
934	938
935	939
936	940
937	941
938	942
939	943
940	944
941	945
942	946
943	947
944	948
945	949
946	950
947	951
948	952
949	953
950	954
951	955
952	956
953	957
954	958
955	959
956	960
957	961
958	962
959	963
960	964
961	965
962	966
963	967
964	968
965	969
966	970
967	971
968	972
969	973
970	974
971	975
972	976
973	977
974	978
975	979
976	980
977	981
978	982
979	983
980	984
981	985
982	986
983	987
984	988
985	989
986	990
987	991
988	992
989	993
990	994
991	995
992	996
993	997
994	998
995	999
996	1000
997	1001
998	1002
999	1003
1000	1004
1001	1005
1002	1006
1003	1007
1004	1008
1005	1009
1006	1010
1007	1011
1008	1012
1009	1013
