# Supplementary material for: Variation in selection constraints on teleost TLRs with emphasis on their repertoire in the Walking catfish, Clarias batrachus
Source: Sci Rep. 2020 Dec 7;10:21394. doi: 10.1038/s41598-020-78347-6 (PMC7721727; doi:10.1038/s41598-020-78347-6)
Supplement: Supplementary file 34 — Supplementary Information 34. [file 41598_2020_78347_MOESM34_ESM.zip › T22/busted/datamonkey-table.csv]

Site index	Unconstrained likelihood	Constrained likelihood	Optimized Null Likelihood	Constrained Statistic	Optimized Null Statistic
1	-7.01	-6.99	-7.01	-0.05	0
2	-3.58	-3.58	-3.58	0	0
3	-3.77	-3.77	-3.77	0	0
4	-3.97	-3.97	-3.97	0	0
5	-4.19	-4.19	-4.19	0	0
6	-4.87	-4.87	-4.87	0	0
7	-3.97	-3.97	-3.97	0	0
8	-4.68	-4.68	-4.68	0	0
9	-3.86	-3.86	-3.86	0	0
10	-3.78	-3.78	-3.78	0	0
11	-3.95	-3.95	-3.95	0	0
12	-3.68	-3.68	-3.68	0	0
13	-31.16	-31.18	-31.04	0.03	-0.23
14	-20.04	-20.05	-20.08	0.03	0.07
15	-12.28	-12.28	-12.29	0	0
16	-9.43	-9.43	-9.43	0	0.01
17	-9.02	-9.02	-9.02	0	0
18	-12.96	-12.96	-12.96	0.01	0.01
19	-21.48	-21.46	-21.47	-0.02	0
20	-29.51	-29.5	-29.56	-0.02	0.09
21	-19.32	-19.29	-19.31	-0.05	-0.01
22	-33.89	-33.88	-33.92	-0.02	0.05
23	-35.4	-35.39	-35.39	-0.02	-0.04
24	-27.03	-27.02	-26.91	-0.02	-0.24
25	-32.41	-32.38	-32.39	-0.05	-0.03
26	-48.08	-48.06	-48.07	-0.04	-0.01
27	-45.05	-45.05	-44.94	0	-0.21
28	-37.31	-37.29	-37.23	-0.03	-0.15
29	-39.79	-39.76	-39.83	-0.06	0.08
30	-38.98	-38.97	-39.02	-0.03	0.07
31	-54.03	-54.75	-54.57	1.44	1.07
32	-43.88	-43.87	-43.85	-0.02	-0.06
33	-46.24	-46.4	-46.18	0.33	-0.12
34	-35.73	-35.71	-35.74	-0.04	0.03
35	-36.79	-36.8	-36.66	0.01	-0.26
36	-42.8	-42.79	-42.79	-0.03	-0.01
37	-35.28	-35.32	-35.24	0.08	-0.09
38	-17.35	-17.36	-17.33	0.01	-0.04
39	-31.71	-31.7	-31.72	-0.03	0.02
40	-37.56	-37.58	-37.44	0.02	-0.24
41	-31.63	-31.63	-31.47	0	-0.32
42	-32.79	-33.09	-32.99	0.61	0.4
43	-19.68	-19.67	-19.67	-0.03	-0.02
44	-38.22	-38.19	-38.24	-0.05	0.05
45	-35.36	-35.34	-35.35	-0.04	-0.01
46	-35.23	-35.24	-35.26	0.01	0.05
47	-41.31	-41.3	-41.24	0	-0.13
48	-51.48	-51.47	-51.49	-0.02	0.02
49	-32	-31.97	-31.99	-0.06	-0.01
50	-35.46	-35.43	-35.45	-0.06	-0.03
51	-29.02	-28.99	-29	-0.05	-0.04
52	-36.66	-36.72	-36.68	0.13	0.05
53	-39.79	-39.79	-39.79	-0.01	0.01
54	-42.95	-42.95	-43	0	0.1
55	-35.31	-35.28	-35.31	-0.06	-0.01
56	-24.56	-24.61	-24.51	0.1	-0.1
57	-41.31	-41.47	-41.22	0.32	-0.18
58	-29.15	-29.12	-29.16	-0.05	0.04
59	-50.59	-50.61	-50.48	0.03	-0.22
60	-37.23	-37.22	-37.24	-0.01	0.03
61	-23.44	-23.42	-23.28	-0.05	-0.33
62	-43.88	-43.92	-43.95	0.07	0.13
63	-23.34	-23.32	-23.35	-0.05	0.01
64	-39.77	-39.75	-39.75	-0.05	-0.05
65	-41.26	-41.27	-41.28	0.02	0.02
66	-19.93	-19.93	-19.93	0	0
67	-17.5	-17.49	-17.48	-0.01	-0.03
68	-16.87	-16.86	-16.87	-0.02	-0.01
69	-12.93	-12.92	-12.93	-0.02	0.01
70	-13.1	-13.09	-13.11	-0.01	0.02
71	-12.68	-12.7	-12.68	0.05	0
72	-4.19	-4.19	-4.19	0	0
73	-40.59	-40.69	-40.55	0.21	-0.07
74	-34.27	-34.26	-34.27	-0.02	-0.01
75	-21.63	-21.65	-21.65	0.05	0.05
76	-28.69	-28.67	-28.72	-0.06	0.06
77	-21.16	-21.13	-21.15	-0.05	-0.02
78	-10.79	-10.76	-10.79	-0.05	0.01
79	-41.83	-41.86	-41.84	0.05	0.02
80	-34.45	-34.46	-34.35	0	-0.21
81	-41.21	-41.18	-41.23	-0.05	0.06
82	-46.29	-46.28	-46.26	-0.02	-0.05
83	-9.91	-9.91	-9.91	0	-0.01
84	-10.97	-10.97	-10.96	0	-0.02
85	-32.09	-32.06	-32.15	-0.05	0.11
86	-51.29	-51.29	-51.23	0.01	-0.11
87	-41.33	-41.31	-41.25	-0.03	-0.15
88	-24.09	-24.07	-24.11	-0.05	0.05
89	-20.29	-20.27	-20.3	-0.05	0.01
90	-32.2	-32.2	-32.09	0	-0.23
91	-31.97	-31.94	-31.95	-0.04	-0.03
92	-17.28	-17.25	-17.27	-0.05	-0.01
93	-28.52	-28.5	-28.54	-0.05	0.03
94	-47.67	-47.67	-47.73	-0.01	0.12
95	-23.73	-23.7	-23.74	-0.06	0.01
96	-35.14	-35.12	-35.18	-0.05	0.08
97	-49.13	-49.11	-49.17	-0.05	0.07
98	-32.06	-32.03	-32.06	-0.05	0
99	-36.58	-36.61	-36.53	0.06	-0.11
100	-24.23	-24.2	-24.23	-0.05	-0.01
101	-22.95	-22.92	-22.98	-0.06	0.05
102	-27.51	-27.48	-27.53	-0.05	0.05
103	-49.55	-49.54	-49.58	-0.03	0.06
104	-11.13	-11.1	-11.16	-0.05	0.07
105	-50.59	-50.58	-50.61	-0.02	0.04
106	-23.76	-23.73	-23.73	-0.05	-0.05
107	-37.18	-37.15	-36.95	-0.05	-0.46
108	-24.88	-24.86	-24.84	-0.05	-0.09
109	-32.47	-32.45	-32.44	-0.03	-0.07
110	-38.68	-38.66	-38.72	-0.04	0.06
111	-46.24	-46.24	-46.29	0	0.11
112	-41.55	-41.54	-41.55	-0.02	0
113	-15.96	-15.93	-15.95	-0.05	-0.01
114	-22.76	-22.74	-22.78	-0.05	0.02
115	-38.91	-38.92	-38.93	0.02	0.05
116	-41.26	-41.26	-41.29	-0.01	0.06
117	-40.4	-40.37	-40.42	-0.05	0.06
118	-41.58	-41.56	-41.59	-0.06	0
119	-37.71	-37.81	-37.75	0.19	0.06
120	-25.63	-25.61	-25.67	-0.05	0.07
121	-31.22	-31.2	-31.23	-0.04	0.02
122	-51.47	-51.48	-51.49	0.03	0.04
123	-21.49	-21.46	-21.5	-0.06	0.03
124	-33.33	-33.31	-33.36	-0.05	0.06
125	-35.51	-35.48	-35.51	-0.05	0.01
126	-41.24	-41.29	-41.3	0.1	0.11
127	-45.68	-45.65	-45.73	-0.05	0.1
128	-29.29	-29.27	-29.28	-0.05	-0.03
129	-56.48	-59.25	-58.68	5.54	4.41
130	-14.84	-14.82	-14.84	-0.05	0
131	-31.72	-31.69	-31.73	-0.05	0.02
132	-35.68	-35.66	-35.72	-0.05	0.06
133	-22.15	-22.12	-22.17	-0.05	0.05
134	-30.3	-30.27	-30.21	-0.05	-0.18
135	-49.89	-49.94	-49.85	0.1	-0.09
136	-28	-27.97	-28.02	-0.06	0.03
137	-37.37	-37.34	-37.41	-0.05	0.08
138	-29.23	-29.21	-29.2	-0.05	-0.06
139	-43.32	-43.3	-43.32	-0.05	0
140	-45.27	-45.26	-45.33	-0.02	0.13
141	-31.93	-31.9	-31.96	-0.05	0.05
142	-45.96	-45.98	-46.02	0.02	0.11
143	-29.26	-29.24	-29.26	-0.04	0.01
144	-17.95	-17.92	-18.01	-0.05	0.12
145	-44.19	-44.18	-44.21	-0.02	0.05
146	-55.9	-55.93	-55.95	0.06	0.1
147	-18.74	-18.72	-18.77	-0.05	0.05
148	-18	-17.98	-17.98	-0.05	-0.04
149	-23.56	-23.53	-23.54	-0.05	-0.03
150	-20.26	-20.25	-20.24	-0.01	-0.05
151	-33.09	-33.07	-33.1	-0.05	0.03
152	-18.47	-18.44	-18.46	-0.05	-0.01
153	-23.21	-23.18	-23.18	-0.05	-0.05
154	-19.63	-19.61	-19.68	-0.04	0.09
155	-55.23	-55.39	-55.17	0.31	-0.12
156	-51.97	-51.95	-52.05	-0.03	0.18
157	-28.9	-28.88	-28.9	-0.05	-0.01
158	-36.27	-36.29	-36.29	0.04	0.03
159	-40.9	-40.87	-40.84	-0.04	-0.12
160	-31.81	-31.79	-31.81	-0.05	-0.01
161	-25.87	-25.85	-25.91	-0.04	0.07
162	-20.52	-20.5	-20.54	-0.05	0.03
163	-50.23	-50.24	-50.04	0.02	-0.38
164	-23.87	-23.85	-23.89	-0.05	0.03
165	-28.65	-28.63	-28.66	-0.05	0.02
166	-42.85	-42.84	-42.8	-0.02	-0.09
167	-16.87	-16.85	-16.88	-0.05	0.01
168	-16.52	-16.49	-16.5	-0.05	-0.03
169	-34.38	-34.37	-34.29	-0.02	-0.17
170	-30.87	-30.86	-30.83	-0.02	-0.08
171	-25.24	-25.22	-25.19	-0.05	-0.1
172	-30.59	-30.64	-30.65	0.1	0.12
173	-31.11	-31.13	-31.13	0.03	0.04
174	-41.62	-41.6	-41.63	-0.05	0.02
175	-61.73	-61.71	-61.67	-0.03	-0.12
176	-13.51	-13.48	-13.51	-0.05	0.01
177	-54.44	-54.45	-54.36	0.03	-0.15
178	-17.84	-17.82	-17.85	-0.05	0.01
179	-38.38	-38.36	-38.39	-0.04	0.03
180	-50.77	-50.75	-50.78	-0.03	0.02
181	-19.3	-19.28	-19.35	-0.05	0.09
182	-46.85	-46.83	-46.88	-0.05	0.06
183	-31.23	-31.22	-31.23	-0.01	0.01
184	-45.57	-45.55	-45.49	-0.04	-0.16
185	-27.93	-27.9	-27.98	-0.05	0.09
186	-17.93	-17.9	-17.93	-0.05	0
187	-29.58	-29.56	-29.6	-0.05	0.03
188	-41.22	-41.2	-41.21	-0.04	-0.02
189	-25.52	-25.51	-25.44	-0.02	-0.16
190	-47.2	-47.19	-47.11	-0.01	-0.17
191	-27.74	-27.71	-27.75	-0.05	0.03
192	-19.35	-19.33	-19.33	-0.05	-0.04
193	-47.8	-47.78	-47.77	-0.03	-0.06
194	-41.48	-41.48	-41.54	-0.01	0.13
195	-24.66	-24.63	-24.65	-0.05	-0.02
196	-16.71	-16.68	-16.73	-0.06	0.04
197	-22.86	-22.84	-22.88	-0.03	0.05
198	-39.93	-39.91	-39.92	-0.04	-0.02
199	-42.46	-42.45	-42.4	-0.02	-0.12
200	-21.07	-21.04	-21.09	-0.05	0.04
201	-36.46	-36.43	-36.48	-0.06	0.05
202	-13.74	-13.71	-13.77	-0.05	0.07
203	-40.51	-40.48	-40.53	-0.05	0.05
204	-44.97	-44.96	-44.89	-0.02	-0.14
205	-39.47	-39.49	-39.47	0.04	-0.01
206	-39.93	-39.92	-39.79	-0.02	-0.27
207	-38.1	-38.08	-38.11	-0.04	0
208	-25.51	-25.49	-25.48	-0.04	-0.04
209	-21.87	-21.85	-21.91	-0.05	0.06
210	-37.02	-37	-37.01	-0.04	-0.02
211	-19.45	-19.42	-19.48	-0.05	0.07
212	-31.63	-31.73	-31.64	0.2	0.01
213	-27.43	-27.42	-27.42	-0.03	-0.02
214	-13.66	-13.65	-13.62	-0.03	-0.08
215	-32.67	-32.64	-32.71	-0.05	0.08
216	-23.26	-23.23	-23.25	-0.05	-0.01
217	-44.96	-44.97	-44.87	0.02	-0.18
218	-19.19	-19.16	-19.2	-0.06	0.02
219	-40.99	-40.96	-40.99	-0.05	0.01
220	-36.28	-36.27	-36.28	-0.02	0
221	-25.39	-25.37	-25.44	-0.05	0.08
222	-49.31	-49.41	-49.25	0.21	-0.11
223	-28.72	-28.7	-28.68	-0.05	-0.08
224	-52.83	-52.85	-52.75	0.05	-0.15
225	-36.91	-36.9	-36.87	-0.02	-0.09
226	-20.46	-20.44	-20.45	-0.05	-0.03
227	-58.28	-58.27	-58.3	-0.02	0.04
228	-44.39	-44.46	-44.17	0.13	-0.44
229	-38.56	-38.54	-38.6	-0.04	0.09
230	-44.21	-44.19	-44.11	-0.05	-0.2
231	-10.2	-10.17	-10.21	-0.05	0.03
232	-43.99	-44	-43.96	0.01	-0.08
233	-25.61	-25.59	-25.6	-0.05	-0.02
234	-24.61	-24.6	-24.65	-0.01	0.09
235	-18.13	-18.1	-18.15	-0.05	0.04
236	-22.35	-22.33	-22.36	-0.03	0.02
237	-15.4	-15.4	-15.38	0	-0.02
238	-19.5	-19.48	-19.53	-0.04	0.08
239	-39.09	-39.08	-39.05	-0.02	-0.07
240	-33.39	-33.36	-33.41	-0.05	0.04
241	-28.42	-28.4	-28.39	-0.06	-0.06
242	-48.47	-48.47	-48.43	0	-0.08
243	-15.14	-15.12	-15.18	-0.05	0.07
244	-45.47	-45.58	-45.54	0.22	0.14
245	-50.71	-50.75	-50.62	0.07	-0.18
246	-22.61	-22.58	-22.65	-0.04	0.09
247	-12.73	-12.7	-12.71	-0.05	-0.03
248	-31.46	-31.47	-31.49	0.03	0.06
249	-28.33	-28.31	-28.33	-0.05	-0.01
250	-36.91	-36.88	-36.91	-0.05	0
251	-9.98	-9.95	-9.99	-0.05	0.02
252	-37.54	-37.52	-37.53	-0.05	-0.02
253	-37.8	-37.78	-37.76	-0.04	-0.07
254	-43.39	-43.48	-43.28	0.19	-0.21
255	-44.62	-44.61	-44.58	-0.02	-0.08
256	-11.03	-11.01	-11.06	-0.05	0.06
257	-52.85	-53.59	-53.35	1.49	1
258	-28.03	-28.01	-28.03	-0.05	-0.01
259	-17.49	-17.46	-17.5	-0.05	0.03
260	-29.41	-29.39	-29.44	-0.05	0.06
261	-27.93	-27.9	-27.96	-0.06	0.06
262	-22.01	-22.08	-21.89	0.14	-0.24
263	-25.5	-25.5	-25.38	-0.01	-0.24
264	-24.61	-24.58	-24.61	-0.05	0.01
265	-42.33	-42.34	-42.34	0.01	0.02
266	-23.02	-23	-23.04	-0.05	0.03
267	-23.92	-23.91	-23.97	-0.01	0.11
268	-34.4	-34.41	-34.38	0.01	-0.05
269	-33.35	-33.35	-33.32	-0.01	-0.08
270	-20.54	-20.51	-20.54	-0.06	0.01
271	-32.93	-32.91	-32.95	-0.04	0.04
272	-45.13	-45.11	-45.13	-0.04	0
273	-36.33	-36.31	-36.34	-0.04	0.02
274	-24.71	-24.78	-24.65	0.13	-0.11
275	-42.44	-42.46	-42.42	0.05	-0.04
276	-45.38	-45.38	-45.36	-0.01	-0.04
277	-29.63	-29.66	-29.71	0.06	0.16
278	-32.43	-32.43	-32.39	0.01	-0.08
279	-57.76	-57.77	-57.7	0.02	-0.11
280	-16.62	-16.59	-16.62	-0.05	0.01
281	-41.53	-41.51	-41.4	-0.03	-0.27
282	-7.73	-7.7	-7.73	-0.05	0.01
283	-28.26	-28.24	-28.19	-0.04	-0.15
284	-31.62	-31.6	-31.65	-0.05	0.05
285	-34.63	-34.63	-34.67	0	0.07
286	-16.97	-16.94	-16.98	-0.06	0.02
287	-26.8	-26.78	-26.79	-0.05	-0.03
288	-38.15	-38.13	-38.15	-0.04	0.01
289	-26.92	-26.9	-26.73	-0.03	-0.37
290	-49.62	-49.64	-49.62	0.04	0
291	-46.77	-46.77	-46.81	0	0.06
292	-40.21	-40.21	-40.23	0	0.04
293	-26.79	-26.76	-26.8	-0.05	0.03
294	-28.6	-28.63	-28.6	0.05	-0.01
295	-44.56	-44.54	-44.56	-0.04	0
296	-35.3	-35.29	-35.35	-0.04	0.08
297	-21.31	-21.29	-21.25	-0.05	-0.12
298	-30.87	-30.86	-30.91	-0.03	0.06
299	-28.18	-28.16	-28.09	-0.04	-0.18
300	-40.56	-40.54	-40.63	-0.05	0.14
301	-26.17	-26.14	-26.17	-0.06	0
302	-39.02	-39.01	-39.03	-0.03	0.01
303	-30.15	-30.18	-30.15	0.05	-0.01
304	-47.81	-47.79	-47.79	-0.04	-0.05
305	-59.65	-59.66	-59.63	0.02	-0.04
306	-40.49	-40.46	-40.52	-0.05	0.06
307	-38.34	-38.33	-38.37	-0.03	0.06
308	-26.23	-26.21	-26.22	-0.04	-0.02
309	-36.73	-36.78	-36.8	0.11	0.13
310	-38.86	-38.85	-38.88	-0.03	0.04
311	-31.82	-31.8	-31.78	-0.04	-0.07
312	-30.25	-30.22	-30.27	-0.05	0.04
313	-28.91	-28.88	-28.88	-0.04	-0.06
314	-49.61	-49.61	-49.6	0	-0.02
315	-35.62	-35.67	-35.65	0.11	0.06
316	-27.36	-27.38	-27.35	0.05	-0.02
317	-13.22	-13.21	-13.21	-0.02	-0.02
318	-6.62	-6.62	-6.62	0.01	-0.01
319	-16.8	-16.78	-16.8	-0.04	0.01
320	-36.7	-36.72	-36.7	0.04	0
321	-30.83	-30.81	-30.87	-0.05	0.08
322	-43.12	-43.12	-43.09	0	-0.07
323	-41.21	-41.19	-41.18	-0.03	-0.06
324	-30.88	-30.85	-30.86	-0.05	-0.04
325	-23.01	-22.98	-23.04	-0.05	0.06
326	-23.64	-23.61	-23.64	-0.05	0.01
327	-29.13	-29.11	-29.09	-0.04	-0.1
328	-44.19	-44.18	-44.24	-0.03	0.1
329	-27.3	-27.29	-27.31	-0.01	0.03
330	-39.03	-39.03	-39.04	0	0.01
331	-51.51	-51.52	-51.5	0.02	-0.02
332	-36.41	-36.45	-36.46	0.07	0.11
333	-34.02	-34.03	-34.05	0.02	0.06
334	-42.92	-42.91	-42.96	-0.02	0.08
335	-3.79	-3.79	-3.79	0	0
336	-56.59	-56.58	-56.54	-0.02	-0.1
337	-44.81	-44.78	-44.84	-0.04	0.08
338	-38.61	-38.59	-38.6	-0.05	-0.03
339	-30	-29.98	-30.04	-0.05	0.07
340	-29.09	-29.07	-29.09	-0.04	0
341	-38.17	-38.16	-38.16	-0.03	-0.02
342	-32.89	-32.86	-32.86	-0.05	-0.06
343	-20.46	-20.43	-20.46	-0.05	0.01
344	-34.53	-34.63	-34.56	0.19	0.05
345	-22.61	-22.59	-22.64	-0.03	0.06
346	-24.49	-24.46	-24.53	-0.05	0.07
347	-34.23	-34.21	-34.23	-0.04	0.01
348	-39.87	-39.85	-39.86	-0.02	-0.01
349	-36.35	-36.37	-36.36	0.04	0.01
350	-48.73	-48.72	-48.72	-0.01	-0.02
351	-34.87	-34.86	-34.85	-0.03	-0.04
352	-28.6	-28.57	-28.57	-0.06	-0.06
353	-25.32	-25.29	-25.32	-0.06	0
354	-43.93	-43.94	-43.92	0.01	-0.02
355	-59.16	-59.15	-59.15	-0.02	-0.03
356	-20.28	-20.36	-20.2	0.16	-0.15
357	-31.47	-31.45	-31.49	-0.04	0.04
358	-16.58	-16.55	-16.6	-0.05	0.04
359	-50.28	-50.27	-50.24	-0.03	-0.09
360	-42.38	-42.37	-42.38	-0.03	-0.02
361	-33.89	-33.92	-33.73	0.07	-0.32
362	-46.19	-46.19	-46.18	0.01	-0.01
363	-41.61	-41.6	-41.46	-0.02	-0.29
364	-39.12	-39.1	-39.13	-0.04	0.01
365	-25.77	-25.79	-25.74	0.04	-0.07
366	-32.8	-32.78	-32.8	-0.03	0
367	-37.15	-37.14	-37.09	-0.03	-0.12
368	-23.54	-23.51	-23.55	-0.06	0.02
369	-15.01	-14.99	-15.01	-0.05	-0.01
370	-44.78	-44.78	-44.79	0.01	0.02
371	-41.57	-41.55	-41.54	-0.03	-0.05
372	-25.44	-25.41	-25.45	-0.06	0.02
373	-39.26	-39.24	-39.27	-0.04	0.02
374	-19.57	-19.54	-19.57	-0.05	0.01
375	-38.2	-38.18	-38.18	-0.03	-0.03
376	-17.19	-17.16	-17.2	-0.05	0.03
377	-14.95	-14.93	-14.94	-0.05	-0.03
378	-43.46	-43.43	-43.44	-0.06	-0.04
379	-60.14	-60.13	-59.97	-0.01	-0.34
380	-20.01	-19.99	-20.02	-0.05	0.02
381	-45.81	-45.82	-45.81	0.02	0.02
382	-20.55	-20.53	-20.49	-0.03	-0.12
383	-38.2	-38.33	-38.25	0.24	0.09
384	-54.4	-54.39	-54.31	-0.01	-0.18
385	-32.05	-32.04	-32.08	-0.03	0.04
386	-60.68	-61.7	-61.24	2.03	1.11
387	-53.26	-53.24	-53.25	-0.04	-0.02
388	-52.44	-52.48	-52.43	0.09	-0.01
389	-38.68	-38.66	-38.7	-0.04	0.04
390	-11.95	-11.93	-11.97	-0.05	0.03
391	-38.82	-38.8	-38.8	-0.05	-0.04
392	-38.85	-38.83	-38.84	-0.04	-0.01
393	-45.82	-45.85	-45.9	0.05	0.15
394	-42.42	-42.4	-42.42	-0.04	0
395	-37.47	-37.53	-37.31	0.11	-0.33
396	-36.6	-36.58	-36.6	-0.04	0
397	-34.56	-34.58	-34.39	0.05	-0.33
398	-34.12	-34.15	-34.18	0.05	0.12
399	-18.47	-18.45	-18.5	-0.05	0.05
400	-50.06	-50.05	-50.09	-0.03	0.05
401	-29.88	-29.86	-29.87	-0.04	-0.01
402	-35.97	-35.95	-35.98	-0.05	0.01
403	-40.12	-40.1	-40.08	-0.03	-0.08
404	-13.22	-13.19	-13.21	-0.05	-0.02
405	-44.62	-44.61	-44.59	-0.03	-0.07
406	-26.84	-26.81	-26.83	-0.05	-0.02
407	-39.75	-39.76	-39.75	0.02	0
408	-34.9	-34.88	-34.93	-0.03	0.05
409	-22.06	-22.12	-22.17	0.12	0.22
410	-26.1	-26.08	-26.09	-0.05	-0.02
411	-25.41	-25.39	-25.42	-0.05	0.02
412	-29.27	-29.25	-29.23	-0.05	-0.09
413	-36.08	-36.15	-35.98	0.15	-0.21
414	-28.45	-28.5	-28.49	0.1	0.09
415	-39.69	-39.67	-39.66	-0.03	-0.04
416	-37.46	-37.55	-37.37	0.17	-0.2
417	-53.68	-53.65	-53.66	-0.05	-0.03
418	-46.56	-46.55	-46.52	-0.02	-0.08
419	-27.38	-27.35	-27.42	-0.05	0.08
420	-54.52	-54.5	-54.52	-0.03	0.01
421	-31.68	-31.76	-31.77	0.15	0.17
422	-33.68	-33.66	-33.65	-0.05	-0.06
423	-8.93	-8.9	-8.93	-0.05	0.01
424	-26.87	-26.85	-26.82	-0.05	-0.1
425	-14.85	-14.82	-14.84	-0.05	-0.02
426	-51.36	-54.36	-53.96	6	5.2
427	-9.46	-9.43	-9.47	-0.05	0.01
428	-51.95	-52.17	-52.08	0.43	0.26
429	-14.48	-14.46	-14.48	-0.05	-0.01
430	-51.53	-51.58	-51.44	0.1	-0.17
431	-40.85	-40.95	-40.87	0.2	0.04
432	-16.41	-16.38	-16.45	-0.05	0.09
433	-44.82	-44.8	-44.88	-0.03	0.12
434	-11.43	-11.4	-11.45	-0.05	0.04
435	-53.04	-53.14	-52.99	0.19	-0.1
436	-19.63	-19.61	-19.62	-0.05	-0.02
437	-19.09	-19.07	-19.08	-0.05	-0.02
438	-31.44	-31.42	-31.44	-0.05	0
439	-11.28	-11.25	-11.28	-0.05	-0.01
440	-31.36	-31.43	-31.24	0.14	-0.24
441	-26.82	-26.8	-26.81	-0.05	-0.01
442	-38.12	-38.22	-38.12	0.2	0
443	-29.98	-29.96	-29.95	-0.03	-0.07
444	-26.55	-26.52	-26.53	-0.06	-0.03
445	-51.24	-51.23	-51.18	-0.02	-0.12
446	-29.33	-29.31	-29.33	-0.05	-0.01
447	-44.75	-44.76	-44.73	0.01	-0.04
448	-22.04	-22.01	-22.05	-0.05	0.02
449	-46.99	-46.97	-47.03	-0.03	0.08
450	-55.79	-55.9	-55.78	0.22	-0.02
451	-15.29	-15.26	-15.29	-0.05	0
452	-28.96	-28.95	-28.92	-0.03	-0.08
453	-23.67	-23.64	-23.68	-0.05	0.02
454	-30.07	-30.04	-30.08	-0.05	0.03
455	-43.52	-43.53	-43.51	0.01	-0.02
456	-22.47	-22.44	-22.47	-0.06	0
457	-55.55	-55.6	-55.47	0.11	-0.16
458	-53.66	-53.68	-53.5	0.04	-0.33
459	-11.55	-11.53	-11.56	-0.05	0.02
460	-41.51	-41.48	-41.52	-0.05	0.03
461	-15.91	-15.89	-15.92	-0.05	0.01
462	-17.15	-17.13	-17.15	-0.05	0
463	-18.52	-18.49	-18.53	-0.05	0.03
464	-23.85	-23.83	-23.86	-0.05	0.02
465	-24.75	-24.73	-24.74	-0.04	-0.01
466	-46.33	-46.37	-46.33	0.08	0
467	-20.12	-20.09	-20.13	-0.05	0.02
468	-28.73	-28.71	-28.76	-0.04	0.06
469	-23.21	-23.18	-23.23	-0.05	0.04
470	-22.89	-22.86	-22.83	-0.04	-0.1
471	-29.83	-29.8	-29.87	-0.05	0.09
472	-29.67	-29.64	-29.7	-0.05	0.07
473	-25.77	-25.76	-25.76	-0.02	-0.03
474	-45.07	-45.11	-45.04	0.07	-0.05
475	-20	-19.97	-20.02	-0.05	0.04
476	-54.47	-54.47	-54.48	0	0.01
477	-26.49	-26.47	-26.49	-0.04	-0.01
478	-40.6	-40.59	-40.61	-0.02	0.03
479	-49.29	-49.29	-49.26	0	-0.06
480	-24.94	-24.92	-24.93	-0.05	-0.02
481	-41.37	-41.35	-41.41	-0.04	0.09
482	-36.72	-36.7	-36.8	-0.04	0.14
483	-24.19	-24.17	-24.21	-0.05	0.03
484	-14.63	-14.6	-14.64	-0.05	0.02
485	-48.48	-48.47	-48.48	-0.02	0
486	-36.65	-36.63	-36.65	-0.03	0
487	-18.68	-18.69	-18.68	0.02	-0.01
488	-22.56	-22.54	-22.57	-0.04	0.02
489	-29.43	-29.4	-29.42	-0.05	-0.01
490	-41.35	-41.33	-41.36	-0.03	0.02
491	-27.79	-27.77	-27.79	-0.03	0
492	-33.44	-33.42	-33.41	-0.05	-0.07
493	-47.86	-48.03	-47.97	0.33	0.21
494	-45.26	-45.27	-45.26	0.02	-0.01
495	-17.53	-17.5	-17.55	-0.05	0.05
496	-44.16	-44.15	-44.04	-0.02	-0.25
497	-30.57	-30.55	-30.56	-0.04	-0.01
498	-48.55	-48.56	-48.55	0.01	-0.01
499	-54.85	-55.1	-54.78	0.51	-0.14
500	-8.2	-8.18	-8.21	-0.05	0
501	-33.7	-33.68	-33.76	-0.04	0.12
502	-15.1	-15.07	-15.13	-0.06	0.06
503	-34.41	-34.38	-34.38	-0.04	-0.05
504	-50.77	-50.76	-50.78	-0.02	0.02
505	-20.67	-20.65	-20.7	-0.04	0.07
506	-40.87	-40.9	-40.9	0.07	0.06
507	-36.1	-36.1	-36.09	-0.01	-0.03
508	-37.38	-37.37	-37.38	-0.02	0.01
509	-32.55	-32.52	-32.56	-0.05	0.02
510	-16.03	-16	-15.92	-0.05	-0.22
511	-40.29	-40.27	-40.35	-0.05	0.11
512	-26.74	-26.71	-26.77	-0.06	0.06
513	-31.22	-31.2	-31.19	-0.04	-0.05
514	-47.52	-47.52	-47.46	0	-0.12
515	-22.69	-22.69	-22.72	-0.01	0.06
516	-19.74	-19.72	-19.78	-0.04	0.08
517	-31.24	-31.21	-31.24	-0.06	0.01
518	-44.77	-44.75	-44.72	-0.04	-0.11
519	-20.45	-20.43	-20.47	-0.05	0.04
520	-38.44	-38.44	-38.39	-0.01	-0.1
521	-14.76	-14.73	-14.75	-0.05	-0.01
522	-42.58	-42.68	-42.56	0.21	-0.03
523	-35.22	-35.2	-35.23	-0.05	0.02
524	-8.2	-8.18	-8.21	-0.05	0
525	-30.38	-30.37	-30.31	-0.02	-0.14
526	-19.21	-19.19	-19.2	-0.05	-0.03
527	-47.26	-47.43	-47.2	0.34	-0.12
528	-43.68	-43.67	-43.7	-0.02	0.04
529	-19.96	-19.93	-19.99	-0.06	0.05
530	-23.37	-23.37	-23.38	0.01	0.02
531	-55.07	-55.09	-55.04	0.05	-0.05
532	-41.06	-41.07	-41.09	0.01	0.05
533	-31.76	-31.83	-31.83	0.16	0.15
534	-16.7	-16.67	-16.68	-0.05	-0.04
535	-40.46	-40.47	-40.46	0.02	-0.01
536	-16.93	-16.9	-16.92	-0.05	-0.01
537	-23.84	-23.81	-23.79	-0.05	-0.1
538	-41.83	-41.8	-41.84	-0.04	0.03
539	-23.3	-23.27	-23.32	-0.05	0.04
540	-22.08	-22.05	-22.08	-0.05	0.02
541	-40.16	-40.14	-40.14	-0.05	-0.05
542	-35.29	-35.29	-35.32	-0.01	0.05
543	-32.52	-32.52	-32.49	0	-0.06
544	-46.96	-46.95	-46.94	-0.03	-0.04
545	-30.83	-30.81	-30.82	-0.05	-0.03
546	-34.89	-34.88	-34.88	-0.03	-0.01
547	-49.78	-50.56	-50.43	1.56	1.31
548	-9.46	-9.43	-9.47	-0.05	0.01
549	-43.51	-43.56	-43.51	0.12	0
550	-20.51	-20.48	-20.52	-0.05	0.03
551	-37.79	-37.78	-37.79	-0.03	0
552	-39.37	-39.38	-39.43	0.01	0.1
553	-37.48	-37.52	-37.4	0.07	-0.16
554	-7.87	-7.87	-7.88	-0.02	0.01
555	-22.65	-22.65	-22.65	0.01	0.01
556	-47.04	-47.97	-47.9	1.86	1.72
557	-37.38	-37.36	-37.35	-0.05	-0.07
558	-49.31	-49.35	-49.22	0.09	-0.18
559	-35.98	-36	-35.91	0.04	-0.14
560	-45.9	-45.89	-45.8	-0.01	-0.2
561	-52.16	-52.59	-52.43	0.85	0.53
562	-18.13	-18.11	-17.98	-0.05	-0.31
563	-31.01	-31	-31.01	-0.01	-0.01
564	-30.28	-30.27	-30.29	-0.03	0.01
565	-18.27	-18.24	-18.33	-0.06	0.1
566	-32.04	-32.1	-31.94	0.11	-0.21
567	-27.48	-27.46	-27.5	-0.04	0.04
568	-22.2	-22.17	-22.21	-0.05	0.01
569	-40.42	-40.4	-40.44	-0.04	0.03
570	-34.54	-34.52	-34.57	-0.04	0.07
571	-24.1	-24.07	-24.14	-0.05	0.09
572	-29.54	-29.52	-29.37	-0.02	-0.32
573	-27.19	-27.17	-27.17	-0.05	-0.05
574	-45.53	-45.56	-45.54	0.05	0.02
575	-54.86	-55.08	-54.78	0.45	-0.15
576	-9.98	-9.95	-9.99	-0.05	0.02
577	-53.51	-53.49	-53.49	-0.05	-0.04
578	-16.74	-16.71	-16.75	-0.05	0.01
579	-40.45	-40.45	-40.23	0	-0.44
580	-13.5	-13.47	-13.5	-0.05	0.01
581	-58.9	-59	-58.95	0.2	0.1
582	-48.3	-48.29	-48.31	-0.03	0
583	-42.15	-42.14	-42.06	-0.03	-0.18
584	-42.83	-42.87	-42.86	0.08	0.07
585	-24.84	-24.85	-24.88	0.04	0.09
586	-21.73	-21.71	-21.71	-0.05	-0.05
587	-39.18	-39.21	-39.12	0.06	-0.11
588	-53.14	-53.52	-53.39	0.77	0.51
589	-19.11	-19.09	-19.08	-0.05	-0.06
590	-19.69	-19.66	-19.72	-0.05	0.05
591	-18.54	-18.51	-18.55	-0.05	0.02
592	-33.08	-33.08	-33.12	0	0.06
593	-42.25	-42.3	-42.24	0.11	-0.01
594	-17.34	-17.31	-17.35	-0.05	0.02
595	-29.96	-29.94	-29.97	-0.04	0.03
596	-47.32	-47.34	-47.24	0.04	-0.18
597	-30.27	-30.25	-30.26	-0.05	-0.01
598	-40.32	-40.29	-40.33	-0.06	0.03
599	-42.19	-42.18	-42.24	-0.02	0.1
600	-30.62	-30.59	-30.64	-0.05	0.04
601	-54.39	-54.39	-54.36	0	-0.07
602	-36.3	-36.3	-36.36	0.01	0.12
603	-46.43	-46.41	-46.44	-0.06	0.02
604	-38.19	-41.24	-40.53	6.11	4.67
605	-26.28	-26.25	-26.27	-0.05	-0.02
606	-35.48	-35.46	-35.5	-0.04	0.04
607	-25.67	-25.65	-25.58	-0.03	-0.18
608	-11.57	-11.57	-11.57	-0.01	0
609	-32.22	-32.2	-32.15	-0.03	-0.14
610	-37.56	-37.54	-37.58	-0.05	0.03
611	-37.31	-37.3	-37.33	-0.01	0.05
612	-50.07	-50.05	-50.03	-0.04	-0.07
613	-54.87	-54.86	-54.81	-0.02	-0.12
614	-33.29	-33.29	-33.33	0	0.08
615	-22.4	-22.37	-22.4	-0.05	0
616	-50.01	-50.03	-49.79	0.03	-0.44
617	-9.53	-9.5	-9.53	-0.05	0.02
618	-30.63	-30.68	-30.68	0.1	0.1
619	-20.82	-20.79	-20.84	-0.05	0.05
620	-18.15	-18.12	-18.13	-0.05	-0.04
621	-16.27	-16.25	-16.27	-0.05	0
622	-25.86	-25.83	-25.85	-0.06	-0.02
623	-30.4	-30.38	-30.41	-0.05	0.01
624	-19.35	-19.35	-19.33	0.01	-0.03
625	-24.84	-24.82	-24.86	-0.04	0.03
626	-50.2	-50.56	-50.41	0.74	0.43
627	-42.44	-42.42	-42.48	-0.03	0.08
628	-17.01	-16.98	-17.03	-0.05	0.04
629	-33.52	-33.52	-33.54	-0.01	0.04
630	-58.15	-58.13	-58.17	-0.05	0.04
631	-23.86	-23.83	-23.86	-0.06	0
632	-28.19	-28.16	-28.21	-0.05	0.04
633	-47.85	-47.84	-47.86	-0.01	0.03
634	-28.39	-28.43	-28.42	0.08	0.07
635	-25.25	-25.23	-25.24	-0.05	-0.04
636	-48.74	-48.8	-48.74	0.1	0
637	-48.14	-48.14	-48.18	0.01	0.07
638	-28.94	-28.91	-28.96	-0.05	0.03
639	-23.84	-23.89	-23.85	0.11	0.03
640	-22.38	-22.39	-22.35	0.01	-0.06
641	-23.9	-23.87	-23.9	-0.05	0
642	-40.22	-40.22	-40.17	-0.01	-0.11
643	-14.85	-14.83	-14.86	-0.05	0.01
644	-31.66	-31.68	-31.55	0.04	-0.22
645	-34.46	-34.43	-34.47	-0.05	0.03
646	-32.72	-32.71	-32.61	-0.03	-0.23
647	-21.45	-21.43	-21.47	-0.05	0.03
648	-34.08	-34.05	-34.09	-0.05	0.03
649	-25.95	-25.92	-25.96	-0.05	0.02
650	-19.79	-19.81	-19.81	0.03	0.02
651	-40.67	-40.83	-40.52	0.32	-0.3
652	-17.56	-17.53	-17.57	-0.05	0.01
653	-21.28	-21.25	-21.2	-0.05	-0.16
654	-33.21	-33.18	-33.21	-0.05	0.01
655	-34.48	-34.47	-34.49	-0.02	0.02
656	-29.01	-29.16	-29.13	0.29	0.22
657	-13.46	-13.43	-13.49	-0.05	0.06
658	-47.71	-47.69	-47.72	-0.05	0.01
659	-30.99	-30.96	-31.02	-0.05	0.07
660	-56.7	-56.86	-56.75	0.32	0.1
661	-14.91	-14.88	-14.91	-0.05	0
662	-8.51	-8.5	-8.51	-0.01	0.01
663	-14.03	-14.02	-13.98	-0.01	-0.09
664	-17.37	-17.36	-17.38	-0.02	0.01
665	-33.48	-33.45	-33.53	-0.05	0.11
666	-38.38	-38.35	-38.4	-0.05	0.04
667	-33.98	-33.95	-33.99	-0.05	0.01
668	-37.86	-37.84	-37.86	-0.04	0
669	-29.87	-29.9	-29.93	0.08	0.13
670	-13.9	-13.87	-13.9	-0.05	0.01
671	-28.49	-28.49	-28.47	-0.01	-0.03
672	-32.04	-32.01	-32.04	-0.05	0
673	-15.34	-15.32	-15.37	-0.05	0.06
674	-36.6	-36.63	-36.47	0.04	-0.27
675	-44.03	-44.02	-44.07	-0.02	0.07
676	-26.31	-26.28	-26.3	-0.05	-0.02
677	-28.3	-28.28	-28.33	-0.05	0.05
678	-33.72	-33.69	-33.74	-0.06	0.03
679	-37.59	-37.56	-37.56	-0.05	-0.06
680	-36.37	-36.35	-36.37	-0.03	0
681	-31.42	-31.4	-31.41	-0.04	-0.01
682	-37.34	-37.31	-37.29	-0.05	-0.08
683	-37.94	-37.91	-37.89	-0.05	-0.1
684	-33.96	-33.93	-33.98	-0.05	0.04
685	-41.69	-41.72	-41.65	0.07	-0.06
686	-21.86	-21.83	-21.84	-0.05	-0.02
687	-42.31	-42.3	-42.34	-0.02	0.06
688	-29.06	-29.04	-29.09	-0.06	0.05
689	-30.01	-29.98	-30.02	-0.05	0.03
690	-24.67	-24.64	-24.71	-0.05	0.09
691	-23.35	-23.33	-23.31	-0.05	-0.09
692	-34.41	-34.39	-34.41	-0.04	-0.01
693	-49.04	-49.03	-49.03	-0.01	-0.02
694	-44.92	-44.91	-44.97	-0.03	0.11
695	-20.92	-20.89	-20.91	-0.05	0
696	-24.89	-24.87	-24.89	-0.05	-0.01
697	-23.66	-23.63	-23.63	-0.05	-0.06
698	-39.85	-39.83	-39.81	-0.04	-0.09
699	-25.75	-25.73	-25.71	-0.05	-0.07
700	-30.99	-30.97	-31	-0.04	0.04
701	-33.94	-33.94	-33.99	0.01	0.11
702	-29	-28.98	-28.96	-0.04	-0.07
703	-33.12	-33.13	-33.13	0.02	0.02
704	-33.01	-32.98	-32.99	-0.06	-0.03
705	-31.95	-31.92	-31.96	-0.06	0.03
706	-50.32	-50.3	-50.35	-0.04	0.06
707	-33.87	-33.84	-33.88	-0.05	0.04
708	-12.95	-12.93	-12.95	-0.05	0
709	-43.66	-43.66	-43.66	0	0.01
710	-40.13	-40.23	-40	0.2	-0.26
711	-33.02	-33	-32.97	-0.03	-0.08
712	-42.72	-42.73	-42.72	0.01	0
713	-32.19	-32.17	-32.2	-0.04	0.02
714	-21.96	-21.93	-21.97	-0.06	0.01
715	-26.07	-26.05	-25.89	-0.05	-0.36
716	-26.14	-26.12	-26.1	-0.03	-0.06
717	-30.55	-30.62	-30.42	0.14	-0.26
718	-31.59	-31.57	-31.57	-0.05	-0.04
719	-44.29	-44.32	-44.29	0.06	0
720	-23.56	-23.54	-23.57	-0.06	0.01
721	-31.83	-31.83	-31.75	0	-0.15
722	-29.22	-29.2	-29.21	-0.05	-0.03
723	-28.76	-28.74	-28.75	-0.04	-0.02
724	-29.11	-29.09	-29.15	-0.05	0.08
725	-35.58	-35.57	-35.62	-0.03	0.07
726	-20.03	-20.03	-20.04	0.01	0.03
727	-41.09	-41.09	-41.09	0.01	0.01
728	-14.57	-14.54	-14.59	-0.05	0.05
729	-33.78	-33.77	-33.67	-0.01	-0.21
730	-38.35	-38.32	-38.21	-0.05	-0.28
731	-39.61	-39.59	-39.62	-0.05	0.02
732	-19.89	-19.86	-19.88	-0.05	-0.02
733	-32.05	-32.03	-32.07	-0.05	0.03
734	-8.49	-8.46	-8.49	-0.05	0.01
735	-22.06	-22.03	-22.02	-0.05	-0.07
736	-13.59	-13.56	-13.6	-0.05	0.02
737	-19.16	-19.13	-19.16	-0.06	0
738	-21.5	-21.47	-21.53	-0.05	0.05
739	-38.61	-38.58	-38.63	-0.04	0.04
740	-24.03	-24.01	-24.02	-0.04	-0.02
741	-32.49	-32.47	-32.51	-0.04	0.03
742	-16.18	-16.16	-16.18	-0.05	0
743	-19.36	-19.34	-19.39	-0.05	0.05
744	-30.62	-30.59	-30.61	-0.06	-0.02
745	-50.82	-50.82	-50.68	0	-0.28
746	-7.73	-7.7	-7.73	-0.05	0.01
747	-43.77	-43.77	-43.82	-0.01	0.09
748	-41.13	-41.12	-41.13	-0.03	-0.01
749	-38.27	-38.26	-38.29	-0.02	0.04
750	-29.83	-29.81	-29.84	-0.04	0.03
751	-34.52	-34.5	-34.56	-0.05	0.07
752	-30.5	-30.48	-30.49	-0.04	-0.02
753	-23.06	-23.04	-23.07	-0.05	0.01
754	-13.35	-13.33	-13.35	-0.05	-0.02
755	-19.78	-19.76	-19.77	-0.05	-0.03
756	-39.23	-39.21	-39.24	-0.04	0.02
757	-26.71	-26.68	-26.71	-0.06	0.01
758	-24.79	-24.77	-24.79	-0.04	0.01
759	-28.8	-28.79	-28.81	-0.01	0.03
760	-22.17	-22.14	-22.15	-0.05	-0.03
761	-12.57	-12.55	-12.59	-0.05	0.03
762	-46.46	-46.73	-46.39	0.53	-0.14
763	-17.52	-17.5	-17.52	-0.05	0
764	-15.35	-15.32	-15.35	-0.06	0
765	-20.58	-20.55	-20.6	-0.05	0.05
766	-14.26	-14.23	-14.25	-0.05	-0.02
767	-47.07	-47.19	-46.91	0.24	-0.32
768	-47.13	-47.17	-46.97	0.07	-0.33
769	-25.39	-25.37	-25.37	-0.05	-0.06
770	-24.31	-24.28	-24.3	-0.06	-0.02
771	-28.71	-28.68	-28.69	-0.06	-0.02
772	-38.92	-39	-38.91	0.17	-0.01
773	-25.54	-25.51	-25.56	-0.05	0.04
774	-30.4	-30.38	-30.38	-0.05	-0.04
775	-34.64	-34.73	-34.64	0.18	-0.01
776	-45.9	-45.89	-45.91	-0.01	0.02
777	-39.96	-39.99	-39.88	0.06	-0.15
778	-33.95	-33.92	-33.99	-0.06	0.08
779	-46.82	-46.83	-46.88	0.02	0.12
780	-42.34	-42.35	-42.3	0.03	-0.07
781	-29.3	-29.28	-29.29	-0.05	-0.03
782	-13.13	-13.1	-13.15	-0.05	0.05
783	-34.33	-34.58	-34.28	0.5	-0.09
784	-34.5	-34.48	-34.48	-0.05	-0.04
785	-36.85	-36.84	-36.9	-0.01	0.09
786	-49.17	-49.18	-49.12	0.02	-0.11
787	-27.48	-27.47	-27.43	-0.02	-0.09
788	-18.46	-18.43	-18.47	-0.05	0.02
789	-15.89	-16.04	-16.02	0.29	0.26
790	-31	-30.99	-30.89	-0.01	-0.22
791	-26.28	-26.26	-26.3	-0.04	0.04
792	-30.94	-30.92	-30.95	-0.03	0.03
793	-29.93	-29.91	-29.91	-0.04	-0.04
794	-26.55	-26.53	-26.53	-0.05	-0.05
795	-26.44	-26.41	-26.45	-0.05	0.02
796	-24.03	-24.02	-24.03	-0.04	0
797	-52.23	-52.21	-52.24	-0.04	0.01
798	-28.01	-28	-27.98	-0.01	-0.05
799	-36.32	-36.3	-36.31	-0.04	-0.02
800	-32.08	-32.05	-32.08	-0.05	0
801	-27.02	-27.12	-27.1	0.2	0.16
802	-23.09	-23.07	-23.08	-0.05	-0.03
803	-35.21	-35.18	-35.21	-0.05	0.01
804	-36.54	-36.52	-36.54	-0.04	0.01
805	-22.06	-22.03	-22.08	-0.06	0.04
806	-28.36	-28.33	-28.39	-0.05	0.07
807	-27.06	-27.03	-27.07	-0.06	0.02
808	-17.8	-17.78	-17.79	-0.04	-0.02
809	-22.4	-22.37	-22.42	-0.05	0.04
810	-11.94	-11.91	-11.96	-0.05	0.04
811	-17.7	-17.68	-17.71	-0.04	0.03
812	-27.02	-27	-27.06	-0.04	0.08
813	-23.21	-23.2	-23.17	-0.03	-0.09
814	-32.63	-32.77	-32.65	0.27	0.04
815	-28.78	-28.76	-28.8	-0.04	0.04
816	-46.34	-46.31	-46.35	-0.05	0.03
817	-16.05	-16.03	-16.07	-0.05	0.03
818	-24.12	-24.09	-24.13	-0.05	0.03
819	-12.64	-12.62	-12.66	-0.05	0.04
820	-8.01	-7.98	-8.01	-0.05	0
821	-26.15	-26.19	-26.15	0.07	0
822	-20.1	-20.07	-20.09	-0.05	-0.01
823	-30.31	-30.29	-30.32	-0.05	0.02
824	-19.46	-19.43	-19.45	-0.05	-0.02
825	-40.17	-40.15	-40.17	-0.05	-0.01
826	-17.24	-17.22	-17.28	-0.05	0.08
827	-15.32	-15.3	-15.32	-0.04	0.01
828	-14.46	-14.43	-14.46	-0.05	0.01
829	-50.02	-50	-50.05	-0.03	0.07
830	-14.64	-14.61	-14.64	-0.05	0
831	-33.76	-33.8	-33.6	0.08	-0.32
832	-27.87	-27.84	-27.9	-0.06	0.06
833	-19.87	-19.84	-19.89	-0.05	0.04
834	-31.33	-31.34	-31.27	0.01	-0.13
835	-37.89	-37.88	-37.89	-0.04	-0.01
836	-44.96	-45.22	-45.22	0.51	0.53
837	-41.59	-41.57	-41.62	-0.05	0.06
838	-22.57	-22.59	-22.56	0.03	-0.01
839	-7.61	-7.61	-7.6	0	-0.01
840	-19.66	-19.66	-19.65	0	-0.01
841	-23.8	-23.78	-23.77	-0.04	-0.05
842	-21.6	-21.57	-21.63	-0.05	0.06
843	-18.1	-18.08	-18.04	-0.05	-0.11
844	-20.27	-20.24	-20.27	-0.05	0.01
845	-14.65	-14.63	-14.61	-0.05	-0.08
846	-17.34	-17.31	-17.36	-0.05	0.03
847	-10.08	-10.05	-10.09	-0.05	0.02
848	-8.01	-7.98	-8.01	-0.05	0
849	-18.69	-18.66	-18.69	-0.05	0.01
850	-37.85	-37.81	-37.79	-0.06	-0.11
851	-38.99	-39	-39.02	0.02	0.05
852	-20.61	-20.58	-20.61	-0.05	0
853	-15.38	-15.36	-15.38	-0.05	-0.01
854	-34.68	-34.66	-34.54	-0.05	-0.29
855	-7.73	-7.7	-7.73	-0.05	0.01
856	-19.48	-19.46	-19.49	-0.05	0.02
857	-31.63	-31.62	-31.53	-0.02	-0.21
858	-34.7	-35.19	-34.94	0.99	0.49
859	-21.94	-21.91	-21.94	-0.05	0
860	-23.61	-23.58	-23.63	-0.05	0.05
861	-33.75	-33.73	-33.77	-0.04	0.04
862	-29.47	-29.45	-29.42	-0.05	-0.09
863	-18.1	-18.07	-18.11	-0.06	0.03
864	-19.13	-19.12	-19.16	-0.03	0.06
865	-14.87	-14.85	-14.87	-0.05	0
866	-31.67	-31.65	-31.69	-0.05	0.04
867	-23.77	-23.75	-23.77	-0.05	-0.02
868	-14.43	-14.4	-14.43	-0.05	0
869	-32.76	-32.74	-32.77	-0.05	0.02
870	-7.73	-7.7	-7.73	-0.05	0.01
871	-30.27	-30.24	-30.29	-0.05	0.06
872	-16.86	-16.83	-16.87	-0.05	0.03
873	-11.33	-11.3	-11.34	-0.05	0.02
874	-26.94	-26.91	-26.98	-0.05	0.09
875	-16.92	-16.89	-16.92	-0.05	0.01
876	-18.84	-18.82	-18.87	-0.05	0.05
877	-33.61	-33.58	-33.59	-0.05	-0.04
878	-12.61	-12.58	-12.6	-0.05	-0.01
879	-18.52	-18.5	-18.45	-0.04	-0.15
880	-24.76	-24.73	-24.75	-0.06	-0.03
881	-10.42	-10.4	-10.44	-0.05	0.02
882	-24.98	-24.95	-24.99	-0.05	0.02
883	-13.86	-13.83	-13.89	-0.06	0.07
884	-20.24	-20.21	-20.26	-0.05	0.05
885	-14.84	-14.82	-14.85	-0.05	0.02
886	-11.61	-11.58	-11.61	-0.05	0
887	-30.17	-30.15	-30.18	-0.05	0.01
888	-12.36	-12.33	-12.36	-0.05	0
889	-20.35	-20.32	-20.37	-0.05	0.03
890	-26.3	-26.27	-26.33	-0.05	0.05
891	-27.05	-27.03	-27.08	-0.05	0.05
892	-22.89	-22.86	-22.87	-0.05	-0.03
893	-18.1	-18.08	-18.08	-0.05	-0.04
894	-12.55	-12.52	-12.56	-0.05	0.02
895	-28.72	-28.69	-28.75	-0.05	0.05
896	-11.77	-11.74	-11.78	-0.05	0.03
897	-17.53	-17.5	-17.56	-0.05	0.07
898	-13.19	-13.16	-13.2	-0.05	0.03
899	-9.94	-9.91	-9.95	-0.05	0.02
900	-17.12	-17.09	-17.11	-0.05	-0.01
901	-19.66	-19.64	-19.67	-0.05	0
902	-21.38	-21.36	-21.37	-0.06	-0.03
903	-12.29	-12.26	-12.29	-0.05	0
904	-19.94	-19.92	-19.99	-0.05	0.09
905	-30.57	-30.54	-30.6	-0.05	0.06
906	-29.92	-29.91	-29.97	-0.03	0.09
907	-9.82	-9.79	-9.82	-0.05	0.01
908	-22.52	-22.49	-22.4	-0.05	-0.23
909	-16.07	-16.04	-16.07	-0.06	0
910	-14.17	-14.15	-14.17	-0.05	0
911	-19.08	-19.06	-19.09	-0.04	0.02
912	-7.73	-7.7	-7.73	-0.05	0.01
913	-16.46	-16.43	-16.46	-0.05	0.01
914	-15.38	-15.35	-15.38	-0.05	0
915	-20.65	-20.63	-20.7	-0.05	0.09
916	-14.71	-14.69	-14.71	-0.05	0
917	-30	-29.98	-30.01	-0.06	0.02
918	-8.96	-8.94	-8.97	-0.05	0
919	-24.37	-24.35	-24.36	-0.05	-0.02
920	-26.38	-26.36	-26.39	-0.05	0.02
921	-17.12	-17.09	-17.11	-0.05	-0.02
922	-18.35	-18.46	-18.49	0.22	0.28
923	-21.89	-21.86	-21.92	-0.05	0.06
924	-18.05	-18.02	-18.08	-0.05	0.06
925	-16.42	-16.39	-16.43	-0.05	0.02
926	-17.6	-17.57	-17.58	-0.05	-0.03
927	-11.13	-11.1	-11.14	-0.05	0.02
928	-23.86	-23.84	-23.84	-0.05	-0.05
929	-10.33	-10.3	-10.34	-0.05	0.02
930	-14.47	-14.44	-14.47	-0.05	0
931	-16.85	-16.83	-16.89	-0.05	0.08
932	-20.61	-20.58	-20.61	-0.05	0
933	-14.35	-14.32	-14.37	-0.05	0.05
934	-18.78	-18.76	-18.78	-0.04	0.02
935	-20.03	-20.01	-20.01	-0.05	-0.04
936	-19.82	-19.79	-19.84	-0.05	0.04
937	-10.09	-10.07	-10.11	-0.04	0.03
938	-13.24	-13.22	-13.24	-0.05	-0.01
939	-30.81	-30.79	-30.77	-0.05	-0.09
940	-20.38	-20.36	-20.38	-0.05	0
941	-24.24	-24.21	-24.28	-0.05	0.09
942	-26.42	-26.39	-26.42	-0.05	-0.01
943	-50.77	-50.76	-50.71	-0.02	-0.12
944	-29.22	-29.2	-29.25	-0.05	0.05
945	-26.27	-26.25	-26.25	-0.05	-0.04
946	-23.9	-23.87	-23.9	-0.05	0
947	-26.09	-26.06	-26.12	-0.05	0.07
948	-22.81	-22.81	-22.81	0.01	0
949	-20.65	-20.62	-20.66	-0.06	0.02
950	-18.96	-18.94	-19	-0.05	0.07
951	-16.02	-15.99	-16.02	-0.05	0.01
952	-20.88	-20.85	-20.92	-0.05	0.08
953	-17.9	-17.88	-17.89	-0.05	-0.03
954	-20.7	-20.67	-20.7	-0.04	0.01
955	-21.81	-21.79	-21.79	-0.04	-0.03
956	-21.01	-20.98	-21	-0.05	-0.02
957	-32.64	-32.62	-32.66	-0.04	0.03
958	-33.49	-33.46	-33.5	-0.06	0.02
959	-30.37	-30.34	-30.36	-0.05	-0.01
960	-11.15	-11.12	-11.14	-0.05	-0.01
961	-24.23	-24.21	-24.23	-0.05	-0.01
962	-19.56	-19.54	-19.55	-0.04	-0.01
963	-7.73	-7.7	-7.73	-0.05	0.01
964	-32.82	-32.79	-32.78	-0.05	-0.08
965	-27.2	-27.17	-27.24	-0.06	0.09
966	-32.49	-32.46	-32.49	-0.06	-0.01
967	-46.66	-46.63	-46.62	-0.05	-0.07
968	-18.8	-18.77	-18.8	-0.05	0
969	-22.91	-22.88	-22.92	-0.05	0.02
970	-41.45	-41.43	-41.39	-0.04	-0.12
971	-27.43	-27.4	-27.43	-0.07	-0.01
972	-38.94	-38.92	-38.96	-0.04	0.04
973	-14.04	-14.02	-14.05	-0.05	0.01
974	-7.73	-7.7	-7.73	-0.05	0.01
975	-18.31	-18.28	-18.31	-0.06	-0.01
976	-15.22	-15.19	-15.24	-0.05	0.05
977	-25.68	-25.66	-25.65	-0.05	-0.07
978	-32.61	-32.58	-32.62	-0.06	0.01
979	-31.81	-31.78	-31.79	-0.04	-0.04
980	-19.43	-19.41	-19.44	-0.05	0.02
981	-20.98	-20.95	-21.01	-0.05	0.07
982	-32.98	-32.95	-32.96	-0.06	-0.04
983	-32.68	-32.74	-32.71	0.11	0.05
984	-35.51	-35.49	-35.53	-0.05	0.05
985	-33.7	-33.68	-33.73	-0.06	0.06
986	-37.66	-37.79	-37.79	0.28	0.26
987	-54.17	-54.16	-54.12	-0.02	-0.09
988	-57.18	-57.18	-57.13	0	-0.1
989	-33.46	-33.45	-33.4	-0.01	-0.11
990	-23.33	-23.3	-23.3	-0.05	-0.06
991	-60.86	-61.02	-60.74	0.32	-0.24
992	-50.08	-50.08	-50.07	0	-0.01
993	-51.44	-52.04	-51.8	1.2	0.72
994	-36.25	-36.29	-36.27	0.06	0.02
995	-30.33	-30.31	-30.35	-0.03	0.04
996	-24.18	-24.17	-24.2	-0.02	0.05
997	-35.32	-35.33	-35.29	0.02	-0.07
998	-24.77	-24.75	-24.78	-0.04	0.02
999	-40.47	-40.48	-40.52	0.03	0.1
1000	-36.03	-36.03	-36	-0.01	-0.07
1001	-30.56	-30.63	-30.55	0.14	-0.02
1002	-21.75	-21.75	-21.74	0	-0.03
1003	-9.11	-9.12	-9.1	0.02	-0.02
1004	-4.38	-4.38	-4.38	0	0
1005	-3.86	-3.86	-3.86	0	0
1006	-3.94	-3.94	-3.94	0	0
1007	-3.95	-3.95	-3.95	0	0
1008	-6.06	-6.06	-6.06	0	0.01
1009	-6.92	-6.91	-6.92	-0.01	0.02
1010	-9.29	-9.29	-9.28	0.01	-0.02
