# Supplementary material for: Variation in selection constraints on teleost TLRs with emphasis on their repertoire in the Walking catfish, Clarias batrachus
Source: Sci Rep. 2020 Dec 7;10:21394. doi: 10.1038/s41598-020-78347-6 (PMC7721727; doi:10.1038/s41598-020-78347-6)
Supplement: Supplementary file 34 — Supplementary Information 34. [file 41598_2020_78347_MOESM34_ESM.zip › T22/busted/log.txt]

Analysis Description
--------------------
BUSTED (branch-site unrestricted statistical test of episodic
diversification) uses a random effects branch-site model fitted jointly
to all or a subset of tree branches in order to test for alignment-wide
evidence of episodic diversifying selection. Assuming there is evidence
of positive selection (i.e. there is an omega > 1), BUSTED will also
perform a quick evidence-ratio style analysis to explore which
individual sites may have been subject to selection. v2.0 adds support
for synonymous rate variation, and relaxes the test statistic to 0.5
(chi^2_0 + chi^2_2). Version 2.1 adds a grid search for the initial
starting point. Version 2.2 changes the grid search to LHC, and adds an
initial search phase to use adaptive Nedler-Mead. 

- __Requirements__: in-frame codon alignment and a phylogenetic tree (optionally annotated
with {})

- __Citation__: *Gene-wide identification of episodic selection*, Mol Biol Evol.
32(5):1365-71

- __Written by__: Sergei L Kosakovsky Pond

- __Contact Information__: spond@temple.edu

- __Analysis Version__: 2.2


####Choose Genetic Code

1. [**Universal**] Universal code. (Genebank transl_table=1).
2. [**Vertebrate-mtDNA**] Vertebrate mitochondrial DNA code. (Genebank transl_table=2).
3. [**Yeast-mtDNA**] Yeast mitochondrial DNA code. (Genebank transl_table=3).
4. [**Mold-Protozoan-mtDNA**] Mold, Protozoan and Coelenterate mitochondrial DNA and the Mycloplasma/Spiroplasma code. (Genebank transl_table=4).
5. [**Invertebrate-mtDNA**] Invertebrate mitochondrial DNA code. (Genebank transl_table=5).
6. [**Ciliate-Nuclear**] Ciliate, Dasycladacean and Hexamita Nuclear code. (Genebank transl_table=6).
7. [**Echinoderm-mtDNA**] Echinoderm mitochondrial DNA code. (Genebank transl_table=9).
8. [**Euplotid-Nuclear**] Euplotid Nuclear code. (Genebank transl_table=10).
9. [**Alt-Yeast-Nuclear**] Alternative Yeast Nuclear code. (Genebank transl_table=12).
10. [**Ascidian-mtDNA**] Ascidian mitochondrial DNA code. (Genebank transl_table=13).
11. [**Flatworm-mtDNA**] Flatworm mitochondrial DNA code. (Genebank transl_table=14).
12. [**Blepharisma-Nuclear**] Blepharisma Nuclear code. (Genebank transl_table=15).
13. [**Chlorophycean-mtDNA**] Chlorophycean Mitochondrial Code (transl_table=16).
14. [**Trematode-mtDNA**] Trematode Mitochondrial Code (transl_table=21).
15. [**Scenedesmus-obliquus-mtDNA**] Scenedesmus obliquus mitochondrial Code (transl_table=22).
16. [**Thraustochytrium-mtDNA**] Thraustochytrium Mitochondrial Code (transl_table=23).
17. [**Pterobranchia-mtDNA**] Pterobranchia Mitochondrial Code (transl_table=24).
18. [**SR1-and-Gracilibacteria**] Candidate Division SR1 and Gracilibacteria Code (transl_table=25).
19. [**Pachysolen-Nuclear**] Pachysolen tannophilus Nuclear Code (transl_table=26).

>Please choose an option (or press q to cancel selection):

>Select a coding sequence alignment file (`/home/datamonkey/`) 

>Please select a tree file for the data: (`/home/datamonkey/`) 
>Loaded a multiple sequence alignment with **17** sequences, **1010** codons, and **1** partitions from `/home/datamonkey/datamonkey-js-server/production/app/busted/output/5df8a41ac27e2160748f7e00`


####Choose the set of branches to test for selection

1. [**All**] Include all branches in the analysis
2. [**Internal**] Include all internal branches in the analysis
3. [**Leaves**] Include all leaf branches in the analysis
4. [**Unlabeled branches**] Set of 17 unlabeled branches
5. [**FG**] Set FG with 14 branches

>Please choose an option (or press q to cancel selection):

####Synonymous rate variation

1. [**Yes**] Allow synonymous substitution rates to vary from site to site (but not from branch to branch)
2. [**No**] Synonymous substitution rates are constant across sites. This is the 'classic' behavior, i.e. the original published test

>Please choose an option (or press q to cancel selection):The number omega rate classes to include in the model (permissible range = [1,10], default value = 3, integer): The number omega rate classes to include in the model (permissible range = [1,10], default value = 3, integer): The number of points in the initial distributional guess for likelihood fitting (permissible range = [1,10000], default value = 250, integer): The number of initial random guesses to 'seed' rate values optimization (permissible range = [1,25], default value = 1, integer): 

>Save the resulting JSON file to (`/home/datamonkey/`) 

### Branches to test for selection in the BUSTED analysis
* Selected 14 branches to test in the BUSTED analysis: `Node9, Node12, Node8, Node6, Node4, Node15, Node3, Node2, Node19, Node1, Node25, Node24, Node23, Node22`


### Obtaining branch lengths and nucleotide substitution biases under the nucleotide GTR model
* Log(L) = -31655.95, AIC-c = 63389.97 (39 estimated parameters)

### Obtaining the global omega estimate based on relative GTR branch lengths and nucleotide substitution biases
* Log(L) = -30824.32, AIC-c = 61742.90 (47 estimated parameters)
* non-synonymous/synonymous rate ratio for *background* =   0.4348
* non-synonymous/synonymous rate ratio for *test* =   0.4190

### Improving branch lengths, nucleotide substitution biases, and global dN/dS ratios under a full codon model
* Log(L) = -30775.45, AIC-c = 61645.16 (47 estimated parameters)
* non-synonymous/synonymous rate ratio for *background* =   0.4578
* non-synonymous/synonymous rate ratio for *test* =   0.3031

### Performing the full (dN/dS > 1 allowed) branch-site model fit


>Save BUSTED model fit to this file ['/dev/null' to skip] (`/home/datamonkey/`) * Log(L) = -30279.15, AIC-c = 60678.72 (60 estimated parameters)
* For *test* branches, the following rate distribution for branch-site combinations was inferred

|          Selection mode           |     dN/dS     |Proportion, %|               Notes               |
|-----------------------------------|---------------|-------------|-----------------------------------|
|        Negative selection         |     0.020     |   67.920    |                                   |
|        Negative selection         |     0.953     |   31.794    |                                   |
|      Diversifying selection       |    114.193    |    0.286    |                                   |

* For *background* branches, the following rate distribution for branch-site combinations was inferred

|          Selection mode           |     dN/dS     |Proportion, %|               Notes               |
|-----------------------------------|---------------|-------------|-----------------------------------|
|        Negative selection         |     0.224     |   67.948    |                                   |
|        Negative selection         |     0.808     |   23.969    |                                   |
|      Diversifying selection       |     2.154     |    8.083    |                                   |

* The following rate distribution for site-to-site **synonymous** rate variation was inferred

|               Rate                | Proportion, % |               Notes               |
|-----------------------------------|---------------|-----------------------------------|
|               0.043               |     6.673     |                                   |
|               0.628               |    60.988     |                                   |
|               1.899               |    32.339     |                                   |


### Performing the constrained (dN/dS > 1 not allowed) model fit
