# Supplementary material for: Variation in selection constraints on teleost TLRs with emphasis on their repertoire in the Walking catfish, Clarias batrachus
Source: Sci Rep. 2020 Dec 7;10:21394. doi: 10.1038/s41598-020-78347-6 (PMC7721727; doi:10.1038/s41598-020-78347-6)
Supplement: Supplementary file 34 — Supplementary Information 34. [file 41598_2020_78347_MOESM34_ESM.zip › T22/busted/result.json]

{
  "Evidence Ratios": {
    "constrained": [
      [
        0.9768499987521622,
        1,
        1,
        1,
        1,
        1,
        1,
        1,
        1,
        1,
        1,
        1,
        1.017373230879859,
        1.012992978687699,
        0.9985251096762792,
        1.001936522772885,
        0.998126834307324,
        1.006514623130832,
        0.9889841757270775,
        0.9919770589629892,
        0.9768418775460347,
        0.9881447720973086,
        0.991331493601987,
        0.9906400736308617,
        0.9751035033739665,
        0.9821464999699437,
        1.001623131293826,
        0.9875732200910143,
        0.9703546640017761,
        0.9861019438360178,
        2.052106122210768,
        0.9898390421109404,
        1.178522776007806,
        0.9797805437502536,
        1.004834697650797,
        0.9855145815521024,
        1.038497319457251,
        1.005829658343227,
        0.9839233012869193,
        1.012183268862713,
        0.998716071826983,
        1.35431914740566,
        0.9851822642548639,
        0.9769551987622682,
        0.9822014877404565,
        1.006060562774343,
        0.9983134648552059,
        0.9894478125284448,
        0.9705510119835565,
        0.9702827854540264,
        0.9763601770403049,
        1.066288002207124,
        0.9973223714204253,
        1.000338744603447,
        0.972198413973947,
        1.053755302989584,
        1.173250951308044,
        0.9742486569934398,
        1.016937445405667,
        0.9968390343724111,
        0.9751979017390324,
        1.037740932399689,
        0.9762339329541844,
        0.977533703249874,
        1.008257490417656,
        0.9999517584283444,
        0.9934564088172239,
        0.9883097724571225,
        0.9921476315797876,
        0.993372784301152,
        1.026965732862433,
        1,
        1.109110798993819,
        0.9891735993922147,
        1.025047346679934,
        0.9725261191620851,
        0.9767274000664893,
        0.9730183152657229,
        1.022789280167143,
        1.002050158463893,
        0.9757347967126965,
        0.9907965049056532,
        1,
        1,
        0.9739022611803296,
        1.0029490509532,
        0.982911019464526,
        0.9756482942752636,
        0.9742567136496488,
        0.9977495924723783,
        0.977850898993745,
        0.9751351215629902,
        0.9743291635401312,
        0.9940997577740608,
        0.9714368513003507,
        0.9741096131290834,
        0.975129563528456,
        0.9736224393421071,
        1.02868065297358,
        0.9740442762960538,
        0.970127571050719,
        0.975813635036392,
        0.9858701000677712,
        0.9745425138511309,
        0.987850382302349,
        0.9739319585992134,
        0.9745315983709579,
        0.9745433024171223,
        0.9844303771760476,
        0.9791735957225054,
        0.9981772663620317,
        0.9897328029827518,
        0.9738366694276899,
        0.9732946562128977,
        1.011944566334257,
        0.9967421349809344,
        0.9746092633001857,
        0.9719251671515656,
        1.098305310449299,
        0.9747726823889352,
        0.9781602568237308,
        1.013316505414398,
        0.9721900136553907,
        0.9751533345134864,
        0.9742549515057568,
        1.051275809368661,
        0.9760373053386988,
        0.9761254212265262,
        15.9688889038316,
        0.9744366539832237,
        0.9752268107700727,
        0.9749864114559681,
        0.9754679320282307,
        0.9743160391082711,
        1.049345644121801,
        0.9718768320216609,
        0.9739293497957254,
        0.977476599317802,
        0.9755151509872438,
        0.9906007936310104,
        0.9741177177507611,
        1.01251772524754,
        0.9814969145782585,
        0.9751102350770589,
        0.9881121772522488,
        1.03256680718228,
        0.9741080343542662,
        0.9758120996995241,
        0.9756003396890445,
        0.9930806030194125,
        0.9768038383656205,
        0.9749624529668518,
        0.973743836224643,
        0.9779114104059401,
        1.168330448078438,
        0.9867061413794489,
        0.9775639368533431,
        1.018301072760422,
        0.9778152878114104,
        0.9736606179038155,
        0.9780290549476469,
        0.9742531152743941,
        1.011987952947822,
        0.9744533996603264,
        0.9758372962248018,
        0.9885766554794643,
        0.9757104753802278,
        0.9745534831152374,
        0.9910203828976216,
        0.9890152651262732,
        0.9753546313527819,
        1.053140931780968,
        1.015595069506157,
        0.9771343311947891,
        0.9860758991616236,
        0.974371460825154,
        1.013034921249701,
        0.9764995494259172,
        0.9795825032523411,
        0.9829403557071915,
        0.9761756779759063,
        0.9730340181719561,
        0.9936272409007137,
        0.9792486631937948,
        0.9741808747449741,
        0.9737350477737245,
        0.9730321354905924,
        0.9804726148036469,
        0.9912397096724167,
        0.9948129010636826,
        0.9768966216948203,
        0.9744636090593416,
        0.9846985706286954,
        0.9974543518968689,
        0.9730462793284792,
        0.9722699520324064,
        0.9858605634935759,
        0.979813291978736,
        0.9900937303591295,
        0.9757638286586322,
        0.9723412910878227,
        0.9736757479791373,
        0.9756095814922987,
        0.9897021030988741,
        1.019133262345938,
        0.9891003635611421,
        0.9794584195481731,
        0.9785299708023725,
        0.9762054952009652,
        0.9819764510214406,
        0.9731452229699175,
        1.104558861681196,
        0.9844015577243951,
        0.9857049547349036,
        0.974988876680897,
        0.9762092781085725,
        1.010659274072884,
        0.972757233278179,
        0.9761119941088423,
        0.9888783121401356,
        0.9750921284623596,
        1.108226194180677,
        0.9768706416016117,
        1.024071422129107,
        0.9915942836130528,
        0.9768937648029261,
        0.9921692004462784,
        1.067937449899708,
        0.9824161449645593,
        0.974980620854921,
        0.9735679944732534,
        1.00650988057442,
        0.9772746305460067,
        0.9931794906497032,
        0.9753121431386081,
        0.9871570797130155,
        1.001827048764385,
        0.9823405279416005,
        0.9917967395179699,
        0.9729003017991255,
        0.9717613911334222,
        0.9998700026230826,
        0.9735396890189686,
        1.116245001933706,
        1.036328165526169,
        0.9785123920860463,
        0.9751884524663323,
        1.013903849722279,
        0.9732937108922743,
        0.9741304024301632,
        0.9740857093529133,
        0.9764971329890072,
        0.9805279635746118,
        1.10010215620553,
        0.9876187637999769,
        0.9736932289407697,
        2.10549414436437,
        0.9734504513231066,
        0.9750511912651568,
        0.9747471419228411,
        0.9721519330690073,
        1.074196939137335,
        0.9974403090491178,
        0.97390562256277,
        1.00589143832752,
        0.9733251040800402,
        0.9953329409481121,
        1.003518677425085,
        0.9933315124288241,
        0.9703472756477723,
        0.9798777118560914,
        0.9789396502948605,
        0.9815469292434352,
        1.069389652882225,
        1.025934684730234,
        0.9970530239318077,
        1.033013595814667,
        1.004059843079651,
        1.0113595273231,
        0.974770483101351,
        0.9833644051114518,
        0.9732422365345704,
        0.9779029262472962,
        0.97421589750841,
        0.9989726666992671,
        0.9681683740314785,
        0.9728747544007567,
        0.9792388435515336,
        0.9827610622291177,
        1.019638771713785,
        1.001788373656188,
        0.9998351569596415,
        0.9738262801310877,
        1.026632836213796,
        0.9789640162288219,
        0.9821125623814777,
        0.977111529128931,
        0.9851052123757728,
        0.9806614961312424,
        0.9761634210917611,
        0.9709248876172547,
        0.9851756847062332,
        1.026822553247717,
        0.9785574457827533,
        1.011696668786884,
        0.9730867048965077,
        0.986858100106254,
        0.980835101632891,
        1.054344584803762,
        0.9870981603415995,
        0.9794974699043397,
        0.9735408820944962,
        0.9788216787008722,
        1.00180691593896,
        1.056072737051503,
        1.027372623857751,
        0.990734790538758,
        1.00325906082253,
        0.980245889278656,
        1.021030007448065,
        0.9766202380380409,
        0.999884539583203,
        0.983650540554988,
        0.9742234772776236,
        0.9736869802150605,
        0.9760414617748175,
        0.9810906661668647,
        0.9870056014644091,
        0.9939002290513196,
        0.9994212151684587,
        1.007591224593699,
        1.033926785141132,
        1.009774796240395,
        0.9878295974127657,
        1,
        0.9916865546720947,
        0.9784100354222408,
        0.9757984089988568,
        0.9762906054662865,
        0.9813821434920695,
        0.9850054611388013,
        0.9732104655966906,
        0.9732046431613917,
        1.098567576762482,
        0.9836430547970311,
        0.9743951399264482,
        0.979217949428137,
        0.9883344096652328,
        1.018951949536721,
        0.9954476558327013,
        0.9845133247290176,
        0.970180681577021,
        0.9728131035681462,
        1.00628571557319,
        0.9888319613621718,
        1.081802998362718,
        0.9791990373255685,
        0.97315775869553,
        0.9836539225501701,
        0.985158899017012,
        1.035291053780276,
        1.003130812487167,
        0.9912403685223431,
        0.9793594920991455,
        1.017735236760559,
        0.9830081401742308,
        0.9855037911531513,
        0.9728507832638925,
        0.9744621421832396,
        1.005462561996519,
        0.9865218463998028,
        0.9725338053295015,
        0.9782848943134606,
        0.9741698344148053,
        0.9835056155219808,
        0.9747301917273197,
        0.9769259208117567,
        0.9708957792817984,
        0.9933710355718268,
        0.9754512697870397,
        1.011723761432503,
        0.9836644315798315,
        1.12908302176002,
        0.99429229795676,
        0.9833651371180746,
        2.762877163016664,
        0.9811997701885357,
        1.046388971980305,
        0.981494531524191,
        0.9745010189846768,
        0.9761673576029688,
        0.9826496652506778,
        1.025861974247628,
        0.9823559050699553,
        1.057124404252908,
        0.9789448514770043,
        1.026103488103459,
        1.026606202950525,
        0.9751145610663818,
        0.9849704363616818,
        0.980311300126723,
        0.9777077617850358,
        0.9834890127744192,
        0.9738581798062153,
        0.9873979828800435,
        0.9731356143631009,
        1.009557252547646,
        0.9844602657557837,
        1.064047544996561,
        0.9767476215782015,
        0.9734695114980249,
        0.9753710108064533,
        1.076539832978484,
        1.051993555404051,
        0.9837675779640941,
        1.090754661237688,
        0.9763743458365466,
        0.9898257533412236,
        0.9747931535212124,
        0.9850848410637887,
        1.076737438104631,
        0.9760238795176164,
        0.9751835234336215,
        0.9770971433036757,
        0.9736614734329195,
        20.10013547093458,
        0.9739427612175996,
        1.240246089541907,
        0.9753957968061222,
        1.050571500750332,
        1.104791376049972,
        0.9747925092666013,
        0.9842996040869799,
        0.9731490013499694,
        1.10116183914628,
        0.9759325595575256,
        0.9743552626657447,
        0.975993506590288,
        0.9757652704104038,
        1.072099772064963,
        0.9765678199158906,
        1.105074068710025,
        0.9828554651982064,
        0.9703866821600291,
        0.990319578105418,
        0.9733101605489919,
        1.006605921540236,
        0.9738834810459627,
        0.9843269597255051,
        1.114257455045419,
        0.9740506982917538,
        0.9868026709999376,
        0.97572290486243,
        0.9759598019889771,
        1.004422151512715,
        0.971394713044664,
        1.05579405559574,
        1.019614857622845,
        0.9737297459599218,
        0.972980637251657,
        0.9743567472253413,
        0.9747893269849073,
        0.9740805221315252,
        0.976295750929722,
        0.9800494021458632,
        1.039101978103922,
        0.9736069624774765,
        0.980418716236597,
        0.9745348117027027,
        0.9787252691843933,
        0.9746457203019914,
        0.9747859526143912,
        0.9886864464583867,
        1.037131595141343,
        0.9761269355447554,
        1.002354565171725,
        0.9780272483216684,
        0.9892307145625614,
        0.9995794674543537,
        0.9761121987782576,
        0.9794604200421345,
        0.9788531371008161,
        0.9753819753854724,
        0.9740721212032506,
        0.9901414588881605,
        0.9834047788529693,
        1.012566824986888,
        0.9814437679576002,
        0.9748261627394491,
        0.982749697744763,
        0.9843406986340819,
        0.9741908390248233,
        1.180778088523555,
        1.00882628324158,
        0.9745207075900263,
        0.9914159373076223,
        0.9795931482105632,
        1.006854509174113,
        1.288231507039908,
        0.975767158506246,
        0.978322554329282,
        0.9725422118404485,
        0.9789501512220109,
        0.9916143782049189,
        0.9786481885240607,
        1.033123835605342,
        0.9952766259438055,
        0.9910757677191789,
        0.9749490093028845,
        0.976171444244408,
        0.97517150596976,
        0.9702360875645301,
        0.9802245078676114,
        0.9983000901876135,
        0.9957485132254639,
        0.9794294414180182,
        0.9708515152965104,
        0.9781421408700722,
        0.9743894342446493,
        0.9931945957933896,
        0.9756432585339846,
        1.108636012117907,
        0.9760446837013502,
        0.975767158506246,
        0.9878173548466379,
        0.9749623082047892,
        1.185979015288978,
        0.9907765761879767,
        0.9710061055866631,
        1.003704803500286,
        1.024095669100224,
        1.007275002592375,
        1.082122938009867,
        0.9747509940877388,
        1.007982002680839,
        0.974867127127671,
        0.9763003951901574,
        0.9799147363113588,
        0.9764136473205287,
        0.9739089112843139,
        0.9766424982118472,
        0.9969403928613219,
        0.9976266552409462,
        0.9841983451624498,
        0.9769255882455896,
        0.9867314539957623,
        2.180380279607176,
        0.9739427612175996,
        1.060230923327456,
        0.9750681625173431,
        0.9853563035277101,
        1.006837903592292,
        1.035332368035521,
        0.9924718901042812,
        1.002835982471558,
        2.532908537539,
        0.9773236070879252,
        1.048300130938478,
        1.018279839835663,
        0.993710350942797,
        1.527553486951407,
        0.976373384971373,
        0.9940938438179502,
        0.9839813413295633,
        0.9719575702735758,
        1.056737901152298,
        0.9822097154867505,
        0.9729626163779592,
        0.9778803217822517,
        0.9779359378748472,
        0.9775355134262494,
        0.9893614628878945,
        0.9774331532938013,
        1.025288996827317,
        1.25273682416022,
        0.9740857093529133,
        0.9770444411956374,
        0.9742555509841634,
        0.9987251839580281,
        0.9758222210084532,
        1.106016450342416,
        0.9829532344651823,
        0.9834080308479404,
        1.039175276067549,
        1.01897758994554,
        0.9733383512057109,
        1.031573631073426,
        1.466657892419184,
        0.9771096925638039,
        0.973902838346452,
        0.9734463343667029,
        1.000288309036135,
        1.055276754736478,
        0.9764294809475862,
        0.9809350895841434,
        1.017865188952091,
        0.97607724359045,
        0.9714480312392997,
        0.9911235863581109,
        0.9749982670797849,
        0.997775001904607,
        1.006784022156129,
        0.9723479796553484,
        21.23768159569239,
        0.9740500654258217,
        0.9798330476160825,
        0.9868190175648448,
        0.9949746045091139,
        0.9840690452946972,
        0.9734825389896334,
        0.9952906503872269,
        0.9796904932309882,
        0.9906747476786032,
        1.002276793038848,
        0.9735178740303572,
        1.016440632379865,
        0.9737771066854967,
        1.049826458222909,
        0.9749985993573906,
        0.9759607254692875,
        0.9751344710698086,
        0.9726501521487014,
        0.976702834240219,
        1.005145467656986,
        0.9805533739822615,
        1.446260823057777,
        0.9831995434134094,
        0.9733582208097632,
        0.993471870654253,
        0.976654701837187,
        0.9710101214273766,
        0.9743733361114535,
        0.993542295843133,
        1.042076567601029,
        0.9741914941395738,
        1.053832027758622,
        1.004052828218099,
        0.9744277911302945,
        1.055593751783324,
        1.006972497635868,
        0.9741876160539769,
        0.9929032353076728,
        0.9737114157373019,
        1.021773330535362,
        0.9744034140987364,
        0.983419304137555,
        0.9737154172069178,
        0.9746209886258078,
        0.9738486510065893,
        1.012797864926515,
        1.171670867509042,
        0.9729220743263148,
        0.9756565864868346,
        0.9775930839178648,
        0.9925209270470505,
        1.155500527443524,
        0.9765726845577847,
        0.9762045132408154,
        0.9767400096644655,
        1.172945536907097,
        0.9737453368951685,
        0.9932447238681211,
        0.994470548644414,
        0.9876630435380191,
        0.9756907458610266,
        0.976841045686986,
        0.9757311259183852,
        0.980742667725472,
        1.038315497756082,
        0.9731758285720923,
        0.9961630042463007,
        0.9736927598468234,
        0.9745641542654626,
        1.021687130644167,
        0.9902115166492379,
        0.9739532863138116,
        0.9744438511557263,
        0.9688311631730635,
        0.9748077794941141,
        0.9861110197623342,
        0.9820274104301905,
        0.9754475288916069,
        0.973249775943453,
        0.9730345657973671,
        1.033642501838895,
        0.9768326150985659,
        0.9910264499171643,
        0.9727807038013151,
        0.9734968632673121,
        0.9737495567592784,
        0.9765097047023206,
        0.9781481826350863,
        0.9974182724794733,
        0.9874420124985972,
        0.9739968649938894,
        0.974961533234458,
        0.973394433116346,
        0.9820331069596608,
        0.9759578686109872,
        0.9793988234861102,
        1.0057445897572,
        0.9794081986135482,
        1.009078096183818,
        0.9728356761401075,
        0.9699194970923426,
        0.9823510814820133,
        0.9739961707042065,
        0.9755304653992865,
        0.9999301481441231,
        1.107094194348466,
        0.9842836889588392,
        1.004358833888666,
        0.9780948023111421,
        0.9700674579044855,
        0.9761752280067684,
        0.9867010046932194,
        1.074426031679556,
        0.974836935658348,
        1.030910556324543,
        0.9721265213830695,
        0.9977541342999219,
        0.9742343614935313,
        0.9790138453794502,
        0.9762311306738137,
        0.9854324242047034,
        1.004595977773736,
        1.003025306464339,
        0.9742268806590771,
        0.9933713942660954,
        0.975291469351417,
        0.9738991036578777,
        0.976174142805504,
        0.9776446662759428,
        0.9753880673298558,
        0.9739320395732396,
        0.9738626433290803,
        0.9706114156073455,
        0.9736134710199037,
        0.9784739896637408,
        0.9788991098958879,
        0.9785064158035207,
        0.9764569693265651,
        0.97371708838439,
        0.9706725943369375,
        1.000762135079725,
        0.9732422365345704,
        0.9946968478690459,
        0.9863001159705805,
        0.9884010929867454,
        0.9812531549506672,
        0.9746025362384727,
        0.9807927692152028,
        0.9743514379262282,
        0.9731545838252328,
        0.9741939669226389,
        0.9802745890058672,
        0.9696656222360525,
        0.9818929903892304,
        0.9944394976686597,
        0.9745672421562185,
        0.9738286315690923,
        1.301146286626351,
        0.9733357011146353,
        0.9689214129925894,
        0.9748767543653479,
        0.9758073667208477,
        1.12491883077448,
        1.035316965377387,
        0.9767644388663563,
        0.9710774507802454,
        0.9724597283917622,
        1.089149996095369,
        0.973227279342697,
        0.9757711421337341,
        1.0938564163592,
        0.9962213062671275,
        1.030285432601032,
        0.9719370845628302,
        1.009790390703068,
        1.01700040391042,
        0.9733299109455832,
        0.9735679860189781,
        1.284833209624724,
        0.9748015543901094,
        0.9930323780748911,
        1.009841991324255,
        0.9881529497226736,
        0.9756202909439295,
        1.157726475735395,
        0.9937298212520654,
        0.9778251062355444,
        0.9839053051196107,
        0.9780573761206669,
        0.974941645277694,
        0.9745640989537651,
        0.9825989936939782,
        0.981278971744998,
        0.9950558974770333,
        0.9802443570378454,
        0.9744371155740869,
        1.107657919623974,
        0.9760117457693791,
        0.973231818368645,
        0.9784000296627657,
        0.9728295256882254,
        0.9757872560202854,
        0.9707390389422668,
        0.9787555370574416,
        0.9741217169515854,
        0.9738013265965239,
        0.9783973953781335,
        0.9785566795827656,
        0.9863531596114243,
        1.143800270316419,
        0.9781956874373358,
        0.974469623779497,
        0.9734385646596495,
        0.9733069234325896,
        0.9737461622558387,
        0.975704239420499,
        1.035321296605299,
        0.9754103917698936,
        0.9745916680709283,
        0.9736253672989456,
        0.9757755506382738,
        0.9750359128970179,
        0.9781450242667042,
        0.9749061791659573,
        0.9830216526925342,
        0.9746481158449204,
        1.043100445966777,
        0.9718517153131225,
        0.9765404540135243,
        1.004107075329558,
        0.9825631734011729,
        1.293408582147443,
        0.9764165697843239,
        1.017439641353726,
        0.998734725203573,
        0.9976690035597535,
        0.9824956961698922,
        0.973529578791365,
        0.9769966800557383,
        0.975975969492303,
        0.9769863246778901,
        0.9734955267361439,
        0.9768576937975163,
        0.975704239420499,
        0.9755391041907419,
        0.9685437545784213,
        1.009540774387772,
        0.9757574587300224,
        0.9745710361341613,
        0.9747049965380089,
        0.9732422365345704,
        0.97391029432644,
        0.9924170790933741,
        1.636532262362383,
        0.9736849389048471,
        0.974950694621393,
        0.9807635647849883,
        0.9765880184542557,
        0.9714274173735923,
        0.9828968245654227,
        0.9753948623246864,
        0.9752439784047425,
        0.9756914330130393,
        0.9756270687093819,
        0.9761611400613783,
        0.9732422365345704,
        0.9763711835837727,
        0.9741984563114522,
        0.9731150829345337,
        0.9773262684206195,
        0.9749066837682164,
        0.9769080217833518,
        0.9735255470166501,
        0.9749695660412526,
        0.9791864951658075,
        0.9702047849542945,
        0.9762201889893339,
        0.9737058702506756,
        0.9702664348081764,
        0.9736438566341049,
        0.9771776509316246,
        0.9755377048138383,
        0.9777050008024118,
        0.9762806378562723,
        0.9738111145526183,
        0.9748984730996488,
        0.9752825911447526,
        0.9750223216049697,
        0.9767700035629778,
        0.9731564191690312,
        0.9736248742193394,
        0.9741656284726995,
        0.9740097619077419,
        0.9754729078795172,
        0.9766971842913643,
        0.97579952845771,
        0.9733341185550674,
        0.9724315835984607,
        0.9766031771734145,
        0.9767179529316676,
        0.9776493164369432,
        0.9844414584278753,
        0.9739160161614155,
        0.9742926994189783,
        0.9686175704813955,
        0.9736707221388631,
        0.9778166164028046,
        0.9732422365345704,
        0.9736464162261049,
        0.9748477237768356,
        0.9740861770644003,
        0.9744349042959892,
        0.9721949116662563,
        0.9757932708330351,
        0.9767326626869179,
        0.9744647999175055,
        0.974590252605962,
        1.11791082210888,
        0.9748522291345205,
        0.9744522012221555,
        0.9738714391442093,
        0.9751673391593196,
        0.9739278193361441,
        0.975934440902269,
        0.9741947911956784,
        0.9736889516998667,
        0.974501494870697,
        0.9770696533890104,
        0.9751618114772623,
        0.9798854164088098,
        0.974447249473112,
        0.9744418405628781,
        0.9797986407851177,
        0.9753834410448352,
        0.9747152556988365,
        0.9753673211077709,
        0.9732159405729132,
        0.975468377692281,
        0.9921957200431363,
        0.9758512588809192,
        0.9764519659372941,
        0.973692405975579,
        0.9739685363715906,
        1.003508166332809,
        0.9711103832463892,
        0.9738902361895485,
        0.9747442262210646,
        0.9771936981593838,
        0.9762733632442961,
        0.9793721802857941,
        0.9787627091532126,
        0.9759976216032821,
        0.9803051444789892,
        0.97061372550536,
        0.9744966930224535,
        0.9756838167633176,
        0.9750931119614213,
        0.9804378080791663,
        0.9732422365345704,
        0.9751239017408232,
        0.9717192134979564,
        0.971715579234606,
        0.9743147996053801,
        0.9736251816257695,
        0.9739228874391889,
        0.9778847033635409,
        0.9677615679398919,
        0.9802975641153994,
        0.9743556122391414,
        0.9732422365345704,
        0.970447721102728,
        0.9731643248019877,
        0.9744735712193865,
        0.9695174179100252,
        0.9790049434970431,
        0.9754875302660518,
        0.9740065585846919,
        0.972456681292802,
        1.058132625473898,
        0.9754623325253057,
        0.9715834882113444,
        1.149666696754629,
        0.9922397786754242,
        0.9975040171416427,
        0.9930455606754302,
        0.976652111812085,
        1.171084408245297,
        1.000442976610401,
        1.8178921589613,
        1.031822175817346,
        0.9831490156484382,
        0.9895949788581737,
        1.008445136597261,
        0.9799244150097883,
        1.014563742321443,
        0.9948522839925563,
        1.074262597011032,
        1.00134296948314,
        1.007551974551504,
        1,
        1,
        1,
        1,
        1.002191063722954,
        0.9971816623537145,
        1.002666717727858
      ]
    ],
    "optimized null": [
      [
        0.999282209315183,
        0.9999999999999996,
        0.9999999999999973,
        1.000000000000002,
        0.9999999999999964,
        1,
        1.000000000000002,
        1.000000000000001,
        0.9999999999999991,
        0.9999999999999987,
        0.9999999999999973,
        0.9999999999999991,
        0.8901114507721225,
        1.036148452523026,
        1.00172867962778,
        1.006544273154755,
        0.9999069078079215,
        1.00496517770004,
        0.9988989214677585,
        1.047772499922978,
        0.994152692178073,
        1.025512145972521,
        0.9823456250630135,
        0.8856581788180864,
        0.9860165602887013,
        0.9936906303211039,
        0.8994598570336003,
        0.9270047945890368,
        1.039026136571649,
        1.034480652363334,
        1.703371807870608,
        0.970147937139296,
        0.9403653482887322,
        1.015923084825917,
        0.8798742268939839,
        0.9930049144662462,
        0.9556403455376142,
        0.9781243650524313,
        1.008876662543289,
        0.8862851643136797,
        0.8529314263892656,
        1.221191181372058,
        0.991058403681977,
        1.02627937173816,
        0.9945763352694009,
        1.026699634811294,
        0.9394115081103215,
        1.009074663911562,
        0.9933771578481663,
        0.9868798924311964,
        0.9777940036155571,
        1.02697828618333,
        1.003290925926993,
        1.052518822014797,
        0.995127713846956,
        0.9518373247941657,
        0.9142513502080877,
        1.017956894366784,
        0.8939087206516393,
        1.017471575965806,
        0.8486152717494222,
        1.069164947569857,
        1.005103022572014,
        0.9772040796560834,
        1.011843923440196,
        1.001312154145366,
        0.9870830294978287,
        0.993318135208032,
        1.006283794314236,
        1.01005059067863,
        1.001884228298602,
        0.9999999999999982,
        0.9658348699220601,
        0.9970460247646625,
        1.026114105402579,
        1.02796558693541,
        0.9915103358826782,
        1.00566207328869,
        1.010259221498545,
        0.8988855013205937,
        1.029790361019677,
        0.9729360650396617,
        0.9971458647098882,
        0.9885622248648337,
        1.057378964079069,
        0.9479856545567894,
        0.9278659383182768,
        1.023596881887604,
        1.006758005685545,
        0.8922358619676549,
        0.9846516558479017,
        0.9930153895503283,
        1.014811349356405,
        1.062727286480782,
        1.004673663287176,
        1.03971338518244,
        1.036198706777437,
        1.001121404391844,
        0.9470105999898392,
        0.99743295767063,
        1.025595920614437,
        1.025350043519478,
        1.030173910226155,
        1.033632860195174,
        1.019723098428748,
        0.9771243697698344,
        0.7946044865303489,
        0.9551276913300173,
        0.966725769230669,
        1.031734169845645,
        1.055643114417179,
        1.000095451331161,
        0.9953625713985284,
        1.012465570024021,
        1.024370975814261,
        1.029301929216015,
        1.028177900215231,
        1.001596614181226,
        1.032236936519166,
        1.037910180385301,
        1.007574218358442,
        1.017923834816522,
        1.015852200614933,
        1.02931584390289,
        1.00498115185125,
        1.054013967546065,
        1.051518793780028,
        0.9848292769950436,
        9.048257446468863,
        1.000718146775956,
        1.010959405989589,
        1.032951617653627,
        1.025902990368236,
        0.9119059040475844,
        0.9576845759298829,
        1.013943805041527,
        1.042250447626307,
        0.9702149514689173,
        0.9980351899849969,
        1.06493589175501,
        1.025989243588487,
        1.058960556722069,
        1.007127569117332,
        1.061456991777567,
        1.023709147742765,
        1.048867328700503,
        1.024684567728271,
        0.9779631684527409,
        0.9831192702045621,
        0.9761936649173677,
        1.013671541598214,
        0.9953750723412272,
        0.97630391689631,
        1.044894659891901,
        0.9435485637013435,
        1.092559956572265,
        0.9971789198167742,
        1.016859843873737,
        0.9418945085768828,
        0.9973196762794507,
        1.037171846848479,
        1.014015473093788,
        0.827658739757212,
        1.016481774051725,
        1.008925968066994,
        0.9537804248131725,
        1.006214460841565,
        0.9851285669409793,
        0.916249629442074,
        0.9611082195770086,
        0.9496919329487767,
        1.059642634111236,
        1.019516199051896,
        1.008049192196653,
        0.9425779379053242,
        1.003664467330244,
        0.9291451631563084,
        1.005868428055636,
        1.012901309637815,
        1.00982336807517,
        1.046552357020308,
        1.031965776560979,
        1.004493270231522,
        0.9248023227931585,
        1.046997214112701,
        0.9981378681886043,
        1.016279712585905,
        0.9923974875564355,
        0.9220972292828761,
        0.917744214136187,
        1.014537439869327,
        0.9805305693510437,
        0.9718123776815135,
        1.069054903388639,
        0.9923317180659306,
        1.022426043281096,
        1.023608711434542,
        0.9887320269888865,
        0.9437749189345311,
        1.019405862114757,
        1.025011561476457,
        1.033596744986533,
        1.026704949439424,
        0.9301729451941947,
        0.9947212510135146,
        0.8742507531069615,
        1.001674478209681,
        0.9781276577137245,
        1.031907208450987,
        0.9891681625513946,
        1.037619506016471,
        1.006726297475703,
        0.990628110198183,
        0.9592159580203341,
        1.038900512030652,
        0.9957031095527805,
        0.9150410878468359,
        1.010710647280828,
        1.003178148825709,
        0.9991488507944417,
        1.042726205719906,
        0.9451504771381398,
        0.9627535680939606,
        0.9300164149815532,
        0.9572779246465577,
        0.98553785924031,
        1.02251229044077,
        0.8019855952359011,
        1.046019174684547,
        0.9069482843532263,
        1.017232289371312,
        0.9624528695643696,
        0.9911312409364694,
        1.045790897910601,
        1.019860023343639,
        1.010243620870265,
        0.987824960042663,
        1.038360644547304,
        0.9664375981383856,
        1.02213159843706,
        0.970693792117678,
        0.961194123704744,
        1.038086092846607,
        1.072215729385893,
        0.9119382545111123,
        1.046371461932798,
        0.9850899800386043,
        1.02855583033734,
        0.9959891055709978,
        1.001646210133016,
        1.01220263529305,
        0.9922498227252752,
        0.9644242301631358,
        0.9002779967516954,
        0.9617797528079258,
        1.028171494214859,
        1.648640751947724,
        0.9964941722803254,
        1.013378437888651,
        1.027914669613238,
        1.030958025420626,
        0.8888158732926277,
        0.8884400249250342,
        1.004138340343365,
        1.009203098448323,
        1.014128229441946,
        1.056611345827521,
        0.9774263439837737,
        0.9625502791225644,
        1.005518351758015,
        1.020074342478228,
        1.001913595526283,
        1.007565918559481,
        0.9468513572673674,
        0.9794314973318013,
        0.977859125292036,
        1.082866617538762,
        0.9628095341087041,
        0.944751276681514,
        1.004197784078048,
        0.8751886901789951,
        1.002785575814249,
        0.9298384521652706,
        1.025547565154844,
        1.037229126235584,
        1.009627371282012,
        0.9850248756193467,
        1.002693025870731,
        0.8316488464965476,
        1.000407955556544,
        1.032728923548474,
        1.01826122150703,
        1.013757654307067,
        0.9964602753316234,
        1.000559247539381,
        1.043140797998311,
        0.9397854989630077,
        1.032456855315817,
        0.9118474175520761,
        1.073012284350334,
        0.9997898881252862,
        1.006328549716846,
        0.9927683935224355,
        0.9731042242788782,
        0.9777894346778171,
        1.028200923227033,
        1.031224102205937,
        0.9919521232953958,
        1.068933678397525,
        1.018081297194001,
        0.9666436679552293,
        1.019302315339445,
        0.9722107621833059,
        0.9911690640690684,
        1.030656437665354,
        0.9884259326087645,
        0.989520943743732,
        0.9959052315287568,
        1.002718110847619,
        1.000996488970847,
        1.038801381298098,
        0.9674516170851567,
        0.9726436986347705,
        0.9817882517757915,
        1.029851293495611,
        1.004916248303301,
        0.9528014577930392,
        1.049389537562762,
        1.014230829138409,
        1.007163427748592,
        0.9883063063139571,
        1.054482702391053,
        1.031546117245645,
        1.041541104970083,
        1,
        0.9531981314082209,
        1.038641372967871,
        0.9834767522332655,
        1.034808616164721,
        0.9986360270076207,
        0.9924432151428713,
        0.9707326139607952,
        1.003655700532393,
        1.027622103201777,
        1.031369744380724,
        1.037329176868882,
        1.007067108478832,
        0.9927361324820709,
        1.00751285455112,
        0.9892301130796123,
        0.9778743095657552,
        0.9716841808483304,
        0.9999357644963847,
        0.991010904982056,
        0.9868026243680702,
        0.9255108113691992,
        1.020528798430665,
        1.022412974440706,
        0.9567683619038573,
        0.9914013575083044,
        0.8541840821724312,
        0.997029741394995,
        0.8631492137483198,
        1.002840148645596,
        0.9632015573192201,
        1.00131982294958,
        0.9399074115779196,
        1.01178684585742,
        0.9955234508781083,
        1.011925102506913,
        0.9739612704395051,
        1.011789655764972,
        1.011275364404352,
        1.004307995379528,
        0.982890182212526,
        1.016629157158796,
        0.9855628615716963,
        0.9823355962353536,
        0.8431019874088171,
        1.007657649793395,
        1.007679258988264,
        0.9436463924527112,
        1.043893040323391,
        0.9160235549448652,
        1.022408662702559,
        1.740921414401536,
        0.9898889263621505,
        0.995646190717322,
        1.022381699789745,
        1.017195605423184,
        0.9778720982373531,
        0.9926391683525317,
        1.07644493974528,
        1.002284752838294,
        0.8491689962620103,
        1.001785913535369,
        0.8475929049990036,
        1.059543241614451,
        1.02416432679916,
        1.026361213406248,
        0.9953029481586807,
        1.007399824558958,
        0.9618759501185429,
        0.991783352228243,
        0.9656781055387682,
        0.9918409754956264,
        1.000215926930885,
        1.027654659989092,
        1.113842159511101,
        0.9900874487564961,
        1.011259606276626,
        0.9579839214773469,
        0.9022381505605864,
        1.046142864123619,
        0.9777840656899116,
        0.9059866175877265,
        0.9852734495812768,
        0.9620085587999337,
        1.039449736366939,
        1.005540022331306,
        1.088208879046094,
        0.9717258860258324,
        1.002784866322256,
        0.9496758935320863,
        0.9876837475787813,
        13.4698620173271,
        1.006504965235358,
        1.136478779057233,
        0.9935916123806309,
        0.920150133932334,
        1.021299431351811,
        1.044242395052774,
        1.061642070894037,
        1.020039034888579,
        0.9517328476191801,
        0.9880056601569571,
        0.9915782711826083,
        0.9987502770583314,
        0.9969750708032799,
        0.8861014246495468,
        0.9926833840326335,
        0.9986852635196605,
        0.9670429915075196,
        0.9872928617593747,
        0.9432647739701269,
        0.9932218605933046,
        0.9794822952945152,
        1.010925901536776,
        1.038683332906201,
        0.9880705752706659,
        1.002102240921591,
        0.9621336753519556,
        1.01150220986701,
        1.016962701251025,
        0.9918489939408184,
        1.001485314724715,
        0.9250424437124117,
        0.8481640940806504,
        1.008012833991769,
        1.016669944894978,
        1.006544734817377,
        0.9984655036817672,
        1.01272795436844,
        1.007843070494918,
        0.9937598685330046,
        1.00063615700373,
        1.01155587285143,
        1.0313614850078,
        1.022692680070477,
        0.9492884157484397,
        1.043463836937423,
        1.037163255611744,
        0.9854353118043028,
        0.9734388694813634,
        1.019848388703518,
        1.006677517415002,
        0.9971333816665264,
        1.013499504538354,
        0.9725588571881393,
        0.9885663603775823,
        1.048396112201034,
        1.074869656134438,
        1.016521144073413,
        1.011356186728888,
        0.9991795937550609,
        0.9975334625403042,
        0.9969437810460915,
        1.01103623296262,
        0.9945242571593111,
        1.012554612176453,
        1.000335528672698,
        0.965569531663557,
        1.11118287605411,
        0.9952371569127154,
        1.023296803500649,
        0.8816868737411235,
        0.9937305399521498,
        0.9967620414621384,
        0.9310085083425632,
        1.001802559459261,
        1.061265639054704,
        1.028509429177546,
        0.9775549104061404,
        1.010127204410266,
        1.033092429510973,
        1.032035136806531,
        0.986523279252447,
        1.00510860230541,
        1.01127667548083,
        0.8954480309739015,
        1.054946489737828,
        1.032697429164227,
        0.9751622668612441,
        0.9424579719697835,
        1.028903475413054,
        1.039882264242293,
        1.004942921289612,
        0.9441746798018285,
        1.020289386163468,
        0.9518781546451409,
        0.9956710737824865,
        0.9872212295685389,
        1.01231502117622,
        1.001802559459261,
        0.9306180533039552,
        0.9845916791489865,
        0.9423724692173462,
        1.021169672861567,
        1.0239508592498,
        1.009797808026762,
        0.9747319582936464,
        1.025546604959704,
        1.079335732149827,
        0.9821189232518293,
        0.9960885076352214,
        0.9935847958391854,
        0.9513875078906939,
        1.012821772780984,
        1.022034020222936,
        1.007895621701021,
        0.9772376331038645,
        1.024847951064587,
        0.9710121399965538,
        0.979110545210486,
        0.9840499689425715,
        0.9933718649380034,
        1.923830884726096,
        1.006504965235358,
        1.001626269324258,
        1.016657138945965,
        0.9992972931242892,
        1.052989343068399,
        0.9224604177391831,
        1.002904692692998,
        1.004025393564755,
        2.357826262753148,
        0.9676369423901049,
        0.9128450747845565,
        0.9310928690646592,
        0.9067045690504365,
        1.303932730687021,
        0.857989510252745,
        0.9960213488351174,
        1.003825151877752,
        1.053605993724186,
        0.9001732523522896,
        1.022736659039492,
        1.00585414835313,
        1.013305871279162,
        1.035054321083352,
        1.04411212751587,
        0.8508769148186814,
        0.9776596201509539,
        1.008724550912039,
        0.9263456236673089,
        1.01220263529305,
        0.977934180970506,
        1.00701218821334,
        0.8026149453729741,
        1.005052413440545,
        1.052785174013716,
        1.002225102096393,
        0.9122893315277535,
        1.0339438228318,
        1.043703532889224,
        0.9729432905213901,
        0.9446725581363646,
        1.292511231720085,
        0.9691929727950773,
        1.026994062654904,
        1.00841432015497,
        1.032896434933139,
        0.9954047892641043,
        1.012462362794329,
        1.013131231335139,
        0.9162118471694968,
        0.9947957687510361,
        1.017238538702221,
        1.051403678533866,
        1.021783903578122,
        0.9641069295926756,
        1.063507060914527,
        1.008262333639375,
        10.35493569481395,
        0.9919639184178594,
        1.020613274368979,
        0.9132278286259541,
        0.997756055608613,
        0.9334719463941166,
        1.013298286864114,
        1.026726947372268,
        0.9658603456770818,
        0.9412618203406126,
        1.041791393182712,
        0.997932512377862,
        0.8043576291282605,
        1.007999473909734,
        1.052506107149546,
        1.026535264058382,
        0.979399067388375,
        0.9989297606667891,
        0.989718365342093,
        1.006150371374522,
        0.9827470126502127,
        1.016267842081288,
        1.239037868410671,
        1.03990168254584,
        1.021779577377107,
        1.022237664228696,
        1.021210083971856,
        1.002466472867851,
        1.020391428279499,
        1.016920465675192,
        1.033440328015976,
        0.9809187278924884,
        0.9976200364286903,
        1.0375818158574,
        1.016666277441302,
        1.013005215197791,
        0.971528119104055,
        1.001513495288662,
        0.9475996495282891,
        1.007300682746267,
        0.8952726783670868,
        1.014778422869076,
        0.8918674466748358,
        1.01509955377949,
        1.015123980678724,
        1.010675592769537,
        1.011156931060899,
        0.8626101774593302,
        1.005002138311407,
        0.9253801172971333,
        1.003731452121618,
        1.010008192374649,
        1.119002149204354,
        1.030124723104242,
        1.004248005649216,
        1.037395604859912,
        1.051574091672884,
        1.001753713496726,
        1.004446464680583,
        0.9563547222268446,
        1.005466998473847,
        1.054030745502869,
        1.02085093827444,
        1.007146753576366,
        0.9979982029216429,
        1.068371289371385,
        1.002649292485163,
        0.9827939601690385,
        1.001605452929208,
        1.032449492583581,
        0.8757625635308424,
        1.034446269573318,
        0.9889031091093664,
        1.024786448362172,
        1.013832750193882,
        0.9714287226223839,
        1.00151814336294,
        0.9938120482928599,
        0.9586741385048811,
        0.9508177708235492,
        1.020674812375441,
        0.9680504563349688,
        0.9886959050100486,
        1.028790786501135,
        1.027655332650561,
        1.014336259788075,
        1.047655570402203,
        0.9575513177574358,
        0.9953781798490118,
        0.9896023001137132,
        1.057708259905823,
        0.9976454125414622,
        0.9937853081596552,
        0.9718634470603994,
        0.9541080780088124,
        0.9636538178314128,
        1.018380820137162,
        1.05680991318043,
        0.9667385897693362,
        1.011286109059059,
        0.9838708777056305,
        1.016557350511998,
        1.02797890151866,
        1.01788186086193,
        0.9986706231440279,
        1.005302784692909,
        0.8798377269522742,
        0.9589619731234247,
        0.9993970634822904,
        1.012392366951102,
        1.00738702483891,
        0.8357683896760454,
        0.9682780167254593,
        0.8781699918324862,
        0.9780864305617883,
        1.002105941275313,
        1.005402161192953,
        0.9282294896075453,
        0.9843619857478859,
        0.9913290845712761,
        1.042052954064585,
        1.037694944583369,
        1.013183948855301,
        1.003424280762515,
        1.026107237105573,
        0.8982031330725664,
        0.8680022633079756,
        1.010937603500332,
        0.9919797927175901,
        1.012874287161817,
        1.003082170910254,
        0.9676096228359943,
        1.01158540900341,
        0.9988728019353393,
        1.025100564830768,
        1.021162595846498,
        0.9919623450589955,
        1.016683981349801,
        1.00073496836536,
        1.024268403471193,
        0.9918186932511176,
        0.8698073144853228,
        1.002785575814249,
        1.047796901759178,
        0.9973247786254474,
        1.017695049155475,
        1.012794025469191,
        1.034497515732532,
        0.9887792318443146,
        1.003154574306004,
        0.9923052081718361,
        0.9838789246795233,
        1.00792053841237,
        1.006367247034431,
        1.002561963423173,
        1.013010723194726,
        0.9867185076565625,
        1.015193745604275,
        0.9316578030472755,
        0.9986158667301213,
        0.9980632999651441,
        1.025364546880178,
        0.9909326629349948,
        0.8502412173620357,
        0.8484031963881923,
        0.9726315841803045,
        0.9911044665588582,
        0.9883924343194405,
        0.9927415320727025,
        1.017747710141249,
        0.9804928403849298,
        0.9948046082176888,
        1.011809886186808,
        0.9284610288376328,
        1.043288001147399,
        1.059317871811128,
        0.9645928411176744,
        0.9829908997074742,
        1.022942120094815,
        0.9562380259259176,
        0.9807842673238956,
        1.045674178239144,
        0.9468949886696035,
        0.9540713253262516,
        1.008618527983248,
        1.14011957456447,
        0.8953184840354999,
        1.017788577340022,
        1.014139149134647,
        0.9811758379214359,
        0.9760258834223228,
        1.010636111927489,
        0.9977551165598458,
        1.004253671142462,
        0.9774692000733516,
        0.9917228035671319,
        1.001192825241416,
        1.085075536364273,
        0.9838128112400641,
        1.003555919734139,
        1.005358061972863,
        1.021346467394547,
        1.035030846542446,
        1.011873109748864,
        0.9924697595661653,
        1.022086537053788,
        1.018649141052522,
        1.015910897859932,
        1.040467371257051,
        0.9578815149968318,
        1.020610758497897,
        1.018229825456845,
        1.013083923799877,
        1.014491754877089,
        1.014916215046185,
        1.019248942612861,
        0.9984880364163942,
        0.9983762965410794,
        0.9963665804961646,
        1.010313726711915,
        0.990398785706737,
        0.9952898209572641,
        1.039748504082648,
        1.004307476601753,
        1.00315380697883,
        1.035487230116985,
        1.000694176721938,
        0.8539264293067108,
        1.028589379469522,
        1.020578670536349,
        0.9363848386225728,
        0.9965888787502603,
        1.30118489436722,
        1.031922984911886,
        0.9939209540271967,
        0.9953705126010617,
        0.9935781832336096,
        0.9751384228040338,
        1.028557632086207,
        0.9454784013632518,
        1.003052140389424,
        0.9616576525660947,
        1.014825581423874,
        1.010799993719929,
        0.9984880364163942,
        1.003282667895318,
        0.9468579075542052,
        1.026182485574563,
        0.998487418761402,
        0.9966519694766924,
        0.8663511424288938,
        1.002785575814249,
        1.007670895092739,
        0.9012660882280906,
        1.27584467520406,
        1.00068172320274,
        1.02307284168969,
        1.018605270196759,
        0.9557047213216149,
        1.013686201538462,
        1.028182011462395,
        0.9998255511806842,
        1.022266560616765,
        0.9915293153675062,
        1.00033317446345,
        1.009978969991632,
        1.002785575814249,
        1.028397767027164,
        1.015164268406283,
        1.0110095696874,
        1.0477619502992,
        1.005486437664516,
        1.026303026733238,
        0.9818447304407586,
        0.9953854866921138,
        0.9288005876179235,
        0.9855395870279868,
        1.012463968578423,
        1.008567801200179,
        1.036139831126742,
        1.024629859674705,
        1.008511530029232,
        1.000275986982157,
        1.005545963776288,
        1.001035268316068,
        1.01608974683105,
        1.026894658018067,
        1.026046789043362,
        0.9832648980309427,
        0.9789784688698944,
        1.010338338270615,
        1.026876254110495,
        1.012861907483162,
        1.033485773565237,
        1.015326073776225,
        1.011641959940409,
        0.9960200331338096,
        1.000797667840716,
        0.9857976614568429,
        1.001052962298091,
        1.045457581083787,
        1.0307865399292,
        1.047483465817092,
        1.006031971780698,
        0.8899905281255353,
        1.001007056484725,
        0.9975388598235948,
        1.008789673130872,
        1.002785575814249,
        1.002541814476471,
        1.001954165636109,
        1.045732699563935,
        1.000073752759999,
        1.009788250490367,
        1.001612809731208,
        0.9889338310529926,
        1.010097355749423,
        0.992458471411927,
        1.151769744318169,
        1.031866331754552,
        1.032385290285423,
        1.009059850639781,
        0.9827641387071702,
        1.010755117010073,
        0.9771598429731511,
        1.008750662827954,
        0.9989717700194725,
        1.039258879605267,
        1.000920592661537,
        1.022829955270755,
        1.007676468060672,
        0.9783233013197612,
        1.02207933034062,
        1.015834968823009,
        0.9940211596975319,
        0.9576580149359128,
        0.9992089842086713,
        1.04676989279613,
        0.9964864574761113,
        0.9397136568609842,
        1.023119422197462,
        0.978434293948788,
        0.9994467874212627,
        1.034909820671672,
        0.999482086676329,
        1.008630099874485,
        1.035759517901139,
        1.00441803437822,
        1.041293643108683,
        0.9869028884938335,
        1.003260244046622,
        0.9829209608441863,
        0.9914693119617233,
        1.016610000317079,
        1.007553828855871,
        0.9934094140229074,
        0.9962645163699769,
        0.9953401902696001,
        0.9948648888144908,
        1.002785575814249,
        0.9626582657209569,
        1.044039215438847,
        0.9936035688215562,
        0.9663384185382887,
        1.001486687592512,
        1.008248848608316,
        0.94069236318047,
        0.9963349550536946,
        1.018490764099359,
        1.005124588366613,
        1.002785575814249,
        0.9963617658758138,
        1.02417615849469,
        0.9679528340275491,
        1.004406168563496,
        0.9800418699312903,
        1.008334070925449,
        1.035070450164078,
        0.9816426489276652,
        1.025724698748854,
        1.023208727841962,
        1.030520211211365,
        1.140359069581084,
        0.9557120580921953,
        0.9523975346314417,
        0.9455610112772593,
        0.9690791715610239,
        0.8862400538869472,
        0.9926475438005975,
        1.432691683037036,
        1.012548626345027,
        1.020602341897874,
        1.023048468849999,
        0.9653488082081537,
        1.009252895119174,
        1.049347263207186,
        0.9659793461248724,
        0.9896780484150962,
        0.9868391497337184,
        0.9907845806314193,
        0.9999999999999982,
        0.9999999999999982,
        1.000000000000001,
        0.9999999999999991,
        1.003218937146129,
        1.007725002905307,
        0.9915490369914631
      ]
    ]
  },
  "Site Log Likelihood": {
    "constrained": [
      [
        -6.989880081745136,
        -3.57740332882189,
        -3.767427771806062,
        -3.973567794991385,
        -4.192528527922105,
        -4.870299561316764,
        -3.973567794991385,
        -4.680346391710116,
        -3.856613657511473,
        -3.779440863369719,
        -3.948421931084752,
        -3.679974983881638,
        -31.17602441586051,
        -20.05292963697561,
        -12.28215955792532,
        -9.427532727152354,
        -9.018805100016102,
        -12.96426001439594,
        -21.4643187451173,
        -29.50227708721928,
        -19.29329502063964,
        -33.88236967545325,
        -35.39497998793292,
        -27.02309395667246,
        -32.3800083913,
        -48.06128105210016,
        -45.05212692171031,
        -37.29393017074374,
        -39.7574513211734,
        -38.96827558878985,
        -54.75332376279335,
        -43.86990207265589,
        -46.40418189661715,
        -35.70633248013553,
        -36.79746388386765,
        -42.78667487025616,
        -35.32218842267814,
        -17.35741904495503,
        -31.69845455062681,
        -37.57598499075661,
        -31.63212297970447,
        -33.09171992398167,
        -19.66567132585424,
        -38.194361535345,
        -35.33958487908866,
        -35.23661272039365,
        -41.30396041152898,
        -51.46839141308607,
        -31.96769203033448,
        -35.42873044744494,
        -28.99355757975843,
        -36.72021353171679,
        -39.78855408558077,
        -42.94824348028855,
        -35.28244462751559,
        -24.61494201639318,
        -41.46759291926367,
        -29.1190461210947,
        -50.60534397625677,
        -37.22258743631421,
        -23.41584895022626,
        -43.91786679370113,
        -23.31730685819556,
        -39.75194702822157,
        -41.27233538741411,
        -19.92804830733833,
        -17.49060504403852,
        -16.86222696861866,
        -12.91834253917662,
        -13.08865921849537,
        -12.70340141659895,
        -4.192528527922105,
        -40.69011258886641,
        -34.26344491551719,
        -21.65054583952461,
        -28.66618663819762,
        -21.13399280153376,
        -10.76095034153946,
        -41.85574314894973,
        -34.45603336605785,
        -41.18101850337285,
        -46.28174724510364,
        -9.908023786750853,
        -10.97243603712924,
        -32.0643868896324,
        -51.28984032320418,
        -41.31178778324939,
        -24.06673815758825,
        -20.26697835897616,
        -32.20070822700536,
        -31.94422033738704,
        -17.25255570937013,
        -28.49763518708199,
        -47.66586819898212,
        -23.70489815806511,
        -35.11502063575796,
        -49.10616098877251,
        -32.02969978717854,
        -36.61315475957157,
        -24.20245280247608,
        -22.92439922138058,
        -27.48477752299529,
        -49.53863790165431,
        -11.10168382314441,
        -50.57817182009637,
        -23.72889710801324,
        -37.15228963067432,
        -24.85815845828278,
        -32.45454575838534,
        -38.66285262604786,
        -46.23678369923579,
        -41.53875222713889,
        -15.93234849607954,
        -22.73679957739336,
        -38.92161950519505,
        -41.26105286965018,
        -40.36998078691992,
        -41.55553396618429,
        -37.80783373649003,
        -25.60598886456245,
        -31.20099297873997,
        -51.48116169240541,
        -21.4576355887197,
        -33.30504108460151,
        -35.47948555971762,
        -41.29370715328754,
        -45.65453565483168,
        -29.26963991382289,
        -59.25077501253548,
        -14.81523815624287,
        -31.69463000073482,
        -35.65761452176476,
        -22.12229242452976,
        -30.27415021359074,
        -49.94209639061324,
        -27.9738742797557,
        -37.34244060701311,
        -29.20684601223353,
        -43.29714327606475,
        -45.25731007919578,
        -31.90412833655929,
        -45.97629911966443,
        -29.23765772892834,
        -17.92477804262677,
        -44.17892123609948,
        -55.9349173769903,
        -18.71509462796057,
        -17.97635904327325,
        -23.53446770453389,
        -20.25475514418341,
        -33.06762879962204,
        -18.44372334572401,
        -23.18193251886388,
        -19.61194955144972,
        -55.38682023436077,
        -51.95278430247645,
        -28.88094994446835,
        -36.28675075113939,
        -40.87374086791844,
        -31.7867313199623,
        -25.84923003295935,
        -20.49778809343618,
        -50.23700721201921,
        -23.84620576284439,
        -28.62581094121793,
        -42.84055919189527,
        -16.8478124698718,
        -16.49357607766261,
        -34.37203218975798,
        -30.85583290754572,
        -25.21695338352773,
        -30.64008863207022,
        -31.13015824893662,
        -41.60153131283788,
        -61.71213026040191,
        -13.48298643465098,
        -54.450281610401,
        -17.81685492379943,
        -38.35927701680274,
        -50.75377797961301,
        -19.27966784171813,
        -46.8261867420125,
        -31.22391043745931,
        -45.54873147810965,
        -27.90488827044393,
        -17.90098511588447,
        -29.55560816969448,
        -41.20040054369711,
        -25.51365849900616,
        -47.19358234198532,
        -27.71333452596658,
        -19.3256386659403,
        -47.77974157851221,
        -41.4752049828196,
        -24.62789858314554,
        -16.6837551799143,
        -22.84447861464339,
        -39.9111350926517,
        -42.45038866073362,
        -21.04271094601302,
        -36.42738228236735,
        -13.71491667872678,
        -40.48210568637815,
        -44.95661218942625,
        -39.49178448390445,
        -39.91563430116387,
        -38.08412708012517,
        -25.485193278635,
        -21.85059253117346,
        -37.00188579192216,
        -19.42055704030307,
        -31.72947172785578,
        -27.41727202234431,
        -13.64617074687902,
        -32.64389134352485,
        -23.23128287970473,
        -44.97230065429537,
        -19.16368452628157,
        -40.96124446306559,
        -36.27128224795875,
        -25.36847642012266,
        -49.41331312413311,
        -28.69930058245554,
        -52.85059280516178,
        -36.90139657216243,
        -20.44133670805509,
        -58.27032355516636,
        -44.45989021712683,
        -38.54223554052729,
        -44.18635063488358,
        -10.16834245986279,
        -44.00097695169089,
        -25.58933654268133,
        -24.60243519038827,
        -18.10368352761465,
        -22.3322715082938,
        -15.39856410475331,
        -19.47815243170172,
        -39.07743837702824,
        -33.36089716496075,
        -28.3958722093386,
        -48.46553280714063,
        -15.11582626920879,
        -45.57601599797324,
        -50.7495291326881,
        -22.5834738687921,
        -12.70034590257888,
        -31.47325912555224,
        -28.30509483001287,
        -36.88248552852315,
        -9.95062459599709,
        -37.51555447365541,
        -37.77988902057135,
        -43.48222928151689,
        -44.6081187639365,
        -11.0069709479493,
        -53.59339280411304,
        -28.00524194096902,
        -17.46186734341444,
        -29.38892357943299,
        -27.90000376950859,
        -22.07937197344954,
        -25.50057262641122,
        -24.5825656181912,
        -42.33880504897587,
        -22.99675842692755,
        -23.9106656287559,
        -34.40709966174411,
        -33.34823579526618,
        -20.50533641882286,
        -32.914611615746,
        -45.11044666878097,
        -36.31436782421684,
        -24.77591298291307,
        -42.46175539489073,
        -45.38117532660934,
        -29.65870744478028,
        -32.43378139122235,
        -57.76818411437998,
        -16.58956774039407,
        -41.51288500227398,
        -7.70057719685274,
        -28.23621792888692,
        -31.59672301924837,
        -34.62924727574093,
        -16.94103293940035,
        -26.77559407170957,
        -38.12632445592453,
        -26.90048436202848,
        -49.64031047181921,
        -46.77471078386754,
        -40.20901627225984,
        -26.76097940277129,
        -28.63084092482192,
        -44.53541719058683,
        -35.28553815195924,
        -21.2894955388024,
        -30.85997893811254,
        -28.16077719641594,
        -40.53886160329427,
        -26.13819420463992,
        -39.00616278676023,
        -30.18117557432816,
        -47.79065699559774,
        -59.66329192975785,
        -40.46173323006635,
        -38.32848400559885,
        -26.21219921014066,
        -36.7837633349218,
        -38.8481446002161,
        -31.79585539608052,
        -30.22483586782177,
        -28.88420613203083,
        -49.61112863705618,
        -35.670803795132,
        -27.38368038850074,
        -13.2081833811978,
        -6.624743499981763,
        -16.77874586450522,
        -36.72150203685637,
        -30.80770689900834,
        -43.11956173594378,
        -41.19324638471753,
        -30.85386571236414,
        -22.97908519659028,
        -23.61186306012717,
        -29.11457078715646,
        -44.17588058065824,
        -27.2944736731374,
        -39.03143958940984,
        -51.51869699016417,
        -36.44523629134473,
        -34.03147983785639,
        -42.9092568500277,
        -3.790204244856192,
        -56.58013881066663,
        -44.7847304180564,
        -38.58893578301265,
        -29.97688244934681,
        -29.07005083404201,
        -38.1561061894673,
        -32.85815173685641,
        -20.4330124651831,
        -34.62645287381984,
        -22.59144111353887,
        -24.4640106074761,
        -34.20589894672449,
        -39.8535922760577,
        -36.37315397483393,
        -48.72472365303005,
        -34.85926634976519,
        -28.57296439041964,
        -25.29145822316482,
        -43.93674554678627,
        -59.15036813968729,
        -20.36089389777413,
        -31.45125823890275,
        -16.55096097247281,
        -50.26525014477079,
        -42.36875487032978,
        -33.92124518021772,
        -46.1901102296491,
        -41.59886989394923,
        -39.10399248153198,
        -25.79042125568679,
        -32.78376437188307,
        -37.13897326768706,
        -23.51306315880503,
        -14.98845198457559,
        -44.78205167952904,
        -41.55311198110591,
        -25.41372587182944,
        -39.24072694490258,
        -19.54138877998659,
        -38.17920760300638,
        -17.16137105126437,
        -14.9273585985648,
        -43.4308150496437,
        -60.13079392551338,
        -19.98912111949542,
        -45.81743460264778,
        -20.53216681437651,
        -38.3254761601075,
        -54.39492980555209,
        -32.03717780275429,
        -61.70123821617608,
        -53.23982190191275,
        -52.48214574266198,
        -38.66120964110672,
        -11.92914856183763,
        -38.7980600185726,
        -38.83230659715105,
        -45.85051237006731,
        -42.39808601862995,
        -37.52569951634855,
        -36.58185826795945,
        -34.58252709350107,
        -34.15112883298571,
        -18.44935116772108,
        -50.04680944723997,
        -29.85649012130592,
        -35.94775275997075,
        -40.10314522614473,
        -13.18860371208721,
        -44.6113932326448,
        -26.80903169652647,
        -39.75755185984342,
        -34.88374267739583,
        -22.12427249118841,
        -26.07875931266288,
        -25.38579662116179,
        -29.24923814614251,
        -36.15259462337518,
        -28.49749641727574,
        -39.66940807683359,
        -37.55078879757319,
        -53.65186264598193,
        -46.55255091817882,
        -27.35260444527961,
        -54.50408043600078,
        -31.75724035382519,
        -33.65872949574876,
        -8.90127453083965,
        -26.85021367526195,
        -14.82440764998198,
        -54.35772630792849,
        -9.433216250143643,
        -52.16526387911003,
        -14.45776214191959,
        -51.577230511648,
        -40.94742416306224,
        -16.37998939840598,
        -44.8036174822515,
        -11.40345226068177,
        -53.13830186829902,
        -19.6065882873233,
        -19.06568513219064,
        -31.41853587922704,
        -11.25414896459115,
        -31.43090329607535,
        -26.79638098303137,
        -38.22295998985152,
        -29.96447398799118,
        -26.51759721539038,
        -51.22684469743476,
        -29.30774679090721,
        -44.75985501713029,
        -22.00902697921129,
        -46.97439239955669,
        -55.90202264328288,
        -15.26070263013061,
        -28.9462534546826,
        -23.64172552006126,
        -30.04200513564896,
        -43.52596464104609,
        -22.43899535474522,
        -55.59943158774834,
        -53.68169217308623,
        -11.52535782796923,
        -41.47924046666628,
        -15.88541694233299,
        -17.12871734955048,
        -18.49437216435904,
        -23.82752275212844,
        -24.72721353909585,
        -46.36501626967681,
        -20.09349647155243,
        -28.7088891781766,
        -23.18342649011557,
        -22.86420531135796,
        -29.80017363612076,
        -29.64261549391199,
        -25.76206661898131,
        -45.10530567795397,
        -19.97286937379719,
        -54.47412542176381,
        -26.46612923612708,
        -40.5899602827451,
        -49.2878095238298,
        -24.91620526289833,
        -41.34571685610958,
        -36.70233495511462,
        -24.16589236951362,
        -14.60431777344784,
        -48.47210233219899,
        -36.63264319648295,
        -18.69321458266228,
        -22.54459226336544,
        -29.40041663554327,
        -41.32896222704892,
        -27.77198052673485,
        -33.41514671319415,
        -48.02747111950835,
        -45.2699139095002,
        -17.5021511852428,
        -44.15479798832267,
        -30.54591400284369,
        -48.55709108735001,
        -55.10475452013821,
        -8.180429682334882,
        -33.68237894572858,
        -15.07064215296783,
        -34.38485922571442,
        -50.76265006882883,
        -20.64963023868434,
        -40.90353827188722,
        -36.09830483340253,
        -37.36975893541809,
        -32.52166065030229,
        -16.0028927693592,
        -40.26867609769546,
        -26.70933776727323,
        -31.19693112738433,
        -47.52223747420843,
        -22.68666021706949,
        -19.71995611581161,
        -31.20994772769662,
        -44.75190647800846,
        -20.42732182007542,
        -38.43529617368275,
        -14.73043338744621,
        -42.68003307392632,
        -35.19778880375983,
        -8.180429682334882,
        -30.36677109476547,
        -19.18802281141044,
        -47.43067249520572,
        -43.66986137773402,
        -19.93298904380245,
        -23.37133413965941,
        -55.09346564826986,
        -41.0672525876206,
        -31.83454162543103,
        -16.67497912505768,
        -40.46799271652719,
        -16.90021235941928,
        -23.81371882446742,
        -41.80471599832702,
        -23.27307291213793,
        -22.0488878721951,
        -40.14089200929043,
        -35.28842282094759,
        -32.5164000210069,
        -46.94825895190196,
        -30.80817365916804,
        -34.87588563280999,
        -50.55829927360791,
        -9.433216250143643,
        -43.56424781428857,
        -20.4807998660231,
        -37.77824107277518,
        -39.38081079409733,
        -37.51875899024434,
        -7.867265469860282,
        -22.6483867426442,
        -47.97270091882201,
        -37.35944462750806,
        -49.354043373094,
        -35.9968880290518,
        -45.89385185010584,
        -52.58670080105929,
        -18.11095302075823,
        -31.00310055931253,
        -30.2682910060108,
        -18.2443449917011,
        -32.09762725834673,
        -27.46190419723639,
        -22.17329406423067,
        -40.40187702340334,
        -34.51791753688152,
        -24.07345821336342,
        -29.52436669895645,
        -27.16515793433559,
        -45.55783666601308,
        -55.08038965308082,
        -9.95062459599709,
        -53.48506866280813,
        -16.71457638630369,
        -40.4491489777353,
        -13.47373189132965,
        -59.00188550324963,
        -48.2866758392348,
        -42.1352385808841,
        -42.86694477334161,
        -24.85458348526404,
        -21.70678556314517,
        -39.21231793054558,
        -53.52091420006126,
        -19.08869265735635,
        -19.66271843220495,
        -18.51221672232882,
        -33.08380117439335,
        -42.29895731492257,
        -17.31288780663599,
        -29.93576067319527,
        -47.34128912760479,
        -30.24572381293416,
        -40.28662419832666,
        -42.18147102474377,
        -30.59307875851909,
        -54.39043099876999,
        -36.30420567907218,
        -46.40594153910344,
        -41.24470338340114,
        -26.25020469390373,
        -35.45602982521226,
        -25.6535705098788,
        -11.56912490634103,
        -32.20495301659601,
        -37.53768649830366,
        -37.30169653811377,
        -50.04644048020899,
        -54.86309783538995,
        -33.28970802100708,
        -22.37129200090691,
        -50.02641899742119,
        -9.499063180661564,
        -30.67545096280165,
        -20.79225440116717,
        -18.12306995014387,
        -16.24722984543497,
        -25.83096510568315,
        -30.38133636822313,
        -19.3511320976987,
        -24.82016862760215,
        -50.5649622350723,
        -42.42472178869725,
        -16.98344108436548,
        -33.51559421518777,
        -58.12638432635844,
        -23.82719391393377,
        -28.1623773278417,
        -47.83881613809579,
        -28.42891154158653,
        -25.22816950722751,
        -48.79670331835963,
        -48.14410449889218,
        -28.91325414599008,
        -23.8932934199103,
        -22.39023954353487,
        -23.87236790252629,
        -40.21682280918564,
        -14.82827960668495,
        -31.67804801623524,
        -34.43125590493454,
        -32.70648412254349,
        -21.4280873060718,
        -34.05224130319255,
        -25.92026553165152,
        -19.80739059899388,
        -40.82514745269845,
        -17.53474586112961,
        -21.25164543019549,
        -33.18382908970352,
        -34.47158272069263,
        -29.15792928739382,
        -13.43463653176852,
        -47.68697614062388,
        -30.96343789738137,
        -56.85698758808963,
        -14.88279096311515,
        -8.501921721922091,
        -14.01974379067346,
        -17.35968063733035,
        -33.4530499710943,
        -38.35309726981448,
        -33.95464855075645,
        -37.84369532929774,
        -29.90471212492961,
        -13.86943786850491,
        -28.48587510133809,
        -32.01015797032927,
        -15.31729236375848,
        -36.62624469479934,
        -44.0227426715038,
        -26.28001488255973,
        -28.27814587916799,
        -33.69268420108301,
        -37.56368312925105,
        -36.35435696059119,
        -31.39698958662008,
        -37.31016315097925,
        -37.91323499209605,
        -33.92903792875989,
        -41.71871427067074,
        -21.83270524739184,
        -42.30487984558096,
        -29.03554381070552,
        -29.9792505202226,
        -24.64072173943997,
        -23.32844504816368,
        -34.39099748477266,
        -49.03472795849584,
        -44.90563872743841,
        -20.8903572283726,
        -24.8671771958798,
        -23.62912253964274,
        -39.83499818857862,
        -25.72601101923695,
        -30.96536962487477,
        -33.94397691476187,
        -28.9761055435112,
        -33.12847405818168,
        -32.97916569332957,
        -31.91588968042685,
        -50.30297777152813,
        -33.84035379024127,
        -12.92831427732949,
        -43.6584631100954,
        -40.23433964400634,
        -33.00024679284007,
        -42.7265358444834,
        -32.16830673312255,
        -21.93107477292164,
        -26.04835845244458,
        -26.12271385214334,
        -30.61895672924483,
        -31.56716249327244,
        -44.31955384133165,
        -23.53671187228838,
        -31.82524907166239,
        -29.1968463966527,
        -28.74155430334845,
        -29.08681752397574,
        -35.56907707492606,
        -20.03231864813399,
        -41.08953010664339,
        -14.54046098167627,
        -33.77321598954246,
        -38.32211143621984,
        -39.58763932858451,
        -19.86250543826622,
        -32.03103801815408,
        -8.463453937527657,
        -22.02966812278571,
        -13.5591378182035,
        -19.1305277501759,
        -21.47437892577246,
        -38.58493665156949,
        -24.00977976193234,
        -32.47007120328804,
        -16.15852343840146,
        -19.33718236547675,
        -30.59244586219329,
        -50.82420934295261,
        -7.70057719685274,
        -43.76887398683306,
        -41.12017362293355,
        -38.26189898828979,
        -29.81242686101237,
        -34.4984498736014,
        -30.48336380324154,
        -23.03841513686223,
        -13.327116234318,
        -19.75880576258888,
        -39.2128306823692,
        -26.67720517815841,
        -24.76733269460762,
        -28.7907220253189,
        -22.14149257116197,
        -12.54735205934675,
        -46.72652004015914,
        -17.49775737256927,
        -15.31748241642793,
        -20.55084302988683,
        -14.23121497219503,
        -47.19010707257852,
        -47.16851727973334,
        -25.37043213592278,
        -24.27624365947517,
        -28.67709208798587,
        -39.00141349133081,
        -25.51260104748276,
        -30.37977131906875,
        -34.73317266530947,
        -45.89406069512043,
        -39.98825521514005,
        -33.92402360701969,
        -46.82976000532361,
        -42.35340401010501,
        -29.27670564481435,
        -13.10466749995954,
        -34.57913474175725,
        -34.47823022909768,
        -36.84440756825767,
        -49.18249519162919,
        -27.46866714365691,
        -18.43326897920615,
        -16.03967231137057,
        -30.99365103571475,
        -26.26141668048429,
        -30.92411090616872,
        -29.91097642439768,
        -26.52950094064528,
        -26.41325923289673,
        -24.0173976619446,
        -52.21341120976846,
        -28.00208848245899,
        -36.30088671966,
        -32.05064058757271,
        -27.11794269181327,
        -23.07070621081209,
        -35.18257461941064,
        -36.51654016651725,
        -22.02903532738361,
        -28.33344442717367,
        -27.03129355839222,
        -17.78064733132399,
        -22.36894404580941,
        -11.91229500777727,
        -17.67553941500971,
        -26.9970659334601,
        -23.1964961838592,
        -32.76711491289586,
        -28.76141582093064,
        -46.3110085101615,
        -16.02793585891997,
        -24.09138373142698,
        -12.61600006994491,
        -7.982445713594262,
        -26.18635483091715,
        -20.07251763733986,
        -30.28635037344345,
        -19.4331360987724,
        -40.14641334076788,
        -17.21856231036865,
        -15.29700110595497,
        -14.43169887890926,
        -49.99960390211356,
        -14.6102653548987,
        -33.80464096964431,
        -27.84488728023209,
        -19.84288604711361,
        -31.33729965471641,
        -37.87528473040158,
        -45.21725113116861,
        -41.56935289606452,
        -22.58539827385779,
        -7.607033379126131,
        -19.65642920134843,
        -23.78109519449923,
        -21.57094849968137,
        -18.07584437542215,
        -20.24367749419838,
        -14.62851181764232,
        -17.31476069849838,
        -10.05235945881811,
        -7.982445713594262,
        -18.66150243407273,
        -37.81442292718849,
        -39.00363036834197,
        -20.58485553498513,
        -15.35853062574538,
        -34.65809386858449,
        -7.70057719685274,
        -19.45813104776015,
        -31.62196931606718,
        -35.18849010866142,
        -21.91225539625756,
        -23.58023212382432,
        -33.73436496574669,
        -29.44660545974824,
        -18.07224838818719,
        -19.11581625289326,
        -14.84674870195202,
        -31.64504663224682,
        -23.750351978688,
        -14.4035054368225,
        -32.73855356010164,
        -7.70057719685274,
        -30.24280198247363,
        -16.8294176100808,
        -11.30226937290361,
        -26.91375093739337,
        -16.89204332765927,
        -18.81916740802468,
        -33.58022787760373,
        -12.58063677069612,
        -18.50197939644249,
        -24.73239389046295,
        -10.40034479514427,
        -24.95493451824135,
        -13.82654914511961,
        -20.21246892278517,
        -14.81738891092921,
        -11.5819501325758,
        -30.14763111750772,
        -12.33239129798954,
        -20.32317932027436,
        -26.27496623086247,
        -27.02996543103544,
        -22.85979027962484,
        -18.07533665342361,
        -12.52236903057788,
        -28.69243655837871,
        -11.74179321228836,
        -17.49915251847842,
        -13.1610312425835,
        -9.913162987292559,
        -17.09127274766606,
        -19.63786362457558,
        -21.35585518592893,
        -12.26189807144973,
        -19.91797854167431,
        -30.54265687266171,
        -29.90617133011067,
        -9.791099975483087,
        -22.49241565977248,
        -16.03744233736978,
        -14.14556252635441,
        -19.05655084695815,
        -7.70057719685274,
        -16.43074953451291,
        -15.3513688100874,
        -20.62550807033213,
        -14.68764830249871,
        -29.97672035627532,
        -8.939696130744363,
        -24.34970017387952,
        -26.35773277471355,
        -17.09392117299566,
        -18.45873059480954,
        -21.86344362571084,
        -18.02499503258041,
        -16.39453321534596,
        -17.57325553057101,
        -11.10147220081624,
        -23.83536396655215,
        -10.30089931170941,
        -14.44060304721268,
        -16.82727919232502,
        -20.58372267970498,
        -14.324495795104,
        -18.75699576730951,
        -20.00699914453837,
        -19.79197005601673,
        -10.0698955931117,
        -13.21785260104487,
        -30.78514842678111,
        -20.35835511088743,
        -24.20785649716161,
        -26.39447796416169,
        -50.76439118066766,
        -29.1977374678752,
        -26.24582189051222,
        -23.87323799008136,
        -26.06361113723445,
        -22.80967752818542,
        -20.61808312199109,
        -18.93820662639843,
        -15.99490556033252,
        -20.85389014951025,
        -17.8807047608368,
        -20.67434932278071,
        -21.78617200496464,
        -20.98215971549336,
        -32.62496006059413,
        -33.46241681642454,
        -30.34048062914694,
        -11.12092822163136,
        -24.20787245727106,
        -19.53702516492231,
        -7.70057719685274,
        -32.78997378618493,
        -27.17159324380383,
        -32.46296375143515,
        -46.63226930297585,
        -18.76982278992661,
        -22.88070272865593,
        -41.42684884709822,
        -27.39911357275652,
        -38.92434038272561,
        -14.0182553303305,
        -7.70057719685274,
        -18.27876065848563,
        -15.1922194953273,
        -25.65831084396582,
        -32.58270500881657,
        -31.7846062487076,
        -19.40599882309372,
        -20.94969979197849,
        -32.95333269139082,
        -32.74069773905396,
        -35.48609569219591,
        -33.67605215998967,
        -37.79493971127025,
        -54.15852497025196,
        -57.1796071305151,
        -33.4500589282153,
        -23.30291053448974,
        -61.01932702185353,
        -50.07694057748504,
        -52.03918471517787,
        -36.28521493171068,
        -30.314801001576,
        -24.16629255532688,
        -35.33282114462784,
        -24.74735377862506,
        -40.48311353040137,
        -36.02954628325624,
        -30.63361649231007,
        -21.7516539335242,
        -9.116099169990438,
        -4.382481697528751,
        -3.856613657511474,
        -3.936253963566331,
        -3.948421931084749,
        -6.06026095790732,
        -6.914205714133559,
        -9.293652141451085
      ]
    ],
    "optimized null": [
      [
        -7.012584204547148,
        -3.57740332882189,
        -3.767427771806059,
        -3.973567794991386,
        -4.192528527922102,
        -4.870299561316764,
        -3.973567794991386,
        -4.680346391710117,
        -3.856613657511472,
        -3.779440863369718,
        -3.948421931084749,
        -3.679974983881637,
        -31.04239177559423,
        -20.07553077045254,
        -12.28536272415129,
        -9.432121029390482,
        -9.020586925752115,
        -12.96271941156551,
        -21.47429400771614,
        -29.55699886733669,
        -19.31086103530192,
        -33.9194878793711,
        -35.38587421217798,
        -26.91107375691475,
        -32.39113791851605,
        -48.07296649067802,
        -44.94454425159361,
        -37.23063826749854,
        -39.82582882980162,
        -39.01617064282428,
        -54.56706682342846,
        -43.84980829885506,
        -46.17843331630321,
        -35.74255678985805,
        -36.66466453012578,
        -42.7942465608203,
        -35.23903999520402,
        -17.32948785891575,
        -31.72349937802032,
        -37.44315881629601,
        -31.4743316069946,
        -32.98824783074371,
        -19.67161812862948,
        -38.24361602108601,
        -35.35210526356613,
        -35.25691986859417,
        -41.24314671550099,
        -51.48803340623513,
        -31.99093847502436,
        -35.44569122953461,
        -28.99502504516802,
        -36.6826508593028,
        -39.79452082810136,
        -42.99909096261005,
        -35.30575579883074,
        -24.51322061746982,
        -41.21816468763417,
        -29.16293240814271,
        -50.47639675882363,
        -37.24307411112216,
        -23.27681445269414,
        -43.94769854449201,
        -23.34644994035983,
        -39.75160977214579,
        -41.27588613666465,
        -19.92940784409709,
        -17.48416901838192,
        -16.8672817757251,
        -12.93249003338812,
        -13.10530891107494,
        -12.67867530782523,
        -4.192528527922103,
        -40.5517915750758,
        -34.27137200122419,
        -21.65158599052564,
        -28.72162667502649,
        -21.14901457815207,
        -10.7939488190154,
        -41.84341661831078,
        -34.34738569141055,
        -41.23493820608064,
        -46.2635564459633,
        -9.905165570649974,
        -10.96093234755234,
        -32.1466243884876,
        -51.23347970300573,
        -41.25415644589533,
        -24.11471404840393,
        -20.29979407539516,
        -32.08893640839688,
        -31.95115106372948,
        -17.27072582371768,
        -28.53834400178346,
        -47.73262443203706,
        -23.73853994721049,
        -35.18019716228304,
        -49.16690484726949,
        -32.05755225303644,
        -36.53043270522408,
        -24.22618097780729,
        -22.98000075058203,
        -27.53429524166896,
        -49.58259621193465,
        -11.16055060333352,
        -50.60992696602699,
        -23.73216960606799,
        -36.94817717667833,
        -24.83803454454099,
        -32.43639744779571,
        -38.71514000530735,
        -46.29275826440463,
        -41.54916794217385,
        -15.95421196117343,
        -22.77625650184421,
        -38.93382445425759,
        -41.29319688691338,
        -40.42348763756256,
        -41.58560577314481,
        -37.74579360189392,
        -25.66874909557624,
        -31.23062041731817,
        -51.48569816917017,
        -21.50156746178531,
        -33.35909599110623,
        -35.5105365990752,
        -41.29630837213292,
        -45.72902571475382,
        -29.27851713361314,
        -58.68270481851135,
        -14.84185181103097,
        -31.73061499623908,
        -35.71536661912089,
        -22.17270360833869,
        -30.20795129647344,
        -49.85069280887603,
        -28.01624796287575,
        -37.41023938838703,
        -29.19938930637777,
        -43.31996612080881,
        -45.32966833867653,
        -31.95600872194991,
        -46.02114691355033,
        -29.26343642583068,
        -18.00962528026477,
        -44.21431273491407,
        -55.95058047628329,
        -18.76571251765033,
        -17.97856100545122,
        -23.5421451356576,
        -20.23760430611297,
        -33.10467715550595,
        -18.46444400850023,
        -23.18455817983896,
        -19.67820182331141,
        -55.17313702845643,
        -52.05469084209348,
        -28.90081645825475,
        -36.2853344217319,
        -40.83631336464644,
        -31.81073987537926,
        -25.90794356471009,
        -20.53779039510558,
        -50.03593618582082,
        -23.88843176758935,
        -28.65915671946239,
        -42.8047264873053,
        -16.87859708123464,
        -16.50436883506653,
        -34.29358593640174,
        -30.82721015518442,
        -25.19028990509474,
        -30.64624328317484,
        -31.13401173297801,
        -41.63267942592305,
        -61.66701554056555,
        -13.51260687560639,
        -54.36384061768814,
        -17.84648718978545,
        -38.3927246286492,
        -50.78076024853536,
        -19.34928184480868,
        -46.88498848153217,
        -31.23478679490282,
        -45.49152588028311,
        -27.97697283105711,
        -17.92573728536834,
        -29.59909495873969,
        -41.21248954840883,
        -25.44135278002404,
        -47.11294637959657,
        -27.75114175483837,
        -19.33184531334097,
        -47.76656876259167,
        -41.54452886689608,
        -24.64752438314602,
        -16.73405524157648,
        -22.88205330121026,
        -39.92019639893563,
        -42.40247674933983,
        -21.08646561615832,
        -36.48013458801579,
        -13.77463832195229,
        -40.53315307397613,
        -44.89457872897244,
        -39.46753922983446,
        -39.79220573222567,
        -38.10655565114885,
        -25.48478205381114,
        -21.90608344626822,
        -37.00918281456733,
        -19.48470814845206,
        -31.63672946966098,
        -27.42357731811162,
        -13.61892991198152,
        -32.70738351405932,
        -23.25105502235643,
        -44.87291147981763,
        -19.20195895212407,
        -40.98859552334108,
        -36.28161473256399,
        -25.4355383768975,
        -49.25414128117247,
        -28.68474382169812,
        -52.754253490331,
        -36.86617629849967,
        -20.45014634018374,
        -58.30044780529573,
        -44.17349641348419,
        -38.60496752495808,
        -44.11401847026536,
        -10.21221556854314,
        -43.95621798817045,
        -25.60341579278384,
        -24.6540525049819,
        -18.14834662588913,
        -22.3553891224093,
        -15.3844889601336,
        -19.53361285880237,
        -39.05153692219983,
        -33.41026108084178,
        -28.3947729828211,
        -48.42608392433041,
        -15.18002167719107,
        -45.53577290482701,
        -50.62166228233171,
        -22.65052412537946,
        -12.71044815297014,
        -31.4876067595402,
        -28.32814525157768,
        -36.91034048604018,
        -9.989009361250409,
        -37.53155757235398,
        -37.76332912622295,
        -43.28177455867349,
        -44.5816074845217,
        -11.06141190920471,
        -53.34879377832653,
        -28.02863830635907,
        -17.50042238574907,
        -29.4420329200447,
        -27.95873543821753,
        -21.88993344282293,
        -25.38484746381512,
        -24.61313629594249,
        -42.34209190529135,
        -23.03782491025295,
        -23.97041055627613,
        -34.38075481899604,
        -33.31675764040887,
        -20.54094085568779,
        -32.95481462409278,
        -45.13364371830152,
        -36.34053071737578,
        -24.65421175523778,
        -42.41536832986867,
        -45.3617369905703,
        -29.70583889351041,
        -32.39183009642684,
        -57.70005503659562,
        -16.61930997599911,
        -41.39634475271725,
        -7.73048116950994,
        -28.18581838490356,
        -31.64807203832304,
        -34.66682799299837,
        -16.98296352957014,
        -26.788005614166,
        -38.14999356144946,
        -26.73352863361749,
        -49.62126992499125,
        -46.8051287464473,
        -40.22727761675897,
        -26.80116562808021,
        -28.60101056447034,
        -44.55723667457232,
        -35.34582366370771,
        -21.25054639521965,
        -30.90692702539307,
        -28.08802252716794,
        -40.63345678242195,
        -26.16749024006952,
        -39.02740668890107,
        -30.14744855866493,
        -47.78506869535173,
        -59.62920220412868,
        -40.51682591848702,
        -38.37245956971154,
        -26.22346970013483,
        -36.79750559700913,
        -38.87905016613504,
        -31.78264567700038,
        -30.27076971660161,
        -28.87742926694131,
        -49.60045319188765,
        -35.64644264979871,
        -27.34503412759106,
        -13.20695743151257,
        -6.617386563395394,
        -16.80141211933217,
        -36.70168610065827,
        -30.86943183413354,
        -43.08658733951727,
        -41.18199351912461,
        -30.86160064779626,
        -23.03516501570274,
        -23.64101747528876,
        -29.08531245772273,
        -44.23716874727818,
        -27.31472264509928,
        -39.03915643407717,
        -51.499371831273,
        -36.46492264236255,
        -34.05281126732962,
        -42.9622033664174,
        -3.790204244856192,
        -56.54055451131178,
        -44.84447034270435,
        -38.59677376584994,
        -30.03509393243357,
        -29.08747928041731,
        -38.16362880096995,
        -32.85560243075388,
        -20.46382239694218,
        -34.55969324112252,
        -22.63882107815713,
        -24.52659828804079,
        -34.23394223691061,
        -39.85803606537937,
        -36.3618641498494,
        -48.71845808872455,
        -34.85250006121288,
        -28.57451290144205,
        -25.31895728350816,
        -43.92144976323372,
        -59.14831377424696,
        -20.20485534029589,
        -31.49259951204255,
        -16.60033554077517,
        -50.23753733038419,
        -42.37507137823886,
        -33.72895402612436,
        -46.18400962937234,
        -41.46050041489686,
        -39.12768510506019,
        -25.73534886554245,
        -32.8022212025508,
        -37.09160166625941,
        -23.5523056468044,
        -15.00983499494577,
        -44.78845854195833,
        -41.54029804996907,
        -25.45329701388571,
        -39.27389356459666,
        -19.57185714507624,
        -38.17858165239129,
        -17.20345803065069,
        -14.93616068355084,
        -43.44252891816529,
        -59.96677761231798,
        -20.02160467256956,
        -45.81342895562116,
        -20.49063351200878,
        -38.24702737439808,
        -54.31294065914144,
        -32.07611385627638,
        -61.23938015062447,
        -53.24863856498359,
        -52.43243726529614,
        -38.7020233831516,
        -11.97202771051228,
        -38.79980485648955,
        -38.84242115669887,
        -45.89864304943337,
        -42.4181697728902,
        -37.30665006161539,
        -36.60492255816988,
        -34.39140366292325,
        -34.18270833075342,
        -18.49842847321048,
        -50.08797284398664,
        -29.87166710821996,
        -35.97766980582912,
        -40.08092425230449,
        -13.20684271349672,
        -44.5891506042832,
        -26.82807103396976,
        -39.74825589253599,
        -34.92668359566652,
        -22.17000785953548,
        -26.09232428507192,
        -25.42388208301649,
        -29.23125121802492,
        -35.97596581517887,
        -28.49191936671724,
        -39.66330726286588,
        -37.3651882472136,
        -53.66093579847632,
        -46.52404534477478,
        -27.41682589948909,
        -54.52463267731136,
        -31.76783788985773,
        -33.65431619734268,
        -8.929185123140499,
        -26.82174835964539,
        -14.83870652292734,
        -53.95745449970597,
        -9.466102893182414,
        -52.0778887518227,
        -14.47624507735081,
        -51.44467777592376,
        -40.86884341468542,
        -16.44881168172671,
        -44.87925926778144,
        -11.45051122924197,
        -52.99246512267281,
        -19.61888322874691,
        -19.0832070360237,
        -31.44158472040533,
        -11.27565267417178,
        -31.24036030664642,
        -26.8127485483872,
        -38.12173202511682,
        -29.94825486614876,
        -26.53486929645608,
        -51.17816402178757,
        -29.32799805590642,
        -44.73253970206418,
        -22.04635723612715,
        -47.02814344554778,
        -55.78183326849566,
        -15.28909458949577,
        -28.92093675998188,
        -23.67773872425826,
        -30.08315945667737,
        -43.51336783138049,
        -22.46950195918049,
        -55.46722278716594,
        -53.4975860529214,
        -11.55996021172671,
        -41.52316409014298,
        -15.9179181255102,
        -17.15271558090608,
        -18.53328110629811,
        -23.8593249406026,
        -24.74110615486735,
        -46.32729536687339,
        -20.13173367133472,
        -28.75954447477627,
        -23.23166055950729,
        -22.83366700000024,
        -29.86840066531879,
        -29.70464220931108,
        -25.75877286308229,
        -45.04192660619427,
        -20.01668599563471,
        -54.47842894578676,
        -26.48547624924004,
        -40.61419717470831,
        -49.26040546103339,
        -24.92888349808535,
        -41.41373179099595,
        -36.79590802011596,
        -24.20720463932264,
        -14.64187989441465,
        -48.48118904753184,
        -36.64690807660357,
        -18.67766516612614,
        -22.57429860034832,
        -29.4204219643761,
        -41.3588395057858,
        -27.7880992025377,
        -33.40625761095245,
        -47.96672260330441,
        -45.25635212863627,
        -17.550990271441,
        -44.03750080184672,
        -30.56024275560561,
        -48.5470167514522,
        -54.77999730429882,
        -8.206761907268469,
        -33.76375699388082,
        -15.12659454986935,
        -34.3834329671478,
        -50.78114731563352,
        -20.70376996062635,
        -40.9024839231284,
        -36.08947104186661,
        -37.38381882483946,
        -32.55824432556794,
        -15.91657872457283,
        -40.34730806260428,
        -26.77172785739126,
        -31.19175337699622,
        -47.46467487777827,
        -22.7194144153,
        -19.77984869459507,
        -31.24446021460732,
        -44.71656267141154,
        -20.47335234448823,
        -38.39280659905233,
        -14.75075333748136,
        -42.5640415108978,
        -35.23427552306914,
        -8.206761907268469,
        -30.30712221648379,
        -19.19785101570337,
        -47.20074920848165,
        -43.70007630908635,
        -19.98608010302814,
        -23.37738630278034,
        -55.04406293881002,
        -41.08522966379324,
        -31.83196261946308,
        -16.68250948148668,
        -40.45612323926265,
        -16.91923058654535,
        -23.78786995712541,
        -41.83774598298177,
        -23.31873665463377,
        -22.0831899865377,
        -40.14150119191211,
        -35.3160313794154,
        -32.48935987841489,
        -46.94307605748721,
        -30.81543985074973,
        -34.88259279376722,
        -50.43311842246182,
        -9.466102893182414,
        -43.50738602607547,
        -20.52256769655554,
        -37.79229009263389,
        -39.42562927549606,
        -37.40332567495319,
        -7.877722541219843,
        -22.64957208732885,
        -47.90107277629112,
        -37.34948376244895,
        -49.21568434284801,
        -35.90737700218492,
        -45.80222275720352,
        -52.42841824887861,
        -17.98169981453662,
        -31.00503763876099,
        -30.28825720477114,
        -18.32500667939252,
        -31.93727251548776,
        -27.50233666464329,
        -22.20654076216399,
        -40.43746313587575,
        -34.57468256064831,
        -24.13934575580355,
        -29.37357443308017,
        -27.16538960299218,
        -45.5415488569822,
        -54.77855116553882,
        -9.989009361250409,
        -53.48597889254283,
        -16.7476457405354,
        -40.23054440692113,
        -13.50324644392452,
        -58.95255992558876,
        -48.30609220372217,
        -42.06017164877279,
        -42.86189782322377,
        -24.87855920027224,
        -21.70637959858046,
        -39.12431558618034,
        -53.39451494754604,
        -19.08055747512486,
        -19.71579831748996,
        -18.54750842160185,
        -33.11587983542266,
        -42.24054845445902,
        -17.34912590079944,
        -29.96805542649877,
        -47.23607397875599,
        -30.26471954518344,
        -40.33268334413562,
        -42.24051317653241,
        -30.63994836864317,
        -54.35610540814239,
        -36.3590165598014,
        -46.44221146134851,
        -40.52638963049702,
        -26.2684287237684,
        -35.49680660261759,
        -25.57606924139319,
        -11.57191650578945,
        -32.15216786448477,
        -37.57777252977779,
        -37.33279303321817,
        -50.03222303572957,
        -54.81193289827443,
        -33.32837554074177,
        -22.39606146683439,
        -49.79240075264111,
        -9.53360367316258,
        -30.67800017925,
        -20.8437629562815,
        -18.12658679187855,
        -16.27133893143498,
        -25.84836106721661,
        -30.41104073793734,
        -19.32859626825387,
        -24.85594376546475,
        -50.41031591791176,
        -42.48079114648684,
        -17.03198997856172,
        -33.54413775887696,
        -58.17099472371741,
        -23.85907573707979,
        -28.20852438155719,
        -47.86207369259321,
        -28.42058948027606,
        -25.235051226965,
        -48.74188744720737,
        -48.17695268993107,
        -28.95568792625489,
        -23.8521113869183,
        -22.35440617478201,
        -23.90003162323916,
        -40.17012169914139,
        -14.86219407543509,
        -31.54588140059286,
        -34.4718560692415,
        -32.60876605691795,
        -21.4697101937885,
        -34.09295866985252,
        -25.95738391914453,
        -19.80576908627194,
        -40.51892423450103,
        -17.56718681836585,
        -21.19873935452594,
        -33.21021536236987,
        -34.48904834423207,
        -29.12583303017344,
        -13.48802251475621,
        -47.71529832123352,
        -31.02368601685865,
        -56.74775762661048,
        -14.91114861127162,
        -8.513136526574309,
        -13.98066219963624,
        -17.37754643446701,
        -33.53028119262269,
        -38.39716513902951,
        -33.98633810357862,
        -37.86113669605736,
        -29.93324776797293,
        -13.89927416324305,
        -28.47236369335631,
        -32.0384216026341,
        -15.3749914200147,
        -36.47212911330251,
        -44.06644565530463,
        -26.29524789900964,
        -28.32851850679112,
        -33.73808707249471,
        -37.56021072467603,
        -36.36986028734961,
        -31.40891846834651,
        -37.29281800543237,
        -37.88991666152246,
        -33.97683759052376,
        -41.65315422851878,
        -21.84477674251453,
        -42.34227801934387,
        -29.09042024569446,
        -30.02034566386069,
        -24.71387775411055,
        -23.30883967483284,
        -34.40845905542509,
        -49.02686089080174,
        -44.97438078151994,
        -20.91434705855086,
        -24.88630037431403,
        -23.62754846929694,
        -39.8061501213332,
        -25.71332372114404,
        -31.00439990060339,
        -33.99350361679744,
        -28.96308516096903,
        -33.1306598163223,
        -32.99044517572441,
        -31.96285365612747,
        -50.34837893227339,
        -33.88442555826391,
        -12.95175790492714,
        -43.66382173882828,
        -40.00458311444962,
        -32.97418405701401,
        -42.72158336443895,
        -32.20277162199132,
        -21.96882431298927,
        -25.89306787411249,
        -26.10386604544643,
        -30.41725504275037,
        -31.57049032267785,
        -44.29121512124194,
        -23.5703688111082,
        -31.75302118116865,
        -29.20718820550315,
        -28.75405507098496,
        -29.15206619204549,
        -35.62075365359327,
        -20.04083099660694,
        -41.08992779847276,
        -14.5923443080027,
        -33.67250763188554,
        -38.20556938912662,
        -39.62496511949125,
        -19.87856717959637,
        -32.06643913805828,
        -8.491451237684766,
        -22.02315531988522,
        -13.59714163879169,
        -19.1592289970336,
        -21.52591054668654,
        -38.62763950398175,
        -24.02303632691005,
        -32.50834547132344,
        -16.18308273267602,
        -19.38779545171675,
        -30.61399695644082,
        -50.68396392868397,
        -7.73048116950994,
        -43.82088102167477,
        -41.1312894102002,
        -38.29110600180915,
        -29.84406452903377,
        -34.55809123662171,
        -30.49147369350953,
        -23.06754796713119,
        -13.34660402083618,
        -19.76869817954542,
        -39.24064257167203,
        -26.71435622617159,
        -24.78816432945289,
        -28.80922485558481,
        -22.15388385170885,
        -12.58895146976044,
        -46.3924847094392,
        -17.52339852024096,
        -15.34711561008773,
        -20.60133545649294,
        -14.24659635884401,
        -46.91016100532244,
        -46.96941036440838,
        -25.36619199094538,
        -24.29665737450119,
        -28.6933432433575,
        -38.90873098062833,
        -25.55733074386242,
        -30.38459858927599,
        -34.63825428163771,
        -45.90958723987058,
        -39.88419246101581,
        -33.99486507701285,
        -46.87764241378457,
        -42.30049730289792,
        -29.28658241680946,
        -13.15413802664801,
        -34.28375741396464,
        -34.48434883717113,
        -36.89606140144655,
        -49.11813423688701,
        -27.43356808362535,
        -18.46653239413029,
        -16.02434731102316,
        -30.88936517867097,
        -26.30147334562038,
        -30.95437665106153,
        -29.91415977634567,
        -26.53061242839718,
        -26.44960416523962,
        -24.03270443835015,
        -52.23655434460133,
        -27.9842563509962,
        -36.31252847150878,
        -32.07772799401936,
        -27.09734449129673,
        -23.07866723634779,
        -35.21325720583378,
        -36.54372058943699,
        -22.07770356722049,
        -28.39238634858773,
        -27.07279433753563,
        -17.79456196990665,
        -22.41700922530501,
        -11.95732035874727,
        -17.71316441809992,
        -27.05841250995894,
        -23.16720581011537,
        -32.65315985500326,
        -28.80152701488236,
        -46.3498695103915,
        -16.06924417574879,
        -24.13324559997674,
        -12.66167071825036,
        -8.00552837771385,
        -26.15001799777696,
        -20.09377458284275,
        -30.32234797425577,
        -19.45021717814958,
        -40.16621472149951,
        -17.28282214620268,
        -15.32339666530384,
        -14.46026176218144,
        -50.05160010372074,
        -14.63663807074398,
        -33.60453325614746,
        -27.90162765173034,
        -19.88699493955987,
        -31.26747225576885,
        -37.88945841669214,
        -45.22324539236944,
        -41.62464290364011,
        -22.56201135922043,
        -7.603659218394273,
        -19.65232039345308,
        -23.77357866428153,
        -21.62593303397357,
        -18.04305216570962,
        -20.27104230055713,
        -14.61269767977192,
        -17.35633950447673,
        -10.08651584298263,
        -8.00552837771385,
        -18.68954475919327,
        -37.79177830479363,
        -39.01998041182748,
        -20.60788303749187,
        -15.38093484576239,
        -34.54024931364778,
        -7.73048116950994,
        -19.4922087509973,
        -31.52562639396484,
        -34.93951902926803,
        -21.93960438621059,
        -23.62841119113873,
        -33.77222313811852,
        -29.4249895732588,
        -18.11483050439505,
        -19.16085958229975,
        -14.87148714088445,
        -31.69213651756774,
        -23.76645411116918,
        -14.42851342311637,
        -32.77261067262263,
        -7.73048116950994,
        -30.29471646139318,
        -16.87060829245552,
        -11.3404717058563,
        -26.98334208426398,
        -16.92292829116857,
        -18.86849323374861,
        -33.58873699090655,
        -12.60136060044264,
        -18.44915133952817,
        -24.74807601800985,
        -10.4367988424614,
        -24.99011182634825,
        -13.89223582212006,
        -20.26351005012519,
        -14.84895123250222,
        -11.60699254936398,
        -30.17570904867155,
        -12.35743122589817,
        -20.36567892073464,
        -26.32692752758459,
        -27.08070679300772,
        -22.86820847795637,
        -18.07759508928767,
        -12.5598647437579,
        -28.74568717840575,
        -11.78074704793997,
        -17.55842380612334,
        -13.20107395029042,
        -9.948316320445091,
        -17.11178295449155,
        -19.66568884010196,
        -21.3695065860063,
        -12.28662535383108,
        -19.98599056336998,
        -30.59558325988473,
        -29.96824276430093,
        -9.823544032513977,
        -22.40191470863834,
        -16.07033429621093,
        -14.1697804527107,
        -19.08773525110879,
        -7.73048116950994,
        -16.45999518764591,
        -15.37879506974918,
        -20.69648135974227,
        -14.71361961388535,
        -30.01465998038721,
        -8.965812168970244,
        -24.36211461458603,
        -26.39364637461174,
        -17.11208921334645,
        -18.48856865638591,
        -21.92028214022035,
        -18.08274678404297,
        -16.43002824846343,
        -17.58101559547224,
        -11.13858797847288,
        -23.8366187981717,
        -10.33575591376421,
        -14.46623766602169,
        -16.89161626173115,
        -20.60784018523054,
        -14.37222090789014,
        -18.78496255739838,
        -20.01096894727367,
        -19.83969961055431,
        -10.10601469382932,
        -13.2367804283441,
        -30.76749377996669,
        -20.38250492141315,
        -24.28071491590343,
        -26.41579577060752,
        -50.71004600291017,
        -29.24503878814284,
        -26.24784996624392,
        -23.89934445459377,
        -26.12430170975124,
        -22.80565745362685,
        -20.65599133261555,
        -18.99979829325296,
        -16.02489403832752,
        -20.91742436577509,
        -17.89153377235804,
        -20.69844780872634,
        -21.79041148351325,
        -20.99788756232315,
        -32.66132500746528,
        -33.49976895883344,
        -30.35970238291379,
        -11.14180244694792,
        -24.22842406987801,
        -19.55163288788177,
        -7.73048116950994,
        -32.77710772911473,
        -27.24337868649593,
        -32.48523890673259,
        -46.62404895128301,
        -18.79803724668934,
        -22.91534089093697,
        -41.38807323494868,
        -27.42821133123498,
        -38.96256138778258,
        -14.04934576968795,
        -7.73048116950994,
        -18.30511353571832,
        -15.24331036329613,
        -25.65159680664681,
        -32.6180583372315,
        -31.78566485182415,
        -19.43911625932051,
        -21.01050652587312,
        -32.96273450137877,
        -32.70959144452071,
        -35.53388292655929,
        -33.73494397058914,
        -37.78681082594208,
        -54.12101685301941,
        -57.13333348057367,
        -33.40106079744729,
        -23.29512633678975,
        -60.74062943375172,
        -50.06911808023156,
        -51.80106201048812,
        -36.26635913461806,
        -30.35218856344886,
        -24.19953895213125,
        -35.28914568501902,
        -24.77684396578966,
        -40.5168231375974,
        -36.00009446857844,
        -30.55160643001012,
        -21.737063643327,
        -9.099317424806145,
        -4.38248169752875,
        -3.856613657511472,
        -3.936253963566331,
        -3.948421931084749,
        -6.061286058522895,
        -6.924723348621684,
        -9.282502098240137
      ]
    ],
    "unconstrained": [
      [
        -7.013302252967039,
        -3.57740332882189,
        -3.767427771806062,
        -3.973567794991384,
        -4.192528527922105,
        -4.870299561316764,
        -3.973567794991384,
        -4.680346391710116,
        -3.856613657511473,
        -3.779440863369719,
        -3.948421931084752,
        -3.679974983881638,
        -31.15880037410359,
        -20.0400203429397,
        -12.28363553697041,
        -9.425598077022473,
        -9.02068002227754,
        -12.95776651970945,
        -21.47539569288069,
        -29.51033238522933,
        -19.31672550556364,
        -33.89429573695919,
        -35.40368628437987,
        -27.0324979624212,
        -32.40522004761195,
        -48.07929584854941,
        -45.05050510627041,
        -37.30643480877174,
        -39.78754496249404,
        -38.98227112719945,
        -54.0344571203451,
        -43.88011500545388,
        -46.23992012714103,
        -35.72675914747894,
        -36.79264083583438,
        -42.80126622665949,
        -35.28441363951523,
        -17.35160631331726,
        -31.71466188144126,
        -37.56387534057304,
        -31.63340773281945,
        -32.78842107017186,
        -19.6805999409294,
        -38.21767601925976,
        -35.35754368976465,
        -35.23057044896319,
        -41.30564837047525,
        -51.47899966967118,
        -31.99758334550926,
        -35.45889816602077,
        -29.01748130655094,
        -36.65603007153673,
        -39.79123530541989,
        -42.94790479304611,
        -35.31063999326608,
        -24.56258175357884,
        -41.30781443274012,
        -29.14513483436198,
        -50.58854837002441,
        -37.22575340834648,
        -23.44096380266483,
        -43.88082062353853,
        -23.34135989408068,
        -39.77466953691057,
        -41.26411180354301,
        -19.92809655007365,
        -17.49717013837062,
        -16.87398606411909,
        -12.92622589978976,
        -13.0953084916954,
        -12.67679285245804,
        -4.192528527922105,
        -40.58655397656735,
        -34.27433034805556,
        -21.62580703611819,
        -28.69404498429761,
        -21.15754048473784,
        -10.78830271501252,
        -41.83320966543881,
        -34.45398530630086,
        -41.20558295754535,
        -46.29099335402458,
        -9.908023786750853,
        -10.97243603712924,
        -32.09083121787132,
        -51.28689561217141,
        -41.32902446554615,
        -24.09139126932664,
        -20.29305880266786,
        -32.20296117050537,
        -31.96661841297342,
        -17.27773494073815,
        -28.52364126926737,
        -47.67178591640974,
        -23.73387717157727,
        -35.14125207828271,
        -49.13134591991511,
        -32.05643147694882,
        -36.5848776978517,
        -24.22875132063938,
        -22.95472692096569,
        -27.50926118150579,
        -49.55286857906604,
        -11.12747095780818,
        -50.59039584771472,
        -23.75531094349402,
        -37.17808796602061,
        -24.88394478378157,
        -32.47023786075695,
        -38.68389895878817,
        -46.23860809607407,
        -41.54907249539788,
        -15.95886017600676,
        -22.76386798733838,
        -38.9097457121796,
        -41.26431605306571,
        -40.39569943081774,
        -41.58401043219695,
        -37.71406537153587,
        -25.63153984599731,
        -31.22307473932821,
        -51.46793307229223,
        -21.48583959504677,
        -33.33020163878314,
        -35.50556781211689,
        -41.24370267016032,
        -45.6787901254481,
        -29.293804109293,
        -56.48013262669065,
        -14.84113392199902,
        -31.7197152093416,
        -35.68294626681441,
        -22.14713041735839,
        -30.30016976609062,
        -49.89392961678567,
        -28.00240047833365,
        -37.3688571211276,
        -29.22962693895952,
        -43.32193286359512,
        -45.26675373686216,
        -31.93035145908817,
        -45.96385909340178,
        -29.25633413777684,
        -17.94998279538455,
        -44.1908802840499,
        -55.90286962893772,
        -18.74132769122295,
        -18.00084427517647,
        -23.55916996898957,
        -20.26169859119664,
        -33.09109822628466,
        -18.4690796642274,
        -23.20853953061728,
        -19.63428574690689,
        -55.23124447209307,
        -51.96616731545405,
        -28.90364152518439,
        -36.26861512746276,
        -40.89617536197193,
        -31.81342379759896,
        -25.87144593381254,
        -20.52387223059169,
        -50.22509054542655,
        -23.87208434376543,
        -28.65027035237145,
        -42.85204828400027,
        -16.87240185052604,
        -16.51935195658102,
        -34.38105236661194,
        -30.86687842011397,
        -25.24190753317933,
        -30.58831156952544,
        -31.11468353285961,
        -41.62466245568225,
        -61.72615221090663,
        -13.50894910607896,
        -54.43733091262923,
        -17.84063591388233,
        -38.37990583198077,
        -50.77098481606991,
        -19.30378055255873,
        -46.85352297726979,
        -31.2303035892726,
        -45.56970114967949,
        -27.93104656000062,
        -17.92760115310253,
        -29.58294633981031,
        -41.22012110726089,
        -25.52245738625588,
        -47.19878294062242,
        -27.73670897048515,
        -19.35150676986415,
        -47.79516128282213,
        -41.47775387659426,
        -24.65522221752861,
        -16.711876964567,
        -22.85871896535824,
        -39.9315283365092,
        -42.46034432393828,
        -21.06724564669704,
        -36.4554306959998,
        -13.74159361711138,
        -40.50679847793893,
        -44.96696347652177,
        -39.47283196064243,
        -39.92659377383265,
        -38.10488257331476,
        -25.50689714191704,
        -21.87467469754306,
        -37.02007374346727,
        -19.4477789954409,
        -31.63002569279367,
        -27.4329934004008,
        -13.66056895058689,
        -32.66922056010663,
        -23.2553611709678,
        -44.96169778978179,
        -19.19130525752006,
        -40.98542241415535,
        -36.2824662442027,
        -25.39369974184029,
        -49.3105524102706,
        -28.72270162184413,
        -52.8268065328038,
        -36.90983781581151,
        -20.46471407703467,
        -58.27818517644217,
        -44.3941610458136,
        -38.55997582804499,
        -44.21168831911164,
        -10.19513007109604,
        -43.99448816887593,
        -25.61232411337248,
        -24.60927906571833,
        -18.12868124002617,
        -22.34519761185985,
        -15.39673872301234,
        -19.49596969264217,
        -39.08567546939978,
        -33.38837083175585,
        -28.42451719636905,
        -48.46566281296793,
        -15.14264295480143,
        -45.46604562232569,
        -50.71384527691843,
        -22.6051956966483,
        -12.72547044465937,
        -31.4594510476383,
        -28.33216421121677,
        -36.90869562942581,
        -9.976880577925973,
        -37.53933793833229,
        -37.79955313461483,
        -43.38682623674689,
        -44.62057728623565,
        -11.03362993291897,
        -52.84884261661112,
        -28.0321502938938,
        -17.48713264891531,
        -29.41450076266973,
        -27.92824694650361,
        -22.00779862439899,
        -25.50313559897211,
        -24.6090064949784,
        -42.33293089730883,
        -23.0237955540635,
        -23.91534361253202,
        -34.40358716038097,
        -33.35492661654401,
        -20.53543767424832,
        -32.93493911466999,
        -45.13173195136674,
        -36.33299327682679,
        -24.7088249150565,
        -42.43615131027553,
        -45.38412665356158,
        -29.62622709324375,
        -32.42972976706809,
        -57.75688862200585,
        -16.61512097803708,
        -41.52966052267116,
        -7.727699466222189,
        -28.25856280017643,
        -31.62284535846482,
        -34.63027513711022,
        -16.97338220611657,
        -26.80309399785905,
        -38.14730415527573,
        -26.91787362036994,
        -49.62086205262595,
        -46.7729240074475,
        -40.2091811288883,
        -26.78750175117337,
        -28.60455656878728,
        -44.55667758335357,
        -35.30358750351288,
        -21.31265001757018,
        -30.87498576703217,
        -28.18030513538854,
        -40.56298687023656,
        -26.16770037402083,
        -39.0210980803667,
        -30.154706439958,
        -47.81233278146214,
        -59.65166313822222,
        -40.48901531994207,
        -38.34171302437255,
        -26.23155013580384,
        -36.73084400767893,
        -38.86113039147627,
        -31.81657102072954,
        -30.25165132791246,
        -28.90561193144608,
        -49.60932335162599,
        -35.61624673243641,
        -27.35667569584545,
        -13.21749177968949,
        -6.621489738387406,
        -16.79869769586755,
        -36.70069010785297,
        -30.83136430362244,
        -43.11967720302664,
        -41.20973097143758,
        -30.87998027123155,
        -23.00575059913129,
        -23.63611327227186,
        -29.13366118865546,
        -44.18896014498044,
        -27.3005921236885,
        -39.03201854180197,
        -51.51113443392203,
        -36.41187232517249,
        -34.02175250588504,
        -42.9215019183913,
        -3.790204244856192,
        -56.58848700540673,
        -44.80655685574532,
        -38.61343504507261,
        -30.0008774347327,
        -29.08884418446758,
        -38.17121428298937,
        -32.88530665118851,
        -20.46017336224239,
        -34.53244574556174,
        -22.60793331046816,
        -24.48994897727525,
        -34.22689998340973,
        -39.86532644323938,
        -36.35437937623242,
        -48.72928639067116,
        -34.87487419624575,
        -28.60323734558336,
        -25.31902152107497,
        -43.93047950392819,
        -59.16159900910431,
        -20.28226480568041,
        -31.4722785892507,
        -16.5781700460339,
        -50.28173129328872,
        -42.38370720235131,
        -33.88656258165099,
        -46.18698430794991,
        -41.60766811652652,
        -39.12484898201635,
        -25.77284145315321,
        -32.80090224980194,
        -37.15357557315014,
        -23.54058772474713,
        -15.01432159381703,
        -44.77660398321241,
        -41.56668178950839,
        -25.44157631465886,
        -39.26268129329138,
        -19.56755840254418,
        -38.19583953444313,
        -17.18696562397801,
        -14.95070305149888,
        -43.46035119948156,
        -60.13744495911081,
        -20.01397619375025,
        -45.80577903205505,
        -20.54863727928582,
        -38.20407034198369,
        -54.40065385877476,
        -32.05395257876175,
        -60.68496562905273,
        -53.25880110272528,
        -52.43680058000637,
        -38.67988847793734,
        -11.95497827622398,
        -38.82218125288759,
        -38.84980921294702,
        -45.8249791603922,
        -42.41588762613093,
        -37.47014712078252,
        -36.60313823748191,
        -34.55675848624117,
        -34.12487041963262,
        -18.47455148407816,
        -50.06195309934645,
        -29.876375225874,
        -35.97029722565204,
        -40.11979403891641,
        -13.21509330397684,
        -44.62407532866425,
        -26.83626352547761,
        -39.74803998891397,
        -34.89940441893472,
        -22.06219241612017,
        -26.1022862927492,
        -25.41268539426276,
        -29.2741755026036,
        -36.07884258393511,
        -28.44680942902076,
        -39.68577368791939,
        -37.46391899113632,
        -53.67577186102584,
        -46.56277727624936,
        -27.37813442600559,
        -54.51910794446039,
        -31.68330477543326,
        -33.68299772189824,
        -8.926404127374138,
        -26.87338287694593,
        -14.85109924894623,
        -51.35699975303868,
        -9.45961899392712,
        -51.94995405987554,
        -14.48267408683526,
        -51.52789620911981,
        -40.84776764587225,
        -16.40552004004635,
        -44.81944243482656,
        -11.43067033317944,
        -53.04193602849413,
        -19.63095008109379,
        -19.09166442797052,
        -31.44283522490193,
        -11.27868218771404,
        -31.36128416680145,
        -26.82009206206965,
        -38.12304762662144,
        -29.98176719202313,
        -26.54765786090937,
        -51.23657227921188,
        -29.33479927123368,
        -44.75327081907315,
        -22.03549059102331,
        -46.99018956053426,
        -55.79383441982092,
        -15.28699455519061,
        -28.95953864228444,
        -23.66630216189251,
        -30.0663390155529,
        -43.52155223851496,
        -22.46801774644463,
        -55.54513844459385,
        -53.66226720766115,
        -11.55197931002389,
        -41.5066315637101,
        -15.91139471448128,
        -17.15425125576959,
        -18.5206334715228,
        -23.85151246710626,
        -24.74736583733101,
        -46.32665941213175,
        -20.12024405761579,
        -28.72866471527839,
        -23.20922152815837,
        -22.88570961110973,
        -29.8258548739305,
        -29.66815286177789,
        -25.77344465760139,
        -45.06884685691068,
        -19.99703201791229,
        -54.47177362423711,
        -26.48834698419292,
        -40.60078797666052,
        -49.28823014482406,
        -24.94038300430991,
        -41.36647030685216,
        -36.72370861599522,
        -24.19081848459347,
        -14.63058770511884,
        -48.48200979049416,
        -36.64937766097804,
        -18.68072606485457,
        -22.56332282221566,
        -29.42591275405015,
        -41.34636304928979,
        -27.78776373014216,
        -33.4412947744358,
        -47.86129750128363,
        -45.26112635020435,
        -17.52796069605206,
        -44.16341910629013,
        -30.56653195124904,
        -48.55025996352135,
        -54.85148416711701,
        -8.204960970469841,
        -33.70429479889867,
        -15.09848395190789,
        -34.40613378151961,
        -50.77107104775009,
        -20.67121329771433,
        -40.87095120935547,
        -36.10303939784144,
        -37.37872322717126,
        -32.54703075780506,
        -16.02700981726819,
        -40.29381801759024,
        -26.73955361513051,
        -31.21690477127805,
        -47.523938830507,
        -22.69092076711129,
        -19.74074119530957,
        -31.23952946944587,
        -44.77400675920342,
        -20.4532660455057,
        -38.4421248402525,
        -14.75509166062885,
        -42.57690263212967,
        -35.22203571489597,
        -8.204960970469841,
        -30.37902855660466,
        -19.21337927839348,
        -47.26010388847224,
        -43.6791276006925,
        -19.9624115665762,
        -23.36763618204039,
        -55.06965569916087,
        -41.06000392021104,
        -31.75561683037992,
        -16.70055235633897,
        -40.4600424015207,
        -16.92566645655957,
        -23.83770378243448,
        -41.82500571319351,
        -23.29694187551692,
        -22.07532537214997,
        -40.16452662109393,
        -35.29148711825335,
        -32.51877618661274,
        -46.96418678385736,
        -30.83151845252324,
        -34.8892429924643,
        -49.77879997183305,
        -9.45961899392712,
        -43.50576107769523,
        -20.5060477661768,
        -37.7929930465238,
        -39.37399616293827,
        -37.484036486541,
        -7.874822058995225,
        -22.64555477398399,
        -47.04333265680852,
        -37.38238208402128,
        -49.30687344371208,
        -35.97877325691573,
        -45.90016136233774,
        -52.16303337360125,
        -18.13486321991818,
        -31.00902422581483,
        -30.28443935018392,
        -18.27278811915749,
        -32.04244054705818,
        -27.47985463110585,
        -22.20070368275365,
        -40.42424501020432,
        -34.54022865116972,
        -24.09617887027515,
        -29.53506222988546,
        -27.18798330917378,
        -45.5328621450384,
        -54.85505903581168,
        -9.976880577925973,
        -53.50829180337603,
        -16.7406580233833,
        -40.45042460704649,
        -13.49820675109623,
        -58.90112072653278,
        -48.30386957349935,
        -42.15196973851139,
        -42.82851737856336,
        -24.8357837234679,
        -21.73380908019805,
        -39.1812324970401,
        -53.13792793026452,
        -19.11184901571188,
        -19.68916216781156,
        -18.53912930450338,
        -33.08351290691028,
        -42.24515425563175,
        -17.33674055404061,
        -29.95500966240148,
        -47.32358164560124,
        -30.26993736561185,
        -40.31559170324245,
        -42.19038706843467,
        -30.61839834385903,
        -54.39265847585148,
        -36.29744456484745,
        -46.43398307393254,
        -38.18892634573018,
        -26.27649726868981,
        -35.47640290661805,
        -25.66683913243679,
        -11.57416297159671,
        -32.22101223300514,
        -37.56456188895732,
        -37.30641701165147,
        -50.06695906064286,
        -54.87246684009052,
        -33.28743381593407,
        -22.39813109465947,
        -50.01011204899538,
        -9.525636025428485,
        -30.62682609017505,
        -20.81757364570901,
        -18.14740288382043,
        -16.27240974388326,
        -25.8586959229945,
        -30.40490920290264,
        -19.34599982272476,
        -24.83980682695544,
        -50.19598075204281,
        -42.44166497381598,
        -17.01044418775519,
        -33.5221437459616,
        -58.15000644275126,
        -23.85661230096379,
        -28.18833807466025,
        -47.84529478342743,
        -28.38769611957203,
        -25.25431689599873,
        -48.74427024739357,
        -48.1400598612598,
        -28.93915900714838,
        -23.83919001339473,
        -22.38329124135723,
        -23.89851927213017,
        -40.22394487569092,
        -14.85491991367048,
        -31.65650833913561,
        -34.45718578317127,
        -32.72320381674498,
        -21.45472350356316,
        -34.07794791636634,
        -25.94676490817553,
        -19.79467393467826,
        -40.66671663075413,
        -17.56219714918403,
        -21.27629004278887,
        -33.20649085484546,
        -34.47908990214977,
        -29.01339568019817,
        -13.45834262945304,
        -47.7110593128889,
        -30.98697267062042,
        -56.69746945009546,
        -14.90939643373492,
        -8.508699918211425,
        -14.02528858603395,
        -17.37209432578566,
        -33.47765957262263,
        -38.37652860631889,
        -33.97921676701802,
        -37.86314049940937,
        -29.86711243862678,
        -13.89662837394727,
        -28.48971947724446,
        -32.03681743706676,
        -15.34305729295275,
        -36.60478938428558,
        -44.03257937699684,
        -26.30640681971292,
        -28.30403425896847,
        -33.72434912156712,
        -37.58919810590861,
        -36.36834329520131,
        -31.41512564477561,
        -37.33502206028226,
        -37.94034951480244,
        -33.95637360121542,
        -41.68562529726978,
        -21.85614521439436,
        -42.31389390046096,
        -29.06314041440304,
        -30.00611119651651,
        -24.6673228764267,
        -23.35221563862724,
        -34.41309158921057,
        -49.03731302442201,
        -44.91827623288985,
        -20.91670442240949,
        -24.89253445773525,
        -23.65608844025118,
        -39.85312844596638,
        -25.75034688014451,
        -30.98618596584925,
        -33.93824876224033,
        -28.99691231220283,
        -33.11943692021787,
        -33.0067057881085,
        -31.94643188404395,
        -50.32078428926557,
        -33.86670169710379,
        -12.95308816618842,
        -43.65853296439103,
        -40.13260090415409,
        -33.01608791453349,
        -42.72218648279598,
        -32.19045541188928,
        -21.961464438593,
        -26.07247162423626,
        -26.13610207102712,
        -30.54717013427241,
        -31.59264756072244,
        -44.28911139435259,
        -23.56498118924898,
        -31.8274974631012,
        -29.22294978338623,
        -28.76276379753087,
        -29.11087343036587,
        -35.58375179972764,
        -20.02773319961695,
        -41.08650936720986,
        -14.56657204711984,
        -33.77986666205204,
        -38.34713034595413,
        -39.61408689896353,
        -19.88661972174547,
        -32.05364702003683,
        -8.488373806925798,
        -22.05608187512513,
        -13.58562282676392,
        -19.1603568308638,
        -21.50111982687882,
        -38.60669772591474,
        -24.03110645793764,
        -32.49179913868138,
        -16.18234803426765,
        -19.36381684668015,
        -30.62221191374244,
        -50.82344749815034,
        -7.727699466222189,
        -43.77419125058812,
        -41.1339682163743,
        -38.27356568734389,
        -29.83135165566671,
        -34.52417541983966,
        -30.50275788940251,
        -23.06439835805533,
        -13.35432857032595,
        -19.78495061307072,
        -39.23275323607028,
        -26.70800916441676,
        -24.78560564226347,
        -28.79629804479213,
        -22.16725433187744,
        -12.57387199311367,
        -46.46327440526935,
        -17.52478361230813,
        -15.34905418795102,
        -20.57628725164013,
        -14.2557050544072,
        -47.07239618994779,
        -47.13380965315853,
        -25.3939418985181,
        -24.30559270941262,
        -28.70501870272691,
        -38.91601591940361,
        -25.53973868538662,
        -30.40429852465254,
        -34.64346321639565,
        -45.89784654615232,
        -39.95841933225876,
        -33.95248781145234,
        -46.82001722996595,
        -42.33654649587994,
        -29.30373783336024,
        -13.13145511987659,
        -34.32850582979196,
        -34.50375159175668,
        -36.85139957740708,
        -49.17270131724811,
        -27.480584929461,
        -18.45795079363729,
        -15.89321416414849,
        -30.99994095459281,
        -26.28384113340326,
        -30.940336527364,
        -29.93316336827578,
        -26.55487860141795,
        -26.43902421884633,
        -24.03495184531853,
        -52.23230969474462,
        -28.0070448474916,
        -36.32084011414238,
        -32.07653587962874,
        -27.01569488795867,
        -23.09498686885378,
        -35.20970759343439,
        -36.53837683080879,
        -22.05658174437243,
        -28.35795511889186,
        -27.06099116015544,
        -17.8021207057426,
        -22.39516306288723,
        -11.93884298072325,
        -17.69737877174617,
        -27.01874250231408,
        -23.21023699831961,
        -32.63275862406492,
        -28.78346136048895,
        -46.33687044176497,
        -16.05485642277547,
        -24.11843953764269,
        -12.64260469295054,
        -8.007041485467836,
        -26.151643020871,
        -20.09741461924808,
        -30.31208707112831,
        -19.45986478126561,
        -40.17093602839208,
        -17.24384328529075,
        -15.31909843932438,
        -14.45711291802007,
        -50.01672803403697,
        -14.63594413485126,
        -33.7624434934048,
        -27.87343932265389,
        -19.8666251490759,
        -31.33320099039883,
        -37.89287536908022,
        -44.95997008582128,
        -41.59321886638884,
        -22.56810895781959,
        -7.608299455058556,
        -19.65876291879013,
        -23.7987545102362,
        -21.59777557034636,
        -18.09911640046786,
        -20.26799480849236,
        -14.65179444193871,
        -17.34162274771103,
        -10.0757737526637,
        -8.007041485467836,
        -18.68626746748992,
        -37.84638454666887,
        -38.99413481971055,
        -20.60939676383633,
        -15.38428849348109,
        -34.68371429000493,
        -7.727699466222189,
        -19.4845671276221,
        -31.62958113349124,
        -34.69591057965138,
        -21.93892289527556,
        -23.60560050270638,
        -33.75378882870245,
        -29.4702958558098,
        -18.10123711305893,
        -19.13306737698723,
        -14.87166160492173,
        -31.67011423727321,
        -23.77496087594423,
        -14.4281803041432,
        -32.7626811637767,
        -7.727699466222189,
        -30.26671443629364,
        -16.85555785226221,
        -11.32952230029659,
        -26.93668567082791,
        -16.91745684917963,
        -18.84253018291336,
        -33.6070590896766,
        -12.60598579348425,
        -18.52301255546325,
        -24.76264200172046,
        -10.42441190968527,
        -24.98158052044862,
        -13.85673371526063,
        -20.23917861526413,
        -14.84047572130544,
        -11.60671660045922,
        -30.17017840712744,
        -12.35639649310278,
        -20.34971724198439,
        -26.30038817442288,
        -27.05499344394284,
        -22.88508519391738,
        -18.09884071896389,
        -12.54957948061407,
        -28.71916574730873,
        -11.76796715231815,
        -17.5254864713757,
        -13.18586413443605,
        -9.936741606705153,
        -17.1157708625032,
        -19.66489149022916,
        -21.38381074294878,
        -12.28557294550895,
        -19.941535897158,
        -30.56526111806176,
        -29.92185217603418,
        -9.817530180247305,
        -22.5184591675065,
        -16.06932774646741,
        -14.17224462647099,
        -19.07898398227803,
        -7.727699466222189,
        -16.4574565981162,
        -15.37684281101087,
        -20.65176357210678,
        -14.71354586384496,
        -30.00491932449414,
        -8.96420065841995,
        -24.3732424690846,
        -26.38359965657285,
        -17.11965932304878,
        -18.34726898881364,
        -21.88891300504352,
        -18.05087484335904,
        -16.42100919206244,
        -17.59840172337503,
        -11.12789028635969,
        -23.85972383258398,
        -10.32704331608389,
        -14.46726642499332,
        -16.85310841837334,
        -20.60692001605454,
        -14.34964765636871,
        -18.77731540349477,
        -20.03288403690193,
        -19.81786049914279,
        -10.0903037901274,
        -13.24277721347417,
        -30.81075832285606,
        -20.38329625022255,
        -24.23500578582381,
        -26.41931550011836,
        -50.77222607339512,
        -29.22218257074569,
        -26.26965161041586,
        -23.89989782025105,
        -26.08998741661575,
        -22.80617550111395,
        -20.64739825917759,
        -18.96466330193903,
        -16.02048573481285,
        -20.87696053800456,
        -17.90471740733112,
        -20.69519286775225,
        -21.80763805163977,
        -21.00645484494726,
        -32.64485144446049,
        -33.49224351727719,
        -30.36631478269932,
        -11.14554492492052,
        -24.23309477036752,
        -19.55678122906182,
        -7.727699466222189,
        -32.8151645235345,
        -27.20028163506005,
        -32.49165588273283,
        -46.65829012765398,
        -18.79655166312273,
        -22.90712587813671,
        -41.44921235321647,
        -27.43188310891406,
        -38.94423949927902,
        -14.04423426733638,
        -7.727699466222189,
        -18.308758404313,
        -15.21942182169427,
        -25.68416872471763,
        -32.61366184740835,
        -31.80582483563465,
        -19.43081672500977,
        -20.97603703368091,
        -32.98126243953024,
        -32.68419205858386,
        -35.51093942536598,
        -33.70488023641867,
        -37.65546763981262,
        -54.16631545878253,
        -57.18210623353166,
        -33.45703766235643,
        -23.3265353028214,
        -60.86139685764505,
        -50.07649769895981,
        -51.44150703968513,
        -36.25388858975293,
        -30.33179557917523,
        -24.17675208715411,
        -35.32441146868978,
        -24.7676336164581,
        -40.46865482082338,
        -36.03470729439974,
        -30.5619820223749,
        -21.75031186501801,
        -9.10857556883816,
        -4.382481697528751,
        -3.856613657511474,
        -3.936253963566331,
        -3.948421931084749,
        -6.05807229106398,
        -6.917028030771242,
        -9.290988973106213
      ]
    ]
  },
  "analysis": {
    "authors": "Sergei L Kosakovsky Pond",
    "citation": "*Gene-wide identification of episodic selection*, Mol Biol Evol. 32(5):1365-71",
    "contact": "spond@temple.edu",
    "info": "BUSTED (branch-site unrestricted statistical test of episodic diversification) uses a random effects branch-site model fitted \njointly to all or a subset of tree branches in order to test for alignment-wide evidence of episodic diversifying selection. \nAssuming there is evidence of positive selection (i.e. there is an omega > 1),  BUSTED will also perform a quick evidence-ratio \nstyle analysis to explore which individual sites may have been subject to selection. v2.0 adds support for synonymous rate variation, \nand relaxes the test statistic to 0.5 (chi^2_0 + chi^2_2). Version 2.1 adds a grid search for the initial starting point.\nVersion 2.2 changes the grid search to LHC, and adds an initial search phase to use adaptive Nedler-Mead.\n",
    "requirements": "in-frame codon alignment and a phylogenetic tree (optionally annotated with {})",
    "version": "2.2"
  },
  "background": 1,
  "branch attributes": {
    "0": {
      "CATLR22_3030_BP": {
        "MG94xREV with separate rates for branch sets": 0.04679703633524981,
        "Nucleotide GTR": 0.04559309517619205,
        "constrained": 0.01682589093192555,
        "original name": "CATLR22_3030_BP",
        "unconstrained": 0.01678603473514861
      },
      "CBTLR22_3030_BP": {
        "MG94xREV with separate rates for branch sets": 0.2368214953791073,
        "Nucleotide GTR": 0.2553984631054592,
        "constrained": 0.0754505751865298,
        "original name": "CBTLR22_3030_BP",
        "unconstrained": 0.07453619265736999
      },
      "CCTLR22_3030_BP": {
        "MG94xREV with separate rates for branch sets": 0.03587063830350697,
        "Nucleotide GTR": 0.03632729424007073,
        "constrained": 0.01252350639639787,
        "original name": "CCTLR22_3030_BP",
        "unconstrained": 0.01251312024311146
      },
      "CITLR22_3030_BP": {
        "MG94xREV with separate rates for branch sets": 0.01214814331688243,
        "Nucleotide GTR": 0.01235786843876943,
        "constrained": 0.004193066475851452,
        "original name": "CITLR22_3030_BP",
        "unconstrained": 0.004189166013252484
      },
      "DRTLR22_3030_BP": {
        "MG94xREV with separate rates for branch sets": 0.1269177288278631,
        "Nucleotide GTR": 0.1224308947759173,
        "constrained": 0.04587412651104076,
        "original name": "DRTLR22_3030_BP",
        "unconstrained": 0.04553061464706244
      },
      "ECTLR22_3030_BP": {
        "MG94xREV with separate rates for branch sets": 0.1402719896692165,
        "Nucleotide GTR": 0.1372712687639033,
        "constrained": 0.05315452236880094,
        "original name": "ECTLR22_3030_BP",
        "unconstrained": 0.05314493550200989
      },
      "GMTLR22_3030_BP": {
        "MG94xREV with separate rates for branch sets": 0.3285973661344451,
        "Nucleotide GTR": 0.3068329432406859,
        "constrained": 0.1434966327474363,
        "original name": "GMTLR22_3030_BP",
        "unconstrained": 0.1424660414916602
      },
      "LCTLR22_3030_BP": {
        "MG94xREV with separate rates for branch sets": 0.07741099054162633,
        "Nucleotide GTR": 0.07731292362054455,
        "constrained": 0.02793496601633884,
        "original name": "LCTLR22_3030_BP",
        "unconstrained": 0.02792051606460551
      },
      "LMTLR22_3030_BP": {
        "MG94xREV with separate rates for branch sets": 0.1061922087890698,
        "Nucleotide GTR": 0.1049298027322568,
        "constrained": 0.03893317775019588,
        "original name": "LMTLR22_3030_BP",
        "unconstrained": 0.03925149177429343
      },
      "MATLR22_3030_BP": {
        "MG94xREV with separate rates for branch sets": 0.01478924039092739,
        "Nucleotide GTR": 0.01454132589568628,
        "constrained": 0.005042556986927597,
        "original name": "MATLR22_3030_BP",
        "unconstrained": 0.005044095821971023
      },
      "MMTLR22_3030_BP": {
        "MG94xREV with separate rates for branch sets": 0.1170963937907812,
        "Nucleotide GTR": 0.1146167311562753,
        "constrained": 0.04560540717365016,
        "original name": "MMTLR22_3030_BP",
        "unconstrained": 0.04510519023856407
      },
      "Node1": {
        "MG94xREV with separate rates for branch sets": 0.007992271728454283,
        "Nucleotide GTR": 0.01013965989865591,
        "constrained": 0.002601921698520586,
        "unconstrained": 0.002544502220614516
      },
      "Node12": {
        "MG94xREV with separate rates for branch sets": 0.05024042063874137,
        "Nucleotide GTR": 0.04875048275802134,
        "constrained": 0.01804571287666108,
        "unconstrained": 0.02581799634347301
      },
      "Node15": {
        "MG94xREV with separate rates for branch sets": 0.2389169384137365,
        "Nucleotide GTR": 0.2137547155083869,
        "constrained": 0.1040710291276196,
        "unconstrained": 0.1534237641108284
      },
      "Node19": {
        "MG94xREV with separate rates for branch sets": 0.01972756575337132,
        "Nucleotide GTR": 0.01830425390437536,
        "constrained": 0.004745443184150046,
        "unconstrained": 0.006535414210178979
      },
      "Node2": {
        "MG94xREV with separate rates for branch sets": 0.1615810060272494,
        "Nucleotide GTR": 0.1457199437202668,
        "constrained": 0.07048391598326295,
        "unconstrained": 0.1020708095892186
      },
      "Node22": {
        "MG94xREV with separate rates for branch sets": 0.01111977400146449,
        "Nucleotide GTR": 0.01147302784839796,
        "constrained": 0.003374251917046956,
        "unconstrained": 0.003653863760987745
      },
      "Node23": {
        "MG94xREV with separate rates for branch sets": 0.05037680932336174,
        "Nucleotide GTR": 0.04935894544856793,
        "constrained": 0.01719662356439989,
        "unconstrained": 0.0241860915144062
      },
      "Node24": {
        "MG94xREV with separate rates for branch sets": 0.006743935824823386,
        "Nucleotide GTR": 0.007496705443040238,
        "constrained": 0.002164397386093502,
        "unconstrained": 0.002883177420900909
      },
      "Node25": {
        "MG94xREV with separate rates for branch sets": 0.02844816272532377,
        "Nucleotide GTR": 0.02698382346165384,
        "constrained": 0.008935086682909557,
        "unconstrained": 0.01124893421238161
      },
      "Node3": {
        "MG94xREV with separate rates for branch sets": 0.1990450889810405,
        "Nucleotide GTR": 0.1558069591773922,
        "constrained": 0.1074720669832682,
        "unconstrained": 0.1565377033694765
      },
      "Node4": {
        "MG94xREV with separate rates for branch sets": 0.3671094849711951,
        "Nucleotide GTR": 0.2809400166462922,
        "constrained": 0.3328773155015053,
        "unconstrained": 0.4827555646064935
      },
      "Node6": {
        "MG94xREV with separate rates for branch sets": 0.2390011514999151,
        "Nucleotide GTR": 0.1817737618349237,
        "constrained": 0.1710055282820685,
        "unconstrained": 0.24960816895424
      },
      "Node8": {
        "MG94xREV with separate rates for branch sets": 0.03565437014207627,
        "Nucleotide GTR": 0.03544945678259259,
        "constrained": 0.01421588942048643,
        "unconstrained": 0.02064154418146342
      },
      "Node9": {
        "MG94xREV with separate rates for branch sets": 0.0485544592242259,
        "Nucleotide GTR": 0.04674648744061291,
        "constrained": 0.0174381558728715,
        "unconstrained": 0.02535767872843804
      },
      "OMTLR22_3030_BP": {
        "MG94xREV with separate rates for branch sets": 0.03300362879358726,
        "Nucleotide GTR": 0.03363395099238682,
        "constrained": 0.01238176752471992,
        "original name": "OMTLR22_3030_BP",
        "unconstrained": 0.01236612496924233
      },
      "SATLR22_3030_BP": {
        "MG94xREV with separate rates for branch sets": 0.1703352553877041,
        "Nucleotide GTR": 0.1659654530772238,
        "constrained": 0.06856044406982276,
        "original name": "SATLR22_3030_BP",
        "unconstrained": 0.06855342860955253
      },
      "SLTLR22_3030_BP": {
        "MG94xREV with separate rates for branch sets": 0.06795205524567167,
        "Nucleotide GTR": 0.06744704501453819,
        "constrained": 0.02430219210555623,
        "original name": "SLTLR22_3030_BP",
        "unconstrained": 0.02422358349489799
      },
      "SMTLR22_3030_BP": {
        "MG94xREV with separate rates for branch sets": 0.1021745120989134,
        "Nucleotide GTR": 0.1012053237589527,
        "constrained": 0.03870629088287027,
        "original name": "SMTLR22_3030_BP",
        "unconstrained": 0.03830266804663775
      },
      "SSTLR22_3030_BP": {
        "MG94xREV with separate rates for branch sets": 0.03375048107766562,
        "Nucleotide GTR": 0.03323562283826204,
        "constrained": 0.01087908653599789,
        "original name": "SSTLR22_3030_BP",
        "unconstrained": 0.01085952438409082
      },
      "TOTLR22_3030_BP": {
        "MG94xREV with separate rates for branch sets": 0.07117354111448089,
        "Nucleotide GTR": 0.07052717870013424,
        "constrained": 0.02609149285711186,
        "original name": "TOTLR22_3030_BP",
        "unconstrained": 0.02607057955452086
      }
    },
    "attributes": {
      "MG94xREV with separate rates for branch sets": {
        "attribute type": "branch length",
        "display order": 1
      },
      "Nucleotide GTR": {
        "attribute type": "branch length",
        "display order": 0
      },
      "constrained": {
        "attribute type": "branch length",
        "display order": 1
      },
      "original name": {
        "attribute type": "node label",
        "display order": 0
      },
      "unconstrained": {
        "attribute type": "branch length",
        "display order": 0
      }
    }
  },
  "data partitions": {
    "0": {
      "coverage": [
        [
          0,
          1,
          2,
          3,
          4,
          5,
          6,
          7,
          8,
          9,
          10,
          11,
          12,
          13,
          14,
          15,
          16,
          17,
          18,
          19,
          20,
          21,
          22,
          23,
          24,
          25,
          26,
          27,
          28,
          29,
          30,
          31,
          32,
          33,
          34,
          35,
          36,
          37,
          38,
          39,
          40,
          41,
          42,
          43,
          44,
          45,
          46,
          47,
          48,
          49,
          50,
          51,
          52,
          53,
          54,
          55,
          56,
          57,
          58,
          59,
          60,
          61,
          62,
          63,
          64,
          65,
          66,
          67,
          68,
          69,
          70,
          71,
          72,
          73,
          74,
          75,
          76,
          77,
          78,
          79,
          80,
          81,
          82,
          83,
          84,
          85,
          86,
          87,
          88,
          89,
          90,
          91,
          92,
          93,
          94,
          95,
          96,
          97,
          98,
          99,
          100,
          101,
          102,
          103,
          104,
          105,
          106,
          107,
          108,
          109,
          110,
          111,
          112,
          113,
          114,
          115,
          116,
          117,
          118,
          119,
          120,
          121,
          122,
          123,
          124,
          125,
          126,
          127,
          128,
          129,
          130,
          131,
          132,
          133,
          134,
          135,
          136,
          137,
          138,
          139,
          140,
          141,
          142,
          143,
          144,
          145,
          146,
          147,
          148,
          149,
          150,
          151,
          152,
          153,
          154,
          155,
          156,
          157,
          158,
          159,
          160,
          161,
          162,
          163,
          164,
          165,
          166,
          167,
          168,
          169,
          170,
          171,
          172,
          173,
          174,
          175,
          176,
          177,
          178,
          179,
          180,
          181,
          182,
          183,
          184,
          185,
          186,
          187,
          188,
          189,
          190,
          191,
          192,
          193,
          194,
          195,
          196,
          197,
          198,
          199,
          200,
          201,
          202,
          203,
          204,
          205,
          206,
          207,
          208,
          209,
          210,
          211,
          212,
          213,
          214,
          215,
          216,
          217,
          218,
          219,
          220,
          221,
          222,
          223,
          224,
          225,
          226,
          227,
          228,
          229,
          230,
          231,
          232,
          233,
          234,
          235,
          236,
          237,
          238,
          239,
          240,
          241,
          242,
          243,
          244,
          245,
          246,
          247,
          248,
          249,
          250,
          251,
          252,
          253,
          254,
          255,
          256,
          257,
          258,
          259,
          260,
          261,
          262,
          263,
          264,
          265,
          266,
          267,
          268,
          269,
          270,
          271,
          272,
          273,
          274,
          275,
          276,
          277,
          278,
          279,
          280,
          281,
          282,
          283,
          284,
          285,
          286,
          287,
          288,
          289,
          290,
          291,
          292,
          293,
          294,
          295,
          296,
          297,
          298,
          299,
          300,
          301,
          302,
          303,
          304,
          305,
          306,
          307,
          308,
          309,
          310,
          311,
          312,
          313,
          314,
          315,
          316,
          317,
          318,
          319,
          320,
          321,
          322,
          323,
          324,
          325,
          326,
          327,
          328,
          329,
          330,
          331,
          332,
          333,
          334,
          335,
          336,
          337,
          338,
          339,
          340,
          341,
          342,
          343,
          344,
          345,
          346,
          347,
          348,
          349,
          350,
          351,
          352,
          353,
          354,
          355,
          356,
          357,
          358,
          359,
          360,
          361,
          362,
          363,
          364,
          365,
          366,
          367,
          368,
          369,
          370,
          371,
          372,
          373,
          374,
          375,
          376,
          377,
          378,
          379,
          380,
          381,
          382,
          383,
          384,
          385,
          386,
          387,
          388,
          389,
          390,
          391,
          392,
          393,
          394,
          395,
          396,
          397,
          398,
          399,
          400,
          401,
          402,
          403,
          404,
          405,
          406,
          407,
          408,
          409,
          410,
          411,
          412,
          413,
          414,
          415,
          416,
          417,
          418,
          419,
          420,
          421,
          422,
          423,
          424,
          425,
          426,
          427,
          428,
          429,
          430,
          431,
          432,
          433,
          434,
          435,
          436,
          437,
          438,
          439,
          440,
          441,
          442,
          443,
          444,
          445,
          446,
          447,
          448,
          449,
          450,
          451,
          452,
          453,
          454,
          455,
          456,
          457,
          458,
          459,
          460,
          461,
          462,
          463,
          464,
          465,
          466,
          467,
          468,
          469,
          470,
          471,
          472,
          473,
          474,
          475,
          476,
          477,
          478,
          479,
          480,
          481,
          482,
          483,
          484,
          485,
          486,
          487,
          488,
          489,
          490,
          491,
          492,
          493,
          494,
          495,
          496,
          497,
          498,
          499,
          500,
          501,
          502,
          503,
          504,
          505,
          506,
          507,
          508,
          509,
          510,
          511,
          512,
          513,
          514,
          515,
          516,
          517,
          518,
          519,
          520,
          521,
          522,
          523,
          524,
          525,
          526,
          527,
          528,
          529,
          530,
          531,
          532,
          533,
          534,
          535,
          536,
          537,
          538,
          539,
          540,
          541,
          542,
          543,
          544,
          545,
          546,
          547,
          548,
          549,
          550,
          551,
          552,
          553,
          554,
          555,
          556,
          557,
          558,
          559,
          560,
          561,
          562,
          563,
          564,
          565,
          566,
          567,
          568,
          569,
          570,
          571,
          572,
          573,
          574,
          575,
          576,
          577,
          578,
          579,
          580,
          581,
          582,
          583,
          584,
          585,
          586,
          587,
          588,
          589,
          590,
          591,
          592,
          593,
          594,
          595,
          596,
          597,
          598,
          599,
          600,
          601,
          602,
          603,
          604,
          605,
          606,
          607,
          608,
          609,
          610,
          611,
          612,
          613,
          614,
          615,
          616,
          617,
          618,
          619,
          620,
          621,
          622,
          623,
          624,
          625,
          626,
          627,
          628,
          629,
          630,
          631,
          632,
          633,
          634,
          635,
          636,
          637,
          638,
          639,
          640,
          641,
          642,
          643,
          644,
          645,
          646,
          647,
          648,
          649,
          650,
          651,
          652,
          653,
          654,
          655,
          656,
          657,
          658,
          659,
          660,
          661,
          662,
          663,
          664,
          665,
          666,
          667,
          668,
          669,
          670,
          671,
          672,
          673,
          674,
          675,
          676,
          677,
          678,
          679,
          680,
          681,
          682,
          683,
          684,
          685,
          686,
          687,
          688,
          689,
          690,
          691,
          692,
          693,
          694,
          695,
          696,
          697,
          698,
          699,
          700,
          701,
          702,
          703,
          704,
          705,
          706,
          707,
          708,
          709,
          710,
          711,
          712,
          713,
          714,
          715,
          716,
          717,
          718,
          719,
          720,
          721,
          722,
          723,
          724,
          725,
          726,
          727,
          728,
          729,
          730,
          731,
          732,
          733,
          734,
          735,
          736,
          737,
          738,
          739,
          740,
          741,
          742,
          743,
          744,
          745,
          746,
          747,
          748,
          749,
          750,
          751,
          752,
          753,
          754,
          755,
          756,
          757,
          758,
          759,
          760,
          761,
          762,
          763,
          764,
          765,
          766,
          767,
          768,
          769,
          770,
          771,
          772,
          773,
          774,
          775,
          776,
          777,
          778,
          779,
          780,
          781,
          782,
          783,
          784,
          785,
          786,
          787,
          788,
          789,
          790,
          791,
          792,
          793,
          794,
          795,
          796,
          797,
          798,
          799,
          800,
          801,
          802,
          803,
          804,
          805,
          806,
          807,
          808,
          809,
          810,
          811,
          812,
          813,
          814,
          815,
          816,
          817,
          818,
          819,
          820,
          821,
          822,
          823,
          824,
          825,
          826,
          827,
          828,
          829,
          830,
          831,
          832,
          833,
          834,
          835,
          836,
          837,
          838,
          839,
          840,
          841,
          842,
          843,
          844,
          845,
          846,
          847,
          848,
          849,
          850,
          851,
          852,
          853,
          854,
          855,
          856,
          857,
          858,
          859,
          860,
          861,
          862,
          863,
          864,
          865,
          866,
          867,
          868,
          869,
          870,
          871,
          872,
          873,
          874,
          875,
          876,
          877,
          878,
          879,
          880,
          881,
          882,
          883,
          884,
          885,
          886,
          887,
          888,
          889,
          890,
          891,
          892,
          893,
          894,
          895,
          896,
          897,
          898,
          899,
          900,
          901,
          902,
          903,
          904,
          905,
          906,
          907,
          908,
          909,
          910,
          911,
          912,
          913,
          914,
          915,
          916,
          917,
          918,
          919,
          920,
          921,
          922,
          923,
          924,
          925,
          926,
          927,
          928,
          929,
          930,
          931,
          932,
          933,
          934,
          935,
          936,
          937,
          938,
          939,
          940,
          941,
          942,
          943,
          944,
          945,
          946,
          947,
          948,
          949,
          950,
          951,
          952,
          953,
          954,
          955,
          956,
          957,
          958,
          959,
          960,
          961,
          962,
          963,
          964,
          965,
          966,
          967,
          968,
          969,
          970,
          971,
          972,
          973,
          974,
          975,
          976,
          977,
          978,
          979,
          980,
          981,
          982,
          983,
          984,
          985,
          986,
          987,
          988,
          989,
          990,
          991,
          992,
          993,
          994,
          995,
          996,
          997,
          998,
          999,
          1000,
          1001,
          1002,
          1003,
          1004,
          1005,
          1006,
          1007,
          1008,
          1009
        ]
      ],
      "name": "busted.filter.default"
    }
  },
  "fits": {
    "Constrained model": {
      "AIC-c": 60689.21366311635,
      "Log Likelihood": -30285.39993500645,
      "Rate Distributions": {
        "Background": {
          "0": {
            "omega": 0.228931150781078,
            "proportion": 0.687682875649413
          },
          "1": {
            "omega": 0.7861424704487366,
            "proportion": 0.2321123873800863
          },
          "2": {
            "omega": 2.289159038132648,
            "proportion": 0.08020473697050075
          }
        },
        "Synonymous site-to-site rates": {
          "0": {
            "proportion": 0.06783711793348453,
            "rate": 0.04660946394634853
          },
          "1": {
            "proportion": 0.6194358232217873,
            "rate": 0.6343936044062379
          },
          "2": {
            "proportion": 0.3127270588447282,
            "rate": 1.930987442967857
          }
        },
        "Test": {
          "0": {
            "omega": 0.01931675458895361,
            "proportion": 0.6804403578620157
          },
          "1": {
            "omega": 0.972423720763885,
            "proportion": 0
          },
          "2": {
            "omega": 1,
            "proportion": 0.3195596421379843
          }
        }
      },
      "display order": 3,
      "estimated parameters": 59,
      "log-likelihood": -30285.39993500645,
      "parameters": 59,
      "display-order": 3,
      "branch-annotations": [
        {
          "CATLR22_3030_BP": {
            "is_foreground": false
          },
          "CBTLR22_3030_BP": {
            "is_foreground": false
          },
          "CCTLR22_3030_BP": {
            "is_foreground": false
          },
          "CITLR22_3030_BP": {
            "is_foreground": false
          },
          "DRTLR22_3030_BP": {
            "is_foreground": false
          },
          "ECTLR22_3030_BP": {
            "is_foreground": false
          },
          "GMTLR22_3030_BP": {
            "is_foreground": false
          },
          "LCTLR22_3030_BP": {
            "is_foreground": false
          },
          "LMTLR22_3030_BP": {
            "is_foreground": false
          },
          "MATLR22_3030_BP": {
            "is_foreground": false
          },
          "MMTLR22_3030_BP": {
            "is_foreground": false
          },
          "Node1": {
            "is_foreground": true
          },
          "Node12": {
            "is_foreground": true
          },
          "Node15": {
            "is_foreground": true
          },
          "Node19": {
            "is_foreground": true
          },
          "Node2": {
            "is_foreground": true
          },
          "Node22": {
            "is_foreground": true
          },
          "Node23": {
            "is_foreground": true
          },
          "Node24": {
            "is_foreground": true
          },
          "Node25": {
            "is_foreground": true
          },
          "Node3": {
            "is_foreground": true
          },
          "Node4": {
            "is_foreground": true
          },
          "Node6": {
            "is_foreground": true
          },
          "Node8": {
            "is_foreground": true
          },
          "Node9": {
            "is_foreground": true
          },
          "OMTLR22_3030_BP": {
            "is_foreground": false
          },
          "SATLR22_3030_BP": {
            "is_foreground": false
          },
          "SLTLR22_3030_BP": {
            "is_foreground": false
          },
          "SMTLR22_3030_BP": {
            "is_foreground": false
          },
          "SSTLR22_3030_BP": {
            "is_foreground": false
          },
          "TOTLR22_3030_BP": {
            "is_foreground": false
          }
        }
      ]
    },
    "MG94xREV with separate rates for branch sets": {
      "AIC-c": 61645.15592771494,
      "Equilibrium frequencies": [
        [
          0.03141564721175048
        ],
        [
          0.03213939578592242
        ],
        [
          0.02865986792547647
        ],
        [
          0.03175561211120512
        ],
        [
          0.0151080354465796
        ],
        [
          0.01545609191154115
        ],
        [
          0.01378275919620189
        ],
        [
          0.01527152727970767
        ],
        [
          0.0124943130083816
        ],
        [
          0.01278215496064582
        ],
        [
          0.01139831238319495
        ],
        [
          0.0126295204047793
        ],
        [
          0.02764897256459471
        ],
        [
          0.02828594510047994
        ],
        [
          0.02522360582404354
        ],
        [
          0.02794817633762508
        ],
        [
          0.02113946391814131
        ],
        [
          0.02162647145188365
        ],
        [
          0.01928511100935383
        ],
        [
          0.02136822494531404
        ],
        [
          0.01016613689491371
        ],
        [
          0.01040034270429708
        ],
        [
          0.009274363783011991
        ],
        [
          0.01027614989843473
        ],
        [
          0.008407373473555428
        ],
        [
          0.008601061177106569
        ],
        [
          0.00766987901691639
        ],
        [
          0.008498353992223396
        ],
        [
          0.01860488354619391
        ],
        [
          0.01903349982929745
        ],
        [
          0.01697286392378854
        ],
        [
          0.01880621657369816
        ],
        [
          0.01908160615227188
        ],
        [
          0.01952120509328787
        ],
        [
          0.01740776844239331
        ],
        [
          0.01928809804063775
        ],
        [
          0.009176496673236348
        ],
        [
          0.009387903312048623
        ],
        [
          0.008371534761033297
        ],
        [
          0.009275800270193467
        ],
        [
          0.007588943126403944
        ],
        [
          0.007763775964644896
        ],
        [
          0.006923241346284857
        ],
        [
          0.007671066988743789
        ],
        [
          0.01679375890098588
        ],
        [
          0.01718065078889293
        ],
        [
          0.01532061105825398
        ],
        [
          0.01697549281586457
        ],
        [
          0.02625995160989729
        ],
        [
          0.02594637568601017
        ],
        [
          0.01234423579056737
        ],
        [
          0.01262862028828109
        ],
        [
          0.01126139993277851
        ],
        [
          0.01247781912409216
        ],
        [
          0.01044384197427233
        ],
        [
          0.009313153663837672
        ],
        [
          0.01031912973395048
        ],
        [
          0.02259098728693778
        ],
        [
          0.02311143478012016
        ],
        [
          0.02060930680771032
        ],
        [
          0.02283545599610741
        ]
      ],
      "Log Likelihood": -30775.4462035491,
      "Rate Distributions": {
        "non-synonymous/synonymous rate ratio for *background*": [
          [
            0.4577592670638777,
            1
          ]
        ],
        "non-synonymous/synonymous rate ratio for *test*": [
          [
            0.3031330192798495,
            1
          ]
        ]
      },
      "display order": 1,
      "estimated parameters": 47,
      "log-likelihood": -30775.4462035491,
      "parameters": 47,
      "display-order": 1
    },
    "Nucleotide GTR": {
      "AIC-c": 63389.96638155311,
      "Equilibrium frequencies": [
        [
          0.3032520491384421
        ],
        [
          0.2297692291969013
        ],
        [
          0.1905238844715165
        ],
        [
          0.2764548371931402
        ]
      ],
      "Log Likelihood": -31655.95288185874,
      "Rate Distributions": {
        "Substitution rate from nucleotide A to nucleotide C": 0.468079311716761,
        "Substitution rate from nucleotide A to nucleotide G": 1,
        "Substitution rate from nucleotide A to nucleotide T": 0.2841651330706758,
        "Substitution rate from nucleotide C to nucleotide G": 0.4431796350041524,
        "Substitution rate from nucleotide C to nucleotide T": 0.7812939221363955,
        "Substitution rate from nucleotide G to nucleotide T": 0.2677367977264132
      },
      "display order": 0,
      "estimated parameters": 39,
      "log-likelihood": -31655.95288185874,
      "parameters": 39,
      "display-order": 0
    },
    "Unconstrained model": {
      "AIC-c": 60678.71801605993,
      "Log Likelihood": -30279.14508553303,
      "Rate Distributions": {
        "Background": {
          "0": {
            "omega": 0.2241354032552947,
            "proportion": 0.6794781792340762
          },
          "1": {
            "omega": 0.808186027900343,
            "proportion": 0.2396932025694219
          },
          "2": {
            "omega": 2.153696164619314,
            "proportion": 0.08082861819650197
          }
        },
        "Synonymous site-to-site rates": {
          "0": {
            "proportion": 0.06672784251679394,
            "rate": 0.04322985473481115
          },
          "1": {
            "proportion": 0.6098828322514207,
            "rate": 0.6278699695733189
          },
          "2": {
            "proportion": 0.3233893252317853,
            "rate": 1.899222397931752
          }
        },
        "Test": {
          "0": {
            "omega": 0.01995447908828408,
            "proportion": 0.6791950009894137,
            "prop": 0.6791950009894137
          },
          "1": {
            "omega": 0.9527898169876378,
            "proportion": 0.3179436102987148,
            "prop": 0.3179436102987148
          },
          "2": {
            "omega": 114.193052592041,
            "proportion": 0.002861388711871592,
            "prop": 0.002861388711871592
          }
        }
      },
      "display order": 2,
      "estimated parameters": 60,
      "log-likelihood": -30279.14508553303,
      "parameters": 60,
      "display-order": 2,
      "branch-annotations": [
        {
          "CATLR22_3030_BP": {
            "is_foreground": false
          },
          "CBTLR22_3030_BP": {
            "is_foreground": false
          },
          "CCTLR22_3030_BP": {
            "is_foreground": false
          },
          "CITLR22_3030_BP": {
            "is_foreground": false
          },
          "DRTLR22_3030_BP": {
            "is_foreground": false
          },
          "ECTLR22_3030_BP": {
            "is_foreground": false
          },
          "GMTLR22_3030_BP": {
            "is_foreground": false
          },
          "LCTLR22_3030_BP": {
            "is_foreground": false
          },
          "LMTLR22_3030_BP": {
            "is_foreground": false
          },
          "MATLR22_3030_BP": {
            "is_foreground": false
          },
          "MMTLR22_3030_BP": {
            "is_foreground": false
          },
          "Node1": {
            "is_foreground": true
          },
          "Node12": {
            "is_foreground": true
          },
          "Node15": {
            "is_foreground": true
          },
          "Node19": {
            "is_foreground": true
          },
          "Node2": {
            "is_foreground": true
          },
          "Node22": {
            "is_foreground": true
          },
          "Node23": {
            "is_foreground": true
          },
          "Node24": {
            "is_foreground": true
          },
          "Node25": {
            "is_foreground": true
          },
          "Node3": {
            "is_foreground": true
          },
          "Node4": {
            "is_foreground": true
          },
          "Node6": {
            "is_foreground": true
          },
          "Node8": {
            "is_foreground": true
          },
          "Node9": {
            "is_foreground": true
          },
          "OMTLR22_3030_BP": {
            "is_foreground": false
          },
          "SATLR22_3030_BP": {
            "is_foreground": false
          },
          "SLTLR22_3030_BP": {
            "is_foreground": false
          },
          "SMTLR22_3030_BP": {
            "is_foreground": false
          },
          "SSTLR22_3030_BP": {
            "is_foreground": false
          },
          "TOTLR22_3030_BP": {
            "is_foreground": false
          }
        }
      ]
    }
  },
  "input": {
    "file name": "/home/datamonkey/datamonkey-js-server/production/app/busted/output/5df8a41ac27e2160748f7e00",
    "number of sequences": 17,
    "number of sites": 1010,
    "partition count": 1,
    "trees": {
      "0": "(((((CBTLR22_3030_BP:0.2597852943768927,(DRTLR22_3030_BP:0.1179598383670362,((MATLR22_3030_BP:0.009028148112844449,CITLR22_3030_BP:0.01795310699694086)Node9:0.05782693365541108,(CCTLR22_3030_BP:0.04171127716233751,CATLR22_3030_BP:0.03906966318934603)Node12:0.03273431309812173)Node8:0.03311933357746805)Node6:0.1485327602781237)Node4:0.1964042297256427,(SSTLR22_3030_BP:0.03408548490745225,OMTLR22_3030_BP:0.03287142922315099)Node15:0.2310749229115348)Node3:0.1016403166645692,GMTLR22_3030_BP:0.2921247866991988)Node2:0.1011191396040562,(SATLR22_3030_BP:0.1537020662751575,MMTLR22_3030_BP:0.121437933253907)Node19:0.006829839746452071)Node1:0.003922324147839704,((((SLTLR22_3030_BP:0.06689451919391623,TOTLR22_3030_BP:0.07025701629823999)Node25:0.01853147448500153,LCTLR22_3030_BP:0.07757611291072251)Node24:0.0002952869856157614,SMTLR22_3030_BP:0.1002588015753119)Node23:0.03486742302371888,LMTLR22_3030_BP:0.1048540198378963)Node22:0.00438103035303046,ECTLR22_3030_BP:0.1279941498302689)"
    }
  },
  "test results": {
    "LRT": 12.50969894683658,
    "p-value": 0.0009605575566415947
  },
  "tested": {
    "0": {
      "CATLR22_3030_BP": "background",
      "CBTLR22_3030_BP": "background",
      "CCTLR22_3030_BP": "background",
      "CITLR22_3030_BP": "background",
      "DRTLR22_3030_BP": "background",
      "ECTLR22_3030_BP": "background",
      "GMTLR22_3030_BP": "background",
      "LCTLR22_3030_BP": "background",
      "LMTLR22_3030_BP": "background",
      "MATLR22_3030_BP": "background",
      "MMTLR22_3030_BP": "background",
      "Node1": "test",
      "Node12": "test",
      "Node15": "test",
      "Node19": "test",
      "Node2": "test",
      "Node22": "test",
      "Node23": "test",
      "Node24": "test",
      "Node25": "test",
      "Node3": "test",
      "Node4": "test",
      "Node6": "test",
      "Node8": "test",
      "Node9": "test",
      "OMTLR22_3030_BP": "background",
      "SATLR22_3030_BP": "background",
      "SLTLR22_3030_BP": "background",
      "SMTLR22_3030_BP": "background",
      "SSTLR22_3030_BP": "background",
      "TOTLR22_3030_BP": "background"
    }
  },
  "timers": {
    "Constrained BUSTED model fitting": {
      "order": 3,
      "timer": 232
    },
    "Overall": {
      "order": 0,
      "timer": 1086
    },
    "Preliminary model fitting": {
      "order": 1,
      "timer": 27
    },
    "Unconstrained BUSTED model fitting": {
      "order": 2,
      "timer": 825
    }
  },
  "trees": [
    {
      "newickString": "(((((CBTLR22_3030_BP:0.2597852943768927,(DRTLR22_3030_BP:0.1179598383670362,((MATLR22_3030_BP:0.009028148112844449,CITLR22_3030_BP:0.01795310699694086)Node9:0.05782693365541108,(CCTLR22_3030_BP:0.04171127716233751,CATLR22_3030_BP:0.03906966318934603)Node12:0.03273431309812173)Node8:0.03311933357746805)Node6:0.1485327602781237)Node4:0.1964042297256427,(SSTLR22_3030_BP:0.03408548490745225,OMTLR22_3030_BP:0.03287142922315099)Node15:0.2310749229115348)Node3:0.1016403166645692,GMTLR22_3030_BP:0.2921247866991988)Node2:0.1011191396040562,(SATLR22_3030_BP:0.1537020662751575,MMTLR22_3030_BP:0.121437933253907)Node19:0.006829839746452071)Node1:0.003922324147839704,((((SLTLR22_3030_BP:0.06689451919391623,TOTLR22_3030_BP:0.07025701629823999)Node25:0.01853147448500153,LCTLR22_3030_BP:0.07757611291072251)Node24:0.0002952869856157614,SMTLR22_3030_BP:0.1002588015753119)Node23:0.03486742302371888,LMTLR22_3030_BP:0.1048540198378963)Node22:0.00438103035303046,ECTLR22_3030_BP:0.1279941498302689)",
      "branchLengths": {
        "Unconstrained model": {
          "CATLR22_3030_BP": 0.01678603473514861,
          "CBTLR22_3030_BP": 0.07453619265736999,
          "CCTLR22_3030_BP": 0.01251312024311146,
          "CITLR22_3030_BP": 0.004189166013252484,
          "DRTLR22_3030_BP": 0.04553061464706244,
          "ECTLR22_3030_BP": 0.05314493550200989,
          "GMTLR22_3030_BP": 0.1424660414916602,
          "LCTLR22_3030_BP": 0.02792051606460551,
          "LMTLR22_3030_BP": 0.03925149177429343,
          "MATLR22_3030_BP": 0.005044095821971023,
          "MMTLR22_3030_BP": 0.04510519023856407,
          "Node1": 0.002544502220614516,
          "Node12": 0.02581799634347301,
          "Node15": 0.1534237641108284,
          "Node19": 0.006535414210178979,
          "Node2": 0.1020708095892186,
          "Node22": 0.003653863760987745,
          "Node23": 0.0241860915144062,
          "Node24": 0.002883177420900909,
          "Node25": 0.01124893421238161,
          "Node3": 0.1565377033694765,
          "Node4": 0.4827555646064935,
          "Node6": 0.24960816895424,
          "Node8": 0.02064154418146342,
          "Node9": 0.02535767872843804,
          "OMTLR22_3030_BP": 0.01236612496924233,
          "SATLR22_3030_BP": 0.06855342860955253,
          "SLTLR22_3030_BP": 0.02422358349489799,
          "SMTLR22_3030_BP": 0.03830266804663775,
          "SSTLR22_3030_BP": 0.01085952438409082,
          "TOTLR22_3030_BP": 0.02607057955452086
        },
        "Constrained model": {
          "CATLR22_3030_BP": 0.01682589093192555,
          "CBTLR22_3030_BP": 0.0754505751865298,
          "CCTLR22_3030_BP": 0.01252350639639787,
          "CITLR22_3030_BP": 0.004193066475851452,
          "DRTLR22_3030_BP": 0.04587412651104076,
          "ECTLR22_3030_BP": 0.05315452236880094,
          "GMTLR22_3030_BP": 0.1434966327474363,
          "LCTLR22_3030_BP": 0.02793496601633884,
          "LMTLR22_3030_BP": 0.03893317775019588,
          "MATLR22_3030_BP": 0.005042556986927597,
          "MMTLR22_3030_BP": 0.04560540717365016,
          "Node1": 0.002601921698520586,
          "Node12": 0.01804571287666108,
          "Node15": 0.1040710291276196,
          "Node19": 0.004745443184150046,
          "Node2": 0.07048391598326295,
          "Node22": 0.003374251917046956,
          "Node23": 0.01719662356439989,
          "Node24": 0.002164397386093502,
          "Node25": 0.008935086682909557,
          "Node3": 0.1074720669832682,
          "Node4": 0.3328773155015053,
          "Node6": 0.1710055282820685,
          "Node8": 0.01421588942048643,
          "Node9": 0.0174381558728715,
          "OMTLR22_3030_BP": 0.01238176752471992,
          "SATLR22_3030_BP": 0.06856044406982276,
          "SLTLR22_3030_BP": 0.02430219210555623,
          "SMTLR22_3030_BP": 0.03870629088287027,
          "SSTLR22_3030_BP": 0.01087908653599789,
          "TOTLR22_3030_BP": 0.02609149285711186
        }
      }
    }
  ]
}
