# Supplementary material for: Variation in selection constraints on teleost TLRs with emphasis on their repertoire in the Walking catfish, Clarias batrachus
Source: Sci Rep. 2020 Dec 7;10:21394. doi: 10.1038/s41598-020-78347-6 (PMC7721727; doi:10.1038/s41598-020-78347-6)
Supplement: Supplementary file 34 — Supplementary Information 34. [file 41598_2020_78347_MOESM34_ESM.zip › T22/busted/tree.new]

(((((CBTLR22_3030_BP:0.07453619265736999,(DRTLR22_3030_BP:0.04553061464706244,((MATLR22_3030_BP:0.005044095821971023,CITLR22_3030_BP:0.004189166013252484):0.02535767872843804,(CCTLR22_3030_BP:0.01251312024311146,CATLR22_3030_BP:0.01678603473514861):0.02581799634347301):0.02064154418146342):0.24960816895424):0.4827555646064935,(SSTLR22_3030_BP:0.01085952438409082,OMTLR22_3030_BP:0.01236612496924233):0.1534237641108284):0.1565377033694765,GMTLR22_3030_BP:0.1424660414916602):0.1020708095892186,(SATLR22_3030_BP:0.06855342860955253,MMTLR22_3030_BP:0.04510519023856407):0.006535414210178979):0.002544502220614516,((((SLTLR22_3030_BP:0.02422358349489799,TOTLR22_3030_BP:0.02607057955452086):0.01124893421238161,LCTLR22_3030_BP:0.02792051606460551):0.002883177420900909,SMTLR22_3030_BP:0.03830266804663775):0.0241860915144062,LMTLR22_3030_BP:0.03925149177429343):0.003653863760987745,ECTLR22_3030_BP:0.05314493550200989):0
