# Supplementary material for: Variation in selection constraints on teleost TLRs with emphasis on their repertoire in the Walking catfish, Clarias batrachus
Source: Sci Rep. 2020 Dec 7;10:21394. doi: 10.1038/s41598-020-78347-6 (PMC7721727; doi:10.1038/s41598-020-78347-6)
Supplement: Supplementary file 34 — Supplementary Information 34. [file 41598_2020_78347_MOESM34_ESM.zip › T22/fubar/datamonkey-table.csv]

Site	Partition	&alpha;	&beta;	&beta;-&alpha;	Prob[&alpha;>&beta;]	Prob[&alpha;<&beta;]	BayesFactor[&alpha;<&beta;]
1	1	2.750	0.100	-2.650	0.965	0.022	0.096
2	1	2.936	1.825	-1.111	0.708	0.188	1.000
3	1	2.936	1.825	-1.111	0.708	0.188	1.000
4	1	2.936	1.825	-1.111	0.708	0.188	1.000
5	1	2.936	1.825	-1.111	0.708	0.188	1.000
6	1	2.936	1.825	-1.111	0.708	0.188	1.000
7	1	2.936	1.825	-1.111	0.708	0.188	1.000
8	1	2.936	1.825	-1.111	0.708	0.188	1.000
9	1	2.936	1.825	-1.111	0.708	0.188	1.000
10	1	2.936	1.825	-1.111	0.708	0.188	1.000
11	1	2.936	1.825	-1.111	0.708	0.188	1.000
12	1	2.936	1.825	-1.111	0.708	0.188	1.000
13	1	1.808	2.760	0.953	0.144	0.486	4.085
14	1	2.254	1.040	-1.213	0.831	0.089	0.423
15	1	3.313	1.023	-2.290	0.815	0.102	0.492
16	1	4.314	3.247	-1.067	0.693	0.156	0.801
17	1	2.153	1.602	-0.551	0.571	0.322	2.051
18	1	2.878	5.697	2.819	0.326	0.387	2.737
19	1	1.482	1.511	0.029	0.394	0.462	3.715
20	1	2.294	2.158	-0.135	0.397	0.247	1.420
21	1	2.459	0.726	-1.733	0.921	0.046	0.210
22	1	2.855	1.501	-1.354	0.768	0.047	0.213
23	1	2.868	1.766	-1.103	0.614	0.089	0.425
24	1	2.199	1.483	-0.716	0.625	0.210	1.148
25	1	2.682	0.957	-1.724	0.893	0.053	0.242
26	1	2.742	2.698	-0.044	0.174	0.177	0.930
27	1	1.291	2.756	1.465	0.053	0.739	12.253
28	1	1.531	1.784	0.253	0.356	0.500	4.320
29	1	1.695	1.190	-0.505	0.544	0.294	1.799
30	1	2.082	1.192	-0.890	0.705	0.162	0.835
31	1	2.493	2.664	0.171	0.123	0.185	0.984
32	1	1.370	2.692	1.322	0.067	0.681	9.249
33	1	2.935	2.167	-0.769	0.414	0.067	0.313
34	1	2.853	1.292	-1.561	0.903	0.014	0.060
35	1	1.225	1.516	0.291	0.284	0.564	5.597
36	1	2.929	1.274	-1.655	0.915	0.005	0.020
37	1	3.746	1.698	-2.048	0.658	0.090	0.428
38	1	3.809	1.033	-2.776	0.895	0.006	0.028
39	1	2.177	1.700	-0.477	0.554	0.236	1.334
40	1	2.841	2.063	-0.778	0.463	0.104	0.501
41	1	4.549	1.224	-3.324	0.916	0.013	0.057
42	1	1.417	1.268	-0.149	0.424	0.425	3.198
43	1	1.278	1.150	-0.128	0.452	0.419	3.128
44	1	2.555	1.081	-1.474	0.907	0.034	0.153
45	1	2.635	1.236	-1.399	0.867	0.043	0.196
46	1	2.443	1.672	-0.771	0.617	0.137	0.686
47	1	2.040	1.377	-0.664	0.602	0.244	1.397
48	1	2.772	1.920	-0.852	0.544	0.054	0.245
49	1	2.424	1.111	-1.312	0.845	0.082	0.386
50	1	1.086	1.178	0.092	0.312	0.540	5.075
51	1	1.445	0.915	-0.530	0.629	0.250	1.442
52	1	1.063	0.741	-0.322	0.612	0.285	1.729
53	1	2.815	1.201	-1.614	0.939	0.010	0.042
54	1	3.129	1.078	-2.051	0.979	0.004	0.019
55	1	2.723	0.699	-2.024	0.984	0.006	0.027
56	1	2.126	0.968	-1.158	0.827	0.101	0.486
57	1	2.594	1.216	-1.378	0.880	0.043	0.194
58	1	1.554	0.736	-0.818	0.805	0.113	0.552
59	1	3.373	1.560	-1.813	0.779	0.013	0.057
60	1	2.576	1.193	-1.384	0.884	0.043	0.196
61	1	6.110	0.090	-6.020	1.000	0.000	0.001
62	1	2.381	1.506	-0.875	0.699	0.155	0.795
63	1	0.891	0.696	-0.195	0.538	0.371	2.548
64	1	3.358	1.141	-2.217	0.942	0.022	0.096
65	1	2.692	1.832	-0.860	0.586	0.067	0.310
66	1	2.344	1.561	-0.784	0.617	0.167	0.868
67	1	2.187	0.861	-1.326	0.838	0.089	0.424
68	1	2.165	1.383	-0.782	0.637	0.212	1.162
69	1	3.340	0.604	-2.736	0.904	0.064	0.294
70	1	2.064	1.036	-1.028	0.756	0.147	0.747
71	1	2.592	3.111	0.519	0.324	0.365	2.490
72	1	2.936	1.825	-1.111	0.708	0.188	1.000
73	1	3.671	1.360	-2.311	0.855	0.031	0.138
74	1	2.677	1.302	-1.375	0.842	0.057	0.262
75	1	2.386	1.049	-1.337	0.837	0.087	0.413
76	1	2.817	0.293	-2.524	0.998	0.001	0.002
77	1	1.605	0.573	-1.032	0.862	0.092	0.441
78	1	1.461	0.093	-1.369	0.983	0.011	0.047
79	1	2.149	2.252	0.103	0.290	0.318	2.019
80	1	1.630	1.010	-0.620	0.619	0.272	1.615
81	1	2.096	1.481	-0.615	0.587	0.253	1.465
82	1	2.302	1.854	-0.447	0.493	0.212	1.163
83	1	4.805	4.836	0.031	0.566	0.234	1.326
84	1	4.729	12.184	7.454	0.264	0.490	4.164
85	1	2.564	1.045	-1.519	0.934	0.025	0.113
86	1	2.550	2.582	0.032	0.157	0.203	1.104
87	1	2.618	1.193	-1.425	0.903	0.033	0.149
88	1	1.277	0.830	-0.447	0.595	0.304	1.888
89	1	2.275	0.085	-2.190	0.999	0.001	0.003
90	1	2.879	1.573	-1.306	0.734	0.054	0.247
91	1	2.051	1.237	-0.814	0.668	0.211	1.155
92	1	1.568	0.399	-1.169	0.887	0.083	0.393
93	1	2.252	0.260	-1.991	0.991	0.005	0.021
94	1	1.274	2.664	1.390	0.074	0.726	11.465
95	1	1.063	0.660	-0.403	0.643	0.277	1.656
96	1	3.189	0.570	-2.619	0.997	0.001	0.004
97	1	2.162	2.112	-0.050	0.379	0.302	1.874
98	1	1.670	0.980	-0.690	0.667	0.215	1.188
99	1	1.728	1.857	0.129	0.365	0.433	3.310
100	1	6.841	0.254	-6.587	0.999	0.000	0.001
101	1	1.379	0.817	-0.563	0.665	0.239	1.360
102	1	1.789	0.537	-1.252	0.915	0.051	0.235
103	1	2.224	2.403	0.179	0.228	0.302	1.869
104	1	2.085	0.093	-1.992	0.996	0.002	0.011
105	1	3.064	2.026	-1.039	0.508	0.030	0.134
106	1	2.345	0.370	-1.975	0.975	0.015	0.064
107	1	2.045	0.986	-1.060	0.808	0.106	0.516
108	1	1.170	0.858	-0.312	0.525	0.374	2.587
109	1	2.738	0.846	-1.892	0.967	0.014	0.061
110	1	2.677	1.568	-1.109	0.712	0.084	0.399
111	1	2.371	2.406	0.035	0.235	0.230	1.295
112	1	1.330	2.236	0.906	0.160	0.658	8.342
113	1	1.379	0.270	-1.108	0.925	0.053	0.241
114	1	2.648	0.595	-2.053	0.964	0.019	0.086
115	1	1.750	1.690	-0.060	0.413	0.402	2.915
116	1	2.989	1.355	-1.634	0.874	0.016	0.071
117	1	2.873	1.275	-1.599	0.911	0.004	0.017
118	1	2.045	1.417	-0.628	0.593	0.221	1.231
119	1	2.352	1.359	-0.994	0.731	0.123	0.606
120	1	2.799	0.179	-2.621	0.999	0.000	0.002
121	1	2.463	1.132	-1.331	0.872	0.059	0.270
122	1	3.041	2.637	-0.405	0.155	0.066	0.306
123	1	2.075	0.540	-1.535	0.940	0.032	0.143
124	1	1.717	1.018	-0.699	0.634	0.258	1.503
125	1	2.575	1.176	-1.399	0.891	0.036	0.160
126	1	2.401	1.448	-0.953	0.708	0.123	0.605
127	1	1.532	1.601	0.069	0.387	0.467	3.797
128	1	27.577	0.324	-27.253	1.000	0.000	0.000
129	1	2.477	3.249	0.772	0.092	0.288	1.755
130	1	1.608	0.117	-1.491	0.986	0.009	0.039
131	1	3.640	0.393	-3.247	1.000	0.000	0.000
132	1	2.623	1.221	-1.402	0.876	0.045	0.206
133	1	2.816	0.367	-2.449	0.992	0.004	0.019
134	1	2.735	0.862	-1.873	0.904	0.058	0.267
135	1	3.101	1.731	-1.370	0.683	0.018	0.082
136	1	2.654	0.233	-2.422	0.998	0.001	0.003
137	1	3.221	0.671	-2.551	0.995	0.002	0.007
138	1	1.414	1.089	-0.324	0.489	0.382	2.676
139	1	2.487	1.310	-1.177	0.800	0.079	0.372
140	1	1.487	2.552	1.065	0.108	0.632	7.445
141	1	2.663	0.820	-1.843	0.977	0.007	0.028
142	1	2.543	2.315	-0.228	0.297	0.149	0.760
143	1	2.388	0.791	-1.597	0.943	0.027	0.121
144	1	2.570	0.135	-2.434	0.997	0.001	0.006
145	1	2.063	2.284	0.221	0.277	0.361	2.440
146	1	1.842	3.062	1.220	0.021	0.504	4.394
147	1	2.425	0.161	-2.264	0.995	0.003	0.013
148	1	0.679	0.504	-0.175	0.528	0.408	2.985
149	1	1.674	0.172	-1.502	0.985	0.008	0.036
150	1	1.121	0.655	-0.466	0.673	0.251	1.447
151	1	3.008	1.128	-1.880	0.959	0.010	0.045
152	1	3.444	0.094	-3.350	1.000	0.000	0.000
153	1	1.682	0.693	-0.989	0.831	0.113	0.552
154	1	2.474	0.128	-2.346	0.998	0.001	0.004
155	1	0.810	4.170	3.360	0.003	0.894	36.597
156	1	2.783	2.130	-0.652	0.428	0.049	0.221
157	1	2.331	0.673	-1.659	0.949	0.026	0.115
158	1	1.965	1.199	-0.766	0.657	0.193	1.036
159	1	2.484	1.277	-1.207	0.807	0.092	0.437
160	1	1.775	0.788	-0.987	0.802	0.131	0.654
161	1	2.068	0.911	-1.157	0.833	0.101	0.486
162	1	2.517	0.393	-2.124	0.986	0.007	0.029
163	1	3.697	2.197	-1.500	0.441	0.046	0.209
164	1	1.949	0.243	-1.705	0.986	0.008	0.037
165	1	2.725	0.165	-2.560	0.999	0.000	0.001
166	1	0.619	1.609	0.990	0.075	0.850	24.475
167	1	2.045	0.283	-1.762	0.973	0.018	0.077
168	1	0.960	0.145	-0.814	0.956	0.030	0.134
169	1	2.440	1.123	-1.317	0.874	0.051	0.233
170	1	1.406	0.862	-0.544	0.650	0.242	1.380
171	1	2.376	0.153	-2.223	0.997	0.002	0.007
172	1	2.255	0.782	-1.473	0.883	0.073	0.339
173	1	2.369	0.740	-1.628	0.925	0.042	0.188
174	1	2.467	1.453	-1.014	0.716	0.120	0.588
175	1	2.369	3.040	0.671	0.029	0.296	1.821
176	1	2.111	0.099	-2.013	0.995	0.003	0.013
177	1	2.948	2.809	-0.140	0.094	0.139	0.699
178	1	1.510	0.116	-1.394	0.985	0.010	0.043
179	1	0.871	1.861	0.990	0.130	0.769	14.440
180	1	2.624	1.899	-0.725	0.534	0.089	0.425
181	1	2.163	0.388	-1.776	0.968	0.018	0.081
182	1	4.425	1.119	-3.305	0.981	0.002	0.011
183	1	1.865	1.097	-0.768	0.670	0.209	1.143
184	1	2.652	1.274	-1.378	0.875	0.037	0.168
185	1	1.990	0.515	-1.475	0.941	0.035	0.155
186	1	3.372	0.109	-3.263	1.000	0.000	0.001
187	1	2.291	0.937	-1.354	0.858	0.084	0.399
188	1	2.463	1.232	-1.231	0.833	0.063	0.291
189	1	2.656	0.382	-2.274	0.993	0.003	0.014
190	1	2.569	1.971	-0.598	0.491	0.118	0.576
191	1	1.478	0.861	-0.617	0.648	0.265	1.557
192	1	2.213	0.197	-2.016	0.981	0.012	0.053
193	1	3.060	1.806	-1.254	0.641	0.016	0.071
194	1	1.593	2.341	0.748	0.196	0.557	5.433
195	1	2.081	0.532	-1.550	0.944	0.029	0.129
196	1	2.089	0.275	-1.814	0.976	0.015	0.067
197	1	2.206	0.471	-1.735	0.961	0.021	0.093
198	1	2.644	1.114	-1.530	0.933	0.023	0.101
199	1	1.986	2.232	0.246	0.285	0.384	2.696
200	1	2.911	0.270	-2.641	0.993	0.004	0.016
201	1	1.690	1.150	-0.539	0.561	0.319	2.025
202	1	0.895	0.158	-0.738	0.944	0.039	0.174
203	1	2.756	1.319	-1.437	0.861	0.044	0.200
204	1	2.641	1.497	-1.144	0.743	0.074	0.344
205	1	2.918	1.200	-1.718	0.936	0.012	0.051
206	1	2.290	1.388	-0.902	0.703	0.155	0.794
207	1	1.312	1.925	0.613	0.230	0.609	6.741
208	1	1.641	0.545	-1.096	0.896	0.065	0.299
209	1	1.825	0.926	-0.899	0.737	0.183	0.966
210	1	2.807	1.080	-1.727	0.967	0.008	0.036
211	1	2.646	0.377	-2.268	0.990	0.005	0.021
212	1	1.343	1.109	-0.234	0.476	0.397	2.844
213	1	2.543	1.069	-1.474	0.914	0.037	0.166
214	1	6.917	0.209	-6.708	0.998	0.001	0.004
215	1	2.546	1.061	-1.484	0.922	0.025	0.111
216	1	1.004	0.290	-0.714	0.911	0.061	0.284
217	1	2.624	1.671	-0.953	0.660	0.086	0.405
218	1	1.705	0.179	-1.526	0.982	0.010	0.046
219	1	2.493	1.263	-1.230	0.825	0.070	0.326
220	1	26.219	0.738	-25.481	0.999	0.000	0.001
221	1	1.738	0.171	-1.567	0.986	0.008	0.034
222	1	4.340	2.173	-2.167	0.481	0.038	0.171
223	1	2.992	0.674	-2.318	0.987	0.005	0.022
224	1	1.162	2.635	1.473	0.052	0.783	15.652
225	1	2.633	1.106	-1.527	0.879	0.064	0.294
226	1	2.487	0.277	-2.211	0.985	0.009	0.040
227	1	2.865	2.835	-0.031	0.045	0.071	0.333
228	1	3.501	1.281	-2.220	0.899	0.015	0.066
229	1	2.202	1.272	-0.930	0.712	0.145	0.734
230	1	0.683	2.407	1.725	0.041	0.901	39.308
231	1	1.555	0.113	-1.442	0.978	0.014	0.062
232	1	3.529	1.320	-2.209	0.899	0.011	0.048
233	1	2.906	0.137	-2.769	1.000	0.000	0.001
234	1	2.825	1.162	-1.663	0.901	0.043	0.193
235	1	2.151	0.268	-1.883	0.977	0.015	0.064
236	1	0.567	0.772	0.206	0.286	0.642	7.767
237	1	0.389	0.396	0.007	0.412	0.515	4.601
238	1	2.125	0.530	-1.595	0.928	0.047	0.213
239	1	2.373	1.145	-1.228	0.814	0.101	0.484
240	1	2.872	0.637	-2.235	0.990	0.003	0.015
241	1	1.197	1.080	-0.117	0.437	0.416	3.078
242	1	2.633	1.828	-0.805	0.575	0.079	0.369
243	1	1.850	0.140	-1.710	0.989	0.007	0.029
244	1	2.926	1.714	-1.212	0.676	0.045	0.203
245	1	3.163	2.702	-0.462	0.152	0.047	0.215
246	1	2.326	0.413	-1.912	0.963	0.022	0.100
247	1	1.393	0.090	-1.303	0.981	0.011	0.050
248	1	1.970	1.005	-0.964	0.774	0.127	0.630
249	1	2.276	0.309	-1.967	0.987	0.007	0.030
250	1	2.445	1.328	-1.116	0.771	0.100	0.481
251	1	1.506	0.104	-1.403	0.980	0.013	0.057
252	1	2.757	0.931	-1.826	0.975	0.009	0.040
253	1	2.166	1.521	-0.646	0.595	0.245	1.406
254	1	1.497	1.380	-0.117	0.404	0.416	3.088
255	1	2.165	2.076	-0.089	0.369	0.292	1.783
256	1	2.075	0.114	-1.961	0.993	0.004	0.019
257	1	3.008	2.041	-0.967	0.463	0.155	0.797
258	1	1.239	0.755	-0.484	0.670	0.233	1.315
259	1	1.487	0.099	-1.388	0.989	0.007	0.030
260	1	0.835	0.819	-0.016	0.393	0.505	4.407
261	1	3.035	0.705	-2.330	0.957	0.023	0.102
262	1	2.020	0.710	-1.310	0.894	0.061	0.281
263	1	2.524	0.617	-1.907	0.959	0.022	0.098
264	1	1.870	0.266	-1.605	0.979	0.013	0.056
265	1	3.101	1.383	-1.717	0.835	0.030	0.133
266	1	2.147	0.116	-2.031	0.997	0.002	0.008
267	1	1.324	0.922	-0.402	0.547	0.343	2.257
268	1	2.486	1.706	-0.780	0.571	0.195	1.045
269	1	2.419	1.138	-1.280	0.820	0.103	0.497
270	1	2.058	0.466	-1.592	0.940	0.039	0.177
271	1	2.730	1.166	-1.565	0.930	0.016	0.073
272	1	19.571	0.621	-18.949	1.000	0.000	0.000
273	1	2.127	1.502	-0.625	0.594	0.233	1.313
274	1	1.153	0.629	-0.524	0.693	0.235	1.328
275	1	2.409	1.115	-1.294	0.866	0.061	0.282
276	1	2.163	2.502	0.339	0.191	0.342	2.252
277	1	2.346	1.146	-1.200	0.816	0.096	0.460
278	1	2.137	1.146	-0.991	0.742	0.147	0.747
279	1	2.551	2.786	0.235	0.064	0.188	1.003
280	1	6.307	0.413	-5.894	0.943	0.044	0.199
281	1	1.671	2.121	0.449	0.261	0.501	4.352
282	1	2.787	0.134	-2.654	0.954	0.031	0.139
283	1	5.479	0.686	-4.794	0.992	0.003	0.013
284	1	2.610	0.587	-2.023	0.982	0.008	0.033
285	1	2.643	1.173	-1.470	0.921	0.026	0.114
286	1	1.201	0.467	-0.735	0.779	0.176	0.923
287	1	2.281	0.812	-1.469	0.912	0.049	0.221
288	1	3.214	0.832	-2.383	0.994	0.001	0.006
289	1	3.276	0.899	-2.376	0.971	0.012	0.051
290	1	3.531	1.389	-2.143	0.854	0.016	0.070
291	1	2.682	1.455	-1.228	0.793	0.047	0.213
292	1	2.577	1.305	-1.271	0.835	0.057	0.261
293	1	2.168	0.330	-1.838	0.981	0.010	0.045
294	1	1.509	1.017	-0.492	0.564	0.315	1.994
295	1	2.879	1.167	-1.713	0.948	0.012	0.052
296	1	3.460	0.409	-3.050	0.999	0.000	0.000
297	1	2.814	0.574	-2.240	0.975	0.013	0.056
298	1	4.008	0.781	-3.227	0.992	0.002	0.007
299	1	3.730	0.718	-3.012	0.956	0.025	0.111
300	1	2.715	1.037	-1.678	0.952	0.019	0.085
301	1	2.073	0.843	-1.230	0.872	0.072	0.335
302	1	2.569	1.652	-0.916	0.652	0.111	0.542
303	1	2.445	0.986	-1.459	0.768	0.168	0.871
304	1	2.367	1.664	-0.703	0.596	0.161	0.830
305	1	2.416	3.567	1.151	0.023	0.321	2.045
306	1	2.816	1.307	-1.509	0.874	0.029	0.131
307	1	2.399	1.330	-1.070	0.762	0.121	0.596
308	1	2.309	1.028	-1.281	0.834	0.102	0.492
309	1	2.331	1.215	-1.117	0.778	0.121	0.598
310	1	2.409	1.610	-0.799	0.654	0.161	0.830
311	1	1.340	0.954	-0.386	0.571	0.298	1.833
312	1	2.318	0.723	-1.595	0.948	0.022	0.099
313	1	0.618	0.749	0.131	0.304	0.621	7.090
314	1	4.801	1.160	-3.641	0.971	0.002	0.010
315	1	2.134	1.113	-1.021	0.768	0.124	0.614
316	1	1.353	0.673	-0.680	0.725	0.207	1.127
317	1	2.820	1.044	-1.776	0.765	0.154	0.789
318	1	3.037	3.601	0.564	0.532	0.287	1.741
319	1	1.162	0.530	-0.632	0.792	0.147	0.747
320	1	3.495	0.725	-2.770	0.991	0.002	0.010
321	1	2.737	0.173	-2.564	0.999	0.000	0.001
322	1	3.058	1.338	-1.720	0.888	0.009	0.040
323	1	1.676	1.849	0.173	0.334	0.454	3.596
324	1	1.222	0.834	-0.388	0.623	0.254	1.475
325	1	1.979	0.477	-1.502	0.937	0.040	0.179
326	1	2.960	0.657	-2.303	0.980	0.009	0.039
327	1	2.551	1.025	-1.525	0.891	0.057	0.264
328	1	2.102	1.577	-0.525	0.561	0.262	1.537
329	1	2.832	1.033	-1.799	0.823	0.121	0.597
330	1	1.262	1.989	0.727	0.210	0.636	7.555
331	1	2.703	2.643	-0.059	0.124	0.120	0.592
332	1	2.713	2.662	-0.051	0.264	0.331	2.141
333	1	2.011	1.606	-0.405	0.505	0.293	1.792
334	1	2.901	1.392	-1.509	0.869	0.004	0.019
335	1	2.936	1.825	-1.111	0.708	0.188	1.000
336	1	3.120	2.420	-0.700	0.293	0.012	0.054
337	1	3.117	1.141	-1.977	0.986	0.001	0.004
338	1	5.513	0.144	-5.369	1.000	0.000	0.000
339	1	2.686	0.787	-1.900	0.975	0.009	0.038
340	1	2.616	1.029	-1.587	0.936	0.028	0.124
341	1	2.062	1.522	-0.540	0.562	0.244	1.399
342	1	1.563	0.702	-0.861	0.818	0.114	0.557
343	1	3.249	0.086	-3.164	0.999	0.000	0.001
344	1	1.734	1.809	0.074	0.380	0.416	3.082
345	1	1.745	0.854	-0.891	0.762	0.160	0.822
346	1	2.301	0.264	-2.037	0.992	0.004	0.019
347	1	2.518	1.106	-1.412	0.898	0.045	0.203
348	1	2.758	1.172	-1.587	0.931	0.017	0.075
349	1	2.099	1.075	-1.024	0.777	0.127	0.627
350	1	2.803	1.694	-1.108	0.685	0.025	0.113
351	1	2.632	0.724	-1.907	0.980	0.007	0.029
352	1	2.607	0.634	-1.973	0.980	0.008	0.036
353	1	1.025	0.799	-0.226	0.548	0.336	2.188
354	1	2.587	1.557	-1.030	0.716	0.095	0.453
355	1	2.871	2.873	0.002	0.072	0.195	1.052
356	1	0.681	0.461	-0.220	0.561	0.377	2.620
357	1	1.282	1.416	0.135	0.325	0.546	5.211
358	1	1.417	0.352	-1.066	0.915	0.059	0.272
359	1	2.100	2.734	0.634	0.069	0.413	3.047
360	1	1.349	2.549	1.199	0.094	0.685	9.394
361	1	2.784	1.079	-1.704	0.950	0.012	0.054
362	1	3.021	1.352	-1.668	0.879	0.013	0.056
363	1	3.260	1.208	-2.052	0.942	0.006	0.025
364	1	2.217	1.513	-0.704	0.618	0.206	1.120
365	1	1.323	0.944	-0.379	0.518	0.387	2.733
366	1	2.828	1.125	-1.703	0.948	0.013	0.058
367	1	1.268	1.505	0.237	0.299	0.565	5.612
368	1	1.115	0.794	-0.321	0.588	0.303	1.880
369	1	2.111	0.088	-2.023	0.996	0.002	0.010
370	1	2.173	2.016	-0.157	0.396	0.283	1.711
371	1	3.266	1.560	-1.706	0.773	0.022	0.098
372	1	1.350	0.638	-0.712	0.792	0.138	0.695
373	1	3.257	0.803	-2.454	0.979	0.008	0.037
374	1	2.444	0.472	-1.972	0.975	0.014	0.062
375	1	2.186	1.641	-0.545	0.581	0.221	1.226
376	1	2.793	0.082	-2.711	1.000	0.000	0.001
377	1	0.809	0.492	-0.317	0.670	0.262	1.540
378	1	0.918	1.293	0.375	0.196	0.662	8.489
379	1	6.147	2.741	-3.406	0.290	0.031	0.137
380	1	2.734	0.295	-2.439	0.991	0.005	0.023
381	1	2.174	2.377	0.203	0.238	0.323	2.061
382	1	2.250	0.294	-1.956	0.979	0.014	0.060
383	1	1.861	1.475	-0.386	0.521	0.316	1.999
384	1	9.697	2.553	-7.144	0.488	0.017	0.075
385	1	2.635	1.015	-1.620	0.934	0.026	0.116
386	1	10.121	2.268	-7.852	0.667	0.003	0.015
387	1	5.345	1.328	-4.017	0.917	0.003	0.015
388	1	2.788	2.644	-0.144	0.133	0.123	0.606
389	1	2.764	1.182	-1.582	0.944	0.014	0.063
390	1	2.078	0.103	-1.975	0.995	0.003	0.014
391	1	1.216	1.375	0.158	0.324	0.545	5.178
392	1	2.413	1.194	-1.219	0.826	0.079	0.371
393	1	3.097	1.654	-1.444	0.719	0.018	0.080
394	1	9.594	1.173	-8.421	0.964	0.001	0.002
395	1	2.429	1.305	-1.123	0.780	0.105	0.510
396	1	3.209	0.828	-2.381	0.991	0.001	0.003
397	1	3.048	1.140	-1.908	0.965	0.006	0.028
398	1	2.548	1.001	-1.547	0.936	0.026	0.117
399	1	1.909	0.175	-1.734	0.986	0.008	0.036
400	1	1.668	2.634	0.966	0.097	0.559	5.487
401	1	2.430	0.547	-1.884	0.971	0.012	0.053
402	1	2.629	1.322	-1.306	0.827	0.066	0.307
403	1	2.658	1.478	-1.181	0.772	0.053	0.241
404	1	2.078	0.093	-1.985	0.996	0.003	0.011
405	1	2.421	1.739	-0.682	0.577	0.158	0.812
406	1	2.462	0.368	-2.094	0.990	0.005	0.020
407	1	2.495	1.417	-1.077	0.753	0.087	0.413
408	1	2.771	1.189	-1.582	0.946	0.010	0.044
409	1	2.454	0.345	-2.109	0.989	0.005	0.024
410	1	1.566	0.511	-1.055	0.875	0.085	0.404
411	1	2.290	0.705	-1.586	0.938	0.034	0.154
412	1	1.006	0.612	-0.394	0.702	0.220	1.220
413	1	2.331	1.220	-1.112	0.785	0.109	0.529
414	1	1.895	0.911	-0.984	0.787	0.134	0.671
415	1	1.774	1.458	-0.315	0.493	0.354	2.373
416	1	2.638	1.186	-1.452	0.904	0.025	0.109
417	1	2.776	1.620	-1.156	0.726	0.025	0.110
418	1	2.768	1.461	-1.307	0.808	0.027	0.122
419	1	2.893	0.129	-2.765	1.000	0.000	0.000
420	1	1.633	2.955	1.322	0.030	0.593	6.303
421	1	2.667	1.268	-1.399	0.863	0.047	0.212
422	1	3.205	0.507	-2.698	0.994	0.002	0.007
423	1	0.779	0.099	-0.680	0.861	0.082	0.389
424	1	1.316	0.364	-0.952	0.923	0.050	0.229
425	1	2.080	0.072	-2.008	0.998	0.001	0.005
426	1	2.337	2.797	0.460	0.062	0.277	1.658
427	1	1.457	0.102	-1.355	0.979	0.013	0.059
428	1	2.312	2.453	0.141	0.246	0.270	1.605
429	1	1.452	0.117	-1.335	0.984	0.010	0.046
430	1	2.148	2.142	-0.005	0.343	0.307	1.916
431	1	2.148	1.939	-0.209	0.447	0.288	1.753
432	1	2.090	0.130	-1.960	0.993	0.005	0.020
433	1	2.606	1.213	-1.393	0.890	0.038	0.169
434	1	1.480	0.094	-1.386	0.982	0.011	0.048
435	1	4.118	2.717	-1.400	0.175	0.131	0.652
436	1	2.120	0.256	-1.864	0.981	0.012	0.054
437	1	3.898	0.112	-3.785	1.000	0.000	0.001
438	1	0.710	0.689	-0.022	0.441	0.468	3.813
439	1	1.385	0.107	-1.278	0.975	0.016	0.070
440	1	1.802	1.186	-0.616	0.635	0.241	1.371
441	1	1.434	0.473	-0.961	0.895	0.068	0.317
442	1	2.378	1.243	-1.135	0.764	0.132	0.657
443	1	2.284	0.720	-1.565	0.927	0.037	0.168
444	1	1.052	0.786	-0.266	0.535	0.367	2.505
445	1	3.229	2.553	-0.676	0.216	0.073	0.341
446	1	2.533	0.125	-2.408	0.999	0.000	0.002
447	1	2.785	2.221	-0.563	0.369	0.078	0.366
448	1	2.648	0.136	-2.512	0.998	0.001	0.004
449	1	3.076	2.350	-0.726	0.315	0.082	0.385
450	1	2.546	2.810	0.264	0.079	0.199	1.072
451	1	2.131	0.096	-2.035	0.996	0.003	0.012
452	1	1.474	1.027	-0.447	0.561	0.317	2.013
453	1	1.451	0.754	-0.697	0.742	0.175	0.919
454	1	2.455	0.941	-1.514	0.927	0.032	0.143
455	1	1.448	2.351	0.903	0.153	0.627	7.291
456	1	1.320	0.424	-0.896	0.896	0.067	0.312
457	1	2.674	2.794	0.120	0.077	0.148	0.754
458	1	7.466	1.647	-5.819	0.817	0.002	0.007
459	1	1.444	0.094	-1.350	0.982	0.011	0.050
460	1	2.291	1.347	-0.944	0.726	0.143	0.722
461	1	2.149	0.102	-2.047	0.995	0.003	0.014
462	1	1.788	0.328	-1.460	0.951	0.032	0.145
463	1	1.359	0.448	-0.911	0.844	0.116	0.567
464	1	2.753	0.176	-2.577	0.998	0.001	0.003
465	1	1.967	0.957	-1.010	0.783	0.137	0.686
466	1	2.344	2.281	-0.064	0.301	0.237	1.342
467	1	2.579	0.162	-2.418	0.996	0.002	0.010
468	1	2.377	1.094	-1.284	0.846	0.083	0.394
469	1	1.748	0.820	-0.928	0.791	0.131	0.651
470	1	2.824	0.171	-2.653	0.998	0.001	0.003
471	1	2.384	1.078	-1.306	0.849	0.082	0.386
472	1	2.740	0.457	-2.284	0.995	0.001	0.006
473	1	2.541	0.562	-1.979	0.978	0.011	0.046
474	1	2.814	1.327	-1.488	0.884	0.015	0.064
475	1	2.085	0.465	-1.620	0.941	0.038	0.171
476	1	2.468	2.648	0.180	0.129	0.257	1.494
477	1	2.626	0.749	-1.877	0.965	0.015	0.066
478	1	2.936	1.359	-1.577	0.876	0.005	0.020
479	1	2.377	2.420	0.043	0.237	0.238	1.353
480	1	2.202	0.868	-1.334	0.871	0.071	0.329
481	1	3.778	1.183	-2.595	0.949	0.009	0.040
482	1	1.474	1.359	-0.114	0.394	0.444	3.453
483	1	1.700	0.420	-1.280	0.942	0.037	0.164
484	1	2.213	0.102	-2.112	0.996	0.003	0.011
485	1	2.247	2.332	0.085	0.272	0.295	1.812
486	1	1.921	1.438	-0.482	0.534	0.323	2.063
487	1	2.959	1.471	-1.488	0.643	0.186	0.990
488	1	2.378	1.033	-1.345	0.862	0.069	0.321
489	1	2.498	1.027	-1.471	0.915	0.033	0.148
490	1	2.085	1.141	-0.944	0.732	0.157	0.805
491	1	2.512	1.004	-1.508	0.911	0.043	0.194
492	1	3.097	0.141	-2.956	1.000	0.000	0.000
493	1	1.802	2.095	0.293	0.352	0.449	3.528
494	1	1.788	2.609	0.821	0.105	0.510	4.507
495	1	1.057	0.182	-0.875	0.954	0.032	0.141
496	1	2.931	1.410	-1.521	0.857	0.009	0.038
497	1	2.614	0.854	-1.760	0.950	0.021	0.095
498	1	2.330	2.358	0.028	0.283	0.255	1.485
499	1	2.515	2.865	0.350	0.053	0.191	1.025
500	1	0.773	0.117	-0.657	0.846	0.097	0.467
501	1	3.503	1.094	-2.409	0.962	0.011	0.049
502	1	1.243	0.146	-1.097	0.976	0.016	0.068
503	1	3.153	0.666	-2.487	0.992	0.003	0.012
504	1	2.562	2.631	0.069	0.134	0.153	0.782
505	1	2.538	0.360	-2.178	0.990	0.005	0.022
506	1	1.962	2.501	0.539	0.164	0.426	3.207
507	1	2.410	1.385	-1.026	0.732	0.124	0.614
508	1	2.746	1.048	-1.697	0.969	0.010	0.044
509	1	1.867	1.128	-0.739	0.639	0.241	1.373
510	1	2.224	0.113	-2.110	0.994	0.004	0.017
511	1	2.545	1.330	-1.215	0.813	0.066	0.305
512	1	1.741	0.638	-1.104	0.883	0.071	0.332
513	1	2.519	0.851	-1.668	0.951	0.019	0.082
514	1	2.492	2.545	0.053	0.174	0.191	1.025
515	1	1.681	0.962	-0.719	0.683	0.205	1.114
516	1	1.924	0.122	-1.802	0.994	0.003	0.014
517	1	1.990	1.087	-0.903	0.717	0.177	0.931
518	1	3.338	1.430	-1.907	0.844	0.011	0.050
519	1	1.985	0.187	-1.799	0.980	0.013	0.057
520	1	1.593	2.050	0.457	0.279	0.514	4.579
521	1	1.076	0.285	-0.790	0.815	0.159	0.820
522	1	1.943	2.539	0.596	0.148	0.430	3.266
523	1	2.485	1.019	-1.466	0.828	0.109	0.527
524	1	0.773	0.117	-0.657	0.846	0.097	0.467
525	1	2.298	0.971	-1.328	0.854	0.086	0.406
526	1	1.949	0.340	-1.609	0.957	0.029	0.128
527	1	2.134	2.520	0.386	0.181	0.348	2.315
528	1	1.499	2.325	0.826	0.181	0.591	6.265
529	1	1.352	0.370	-0.982	0.907	0.064	0.295
530	1	0.717	0.740	0.023	0.364	0.559	5.489
531	1	2.797	2.504	-0.293	0.227	0.145	0.736
532	1	2.740	1.154	-1.586	0.949	0.015	0.064
533	1	2.273	0.885	-1.389	0.901	0.054	0.245
534	1	2.974	0.108	-2.866	0.999	0.001	0.003
535	1	1.243	2.528	1.284	0.100	0.720	11.121
536	1	1.093	0.091	-1.002	0.985	0.009	0.041
537	1	2.139	0.173	-1.966	0.992	0.004	0.018
538	1	2.113	1.417	-0.696	0.617	0.201	1.087
539	1	3.025	0.508	-2.517	0.977	0.013	0.055
540	1	1.787	0.124	-1.664	0.991	0.005	0.023
541	1	10.109	0.486	-9.622	1.000	0.000	0.000
542	1	1.800	1.313	-0.487	0.544	0.306	1.910
543	1	2.579	0.958	-1.621	0.949	0.019	0.082
544	1	1.706	2.870	1.164	0.063	0.546	5.204
545	1	2.811	0.134	-2.676	1.000	0.000	0.000
546	1	2.334	1.309	-1.025	0.744	0.125	0.618
547	1	2.991	1.601	-1.390	0.751	0.011	0.049
548	1	1.457	0.102	-1.355	0.979	0.013	0.059
549	1	2.649	1.587	-1.062	0.707	0.073	0.339
550	1	2.482	0.322	-2.160	0.989	0.006	0.026
551	1	2.077	1.244	-0.833	0.686	0.182	0.963
552	1	2.606	1.572	-1.034	0.698	0.094	0.452
553	1	1.715	3.086	1.371	0.070	0.576	5.882
554	1	2.377	0.396	-1.980	0.946	0.033	0.148
555	1	3.247	1.200	-2.047	0.842	0.014	0.062
556	1	2.794	1.845	-0.948	0.585	0.061	0.282
557	1	1.930	1.367	-0.563	0.591	0.271	1.609
558	1	1.038	2.675	1.636	0.040	0.804	17.728
559	1	2.349	1.335	-1.014	0.730	0.139	0.696
560	1	0.737	2.609	1.872	0.025	0.909	42.995
561	1	2.183	2.470	0.286	0.196	0.322	2.054
562	1	2.174	0.321	-1.853	0.972	0.018	0.080
563	1	1.841	1.295	-0.546	0.579	0.275	1.641
564	1	1.351	0.872	-0.479	0.595	0.306	1.905
565	1	0.777	0.561	-0.215	0.602	0.321	2.050
566	1	2.096	0.967	-1.130	0.834	0.091	0.433
567	1	1.786	1.039	-0.747	0.664	0.231	1.296
568	1	1.917	0.531	-1.386	0.916	0.050	0.228
569	1	1.296	2.010	0.714	0.218	0.625	7.217
570	1	2.548	0.992	-1.556	0.935	0.027	0.120
571	1	2.664	0.164	-2.500	0.998	0.001	0.003
572	1	1.519	0.778	-0.741	0.717	0.209	1.143
573	1	2.538	0.872	-1.666	0.948	0.020	0.087
574	1	2.572	1.700	-0.872	0.635	0.105	0.507
575	1	1.466	2.792	1.326	0.035	0.664	8.549
576	1	1.506	0.104	-1.403	0.980	0.013	0.057
577	1	2.560	2.518	-0.042	0.186	0.195	1.046
578	1	2.210	0.115	-2.095	0.996	0.002	0.010
579	1	0.845	2.460	1.614	0.063	0.848	24.117
580	1	1.343	0.416	-0.927	0.853	0.108	0.525
581	1	1.339	2.758	1.419	0.048	0.719	11.063
582	1	3.096	2.604	-0.492	0.180	0.099	0.474
583	1	2.228	1.499	-0.729	0.631	0.200	1.081
584	1	2.373	2.149	-0.224	0.369	0.208	1.137
585	1	1.443	1.444	0.001	0.397	0.468	3.803
586	1	1.037	0.830	-0.207	0.497	0.398	2.866
587	1	1.849	1.726	-0.123	0.435	0.367	2.507
588	1	2.066	2.891	0.825	0.042	0.404	2.929
589	1	1.114	0.282	-0.832	0.927	0.050	0.226
590	1	1.643	0.272	-1.371	0.972	0.018	0.077
591	1	2.037	0.349	-1.688	0.959	0.027	0.119
592	1	2.381	1.169	-1.212	0.825	0.083	0.394
593	1	3.029	1.577	-1.452	0.747	0.036	0.162
594	1	1.034	0.181	-0.853	0.953	0.032	0.144
595	1	1.618	0.916	-0.702	0.692	0.204	1.108
596	1	1.681	2.793	1.112	0.045	0.561	5.528
597	1	2.622	0.155	-2.467	0.998	0.001	0.002
598	1	3.090	1.161	-1.929	0.960	0.009	0.040
599	1	2.502	1.525	-0.978	0.711	0.105	0.508
600	1	2.696	0.174	-2.522	0.998	0.001	0.003
601	1	2.505	1.797	-0.708	0.566	0.128	0.636
602	1	3.355	0.982	-2.374	0.972	0.008	0.033
603	1	1.968	2.349	0.381	0.230	0.406	2.954
604	1	1.172	1.148	-0.024	0.378	0.490	4.156
605	1	8.130	0.565	-7.565	0.997	0.001	0.004
606	1	3.531	0.938	-2.593	0.991	0.002	0.009
607	1	2.140	0.934	-1.205	0.751	0.179	0.942
608	1	1.903	1.111	-0.792	0.741	0.146	0.742
609	1	2.636	1.557	-1.079	0.718	0.080	0.375
610	1	2.071	1.039	-1.032	0.790	0.113	0.554
611	1	2.955	1.322	-1.633	0.885	0.016	0.069
612	1	2.744	1.352	-1.392	0.865	0.020	0.086
613	1	2.520	2.879	0.359	0.057	0.297	1.831
614	1	2.748	1.025	-1.723	0.964	0.008	0.035
615	1	1.869	0.086	-1.783	0.997	0.002	0.007
616	1	2.344	2.253	-0.090	0.318	0.237	1.343
617	1	1.465	0.098	-1.367	0.981	0.012	0.053
618	1	2.427	0.906	-1.521	0.928	0.034	0.153
619	1	1.351	0.145	-1.205	0.979	0.014	0.060
620	1	0.646	0.522	-0.124	0.492	0.442	3.431
621	1	1.280	0.081	-1.198	0.991	0.005	0.023
622	1	2.616	0.188	-2.428	0.995	0.002	0.009
623	1	1.599	0.707	-0.892	0.826	0.108	0.525
624	1	1.135	0.543	-0.591	0.747	0.192	1.029
625	1	2.462	0.483	-1.979	0.979	0.010	0.042
626	1	2.699	2.633	-0.066	0.129	0.087	0.413
627	1	2.439	1.430	-1.009	0.731	0.126	0.625
628	1	1.298	0.517	-0.782	0.798	0.151	0.772
629	1	1.949	1.286	-0.663	0.604	0.253	1.468
630	1	2.952	2.555	-0.397	0.196	0.032	0.141
631	1	1.823	0.500	-1.323	0.925	0.046	0.209
632	1	2.518	0.978	-1.540	0.924	0.037	0.165
633	1	2.664	2.154	-0.509	0.399	0.083	0.389
634	1	4.926	0.814	-4.112	0.971	0.013	0.059
635	1	1.929	0.628	-1.301	0.908	0.054	0.246
636	1	3.087	2.357	-0.730	0.329	0.045	0.204
637	1	2.674	1.902	-0.772	0.541	0.075	0.350
638	1	2.250	0.807	-1.443	0.919	0.036	0.163
639	1	1.223	0.638	-0.585	0.713	0.218	1.208
640	1	1.521	0.481	-1.040	0.882	0.081	0.382
641	1	1.973	0.624	-1.349	0.899	0.066	0.305
642	1	2.488	1.271	-1.217	0.817	0.089	0.425
643	1	2.310	0.106	-2.205	0.996	0.002	0.010
644	1	1.877	1.048	-0.829	0.691	0.211	1.156
645	1	2.281	1.250	-1.030	0.744	0.132	0.660
646	1	3.799	0.284	-3.515	1.000	0.000	0.000
647	1	2.319	0.084	-2.235	0.999	0.000	0.002
648	1	2.875	1.262	-1.613	0.895	0.026	0.117
649	1	2.679	0.149	-2.530	0.999	0.000	0.002
650	1	2.219	0.999	-1.220	0.794	0.136	0.682
651	1	2.414	1.742	-0.673	0.587	0.164	0.847
652	1	2.274	0.143	-2.131	0.990	0.007	0.029
653	1	3.154	0.257	-2.897	0.997	0.001	0.006
654	1	2.934	1.023	-1.911	0.963	0.012	0.051
655	1	2.927	1.087	-1.840	0.977	0.005	0.023
656	1	1.892	1.140	-0.753	0.665	0.204	1.111
657	1	2.144	0.099	-2.045	0.995	0.003	0.012
658	1	3.298	1.410	-1.888	0.859	0.012	0.051
659	1	2.477	1.147	-1.330	0.867	0.059	0.272
660	1	2.101	2.885	0.784	0.071	0.381	2.660
661	1	1.633	0.507	-1.125	0.771	0.186	0.990
662	1	3.873	0.363	-3.510	0.972	0.015	0.068
663	1	2.562	1.430	-1.132	0.693	0.136	0.680
664	1	1.760	0.967	-0.793	0.730	0.167	0.865
665	1	2.661	0.915	-1.746	0.967	0.011	0.050
666	1	2.810	1.019	-1.791	0.980	0.005	0.022
667	1	1.920	1.001	-0.919	0.743	0.159	0.818
668	1	2.354	1.190	-1.164	0.761	0.144	0.726
669	1	2.364	0.913	-1.450	0.885	0.063	0.292
670	1	2.100	0.110	-1.990	0.994	0.004	0.017
671	1	1.156	0.916	-0.240	0.477	0.401	2.900
672	1	3.417	0.260	-3.157	1.000	0.000	0.000
673	1	1.503	0.366	-1.137	0.921	0.053	0.243
674	1	1.996	1.001	-0.995	0.772	0.136	0.683
675	1	2.215	1.617	-0.599	0.572	0.218	1.207
676	1	2.756	0.129	-2.627	1.000	0.000	0.001
677	1	1.435	0.959	-0.475	0.569	0.318	2.014
678	1	2.859	1.035	-1.824	0.961	0.016	0.072
679	1	3.095	0.377	-2.719	0.998	0.001	0.002
680	1	3.981	1.280	-2.700	0.908	0.010	0.043
681	1	2.429	1.079	-1.350	0.875	0.064	0.295
682	1	3.314	0.915	-2.399	0.993	0.001	0.003
683	1	1.779	1.240	-0.539	0.563	0.307	1.921
684	1	2.123	1.001	-1.122	0.828	0.092	0.437
685	1	2.746	1.316	-1.429	0.881	0.024	0.107
686	1	2.331	0.115	-2.216	0.998	0.001	0.005
687	1	1.477	1.406	-0.070	0.421	0.415	3.070
688	1	2.511	0.328	-2.183	0.992	0.004	0.017
689	1	2.327	0.165	-2.162	0.995	0.002	0.009
690	1	3.206	0.460	-2.746	0.982	0.010	0.044
691	1	2.027	0.531	-1.496	0.919	0.053	0.242
692	1	4.131	0.445	-3.686	0.999	0.000	0.000
693	1	3.063	2.027	-1.035	0.525	0.034	0.154
694	1	2.109	1.896	-0.213	0.439	0.300	1.851
695	1	1.110	0.274	-0.835	0.930	0.047	0.215
696	1	2.084	0.682	-1.402	0.898	0.065	0.299
697	1	2.584	0.113	-2.472	0.999	0.000	0.001
698	1	2.606	1.118	-1.488	0.927	0.025	0.111
699	1	2.405	0.772	-1.633	0.942	0.030	0.136
700	1	2.264	0.733	-1.531	0.939	0.027	0.119
701	1	2.395	1.104	-1.291	0.858	0.069	0.321
702	1	0.927	1.000	0.072	0.319	0.571	5.769
703	1	2.741	0.860	-1.881	0.972	0.008	0.036
704	1	2.396	1.146	-1.250	0.835	0.084	0.397
705	1	2.790	0.433	-2.357	0.995	0.002	0.008
706	1	2.866	1.640	-1.226	0.728	0.012	0.053
707	1	2.317	1.084	-1.233	0.824	0.099	0.473
708	1	1.495	0.106	-1.389	0.978	0.014	0.061
709	1	2.681	1.719	-0.962	0.634	0.090	0.427
710	1	5.676	1.161	-4.515	0.942	0.007	0.031
711	1	2.600	1.179	-1.421	0.890	0.043	0.196
712	1	2.719	1.310	-1.408	0.881	0.023	0.101
713	1	1.696	1.119	-0.577	0.602	0.257	1.494
714	1	1.588	0.646	-0.942	0.800	0.147	0.743
715	1	3.765	0.548	-3.217	0.981	0.010	0.044
716	1	1.528	0.823	-0.705	0.722	0.188	1.002
717	1	1.536	0.873	-0.664	0.706	0.189	1.009
718	1	2.093	1.010	-1.083	0.782	0.143	0.724
719	1	2.143	1.900	-0.243	0.442	0.284	1.720
720	1	2.662	0.111	-2.550	0.999	0.000	0.001
721	1	1.568	0.910	-0.658	0.698	0.181	0.956
722	1	2.222	0.667	-1.555	0.946	0.028	0.125
723	1	1.928	0.893	-1.035	0.815	0.109	0.530
724	1	2.835	0.138	-2.697	1.000	0.000	0.001
725	1	1.869	1.208	-0.661	0.614	0.241	1.378
726	1	2.476	0.743	-1.733	0.953	0.023	0.101
727	1	2.245	1.167	-1.078	0.785	0.097	0.465
728	1	2.053	0.257	-1.796	0.979	0.013	0.058
729	1	2.711	0.968	-1.743	0.953	0.017	0.077
730	1	3.116	1.164	-1.952	0.931	0.022	0.096
731	1	3.146	1.063	-2.083	0.969	0.010	0.044
732	1	2.852	0.281	-2.571	0.993	0.004	0.017
733	1	2.915	0.731	-2.184	0.984	0.007	0.028
734	1	0.781	0.117	-0.664	0.847	0.097	0.465
735	1	1.013	0.355	-0.659	0.847	0.115	0.564
736	1	1.436	0.094	-1.341	0.981	0.012	0.052
737	1	1.221	0.413	-0.808	0.839	0.121	0.594
738	1	4.840	0.092	-4.748	1.000	0.000	0.000
739	1	1.877	1.200	-0.677	0.612	0.259	1.517
740	1	9.815	0.306	-9.510	0.999	0.000	0.001
741	1	2.754	0.421	-2.333	0.995	0.002	0.010
742	1	4.469	0.636	-3.833	0.953	0.030	0.134
743	1	2.678	0.309	-2.369	0.991	0.005	0.022
744	1	1.526	1.054	-0.473	0.565	0.289	1.764
745	1	2.401	2.369	-0.031	0.256	0.240	1.365
746	1	2.787	0.134	-2.654	0.954	0.031	0.139
747	1	2.401	1.625	-0.777	0.631	0.146	0.740
748	1	2.142	2.215	0.073	0.324	0.321	2.047
749	1	1.898	1.287	-0.612	0.585	0.277	1.655
750	1	1.524	0.924	-0.600	0.629	0.270	1.602
751	1	2.593	1.264	-1.329	0.833	0.069	0.322
752	1	2.427	1.129	-1.298	0.853	0.073	0.342
753	1	2.521	0.092	-2.428	0.999	0.000	0.001
754	1	1.935	0.113	-1.822	0.991	0.005	0.023
755	1	2.110	0.106	-2.004	0.996	0.002	0.010
756	1	1.571	1.613	0.043	0.377	0.451	3.557
757	1	3.798	0.544	-3.254	0.991	0.004	0.017
758	1	1.552	0.723	-0.829	0.800	0.128	0.635
759	1	3.380	1.096	-2.283	0.958	0.011	0.050
760	1	1.398	0.832	-0.566	0.645	0.264	1.549
761	1	1.356	0.384	-0.972	0.870	0.095	0.455
762	1	2.644	1.684	-0.960	0.666	0.071	0.330
763	1	2.652	0.085	-2.567	0.999	0.000	0.002
764	1	0.693	0.414	-0.279	0.601	0.339	2.221
765	1	7.998	0.147	-7.851	1.000	0.000	0.000
766	1	0.891	0.097	-0.793	0.960	0.025	0.109
767	1	2.742	1.397	-1.345	0.840	0.029	0.128
768	1	1.897	2.414	0.518	0.190	0.445	3.468
769	1	2.575	0.473	-2.102	0.984	0.007	0.031
770	1	1.571	0.768	-0.802	0.761	0.162	0.838
771	1	2.672	0.233	-2.439	0.999	0.001	0.003
772	1	2.732	1.336	-1.396	0.827	0.071	0.330
773	1	2.063	0.870	-1.193	0.833	0.107	0.516
774	1	2.114	0.908	-1.206	0.846	0.079	0.372
775	1	1.959	1.269	-0.691	0.640	0.217	1.196
776	1	3.399	1.408	-1.991	0.853	0.018	0.080
777	1	3.227	1.230	-1.997	0.945	0.003	0.012
778	1	8.792	0.821	-7.971	0.997	0.001	0.003
779	1	2.294	2.543	0.249	0.156	0.275	1.639
780	1	2.283	1.476	-0.807	0.665	0.169	0.880
781	1	1.547	0.766	-0.780	0.761	0.159	0.816
782	1	2.256	0.086	-2.170	0.998	0.001	0.006
783	1	0.842	0.936	0.094	0.326	0.556	5.417
784	1	2.322	0.904	-1.418	0.898	0.052	0.237
785	1	3.053	1.064	-1.989	0.944	0.024	0.105
786	1	3.506	1.972	-1.535	0.575	0.010	0.043
787	1	1.853	0.660	-1.194	0.840	0.113	0.551
788	1	1.313	0.519	-0.794	0.800	0.150	0.762
789	1	0.502	0.539	0.037	0.393	0.541	5.103
790	1	1.851	1.103	-0.749	0.647	0.239	1.359
791	1	2.715	0.898	-1.817	0.946	0.026	0.114
792	1	2.717	0.936	-1.781	0.972	0.008	0.037
793	1	2.454	0.833	-1.620	0.947	0.024	0.107
794	1	1.316	0.450	-0.866	0.871	0.090	0.428
795	1	1.355	0.674	-0.681	0.761	0.167	0.866
796	1	1.928	0.914	-1.014	0.797	0.126	0.625
797	1	1.293	2.277	0.984	0.130	0.685	9.394
798	1	1.168	0.709	-0.459	0.680	0.229	1.285
799	1	1.863	1.080	-0.783	0.682	0.194	1.040
800	1	1.948	0.888	-1.060	0.834	0.087	0.412
801	1	2.097	0.788	-1.309	0.894	0.059	0.273
802	1	3.008	0.335	-2.673	0.996	0.002	0.007
803	1	2.226	1.038	-1.188	0.843	0.076	0.354
804	1	1.931	1.128	-0.802	0.692	0.172	0.896
805	1	2.020	0.111	-1.909	0.996	0.002	0.009
806	1	7.714	0.545	-7.168	0.998	0.001	0.003
807	1	1.102	0.730	-0.371	0.636	0.264	1.551
808	1	1.653	0.865	-0.788	0.708	0.209	1.146
809	1	1.523	0.652	-0.871	0.783	0.161	0.828
810	1	2.139	0.104	-2.035	0.995	0.003	0.013
811	1	0.945	0.187	-0.758	0.944	0.039	0.175
812	1	2.389	0.858	-1.531	0.905	0.053	0.243
813	1	1.906	0.968	-0.939	0.688	0.238	1.352
814	1	0.897	0.928	0.031	0.328	0.577	5.906
815	1	2.210	0.432	-1.778	0.973	0.013	0.057
816	1	2.689	1.529	-1.161	0.755	0.052	0.240
817	1	2.988	0.134	-2.854	0.999	0.000	0.002
818	1	1.488	0.424	-1.064	0.923	0.049	0.224
819	1	2.149	0.136	-2.013	0.991	0.006	0.024
820	1	0.770	0.158	-0.612	0.814	0.130	0.645
821	1	0.772	0.718	-0.053	0.455	0.449	3.520
822	1	2.264	0.525	-1.739	0.933	0.043	0.194
823	1	2.769	0.591	-2.178	0.980	0.008	0.033
824	1	1.718	0.082	-1.637	0.997	0.002	0.008
825	1	2.641	1.201	-1.440	0.876	0.044	0.199
826	1	2.048	0.127	-1.920	0.991	0.006	0.025
827	1	2.088	0.401	-1.686	0.955	0.028	0.126
828	1	1.342	0.259	-1.083	0.927	0.051	0.233
829	1	2.345	1.636	-0.710	0.604	0.164	0.851
830	1	1.153	0.335	-0.818	0.866	0.099	0.475
831	1	2.638	1.193	-1.445	0.886	0.045	0.202
832	1	2.157	0.949	-1.209	0.844	0.092	0.440
833	1	2.066	0.756	-1.310	0.874	0.081	0.381
834	1	1.439	0.975	-0.464	0.558	0.325	2.088
835	1	2.220	1.412	-0.808	0.662	0.178	0.938
836	1	2.579	1.318	-1.261	0.830	0.061	0.281
837	1	2.806	1.179	-1.626	0.957	0.008	0.034
838	1	2.396	1.406	-0.990	0.580	0.272	1.621
839	1	2.731	0.399	-2.332	0.937	0.039	0.176
840	1	2.342	1.344	-0.998	0.726	0.121	0.596
841	1	1.118	0.721	-0.397	0.616	0.297	1.828
842	1	10.543	0.150	-10.393	1.000	0.000	0.000
843	1	3.212	0.080	-3.132	1.000	0.000	0.000
844	1	0.726	0.282	-0.444	0.819	0.131	0.654
845	1	2.370	0.102	-2.268	0.997	0.002	0.008
846	1	1.448	0.356	-1.092	0.921	0.054	0.247
847	1	0.408	0.126	-0.282	0.694	0.194	1.045
848	1	0.770	0.158	-0.612	0.814	0.130	0.645
849	1	3.316	0.090	-3.226	0.999	0.001	0.002
850	1	1.734	0.948	-0.786	0.724	0.165	0.855
851	1	2.856	1.222	-1.634	0.929	0.015	0.067
852	1	4.362	0.086	-4.276	1.000	0.000	0.000
853	1	2.379	0.086	-2.293	0.999	0.001	0.003
854	1	1.914	0.842	-1.072	0.841	0.093	0.441
855	1	2.787	0.134	-2.654	0.954	0.031	0.139
856	1	2.177	0.105	-2.071	0.998	0.001	0.006
857	1	2.145	1.062	-1.083	0.781	0.134	0.667
858	1	2.481	1.100	-1.381	0.885	0.056	0.256
859	1	1.795	0.455	-1.340	0.920	0.054	0.245
860	1	1.794	0.148	-1.646	0.989	0.007	0.029
861	1	2.682	0.873	-1.809	0.964	0.011	0.050
862	1	3.277	0.086	-3.191	1.000	0.000	0.000
863	1	1.899	0.550	-1.350	0.905	0.063	0.291
864	1	1.126	0.185	-0.941	0.956	0.029	0.130
865	1	2.491	0.086	-2.405	0.999	0.001	0.003
866	1	2.640	0.742	-1.899	0.949	0.028	0.124
867	1	5.534	0.263	-5.271	0.998	0.001	0.005
868	1	1.829	0.115	-1.714	0.989	0.007	0.029
869	1	1.008	0.540	-0.469	0.760	0.176	0.928
870	1	2.787	0.134	-2.654	0.954	0.031	0.139
871	1	1.931	0.663	-1.267	0.900	0.060	0.276
872	1	1.422	0.187	-1.234	0.963	0.025	0.109
873	1	1.512	0.093	-1.419	0.984	0.010	0.044
874	1	2.491	0.145	-2.346	0.998	0.001	0.004
875	1	2.668	0.082	-2.586	0.999	0.000	0.002
876	1	3.641	0.087	-3.554	1.000	0.000	0.000
877	1	2.390	0.120	-2.269	0.998	0.001	0.004
878	1	1.408	0.082	-1.326	0.985	0.009	0.040
879	1	3.834	0.110	-3.723	1.000	0.000	0.001
880	1	1.207	0.648	-0.559	0.700	0.229	1.288
881	1	0.410	0.105	-0.304	0.716	0.168	0.872
882	1	2.524	0.078	-2.445	1.000	0.000	0.001
883	1	1.159	0.320	-0.840	0.877	0.090	0.426
884	1	1.603	0.278	-1.325	0.969	0.020	0.087
885	1	1.583	0.113	-1.470	0.986	0.009	0.039
886	1	0.738	0.307	-0.430	0.702	0.242	1.383
887	1	1.588	0.712	-0.876	0.749	0.186	0.992
888	1	1.458	0.095	-1.363	0.981	0.012	0.051
889	1	2.458	0.109	-2.349	0.999	0.001	0.003
890	1	1.029	0.846	-0.183	0.459	0.444	3.454
891	1	3.730	0.415	-3.315	0.994	0.003	0.013
892	1	1.072	0.276	-0.795	0.926	0.051	0.231
893	1	2.291	0.105	-2.186	0.997	0.002	0.007
894	1	2.163	0.135	-2.028	0.992	0.005	0.023
895	1	2.400	0.424	-1.975	0.978	0.013	0.055
896	1	1.467	0.073	-1.394	0.988	0.007	0.029
897	1	1.773	0.086	-1.687	0.996	0.002	0.010
898	1	1.906	0.105	-1.801	0.992	0.005	0.021
899	1	0.409	0.117	-0.292	0.705	0.182	0.963
900	1	0.922	0.358	-0.563	0.808	0.146	0.742
901	1	3.363	0.088	-3.275	1.000	0.000	0.000
902	1	0.876	0.406	-0.471	0.797	0.153	0.780
903	1	0.487	0.360	-0.127	0.526	0.404	2.933
904	1	2.456	0.251	-2.205	0.993	0.004	0.017
905	1	1.292	0.837	-0.455	0.602	0.300	1.853
906	1	2.131	1.198	-0.932	0.716	0.169	0.880
907	1	1.439	0.145	-1.295	0.963	0.025	0.111
908	1	1.626	0.152	-1.474	0.981	0.012	0.052
909	1	0.583	0.473	-0.110	0.496	0.439	3.393
910	1	2.069	0.074	-1.995	0.998	0.001	0.006
911	1	1.428	0.663	-0.765	0.755	0.182	0.963
912	1	2.787	0.134	-2.654	0.954	0.031	0.139
913	1	2.319	0.085	-2.234	0.998	0.001	0.006
914	1	0.829	0.123	-0.706	0.937	0.042	0.189
915	1	1.580	0.463	-1.117	0.900	0.069	0.318
916	1	1.861	0.089	-1.772	0.994	0.003	0.014
917	1	2.882	0.610	-2.272	0.973	0.013	0.058
918	1	0.657	0.134	-0.523	0.800	0.132	0.656
919	1	1.672	0.334	-1.338	0.956	0.028	0.123
920	1	1.616	0.259	-1.357	0.974	0.016	0.073
921	1	1.410	0.238	-1.172	0.940	0.040	0.182
922	1	2.150	0.311	-1.839	0.971	0.019	0.082
923	1	2.613	0.086	-2.527	1.000	0.000	0.001
924	1	1.169	0.157	-1.012	0.969	0.020	0.089
925	1	2.755	0.107	-2.648	0.999	0.001	0.003
926	1	2.690	0.084	-2.606	0.999	0.000	0.002
927	1	1.256	0.095	-1.161	0.976	0.015	0.066
928	1	0.657	0.787	0.130	0.300	0.621	7.096
929	1	1.249	0.113	-1.135	0.968	0.021	0.093
930	1	2.086	0.080	-2.006	0.997	0.002	0.007
931	1	1.678	0.109	-1.569	0.993	0.004	0.019
932	1	1.250	0.177	-1.073	0.970	0.019	0.083
933	1	1.556	0.116	-1.440	0.985	0.009	0.041
934	1	0.541	0.457	-0.084	0.534	0.388	2.744
935	1	0.957	0.394	-0.564	0.805	0.150	0.761
936	1	4.467	0.109	-4.358	1.000	0.000	0.001
937	1	0.254	0.202	-0.052	0.478	0.383	2.689
938	1	1.209	0.095	-1.114	0.974	0.016	0.071
939	1	1.855	0.774	-1.081	0.800	0.143	0.719
940	1	2.624	0.113	-2.510	0.999	0.001	0.002
941	1	1.569	0.272	-1.297	0.970	0.019	0.084
942	1	1.074	0.684	-0.390	0.639	0.277	1.657
943	1	3.968	1.947	-2.021	0.605	0.009	0.041
944	1	2.705	0.817	-1.889	0.929	0.038	0.169
945	1	0.805	0.622	-0.183	0.591	0.320	2.036
946	1	2.000	0.320	-1.680	0.973	0.016	0.072
947	1	2.746	0.084	-2.662	1.000	0.000	0.000
948	1	1.345	0.615	-0.730	0.752	0.185	0.982
949	1	1.404	0.744	-0.660	0.703	0.220	1.221
950	1	1.591	0.094	-1.497	0.994	0.004	0.016
951	1	2.317	0.372	-1.944	0.863	0.110	0.537
952	1	1.936	0.089	-1.847	0.993	0.005	0.020
953	1	2.035	0.318	-1.717	0.962	0.025	0.111
954	1	1.025	0.177	-0.849	0.954	0.031	0.138
955	1	0.613	0.587	-0.026	0.469	0.450	3.538
956	1	2.051	0.319	-1.731	0.954	0.030	0.136
957	1	2.667	1.048	-1.620	0.951	0.018	0.079
958	1	2.440	1.104	-1.336	0.876	0.054	0.246
959	1	1.022	0.482	-0.540	0.797	0.148	0.755
960	1	1.384	0.145	-1.238	0.960	0.027	0.121
961	1	1.063	0.437	-0.626	0.850	0.103	0.497
962	1	0.752	0.509	-0.243	0.538	0.402	2.914
963	1	2.787	0.134	-2.654	0.954	0.031	0.139
964	1	2.368	0.438	-1.930	0.977	0.013	0.055
965	1	1.578	0.776	-0.802	0.777	0.140	0.705
966	1	2.214	0.670	-1.544	0.945	0.028	0.125
967	1	2.819	1.216	-1.603	0.949	0.008	0.035
968	1	2.328	0.267	-2.061	0.989	0.007	0.029
969	1	1.467	0.625	-0.842	0.784	0.161	0.829
970	1	3.300	0.961	-2.338	0.991	0.002	0.007
971	1	1.573	0.979	-0.594	0.609	0.279	1.675
972	1	2.009	1.491	-0.518	0.577	0.246	1.412
973	1	2.083	0.102	-1.981	0.995	0.003	0.014
974	1	2.787	0.134	-2.654	0.954	0.031	0.139
975	1	1.909	0.316	-1.593	0.960	0.027	0.118
976	1	1.963	0.328	-1.634	0.962	0.025	0.111
977	1	2.264	0.134	-2.131	0.997	0.002	0.007
978	1	2.570	0.753	-1.817	0.971	0.012	0.052
979	1	2.103	0.949	-1.154	0.809	0.117	0.574
980	1	1.769	0.082	-1.687	0.997	0.002	0.007
981	1	1.279	0.488	-0.791	0.859	0.092	0.440
982	1	2.524	0.954	-1.570	0.888	0.062	0.288
983	1	0.746	0.732	-0.014	0.423	0.480	3.992
984	1	2.472	1.183	-1.289	0.855	0.063	0.292
985	1	3.571	0.896	-2.675	0.979	0.008	0.036
986	1	2.521	1.145	-1.375	0.880	0.057	0.262
987	1	3.026	1.562	-1.465	0.784	0.006	0.026
988	1	1.689	3.616	1.927	0.016	0.561	5.534
989	1	2.498	1.212	-1.286	0.848	0.064	0.297
990	1	2.137	0.435	-1.702	0.949	0.033	0.149
991	1	2.311	3.244	0.933	0.024	0.313	1.972
992	1	2.399	2.178	-0.221	0.363	0.206	1.120
993	1	2.638	2.307	-0.331	0.335	0.110	0.533
994	1	2.756	0.662	-2.093	0.989	0.004	0.015
995	1	2.463	1.129	-1.334	0.867	0.055	0.253
996	1	2.484	0.732	-1.753	0.944	0.028	0.127
997	1	1.876	2.272	0.396	0.252	0.435	3.335
998	1	1.037	0.822	-0.215	0.457	0.460	3.689
999	1	1.772	2.626	0.854	0.126	0.508	4.468
1000	1	2.014	1.610	-0.405	0.537	0.274	1.630
1001	1	7.633	20.008	12.375	0.151	0.620	7.055
1002	1	7.622	20.742	13.120	0.230	0.524	4.762
1003	1	3.512	5.678	2.167	0.440	0.314	1.981
1004	1	2.936	1.825	-1.111	0.708	0.188	1.000
1005	1	2.936	1.825	-1.111	0.708	0.188	1.000
1006	1	2.936	1.825	-1.111	0.708	0.188	1.000
1007	1	2.936	1.825	-1.111	0.708	0.188	1.000
1008	1	4.068	2.489	-1.579	0.761	0.126	0.626
1009	1	3.546	1.736	-1.810	0.764	0.122	0.603
1010	1	2.273	3.219	0.945	0.409	0.409	2.995
