# Supplementary material for: Variation in selection constraints on teleost TLRs with emphasis on their repertoire in the Walking catfish, Clarias batrachus
Source: Sci Rep. 2020 Dec 7;10:21394. doi: 10.1038/s41598-020-78347-6 (PMC7721727; doi:10.1038/s41598-020-78347-6)
Supplement: Supplementary file 34 — Supplementary Information 34. [file 41598_2020_78347_MOESM34_ESM.zip › T22/fubar/result.json]

{
  "MLE": {
    "content": {
      "0": [
        [
          2.749601858658395,
          0.09984947727289116,
          -2.649752381385504,
          0.9650166790703198,
          0.02167389103507115,
          0.09588557476233613,
          0,
          0
        ],
        [
          2.936256169274558,
          1.824846423068436,
          -1.111409746206122,
          0.7079971731285771,
          0.1876832005519733,
          0.9999999999999954,
          0,
          0
        ],
        [
          2.936256169274571,
          1.824846423068434,
          -1.111409746206137,
          0.7079971731285772,
          0.1876832005519732,
          0.9999999999999948,
          0,
          0
        ],
        [
          2.936256169274559,
          1.824846423068435,
          -1.111409746206125,
          0.707997173128577,
          0.1876832005519732,
          0.9999999999999948,
          0,
          0
        ],
        [
          2.936256169274553,
          1.824846423068434,
          -1.111409746206119,
          0.7079971731285769,
          0.1876832005519732,
          0.9999999999999953,
          0,
          0
        ],
        [
          2.936256169274561,
          1.824846423068435,
          -1.111409746206126,
          0.7079971731285769,
          0.1876832005519732,
          0.9999999999999948,
          0,
          0
        ],
        [
          2.936256169274559,
          1.824846423068435,
          -1.111409746206125,
          0.707997173128577,
          0.1876832005519732,
          0.9999999999999948,
          0,
          0
        ],
        [
          2.936256169274558,
          1.824846423068435,
          -1.111409746206123,
          0.7079971731285769,
          0.1876832005519732,
          0.9999999999999949,
          0,
          0
        ],
        [
          2.936256169274555,
          1.824846423068435,
          -1.11140974620612,
          0.7079971731285768,
          0.1876832005519733,
          0.9999999999999958,
          0,
          0
        ],
        [
          2.936256169274571,
          1.824846423068434,
          -1.111409746206136,
          0.7079971731285772,
          0.187683200551973,
          0.9999999999999939,
          0,
          0
        ],
        [
          2.936256169274555,
          1.824846423068435,
          -1.111409746206121,
          0.7079971731285769,
          0.1876832005519732,
          0.9999999999999953,
          0,
          0
        ],
        [
          2.936256169274554,
          1.824846423068435,
          -1.111409746206119,
          0.707997173128577,
          0.1876832005519733,
          0.9999999999999954,
          0,
          0
        ],
        [
          1.807529773705009,
          2.760448544750212,
          0.952918771045203,
          0.1436592147012191,
          0.4855240227440153,
          4.084563537172595,
          0,
          0
        ],
        [
          2.253592273989004,
          1.040200388739095,
          -1.213391885249909,
          0.8311082409280717,
          0.0889919909529549,
          0.4227939480180423,
          0,
          0
        ],
        [
          3.313452318792688,
          1.023385597988418,
          -2.29006672080427,
          0.8151237450211548,
          0.1020656546935866,
          0.4919659852068973,
          0,
          0
        ],
        [
          4.31418701520012,
          3.247173482186066,
          -1.067013533014054,
          0.6933551954898601,
          0.1561540560917295,
          0.8009218398903326,
          0,
          0
        ],
        [
          2.153159899399454,
          1.602436102722103,
          -0.5507237966773513,
          0.5710011183287719,
          0.3215285364890819,
          2.051105370987098,
          0,
          0
        ],
        [
          2.877511365119222,
          5.696605791676685,
          2.819094426557463,
          0.3259702596286349,
          0.3873842659088149,
          2.736868081128092,
          0,
          0
        ],
        [
          1.482477828419188,
          1.511088962351392,
          0.02861113393220416,
          0.3944554815951062,
          0.4618934357666223,
          3.71512588728562,
          0,
          0
        ],
        [
          2.293732577489885,
          2.158488703545754,
          -0.1352438739441304,
          0.3966024225735917,
          0.2470487742029338,
          1.420090077125816,
          0,
          0
        ],
        [
          2.45923303499547,
          0.7263491746087671,
          -1.732883860386703,
          0.9211514492493348,
          0.04618304197433682,
          0.2095644105199703,
          0,
          0
        ],
        [
          2.854552919465729,
          1.500956557915976,
          -1.353596361549754,
          0.7677807788325614,
          0.04681902099529919,
          0.2125920378511841,
          0,
          0
        ],
        [
          2.868452642727158,
          1.765834545363746,
          -1.102618097363412,
          0.6139509605975668,
          0.08935943796171832,
          0.4247109632536402,
          0,
          0
        ],
        [
          2.199329505565498,
          1.483445988274418,
          -0.7158835172910798,
          0.6253959115754852,
          0.2096752300597647,
          1.148263522874014,
          0,
          0
        ],
        [
          2.681725767424913,
          0.9574178401611058,
          -1.724307927263807,
          0.8933748390373369,
          0.05292670367788597,
          0.2418751709251853,
          0,
          0
        ],
        [
          2.742344735830397,
          2.698472783317235,
          -0.04387195251316189,
          0.1736702249203727,
          0.1767962517389629,
          0.9295350024833644,
          0,
          0
        ],
        [
          1.290787670586906,
          2.756030537964582,
          1.465242867377677,
          0.05265768094805329,
          0.7389772139223147,
          12.2532885435144,
          0,
          0
        ],
        [
          1.530512306685041,
          1.783926980028659,
          0.2534146733436176,
          0.3556566229941975,
          0.4995251501831177,
          4.319914339931286,
          0,
          0
        ],
        [
          1.695057164707914,
          1.190299748251149,
          -0.5047574164567652,
          0.5441295466529785,
          0.2936438085462024,
          1.799273261418007,
          0,
          0
        ],
        [
          2.081859049255655,
          1.19217053871337,
          -0.8896885105422849,
          0.705437143816215,
          0.1616581398182626,
          0.8345963081419888,
          0,
          0
        ],
        [
          2.492730554171249,
          2.663915362228418,
          0.1711848080571685,
          0.1228390060329931,
          0.1851871614342879,
          0.9836781973233696,
          0,
          0
        ],
        [
          1.370352120614023,
          2.692302576281795,
          1.321950455667772,
          0.06701525217744739,
          0.6812177191537965,
          9.248936470176599,
          0,
          0
        ],
        [
          2.935386300382168,
          2.166510721725431,
          -0.7688755786567372,
          0.4135213115585933,
          0.06736827105139878,
          0.3126405091787046,
          0,
          0
        ],
        [
          2.853093638807697,
          1.292431785175622,
          -1.560661853632075,
          0.9032462218631243,
          0.01370126387952279,
          0.06012459835247468,
          0,
          0
        ],
        [
          1.224621931217135,
          1.516063209354204,
          0.2914412781370685,
          0.2842393545337846,
          0.5639248455295471,
          5.597059452477496,
          0,
          0
        ],
        [
          2.928711563457643,
          1.273753239105756,
          -1.654958324351888,
          0.9145893670624717,
          0.004664851812643342,
          0.02028469797332486,
          0,
          0
        ],
        [
          3.745852188491689,
          1.697539084359265,
          -2.048313104132425,
          0.657766509005734,
          0.08999836098229734,
          0.4280479878277312,
          0,
          0
        ],
        [
          3.80898655436875,
          1.03333041636013,
          -2.775656138008619,
          0.8945518364614785,
          0.006360175104619419,
          0.02770384935752356,
          0,
          0
        ],
        [
          2.176986465831119,
          1.700085082053143,
          -0.4769013837779759,
          0.554229473221704,
          0.2355951159395368,
          1.333960174278195,
          0,
          0
        ],
        [
          2.840745655656824,
          2.063122681262687,
          -0.7776229743941374,
          0.4629916118734425,
          0.103808440773686,
          0.5013394183068228,
          0,
          0
        ],
        [
          4.548629433733336,
          1.224146115032269,
          -3.324483318701067,
          0.9163375578700378,
          0.01289017972984545,
          0.05651887834751136,
          0,
          0
        ],
        [
          1.417202375099267,
          1.268334034979539,
          -0.1488683401197282,
          0.4239254871877861,
          0.4249447731063736,
          3.198327781923325,
          0,
          0
        ],
        [
          1.278107671835305,
          1.150439088645558,
          -0.1276685831897468,
          0.4522141073393205,
          0.4194848221967923,
          3.127538804667596,
          0,
          0
        ],
        [
          2.555329181453817,
          1.081297933035251,
          -1.474031248418565,
          0.9066408422531944,
          0.03420508746542648,
          0.1532871769575466,
          0,
          0
        ],
        [
          2.63472629097498,
          1.235513137848263,
          -1.399213153126717,
          0.8673788404542375,
          0.04333171804079435,
          0.1960399428910047,
          0,
          0
        ],
        [
          2.443159535525083,
          1.671750876571399,
          -0.7714086589536839,
          0.6166695536573986,
          0.136842581242746,
          0.6861693012513227,
          0,
          0
        ],
        [
          2.040309741562177,
          1.376780194854251,
          -0.6635295467079263,
          0.6023859871351155,
          0.2439780054069047,
          1.396742281780609,
          0,
          0
        ],
        [
          2.771600829551449,
          1.920089294048499,
          -0.8515115355029492,
          0.5442371252408295,
          0.05355087554623501,
          0.2448890329047794,
          0,
          0
        ],
        [
          2.42354734751238,
          1.111333243274568,
          -1.312214104237812,
          0.8450768535905685,
          0.08186862212622593,
          0.3859336840994128,
          0,
          0
        ],
        [
          1.085670560961559,
          1.177742931835083,
          0.09207237087352338,
          0.3117025301001529,
          0.5397369751468486,
          5.075468275882988,
          0,
          0
        ],
        [
          1.444563092509103,
          0.9149571457879987,
          -0.5296059467211044,
          0.6285317298165526,
          0.2499343540106013,
          1.442204061840073,
          0,
          0
        ],
        [
          1.062792976869493,
          0.7407967858071618,
          -0.3219961910623312,
          0.6122283588370104,
          0.2853918423497871,
          1.728516858150043,
          0,
          0
        ],
        [
          2.815110639596162,
          1.201206441133307,
          -1.613904198462855,
          0.9386478535385224,
          0.009501300420408896,
          0.04151730691975074,
          0,
          0
        ],
        [
          3.129198225781662,
          1.078080472552877,
          -2.051117753228785,
          0.9790907142003329,
          0.00444322532251356,
          0.01931667351562195,
          0,
          0
        ],
        [
          2.723099596126029,
          0.6993400442939958,
          -2.023759551832033,
          0.9843574980892783,
          0.006115262792502209,
          0.02663048877744422,
          0,
          0
        ],
        [
          2.12554940917831,
          0.9678426248771917,
          -1.157706784301118,
          0.8273454070779164,
          0.1008670700041921,
          0.4855405836687758,
          0,
          0
        ],
        [
          2.594027086624082,
          1.216070715513348,
          -1.377956371110734,
          0.8799993057029087,
          0.04300024720904753,
          0.1944729315080176,
          0,
          0
        ],
        [
          1.553579632275472,
          0.736038384026575,
          -0.8175412482488968,
          0.8046721136154098,
          0.1131285580304309,
          0.5520922047155693,
          0,
          0
        ],
        [
          3.372622871076861,
          1.559929038262577,
          -1.812693832814284,
          0.7794098264039712,
          0.01308298647613159,
          0.05737547456328874,
          0,
          0
        ],
        [
          2.576465952137306,
          1.192737794084985,
          -1.383728158052321,
          0.8840542735761614,
          0.0432820269574893,
          0.1958049616512235,
          0,
          0
        ],
        [
          6.110373908487162,
          0.08993025642143887,
          -6.020443652065723,
          0.999543848353171,
          0.0002520120027802932,
          0.00109101499869775,
          0,
          0
        ],
        [
          2.381271449132087,
          1.506107714390685,
          -0.8751637347414014,
          0.6992596274150144,
          0.1551072923640281,
          0.7945673020483869,
          0,
          0
        ],
        [
          0.8906553201010309,
          0.6956763286320937,
          -0.1949789914689372,
          0.5380682526453938,
          0.3705291384537827,
          2.547691097291975,
          0,
          0
        ],
        [
          3.358031975489109,
          1.141324269567109,
          -2.216707705922,
          0.9417743703826641,
          0.0217271964211374,
          0.0961266360672798,
          0,
          0
        ],
        [
          2.691723524196044,
          1.832115964914854,
          -0.8596075592811898,
          0.5856432648433384,
          0.06687881840333404,
          0.3102062742924078,
          0,
          0
        ],
        [
          2.344143515509012,
          1.560580887587792,
          -0.7835626279212204,
          0.6171760302694653,
          0.1669838518614007,
          0.8676030869341593,
          0,
          0
        ],
        [
          2.186799877409728,
          0.8608704013094861,
          -1.325929476100242,
          0.8377087160266172,
          0.08912753691408214,
          0.4235009275612967,
          0,
          0
        ],
        [
          2.165008270201519,
          1.382854991180676,
          -0.7821532790208432,
          0.636771133513809,
          0.211713878708381,
          1.162426447497369,
          0,
          0
        ],
        [
          3.339720571559759,
          0.6041199934153685,
          -2.73560057814439,
          0.9039332193781375,
          0.06352493545165813,
          0.2935945899423455,
          0,
          0
        ],
        [
          2.063621839853452,
          1.035548516236619,
          -1.028073323616833,
          0.7556716053272043,
          0.1471485121404842,
          0.7467624946195082,
          0,
          0
        ],
        [
          2.591527743738819,
          3.110529088259742,
          0.5190013445209236,
          0.3241411664050499,
          0.3651627610001347,
          2.489568739314502,
          0,
          0
        ],
        [
          2.936256169274553,
          1.824846423068435,
          -1.111409746206117,
          0.7079971731285768,
          0.1876832005519732,
          0.9999999999999949,
          0,
          0
        ],
        [
          3.671055748433275,
          1.359759108360711,
          -2.311296640072564,
          0.8551529662696058,
          0.03080286827183325,
          0.1375558524129679,
          0,
          0
        ],
        [
          2.67673655945883,
          1.301928028144205,
          -1.374808531314625,
          0.8421960934640574,
          0.05707741491323522,
          0.261992157454046,
          0,
          0
        ],
        [
          2.385579881037334,
          1.048724591806536,
          -1.336855289230798,
          0.8365860135190085,
          0.08712560436009743,
          0.4130806118609612,
          0,
          0
        ],
        [
          2.816880854879256,
          0.2933365386641921,
          -2.523544316215064,
          0.9984755019405703,
          0.0005698777954096136,
          0.002467910097864787,
          0,
          0
        ],
        [
          1.604502696553835,
          0.5728077017762464,
          -1.031694994777588,
          0.8618899964646869,
          0.09243603452217365,
          0.4408228481031781,
          0,
          0
        ],
        [
          1.461385519891822,
          0.0925392189226586,
          -1.368846300969163,
          0.9826572628821653,
          0.01070763325958867,
          0.04684560627896266,
          0,
          0
        ],
        [
          2.149228428646575,
          2.252120087952904,
          0.1028916593063287,
          0.290050096855668,
          0.3181313102089395,
          2.01932256957677,
          0,
          0
        ],
        [
          1.630002172330956,
          1.010376987128089,
          -0.6196251852028669,
          0.6185869248213555,
          0.2717800195031472,
          1.615306604861438,
          0,
          0
        ],
        [
          2.096228501902491,
          1.4809643850567,
          -0.6152641168457906,
          0.5870742287194006,
          0.252884558871149,
          1.464989911168563,
          0,
          0
        ],
        [
          2.301612729230855,
          1.854378280188599,
          -0.4472344490422555,
          0.4925985675900233,
          0.2118451084852619,
          1.163340638555184,
          0,
          0
        ],
        [
          4.804968581602445,
          4.835994108567836,
          0.03102552696539096,
          0.5661495475487616,
          0.2344826782502599,
          1.325732118010077,
          0,
          0
        ],
        [
          4.729325732804077,
          12.18369550940612,
          7.45436977660204,
          0.2639874338107368,
          0.4903448276862373,
          4.164138795432712,
          0,
          0
        ],
        [
          2.563951645793789,
          1.044656056043924,
          -1.519295589749866,
          0.9338136937227782,
          0.02546643747963091,
          0.1131022979775068,
          0,
          0
        ],
        [
          2.550333179735228,
          2.582157308260049,
          0.0318241285248213,
          0.1572338316004186,
          0.2032096438964496,
          1.103825137057539,
          0,
          0
        ],
        [
          2.617663296690782,
          1.192785946590574,
          -1.424877350100208,
          0.9030444521628761,
          0.03321261665924418,
          0.148686710301906,
          0,
          0
        ],
        [
          1.277045714949223,
          0.8303243093230556,
          -0.4467214056261674,
          0.5954684418447522,
          0.3037611104545212,
          1.888312760867728,
          0,
          0
        ],
        [
          2.27537797519986,
          0.08490283560432367,
          -2.190475139595537,
          0.9986073479976582,
          0.0007922318952898228,
          0.003431599181210841,
          0,
          0
        ],
        [
          2.879119632262833,
          1.573471879173429,
          -1.305647753089405,
          0.7338209637882485,
          0.05399465701660777,
          0.2470342850047723,
          0,
          0
        ],
        [
          2.051488275969124,
          1.23706029931079,
          -0.814427976658334,
          0.6675159630854505,
          0.2106154155395457,
          1.154786101743317,
          0,
          0
        ],
        [
          1.568154564944006,
          0.3987504759591886,
          -1.169404088984818,
          0.886964553447397,
          0.08333593491445875,
          0.3934795259734848,
          0,
          0
        ],
        [
          2.251602574656322,
          0.260413103761712,
          -1.99118947089461,
          0.9912729098727099,
          0.004849520354499385,
          0.02109162610592407,
          0,
          0
        ],
        [
          1.27382952832168,
          2.663912568072053,
          1.390083039750373,
          0.07420465356530034,
          0.7259446102460957,
          11.46476538277064,
          0,
          0
        ],
        [
          1.063295339461301,
          0.6604182685556351,
          -0.4028770709056658,
          0.6432740877691345,
          0.2766781244039457,
          1.655553643034543,
          0,
          0
        ],
        [
          3.189392891216912,
          0.5703189010344031,
          -2.619073990182509,
          0.9966106252473498,
          0.0009359406698284171,
          0.004054665367219701,
          0,
          0
        ],
        [
          2.161799157721207,
          2.112018255775151,
          -0.04978090194605622,
          0.37873172721493,
          0.3021925875579821,
          1.874339523373861,
          0,
          0
        ],
        [
          1.67035753920115,
          0.9804783686053534,
          -0.6898791705957971,
          0.667240751904614,
          0.2153492977831316,
          1.187865109651446,
          0,
          0
        ],
        [
          1.727745321255505,
          1.856925381651169,
          0.1291800603956639,
          0.3650500731776827,
          0.4333813111391539,
          3.310391196862931,
          0,
          0
        ],
        [
          6.840917139138804,
          0.2537932384080636,
          -6.58712390073074,
          0.9993971452837818,
          0.0002826169609475758,
          0.001223548002709358,
          0,
          0
        ],
        [
          1.379424822316381,
          0.8165450127667636,
          -0.5628798095496171,
          0.6650155613789548,
          0.2390277189095941,
          1.359500787314076,
          0,
          0
        ],
        [
          1.78928781163508,
          0.5368594290625549,
          -1.252428382572525,
          0.9154985196209479,
          0.05142617570989897,
          0.2346459848894551,
          0,
          0
        ],
        [
          2.22403358857011,
          2.402706266388388,
          0.1786726778182781,
          0.2276766903866414,
          0.3015445118926091,
          1.868584442434432,
          0,
          0
        ],
        [
          2.085178286700253,
          0.09279719461810274,
          -1.99238109208215,
          0.9959464544953877,
          0.002463152489553417,
          0.01068716184535215,
          0,
          0
        ],
        [
          3.064398675347658,
          2.025535413423451,
          -1.038863261924207,
          0.5080559271353742,
          0.03004617735557426,
          0.1340720350811819,
          0,
          0
        ],
        [
          2.344906577160524,
          0.3701744201841757,
          -1.974732156976349,
          0.9746704656611842,
          0.0146648965021831,
          0.06441619696669026,
          0,
          0
        ],
        [
          2.045347125036421,
          0.9858433447098377,
          -1.059503780326583,
          0.8075140032722651,
          0.1064723437980496,
          0.5157376645458397,
          0,
          0
        ],
        [
          1.169962358409928,
          0.8579744526425477,
          -0.3119879057673804,
          0.5253421663966689,
          0.3741057337506256,
          2.586982110744297,
          0,
          0
        ],
        [
          2.738183255687781,
          0.8461146933448482,
          -1.892068562342933,
          0.9670654052122205,
          0.01389451657205642,
          0.06098458901774176,
          0,
          0
        ],
        [
          2.676845430457915,
          1.568315252241908,
          -1.108530178216007,
          0.7119309594977344,
          0.08438084879787577,
          0.3988678717760912,
          0,
          0
        ],
        [
          2.371425363768001,
          2.406250300256943,
          0.03482493648894192,
          0.2348750623432206,
          0.230304657776228,
          1.295042130098703,
          0,
          0
        ],
        [
          1.329903646291839,
          2.236198820253145,
          0.9062951739613061,
          0.1601949203178509,
          0.6584075069758112,
          8.342313187913822,
          0,
          0
        ],
        [
          1.37866634097878,
          0.2703027699420008,
          -1.10836357103678,
          0.9250614939200851,
          0.05278701180238005,
          0.2412012018858693,
          0,
          0
        ],
        [
          2.647922303001807,
          0.5951414983934171,
          -2.05278080460839,
          0.9644460267522333,
          0.01939165953362158,
          0.08558929100044878,
          0,
          0
        ],
        [
          1.750256736682247,
          1.689839861715736,
          -0.06041687496651083,
          0.4130370913144666,
          0.4024662338148086,
          2.915191116344942,
          0,
          0
        ],
        [
          2.988839350305405,
          1.354911064589938,
          -1.633928285715468,
          0.8743682685466928,
          0.01604349020571922,
          0.0705704658395291,
          0,
          0
        ],
        [
          2.873102618278599,
          1.27457212942829,
          -1.598530488850309,
          0.9111113206098598,
          0.003910802945676774,
          0.01699290923422936,
          0,
          0
        ],
        [
          2.044599522835592,
          1.417089644108442,
          -0.6275098787271505,
          0.5933667127272597,
          0.2214222327175027,
          1.230890051934504,
          0,
          0
        ],
        [
          2.352346630520343,
          1.358808347328692,
          -0.993538283191651,
          0.7309770088348432,
          0.1227776229575751,
          0.605772499340042,
          0,
          0
        ],
        [
          2.799321566433354,
          0.178593359967978,
          -2.620728206465376,
          0.9986792094059083,
          0.0004346158612594948,
          0.00188189070931467,
          0,
          0
        ],
        [
          2.463289670181654,
          1.131875733963511,
          -1.331413936218143,
          0.8716305600304028,
          0.05867587774705074,
          0.269786641110756,
          0,
          0
        ],
        [
          3.041431043954627,
          2.636715889594689,
          -0.4047151543599385,
          0.1546568522388644,
          0.06611069839085627,
          0.3063912644193974,
          0,
          0
        ],
        [
          2.074684616811929,
          0.5400426323454857,
          -1.534641984466443,
          0.9398683142023584,
          0.03207098033251125,
          0.1434064743631766,
          0,
          0
        ],
        [
          1.716940568932619,
          1.018140803086516,
          -0.6987997658461023,
          0.6342500357810694,
          0.2577822723426575,
          1.50321727700941,
          0,
          0
        ],
        [
          2.574960618222866,
          1.176245074580051,
          -1.398715543642815,
          0.8907505654212431,
          0.03556923507044089,
          0.1596259533217659,
          0,
          0
        ],
        [
          2.400794494623363,
          1.448098143630968,
          -0.9526963509923954,
          0.7081190641235212,
          0.1225559378981866,
          0.6045259561865226,
          0,
          0
        ],
        [
          1.532193890558478,
          1.600889248778312,
          0.06869535821983352,
          0.386749069992711,
          0.4673092658584939,
          3.796901090607819,
          0,
          0
        ],
        [
          27.5770559237572,
          0.3238483316208987,
          -27.2532075921363,
          0.9999921864627287,
          0.000001502500269345589,
          0.000006503022327990846,
          0,
          0
        ],
        [
          2.47663302433635,
          3.248541600372153,
          0.7719085760358029,
          0.09214918384111523,
          0.2884605091704036,
          1.754637436787665,
          0,
          0
        ],
        [
          1.608083778217633,
          0.1173218560127858,
          -1.490761922204847,
          0.9861776471244786,
          0.008860985070354785,
          0.03869434210205738,
          0,
          0
        ],
        [
          3.639800034984397,
          0.3930786479270988,
          -3.246721387057298,
          0.9995498032120821,
          0.00006758697408551604,
          0.0002925448054233759,
          0,
          0
        ],
        [
          2.622680312758131,
          1.221089553049255,
          -1.401590759708876,
          0.8760904868324396,
          0.04538142331735821,
          0.2057539898039466,
          0,
          0
        ],
        [
          2.816145437714997,
          0.3666503385144653,
          -2.449495099200532,
          0.9915455000377732,
          0.004425116624944775,
          0.01923759704341182,
          0,
          0
        ],
        [
          2.735417963550456,
          0.862003460044607,
          -1.873414503505849,
          0.9037963507150089,
          0.05805392410251828,
          0.2667507036435416,
          0,
          0
        ],
        [
          3.100951313480258,
          1.731061832438183,
          -1.369889481042075,
          0.6829961592380732,
          0.01848643041095908,
          0.08151861383880499,
          0,
          0
        ],
        [
          2.654298250599143,
          0.2325395575441651,
          -2.421758693054978,
          0.9984877905575228,
          0.0007139104435102095,
          0.003092102823341278,
          0,
          0
        ],
        [
          3.221276288360007,
          0.6706429344177688,
          -2.550633353942239,
          0.995020402866139,
          0.001507424538214126,
          0.0065341751961519,
          0,
          0
        ],
        [
          1.413591106969121,
          1.089292729536769,
          -0.3242983774323518,
          0.4889677703124677,
          0.3820929115396789,
          2.676368055622911,
          0,
          0
        ],
        [
          2.486937788863687,
          1.310049394949424,
          -1.176888393914264,
          0.7997089894618777,
          0.07919773657625032,
          0.3722600452702697,
          0,
          0
        ],
        [
          1.486584502907806,
          2.551551839235384,
          1.064967336327578,
          0.108365698776136,
          0.6323612195094948,
          7.444644185290612,
          0,
          0
        ],
        [
          2.662958389723724,
          0.8201099129430279,
          -1.842848476780696,
          0.9765627074925561,
          0.006532858571282631,
          0.02846097559337148,
          0,
          0
        ],
        [
          2.542672863703959,
          2.315113916756131,
          -0.2275589469478279,
          0.2965823541614244,
          0.149380231270939,
          0.7600771732090931,
          0,
          0
        ],
        [
          2.387980963264749,
          0.7908941075807252,
          -1.597086855684024,
          0.9430492153749042,
          0.02713407856883514,
          0.1207152453916863,
          0,
          0
        ],
        [
          2.569571136561466,
          0.1353333941704379,
          -2.434237742391028,
          0.9972639123716505,
          0.001461073468793623,
          0.0063329650145425,
          0,
          0
        ],
        [
          2.063201231063219,
          2.283780868574956,
          0.2205796375117366,
          0.2769533005006423,
          0.3605357156633283,
          2.440237150641718,
          0,
          0
        ],
        [
          1.842289090263058,
          3.061938246896965,
          1.219649156633907,
          0.02098972581967244,
          0.50379277502206,
          4.394291728656953,
          0,
          0
        ],
        [
          2.425247762929728,
          0.1608432179494268,
          -2.264404544980301,
          0.9945124015510522,
          0.002899433529304254,
          0.01258560878653642,
          0,
          0
        ],
        [
          0.6786405828614093,
          0.5035324671630665,
          -0.1751081156983427,
          0.5276179727888258,
          0.4081630771325236,
          2.984913110683145,
          0,
          0
        ],
        [
          1.673722819451746,
          0.1715103999326566,
          -1.50221241951909,
          0.9847951651153032,
          0.008320113259792341,
          0.03631263525906036,
          0,
          0
        ],
        [
          1.120881801534829,
          0.6547700540588693,
          -0.4661117474759592,
          0.6725415167703094,
          0.2505347933361729,
          1.446827003491866,
          0,
          0
        ],
        [
          3.00799715624476,
          1.128476220925714,
          -1.879520935319046,
          0.9588884541220599,
          0.01038435556809142,
          0.04541643407865709,
          0,
          0
        ],
        [
          3.444153575865935,
          0.0942550710755088,
          -3.349898504790426,
          0.9998102917294566,
          0.0000923947893315634,
          0.0003999333694183084,
          0,
          0
        ],
        [
          1.681606789437918,
          0.6925408919236219,
          -0.9890658975142962,
          0.8306452968204179,
          0.1131420972149494,
          0.5521667084137015,
          0,
          0
        ],
        [
          2.474100116695447,
          0.1284909710935014,
          -2.345609145601946,
          0.9979639053296945,
          0.001003062099545811,
          0.004345739585550731,
          0,
          0
        ],
        [
          0.8103132241634541,
          4.169848275161118,
          3.359535050997664,
          0.002516214130913043,
          0.894243086821685,
          36.59711572424613,
          0,
          0
        ],
        [
          2.78283441478074,
          2.130404380114124,
          -0.6524300346666161,
          0.4275138897986984,
          0.04859745892861433,
          0.2210799147615063,
          0,
          0
        ],
        [
          2.331234327761674,
          0.6725002668402041,
          -1.65873406092147,
          0.9489479891854865,
          0.02578485966315887,
          0.1145539137384306,
          0,
          0
        ],
        [
          1.965479107093138,
          1.1991142253567,
          -0.7663648817364386,
          0.6566234450136363,
          0.1931077974188995,
          1.035820079820394,
          0,
          0
        ],
        [
          2.483995564337921,
          1.276869058553249,
          -1.207126505784672,
          0.8069350896067264,
          0.09173018466984487,
          0.4371167216208737,
          0,
          0
        ],
        [
          1.774558473660121,
          0.7879395787060336,
          -0.9866188949540876,
          0.8016978115444666,
          0.131198403478601,
          0.6535938755664731,
          0,
          0
        ],
        [
          2.067712969912447,
          0.9111923967615859,
          -1.156520573150861,
          0.8329599475149065,
          0.1009572438344327,
          0.4860233937186793,
          0,
          0
        ],
        [
          2.516940365599501,
          0.3930051602094303,
          -2.123935205390071,
          0.986342343158341,
          0.006763889953580559,
          0.02947433849890247,
          0,
          0
        ],
        [
          3.697389905457127,
          2.197172852604433,
          -1.500217052852693,
          0.4405657982104361,
          0.04606576058706818,
          0.2090065242774655,
          0,
          0
        ],
        [
          1.948754587924811,
          0.2434975562478148,
          -1.705257031676996,
          0.9859245707053115,
          0.008491831987171766,
          0.03706851010675571,
          0,
          0
        ],
        [
          2.725237463322506,
          0.1649663928862603,
          -2.560271070436246,
          0.9990940330990107,
          0.0002629400633528646,
          0.001138337402527765,
          0,
          0
        ],
        [
          0.6190180220342739,
          1.609230016846469,
          0.9902119948121954,
          0.07469184992407225,
          0.8497344027258714,
          24.47505485334223,
          0,
          0
        ],
        [
          2.044871184865062,
          0.2833268732592614,
          -1.761544311605801,
          0.973031808555842,
          0.0175309617696303,
          0.07723015455467129,
          0,
          0
        ],
        [
          0.9597824141977402,
          0.1454846335999539,
          -0.8142977805977863,
          0.9557427348016206,
          0.03007635233325123,
          0.1342108571092087,
          0,
          0
        ],
        [
          2.439786046044063,
          1.123131157142711,
          -1.316654888901351,
          0.8739294754091295,
          0.05115404493087331,
          0.2333373730286865,
          0,
          0
        ],
        [
          1.406030056265525,
          0.8618829738502737,
          -0.5441470824152511,
          0.6498520425438893,
          0.24178915408982,
          1.380215363745515,
          0,
          0
        ],
        [
          2.375975725007342,
          0.1528130920666502,
          -2.223162632940692,
          0.9965309248681631,
          0.001523736210778449,
          0.006604988677215142,
          0,
          0
        ],
        [
          2.25480438396281,
          0.782128512782179,
          -1.472675871180631,
          0.882566469591471,
          0.07265023233866033,
          0.3390732071736831,
          0,
          0
        ],
        [
          2.36874773178157,
          0.7404968015932287,
          -1.628250930188341,
          0.9248963905013294,
          0.04172098550566539,
          0.1884354525553854,
          0,
          0
        ],
        [
          2.467159854002644,
          1.452767815790649,
          -1.014392038211995,
          0.7163226793021187,
          0.1196835151348742,
          0.5884309880975512,
          0,
          0
        ],
        [
          2.369490950414051,
          3.040280141837677,
          0.6707891914236264,
          0.02918953694209887,
          0.2961493738898273,
          1.821085563814422,
          0,
          0
        ],
        [
          2.11138757873218,
          0.09882235308145602,
          -2.012565225650724,
          0.9951475777717175,
          0.002986771352328587,
          0.01296585291178423,
          0,
          0
        ],
        [
          2.948080279244123,
          2.808539913653026,
          -0.1395403655910972,
          0.09449583998744417,
          0.139117863382109,
          0.6994219164463159,
          0,
          0
        ],
        [
          1.509534289004613,
          0.1158057844911551,
          -1.393728504513458,
          0.9847995789007363,
          0.009749939161963796,
          0.04261446712146026,
          0,
          0
        ],
        [
          0.8709328934897047,
          1.860789339857479,
          0.9898564463677739,
          0.1304160119119926,
          0.7693901617039509,
          14.44005446995543,
          0,
          0
        ],
        [
          2.623790132795474,
          1.899023467237655,
          -0.7247666655578187,
          0.534320857628972,
          0.08936342962353097,
          0.4247317967276534,
          0,
          0
        ],
        [
          2.163452481646983,
          0.3878848151717146,
          -1.775567666475268,
          0.9679605751864477,
          0.01839932162871575,
          0.08112729494377535,
          0,
          0
        ],
        [
          4.424545240088727,
          1.119476654869892,
          -3.305068585218836,
          0.9810485478782138,
          0.002462275739990161,
          0.01068334840184636,
          0,
          0
        ],
        [
          1.865162551549929,
          1.097285099642136,
          -0.7678774519077931,
          0.6704624689314019,
          0.2089828422323831,
          1.143469965157504,
          0,
          0
        ],
        [
          2.651858668156534,
          1.273828595617237,
          -1.378030072539297,
          0.8745690973698808,
          0.0373537240627039,
          0.1679450489512101,
          0,
          0
        ],
        [
          1.989880851391401,
          0.5152460895783716,
          -1.47463476181303,
          0.9413812907738287,
          0.03465984722978756,
          0.155398315733844,
          0,
          0
        ],
        [
          3.371740775879767,
          0.1090907907086212,
          -3.262649985171146,
          0.9996634407937611,
          0.0001607702522898857,
          0.0006959460185618566,
          0,
          0
        ],
        [
          2.29077127707058,
          0.9371036810482292,
          -1.353667596022351,
          0.8582549984958,
          0.0843604330122163,
          0.3987624751490847,
          0,
          0
        ],
        [
          2.463359764087565,
          1.232116200932229,
          -1.231243563155336,
          0.8326229248817639,
          0.0629431130314851,
          0.2907249440324005,
          0,
          0
        ],
        [
          2.655920564676136,
          0.3815455292423943,
          -2.274375035433742,
          0.9925304213599314,
          0.003227924470247695,
          0.01401611123509962,
          0,
          0
        ],
        [
          2.568646441513333,
          1.971139713244329,
          -0.5975067282690039,
          0.4912992232957714,
          0.1175317820217433,
          0.5764428833340854,
          0,
          0
        ],
        [
          1.478152157199836,
          0.8606925715536863,
          -0.6174595856461501,
          0.6476626512593138,
          0.2645452212988109,
          1.556839997830095,
          0,
          0
        ],
        [
          2.213363408872246,
          0.197247275722867,
          -2.016116133149379,
          0.9807523451461929,
          0.01214741893070389,
          0.05322208748752888,
          0,
          0
        ],
        [
          3.060328618547226,
          1.805933712478678,
          -1.254394906068549,
          0.640828488859532,
          0.01613522447767928,
          0.07098059470548881,
          0,
          0
        ],
        [
          1.592658099985158,
          2.34051323111943,
          0.7478551311342725,
          0.1963508796964628,
          0.5566043178737241,
          5.433193164103902,
          0,
          0
        ],
        [
          2.081471312602002,
          0.5318458444640073,
          -1.549625468137995,
          0.9444312424858115,
          0.02890502299152706,
          0.1288284096288877,
          0,
          0
        ],
        [
          2.089396804080676,
          0.2751324582450688,
          -1.814264345835607,
          0.9764198341117034,
          0.01525387066450492,
          0.06704336614035569,
          0,
          0
        ],
        [
          2.205656967527563,
          0.4710249542623645,
          -1.734632013265198,
          0.9606453563804926,
          0.0210145023671849,
          0.09290581253162246,
          0,
          0
        ],
        [
          2.643669212239453,
          1.113674650683214,
          -1.529994561556238,
          0.9331506652780446,
          0.02290089187918957,
          0.1014410681480199,
          0,
          0
        ],
        [
          1.985972508168081,
          2.232070865958149,
          0.2460983577900679,
          0.2850429284783396,
          0.383786055129727,
          2.695613995528096,
          0,
          0
        ],
        [
          2.911256073134606,
          0.270194560609939,
          -2.641061512524667,
          0.9934129716945148,
          0.003749206669244675,
          0.01628811154231139,
          0,
          0
        ],
        [
          1.689563796498568,
          1.150455768379679,
          -0.5391080281188898,
          0.5611470267633313,
          0.3187572782649495,
          2.025155000192222,
          0,
          0
        ],
        [
          0.8954208792111106,
          0.1578288859201993,
          -0.7375919932909113,
          0.9441360778819095,
          0.03865340874010462,
          0.1740234773766093,
          0,
          0
        ],
        [
          2.756344790670609,
          1.319415164285886,
          -1.436929626384723,
          0.8612407198866762,
          0.04412174404675345,
          0.1997791322906003,
          0,
          0
        ],
        [
          2.640920674408194,
          1.496781799446004,
          -1.14413887496219,
          0.7432219682971051,
          0.07364373492346557,
          0.3440787067033407,
          0,
          0
        ],
        [
          2.918455502312285,
          1.20045446490507,
          -1.718001037407216,
          0.9357008700693819,
          0.01160635015316318,
          0.05082363885140623,
          0,
          0
        ],
        [
          2.29031602568255,
          1.388336960440053,
          -0.901979065242497,
          0.7025056791552433,
          0.1550805102462898,
          0.7944049237226068,
          0,
          0
        ],
        [
          1.311818570289387,
          1.925087392690857,
          0.61326882240147,
          0.2302145841611347,
          0.608977036966673,
          6.740602056335884,
          0,
          0
        ],
        [
          1.641398122249208,
          0.5450648138762371,
          -1.096333308372971,
          0.8955051467725686,
          0.06463848632045029,
          0.2990967647078141,
          0,
          0
        ],
        [
          1.82538207370478,
          0.9264286681209838,
          -0.8989534055837961,
          0.7370925022850323,
          0.1825164251757009,
          0.966324415307286,
          0,
          0
        ],
        [
          2.807043491741542,
          1.080153322018742,
          -1.7268901697228,
          0.9665815328556279,
          0.00815016045021896,
          0.03556479136821271,
          0,
          0
        ],
        [
          2.645686874914699,
          0.377280581935947,
          -2.268406292978752,
          0.990383943176684,
          0.004819184213966021,
          0.02095904867180654,
          0,
          0
        ],
        [
          1.343499342468452,
          1.109207985274237,
          -0.2342913571942156,
          0.476222938904949,
          0.3965584930893005,
          2.84427844761008,
          0,
          0
        ],
        [
          2.543308012100247,
          1.068825419305275,
          -1.474482592794972,
          0.9142983011230529,
          0.03689733980257459,
          0.1658145006984817,
          0,
          0
        ],
        [
          6.91696232114611,
          0.2090605398739156,
          -6.707901781272195,
          0.9977236774895745,
          0.001038253722434914,
          0.004498364809529235,
          0,
          0
        ],
        [
          2.54551348920198,
          1.061363827368143,
          -1.484149661833837,
          0.9219650637245542,
          0.02490042487517359,
          0.1105243130800892,
          0,
          0
        ],
        [
          1.003954615698759,
          0.2895379549047397,
          -0.7144166607940194,
          0.9109781174158913,
          0.06147759378137356,
          0.2835125248590774,
          0,
          0
        ],
        [
          2.623736020952551,
          1.670656579540553,
          -0.9530794414119979,
          0.6598662999971212,
          0.08555726793692911,
          0.4049490920556768,
          0,
          0
        ],
        [
          1.704983860590184,
          0.1789618263933358,
          -1.526022034196848,
          0.9818183631365425,
          0.01049747555508876,
          0.04591641786584672,
          0,
          0
        ],
        [
          2.492905280219326,
          1.2630583032361,
          -1.229846976983226,
          0.8246268291434282,
          0.06996003499430686,
          0.3255730447043754,
          0,
          0
        ],
        [
          26.21869171047898,
          0.7378115973762831,
          -25.4808801131027,
          0.9985678724088625,
          0.0002454100123037803,
          0.001062426524172219,
          0,
          0
        ],
        [
          1.737875882940141,
          0.1705853376366057,
          -1.567290545303535,
          0.985825201617029,
          0.007743944963212944,
          0.03377835798506922,
          0,
          0
        ],
        [
          4.339691261028102,
          2.173125820676976,
          -2.166565440351126,
          0.4806782418812424,
          0.03811060131270945,
          0.1714828516778008,
          0,
          0
        ],
        [
          2.991924700945639,
          0.6739067599035772,
          -2.318017941042062,
          0.986592227275527,
          0.005039864470047884,
          0.02192366772835681,
          0,
          0
        ],
        [
          1.161837496526868,
          2.634762232611827,
          1.47292473608496,
          0.0522503855889186,
          0.7833820689906531,
          15.65233943264866,
          0,
          0
        ],
        [
          2.6326625461199,
          1.105745197813912,
          -1.526917348305988,
          0.8786481768638562,
          0.06370690238183595,
          0.2944928135450899,
          0,
          0
        ],
        [
          2.487356457947903,
          0.276733857793348,
          -2.210622600154555,
          0.9854236545817433,
          0.009105992991375805,
          0.03977408010079498,
          0,
          0
        ],
        [
          2.86534385661127,
          2.834722312309343,
          -0.03062154430192709,
          0.04492919867413038,
          0.07148030162454419,
          0.3331925550693132,
          0,
          0
        ],
        [
          3.500817754656093,
          1.281208546774074,
          -2.219609207882019,
          0.8988847794940702,
          0.0151115983109989,
          0.06640846041365142,
          0,
          0
        ],
        [
          2.202050177702958,
          1.272378056640756,
          -0.9296721210622021,
          0.7120713455432323,
          0.1449984368788932,
          0.7340006522444369,
          0,
          0
        ],
        [
          0.6826747704829446,
          2.407443324178389,
          1.724768553695445,
          0.04078131553538875,
          0.9008139828046531,
          39.30833977711957,
          0,
          0
        ],
        [
          1.555170184769156,
          0.1133220629407591,
          -1.441848121828397,
          0.9784731841775104,
          0.01408053105036842,
          0.06181268745706895,
          0,
          0
        ],
        [
          3.528974081930856,
          1.319594564053733,
          -2.209379517877123,
          0.8990280081922277,
          0.01092902040614334,
          0.04782487147439256,
          0,
          0
        ],
        [
          2.906079131234928,
          0.1374418401177095,
          -2.768637291117218,
          0.9995192706209408,
          0.000173053416968257,
          0.0007491268714916457,
          0,
          0
        ],
        [
          2.82545386162359,
          1.162062630437673,
          -1.663391231185916,
          0.9008416756329085,
          0.04262219681309996,
          0.1926870421406873,
          0,
          0
        ],
        [
          2.151217611619805,
          0.2677521672375739,
          -1.883465444382231,
          0.9774959366547671,
          0.0145801795066407,
          0.06403856797338286,
          0,
          0
        ],
        [
          0.5665275751111596,
          0.7722303251629415,
          0.205702750051782,
          0.2863144415962434,
          0.6421515988156049,
          7.766735603741433,
          0,
          0
        ],
        [
          0.3885745016076153,
          0.3959925729841302,
          0.007418071376514901,
          0.4115549854395816,
          0.5152694659775983,
          4.600807517309375,
          0,
          0
        ],
        [
          2.124843602043014,
          0.5296688886430752,
          -1.595174713399939,
          0.9283553201158322,
          0.04689356539488632,
          0.2129471767848393,
          0,
          0
        ],
        [
          2.373344218792306,
          1.145245321358507,
          -1.228098897433799,
          0.8139039993156668,
          0.100588909730709,
          0.4840518637583029,
          0,
          0
        ],
        [
          2.871896405367996,
          0.6370744068985094,
          -2.234821998469487,
          0.9901502211525087,
          0.003458832213270785,
          0.01502222577036684,
          0,
          0
        ],
        [
          1.19683694203466,
          1.079586118080386,
          -0.1172508239542747,
          0.4373547218061728,
          0.4156409304626791,
          3.078495716057914,
          0,
          0
        ],
        [
          2.633129222252607,
          1.827792580500417,
          -0.8053366417521899,
          0.5749457917927308,
          0.07854364737457362,
          0.3689235088720927,
          0,
          0
        ],
        [
          1.849907545195567,
          0.1398627677588759,
          -1.710044777436691,
          0.9890464714189946,
          0.006684330209126415,
          0.02912531583686412,
          0,
          0
        ],
        [
          2.926411063202295,
          1.714055507697968,
          -1.212355555504326,
          0.6761094178139757,
          0.0448542649250878,
          0.2032516767778503,
          0,
          0
        ],
        [
          3.163345663933643,
          2.701617208085285,
          -0.4617284558483585,
          0.1519810905638461,
          0.04724445137669409,
          0.214619588357062,
          0,
          0
        ],
        [
          2.325935625506335,
          0.4134639729006712,
          -1.912471652605663,
          0.9630876479818844,
          0.02248253693369233,
          0.0995453149389471,
          0,
          0
        ],
        [
          1.393031370991729,
          0.09045813458223421,
          -1.302573236409495,
          0.9814229490941369,
          0.01137047347679806,
          0.04977886688673147,
          0,
          0
        ],
        [
          1.969533767396679,
          1.005249185347291,
          -0.9642845820493884,
          0.7737539055829463,
          0.1269793662127521,
          0.6295187657463158,
          0,
          0
        ],
        [
          2.276482354040157,
          0.3092844859086308,
          -1.967197868131527,
          0.9871696466035439,
          0.006921238370265845,
          0.03016477893299086,
          0,
          0
        ],
        [
          2.444737748659799,
          1.328461511393789,
          -1.11627623726601,
          0.7712635806185362,
          0.09997775966235271,
          0.4807842070903113,
          0,
          0
        ],
        [
          1.506424381988464,
          0.1035007711300133,
          -1.402923610858451,
          0.9798901133708875,
          0.01289319537436584,
          0.05653227358945161,
          0,
          0
        ],
        [
          2.757249172609487,
          0.9311961867150467,
          -1.82605298589444,
          0.9746848741567474,
          0.009102071523465365,
          0.03975679417766678,
          0,
          0
        ],
        [
          2.166252112308393,
          1.520721223301772,
          -0.6455308890066207,
          0.595369400041316,
          0.245249434989802,
          1.406386221098028,
          0,
          0
        ],
        [
          1.496808133495186,
          1.380127849793479,
          -0.1166802837017069,
          0.4039422174235639,
          0.4163526453945754,
          3.087527547029495,
          0,
          0
        ],
        [
          2.164787330540949,
          2.075527731022258,
          -0.08925959951869089,
          0.3686054533805699,
          0.2918004713622602,
          1.783324556300076,
          0,
          0
        ],
        [
          2.074954457671465,
          0.1135589234512462,
          -1.961395534220219,
          0.9931803501968103,
          0.00427950191586477,
          0.01860183601619162,
          0,
          0
        ],
        [
          3.0077912080834,
          2.040822194889907,
          -0.9669690131934932,
          0.462889279623498,
          0.1554306770828504,
          0.7965287765361028,
          0,
          0
        ],
        [
          1.238603356383011,
          0.7549234706913428,
          -0.4836798856916678,
          0.6695961872537325,
          0.2329888128045011,
          1.314720407251199,
          0,
          0
        ],
        [
          1.487002833129761,
          0.09892796746321601,
          -1.388074865666545,
          0.9888456704102903,
          0.006932731865584436,
          0.03021522064238552,
          0,
          0
        ],
        [
          0.8348475604878081,
          0.8186102946670409,
          -0.01623726582076712,
          0.3926009925174063,
          0.5045001512869636,
          4.406743866165041,
          0,
          0
        ],
        [
          3.03546993929952,
          0.7052343147912598,
          -2.330235624508261,
          0.956862210095634,
          0.02310175298144652,
          0.1023518364948075,
          0,
          0
        ],
        [
          2.020366413268756,
          0.7099797704312654,
          -1.310386642837491,
          0.8936863942881457,
          0.06096861004712981,
          0.2810128749795436,
          0,
          0
        ],
        [
          2.524300561823652,
          0.6170406502010308,
          -1.907259911622621,
          0.9591922636726632,
          0.0220758729207074,
          0.09770409321503534,
          0,
          0
        ],
        [
          1.870400065515594,
          0.2657437969296931,
          -1.604656268585901,
          0.9792762771428164,
          0.01275334266892501,
          0.0559111456162991,
          0,
          0
        ],
        [
          3.100732965543552,
          1.383367827340091,
          -1.717365138203461,
          0.835115109196645,
          0.0297413306388823,
          0.1326700513788215,
          0,
          0
        ],
        [
          2.147421020171238,
          0.1160382818153837,
          -2.031382738355855,
          0.99670565365898,
          0.001812731564305814,
          0.007859981155600404,
          0,
          0
        ],
        [
          1.323850533759674,
          0.9218199824351313,
          -0.4020305513245425,
          0.5468812694773952,
          0.3427516888982676,
          2.257096663293501,
          0,
          0
        ],
        [
          2.485899208777327,
          1.706370319129933,
          -0.7795288896473944,
          0.5708775009243536,
          0.1945311061223357,
          1.045298475777327,
          0,
          0
        ],
        [
          2.418751041601778,
          1.138464082397267,
          -1.280286959204511,
          0.8196450822256569,
          0.1029731906208936,
          0.4968425483797761,
          0,
          0
        ],
        [
          2.058182389137543,
          0.4661571403981504,
          -1.592025248739393,
          0.9397474635899625,
          0.03931148168630571,
          0.177107456859849,
          0,
          0
        ],
        [
          2.730351363936979,
          1.165509776830813,
          -1.564841587106167,
          0.9301100861787179,
          0.01647531079647429,
          0.0725017323588677,
          0,
          0
        ],
        [
          19.5706982534192,
          0.6212739769578233,
          -18.94942427646137,
          0.9998743162101084,
          0.000003652832729820347,
          0.00001580998311097889,
          0,
          0
        ],
        [
          2.12679840590963,
          1.502072393083279,
          -0.624726012826351,
          0.5941473464700792,
          0.232787777822783,
          1.313241794464076,
          0,
          0
        ],
        [
          1.153066095704894,
          0.6286827602471508,
          -0.5243833354577432,
          0.6925061804623389,
          0.2347548900219004,
          1.32774329990596,
          0,
          0
        ],
        [
          2.408808029753914,
          1.115216885849831,
          -1.293591143904083,
          0.8660568945054262,
          0.06123598607831191,
          0.2823256368779479,
          0,
          0
        ],
        [
          2.162807749656963,
          2.501665663466849,
          0.3388579138098859,
          0.1914530942944308,
          0.3422906500938117,
          2.252480575927033,
          0,
          0
        ],
        [
          2.346325385957511,
          1.146150043045619,
          -1.200175342911891,
          0.8156328877811638,
          0.09600442726479501,
          0.4596475944893668,
          0,
          0
        ],
        [
          2.136546075920405,
          1.145840049150568,
          -0.9907060267698364,
          0.7422108826166804,
          0.1471560882925013,
          0.7468075768867874,
          0,
          0
        ],
        [
          2.55072766506836,
          2.786162316620474,
          0.2354346515521146,
          0.06414565586981166,
          0.1881649412123467,
          1.003161695932893,
          0,
          0
        ],
        [
          6.306923301835877,
          0.4132971984484911,
          -5.893626103387386,
          0.9426307840353327,
          0.04388534945964152,
          0.1986596299481571,
          0,
          0
        ],
        [
          1.671392375525067,
          2.1206040439161,
          0.4492116683910332,
          0.2614098790022802,
          0.5013534178474017,
          4.351622037538093,
          0,
          0
        ],
        [
          2.787461356288808,
          0.1338770605802546,
          -2.653584295708554,
          0.9541275139580351,
          0.03112215998011198,
          0.1390275091788138,
          0,
          0
        ],
        [
          5.47931733715242,
          0.6856901543544539,
          -4.793627182797966,
          0.9924154498096542,
          0.003039353403689072,
          0.01319481238798565,
          0,
          0
        ],
        [
          2.610016057285983,
          0.586674683743608,
          -2.023341373542375,
          0.982132461079199,
          0.007582647078940673,
          0.03306941616217408,
          0,
          0
        ],
        [
          2.642769576423151,
          1.172604289149157,
          -1.470165287273994,
          0.9213064574889767,
          0.02558553375669096,
          0.1136451202967316,
          0,
          0
        ],
        [
          1.201357003774233,
          0.4668476478438821,
          -0.7345093559303508,
          0.7786001151218758,
          0.1758084025588413,
          0.9232333397486551,
          0,
          0
        ],
        [
          2.280948682056615,
          0.8119600408334623,
          -1.468988641223152,
          0.9115442935275089,
          0.04856485153399082,
          0.2209240052412532,
          0,
          0
        ],
        [
          3.214358556095404,
          0.8316418686715233,
          -2.38271668742388,
          0.9937312108888234,
          0.001403476419777985,
          0.006082962016166795,
          0,
          0
        ],
        [
          3.275576647677649,
          0.8990785486770654,
          -2.376498099000584,
          0.9706537443358904,
          0.01175730928270788,
          0.05149254603446356,
          0,
          0
        ],
        [
          3.531211936235089,
          1.388624515817229,
          -2.142587420417861,
          0.8541645139348698,
          0.01598654601197838,
          0.07031591616702319,
          0,
          0
        ],
        [
          2.682070578055459,
          1.4545661378924,
          -1.227504440163058,
          0.7933773012916294,
          0.04684738669504332,
          0.2127271690797907,
          0,
          0
        ],
        [
          2.576802969628856,
          1.305445042856248,
          -1.271357926772607,
          0.8345577553534012,
          0.0569387549868691,
          0.2613172642371778,
          0,
          0
        ],
        [
          2.167986177131195,
          0.3300166170531458,
          -1.837969560078049,
          0.9811878524307988,
          0.01035352530505886,
          0.04528018592370327,
          0,
          0
        ],
        [
          1.50907445666706,
          1.017390765397359,
          -0.4916836912697014,
          0.5636669895494311,
          0.3153635942275468,
          1.993662323460859,
          0,
          0
        ],
        [
          2.879431297228993,
          1.166666072050007,
          -1.712765225178986,
          0.9478941976482423,
          0.01177734946137526,
          0.05158136039811425,
          0,
          0
        ],
        [
          3.459567463318306,
          0.4092108310057603,
          -3.050356632312545,
          0.9992789364756238,
          0.0001117513519173777,
          0.0004837281434817039,
          0,
          0
        ],
        [
          2.814493090062048,
          0.5744070312580557,
          -2.240086058803993,
          0.975436634933928,
          0.01287154223774824,
          0.0564360939749371,
          0,
          0
        ],
        [
          4.007778435658447,
          0.781237000949107,
          -3.22654143470934,
          0.9919728276723648,
          0.001707061685854699,
          0.007401014413430877,
          0,
          0
        ],
        [
          3.729778685095475,
          0.7180709866206916,
          -3.011707698474784,
          0.9564845445172038,
          0.02496569756668767,
          0.1108214541571853,
          0,
          0
        ],
        [
          2.714737734821153,
          1.036863366124763,
          -1.67787436869639,
          0.9517143533991435,
          0.01933921908009958,
          0.08535326921946966,
          0,
          0
        ],
        [
          2.073372999658048,
          0.8431977437607967,
          -1.230175255897251,
          0.8715994512961724,
          0.07181081290425677,
          0.3348523662791021,
          0,
          0
        ],
        [
          2.568590284315048,
          1.652487182366535,
          -0.9161031019485131,
          0.6515807683978762,
          0.1112513829862324,
          0.5417844233666104,
          0,
          0
        ],
        [
          2.445196479896623,
          0.9861475366104645,
          -1.459048943286159,
          0.76807994592162,
          0.1675821526335085,
          0.8713375209819806,
          0,
          0
        ],
        [
          2.366777600992715,
          1.664166942300912,
          -0.7026106586918022,
          0.5958151375467745,
          0.1608996363695986,
          0.8299294722148538,
          0,
          0
        ],
        [
          2.416204466701809,
          3.567041158384103,
          1.150836691682295,
          0.02275807469408103,
          0.3209000067568341,
          2.045201177946211,
          0,
          0
        ],
        [
          2.815813398769888,
          1.306972240950191,
          -1.508841157819697,
          0.874470250221613,
          0.02928514910427014,
          0.1305737267816762,
          0,
          0
        ],
        [
          2.399321414626192,
          1.329645421754402,
          -1.06967599287179,
          0.7622471757839553,
          0.1210049273902738,
          0.5958221563612468,
          0,
          0
        ],
        [
          2.309060537153498,
          1.027814143113935,
          -1.281246394039564,
          0.8342058213891397,
          0.1019959719604685,
          0.4915919587334932,
          0,
          0
        ],
        [
          2.331414836174899,
          1.214746822676148,
          -1.116668013498751,
          0.7780488029315903,
          0.1214007528488611,
          0.5980404880868854,
          0,
          0
        ],
        [
          2.408909416256774,
          1.610232820132926,
          -0.798676596123848,
          0.6535463484333975,
          0.1609117772415939,
          0.8300041047818626,
          0,
          0
        ],
        [
          1.339954856200119,
          0.9541173010677884,
          -0.3858375551323305,
          0.5706827123302687,
          0.2975154872928953,
          1.833043866199206,
          0,
          0
        ],
        [
          2.317702716727737,
          0.7225289887392393,
          -1.595173727988497,
          0.9479905484666469,
          0.02239237609169127,
          0.09913696839100998,
          0,
          0
        ],
        [
          0.6176414229714541,
          0.7490956351637411,
          0.131454212192287,
          0.3044423148897725,
          0.6209312201536907,
          7.089661716186792,
          0,
          0
        ],
        [
          4.800782211051063,
          1.159888603613425,
          -3.640893607437637,
          0.970873299151509,
          0.002369945857898512,
          0.01028179485853485,
          0,
          0
        ],
        [
          2.13380247936112,
          1.112959450094289,
          -1.020843029266831,
          0.7677896987634826,
          0.1242330186885349,
          0.6139719142272232,
          0,
          0
        ],
        [
          1.35284294954622,
          0.6726676335464502,
          -0.6801753159997702,
          0.7251642264637794,
          0.2065485255568593,
          1.126683052418757,
          0,
          0
        ],
        [
          2.819861095501361,
          1.044091202230647,
          -1.775769893270714,
          0.7647913107799398,
          0.1542559861882045,
          0.7894109171965178,
          0,
          0
        ],
        [
          3.036834087351804,
          3.601333029137981,
          0.564498941786177,
          0.5316362744153716,
          0.2869181649952388,
          1.741480858641102,
          0,
          0
        ],
        [
          1.161544841772878,
          0.5295368135840128,
          -0.6320080281888647,
          0.7917255706981753,
          0.1472570646071429,
          0.7474085179300063,
          0,
          0
        ],
        [
          3.495227072390776,
          0.725435158053753,
          -2.769791914337023,
          0.9913739763485147,
          0.002259105290120238,
          0.00979983432252224,
          0,
          0
        ],
        [
          2.736647883625018,
          0.1727611433780921,
          -2.563886740246926,
          0.998982298528586,
          0.0002941090880350131,
          0.001273316091049994,
          0,
          0
        ],
        [
          3.057574266987057,
          1.337881618183247,
          -1.719692648803809,
          0.8881357225342676,
          0.009219796626841614,
          0.04027578881888373,
          0,
          0
        ],
        [
          1.676468209659536,
          1.849093985888026,
          0.1726257762284902,
          0.3343463254311818,
          0.4538160109662367,
          3.596175543193801,
          0,
          0
        ],
        [
          1.221558702287398,
          0.8340563161650181,
          -0.3875023861223803,
          0.622510856848933,
          0.2541357938969862,
          1.474708236845904,
          0,
          0
        ],
        [
          1.979092957588326,
          0.4774050406566116,
          -1.501687916931715,
          0.9369893612111768,
          0.03973460260164727,
          0.1790925946082323,
          0,
          0
        ],
        [
          2.959512007871414,
          0.656909017577155,
          -2.302602990294259,
          0.9804332142054902,
          0.008821578913457638,
          0.03852073091527155,
          0,
          0
        ],
        [
          2.550578218484679,
          1.025475392862062,
          -1.525102825622617,
          0.8910547070730208,
          0.05747333116002284,
          0.2639202757348781,
          0,
          0
        ],
        [
          2.101853507780148,
          1.576970644495354,
          -0.5248828632847944,
          0.5609141030848163,
          0.2621112066686575,
          1.537427727539633,
          0,
          0
        ],
        [
          2.83162335090835,
          1.032645901760048,
          -1.798977449148302,
          0.8229064570527962,
          0.1212143965135632,
          0.5969958389851169,
          0,
          0
        ],
        [
          1.262238004305146,
          1.989014638749731,
          0.7267766344445845,
          0.2095232178041724,
          0.6357803594736914,
          7.555161986299013,
          0,
          0
        ],
        [
          2.702649348896236,
          2.64333523367218,
          -0.05931411522405616,
          0.1235856859579883,
          0.120383943427874,
          0.5923459877850433,
          0,
          0
        ],
        [
          2.713152954557017,
          2.661732620623057,
          -0.05142033393395984,
          0.2637288695122815,
          0.3309320027044303,
          2.140762774890606,
          0,
          0
        ],
        [
          2.010950695525084,
          1.60551836267396,
          -0.4054323328511249,
          0.5048397586082976,
          0.2927514272357603,
          1.791541923347723,
          0,
          0
        ],
        [
          2.901322147171843,
          1.392166730486161,
          -1.509155416685682,
          0.8693129441992299,
          0.004313078648014996,
          0.01874841719502673,
          0,
          0
        ],
        [
          2.93625616927456,
          1.824846423068436,
          -1.111409746206124,
          0.7079971731285771,
          0.1876832005519732,
          0.9999999999999951,
          0,
          0
        ],
        [
          3.119903815346408,
          2.420033138853085,
          -0.6998706764933234,
          0.2929539843567778,
          0.01233167623633501,
          0.05403946274281443,
          0,
          0
        ],
        [
          3.117057740688087,
          1.140509235096906,
          -1.976548505591181,
          0.9858718286831005,
          0.0008559439732516804,
          0.003707808224181126,
          0,
          0
        ],
        [
          5.513181357753354,
          0.1443561583288837,
          -5.368825199424471,
          0.9999512911121519,
          0.000007146142081545957,
          0.00003092963424627215,
          0,
          0
        ],
        [
          2.686343423569142,
          0.7868389680774652,
          -1.899504455491677,
          0.9747664794976466,
          0.00865148681900448,
          0.03777151677575538,
          0,
          0
        ],
        [
          2.615964690078192,
          1.029409439376714,
          -1.586555250701478,
          0.9356140204850484,
          0.02780079502797835,
          0.1237661804147168,
          0,
          0
        ],
        [
          2.06225768178314,
          1.521885623413091,
          -0.5403720583700489,
          0.5617415567766949,
          0.2442505535812752,
          1.398806858582832,
          0,
          0
        ],
        [
          1.562794848304017,
          0.7022446235695059,
          -0.8605502247345111,
          0.8184329942012258,
          0.1140401639224794,
          0.55711369299141,
          0,
          0
        ],
        [
          3.249118236005603,
          0.08553486097146804,
          -3.163583375034135,
          0.9994308560662923,
          0.000314748593955193,
          0.001362700916136831,
          0,
          0
        ],
        [
          1.734079593066794,
          1.808506914193913,
          0.07442732112711892,
          0.3797097569089954,
          0.41594277620783,
          3.082323521925233,
          0,
          0
        ],
        [
          1.744864328330275,
          0.8538022278138047,
          -0.8910621005164705,
          0.7617700583146585,
          0.1596491328174331,
          0.8222539063645123,
          0,
          0
        ],
        [
          2.300996467092196,
          0.2641354993708832,
          -2.036860967721312,
          0.9919065394947291,
          0.004445407568385651,
          0.01932620307022035,
          0,
          0
        ],
        [
          2.518418273295413,
          1.106197349769653,
          -1.41222092352576,
          0.8983793675731501,
          0.04487464554183702,
          0.2033483680650317,
          0,
          0
        ],
        [
          2.758380349649542,
          1.171795968239468,
          -1.586584381410074,
          0.9313332005625022,
          0.01705931340475477,
          0.07511631421095812,
          0,
          0
        ],
        [
          2.098781572932701,
          1.075089269666924,
          -1.023692303265777,
          0.7768721247535245,
          0.1265452545629712,
          0.6270547892673219,
          0,
          0
        ],
        [
          2.8026801048261,
          1.694273941133964,
          -1.108406163692136,
          0.6850229364002599,
          0.02545699995483644,
          0.1130592888796828,
          0,
          0
        ],
        [
          2.631710809772108,
          0.7243673891665352,
          -1.907343420605572,
          0.9797358342785148,
          0.006652863278152576,
          0.028987288187909,
          0,
          0
        ],
        [
          2.60665252281711,
          0.634103871777893,
          -1.972548651039217,
          0.9799627545452467,
          0.008239151025187958,
          0.03595634491249311,
          0,
          0
        ],
        [
          1.024699186514937,
          0.7988943439001849,
          -0.2258048426147518,
          0.5481030133310086,
          0.3357933671783607,
          2.188108933812281,
          0,
          0
        ],
        [
          2.586655511142292,
          1.55693937939371,
          -1.029716131748582,
          0.7157202249131486,
          0.09475002491414548,
          0.4530131881373492,
          0,
          0
        ],
        [
          2.871224801947919,
          2.873471403895875,
          0.002246601947956339,
          0.07218062764764314,
          0.1954849072117952,
          1.051668995713136,
          0,
          0
        ],
        [
          0.6808503907401853,
          0.4605474553711025,
          -0.2203029353690828,
          0.5608796376995493,
          0.377099330059609,
          2.620215413022876,
          0,
          0
        ],
        [
          1.281567694197214,
          1.416094360960453,
          0.1345266667632385,
          0.3245551539977431,
          0.5462811966498168,
          5.21110121076481,
          0,
          0
        ],
        [
          1.417108286769113,
          0.3515753596889172,
          -1.065532927080196,
          0.9150073708212302,
          0.05904157020616379,
          0.2715735664760621,
          0,
          0
        ],
        [
          2.099916736363258,
          2.733813357965084,
          0.633896621601826,
          0.06868075013371017,
          0.4131536379224444,
          3.047103447875695,
          0,
          0
        ],
        [
          1.349484216291718,
          2.548879579016089,
          1.199395362724371,
          0.09370144245400934,
          0.6845841582728827,
          9.393844724067659,
          0,
          0
        ],
        [
          2.783501566914799,
          1.079207099841285,
          -1.704294467073514,
          0.9504835534300121,
          0.0122703331700132,
          0.05376730775910087,
          0,
          0
        ],
        [
          3.020757567218714,
          1.352406691257081,
          -1.668350875961634,
          0.8788877603860177,
          0.01275811102555749,
          0.05593232042606315,
          0,
          0
        ],
        [
          3.260264159106947,
          1.208173686589368,
          -2.052090472517579,
          0.9422728591411612,
          0.005687112188625767,
          0.02475533234031138,
          0,
          0
        ],
        [
          2.217484024703544,
          1.513021713837888,
          -0.7044623108656562,
          0.6184515110232919,
          0.2056123361007592,
          1.120254533641603,
          0,
          0
        ],
        [
          1.323073695349637,
          0.9444497290135704,
          -0.378623966336067,
          0.5175476375185414,
          0.387062721424119,
          2.733161812305865,
          0,
          0
        ],
        [
          2.828103268400791,
          1.124737496618044,
          -1.703365771782746,
          0.9484652210252613,
          0.01331741686132712,
          0.05841744605595145,
          0,
          0
        ],
        [
          1.268389530770463,
          1.504912946088488,
          0.2365234153180242,
          0.2993093339560651,
          0.5645896688774107,
          5.612214113420997,
          0,
          0
        ],
        [
          1.115062360600237,
          0.7938271594459813,
          -0.3212352011542557,
          0.5884849757440569,
          0.302852028101376,
          1.880206510457413,
          0,
          0
        ],
        [
          2.111398284622918,
          0.08829209686816546,
          -2.023106187754752,
          0.9963351193047458,
          0.002196111705911352,
          0.009525971305351783,
          0,
          0
        ],
        [
          2.173046058742516,
          2.016483727457696,
          -0.1565623312848201,
          0.3960799573799782,
          0.2833288444744144,
          1.711082301027218,
          0,
          0
        ],
        [
          3.266048810155848,
          1.559880342949314,
          -1.706168467206534,
          0.773037392230798,
          0.02213385426589794,
          0.09796651733477639,
          0,
          0
        ],
        [
          1.350165398152615,
          0.6382482946383276,
          -0.7119171035142872,
          0.7915196706922705,
          0.1383214397638819,
          0.6947751036000305,
          0,
          0
        ],
        [
          3.256830884974114,
          0.80319823695776,
          -2.453632648016354,
          0.9787024800610249,
          0.008480008560076253,
          0.03701645712160827,
          0,
          0
        ],
        [
          2.444197008126193,
          0.4720115311329532,
          -1.97218547699324,
          0.9747581906546077,
          0.01418356451102507,
          0.0622715058548428,
          0,
          0
        ],
        [
          2.185643268529542,
          1.640735319539542,
          -0.5449079489900002,
          0.5813886084584047,
          0.2207559005120391,
          1.226136532017716,
          0,
          0
        ],
        [
          2.792779815320122,
          0.08164249438743483,
          -2.711137320932687,
          0.9996389367955064,
          0.000195460699252387,
          0.0008461441924721838,
          0,
          0
        ],
        [
          0.8089523236683599,
          0.4923433944421974,
          -0.3166089292261625,
          0.6701390324497184,
          0.2624498772653432,
          1.540121091675308,
          0,
          0
        ],
        [
          0.9177879846893146,
          1.292561018654791,
          0.3747730339654763,
          0.1961334476009798,
          0.6623214763545449,
          8.489173923593082,
          0,
          0
        ],
        [
          6.147450473453052,
          2.741461633740417,
          -3.405988839712635,
          0.2902034856137432,
          0.03061432652946751,
          0.1366872943963708,
          0,
          0
        ],
        [
          2.733948599415976,
          0.2951649254457462,
          -2.43878367397023,
          0.9907265630205736,
          0.00527492114165553,
          0.02295159850320272,
          0,
          0
        ],
        [
          2.173943171981685,
          2.376968760025342,
          0.2030255880436571,
          0.2382674496507579,
          0.322624616696885,
          2.061427787381105,
          0,
          0
        ],
        [
          2.249852416822419,
          0.2939742338483467,
          -1.955878182974072,
          0.9786860799996455,
          0.01365983689470239,
          0.05994028866401459,
          0,
          0
        ],
        [
          1.861387551603152,
          1.47504954587582,
          -0.3863380057273311,
          0.5214579707957673,
          0.3158930627621641,
          1.998555109294923,
          0,
          0
        ],
        [
          9.696641725965222,
          2.552506055203573,
          -7.144135670761649,
          0.4883500327389346,
          0.01709299721169204,
          0.07526721150860657,
          0,
          0
        ],
        [
          2.635118352621958,
          1.014996563596158,
          -1.620121789025799,
          0.9340896678564806,
          0.02608134934131592,
          0.1159063974870818,
          0,
          0
        ],
        [
          10.12074743284058,
          2.2683529280193,
          -7.852394504821278,
          0.6673918123909316,
          0.003385645545744649,
          0.01470328530464046,
          0,
          0
        ],
        [
          5.344954489241958,
          1.328010653865427,
          -4.01694383537653,
          0.9166235609564157,
          0.003482702622624314,
          0.01512626085264152,
          0,
          0
        ],
        [
          2.787913413310121,
          2.643679530969962,
          -0.144233882340159,
          0.1329309671645883,
          0.1227671992287608,
          0.6057138722181254,
          0,
          0
        ],
        [
          2.764087068750358,
          1.182475177768002,
          -1.581611890982356,
          0.9441196771901991,
          0.01432862629475769,
          0.06291764320950088,
          0,
          0
        ],
        [
          2.078057093874822,
          0.1026884918936813,
          -1.975368601981141,
          0.9947111107766606,
          0.003275813847879412,
          0.01422473720441697,
          0,
          0
        ],
        [
          1.216450248477786,
          1.374848372695747,
          0.1583981242179613,
          0.3239980469822005,
          0.5447125030168424,
          5.17823378687091,
          0,
          0
        ],
        [
          2.413334442255983,
          1.193884479350676,
          -1.219449962905307,
          0.8262177572881508,
          0.07890463781415462,
          0.370764350260982,
          0,
          0
        ],
        [
          3.097375004063977,
          1.653624915781062,
          -1.443750088282915,
          0.7190455069514278,
          0.01810413317360042,
          0.07980173576762752,
          0,
          0
        ],
        [
          9.594259574312284,
          1.173083386645957,
          -8.421176187666326,
          0.9641894512288429,
          0.0005676187479732565,
          0.002458121521492837,
          0,
          0
        ],
        [
          2.428809689877798,
          1.30532752841385,
          -1.123482161463948,
          0.7799378344740899,
          0.105435340577263,
          0.5101225269463375,
          0,
          0
        ],
        [
          3.208573974340857,
          0.8278341175433385,
          -2.380739856797519,
          0.991099249048677,
          0.0006651673921378432,
          0.00288084544797071,
          0,
          0
        ],
        [
          3.048016762397307,
          1.140237320416808,
          -1.907779441980499,
          0.965265542792095,
          0.006354223476339167,
          0.02767775928704475,
          0,
          0
        ],
        [
          2.547875935069817,
          1.000854949550011,
          -1.547020985519806,
          0.9356450559708523,
          0.02622922764800564,
          0.1165812751983867,
          0,
          0
        ],
        [
          1.909213598443902,
          0.1748223836906184,
          -1.734391214753284,
          0.9855488141524806,
          0.008286123668250813,
          0.03616305024564659,
          0,
          0
        ],
        [
          1.667781552710354,
          2.634163164320708,
          0.9663816116103543,
          0.09658714320165979,
          0.559043452819113,
          5.487187550193258,
          0,
          0
        ],
        [
          2.430164900680425,
          0.5465977283773049,
          -1.88356717230312,
          0.9705323091611828,
          0.01214030847718189,
          0.05319055124606291,
          0,
          0
        ],
        [
          2.62870311895727,
          1.322360217330267,
          -1.306342901627003,
          0.8274535101327534,
          0.06613436678969904,
          0.3065087241822011,
          0,
          0
        ],
        [
          2.658194487098028,
          1.477532596964754,
          -1.180661890133274,
          0.7715518041967312,
          0.05271753762322968,
          0.2408660849959858,
          0,
          0
        ],
        [
          2.078124572095571,
          0.09279177901402375,
          -1.985332793081547,
          0.9957427662711208,
          0.00258984088334244,
          0.01123826656439114,
          0,
          0
        ],
        [
          2.421119119276595,
          1.738898007603289,
          -0.6822211116733059,
          0.5765944301170395,
          0.1580149332398955,
          0.8122575878336276,
          0,
          0
        ],
        [
          2.461752339198287,
          0.3679040079935394,
          -2.093848331204747,
          0.9898636591778003,
          0.004520130818896409,
          0.01965253399199719,
          0,
          0
        ],
        [
          2.494831367645717,
          1.417441386310751,
          -1.077389981334965,
          0.7526148709995566,
          0.0870630010760169,
          0.4127554906409059,
          0,
          0
        ],
        [
          2.771215856206967,
          1.189126253202444,
          -1.582089603004523,
          0.9463992522713948,
          0.01010172599823277,
          0.04416772717618347,
          0,
          0
        ],
        [
          2.453904838473448,
          0.3446367330044026,
          -2.109268105469046,
          0.989132331642989,
          0.005499928945597397,
          0.02393603958538365,
          0,
          0
        ],
        [
          1.565904611802365,
          0.5106429017498629,
          -1.055261710052502,
          0.8747429473999279,
          0.08529527094553815,
          0.4035934067106318,
          0,
          0
        ],
        [
          2.290473710039804,
          0.7045729267432786,
          -1.585900783296525,
          0.937978691617918,
          0.03426076913861623,
          0.1535455620918818,
          0,
          0
        ],
        [
          1.006250365594531,
          0.61212068913509,
          -0.3941296764594405,
          0.7020108866227468,
          0.2198294819702558,
          1.219541085308339,
          0,
          0
        ],
        [
          2.331471902349456,
          1.219801704096671,
          -1.111670198252785,
          0.7846064395176198,
          0.1088474290329531,
          0.5286474543244877,
          0,
          0
        ],
        [
          1.895254296885198,
          0.9112050941739387,
          -0.9840492027112595,
          0.7871239234576419,
          0.1342666097291473,
          0.6712493668212625,
          0,
          0
        ],
        [
          1.773889781395403,
          1.458468676370958,
          -0.3154211050244451,
          0.4932451909392423,
          0.3541141905474615,
          2.372944724947368,
          0,
          0
        ],
        [
          2.638381635053986,
          1.186346123848081,
          -1.452035511205905,
          0.9035516207747832,
          0.02460762253269682,
          0.1091918773918702,
          0,
          0
        ],
        [
          2.776338273605684,
          1.6200388751558,
          -1.156299398449884,
          0.7260425777227216,
          0.02481880691516285,
          0.110152819352443,
          0,
          0
        ],
        [
          2.767516590828955,
          1.460782035207683,
          -1.306734555621272,
          0.8077030049571788,
          0.02749085118196299,
          0.1223473382223745,
          0,
          0
        ],
        [
          2.893354829879102,
          0.1287033131119703,
          -2.764651516767132,
          0.9998887718110988,
          0.00002848311193901773,
          0.000123282048163852,
          0,
          0
        ],
        [
          1.633087440845032,
          2.955436446087245,
          1.322349005242213,
          0.03021005186732839,
          0.5928818737736614,
          6.303006687393602,
          0,
          0
        ],
        [
          2.666735466517524,
          1.268113272695755,
          -1.39862219382177,
          0.8628059347581273,
          0.04659282501481426,
          0.2115147515581653,
          0,
          0
        ],
        [
          3.204855468637088,
          0.5067636793677741,
          -2.698091789269314,
          0.9939471480886074,
          0.001631933950627633,
          0.0070747635641593,
          0,
          0
        ],
        [
          0.7789699457623493,
          0.09855554614231332,
          -0.680414399620036,
          0.8607282852902551,
          0.08243695508444099,
          0.3888535447953523,
          0,
          0
        ],
        [
          1.316059204470074,
          0.3637382573847351,
          -0.952320947085339,
          0.9229022771603969,
          0.05029048688601052,
          0.2291896946795076,
          0,
          0
        ],
        [
          2.080278732355263,
          0.07196927857457701,
          -2.008309453780686,
          0.9978233812373457,
          0.001233694205516351,
          0.005346181224693021,
          0,
          0
        ],
        [
          2.337315065634643,
          2.797275839717446,
          0.4599607740828024,
          0.06206517368084092,
          0.2769992401745076,
          1.658211253440942,
          0,
          0
        ],
        [
          1.456972284519314,
          0.1023743115817709,
          -1.354597972937543,
          0.9790857708776841,
          0.01338468518909604,
          0.05871652466423598,
          0,
          0
        ],
        [
          2.311661387231141,
          2.452611030309654,
          0.1409496430785122,
          0.2455043825386637,
          0.2704700004371161,
          1.604633963784121,
          0,
          0
        ],
        [
          1.451820888786264,
          0.1168237108219231,
          -1.334997177964341,
          0.9837747773288263,
          0.01044382159007079,
          0.04567925619868244,
          0,
          0
        ],
        [
          2.147529855535237,
          2.142232530077848,
          -0.005297325457389146,
          0.3426189647580698,
          0.3067957609489245,
          1.915526563222381,
          0,
          0
        ],
        [
          2.148221993896244,
          1.939376754931134,
          -0.2088452389651101,
          0.4465187648627415,
          0.2882465964638052,
          1.752809302662108,
          0,
          0
        ],
        [
          2.089942523964232,
          0.1298173292180067,
          -1.960125194746225,
          0.992524112991907,
          0.00462046136393175,
          0.02009077399164762,
          0,
          0
        ],
        [
          2.605517984304377,
          1.212548461986975,
          -1.392969522317401,
          0.8898644737591741,
          0.03768046711838219,
          0.1694716317487522,
          0,
          0
        ],
        [
          1.479849736798241,
          0.09361416486922536,
          -1.386235571929015,
          0.9823766895184334,
          0.01091830272323185,
          0.0477774536839132,
          0,
          0
        ],
        [
          4.117973841143317,
          2.717489653119541,
          -1.400484188023776,
          0.1745274776679461,
          0.1308536550866237,
          0.6516178672649113,
          0,
          0
        ],
        [
          2.119519631357448,
          0.2557706637887793,
          -1.863748967568668,
          0.9808534498688735,
          0.0122740942941885,
          0.0537839934104096,
          0,
          0
        ],
        [
          3.897517596322966,
          0.1124375349258371,
          -3.785080061397128,
          0.9996395791903598,
          0.0001739275248296912,
          0.0007529114347189316,
          0,
          0
        ],
        [
          0.7104804554979979,
          0.688979660429828,
          -0.02150079506816993,
          0.4405042678978838,
          0.4683852652506447,
          3.813346318940029,
          0,
          0
        ],
        [
          1.385067081892494,
          0.1068088460937692,
          -1.278258235798725,
          0.9753494908850627,
          0.01589730262836894,
          0.06991704320021803,
          0,
          0
        ],
        [
          1.801892507288992,
          1.186367095681264,
          -0.6155254116077284,
          0.6350159335621504,
          0.2405984146741473,
          1.371264699384449,
          0,
          0
        ],
        [
          1.433795332779234,
          0.4730202059792878,
          -0.9607751267999465,
          0.8950796807081788,
          0.06828779483644487,
          0.3172205677345076,
          0,
          0
        ],
        [
          2.377832703390865,
          1.243093892337912,
          -1.134738811052952,
          0.7644682717007666,
          0.1317470415863506,
          0.6567417624784556,
          0,
          0
        ],
        [
          2.284491944764358,
          0.7198380993255018,
          -1.564653845438856,
          0.9274441661571623,
          0.03729630672544199,
          0.1676768953033904,
          0,
          0
        ],
        [
          1.051902369638842,
          0.7855737280994601,
          -0.266328641539382,
          0.5347396405829672,
          0.3666215725161474,
          2.505271411181525,
          0,
          0
        ],
        [
          3.22891210859843,
          2.552696188677098,
          -0.6762159199213329,
          0.2157479493732775,
          0.07293719485943864,
          0.3405178899272324,
          0,
          0
        ],
        [
          2.532719215255599,
          0.1245029655928231,
          -2.408216249662776,
          0.9988689411527636,
          0.000478055748197776,
          0.002070075785519728,
          0,
          0
        ],
        [
          2.784505207235513,
          2.221401835266273,
          -0.5631033719692402,
          0.3691500291318513,
          0.07798059145837595,
          0.3660551285882512,
          0,
          0
        ],
        [
          2.647977904661142,
          0.1364771434811893,
          -2.511500761179953,
          0.9981160311269911,
          0.0009568200173451105,
          0.004145205131951258,
          0,
          0
        ],
        [
          3.076329680719088,
          2.349909262647228,
          -0.7264204180718603,
          0.3148314547459452,
          0.08168875521880362,
          0.3850103549011963,
          0,
          0
        ],
        [
          2.545763224710696,
          2.809555955536509,
          0.2637927308258132,
          0.0788705285824549,
          0.19857050573679,
          1.072381849291186,
          0,
          0
        ],
        [
          2.131135894406561,
          0.09646463944323555,
          -2.034671254963326,
          0.995503449506168,
          0.002749525089315019,
          0.01193310519866277,
          0,
          0
        ],
        [
          1.474019445629321,
          1.027193774197239,
          -0.446825671432082,
          0.5610599363916757,
          0.3174938133193393,
          2.013393715479939,
          0,
          0
        ],
        [
          1.45083335121424,
          0.7538971197621189,
          -0.6969362314521208,
          0.7419929349334283,
          0.175145073562828,
          0.9190103185559478,
          0,
          0
        ],
        [
          2.455030459496866,
          0.9407392140040908,
          -1.514291245492775,
          0.9271917313203857,
          0.03188371998045365,
          0.1425415565620208,
          0,
          0
        ],
        [
          1.448134714497163,
          2.351198401157857,
          0.9030636866606934,
          0.1532139605990036,
          0.6274873810502133,
          7.290612928581241,
          0,
          0
        ],
        [
          1.319685724187698,
          0.4239977198877705,
          -0.8956880042999271,
          0.8963618265917612,
          0.06723991187517146,
          0.3120018828575786,
          0,
          0
        ],
        [
          2.674058922456199,
          2.793844851272473,
          0.1197859288162739,
          0.07737173800431363,
          0.1483718668194696,
          0.7540525194953847,
          0,
          0
        ],
        [
          7.466261687916295,
          1.647021023058695,
          -5.819240664857601,
          0.8169813070970847,
          0.001634903534147852,
          0.007087658390805207,
          0,
          0
        ],
        [
          1.44419181174377,
          0.09400678507702023,
          -1.35018502666675,
          0.9816416415687796,
          0.01138628530651026,
          0.04984888686225308,
          0,
          0
        ],
        [
          2.290803640706342,
          1.346759562149427,
          -0.9440440785569146,
          0.7264199444899543,
          0.1428957047085111,
          0.7215817441527996,
          0,
          0
        ],
        [
          2.149202406139461,
          0.1017974331429751,
          -2.047404972996485,
          0.9949284985785587,
          0.003125995923145529,
          0.01357213498959291,
          0,
          0
        ],
        [
          1.788352245457234,
          0.3280378684245642,
          -1.46031437703267,
          0.9513544203035805,
          0.03232529636633346,
          0.1445816448529896,
          0,
          0
        ],
        [
          1.359024169319113,
          0.4484819539533627,
          -0.9105422153657508,
          0.8441204190152292,
          0.1158652397256027,
          0.5671980553295682,
          0,
          0
        ],
        [
          2.752773060993645,
          0.1760836685286384,
          -2.576689392465006,
          0.9984031086839618,
          0.0005981540645713796,
          0.002590436465619355,
          0,
          0
        ],
        [
          1.967117080850555,
          0.9573058675991879,
          -1.009811213251367,
          0.7832285504054265,
          0.136762026614693,
          0.6857013829985132,
          0,
          0
        ],
        [
          2.344222643371321,
          2.280662584160518,
          -0.06356005921080321,
          0.300803563586359,
          0.2366459223922808,
          1.341754405441237,
          0,
          0
        ],
        [
          2.579351372262031,
          0.1617507729715669,
          -2.417600599290465,
          0.9955948996303355,
          0.002293185410045331,
          0.009948011199332413,
          0,
          0
        ],
        [
          2.37749382226687,
          1.09383175198669,
          -1.28366207028018,
          0.8458299543657934,
          0.08347700713291667,
          0.394206280857297,
          0,
          0
        ],
        [
          1.748201326827825,
          0.819887013134668,
          -0.9283143136931566,
          0.7914251056692407,
          0.1306727744935571,
          0.6505817335196687,
          0,
          0
        ],
        [
          2.823723757650778,
          0.1712200154353875,
          -2.65250374221539,
          0.9981697978405063,
          0.0007711389511597741,
          0.003340163339886264,
          0,
          0
        ],
        [
          2.384012550829505,
          1.07798011021435,
          -1.306032440615155,
          0.8486064369763403,
          0.0819230401198806,
          0.3862131048412376,
          0,
          0
        ],
        [
          2.740061210522611,
          0.4565053037324724,
          -2.283555906790139,
          0.9951452544534766,
          0.001356802018785809,
          0.005880390495137658,
          0,
          0
        ],
        [
          2.541057730137958,
          0.5620260114060736,
          -1.979031718731884,
          0.9778908193915359,
          0.01054442359330862,
          0.04612395904342705,
          0,
          0
        ],
        [
          2.814438073623741,
          1.326839124022535,
          -1.487598949601206,
          0.8837637747396,
          0.01457040538969188,
          0.06399500368031891,
          0,
          0
        ],
        [
          2.085135959223737,
          0.4652792884787677,
          -1.619856670744969,
          0.941483087101291,
          0.03803634538537501,
          0.1711355176294285,
          0,
          0
        ],
        [
          2.467500834812998,
          2.647789189969774,
          0.1802883551567764,
          0.1285151979761149,
          0.2565466853147789,
          1.493525836170524,
          0,
          0
        ],
        [
          2.625818345499716,
          0.7490183649018223,
          -1.876799980597893,
          0.9654781523105436,
          0.01497247735190292,
          0.06578779548082508,
          0,
          0
        ],
        [
          2.936309226847401,
          1.359355194160454,
          -1.576954032686947,
          0.8763492764380353,
          0.004595932694857877,
          0.01998362554036817,
          0,
          0
        ],
        [
          2.376536502092554,
          2.419923761404699,
          0.04338725931214515,
          0.237462305537556,
          0.2381590576693422,
          1.353015677542314,
          0,
          0
        ],
        [
          2.201552153919003,
          0.8675638613735436,
          -1.33398829254546,
          0.8712259783732101,
          0.07072382359142829,
          0.3293980037537544,
          0,
          0
        ],
        [
          3.778120992709356,
          1.18308070413974,
          -2.595040288569617,
          0.9490291911771092,
          0.009116953025044653,
          0.03982239291352586,
          0,
          0
        ],
        [
          1.473618349574493,
          1.35941509927187,
          -0.1142032503026231,
          0.3942289026501495,
          0.4437871496715686,
          3.453295466175357,
          0,
          0
        ],
        [
          1.699838582729188,
          0.4199721542569491,
          -1.279866428472239,
          0.9415145746912212,
          0.03653177034103822,
          0.1641093610128579,
          0,
          0
        ],
        [
          2.213407779440088,
          0.1017483875947583,
          -2.111659391845329,
          0.9957302060700074,
          0.002617677586220099,
          0.01135937722528988,
          0,
          0
        ],
        [
          2.247453591915972,
          2.33201656633429,
          0.08456297441831806,
          0.2720728835704393,
          0.2951449427822796,
          1.812322824998191,
          0,
          0
        ],
        [
          1.920508084203853,
          1.438478634119811,
          -0.4820294500840421,
          0.5341485313540189,
          0.3227485833006765,
          2.06259735518791,
          0,
          0
        ],
        [
          2.959338607084486,
          1.471241183187238,
          -1.488097423897248,
          0.6430511617469575,
          0.1861142774208472,
          0.9897289974952511,
          0,
          0
        ],
        [
          2.377566941319301,
          1.032711551807987,
          -1.344855389511313,
          0.8615987144646065,
          0.06913201608135554,
          0.3214335189766895,
          0,
          0
        ],
        [
          2.497972911392627,
          1.026692461610585,
          -1.471280449782042,
          0.9151420658008518,
          0.03308628275650742,
          0.1481017838642936,
          0,
          0
        ],
        [
          2.084758184940667,
          1.140600618782196,
          -0.9441575661584709,
          0.7319261107182012,
          0.1568407306470503,
          0.8050989719241823,
          0,
          0
        ],
        [
          2.51218577446763,
          1.004229238550406,
          -1.507956535917224,
          0.9112165307285955,
          0.04292971023772267,
          0.1941396116546701,
          0,
          0
        ],
        [
          3.097228659052014,
          0.1407643983001251,
          -2.956464260751889,
          0.9998439086486691,
          0.00003922098983314079,
          0.0001697600982045507,
          0,
          0
        ],
        [
          1.801772343572311,
          2.095221888349992,
          0.2934495447776808,
          0.3523841966191554,
          0.4490956667290917,
          3.528277297732232,
          0,
          0
        ],
        [
          1.787720945926526,
          2.608533511842059,
          0.8208125659155321,
          0.1052766920081818,
          0.5101028678971883,
          4.506640364885363,
          0,
          0
        ],
        [
          1.057023001845037,
          0.1824504402627131,
          -0.8745725615823242,
          0.9535168606890053,
          0.0316026754989003,
          0.1412440965192862,
          0,
          0
        ],
        [
          2.93099182717459,
          1.409711965866504,
          -1.521279861308086,
          0.856872304326438,
          0.008794837298444658,
          0.03840292359633656,
          0,
          0
        ],
        [
          2.613903539648835,
          0.8543633012215422,
          -1.759540238427293,
          0.9496698995374069,
          0.021409306999831,
          0.09468944321477056,
          0,
          0
        ],
        [
          2.330003498239591,
          2.357950104338406,
          0.02794660609881561,
          0.2828881147603438,
          0.2554483136359934,
          1.484937662729185,
          0,
          0
        ],
        [
          2.515139623092987,
          2.865233234636097,
          0.3500936115431097,
          0.05285754817696661,
          0.1914067636938024,
          1.024535969191588,
          0,
          0
        ],
        [
          0.7732167652470495,
          0.1166786017846955,
          -0.656538163462354,
          0.8456271808351653,
          0.09747742192661547,
          0.4674616560471425,
          0,
          0
        ],
        [
          3.502721824736351,
          1.094041068496255,
          -2.408680756240096,
          0.9620868774836667,
          0.01126078827453802,
          0.04929320643482599,
          0,
          0
        ],
        [
          1.243217176456559,
          0.14590834764454,
          -1.097308828812019,
          0.9761094079515925,
          0.01551822101564381,
          0.06822354535279536,
          0,
          0
        ],
        [
          3.153444195299891,
          0.6661525297136902,
          -2.487291665586201,
          0.9924891087799028,
          0.002711787468248426,
          0.01176887628668582,
          0,
          0
        ],
        [
          2.562370641451027,
          2.631331291441216,
          0.06896064999018936,
          0.1344726417478022,
          0.1531061743969573,
          0.7824629318639159,
          0,
          0
        ],
        [
          2.538144986796069,
          0.3601077760216137,
          -2.178037210774455,
          0.9896027287821683,
          0.005132936904805017,
          0.02233062646438657,
          0,
          0
        ],
        [
          1.961812967102244,
          2.501055293932689,
          0.5392423268304449,
          0.1637125344273876,
          0.425615488638083,
          3.207116511906973,
          0,
          0
        ],
        [
          2.41035900831882,
          1.384603776618081,
          -1.025755231700739,
          0.7316842611067921,
          0.124261248378288,
          0.614131224215051,
          0,
          0
        ],
        [
          2.745666916521438,
          1.048295631180805,
          -1.697371285340633,
          0.9687530115802586,
          0.009973842184525822,
          0.04360294838847362,
          0,
          0
        ],
        [
          1.866690545674323,
          1.128096057139091,
          -0.7385944885352325,
          0.6390804766909072,
          0.2408261937665542,
          1.372974719336279,
          0,
          0
        ],
        [
          2.223768712512912,
          0.1134244475052751,
          -2.110344265007637,
          0.9935573268584076,
          0.004024180990695576,
          0.0174875409658313,
          0,
          0
        ],
        [
          2.545058382424972,
          1.330304384222292,
          -1.21475399820268,
          0.8125256812926013,
          0.06591691532205843,
          0.3054297961512817,
          0,
          0
        ],
        [
          1.741480104734169,
          0.6377704298016998,
          -1.103709674932469,
          0.8832661053668093,
          0.07117525261699102,
          0.3316616623743315,
          0,
          0
        ],
        [
          2.518795183472677,
          0.8509134043351818,
          -1.667881779137495,
          0.9505899894522273,
          0.01854952911674746,
          0.08180211561864636,
          0,
          0
        ],
        [
          2.491812535771746,
          2.544817514725909,
          0.05300497895416223,
          0.1737973444506985,
          0.1914096026231263,
          1.024554762183686,
          0,
          0
        ],
        [
          1.680812549014583,
          0.9618123069022774,
          -0.7190002421123057,
          0.682851649469804,
          0.2046719256218855,
          1.113812267095977,
          0,
          0
        ],
        [
          1.923833835368052,
          0.122306101271989,
          -1.801527734096063,
          0.9944958570606605,
          0.003113897097753789,
          0.01351944144295164,
          0,
          0
        ],
        [
          1.989957773128127,
          1.087203768477949,
          -0.9027540046501772,
          0.7174458281572685,
          0.1771019305374558,
          0.9314880462201373,
          0,
          0
        ],
        [
          3.337694088557451,
          1.43048972618971,
          -1.907204362367741,
          0.8442815916231641,
          0.01145931044047634,
          0.05017229520235441,
          0,
          0
        ],
        [
          1.985168292703483,
          0.1866201868117183,
          -1.798548105891765,
          0.9795422618535272,
          0.01291180379555794,
          0.05661493245820186,
          0,
          0
        ],
        [
          1.593157772236897,
          2.050046912266695,
          0.4568891400297976,
          0.2785126796138843,
          0.5140575552128785,
          4.578539299255939,
          0,
          0
        ],
        [
          1.075667975243897,
          0.2851955513033589,
          -0.7904724239405378,
          0.8150086059026687,
          0.1592213873506264,
          0.8196336538803578,
          0,
          0
        ],
        [
          1.942723366596994,
          2.538925693459327,
          0.5962023268623335,
          0.1475253198777436,
          0.4300493334985883,
          3.265735800163414,
          0,
          0
        ],
        [
          2.485125725805535,
          1.01943722903199,
          -1.465688496773545,
          0.8282964849477789,
          0.1085789104177709,
          0.5271844707036833,
          0,
          0
        ],
        [
          0.7732167652470495,
          0.1166786017846955,
          -0.656538163462354,
          0.8456271808351653,
          0.09747742192661547,
          0.4674616560471425,
          0,
          0
        ],
        [
          2.298434922819157,
          0.9706352204857694,
          -1.327799702333388,
          0.8542444924975088,
          0.08580632668960644,
          0.4062385498121312,
          0,
          0
        ],
        [
          1.94889578945101,
          0.3402695167443718,
          -1.608626272706638,
          0.9565646113213512,
          0.02863662437100131,
          0.1275969026396115,
          0,
          0
        ],
        [
          2.133504254897438,
          2.519626777109188,
          0.3861225222117501,
          0.1806353957874219,
          0.348499244433085,
          2.315191670223358,
          0,
          0
        ],
        [
          1.499023518476886,
          2.325226386527248,
          0.8262028680503619,
          0.1809352766508067,
          0.5914350198799946,
          6.265358581288523,
          0,
          0
        ],
        [
          1.351685113601345,
          0.3696672178923068,
          -0.9820178957090377,
          0.9069340130772947,
          0.06379671040663654,
          0.2949362518386516,
          0,
          0
        ],
        [
          0.7170465725846628,
          0.7397452038614617,
          0.02269863127679894,
          0.3641295390746359,
          0.5591306865979577,
          5.489129683578495,
          0,
          0
        ],
        [
          2.796598973339931,
          2.503533935572913,
          -0.2930650377670179,
          0.2269910845386554,
          0.1453937290585959,
          0.7363421043173093,
          0,
          0
        ],
        [
          2.740259327336804,
          1.154198074010372,
          -1.586061253326432,
          0.9487334018935317,
          0.01455632930249184,
          0.06393226656044865,
          0,
          0
        ],
        [
          2.273124204236718,
          0.8845876768434909,
          -1.388536527393228,
          0.9008036033315484,
          0.05366992007415144,
          0.2454643000254311,
          0,
          0
        ],
        [
          2.973688992632688,
          0.1077429046236788,
          -2.865946088009009,
          0.9988673901344924,
          0.0006327911983921394,
          0.002740535099331364,
          0,
          0
        ],
        [
          1.243491833215705,
          2.527577369965817,
          1.284085536750112,
          0.1003314500444773,
          0.7198467652505748,
          11.12101560527293,
          0,
          0
        ],
        [
          1.093122643061121,
          0.09067297713883571,
          -1.002449665922285,
          0.9846926858360957,
          0.009273979359920128,
          0.04051469646645941,
          0,
          0
        ],
        [
          2.138535373910085,
          0.1729811363256064,
          -1.965554237584479,
          0.9917953813574821,
          0.004066266195503924,
          0.01767117375970411,
          0,
          0
        ],
        [
          2.112861874503716,
          1.417244346719872,
          -0.6956175277838437,
          0.6169312544442995,
          0.2007157047324499,
          1.086876275176425,
          0,
          0
        ],
        [
          3.025045553042201,
          0.5076641143694148,
          -2.517381438672786,
          0.9769846255410746,
          0.01257392906252864,
          0.05511457341107947,
          0,
          0
        ],
        [
          1.787440509939405,
          0.1239141394280338,
          -1.663526370511371,
          0.9913078270709468,
          0.00528509685632653,
          0.02299610908415062,
          0,
          0
        ],
        [
          10.10881426009359,
          0.4864938524641352,
          -9.622320407629452,
          0.9997021275722507,
          0.0000590707359843999,
          0.0002556807731396745,
          0,
          0
        ],
        [
          1.8001699274167,
          1.313462096149831,
          -0.4867078312668691,
          0.5439891676109653,
          0.3061627953046762,
          1.909830676038544,
          0,
          0
        ],
        [
          2.579310146778369,
          0.9578926445122894,
          -1.62141750226608,
          0.9488387271264166,
          0.0186985063483731,
          0.08247161331376637,
          0,
          0
        ],
        [
          1.706484600007704,
          2.87003389821457,
          1.163549298206866,
          0.06263705752838292,
          0.5459632665989954,
          5.204421558639369,
          0,
          0
        ],
        [
          2.810522379945446,
          0.134192474675889,
          -2.676329905269557,
          0.9997633580074144,
          0.00006580111306688283,
          0.0002848143403306338,
          0,
          0
        ],
        [
          2.334058088779168,
          1.309065931559438,
          -1.02499215721973,
          0.743563519226362,
          0.1249035947830835,
          0.6177589868573582,
          0,
          0
        ],
        [
          2.991268153261837,
          1.601102986322017,
          -1.39016516693982,
          0.7510626317790058,
          0.01119369021764733,
          0.04899616502967853,
          0,
          0
        ],
        [
          1.456972284519314,
          0.1023743115817709,
          -1.354597972937543,
          0.9790857708776841,
          0.01338468518909604,
          0.05871652466423598,
          0,
          0
        ],
        [
          2.648675598953676,
          1.587135156992955,
          -1.061540441960722,
          0.7071483146820368,
          0.07255501730525592,
          0.338594054589655,
          0,
          0
        ],
        [
          2.481587086362033,
          0.3218350193524638,
          -2.15975206700957,
          0.9890888794214618,
          0.006019217286497221,
          0.02620970104140269,
          0,
          0
        ],
        [
          2.077352540785617,
          1.244193272861595,
          -0.8331592679240218,
          0.6856220303655417,
          0.1819740055158894,
          0.9628137509003581,
          0,
          0
        ],
        [
          2.605748495019983,
          1.572241050064682,
          -1.033507444955301,
          0.698396294663143,
          0.09447824041562485,
          0.4515781702833281,
          0,
          0
        ],
        [
          1.715081128039667,
          3.085614258965494,
          1.370533130925828,
          0.07007083968695453,
          0.5760907318965542,
          5.881905065171079,
          0,
          0
        ],
        [
          2.376549286635246,
          0.3963931128086745,
          -1.980156173826572,
          0.9457831705526429,
          0.03302162460357434,
          0.1478024755060788,
          0,
          0
        ],
        [
          3.246929444576937,
          1.199952011384332,
          -2.046977433192605,
          0.8421574905274987,
          0.01414682089616981,
          0.06210787182777348,
          0,
          0
        ],
        [
          2.793737495675895,
          1.845435173669028,
          -0.9483023220068667,
          0.585316470084974,
          0.06117661739704738,
          0.2820340841526597,
          0,
          0
        ],
        [
          1.929951907694196,
          1.366781602733094,
          -0.5631703049611023,
          0.5908019069640424,
          0.2710379360712877,
          1.609256188648801,
          0,
          0
        ],
        [
          1.038389153444871,
          2.67469486504725,
          1.636305711602379,
          0.03964814354131445,
          0.8037697570068262,
          17.72824535632664,
          0,
          0
        ],
        [
          2.349153262615621,
          1.335446439358578,
          -1.013706823257042,
          0.7301843412048951,
          0.1385969884595791,
          0.6963818477255741,
          0,
          0
        ],
        [
          0.7370534886612847,
          2.608866501519101,
          1.871813012857816,
          0.02466393563691215,
          0.9085418730439658,
          42.99546786360511,
          0,
          0
        ],
        [
          2.183072347696293,
          2.469539287562532,
          0.2864669398662389,
          0.1958573034152794,
          0.3218647682984325,
          2.054268310870667,
          0,
          0
        ],
        [
          2.173674580980883,
          0.3206050399135075,
          -1.853069541067375,
          0.9716440009817491,
          0.01816041076153815,
          0.08005439172208963,
          0,
          0
        ],
        [
          1.84121529205565,
          1.295485127971044,
          -0.5457301640846062,
          0.5786862363331102,
          0.2749598496600363,
          1.641372900111431,
          0,
          0
        ],
        [
          1.350881910175422,
          0.8717583577720311,
          -0.4791235524033908,
          0.5947407101777863,
          0.3056597992666247,
          1.905311755507364,
          0,
          0
        ],
        [
          0.7765052268841385,
          0.5610457006334296,
          -0.2154595262507089,
          0.6018597864707039,
          0.3214075171825954,
          2.049967706861384,
          0,
          0
        ],
        [
          2.096417248319143,
          0.9665993509187363,
          -1.129817897400407,
          0.8341192920632022,
          0.09090394682420369,
          0.4327857986030414,
          0,
          0
        ],
        [
          1.78584523464657,
          1.038864847186535,
          -0.7469803874600351,
          0.6637557827672291,
          0.2305023386776518,
          1.29648670007452,
          0,
          0
        ],
        [
          1.916656523311703,
          0.5308866108213321,
          -1.385769912490371,
          0.9157703270451312,
          0.04996203977205123,
          0.2276141390660566,
          0,
          0
        ],
        [
          1.295967672877232,
          2.010062283932241,
          0.7140946110550097,
          0.2177788414885448,
          0.6251027898444641,
          7.216710148790026,
          0,
          0
        ],
        [
          2.548134502131709,
          0.9920630742109994,
          -1.55607142792071,
          0.9353306281663152,
          0.02705142931167713,
          0.1203373286657224,
          0,
          0
        ],
        [
          2.663618188923352,
          0.163999288212613,
          -2.499618900710739,
          0.9982512707714002,
          0.0006629978518250465,
          0.002871442917168511,
          0,
          0
        ],
        [
          1.519017804150172,
          0.777542512254744,
          -0.7414752918954283,
          0.7165137051362884,
          0.2089173718500142,
          1.143017133104645,
          0,
          0
        ],
        [
          2.538367533363097,
          0.8720422046681127,
          -1.666325328694984,
          0.948362308577866,
          0.01971210518970572,
          0.0870320878997401,
          0,
          0
        ],
        [
          2.571748269104646,
          1.70010231972228,
          -0.8716459493823658,
          0.6348834240784973,
          0.1048868184362491,
          0.5071576647887136,
          0,
          0
        ],
        [
          1.466326999736661,
          2.792183477481799,
          1.325856477745138,
          0.03527283899067236,
          0.6638894024816006,
          8.548965497389753,
          0,
          0
        ],
        [
          1.506424381988464,
          0.1035007711300133,
          -1.402923610858451,
          0.9798901133708875,
          0.01289319537436584,
          0.05653227358945161,
          0,
          0
        ],
        [
          2.559796638645282,
          2.517838205310237,
          -0.0419584333350449,
          0.1858427705861616,
          0.1946151740872916,
          1.045859366623752,
          0,
          0
        ],
        [
          2.210126330703348,
          0.1150082346566077,
          -2.095118096046741,
          0.9961215303188551,
          0.002267016148034734,
          0.009834229021712366,
          0,
          0
        ],
        [
          0.8451962084615029,
          2.459528025646127,
          1.614331817184624,
          0.06345057203097074,
          0.8478441609311673,
          24.11723106416074,
          0,
          0
        ],
        [
          1.34335225388026,
          0.41610752318933,
          -0.9272447306909298,
          0.8527220720293055,
          0.1082514168992489,
          0.5254013636796944,
          0,
          0
        ],
        [
          1.338594849077827,
          2.757843498229389,
          1.419248649151562,
          0.04836895019821796,
          0.7187954531583179,
          11.06325739680891,
          0,
          0
        ],
        [
          3.095935691745058,
          2.603805227929459,
          -0.4921304638155988,
          0.1804344102657156,
          0.09875088213803716,
          0.4742377978588033,
          0,
          0
        ],
        [
          2.227731230546075,
          1.498898718108018,
          -0.7288325124380577,
          0.6305021053972992,
          0.1998136768236745,
          1.080772091333975,
          0,
          0
        ],
        [
          2.373073074849546,
          2.149191965413961,
          -0.223881109435585,
          0.3688098131048588,
          0.2080231251791397,
          1.136839487110118,
          0,
          0
        ],
        [
          1.442978808079397,
          1.444230411476668,
          0.001251603397271372,
          0.3970860176891048,
          0.4677288541580905,
          3.803306034606046,
          0,
          0
        ],
        [
          1.03705733874887,
          0.8299742150290128,
          -0.2070831237198572,
          0.4973059839656964,
          0.3983550660443494,
          2.865695980790938,
          0,
          0
        ],
        [
          1.848530205075619,
          1.725933445699237,
          -0.1225967593763817,
          0.434891266751006,
          0.3668107488446912,
          2.507313008212442,
          0,
          0
        ],
        [
          2.065921870940497,
          2.891397082472983,
          0.8254752115324857,
          0.04178295615094797,
          0.4035971550100446,
          2.928926165535974,
          0,
          0
        ],
        [
          1.113992260418539,
          0.2824792670300997,
          -0.8315129933884398,
          0.9270084073164454,
          0.04972474008492119,
          0.2264764939192305,
          0,
          0
        ],
        [
          1.642552770923181,
          0.2719083886945276,
          -1.370644382228654,
          0.971876095447912,
          0.01756967246545381,
          0.07740373882910917,
          0,
          0
        ],
        [
          2.037068099388037,
          0.3493031767109565,
          -1.687764922677081,
          0.9589836825219459,
          0.02669264894526543,
          0.1186975364694259,
          0,
          0
        ],
        [
          2.381006025653394,
          1.168550691521851,
          -1.212455334131543,
          0.8253834948262206,
          0.0833667463736248,
          0.3936382367750701,
          0,
          0
        ],
        [
          3.028699476049985,
          1.576694624050781,
          -1.452004851999204,
          0.7473749236939943,
          0.03608860947839089,
          0.1620440430491739,
          0,
          0
        ],
        [
          1.03380922449177,
          0.1810293656282319,
          -0.8527798588635384,
          0.9527974992683487,
          0.03217699820763942,
          0.1438962979333295,
          0,
          0
        ],
        [
          1.618260743250154,
          0.9164925459858146,
          -0.7017681972643393,
          0.69176769953804,
          0.2038046083999871,
          1.107884214725947,
          0,
          0
        ],
        [
          1.681416465043828,
          2.793194376349963,
          1.111777911306135,
          0.04469932102961655,
          0.5608525803145148,
          5.527623074401856,
          0,
          0
        ],
        [
          2.622035730274269,
          0.1551444853936165,
          -2.466891244880653,
          0.9984117689697042,
          0.0005722854594458805,
          0.002478342686824133,
          0,
          0
        ],
        [
          3.089960613674667,
          1.161298230579703,
          -1.928662383094964,
          0.9597010357607925,
          0.009116445391319363,
          0.03982015519486982,
          0,
          0
        ],
        [
          2.502186378571958,
          1.524626945545114,
          -0.9775594330268447,
          0.7110589859195598,
          0.1049849750072471,
          0.5076879519757844,
          0,
          0
        ],
        [
          2.696100113202512,
          0.1738002183877435,
          -2.522299894814769,
          0.9981239345555318,
          0.0006945514124629394,
          0.003008196333491245,
          0,
          0
        ],
        [
          2.505070078974676,
          1.796931515311176,
          -0.7081385636634991,
          0.5661927826441072,
          0.1281036474076452,
          0.6359114846953734,
          0,
          0
        ],
        [
          3.355268345878436,
          0.9816559405268672,
          -2.373612405351569,
          0.971705937477958,
          0.007576289810933808,
          0.03304147920682741,
          0,
          0
        ],
        [
          1.96774942195318,
          2.348814744995953,
          0.3810653230427734,
          0.229926545896993,
          0.4056685700344413,
          2.954219072815104,
          0,
          0
        ],
        [
          1.171639552842073,
          1.147503776842846,
          -0.02413577599922689,
          0.3783886338427169,
          0.4898839571484679,
          4.156466354357953,
          0,
          0
        ],
        [
          8.130347313645041,
          0.5651357075498239,
          -7.565211606095217,
          0.9973941549520642,
          0.0008195941440769015,
          0.003550217594646512,
          0,
          0
        ],
        [
          3.531058709689383,
          0.9383188056181524,
          -2.59273990407123,
          0.9911425032130023,
          0.002059840128839671,
          0.008933652359775144,
          0,
          0
        ],
        [
          2.139729227123499,
          0.9344215537474987,
          -1.205307673376,
          0.7510013564798799,
          0.1786736769550362,
          0.9415532072592817,
          0,
          0
        ],
        [
          1.902733936035616,
          1.111007591915531,
          -0.7917263441200848,
          0.7410291971189216,
          0.1463037966781323,
          0.7417409917337946,
          0,
          0
        ],
        [
          2.635737206262254,
          1.557211376135696,
          -1.078525830126558,
          0.7183458217117383,
          0.079665573337021,
          0.374649409358614,
          0,
          0
        ],
        [
          2.071155159643098,
          1.039000893887528,
          -1.03215426575557,
          0.7897007003895565,
          0.1134922869828997,
          0.5540945303942124,
          0,
          0
        ],
        [
          2.954663519913189,
          1.321897815463062,
          -1.632765704450127,
          0.8847455583885536,
          0.01570621934234861,
          0.06906324040541958,
          0,
          0
        ],
        [
          2.74411456758055,
          1.351912178698095,
          -1.392202388882455,
          0.8645485321985286,
          0.01950416578429123,
          0.08609573957174049,
          0,
          0
        ],
        [
          2.519757344281032,
          2.879033874173943,
          0.3592765298929108,
          0.05726353538588323,
          0.2972640631359628,
          1.830839528544717,
          0,
          0
        ],
        [
          2.747724072441839,
          1.025196574733036,
          -1.722527497708803,
          0.9640465282828554,
          0.007965670918025582,
          0.03475327154062441,
          0,
          0
        ],
        [
          1.868898064411645,
          0.08594902904896996,
          -1.782949035362675,
          0.9970238381662835,
          0.00172792724505745,
          0.00749163422229787,
          0,
          0
        ],
        [
          2.343628441211501,
          2.253215208434101,
          -0.09041323277739988,
          0.3184860028063811,
          0.2368745640604726,
          1.343453171029796,
          0,
          0
        ],
        [
          1.464615360882693,
          0.0979301058150783,
          -1.366685255067615,
          0.9807584754849494,
          0.01215915476766028,
          0.05327413919532255,
          0,
          0
        ],
        [
          2.426814055064987,
          0.9062536590804389,
          -1.520560395984548,
          0.9279586457808119,
          0.03416861290707156,
          0.1531179366335861,
          0,
          0
        ],
        [
          1.350587815984915,
          0.1452900960620366,
          -1.205297719922879,
          0.9787602699454149,
          0.01364302771594767,
          0.0598655086239922,
          0,
          0
        ],
        [
          0.6462850008592743,
          0.5224572722624077,
          -0.1238277285968666,
          0.4924803705926149,
          0.442167960224064,
          3.430708743176482,
          0,
          0
        ],
        [
          1.279863558471048,
          0.08142709773051936,
          -1.198436460740529,
          0.9908585874100406,
          0.00536083620476427,
          0.02332743653452814,
          0,
          0
        ],
        [
          2.615879052029025,
          0.1882139178261211,
          -2.427665134202904,
          0.9952272061675902,
          0.002189086797639142,
          0.009495432837070519,
          0,
          0
        ],
        [
          1.598943330230956,
          0.706981820715046,
          -0.8919615095159099,
          0.8256157815420851,
          0.1081400724727024,
          0.5247954239371029,
          0,
          0
        ],
        [
          1.134625016827055,
          0.5434642243119444,
          -0.5911607925151107,
          0.7471830884907702,
          0.1920319343976757,
          1.028677628320601,
          0,
          0
        ],
        [
          2.461725814423732,
          0.4825181554704877,
          -1.979207658953245,
          0.9785429068162839,
          0.009518441896677754,
          0.04159292888375952,
          0,
          0
        ],
        [
          2.699233393406469,
          2.632989755214376,
          -0.06624363819209256,
          0.1288228892658844,
          0.08714569472877293,
          0.4131849577746669,
          0,
          0
        ],
        [
          2.439235921491774,
          1.430067911038536,
          -1.009168010453237,
          0.7306406073378174,
          0.1261685803924214,
          0.624918806179052,
          0,
          0
        ],
        [
          1.298154206604922,
          0.5165144592611604,
          -0.7816397473437615,
          0.7983668278306388,
          0.1513708469720061,
          0.7720124924727259,
          0,
          0
        ],
        [
          1.948503368836553,
          1.285658616306723,
          -0.6628447525298296,
          0.603865682785679,
          0.2532636329447887,
          1.46793073562586,
          0,
          0
        ],
        [
          2.951816590538077,
          2.554935615960907,
          -0.39688097457717,
          0.1956456967928538,
          0.03152856109887166,
          0.1409020680687513,
          0,
          0
        ],
        [
          1.823055405117018,
          0.4997676115173758,
          -1.323287793599642,
          0.9248756519966952,
          0.04599423034836594,
          0.2086663352747745,
          0,
          0
        ],
        [
          2.518156416239066,
          0.9783913802307685,
          -1.539765036008297,
          0.9241787397593468,
          0.03676016519225561,
          0.1651745201824386,
          0,
          0
        ],
        [
          2.663763560277805,
          2.15441706189029,
          -0.5093464983875151,
          0.399189231441339,
          0.08254919237464109,
          0.3894306015189907,
          0,
          0
        ],
        [
          4.926289344316896,
          0.8139195829593696,
          -4.112369761357526,
          0.9710285171624699,
          0.0133365906979435,
          0.05850268981086355,
          0,
          0
        ],
        [
          1.928768426107739,
          0.6281823255976621,
          -1.300586100510077,
          0.9078073802922315,
          0.05369985050837022,
          0.2456089577062478,
          0,
          0
        ],
        [
          3.087448860562779,
          2.357132445382869,
          -0.7303164151799102,
          0.3285286328213496,
          0.044969090504922,
          0.2037964949849871,
          0,
          0
        ],
        [
          2.673613703082518,
          1.901513063653957,
          -0.7721006394285608,
          0.5412370143295567,
          0.07479751732362512,
          0.3499052249585185,
          0,
          0
        ],
        [
          2.249919410726544,
          0.807272807912545,
          -1.442646602813999,
          0.9186332298703502,
          0.03623967307041179,
          0.1627478502150245,
          0,
          0
        ],
        [
          1.222561954392867,
          0.6379107070551711,
          -0.5846512473376957,
          0.7133664119976194,
          0.2181494160327913,
          1.207620075059864,
          0,
          0
        ],
        [
          1.520697044993591,
          0.4808771273864644,
          -1.039819917607127,
          0.8820003844905993,
          0.08116054712541063,
          0.3823009397905238,
          0,
          0
        ],
        [
          1.973140389886394,
          0.6238694462134738,
          -1.34927094367292,
          0.8989686785886162,
          0.0657485563205908,
          0.3045947949692848,
          0,
          0
        ],
        [
          2.487820833429704,
          1.270750312202942,
          -1.217070521226762,
          0.8170331532489218,
          0.08935170987049147,
          0.4246706289459645,
          0,
          0
        ],
        [
          2.310472458849961,
          0.1059474802637027,
          -2.204524978586259,
          0.9962690890089186,
          0.002270210251838945,
          0.009848116448775902,
          0,
          0
        ],
        [
          1.876735865305955,
          1.048116825212134,
          -0.8286190400938211,
          0.6906532853587652,
          0.2108107083693417,
          1.156142903845323,
          0,
          0
        ],
        [
          2.280542173789644,
          1.250374298386498,
          -1.030167875403146,
          0.7438263018662084,
          0.1323421984663023,
          0.6601610588436165,
          0,
          0
        ],
        [
          3.7991518452784,
          0.2840225063047781,
          -3.515129338973622,
          0.9998489938308477,
          0.00003687700335222324,
          0.0001596142540697799,
          0,
          0
        ],
        [
          2.318912433819915,
          0.08421261840767517,
          -2.234699815412239,
          0.9991970681241669,
          0.0004308512906460816,
          0.001865583057478028,
          0,
          0
        ],
        [
          2.875278976979285,
          1.26214305658327,
          -1.613135920396015,
          0.8945415597867888,
          0.02632052904197392,
          0.1169980531096892,
          0,
          0
        ],
        [
          2.678554993311264,
          0.1490372256118047,
          -2.52951776769946,
          0.9988909253199485,
          0.0003960042828588505,
          0.001714635983218562,
          0,
          0
        ],
        [
          2.218641931255539,
          0.9986758529719632,
          -1.219966078283576,
          0.7940161702526689,
          0.13619450524769,
          0.6824072907845714,
          0,
          0
        ],
        [
          2.414195919582636,
          1.741509553496811,
          -0.6726863660858247,
          0.5867914662161781,
          0.1636431877118351,
          0.8468497550388344,
          0,
          0
        ],
        [
          2.274055632296891,
          0.1430191992183291,
          -2.131036433078562,
          0.9899457859707984,
          0.006611651295173829,
          0.0288065277271508,
          0,
          0
        ],
        [
          3.153957315346112,
          0.2570312335138806,
          -2.896926081832231,
          0.9974213105676859,
          0.001387751690316026,
          0.006014713018414123,
          0,
          0
        ],
        [
          2.933863655682562,
          1.022883274804005,
          -1.910980380878556,
          0.9629346807252108,
          0.01171903739691715,
          0.0513229421262282,
          0,
          0
        ],
        [
          2.927091433141627,
          1.086772515344782,
          -1.840318917796845,
          0.9772088115303106,
          0.005330446640554193,
          0.02319448904943815,
          0,
          0
        ],
        [
          1.89228713594704,
          1.139652957672739,
          -0.7526341782743013,
          0.6651780515314605,
          0.204295479714234,
          1.111237698448499,
          0,
          0
        ],
        [
          2.143888578839625,
          0.09879645375169595,
          -2.045092125087929,
          0.9953668428086709,
          0.002846407627288267,
          0.01235478153636264,
          0,
          0
        ],
        [
          3.297794557059386,
          1.409885355721739,
          -1.887909201337647,
          0.8588855868865746,
          0.01157301305817785,
          0.05067594811850803,
          0,
          0
        ],
        [
          2.477012014575029,
          1.146737908307987,
          -1.330274106267043,
          0.866992872414623,
          0.05902979362922348,
          0.2715159995820677,
          0,
          0
        ],
        [
          2.100734401679422,
          2.885124170489988,
          0.7843897688105659,
          0.07114426778583081,
          0.3806502485886441,
          2.660052353492562,
          0,
          0
        ],
        [
          1.632902718615476,
          0.5074919118398857,
          -1.12541080677559,
          0.7713857346694998,
          0.1861735399702774,
          0.9901162418796868,
          0,
          0
        ],
        [
          3.872529152235796,
          0.3626410096018874,
          -3.509888142633909,
          0.9721358395055351,
          0.01541485134473046,
          0.06776198105924547,
          0,
          0
        ],
        [
          2.562461969240417,
          1.430365581559524,
          -1.132096387680892,
          0.6932489519867604,
          0.1356960557367971,
          0.6795176839818579,
          0,
          0
        ],
        [
          1.759647846560142,
          0.9667447486901559,
          -0.7929030978699856,
          0.7298210327433471,
          0.1665128572721803,
          0.8646670357193789,
          0,
          0
        ],
        [
          2.661218223966774,
          0.9147696726000072,
          -1.746448551366767,
          0.9667461356047035,
          0.01148074981610212,
          0.0502672534051047,
          0,
          0
        ],
        [
          2.810005122575426,
          1.019289764091491,
          -1.790715358483935,
          0.9796497830805815,
          0.005117991272283012,
          0.02226527163222925,
          0,
          0
        ],
        [
          1.919837217515278,
          1.001267621108057,
          -0.9185695964072207,
          0.7432601505556463,
          0.1589886643882874,
          0.8182091758181104,
          0,
          0
        ],
        [
          2.353736571684555,
          1.189781113273042,
          -1.163955458411513,
          0.7607603876317393,
          0.1436729075535626,
          0.7261648623726217,
          0,
          0
        ],
        [
          2.363581531197243,
          0.9133162236715695,
          -1.450265307525673,
          0.8848379506706742,
          0.06327266732637303,
          0.2923499234350494,
          0,
          0
        ],
        [
          2.099946534417292,
          0.1100242883488551,
          -1.989922246068437,
          0.9937459431785663,
          0.00390144427785513,
          0.01695208542496167,
          0,
          0
        ],
        [
          1.155944070199015,
          0.9163364686377599,
          -0.2396076015612553,
          0.4771931646491698,
          0.4012090577834939,
          2.899983594384816,
          0,
          0
        ],
        [
          3.417268374251822,
          0.2598177900474332,
          -3.157450584204389,
          0.9996740377972706,
          0.0001031170571439221,
          0.0004463497848508364,
          0,
          0
        ],
        [
          1.502919441980536,
          0.3660132430304858,
          -1.13690619895005,
          0.9213781545124956,
          0.05315593645445614,
          0.2429815773699954,
          0,
          0
        ],
        [
          1.99570156518176,
          1.001009458370762,
          -0.9946921068109977,
          0.7715832656437607,
          0.1363341744372224,
          0.6832175779305447,
          0,
          0
        ],
        [
          2.215480397544664,
          1.616948187590608,
          -0.5985322099540558,
          0.5724544912234704,
          0.2181126081751968,
          1.207359476147273,
          0,
          0
        ],
        [
          2.75638389401198,
          0.1290821639877792,
          -2.6273017300242,
          0.9996416713906571,
          0.0001205133508214674,
          0.0005216600005801029,
          0,
          0
        ],
        [
          1.434616218965785,
          0.9594048183040673,
          -0.4752114006617179,
          0.5688165406618206,
          0.3175640546921132,
          2.01404643190032,
          0,
          0
        ],
        [
          2.858599302481943,
          1.034834893446306,
          -1.823764409035637,
          0.9605859435154122,
          0.01631081148017642,
          0.07176582869230434,
          0,
          0
        ],
        [
          3.095295074313359,
          0.3766179375974313,
          -2.718677136715928,
          0.9983995038740575,
          0.0005009927151409628,
          0.002169447165803751,
          0,
          0
        ],
        [
          3.980543272230388,
          1.280475728373179,
          -2.700067543857209,
          0.9076732792889136,
          0.009756866258607713,
          0.04264504198753381,
          0,
          0
        ],
        [
          2.429388611062689,
          1.079031968334397,
          -1.350356642728292,
          0.8748077478889584,
          0.063901038137609,
          0.2954514898195792,
          0,
          0
        ],
        [
          3.313970015096711,
          0.9152128788959034,
          -2.398757136200808,
          0.9933314705412902,
          0.000787537604416275,
          0.003411249557323259,
          0,
          0
        ],
        [
          1.778715124679687,
          1.23977163902036,
          -0.5389434856593265,
          0.5627164205758751,
          0.3074398572482948,
          1.921333299926401,
          0,
          0
        ],
        [
          2.123141852347598,
          1.000714448556685,
          -1.122427403790912,
          0.8284064768662552,
          0.09179770016551321,
          0.437470968486021,
          0,
          0
        ],
        [
          2.745671433190453,
          1.316448335538505,
          -1.429223097651948,
          0.8806427595863828,
          0.02420571393606259,
          0.1073642414015542,
          0,
          0
        ],
        [
          2.331306816333044,
          0.1151592466230062,
          -2.216147569710038,
          0.9977982563683621,
          0.001175536484365701,
          0.005093859664390092,
          0,
          0
        ],
        [
          1.476547457159264,
          1.40632251762633,
          -0.07022493953293463,
          0.4212077289148894,
          0.4149764850581606,
          3.070083581238024,
          0,
          0
        ],
        [
          2.510817782190565,
          0.3278276853044831,
          -2.182990096886082,
          0.9919391857092367,
          0.004020630555086724,
          0.01747204985583631,
          0,
          0
        ],
        [
          2.327100087838429,
          0.1650057063303422,
          -2.162094381508087,
          0.9953914790696693,
          0.002034461421236925,
          0.00882335896827917,
          0,
          0
        ],
        [
          3.206466916570694,
          0.4603943085530445,
          -2.746072608017649,
          0.9817078189792596,
          0.01015733461611562,
          0.04441335943320709,
          0,
          0
        ],
        [
          2.026702206265284,
          0.5307979840234065,
          -1.495904222241877,
          0.918997760708432,
          0.05290317959638551,
          0.2417616607642429,
          0,
          0
        ],
        [
          4.130723652949547,
          0.4446066692999178,
          -3.686116983649629,
          0.9992238452824844,
          0.00003563583427563151,
          0.0001542419266480613,
          0,
          0
        ],
        [
          3.06281881627639,
          2.027398798585673,
          -1.035420017690717,
          0.5247611506380684,
          0.0344101971049206,
          0.1542391146456342,
          0,
          0
        ],
        [
          2.108966245162202,
          1.895943156566944,
          -0.2130230885952578,
          0.4394628426448892,
          0.2995511794350438,
          1.850949882353603,
          0,
          0
        ],
        [
          1.109555624793941,
          0.2744006627898451,
          -0.8351549620040956,
          0.9301781813735044,
          0.04732944262684528,
          0.2150248635501935,
          0,
          0
        ],
        [
          2.084027443584649,
          0.6817400871917663,
          -1.402287356392883,
          0.8983882765756618,
          0.06458622144514659,
          0.2988382253335032,
          0,
          0
        ],
        [
          2.584294687125565,
          0.1126821515796485,
          -2.471612535545917,
          0.9992756188290657,
          0.000331958214933757,
          0.001437234541543295,
          0,
          0
        ],
        [
          2.606435682866764,
          1.118045552902653,
          -1.488390129964111,
          0.9270034178874539,
          0.02505530876517655,
          0.1112294563021417,
          0,
          0
        ],
        [
          2.404871252174157,
          0.7723231120230404,
          -1.632548140151116,
          0.942025516152681,
          0.03042146953506092,
          0.1357992067252701,
          0,
          0
        ],
        [
          2.263763402890589,
          0.7331744958045237,
          -1.530588907086066,
          0.9391785925391383,
          0.02673622533092993,
          0.1188966362023786,
          0,
          0
        ],
        [
          2.395344737880901,
          1.104463995598059,
          -1.290880742282842,
          0.8580311350801184,
          0.06897200984715705,
          0.3206344466197804,
          0,
          0
        ],
        [
          0.927396813368375,
          0.9995675604490288,
          0.07217074708065385,
          0.3187143576648769,
          0.5713429678229149,
          5.768819727466215,
          0,
          0
        ],
        [
          2.74082809442662,
          0.8598419640275768,
          -1.880986130399044,
          0.972172176365992,
          0.008313260093361089,
          0.0362824742892563,
          0,
          0
        ],
        [
          2.395850385950041,
          1.146232140374541,
          -1.2496182455755,
          0.8352924387763566,
          0.084018079001167,
          0.3969957702990434,
          0,
          0
        ],
        [
          2.789658007788644,
          0.4328346685956626,
          -2.356823339192981,
          0.9954051989181454,
          0.001761087911515369,
          0.007635659880228136,
          0,
          0
        ],
        [
          2.866091481990277,
          1.640131897881514,
          -1.225959584108763,
          0.7278049659347441,
          0.01209577261417579,
          0.05299303637584417,
          0,
          0
        ],
        [
          2.316608020676826,
          1.083942474677609,
          -1.232665545999217,
          0.8238284298962139,
          0.09858519087998718,
          0.4733550633838273,
          0,
          0
        ],
        [
          1.494815463254582,
          0.1057322919669211,
          -1.389083171287661,
          0.9784125910959962,
          0.0138589781023564,
          0.06082641455858439,
          0,
          0
        ],
        [
          2.681282301368749,
          1.718897372599349,
          -0.9623849287694008,
          0.634354227571813,
          0.08972130280411224,
          0.4266003682282074,
          0,
          0
        ],
        [
          5.675886155193793,
          1.161339755186723,
          -4.514546400007069,
          0.9420078098642873,
          0.00699874962401447,
          0.03050497658074592,
          0,
          0
        ],
        [
          2.600227268090881,
          1.17948413828115,
          -1.420743129809731,
          0.8899292691901864,
          0.04339399227353412,
          0.1963344623134916,
          0,
          0
        ],
        [
          2.71863633370815,
          1.310405811869803,
          -1.408230521838346,
          0.8811376111547877,
          0.02273362659293818,
          0.1006829196483443,
          0,
          0
        ],
        [
          1.695657648664631,
          1.11888304577834,
          -0.5767746028862906,
          0.6019967432645263,
          0.2566098288684303,
          1.494020327336261,
          0,
          0
        ],
        [
          1.587619444211365,
          0.6456013945051253,
          -0.9420180497062394,
          0.8002237752672653,
          0.146521795348985,
          0.7430359569254615,
          0,
          0
        ],
        [
          3.765028338991117,
          0.547880357654171,
          -3.217147981336947,
          0.980945550645068,
          0.01008934872312271,
          0.04411305850547197,
          0,
          0
        ],
        [
          1.52838381010798,
          0.8232887250537875,
          -0.7050950850541924,
          0.7221783688058768,
          0.188035580239035,
          1.002312322823257,
          0,
          0
        ],
        [
          1.536178087866795,
          0.8726187490690995,
          -0.6635593387976957,
          0.7058842729067605,
          0.1890001033359918,
          1.008651820810093,
          0,
          0
        ],
        [
          2.093031348406866,
          1.009807134389288,
          -1.083224214017578,
          0.7824537799489174,
          0.1432963716986734,
          0.7239434147351659,
          0,
          0
        ],
        [
          2.143130266556607,
          1.900243302945617,
          -0.2428869636109896,
          0.4417766016471534,
          0.2844333902339822,
          1.720404400962396,
          0,
          0
        ],
        [
          2.661514844020434,
          0.1110807544686504,
          -2.550434089551783,
          0.9994871946089852,
          0.000227249025535421,
          0.0009837862944265465,
          0,
          0
        ],
        [
          1.567741665151271,
          0.9100333797101052,
          -0.6577082854411656,
          0.6976727391104774,
          0.1808967076967527,
          0.9558550200574958,
          0,
          0
        ],
        [
          2.22220451995741,
          0.6673718375035557,
          -1.554832682453855,
          0.9458702073649432,
          0.02796903938966576,
          0.1245367381655073,
          0,
          0
        ],
        [
          1.927911372725498,
          0.892820372699253,
          -1.035091000026245,
          0.8145040483852602,
          0.1090828464770791,
          0.5299308166597383,
          0,
          0
        ],
        [
          2.835059778173107,
          0.1376506104927504,
          -2.697409167680357,
          0.9995357025669572,
          0.0001630608714498093,
          0.0007058633213409448,
          0,
          0
        ],
        [
          1.868688911450566,
          1.207559303265279,
          -0.6611296081852875,
          0.6139325332298065,
          0.2414649800800717,
          1.377775797597208,
          0,
          0
        ],
        [
          2.4763887270255,
          0.7430722954556404,
          -1.73331643156986,
          0.9532302613915685,
          0.02281924049805415,
          0.1010709417632436,
          0,
          0
        ],
        [
          2.244957560733986,
          1.166591652170564,
          -1.078365908563422,
          0.7849574213958345,
          0.0969636181444833,
          0.4647330929074926,
          0,
          0
        ],
        [
          2.052974107372402,
          0.2572353299405647,
          -1.795738777431838,
          0.9794942938966894,
          0.01318807140313269,
          0.05784248376148424,
          0,
          0
        ],
        [
          2.711458232007125,
          0.9682227095793047,
          -1.74323552242782,
          0.9530861752403909,
          0.01740959950381511,
          0.0766860375227007,
          0,
          0
        ],
        [
          3.115804962658875,
          1.164197305442195,
          -1.95160765721668,
          0.9310748575909275,
          0.02169585205139491,
          0.09598488520782839,
          0,
          0
        ],
        [
          3.145917031946629,
          1.063172859632119,
          -2.08274417231451,
          0.9694817961970947,
          0.00997900252534472,
          0.04362573539857805,
          0,
          0
        ],
        [
          2.85222402705347,
          0.2810607500142162,
          -2.571163277039254,
          0.9931321550087416,
          0.003886345261007456,
          0.0168862230328834,
          0,
          0
        ],
        [
          2.914512391714566,
          0.7307957333368617,
          -2.183716658377704,
          0.9840203624655602,
          0.006520695280857262,
          0.0284076373414267,
          0,
          0
        ],
        [
          0.7813828034754794,
          0.1172640651816085,
          -0.6641187382938709,
          0.846793858074295,
          0.09696810814620374,
          0.464756923684647,
          0,
          0
        ],
        [
          1.013394244770296,
          0.354507502137247,
          -0.6588867426330491,
          0.8467384617488283,
          0.1152783786052876,
          0.563950846149892,
          0,
          0
        ],
        [
          1.435630713627001,
          0.09435075568681044,
          -1.341279957940191,
          0.9809050661663778,
          0.01181887554100094,
          0.05176540776501081,
          0,
          0
        ],
        [
          1.220558461245909,
          0.4127329711725727,
          -0.8078254900733359,
          0.8388934695544342,
          0.1206063517720929,
          0.5935904297219954,
          0,
          0
        ],
        [
          4.840441527151876,
          0.09206556559786257,
          -4.748375961554014,
          0.9999623254134423,
          0.00001595659622856848,
          0.00006906328307510592,
          0,
          0
        ],
        [
          1.876616790905588,
          1.199703035593975,
          -0.6769137553116131,
          0.6116467924827238,
          0.2594692219771185,
          1.516501241745048,
          0,
          0
        ],
        [
          9.815446811918687,
          0.305666574142262,
          -9.509780237776425,
          0.999375556417367,
          0.0002640311832057039,
          0.001143062397848513,
          0,
          0
        ],
        [
          2.753976711795305,
          0.4212448954357377,
          -2.332731816359567,
          0.9946579756130142,
          0.002282578009429868,
          0.009901890221005901,
          0,
          0
        ],
        [
          4.468891071112182,
          0.6359007121573036,
          -3.832990358954878,
          0.9527684508216067,
          0.02996334515443933,
          0.1336910043255166,
          0,
          0
        ],
        [
          2.678209750356944,
          0.3092373828478002,
          -2.368972367509143,
          0.990902737099373,
          0.005097671764343848,
          0.02217642086210344,
          0,
          0
        ],
        [
          1.526186730826823,
          1.053531648821122,
          -0.4726550820057005,
          0.5650765498413879,
          0.2894989516192921,
          1.763527784252764,
          0,
          0
        ],
        [
          2.400544727988342,
          2.369154902888593,
          -0.03138982509974841,
          0.256071603508634,
          0.2397159983829126,
          1.364649754953106,
          0,
          0
        ],
        [
          2.787461356288808,
          0.1338770605802546,
          -2.653584295708554,
          0.9541275139580351,
          0.03112215998011198,
          0.1390275091788138,
          0,
          0
        ],
        [
          2.401388620313452,
          1.624833137733447,
          -0.776555482580005,
          0.6306460205637234,
          0.1460941895358002,
          0.7404964977758045,
          0,
          0
        ],
        [
          2.142116474519915,
          2.214708029082532,
          0.07259155456261723,
          0.3241756628539242,
          0.3211035900208305,
          2.047112372366568,
          0,
          0
        ],
        [
          1.89827607668469,
          1.286749730551437,
          -0.611526346133253,
          0.584565910425154,
          0.2766326795874098,
          1.655177724357105,
          0,
          0
        ],
        [
          1.523799595807866,
          0.9239906977816204,
          -0.5998088980262453,
          0.628885029536323,
          0.2701152844839799,
          1.601750706948133,
          0,
          0
        ],
        [
          2.593437944127867,
          1.264356043173067,
          -1.3290819009548,
          0.8334957049139483,
          0.06921932905301896,
          0.3218696764860415,
          0,
          0
        ],
        [
          2.426820246092743,
          1.129013133321508,
          -1.297807112771235,
          0.8531124411431992,
          0.07327687769748013,
          0.3422291439551159,
          0,
          0
        ],
        [
          2.520608452150562,
          0.09229373227937412,
          -2.428314719871187,
          0.9994874450183748,
          0.000251447380877189,
          0.001088570012382085,
          0,
          0
        ],
        [
          1.935089179920245,
          0.1128075486712565,
          -1.822281631248988,
          0.9914822518582163,
          0.005379740114244795,
          0.02341014097090005,
          0,
          0
        ],
        [
          2.110386979206468,
          0.1062165446130099,
          -2.004170434593458,
          0.9962690396677842,
          0.002200219045336206,
          0.009543826805993685,
          0,
          0
        ],
        [
          1.570563880459739,
          1.613350643369666,
          0.04278676290992656,
          0.3767531911210967,
          0.4510755261838635,
          3.556613758989863,
          0,
          0
        ],
        [
          3.798355928203526,
          0.544081021713372,
          -3.254274906490154,
          0.9909581306571282,
          0.003950648815137048,
          0.01716673103904983,
          0,
          0
        ],
        [
          1.552391846370864,
          0.7231585632282542,
          -0.8292332831426101,
          0.799568224334172,
          0.1279906447500149,
          0.6352682007889128,
          0,
          0
        ],
        [
          3.379855850339208,
          1.096461020597512,
          -2.283394829741696,
          0.9581550550837578,
          0.01145390841560319,
          0.05014836947551213,
          0,
          0
        ],
        [
          1.397869629900307,
          0.8320948367710571,
          -0.5657747931292497,
          0.645052075766345,
          0.2635282656262604,
          1.548713751186333,
          0,
          0
        ],
        [
          1.356039719988013,
          0.3836344560297654,
          -0.9724052639582471,
          0.87009775594552,
          0.09517796662300182,
          0.4552744609516562,
          0,
          0
        ],
        [
          2.643891080983948,
          1.683525612110836,
          -0.9603654688731122,
          0.6658077273103569,
          0.0708688836932432,
          0.3301251574297036,
          0,
          0
        ],
        [
          2.651588949883956,
          0.08495285136570317,
          -2.566636098518253,
          0.9992877837914202,
          0.0003969119341374636,
          0.001718567530340338,
          0,
          0
        ],
        [
          0.6926248896477599,
          0.4137831135157325,
          -0.2788417761320274,
          0.6011688469280079,
          0.3391435844937227,
          2.221143050186046,
          0,
          0
        ],
        [
          7.998013092605484,
          0.1467145815529994,
          -7.851298511052485,
          0.999826251503956,
          0.00006142898445534115,
          0.0002658888029479818,
          0,
          0
        ],
        [
          0.890791759820745,
          0.09749865732744821,
          -0.7932931024932968,
          0.9600622280482304,
          0.02455919093200713,
          0.1089715601030044,
          0,
          0
        ],
        [
          2.741983936064057,
          1.396562907256788,
          -1.345421028807269,
          0.840260846415253,
          0.02862529180028763,
          0.1275449198052737,
          0,
          0
        ],
        [
          1.896720598062745,
          2.414306798412297,
          0.5175862003495515,
          0.1900975046378038,
          0.4448154003442661,
          3.467707345184841,
          0,
          0
        ],
        [
          2.575456839733452,
          0.4732011679206305,
          -2.102255671812821,
          0.9839714019295546,
          0.007097975756054781,
          0.03094055856100805,
          0,
          0
        ],
        [
          1.570652261434301,
          0.7682432891439167,
          -0.8024089722903848,
          0.7614403118473937,
          0.1621463647326844,
          0.8376046740733403,
          0,
          0
        ],
        [
          2.671938499898414,
          0.2325871227545833,
          -2.439351377143831,
          0.9985219902197505,
          0.0006964265117061139,
          0.00301632330237283,
          0,
          0
        ],
        [
          2.731976166769095,
          1.336118549427348,
          -1.395857617341747,
          0.8269587217300541,
          0.07091064495056727,
          0.3303345393173787,
          0,
          0
        ],
        [
          2.062757965599678,
          0.8700169230247996,
          -1.192741042574879,
          0.8329088705723868,
          0.1065928319422192,
          0.5163909258257259,
          0,
          0
        ],
        [
          2.114193264315349,
          0.9081184207662936,
          -1.206074843549055,
          0.8464663233272858,
          0.07916113623494575,
          0.3720732202014428,
          0,
          0
        ],
        [
          1.959235753596764,
          1.268711121534804,
          -0.6905246320619598,
          0.6395268754977481,
          0.2165313795798099,
          1.196187528884374,
          0,
          0
        ],
        [
          3.399151069457229,
          1.408283291460088,
          -1.990867777997141,
          0.8533202053816752,
          0.01818010975913383,
          0.08014283641854036,
          0,
          0
        ],
        [
          3.226844717724877,
          1.230343777812422,
          -1.996500939912455,
          0.9447735485546499,
          0.002868872799863821,
          0.01245257176495421,
          0,
          0
        ],
        [
          8.79204954491311,
          0.8213773793122147,
          -7.970672165600896,
          0.9966899927110068,
          0.0007245052695402008,
          0.003138024610857598,
          0,
          0
        ],
        [
          2.29359898307685,
          2.542835406981344,
          0.249236423904494,
          0.1556774629469655,
          0.2746531501454192,
          1.638848807204165,
          0,
          0
        ],
        [
          2.283265446981392,
          1.475943871069427,
          -0.8073215759119647,
          0.665198403159564,
          0.1689199440534264,
          0.8797071112345519,
          0,
          0
        ],
        [
          1.546688607147111,
          0.7662611276293141,
          -0.7804274795177972,
          0.761073662286733,
          0.1586266271100065,
          0.8159947419644384,
          0,
          0
        ],
        [
          2.255819151088687,
          0.08558083915891741,
          -2.170238311929769,
          0.9977808025931084,
          0.001309209551789913,
          0.005673853973679141,
          0,
          0
        ],
        [
          0.842015336277018,
          0.9360963662387445,
          0.09408102996172651,
          0.3264450288493941,
          0.5558498675417421,
          5.41661221323078,
          0,
          0
        ],
        [
          2.321642187524338,
          0.9039922213799544,
          -1.417649966144384,
          0.898015124772264,
          0.05198792320489656,
          0.2373496703928611,
          0,
          0
        ],
        [
          3.053012233335435,
          1.064492947251465,
          -1.988519286083969,
          0.9436193298367949,
          0.02378710655725497,
          0.1054622694703682,
          0,
          0
        ],
        [
          3.5064776956466,
          1.971898676131434,
          -1.534579019515166,
          0.5749100572859446,
          0.009905410038284003,
          0.04330078848139884,
          0,
          0
        ],
        [
          1.853281704014551,
          0.6595277625150141,
          -1.193753941499537,
          0.8400662229576912,
          0.1129397902512515,
          0.5510536864693832,
          0,
          0
        ],
        [
          1.312606968555527,
          0.5190663880827036,
          -0.793540580472823,
          0.8000100265771891,
          0.1497502159418724,
          0.762291296309497,
          0,
          0
        ],
        [
          0.5021544559901671,
          0.5386563631898823,
          0.03650190719971524,
          0.3925993312634035,
          0.5410854388523287,
          5.103099579221756,
          0,
          0
        ],
        [
          1.851493876026215,
          1.102832004750692,
          -0.7486618712755237,
          0.6470375697373136,
          0.2390056782546559,
          1.359336056715812,
          0,
          0
        ],
        [
          2.714931302259862,
          0.8978867282838875,
          -1.817044573975974,
          0.9459655779398307,
          0.02559007390581074,
          0.113665816216361,
          0,
          0
        ],
        [
          2.71730041049514,
          0.9359167155431164,
          -1.781383694952024,
          0.9723876563402025,
          0.00847007157660101,
          0.03697271022002432,
          0,
          0
        ],
        [
          2.45379048478298,
          0.8333143395812613,
          -1.620476145201718,
          0.9474743264766455,
          0.02412426387497589,
          0.1069940394892604,
          0,
          0
        ],
        [
          1.315917010024928,
          0.4499335226714761,
          -0.8659834873534522,
          0.8713279184275532,
          0.08993382824196065,
          0.4277107277035107,
          0,
          0
        ],
        [
          1.355053701588167,
          0.6743815200212292,
          -0.6806721815669382,
          0.7612139672459539,
          0.1667626448216642,
          0.8662237294807801,
          0,
          0
        ],
        [
          1.927745034600042,
          0.9141640526584536,
          -1.013580981941588,
          0.7970692892178339,
          0.1261647078844814,
          0.6248968561492647,
          0,
          0
        ],
        [
          1.293027974790204,
          2.277061684441524,
          0.9840337096513194,
          0.1301916333967012,
          0.6845892968151439,
          9.394068276828747,
          0,
          0
        ],
        [
          1.167603938096812,
          0.7085368500926529,
          -0.4590670880041586,
          0.6800782125829021,
          0.2289627944443297,
          1.285255929221562,
          0,
          0
        ],
        [
          1.863246613825267,
          1.080130990127368,
          -0.7831156236978987,
          0.682209637639651,
          0.1937136205153789,
          1.039850413636454,
          0,
          0
        ],
        [
          1.948019178044381,
          0.8876985646577648,
          -1.060320613386616,
          0.8339811346012959,
          0.08686154914461693,
          0.4117095813263465,
          0,
          0
        ],
        [
          2.097069033380913,
          0.7881017158869096,
          -1.308967317494004,
          0.8938521893524509,
          0.0593760902593197,
          0.2732093873284211,
          0,
          0
        ],
        [
          3.00810299837029,
          0.3346494605622455,
          -2.673453537808044,
          0.9964862954574768,
          0.001541259411047143,
          0.006681064312947013,
          0,
          0
        ],
        [
          2.226039415672028,
          1.038170151849529,
          -1.187869263822498,
          0.8431365474768635,
          0.07552341791319597,
          0.3535784241430218,
          0,
          0
        ],
        [
          1.930531347730248,
          1.128299679445196,
          -0.8022316682850519,
          0.6916631339218622,
          0.1715583234495708,
          0.8962927606705628,
          0,
          0
        ],
        [
          2.020431600711728,
          0.1112091882929195,
          -1.909222412418809,
          0.9963068993007043,
          0.00207659454645487,
          0.00900646850116932,
          0,
          0
        ],
        [
          7.713869950735216,
          0.545401860089956,
          -7.16846809064526,
          0.9978142698145644,
          0.0006806711041524477,
          0.002948037888214241,
          0,
          0
        ],
        [
          1.101526723337602,
          0.7304250918908617,
          -0.3711016314467408,
          0.6364164819667228,
          0.263761581787608,
          1.550576139755204,
          0,
          0
        ],
        [
          1.652706505367129,
          0.864896179479605,
          -0.7878103258875239,
          0.7078603667770348,
          0.2093061083572637,
          1.145706964949729,
          0,
          0
        ],
        [
          1.522899796427291,
          0.6520037336633098,
          -0.8708960627639812,
          0.7825651918754157,
          0.1605947722276732,
          0.8280561141217285,
          0,
          0
        ],
        [
          2.139245813878646,
          0.1039988555811318,
          -2.035246958297514,
          0.9951906664435173,
          0.002966623621350965,
          0.01287812949076577,
          0,
          0
        ],
        [
          0.944834569279259,
          0.1867877117259182,
          -0.7580468575533409,
          0.9437701847213585,
          0.03889480085913639,
          0.1751542419766906,
          0,
          0
        ],
        [
          2.388674313784779,
          0.8579612533744857,
          -1.530713060410293,
          0.9050327511314397,
          0.05316185318385141,
          0.243010141929672,
          0,
          0
        ],
        [
          1.906271753639103,
          0.9677211803403537,
          -0.938550573298749,
          0.687571217933211,
          0.2379862122682574,
          1.351727040162579,
          0,
          0
        ],
        [
          0.8970563171055392,
          0.9276440402026641,
          0.03058772309712487,
          0.3278396184443318,
          0.5770783702620034,
          5.905748300059636,
          0,
          0
        ],
        [
          2.21035300242836,
          0.4318736694215899,
          -1.77847933300677,
          0.973050903734913,
          0.01289438829983624,
          0.05653757248768517,
          0,
          0
        ],
        [
          2.689311276552462,
          1.528614816372216,
          -1.160696460180246,
          0.7550328449510384,
          0.05245419882983133,
          0.2395962854515686,
          0,
          0
        ],
        [
          2.987627857723526,
          0.1337834741624667,
          -2.853844383561059,
          0.9991617962428048,
          0.0003876411451785719,
          0.001678410875946351,
          0,
          0
        ],
        [
          1.488224362158881,
          0.4238600151070678,
          -1.064364347051813,
          0.9233427107573108,
          0.04919240023067135,
          0.2239264541803242,
          0,
          0
        ],
        [
          2.148718579334079,
          0.1357177556061641,
          -2.013000823727915,
          0.9910481568271399,
          0.005623831209032001,
          0.0244783197862451,
          0,
          0
        ],
        [
          0.7699498579248595,
          0.1577206116550152,
          -0.6122292462698443,
          0.8136414224261875,
          0.1296481928251759,
          0.6447207770077161,
          0,
          0
        ],
        [
          0.7716418290879714,
          0.718494764499996,
          -0.05314706458797536,
          0.4549507478479711,
          0.4485270534912325,
          3.520176708698538,
          0,
          0
        ],
        [
          2.263776660593439,
          0.5249789779708177,
          -1.738797682622621,
          0.933205143686669,
          0.04290869120858826,
          0.1940402965101068,
          0,
          0
        ],
        [
          2.769156301111115,
          0.5910377497110928,
          -2.178118551400022,
          0.9803927754880127,
          0.007574618645095322,
          0.03303413534344622,
          0,
          0
        ],
        [
          1.718434151043919,
          0.08187092439708418,
          -1.636563226646835,
          0.9968040599942557,
          0.001844564548018503,
          0.007998263641681195,
          0,
          0
        ],
        [
          2.640569393092246,
          1.200894907269121,
          -1.439674485823125,
          0.876077157358029,
          0.04403440086913759,
          0.199365433572504,
          0,
          0
        ],
        [
          2.047619145920016,
          0.1272475323913133,
          -1.920371613528703,
          0.9910795819816017,
          0.005765506899572528,
          0.02509855417031523,
          0,
          0
        ],
        [
          2.087695410644052,
          0.4013159145503162,
          -1.686379496093735,
          0.955253051694552,
          0.02828243705899296,
          0.125972808285851,
          0,
          0
        ],
        [
          1.341702222507397,
          0.258801995177398,
          -1.082900227329999,
          0.9268430510525786,
          0.05098208633770885,
          0.2325108522109552,
          0,
          0
        ],
        [
          2.345458176408486,
          1.635699084828466,
          -0.7097590915800205,
          0.6042340318990136,
          0.1643043406355189,
          0.8509438905363718,
          0,
          0
        ],
        [
          1.152665340020142,
          0.3347351836517981,
          -0.8179301563683441,
          0.8659631290395248,
          0.0988170538571048,
          0.4745904241051179,
          0,
          0
        ],
        [
          2.638128736141394,
          1.193016474713973,
          -1.445112261427421,
          0.8859758126717662,
          0.0445675868429404,
          0.2018920337092661,
          0,
          0
        ],
        [
          2.157304964918116,
          0.948600635781348,
          -1.208704329136769,
          0.8441514889942205,
          0.09226951941435056,
          0.4399480264697191,
          0,
          0
        ],
        [
          2.066456112327191,
          0.7563525965022048,
          -1.310103515824986,
          0.8741878400547703,
          0.08081176183049645,
          0.3805135712590735,
          0,
          0
        ],
        [
          1.439289517622599,
          0.9753263407636191,
          -0.4639631768589799,
          0.5580079115758547,
          0.3254783357733059,
          2.088460270463135,
          0,
          0
        ],
        [
          2.22000284692173,
          1.411727157998515,
          -0.8082756889232148,
          0.6623492388825746,
          0.1780551184678492,
          0.9375874843422325,
          0,
          0
        ],
        [
          2.579226206364477,
          1.317855625571249,
          -1.261370580793228,
          0.829737424605842,
          0.06099435053924564,
          0.2811392230356105,
          0,
          0
        ],
        [
          2.805662258583905,
          1.179317143415563,
          -1.626345115168342,
          0.9566365588555868,
          0.007817171511265568,
          0.034100281819163,
          0,
          0
        ],
        [
          2.396101035353194,
          1.406357164000594,
          -0.9897438713525997,
          0.5796961193857669,
          0.2724448099444401,
          1.620737310541114,
          0,
          0
        ],
        [
          2.731032656074098,
          0.3993558472497445,
          -2.331676808824353,
          0.9368869018135377,
          0.039004137757036,
          0.1756666009393851,
          0,
          0
        ],
        [
          2.342461367817493,
          1.344176529314955,
          -0.9982848385025378,
          0.7255536696835159,
          0.1210465318743233,
          0.596055227152202,
          0,
          0
        ],
        [
          1.117925213523085,
          0.7209565770932677,
          -0.3969686364298174,
          0.6160546852469995,
          0.2968927143998382,
          1.827586647192325,
          0,
          0
        ],
        [
          10.54341684398502,
          0.1503962881861989,
          -10.39302055579882,
          0.9998699578514393,
          0.00004414080274985699,
          0.0001910554503855093,
          0,
          0
        ],
        [
          3.211930505121668,
          0.0797707792330386,
          -3.13215972588863,
          0.9998847621659733,
          0.00005770235523705358,
          0.0002497575553058335,
          0,
          0
        ],
        [
          0.7257754976184199,
          0.2821029394811158,
          -0.4436725581373041,
          0.8188632844965283,
          0.1313203258655938,
          0.6542930784661596,
          0,
          0
        ],
        [
          2.369836529294204,
          0.1019329431816105,
          -2.267903586112593,
          0.9968000635188587,
          0.001942450178792607,
          0.008423534102301632,
          0,
          0
        ],
        [
          1.44754658699521,
          0.3555423158929594,
          -1.09200427110225,
          0.9205618246267165,
          0.05402683016551572,
          0.247189889161723,
          0,
          0
        ],
        [
          0.4082491287589876,
          0.1264649092496924,
          -0.2817842195092952,
          0.6937960561379488,
          0.1944769361681788,
          1.044937122706944,
          0,
          0
        ],
        [
          0.7699498579248595,
          0.1577206116550152,
          -0.6122292462698443,
          0.8136414224261875,
          0.1296481928251759,
          0.6447207770077161,
          0,
          0
        ],
        [
          3.316355600622729,
          0.09012281042231779,
          -3.226232790200411,
          0.9990992035899487,
          0.0005067066325317247,
          0.002194202667940135,
          0,
          0
        ],
        [
          1.733674146754448,
          0.9475511708100461,
          -0.7861229759444017,
          0.7243798028586728,
          0.1648973077043445,
          0.8546213049909523,
          0,
          0
        ],
        [
          2.85644998079913,
          1.221966964318499,
          -1.634483016480631,
          0.9288120596513414,
          0.01529489656036323,
          0.06722648270668843,
          0,
          0
        ],
        [
          4.362194994634226,
          0.08619159202219744,
          -4.276003402612028,
          0.9998709065304529,
          0.00006447726413724554,
          0.0002790838069883844,
          0,
          0
        ],
        [
          2.378959008332017,
          0.08634967970599104,
          -2.292609328626027,
          0.9987430485048842,
          0.000717251968257666,
          0.003106586088586943,
          0,
          0
        ],
        [
          1.914056832537892,
          0.8416708500413332,
          -1.072385982496559,
          0.8408517309753556,
          0.09250859709393626,
          0.4412041710470596,
          0,
          0
        ],
        [
          2.787461356288808,
          0.1338770605802546,
          -2.653584295708554,
          0.9541275139580351,
          0.03112215998011198,
          0.1390275091788138,
          0,
          0
        ],
        [
          2.176556838407973,
          0.1051149140699652,
          -2.071441924338008,
          0.997626042924911,
          0.001304902099442169,
          0.005655161940096777,
          0,
          0
        ],
        [
          2.144879990607598,
          1.061861040183877,
          -1.083018950423722,
          0.7805669922583633,
          0.1335283801889239,
          0.6669899225252318,
          0,
          0
        ],
        [
          2.481081402655134,
          1.100310092505214,
          -1.38077131014992,
          0.8847775657590079,
          0.05593344163078746,
          0.2564300770373507,
          0,
          0
        ],
        [
          1.795246665930341,
          0.4549022869053111,
          -1.34034437902503,
          0.9199320683086091,
          0.05367434717416229,
          0.2454856961988567,
          0,
          0
        ],
        [
          1.793801895104643,
          0.1482038165564483,
          -1.645598078548195,
          0.9885659293945759,
          0.00667474267855134,
          0.02908325983037903,
          0,
          0
        ],
        [
          2.681803085809242,
          0.8732500433847381,
          -1.808553042424504,
          0.9639423748465207,
          0.01141338495071574,
          0.04996889819704133,
          0,
          0
        ],
        [
          3.277340983856991,
          0.0864683148779205,
          -3.190872668979071,
          0.9999789568796865,
          0.000007216881606341866,
          0.00003123580831809975,
          0,
          0
        ],
        [
          1.899229206184734,
          0.5497216278581106,
          -1.349507578326624,
          0.9045856624685501,
          0.06293201152350453,
          0.2906702241757957,
          0,
          0
        ],
        [
          1.126127713106192,
          0.1846539532131951,
          -0.9414737598929964,
          0.9564521559114353,
          0.02923525755354347,
          0.1303445759866209,
          0,
          0
        ],
        [
          2.490821007229441,
          0.08594984068818387,
          -2.404871166541258,
          0.9989476081479878,
          0.0005965437048840604,
          0.002583458289440292,
          0,
          0
        ],
        [
          2.640442359057457,
          0.7418210789792185,
          -1.898621280078239,
          0.9485085792362111,
          0.0279527793579968,
          0.12446225571438,
          0,
          0
        ],
        [
          5.533875075553807,
          0.2631448343523345,
          -5.270730241201472,
          0.9976640756957524,
          0.001253267159921154,
          0.005431106539267992,
          0,
          0
        ],
        [
          1.828984079495404,
          0.1148921441426748,
          -1.714091935352729,
          0.9894524993169296,
          0.00671566809673904,
          0.029262786137118,
          0,
          0
        ],
        [
          1.008496446291502,
          0.5395058938177668,
          -0.4689905524737348,
          0.7601627982124484,
          0.1764780736122478,
          0.9275036380293185,
          0,
          0
        ],
        [
          2.787461356288808,
          0.1338770605802546,
          -2.653584295708554,
          0.9541275139580351,
          0.03112215998011198,
          0.1390275091788138,
          0,
          0
        ],
        [
          1.930619139780894,
          0.6634011572502455,
          -1.267217982530648,
          0.8999566201287335,
          0.059965609410073,
          0.2760950010588663,
          0,
          0
        ],
        [
          1.421584904313589,
          0.187162604101016,
          -1.234422300212573,
          0.9632786333251723,
          0.02455160708767058,
          0.1089370628728821,
          0,
          0
        ],
        [
          1.511690681650281,
          0.09275847731465486,
          -1.418932204335627,
          0.9836031982267681,
          0.01013143085900719,
          0.04429893491580801,
          0,
          0
        ],
        [
          2.491287420227641,
          0.145154174299083,
          -2.346133245928558,
          0.997869003689526,
          0.0008878874140541683,
          0.003846304914614107,
          0,
          0
        ],
        [
          2.668114091888274,
          0.0818666293967953,
          -2.586247462491479,
          0.9993571631239381,
          0.0003577209237836443,
          0.001548815769145518,
          0,
          0
        ],
        [
          3.641300094574166,
          0.08742074151707484,
          -3.553879353057091,
          0.9999015817165738,
          0.00004732643853478181,
          0.0002048445490772926,
          0,
          0
        ],
        [
          2.389768972053652,
          0.1203332118634964,
          -2.269435760190156,
          0.9980824810545748,
          0.0008843816361629018,
          0.003831104534099627,
          0,
          0
        ],
        [
          1.407863918062295,
          0.08152397587300185,
          -1.326339942189293,
          0.9846497607523453,
          0.009060183857582053,
          0.03957216089317485,
          0,
          0
        ],
        [
          3.833746959246034,
          0.1102670714153741,
          -3.72347988783066,
          0.9997150924999468,
          0.0001407137801880146,
          0.0006091128756299894,
          0,
          0
        ],
        [
          1.206946395844132,
          0.6478974361292815,
          -0.5590489597148505,
          0.6996534186855272,
          0.2293389520747399,
          1.287995806850791,
          0,
          0
        ],
        [
          0.409507119251761,
          0.1053036595454286,
          -0.3042034597063324,
          0.7164076647480879,
          0.1677676985396048,
          0.8724967398983147,
          0,
          0
        ],
        [
          2.523570219935044,
          0.07848911075931213,
          -2.445081109175732,
          0.9996571128987101,
          0.000179440967060181,
          0.000776782749631253,
          0,
          0
        ],
        [
          1.159493440805209,
          0.3197050081138942,
          -0.8397884326913144,
          0.8772317581664573,
          0.08970147848545477,
          0.4264968206162735,
          0,
          0
        ],
        [
          1.603399392974622,
          0.2781725831128271,
          -1.325226809861795,
          0.9687934904582736,
          0.01959433598108567,
          0.08650172597326117,
          0,
          0
        ],
        [
          1.583188684253427,
          0.1134079784011047,
          -1.469780705852322,
          0.9862220258683964,
          0.008907597727025986,
          0.03889972069370282,
          0,
          0
        ],
        [
          0.7377815749850918,
          0.3074528769745771,
          -0.4303286980105147,
          0.7022555759487147,
          0.2421848352353764,
          1.383195884196781,
          0,
          0
        ],
        [
          1.588344735001701,
          0.7122677012847729,
          -0.8760770337169284,
          0.7485222334524665,
          0.1864922112710969,
          0.9921995306166528,
          0,
          0
        ],
        [
          1.457506607112713,
          0.09479271293854646,
          -1.362713894174167,
          0.9811904282058804,
          0.01168812724083379,
          0.05118597170544421,
          0,
          0
        ],
        [
          2.458382256896158,
          0.1093708355558635,
          -2.349011421340294,
          0.9985386619846074,
          0.0007675731869107134,
          0.003324706483498652,
          0,
          0
        ],
        [
          1.028941610633592,
          0.8456614327336385,
          -0.1832801778999531,
          0.4593320090563112,
          0.4438701012764408,
          3.454456132981666,
          0,
          0
        ],
        [
          3.729978857262144,
          0.4145568694884836,
          -3.31542198777366,
          0.9940419106179894,
          0.003103387877496206,
          0.0134736720801178,
          0,
          0
        ],
        [
          1.071718212218512,
          0.2764192715687664,
          -0.7952989406497462,
          0.9256300710040547,
          0.05063373163817469,
          0.2308373992827196,
          0,
          0
        ],
        [
          2.290843050687352,
          0.1053206514751074,
          -2.185522399212244,
          0.9971474356341341,
          0.001675012931190747,
          0.007261832996843463,
          0,
          0
        ],
        [
          2.163423595076093,
          0.1354209372613122,
          -2.02800265781478,
          0.991616567485541,
          0.005230131052010271,
          0.02275568865141371,
          0,
          0
        ],
        [
          2.399504083495897,
          0.4242872674314033,
          -1.975216816064493,
          0.9776324674510671,
          0.01261430138277251,
          0.05529379582454723,
          0,
          0
        ],
        [
          1.466609102987839,
          0.07305457372619265,
          -1.393554529261646,
          0.9882813111264165,
          0.006648187834263079,
          0.02896678040314331,
          0,
          0
        ],
        [
          1.772916567176816,
          0.08572588981163172,
          -1.687190677365184,
          0.9963121078706735,
          0.002194434431689204,
          0.009518679870622262,
          0,
          0
        ],
        [
          1.906303668630819,
          0.1051337581729154,
          -1.801169910457903,
          0.9922951311752178,
          0.004819546977697612,
          0.02096063400320831,
          0,
          0
        ],
        [
          0.4090971931280752,
          0.116827707137546,
          -0.2922694859905293,
          0.7046028470834172,
          0.1820637342398684,
          0.9633941743592213,
          0,
          0
        ],
        [
          0.9215071315922616,
          0.3583160969330768,
          -0.5631910346591849,
          0.8080187963829751,
          0.1463762032620164,
          0.7421710311154122,
          0,
          0
        ],
        [
          3.363113249309869,
          0.08794144554255882,
          -3.27517180376731,
          0.9998228409112129,
          0.0000887055024922105,
          0.0003839627738802807,
          0,
          0
        ],
        [
          0.8763885472261531,
          0.4058347347705941,
          -0.470553812455559,
          0.7973965479337831,
          0.1526266517788442,
          0.7795708847485024,
          0,
          0
        ],
        [
          0.4869702770464802,
          0.3597112551811241,
          -0.1272590218653561,
          0.5256934618398386,
          0.4038944348742279,
          2.932545282717884,
          0,
          0
        ],
        [
          2.455976906344429,
          0.2511461906041116,
          -2.204830715740318,
          0.9933338958265242,
          0.003855289142812383,
          0.01675076153355907,
          0,
          0
        ],
        [
          1.291892080857919,
          0.8373083583597111,
          -0.4545837224982076,
          0.6016206965562276,
          0.2997534193030371,
          1.852734476244825,
          0,
          0
        ],
        [
          2.130589920561228,
          1.198139318125508,
          -0.9324506024357202,
          0.7161375399790414,
          0.1690243471695267,
          0.8803614193931298,
          0,
          0
        ],
        [
          1.439424420313451,
          0.1445413003134848,
          -1.294883119999967,
          0.9633963051711733,
          0.02501973064133253,
          0.1110674591906675,
          0,
          0
        ],
        [
          1.626099766160481,
          0.1524912290289521,
          -1.473608537131529,
          0.9813141297307804,
          0.01189736767094648,
          0.05211333428878745,
          0,
          0
        ],
        [
          0.5833108846197479,
          0.4730319467591483,
          -0.1102789378605996,
          0.4958842410917064,
          0.439465663618104,
          3.39330393999785,
          0,
          0
        ],
        [
          2.068635651912701,
          0.07408848450169912,
          -1.994547167411002,
          0.9976162183432943,
          0.001366806408934888,
          0.005923808944417456,
          0,
          0
        ],
        [
          1.428406596286648,
          0.663464167348604,
          -0.7649424289380441,
          0.754948527941637,
          0.1820793171622623,
          0.9634949877650785,
          0,
          0
        ],
        [
          2.787461356288808,
          0.1338770605802546,
          -2.653584295708554,
          0.9541275139580351,
          0.03112215998011198,
          0.1390275091788138,
          0,
          0
        ],
        [
          2.319236675954703,
          0.08512022172113508,
          -2.234116454233568,
          0.9977183266216397,
          0.001344789198693219,
          0.00582825673056345,
          0,
          0
        ],
        [
          0.8289849639444806,
          0.1227858461102948,
          -0.7061991178341858,
          0.9366106090602152,
          0.04176479379269279,
          0.1886419393132829,
          0,
          0
        ],
        [
          1.579876248852126,
          0.4626031519191927,
          -1.117273096932934,
          0.8995560889524725,
          0.06850468965253438,
          0.3183022177203255,
          0,
          0
        ],
        [
          1.861014030192135,
          0.08883052651019772,
          -1.772183503681937,
          0.994488043329179,
          0.00333888348078504,
          0.01449952524376668,
          0,
          0
        ],
        [
          2.882443395266523,
          0.6103529673765689,
          -2.272090427889954,
          0.9727270754663735,
          0.0131148322613822,
          0.05751699030063202,
          0,
          0
        ],
        [
          0.6567507889855128,
          0.1338450784602211,
          -0.5229057105252917,
          0.799921488430288,
          0.1316779045299064,
          0.6563448600142596,
          0,
          0
        ],
        [
          1.672149266096807,
          0.3340303422535386,
          -1.338118923843268,
          0.9559534998712091,
          0.02766316109626997,
          0.1231360164735548,
          0,
          0
        ],
        [
          1.616246596559674,
          0.2590200987115724,
          -1.357226497848101,
          0.973668921873768,
          0.01648178487655206,
          0.07253069981960278,
          0,
          0
        ],
        [
          1.409675090232752,
          0.2376186808019722,
          -1.172056409430779,
          0.9404850266518139,
          0.04043234997563399,
          0.1823700090798125,
          0,
          0
        ],
        [
          2.150403729080262,
          0.311201273592887,
          -1.839202455487375,
          0.9712343951097705,
          0.01856777951883632,
          0.08188412126797727,
          0,
          0
        ],
        [
          2.61271310348518,
          0.08586169414283257,
          -2.526851409342348,
          0.9997060069335438,
          0.0001468167766994345,
          0.0006355350185708544,
          0,
          0
        ],
        [
          1.168515103673749,
          0.1567519656110826,
          -1.011763138062666,
          0.969311091351191,
          0.02024291249280228,
          0.08942410824930946,
          0,
          0
        ],
        [
          2.754949487132265,
          0.1065557871757942,
          -2.648393699956471,
          0.998770395023074,
          0.0006890982966006279,
          0.002984561862893853,
          0,
          0
        ],
        [
          2.689767165866451,
          0.08368434906986763,
          -2.606082816796584,
          0.999227952099537,
          0.0004330488279773623,
          0.001875102501046777,
          0,
          0
        ],
        [
          1.25605536113112,
          0.0948167361173466,
          -1.161238625013773,
          0.9759200578058856,
          0.01498059442239552,
          0.06582400361949936,
          0,
          0
        ],
        [
          0.657126195600351,
          0.7870578293550362,
          0.1299316337546852,
          0.3003630344135977,
          0.6211448788009669,
          7.096100877853342,
          0,
          0
        ],
        [
          1.248670180266634,
          0.1133452282302607,
          -1.135324952036374,
          0.9678646883017379,
          0.02106918462322762,
          0.09315276774573836,
          0,
          0
        ],
        [
          2.085844502391015,
          0.07985121499242102,
          -2.005993287398594,
          0.9971354559780885,
          0.001679113941853997,
          0.007279642378224026,
          0,
          0
        ],
        [
          1.678032951761053,
          0.1090493275649422,
          -1.568983624196111,
          0.9926327945810333,
          0.004476562163697951,
          0.01946225527344708,
          0,
          0
        ],
        [
          1.249722148719615,
          0.1771665005713209,
          -1.072555648148294,
          0.9701232427932535,
          0.01886148991368021,
          0.08320428779550788,
          0,
          0
        ],
        [
          1.556211936960088,
          0.1161199041459658,
          -1.440092032814122,
          0.9854947868905707,
          0.009306049903698814,
          0.04065611726247501,
          0,
          0
        ],
        [
          0.5405271465402768,
          0.4565872651722997,
          -0.08393988136797709,
          0.5344431582452391,
          0.387988907694101,
          2.743848006040501,
          0,
          0
        ],
        [
          0.9570257927631444,
          0.3935170563310212,
          -0.5635087364321232,
          0.8050249783189117,
          0.1496109585532757,
          0.7614577032392031,
          0,
          0
        ],
        [
          4.466698077261325,
          0.109149877767674,
          -4.357548199493651,
          0.9997570876173064,
          0.0001164565034592238,
          0.0005040972868398022,
          0,
          0
        ],
        [
          0.2535121567167872,
          0.2015802445398229,
          -0.0519319121769643,
          0.4781022468294036,
          0.3831930682025461,
          2.688861498754708,
          0,
          0
        ],
        [
          1.208950265918039,
          0.09525328020708525,
          -1.113696985710954,
          0.9741022218139657,
          0.01603722936352197,
          0.07054247742988548,
          0,
          0
        ],
        [
          1.855027078862779,
          0.7742169576511224,
          -1.080810121211657,
          0.8003516283981053,
          0.1425370325642664,
          0.7194694780038587,
          0,
          0
        ],
        [
          2.623551428480499,
          0.1134057895931952,
          -2.510145638887304,
          0.998918021963328,
          0.0005509741694225439,
          0.002386001014372597,
          0,
          0
        ],
        [
          1.568600843213463,
          0.2720661136003062,
          -1.296534729613157,
          0.9696591597759779,
          0.019042658628146,
          0.08401899731853275,
          0,
          0
        ],
        [
          1.074007848968977,
          0.6844024532248776,
          -0.3896053957440997,
          0.6388983607503845,
          0.2768393955615966,
          1.65688805638615,
          0,
          0
        ],
        [
          3.968413204075889,
          1.947244451077329,
          -2.02116875299856,
          0.6048145036702157,
          0.009340048743370438,
          0.04080605122272304,
          0,
          0
        ],
        [
          2.705272419918984,
          0.8165572266296283,
          -1.888715193289356,
          0.9294982531294871,
          0.03763634324426647,
          0.1692654191685992,
          0,
          0
        ],
        [
          0.8047680100693174,
          0.6217357586844997,
          -0.1830322513848177,
          0.5914622531561701,
          0.3198797244417462,
          2.035640230196774,
          0,
          0
        ],
        [
          1.999847583252898,
          0.3201421937139726,
          -1.679705389538926,
          0.9730398531689477,
          0.01639402599980982,
          0.07213806616304273,
          0,
          0
        ],
        [
          2.746447525571026,
          0.08448351734947974,
          -2.661964008221546,
          0.9998983088810808,
          0.00004572764316256106,
          0.0001979241150889362,
          0,
          0
        ],
        [
          1.345404425771392,
          0.6150381250577123,
          -0.7303663007136799,
          0.7519651256000486,
          0.1849963562234221,
          0.9824346198358606,
          0,
          0
        ],
        [
          1.404371574315669,
          0.7443962523956797,
          -0.6599753219199893,
          0.7025466615217922,
          0.2200212674094926,
          1.220905176390934,
          0,
          0
        ],
        [
          1.591055818817605,
          0.09389128988922214,
          -1.497164528928383,
          0.9938202045320439,
          0.003758063614290273,
          0.01632673494078127,
          0,
          0
        ],
        [
          2.316553024749225,
          0.372198747143683,
          -1.944354277605542,
          0.86251157415079,
          0.1103629388916423,
          0.5369210419116484,
          0,
          0
        ],
        [
          1.935880444549477,
          0.08885979199932942,
          -1.847020652550148,
          0.9933847659169132,
          0.004656413858641888,
          0.02024783462119104,
          0,
          0
        ],
        [
          2.035484586969341,
          0.3182370195993029,
          -1.717247567370038,
          0.9617894751942568,
          0.02511284085720246,
          0.1114914409675064,
          0,
          0
        ],
        [
          1.025463014584907,
          0.1769560321170872,
          -0.8485069824678196,
          0.9544764319131974,
          0.03084519667681551,
          0.1377508937498318,
          0,
          0
        ],
        [
          0.6127167055410111,
          0.5870195964966787,
          -0.02569710904433242,
          0.4691740234007571,
          0.4497676874258128,
          3.537872638510907,
          0,
          0
        ],
        [
          2.050543225661686,
          0.319496853198983,
          -1.731046372462703,
          0.9541398261875947,
          0.03045245737990773,
          0.1359418789083842,
          0,
          0
        ],
        [
          2.667130902933303,
          1.047559141096709,
          -1.619571761836594,
          0.9509202653599353,
          0.01795183240713237,
          0.079118132859619,
          0,
          0
        ],
        [
          2.439509354565027,
          1.103867964533692,
          -1.335641390031335,
          0.8755269484917163,
          0.05382650551306092,
          0.2462211991196178,
          0,
          0
        ],
        [
          1.021586976894627,
          0.4815802558107256,
          -0.5400067210839012,
          0.7965914764479328,
          0.1484472808100203,
          0.754502600222544,
          0,
          0
        ],
        [
          1.383754566722293,
          0.1454764964037839,
          -1.238278070318509,
          0.9603808179763984,
          0.02715412547932635,
          0.1208069202934117,
          0,
          0
        ],
        [
          1.063046263503307,
          0.4374471541387925,
          -0.6255991093645146,
          0.8500185303706591,
          0.1030474627755678,
          0.497242080013942,
          0,
          0
        ],
        [
          0.75188162667713,
          0.5092075349994882,
          -0.2426740916776418,
          0.5378464351312066,
          0.4023756249568296,
          2.914092920145924,
          0,
          0
        ],
        [
          2.787461356288808,
          0.1338770605802546,
          -2.653584295708554,
          0.9541275139580351,
          0.03112215998011198,
          0.1390275091788138,
          0,
          0
        ],
        [
          2.368470272491669,
          0.4381077613659798,
          -1.930362511125689,
          0.9769918438717667,
          0.01252030771059832,
          0.05487655802572887,
          0,
          0
        ],
        [
          1.578434887764106,
          0.7760235051352573,
          -0.8024113826288488,
          0.7772621667933116,
          0.1401045736605403,
          0.7051909139501196,
          0,
          0
        ],
        [
          2.214177278770742,
          0.669974842345293,
          -1.544202436425449,
          0.9451856848822647,
          0.02804916197411352,
          0.1249037926944268,
          0,
          0
        ],
        [
          2.818594913944237,
          1.215759807770434,
          -1.602835106173803,
          0.948956097406996,
          0.007915272862692049,
          0.03453163653851669,
          0,
          0
        ],
        [
          2.327658956101282,
          0.2671425479540022,
          -2.060516408147279,
          0.9888903634091539,
          0.006555725661891027,
          0.02856125550165588,
          0,
          0
        ],
        [
          1.467289631332021,
          0.6249808246980216,
          -0.8423088066339991,
          0.7837455116028424,
          0.1607219803821593,
          0.8288376293900906,
          0,
          0
        ],
        [
          3.299606910443051,
          0.9611513639395144,
          -2.338455546503537,
          0.9914581298914885,
          0.001636850112503211,
          0.007096111062324961,
          0,
          0
        ],
        [
          1.573146728962741,
          0.9794711376342098,
          -0.5936755913285316,
          0.6085881365838504,
          0.2789792231701005,
          1.674650237011044,
          0,
          0
        ],
        [
          2.009286529646682,
          1.491336716879507,
          -0.5179498127671751,
          0.5768178562008243,
          0.246031056472318,
          1.412331053524388,
          0,
          0
        ],
        [
          2.083491235801359,
          0.1020339392288233,
          -1.981457296572536,
          0.9946186860894421,
          0.003325466750342147,
          0.01444106698815298,
          0,
          0
        ],
        [
          2.787461356288808,
          0.1338770605802546,
          -2.653584295708554,
          0.9541275139580351,
          0.03112215998011198,
          0.1390275091788138,
          0,
          0
        ],
        [
          1.909079166935051,
          0.3156709014161433,
          -1.593408265518907,
          0.9597009336797299,
          0.02653378179016414,
          0.1179718262076688,
          0,
          0
        ],
        [
          1.962552632397203,
          0.3280868866363452,
          -1.634465745760858,
          0.9615458501010596,
          0.02502730172142729,
          0.1111019314376937,
          0,
          0
        ],
        [
          2.264328473614184,
          0.1337373442701321,
          -2.130591129344052,
          0.9966389697328644,
          0.001665653452145708,
          0.007221188312374735,
          0,
          0
        ],
        [
          2.569932934062157,
          0.7531239026430488,
          -1.816809031419108,
          0.9709954884956379,
          0.01195264128377789,
          0.05235837490078242,
          0,
          0
        ],
        [
          2.10307343362468,
          0.9494110141887113,
          -1.153662419435969,
          0.809173256991507,
          0.1170627506848294,
          0.5738374918973597,
          0,
          0
        ],
        [
          1.768620321360319,
          0.08168816965658293,
          -1.686932151703736,
          0.9970402157255854,
          0.001704941980016936,
          0.007391808673326474,
          0,
          0
        ],
        [
          1.27900664846509,
          0.4882129549922826,
          -0.7907936934728073,
          0.8586001850190621,
          0.09223563117162423,
          0.4397700268672586,
          0,
          0
        ],
        [
          2.523639442219583,
          0.9537102660641102,
          -1.569929176155473,
          0.888311386133805,
          0.06237169582754862,
          0.2879100848074977,
          0,
          0
        ],
        [
          0.7456256947568709,
          0.7320840290167523,
          -0.01354166574011861,
          0.4233093119032487,
          0.4797865507402821,
          3.99177935657629,
          0,
          0
        ],
        [
          2.471998550520145,
          1.182959542987158,
          -1.289039007532987,
          0.8554516251034631,
          0.06317995541671988,
          0.2918926602958033,
          0,
          0
        ],
        [
          3.571122957844178,
          0.8956494167526543,
          -2.675473541091523,
          0.9794541620314855,
          0.008166012087074064,
          0.03563453253913693,
          0,
          0
        ],
        [
          2.520503551104172,
          1.145436903409623,
          -1.375066647694549,
          0.8803010504747097,
          0.05704458289839007,
          0.2618323377317911,
          0,
          0
        ],
        [
          3.026314860562206,
          1.561544325231381,
          -1.464770535330825,
          0.7842120916289002,
          0.005923471071484202,
          0.02579030546927283,
          0,
          0
        ],
        [
          1.688867219309833,
          3.61555683588687,
          1.926689616577037,
          0.01639475490084341,
          0.5611486156191627,
          5.534271452856916,
          0,
          0
        ],
        [
          2.498254627493637,
          1.212316201933682,
          -1.285938425559955,
          0.8480475199737074,
          0.06418942201112283,
          0.2968763140478049,
          0,
          0
        ],
        [
          2.137094355642703,
          0.4346013298744363,
          -1.702493025768266,
          0.9491153282209892,
          0.0333864004025967,
          0.149491579498424,
          0,
          0
        ],
        [
          2.311120814367808,
          3.243693346991263,
          0.9325725326234551,
          0.02438844085771205,
          0.3129935382141867,
          1.971853218976385,
          0,
          0
        ],
        [
          2.398668660488612,
          2.178070533066113,
          -0.2205981274224991,
          0.3628645036366677,
          0.2055468393461257,
          1.119805355073059,
          0,
          0
        ],
        [
          2.638186678798533,
          2.307282065069827,
          -0.3309046137287064,
          0.3346001796424017,
          0.1097248480927238,
          0.53343409450114,
          0,
          0
        ],
        [
          2.755811521944858,
          0.6623277268333597,
          -2.093483795111498,
          0.9889051555079373,
          0.0035251662461714,
          0.01531134358771101,
          0,
          0
        ],
        [
          2.462806056752818,
          1.129068914585967,
          -1.333737142166851,
          0.8665045991292821,
          0.05524176318543818,
          0.2530736209067701,
          0,
          0
        ],
        [
          2.484292049887087,
          0.7316726012057664,
          -1.75261944868132,
          0.9437220585121632,
          0.0284002541093336,
          0.1265129164410447,
          0,
          0
        ],
        [
          1.875842861030798,
          2.271955759319523,
          0.3961128982887254,
          0.2521875922816921,
          0.4351662393558932,
          3.334529639526008,
          0,
          0
        ],
        [
          1.036920316495281,
          0.821826555694537,
          -0.2150937608007444,
          0.4572076548642676,
          0.4601496263429472,
          3.689144797834945,
          0,
          0
        ],
        [
          1.771681032025751,
          2.625742728974374,
          0.8540616969486234,
          0.1264279565884326,
          0.5079414237520289,
          4.467832267756093,
          0,
          0
        ],
        [
          2.014275623785871,
          1.609632729415813,
          -0.4046428943700575,
          0.5372892761756278,
          0.2735534727952277,
          1.629816141593339,
          0,
          0
        ],
        [
          7.633098024788311,
          20.00805754899082,
          12.37495952420251,
          0.1507559779308381,
          0.6197608163518822,
          7.054516932736179,
          0,
          0
        ],
        [
          7.621739686569804,
          20.74196254577434,
          13.12022285920453,
          0.22973495334178,
          0.5238778594014579,
          4.762244631686267,
          0,
          0
        ],
        [
          3.511777660300599,
          5.67838457351613,
          2.166606913215531,
          0.440441933586193,
          0.3140167974606538,
          1.981250698941836,
          0,
          0
        ],
        [
          2.936256169274553,
          1.824846423068436,
          -1.111409746206118,
          0.707997173128577,
          0.1876832005519732,
          0.9999999999999953,
          0,
          0
        ],
        [
          2.936256169274554,
          1.824846423068435,
          -1.111409746206119,
          0.707997173128577,
          0.1876832005519732,
          0.9999999999999951,
          0,
          0
        ],
        [
          2.936256169274567,
          1.824846423068435,
          -1.111409746206132,
          0.7079971731285771,
          0.1876832005519732,
          0.9999999999999949,
          0,
          0
        ],
        [
          2.936256169274554,
          1.824846423068435,
          -1.111409746206119,
          0.707997173128577,
          0.1876832005519733,
          0.9999999999999954,
          0,
          0
        ],
        [
          4.068321324306937,
          2.488843441810903,
          -1.579477882496034,
          0.7610077799268241,
          0.1263450362051759,
          0.6259191940060118,
          0,
          0
        ],
        [
          3.546309356519735,
          1.736311458658585,
          -1.80999789786115,
          0.7644658941487058,
          0.1223400677796948,
          0.6033127158168764,
          0,
          0
        ],
        [
          2.273405552051031,
          3.218649455530003,
          0.9452439034789721,
          0.4087108953475236,
          0.4090115186592057,
          2.995411940078621,
          0,
          0
        ]
      ]
    },
    "headers": [
      [
        "alpha",
        "Mean posterior synonymous substitution rate at a site"
      ],
      [
        "beta",
        "Mean posterior non-synonymous substitution rate at a site"
      ],
      [
        "beta-alpha",
        "Mean posterior beta-alpha"
      ],
      [
        "Prob[alpha>beta]",
        "Posterior probability of negative selection at a site"
      ],
      [
        "Prob[alpha<beta]",
        "Posterior probability of positive selection at a site"
      ],
      [
        "BayesFactor[alpha<beta]",
        "Empiricial Bayes Factor for positive selection at a site"
      ]
    ]
  },
  "analysis": {
    "authors": "Sergei L Kosakovsky Pond",
    "citation": "FUBAR: a fast, unconstrained bayesian approximation for inferring selection (2013), Mol Biol Evol. 30(5):1196-205",
    "contact": "spond@temple.edu",
    "info": "Perform a Fast Unbiased AppRoximate Bayesian (FUBAR)\n    analysis of a coding sequence alignment to determine whether some\n    sites have been subject to pervasive purifying or diversifying\n    selection.\n\n    v2.1 introduces two more methods for estimating the posterior distribution of grid weights:\n    collapsed Gibbs MCMC (faster) and 0-th order Variation Bayes approximation (fastest).\n\n    Please note that a FUBAR analysis generates a cache and a results JSON file in the same directory as\n    directory as the original alignment. HyPhy needs to have write\n    privileges to this directory. For example if the original file is in\n    /home/sergei/FUBAR/data/pol.nex then at the end of a FUBAR run, there\n    will also exist FUBAR-generated files /home/sergei/FUBAR/data/pol.nex.FUBAR.json,\n    /home/sergei/FUBAR/data/pol.nex.fubrar.cache. They also\n    provide checkpointing so that a partially completed analysis can be\n    restarted.",
    "requirements": "in-frame codon alignment (possibly partitioned) and a phylogenetic tree (one per partition)",
    "version": "2.2"
  },
  "branch attributes": {
    "0": {
      "CATLR22_3030_BP": {
        "Nucleotide GTR": 0.04559309517619205,
        "original name": "CATLR22_3030_BP"
      },
      "CBTLR22_3030_BP": {
        "Nucleotide GTR": 0.2553984631054592,
        "original name": "CBTLR22_3030_BP"
      },
      "CCTLR22_3030_BP": {
        "Nucleotide GTR": 0.03632729424007073,
        "original name": "CCTLR22_3030_BP"
      },
      "CITLR22_3030_BP": {
        "Nucleotide GTR": 0.01235786843876943,
        "original name": "CITLR22_3030_BP"
      },
      "DRTLR22_3030_BP": {
        "Nucleotide GTR": 0.1224308947759173,
        "original name": "DRTLR22_3030_BP"
      },
      "ECTLR22_3030_BP": {
        "Nucleotide GTR": 0.1372712687639033,
        "original name": "ECTLR22_3030_BP"
      },
      "GMTLR22_3030_BP": {
        "Nucleotide GTR": 0.3068329432406859,
        "original name": "GMTLR22_3030_BP"
      },
      "LCTLR22_3030_BP": {
        "Nucleotide GTR": 0.07731292362054455,
        "original name": "LCTLR22_3030_BP"
      },
      "LMTLR22_3030_BP": {
        "Nucleotide GTR": 0.1049298027322568,
        "original name": "LMTLR22_3030_BP"
      },
      "MATLR22_3030_BP": {
        "Nucleotide GTR": 0.01454132589568628,
        "original name": "MATLR22_3030_BP"
      },
      "MMTLR22_3030_BP": {
        "Nucleotide GTR": 0.1146167311562753,
        "original name": "MMTLR22_3030_BP"
      },
      "Node1": {
        "Nucleotide GTR": 0.01013965989865591
      },
      "Node12": {
        "Nucleotide GTR": 0.04875048275802134
      },
      "Node15": {
        "Nucleotide GTR": 0.2137547155083869
      },
      "Node19": {
        "Nucleotide GTR": 0.01830425390437536
      },
      "Node2": {
        "Nucleotide GTR": 0.1457199437202668
      },
      "Node22": {
        "Nucleotide GTR": 0.01147302784839796
      },
      "Node23": {
        "Nucleotide GTR": 0.04935894544856793
      },
      "Node24": {
        "Nucleotide GTR": 0.007496705443040238
      },
      "Node25": {
        "Nucleotide GTR": 0.02698382346165384
      },
      "Node3": {
        "Nucleotide GTR": 0.1558069591773922
      },
      "Node4": {
        "Nucleotide GTR": 0.2809400166462922
      },
      "Node6": {
        "Nucleotide GTR": 0.1817737618349237
      },
      "Node8": {
        "Nucleotide GTR": 0.03544945678259259
      },
      "Node9": {
        "Nucleotide GTR": 0.04674648744061291
      },
      "OMTLR22_3030_BP": {
        "Nucleotide GTR": 0.03363395099238682,
        "original name": "OMTLR22_3030_BP"
      },
      "SATLR22_3030_BP": {
        "Nucleotide GTR": 0.1659654530772238,
        "original name": "SATLR22_3030_BP"
      },
      "SLTLR22_3030_BP": {
        "Nucleotide GTR": 0.06744704501453819,
        "original name": "SLTLR22_3030_BP"
      },
      "SMTLR22_3030_BP": {
        "Nucleotide GTR": 0.1012053237589527,
        "original name": "SMTLR22_3030_BP"
      },
      "SSTLR22_3030_BP": {
        "Nucleotide GTR": 0.03323562283826204,
        "original name": "SSTLR22_3030_BP"
      },
      "TOTLR22_3030_BP": {
        "Nucleotide GTR": 0.07052717870013424,
        "original name": "TOTLR22_3030_BP"
      }
    },
    "attributes": {
      "Nucleotide GTR": {
        "attribute type": "branch length",
        "display order": 0
      },
      "original name": {
        "attribute type": "node label",
        "display order": -1
      }
    }
  },
  "data partitions": {
    "0": {
      "coverage": [
        [
          0,
          1,
          2,
          3,
          4,
          5,
          6,
          7,
          8,
          9,
          10,
          11,
          12,
          13,
          14,
          15,
          16,
          17,
          18,
          19,
          20,
          21,
          22,
          23,
          24,
          25,
          26,
          27,
          28,
          29,
          30,
          31,
          32,
          33,
          34,
          35,
          36,
          37,
          38,
          39,
          40,
          41,
          42,
          43,
          44,
          45,
          46,
          47,
          48,
          49,
          50,
          51,
          52,
          53,
          54,
          55,
          56,
          57,
          58,
          59,
          60,
          61,
          62,
          63,
          64,
          65,
          66,
          67,
          68,
          69,
          70,
          71,
          72,
          73,
          74,
          75,
          76,
          77,
          78,
          79,
          80,
          81,
          82,
          83,
          84,
          85,
          86,
          87,
          88,
          89,
          90,
          91,
          92,
          93,
          94,
          95,
          96,
          97,
          98,
          99,
          100,
          101,
          102,
          103,
          104,
          105,
          106,
          107,
          108,
          109,
          110,
          111,
          112,
          113,
          114,
          115,
          116,
          117,
          118,
          119,
          120,
          121,
          122,
          123,
          124,
          125,
          126,
          127,
          128,
          129,
          130,
          131,
          132,
          133,
          134,
          135,
          136,
          137,
          138,
          139,
          140,
          141,
          142,
          143,
          144,
          145,
          146,
          147,
          148,
          149,
          150,
          151,
          152,
          153,
          154,
          155,
          156,
          157,
          158,
          159,
          160,
          161,
          162,
          163,
          164,
          165,
          166,
          167,
          168,
          169,
          170,
          171,
          172,
          173,
          174,
          175,
          176,
          177,
          178,
          179,
          180,
          181,
          182,
          183,
          184,
          185,
          186,
          187,
          188,
          189,
          190,
          191,
          192,
          193,
          194,
          195,
          196,
          197,
          198,
          199,
          200,
          201,
          202,
          203,
          204,
          205,
          206,
          207,
          208,
          209,
          210,
          211,
          212,
          213,
          214,
          215,
          216,
          217,
          218,
          219,
          220,
          221,
          222,
          223,
          224,
          225,
          226,
          227,
          228,
          229,
          230,
          231,
          232,
          233,
          234,
          235,
          236,
          237,
          238,
          239,
          240,
          241,
          242,
          243,
          244,
          245,
          246,
          247,
          248,
          249,
          250,
          251,
          252,
          253,
          254,
          255,
          256,
          257,
          258,
          259,
          260,
          261,
          262,
          263,
          264,
          265,
          266,
          267,
          268,
          269,
          270,
          271,
          272,
          273,
          274,
          275,
          276,
          277,
          278,
          279,
          280,
          281,
          282,
          283,
          284,
          285,
          286,
          287,
          288,
          289,
          290,
          291,
          292,
          293,
          294,
          295,
          296,
          297,
          298,
          299,
          300,
          301,
          302,
          303,
          304,
          305,
          306,
          307,
          308,
          309,
          310,
          311,
          312,
          313,
          314,
          315,
          316,
          317,
          318,
          319,
          320,
          321,
          322,
          323,
          324,
          325,
          326,
          327,
          328,
          329,
          330,
          331,
          332,
          333,
          334,
          335,
          336,
          337,
          338,
          339,
          340,
          341,
          342,
          343,
          344,
          345,
          346,
          347,
          348,
          349,
          350,
          351,
          352,
          353,
          354,
          355,
          356,
          357,
          358,
          359,
          360,
          361,
          362,
          363,
          364,
          365,
          366,
          367,
          368,
          369,
          370,
          371,
          372,
          373,
          374,
          375,
          376,
          377,
          378,
          379,
          380,
          381,
          382,
          383,
          384,
          385,
          386,
          387,
          388,
          389,
          390,
          391,
          392,
          393,
          394,
          395,
          396,
          397,
          398,
          399,
          400,
          401,
          402,
          403,
          404,
          405,
          406,
          407,
          408,
          409,
          410,
          411,
          412,
          413,
          414,
          415,
          416,
          417,
          418,
          419,
          420,
          421,
          422,
          423,
          424,
          425,
          426,
          427,
          428,
          429,
          430,
          431,
          432,
          433,
          434,
          435,
          436,
          437,
          438,
          439,
          440,
          441,
          442,
          443,
          444,
          445,
          446,
          447,
          448,
          449,
          450,
          451,
          452,
          453,
          454,
          455,
          456,
          457,
          458,
          459,
          460,
          461,
          462,
          463,
          464,
          465,
          466,
          467,
          468,
          469,
          470,
          471,
          472,
          473,
          474,
          475,
          476,
          477,
          478,
          479,
          480,
          481,
          482,
          483,
          484,
          485,
          486,
          487,
          488,
          489,
          490,
          491,
          492,
          493,
          494,
          495,
          496,
          497,
          498,
          499,
          500,
          501,
          502,
          503,
          504,
          505,
          506,
          507,
          508,
          509,
          510,
          511,
          512,
          513,
          514,
          515,
          516,
          517,
          518,
          519,
          520,
          521,
          522,
          523,
          524,
          525,
          526,
          527,
          528,
          529,
          530,
          531,
          532,
          533,
          534,
          535,
          536,
          537,
          538,
          539,
          540,
          541,
          542,
          543,
          544,
          545,
          546,
          547,
          548,
          549,
          550,
          551,
          552,
          553,
          554,
          555,
          556,
          557,
          558,
          559,
          560,
          561,
          562,
          563,
          564,
          565,
          566,
          567,
          568,
          569,
          570,
          571,
          572,
          573,
          574,
          575,
          576,
          577,
          578,
          579,
          580,
          581,
          582,
          583,
          584,
          585,
          586,
          587,
          588,
          589,
          590,
          591,
          592,
          593,
          594,
          595,
          596,
          597,
          598,
          599,
          600,
          601,
          602,
          603,
          604,
          605,
          606,
          607,
          608,
          609,
          610,
          611,
          612,
          613,
          614,
          615,
          616,
          617,
          618,
          619,
          620,
          621,
          622,
          623,
          624,
          625,
          626,
          627,
          628,
          629,
          630,
          631,
          632,
          633,
          634,
          635,
          636,
          637,
          638,
          639,
          640,
          641,
          642,
          643,
          644,
          645,
          646,
          647,
          648,
          649,
          650,
          651,
          652,
          653,
          654,
          655,
          656,
          657,
          658,
          659,
          660,
          661,
          662,
          663,
          664,
          665,
          666,
          667,
          668,
          669,
          670,
          671,
          672,
          673,
          674,
          675,
          676,
          677,
          678,
          679,
          680,
          681,
          682,
          683,
          684,
          685,
          686,
          687,
          688,
          689,
          690,
          691,
          692,
          693,
          694,
          695,
          696,
          697,
          698,
          699,
          700,
          701,
          702,
          703,
          704,
          705,
          706,
          707,
          708,
          709,
          710,
          711,
          712,
          713,
          714,
          715,
          716,
          717,
          718,
          719,
          720,
          721,
          722,
          723,
          724,
          725,
          726,
          727,
          728,
          729,
          730,
          731,
          732,
          733,
          734,
          735,
          736,
          737,
          738,
          739,
          740,
          741,
          742,
          743,
          744,
          745,
          746,
          747,
          748,
          749,
          750,
          751,
          752,
          753,
          754,
          755,
          756,
          757,
          758,
          759,
          760,
          761,
          762,
          763,
          764,
          765,
          766,
          767,
          768,
          769,
          770,
          771,
          772,
          773,
          774,
          775,
          776,
          777,
          778,
          779,
          780,
          781,
          782,
          783,
          784,
          785,
          786,
          787,
          788,
          789,
          790,
          791,
          792,
          793,
          794,
          795,
          796,
          797,
          798,
          799,
          800,
          801,
          802,
          803,
          804,
          805,
          806,
          807,
          808,
          809,
          810,
          811,
          812,
          813,
          814,
          815,
          816,
          817,
          818,
          819,
          820,
          821,
          822,
          823,
          824,
          825,
          826,
          827,
          828,
          829,
          830,
          831,
          832,
          833,
          834,
          835,
          836,
          837,
          838,
          839,
          840,
          841,
          842,
          843,
          844,
          845,
          846,
          847,
          848,
          849,
          850,
          851,
          852,
          853,
          854,
          855,
          856,
          857,
          858,
          859,
          860,
          861,
          862,
          863,
          864,
          865,
          866,
          867,
          868,
          869,
          870,
          871,
          872,
          873,
          874,
          875,
          876,
          877,
          878,
          879,
          880,
          881,
          882,
          883,
          884,
          885,
          886,
          887,
          888,
          889,
          890,
          891,
          892,
          893,
          894,
          895,
          896,
          897,
          898,
          899,
          900,
          901,
          902,
          903,
          904,
          905,
          906,
          907,
          908,
          909,
          910,
          911,
          912,
          913,
          914,
          915,
          916,
          917,
          918,
          919,
          920,
          921,
          922,
          923,
          924,
          925,
          926,
          927,
          928,
          929,
          930,
          931,
          932,
          933,
          934,
          935,
          936,
          937,
          938,
          939,
          940,
          941,
          942,
          943,
          944,
          945,
          946,
          947,
          948,
          949,
          950,
          951,
          952,
          953,
          954,
          955,
          956,
          957,
          958,
          959,
          960,
          961,
          962,
          963,
          964,
          965,
          966,
          967,
          968,
          969,
          970,
          971,
          972,
          973,
          974,
          975,
          976,
          977,
          978,
          979,
          980,
          981,
          982,
          983,
          984,
          985,
          986,
          987,
          988,
          989,
          990,
          991,
          992,
          993,
          994,
          995,
          996,
          997,
          998,
          999,
          1000,
          1001,
          1002,
          1003,
          1004,
          1005,
          1006,
          1007,
          1008,
          1009
        ]
      ],
      "name": "fubar.filter.default"
    }
  },
  "fits": {
    "Nucleotide GTR": {
      "AIC-c": 63389.96638155311,
      "Equilibrium frequencies": [
        [
          0.3032520491384421
        ],
        [
          0.2297692291969013
        ],
        [
          0.1905238844715165
        ],
        [
          0.2764548371931402
        ]
      ],
      "Log Likelihood": -31655.95288185874,
      "Rate Distributions": {},
      "display order": 0,
      "estimated parameters": 39
    }
  },
  "grid": [
    [
      0,
      0,
      0.0007815922054269218
    ],
    [
      0,
      0.07142857142857142,
      0.0006710649525417867
    ],
    [
      0,
      0.1428571428571428,
      0.0006210624866021641
    ],
    [
      0,
      0.2142857142857143,
      0.0005919689824092729
    ],
    [
      0,
      0.2857142857142857,
      0.0005721168609280858
    ],
    [
      0,
      0.3571428571428571,
      0.0005575668376840308
    ],
    [
      0,
      0.4285714285714285,
      0.0005468662202072601
    ],
    [
      0,
      0.5,
      0.0005394006341544853
    ],
    [
      0,
      0.5714285714285714,
      0.0005348646792624174
    ],
    [
      0,
      0.6428571428571428,
      0.0005330964988011533
    ],
    [
      0,
      0.7142857142857142,
      0.0005340205725357078
    ],
    [
      0,
      0.7857142857142857,
      0.0005376171435728984
    ],
    [
      0,
      0.8571428571428571,
      0.0005438971934799846
    ],
    [
      0,
      1,
      0.0005645742060067117
    ],
    [
      0,
      1.226851851851852,
      0.0006192228673102359
    ],
    [
      0,
      2.814814814814814,
      0.0009446940409236599
    ],
    [
      0,
      7.124999999999997,
      0.0005205863636723976
    ],
    [
      0,
      15.51851851851851,
      0.0004444089784853276
    ],
    [
      0,
      29.35648148148148,
      0.0004459995925814329
    ],
    [
      0,
      49.99999999999997,
      0.0004485352767733965
    ],
    [
      0.07142857142857142,
      0,
      0.0007742308818883342
    ],
    [
      0.07142857142857142,
      0.07142857142857142,
      0.0006829634949857618
    ],
    [
      0.07142857142857142,
      0.1428571428571428,
      0.000641183224676648
    ],
    [
      0.07142857142857142,
      0.2142857142857143,
      0.0006176694197216418
    ],
    [
      0.07142857142857142,
      0.2857142857142857,
      0.0006025198256076111
    ],
    [
      0.07142857142857142,
      0.3571428571428571,
      0.0005921459252233463
    ],
    [
      0.07142857142857142,
      0.4285714285714285,
      0.0005851344621779458
    ],
    [
      0.07142857142857142,
      0.5,
      0.0005808925955275222
    ],
    [
      0.07142857142857142,
      0.5714285714285714,
      0.0005791819590078163
    ],
    [
      0.07142857142857142,
      0.6428571428571428,
      0.0005799481017149944
    ],
    [
      0.07142857142857142,
      0.7142857142857142,
      0.0005832430726386891
    ],
    [
      0.07142857142857142,
      0.7857142857142857,
      0.0005891766855408059
    ],
    [
      0.07142857142857142,
      0.8571428571428571,
      0.0005978795861884345
    ],
    [
      0.07142857142857142,
      1,
      0.0006240568210123153
    ],
    [
      0.07142857142857142,
      1.226851851851852,
      0.0006903783926244373
    ],
    [
      0.07142857142857142,
      2.814814814814814,
      0.001061271723124625
    ],
    [
      0.07142857142857142,
      7.124999999999997,
      0.0005221335792714109
    ],
    [
      0.07142857142857142,
      15.51851851851851,
      0.0004449043705338464
    ],
    [
      0.07142857142857142,
      29.35648148148148,
      0.0004461792544845395
    ],
    [
      0.07142857142857142,
      49.99999999999997,
      0.0004485859379258707
    ],
    [
      0.1428571428571428,
      0,
      0.0007913856696269362
    ],
    [
      0.1428571428571428,
      0.07142857142857142,
      0.0007108588055080406
    ],
    [
      0.1428571428571428,
      0.1428571428571428,
      0.0006732897378493749
    ],
    [
      0.1428571428571428,
      0.2142857142857143,
      0.0006529008760584211
    ],
    [
      0.1428571428571428,
      0.2857142857142857,
      0.0006408548933029092
    ],
    [
      0.1428571428571428,
      0.3571428571428571,
      0.000633638735718845
    ],
    [
      0.1428571428571428,
      0.4285714285714285,
      0.0006297140184019558
    ],
    [
      0.1428571428571428,
      0.5,
      0.0006283896111783667
    ],
    [
      0.1428571428571428,
      0.5714285714285714,
      0.0006294066550049502
    ],
    [
      0.1428571428571428,
      0.6428571428571428,
      0.0006327590242886735
    ],
    [
      0.1428571428571428,
      0.7142857142857142,
      0.0006385908794651196
    ],
    [
      0.1428571428571428,
      0.7857142857142857,
      0.0006471238952222689
    ],
    [
      0.1428571428571428,
      0.8571428571428571,
      0.0006586029378734581
    ],
    [
      0.1428571428571428,
      1,
      0.0006912750196917373
    ],
    [
      0.1428571428571428,
      1.226851851851852,
      0.000771808235474589
    ],
    [
      0.1428571428571428,
      2.814814814814814,
      0.001195038082034045
    ],
    [
      0.1428571428571428,
      7.124999999999997,
      0.0005237962475600946
    ],
    [
      0.1428571428571428,
      15.51851851851851,
      0.0004453959424993925
    ],
    [
      0.1428571428571428,
      29.35648148148148,
      0.0004463547483555194
    ],
    [
      0.1428571428571428,
      49.99999999999997,
      0.000448635644845484
    ],
    [
      0.2142857142857143,
      0,
      0.0008300993962157732
    ],
    [
      0.2142857142857143,
      0.07142857142857142,
      0.0007545822166536739
    ],
    [
      0.2142857142857143,
      0.1428571428571428,
      0.0007180803405943852
    ],
    [
      0.2142857142857143,
      0.2142857142857143,
      0.0006987480847283603
    ],
    [
      0.2142857142857143,
      0.2857142857142857,
      0.000688400010948341
    ],
    [
      0.2142857142857143,
      0.3571428571428571,
      0.0006834136888192707
    ],
    [
      0.2142857142857143,
      0.4285714285714285,
      0.0006820083089718118
    ],
    [
      0.2142857142857143,
      0.5,
      0.0006833065341254329
    ],
    [
      0.2142857142857143,
      0.5714285714285714,
      0.0006869628947767208
    ],
    [
      0.2142857142857143,
      0.6428571428571428,
      0.0006929737481320219
    ],
    [
      0.2142857142857143,
      0.7142857142857142,
      0.0007015475687913753
    ],
    [
      0.2142857142857143,
      0.7857142857142857,
      0.0007130046717410816
    ],
    [
      0.2142857142857143,
      0.8571428571428571,
      0.0007277018131751868
    ],
    [
      0.2142857142857143,
      1,
      0.0007681317089928914
    ],
    [
      0.2142857142857143,
      1.226851851851852,
      0.0008661603666146591
    ],
    [
      0.2142857142857143,
      2.814814814814814,
      0.00134901816410576
    ],
    [
      0.2142857142857143,
      7.124999999999997,
      0.00052554092034084
    ],
    [
      0.2142857142857143,
      15.51851851851851,
      0.000445882851700893
    ],
    [
      0.2142857142857143,
      29.35648148148148,
      0.0004465261814653507
    ],
    [
      0.2142857142857143,
      49.99999999999997,
      0.0004486844192707268
    ],
    [
      0.2857142857142857,
      0,
      0.0008895722678043438
    ],
    [
      0.2857142857142857,
      0.07142857142857142,
      0.0008147500790785702
    ],
    [
      0.2857142857142857,
      0.1428571428571428,
      0.0007765561266594762
    ],
    [
      0.2857142857142857,
      0.2142857142857143,
      0.0007563821207034555
    ],
    [
      0.2857142857142857,
      0.2857142857142857,
      0.0007464294276861858
    ],
    [
      0.2857142857142857,
      0.3571428571428571,
      0.0007428126233378692
    ],
    [
      0.2857142857142857,
      0.4285714285714285,
      0.0007434051510765514
    ],
    [
      0.2857142857142857,
      0.5,
      0.000747068598235108
    ],
    [
      0.2857142857142857,
      0.5714285714285714,
      0.0007533168123685611
    ],
    [
      0.2857142857142857,
      0.6428571428571428,
      0.0007621125046249984
    ],
    [
      0.2857142857142857,
      0.7142857142857142,
      0.00077370799599557
    ],
    [
      0.2857142857142857,
      0.7857142857142857,
      0.0007885147600463911
    ],
    [
      0.2857142857142857,
      0.8571428571428571,
      0.0008070042444435344
    ],
    [
      0.2857142857142857,
      1,
      0.0008568359539901873
    ],
    [
      0.2857142857142857,
      1.226851851851852,
      0.0009766942935885094
    ],
    [
      0.2857142857142857,
      2.814814814814814,
      0.001526943240892019
    ],
    [
      0.2857142857142857,
      7.124999999999997,
      0.000527337802980543
    ],
    [
      0.2857142857142857,
      15.51851851851851,
      0.0004463643927893276
    ],
    [
      0.2857142857142857,
      29.35648148148148,
      0.00044669365833463
    ],
    [
      0.2857142857142857,
      49.99999999999997,
      0.0004487322822808869
    ],
    [
      0.3571428571428571,
      0,
      0.0009707604039038541
    ],
    [
      0.3571428571428571,
      0.07142857142857142,
      0.0008929028497314667
    ],
    [
      0.3571428571428571,
      0.1428571428571428,
      0.0008502603315215082
    ],
    [
      0.3571428571428571,
      0.2142857142857143,
      0.0008273071467118041
    ],
    [
      0.3571428571428571,
      0.2857142857142857,
      0.0008164371028413895
    ],
    [
      0.3571428571428571,
      0.3571428571428571,
      0.0008133414446380416
    ],
    [
      0.3571428571428571,
      0.4285714285714285,
      0.0008154355574185257
    ],
    [
      0.3571428571428571,
      0.5,
      0.0008212439473060212
    ],
    [
      0.3571428571428571,
      0.5714285714285714,
      0.0008300897537338252
    ],
    [
      0.3571428571428571,
      0.6428571428571428,
      0.000841871919103984
    ],
    [
      0.3571428571428571,
      0.7142857142857142,
      0.0008568725271272298
    ],
    [
      0.3571428571428571,
      0.7857142857142857,
      0.000875593238110087
    ],
    [
      0.3571428571428571,
      0.8571428571428571,
      0.0008986300377059458
    ],
    [
      0.3571428571428571,
      1,
      0.000960029563442472
    ],
    [
      0.3571428571428571,
      1.226851851851852,
      0.001107529334665025
    ],
    [
      0.3571428571428571,
      2.814814814814814,
      0.001733452601288679
    ],
    [
      0.3571428571428571,
      7.124999999999997,
      0.0005291605666001199
    ],
    [
      0.3571428571428571,
      15.51851851851851,
      0.0004468399793243449
    ],
    [
      0.3571428571428571,
      29.35648148148148,
      0.0004468572807432093
    ],
    [
      0.3571428571428571,
      49.99999999999997,
      0.0004487792543221549
    ],
    [
      0.4285714285714285,
      0,
      0.001076251602771254
    ],
    [
      0.4285714285714285,
      0.07142857142857142,
      0.000991634670765033
    ],
    [
      0.4285714285714285,
      0.1428571428571428,
      0.0009414480017708979
    ],
    [
      0.4285714285714285,
      0.2142857142857143,
      0.0009135314830756375
    ],
    [
      0.4285714285714285,
      0.2857142857142857,
      0.0009002972651619779
    ],
    [
      0.4285714285714285,
      0.3571428571428571,
      0.0008968154262104799
    ],
    [
      0.4285714285714285,
      0.4285714285714285,
      0.0008999032264875263
    ],
    [
      0.4285714285714285,
      0.5,
      0.0009076595521223834
    ],
    [
      0.4285714285714285,
      0.5714285714285714,
      0.0009191644237096871
    ],
    [
      0.4285714285714285,
      0.6428571428571428,
      0.000934225947069009
    ],
    [
      0.4285714285714285,
      0.7142857142857142,
      0.0009531477542848112
    ],
    [
      0.4285714285714285,
      0.7857142857142857,
      0.0009765284804692783
    ],
    [
      0.4285714285714285,
      0.8571428571428571,
      0.00100510823686904
    ],
    [
      0.4285714285714285,
      1,
      0.00108095212711384
    ],
    [
      0.4285714285714285,
      1.226851851851852,
      0.001264003593818329
    ],
    [
      0.4285714285714285,
      2.814814814814814,
      0.00197436764889776
    ],
    [
      0.4285714285714285,
      7.124999999999997,
      0.0005309861353539894
    ],
    [
      0.4285714285714285,
      15.51851851851851,
      0.0004473091277781697
    ],
    [
      0.4285714285714285,
      29.35648148148148,
      0.0004470171477520041
    ],
    [
      0.4285714285714285,
      49.99999999999997,
      0.0004488253552324383
    ],
    [
      0.5,
      0,
      0.001210421918985739
    ],
    [
      0.5,
      0.07142857142857142,
      0.001114822153288071
    ],
    [
      0.5,
      0.1428571428571428,
      0.0010532853725212
    ],
    [
      0.5,
      0.2142857142857143,
      0.001017740052992413
    ],
    [
      0.5,
      0.2857142857142857,
      0.001000417475465524
    ],
    [
      0.5,
      0.3571428571428571,
      0.0009954970292972143
    ],
    [
      0.5,
      0.4285714285714285,
      0.0009990099931729737
    ],
    [
      0.5,
      0.5,
      0.001008517418998604
    ],
    [
      0.5,
      0.5714285714285714,
      0.001022795683305453
    ],
    [
      0.5,
      0.6428571428571428,
      0.001041535857039528
    ],
    [
      0.5,
      0.7142857142857142,
      0.001065061118032364
    ],
    [
      0.5,
      0.7857142857142857,
      0.001094084010731971
    ],
    [
      0.5,
      0.8571428571428571,
      0.0011295224553853
    ],
    [
      0.5,
      1,
      0.001223661090187294
    ],
    [
      0.5,
      1.226851851851852,
      0.001453205800898415
    ],
    [
      0.5,
      2.814814814814814,
      0.002257069590858907
    ],
    [
      0.5,
      7.124999999999997,
      0.0005327944620364745
    ],
    [
      0.5,
      15.51851851851851,
      0.0004477714436434099
    ],
    [
      0.5,
      29.35648148148148,
      0.00044717335573477
    ],
    [
      0.5,
      49.99999999999997,
      0.0004488706042649966
    ],
    [
      0.5714285714285714,
      0,
      0.001379901272050531
    ],
    [
      0.5714285714285714,
      0.07142857142857142,
      0.001268022505487403
    ],
    [
      0.5714285714285714,
      0.1428571428571428,
      0.001190138743908516
    ],
    [
      0.5714285714285714,
      0.2142857142857143,
      0.001143515365226813
    ],
    [
      0.5714285714285714,
      0.2857142857142857,
      0.001119920306325165
    ],
    [
      0.5714285714285714,
      0.3571428571428571,
      0.00111225324672318
    ],
    [
      0.5714285714285714,
      0.4285714285714285,
      0.001115497250086671
    ],
    [
      0.5714285714285714,
      0.5,
      0.001126526131193964
    ],
    [
      0.5714285714285714,
      0.5714285714285714,
      0.001143737826125936
    ],
    [
      0.5714285714285714,
      0.6428571428571428,
      0.001166679353656397
    ],
    [
      0.5714285714285714,
      0.7142857142857142,
      0.00119569911638584
    ],
    [
      0.5714285714285714,
      0.7857142857142857,
      0.001231654872681019
    ],
    [
      0.5714285714285714,
      0.8571428571428571,
      0.001275697325043034
    ],
    [
      0.5714285714285714,
      1,
      0.001393333540372353
    ],
    [
      0.5714285714285714,
      1.226851851851852,
      0.00168478849781737
    ],
    [
      0.5714285714285714,
      2.814814814814814,
      0.002591028443492718
    ],
    [
      0.5714285714285714,
      7.124999999999997,
      0.0005345683004778115
    ],
    [
      0.5714285714285714,
      15.51851851851851,
      0.0004482266093655558
    ],
    [
      0.5714285714285714,
      29.35648148148148,
      0.0004473259984179687
    ],
    [
      0.5714285714285714,
      49.99999999999997,
      0.0004489150201109184
    ],
    [
      0.6428571428571428,
      0,
      0.001594458305137476
    ],
    [
      0.6428571428571428,
      0.07142857142857142,
      0.001459135364591924
    ],
    [
      0.6428571428571428,
      0.1428571428571428,
      0.001358014922712705
    ],
    [
      0.6428571428571428,
      0.2142857142857143,
      0.001295650058487352
    ],
    [
      0.6428571428571428,
      0.2857142857142857,
      0.001262885267768409
    ],
    [
      0.6428571428571428,
      0.3571428571428571,
      0.001250756449740527
    ],
    [
      0.6428571428571428,
      0.4285714285714285,
      0.001252821917775225
    ],
    [
      0.6428571428571428,
      0.5,
      0.001265062590630195
    ],
    [
      0.6428571428571428,
      0.5714285714285714,
      0.001285400926422372
    ],
    [
      0.6428571428571428,
      0.6428571428571428,
      0.001313210494089586
    ],
    [
      0.6428571428571428,
      0.7142857142857142,
      0.0013488812213928
    ],
    [
      0.6428571428571428,
      0.7857142857142857,
      0.001393468840185799
    ],
    [
      0.6428571428571428,
      0.8571428571428571,
      0.001448445022291461
    ],
    [
      0.6428571428571428,
      1,
      0.001596691569609369
    ],
    [
      0.6428571428571428,
      1.226851851851852,
      0.001972257020060433
    ],
    [
      0.6428571428571428,
      2.814814814814814,
      0.002988557806520164
    ],
    [
      0.6428571428571428,
      7.124999999999997,
      0.0005362929801224337
    ],
    [
      0.6428571428571428,
      15.51851851851851,
      0.0004486743738588565
    ],
    [
      0.6428571428571428,
      29.35648148148148,
      0.0004474751669270932
    ],
    [
      0.6428571428571428,
      49.99999999999997,
      0.0004489586209205343
    ],
    [
      0.7142857142857142,
      0,
      0.001868556517938529
    ],
    [
      0.7142857142857142,
      0.07142857142857142,
      0.00169949498558928
    ],
    [
      0.7142857142857142,
      0.1428571428571428,
      0.001565246070724562
    ],
    [
      0.7142857142857142,
      0.2142857142857143,
      0.001480607253386851
    ],
    [
      0.7142857142857142,
      0.2857142857142857,
      0.001434688839013453
    ],
    [
      0.7142857142857142,
      0.3571428571428571,
      0.001415756209901387
    ],
    [
      0.7142857142857142,
      0.4285714285714285,
      0.00141538800598528
    ],
    [
      0.7142857142857142,
      0.5,
      0.001428380978070229
    ],
    [
      0.7142857142857142,
      0.5714285714285714,
      0.001452051067109038
    ],
    [
      0.7142857142857142,
      0.6428571428571428,
      0.00148556467076946
    ],
    [
      0.7142857142857142,
      0.7142857142857142,
      0.001529385126684644
    ],
    [
      0.7142857142857142,
      0.7857142857142857,
      0.001584851978787444
    ],
    [
      0.7142857142857142,
      0.8571428571428571,
      0.001653899161078678
    ],
    [
      0.7142857142857142,
      1,
      0.001842617888963854
    ],
    [
      0.7142857142857142,
      1.226851851851852,
      0.002335098154444056
    ],
    [
      0.7142857142857142,
      2.814814814814814,
      0.003465914554509428
    ],
    [
      0.7142857142857142,
      7.124999999999997,
      0.0005379561862168445
    ],
    [
      0.7142857142857142,
      15.51851851851851,
      0.0004491145433968099
    ],
    [
      0.7142857142857142,
      29.35648148148148,
      0.0004476209498381263
    ],
    [
      0.7142857142857142,
      49.99999999999997,
      0.0004490014243238167
    ],
    [
      0.7857142857142857,
      0,
      0.002224108924921803
    ],
    [
      0.7857142857142857,
      0.07142857142857142,
      0.002005708912186184
    ],
    [
      0.7857142857142857,
      0.1428571428571428,
      0.001823578690977195
    ],
    [
      0.7857142857142857,
      0.2142857142857143,
      0.001707216899243048
    ],
    [
      0.7857142857142857,
      0.2857142857142857,
      0.00164249749780906
    ],
    [
      0.7857142857142857,
      0.3571428571428571,
      0.001613459659636838
    ],
    [
      0.7857142857142857,
      0.4285714285714285,
      0.001608861420400637
    ],
    [
      0.7857142857142857,
      0.5,
      0.001621890792169302
    ],
    [
      0.7857142857142857,
      0.5714285714285714,
      0.001649073350298
    ],
    [
      0.7857142857142857,
      0.6428571428571428,
      0.00168932710339047
    ],
    [
      0.7857142857142857,
      0.7142857142857142,
      0.001743244149064187
    ],
    [
      0.7857142857142857,
      0.7857142857142857,
      0.001812585764616322
    ],
    [
      0.7857142857142857,
      0.8571428571428571,
      0.00189997612863426
    ],
    [
      0.7857142857142857,
      1,
      0.002143070872853574
    ],
    [
      0.7857142857142857,
      1.226851851851852,
      0.002802467480068808
    ],
    [
      0.7857142857142857,
      2.814814814814814,
      0.004044939742796121
    ],
    [
      0.7857142857142857,
      7.124999999999997,
      0.0005395477477803739
    ],
    [
      0.7857142857142857,
      15.51851851851851,
      0.0004495469736964967
    ],
    [
      0.7857142857142857,
      29.35648148148148,
      0.0004477634332328867
    ],
    [
      0.7857142857142857,
      49.99999999999997,
      0.0004490434474498223
    ],
    [
      0.8571428571428571,
      0,
      0.002695559965541228
    ],
    [
      0.8571428571428571,
      0.07142857142857142,
      0.002402873745662455
    ],
    [
      0.8571428571428571,
      0.1428571428571428,
      0.002149959738324082
    ],
    [
      0.8571428571428571,
      0.2142857142857143,
      0.001987758012367935
    ],
    [
      0.8571428571428571,
      0.2857142857142857,
      0.001896001041667782
    ],
    [
      0.8571428571428571,
      0.3571428571428571,
      0.001852076795849328
    ],
    [
      0.8571428571428571,
      0.4285714285714285,
      0.001840607569532509
    ],
    [
      0.8571428571428571,
      0.5,
      0.001852534039577035
    ],
    [
      0.8571428571428571,
      0.5714285714285714,
      0.001883323040630529
    ],
    [
      0.8571428571428571,
      0.6428571428571428,
      0.001931589454869923
    ],
    [
      0.8571428571428571,
      0.7142857142857142,
      0.001998145153184387
    ],
    [
      0.8571428571428571,
      0.7857142857142857,
      0.002085394419647509
    ],
    [
      0.8571428571428571,
      0.8571428571428571,
      0.002197023982147859
    ],
    [
      0.8571428571428571,
      1,
      0.002514483811585924
    ],
    [
      0.8571428571428571,
      1.226851851851852,
      0.00341995339546123
    ],
    [
      0.8571428571428571,
      2.814814814814814,
      0.004755575037673059
    ],
    [
      0.8571428571428571,
      7.124999999999997,
      0.0005410594347316861
    ],
    [
      0.8571428571428571,
      15.51851851851851,
      0.0004499715630401108
    ],
    [
      0.8571428571428571,
      29.35648148148148,
      0.0004479027007573382
    ],
    [
      0.8571428571428571,
      49.99999999999997,
      0.0004490847069452183
    ],
    [
      1,
      0,
      0.004257998077369186
    ],
    [
      1,
      0.07142857142857142,
      0.003654273251009289
    ],
    [
      1,
      0.1428571428571428,
      0.003121389838085247
    ],
    [
      1,
      0.2142857142857143,
      0.002788572387011677
    ],
    [
      1,
      0.2857142857142857,
      0.002598829644468315
    ],
    [
      1,
      0.3571428571428571,
      0.002500102823735744
    ],
    [
      1,
      0.4285714285714285,
      0.002460868499712875
    ],
    [
      1,
      0.5,
      0.002463971278798618
    ],
    [
      1,
      0.5714285714285714,
      0.002501292106877333
    ],
    [
      1,
      0.6428571428571428,
      0.002570547107961367
    ],
    [
      1,
      0.7142857142857142,
      0.002673505973976448
    ],
    [
      1,
      0.7857142857142857,
      0.002815152465329639
    ],
    [
      1,
      0.8571428571428571,
      0.003003576528514525
    ],
    [
      1,
      1,
      0.003572951351542874
    ],
    [
      1,
      1.226851851851852,
      0.005465078891818695
    ],
    [
      1,
      2.814814814814814,
      0.006758408015455981
    ],
    [
      1,
      7.124999999999997,
      0.0005438188223501033
    ],
    [
      1,
      15.51851851851851,
      0.0004507969897344825
    ],
    [
      1,
      29.35648148148148,
      0.0004481719109635879
    ],
    [
      1,
      49.99999999999997,
      0.0004491649993242276
    ],
    [
      1.226851851851852,
      0,
      0.0135990489311319
    ],
    [
      1.226851851851852,
      0.07142857142857142,
      0.009578104764254428
    ],
    [
      1.226851851851852,
      0.1428571428571428,
      0.006836075044781816
    ],
    [
      1.226851851851852,
      0.2142857142857143,
      0.005467359427433396
    ],
    [
      1.226851851851852,
      0.2857142857142857,
      0.004757950631948827
    ],
    [
      1.226851851851852,
      0.3571428571428571,
      0.00437982209185366
    ],
    [
      1.226851851851852,
      0.4285714285714285,
      0.004190084517233158
    ],
    [
      1.226851851851852,
      0.5,
      0.004124563913405725
    ],
    [
      1.226851851851852,
      0.5714285714285714,
      0.004156078065770628
    ],
    [
      1.226851851851852,
      0.6428571428571428,
      0.004277697436525662
    ],
    [
      1.226851851851852,
      0.7142857142857142,
      0.004496397976779888
    ],
    [
      1.226851851851852,
      0.7857142857142857,
      0.004832264481683606
    ],
    [
      1.226851851851852,
      0.8571428571428571,
      0.005322367955647082
    ],
    [
      1.226851851851852,
      1,
      0.007075522384034191
    ],
    [
      1.226851851851852,
      1.226851851851852,
      0.01789663589289772
    ],
    [
      1.226851851851852,
      2.814814814814814,
      0.01327214133239989
    ],
    [
      1.226851851851852,
      7.124999999999997,
      0.0005474176024599378
    ],
    [
      1.226851851851852,
      15.51851851851851,
      0.0004520425374845073
    ],
    [
      1.226851851851852,
      29.35648148148148,
      0.0004485751559783333
    ],
    [
      1.226851851851852,
      49.99999999999997,
      0.0004492866590596805
    ],
    [
      2.814814814814814,
      0,
      0.03174725357019208
    ],
    [
      2.814814814814814,
      0.07142857142857142,
      0.03250724198434365
    ],
    [
      2.814814814814814,
      0.1428571428571428,
      0.02730715424706347
    ],
    [
      2.814814814814814,
      0.2142857142857143,
      0.02126077452322945
    ],
    [
      2.814814814814814,
      0.2857142857142857,
      0.01633661605418641
    ],
    [
      2.814814814814814,
      0.3571428571428571,
      0.01290220616353236
    ],
    [
      2.814814814814814,
      0.4285714285714285,
      0.01067514740845462
    ],
    [
      2.814814814814814,
      0.5,
      0.009300082128607997
    ],
    [
      2.814814814814814,
      0.5714285714285714,
      0.008521263514564188
    ],
    [
      2.814814814814814,
      0.6428571428571428,
      0.008188636613983499
    ],
    [
      2.814814814814814,
      0.7142857142857142,
      0.008234542429396636
    ],
    [
      2.814814814814814,
      0.7857142857142857,
      0.008661135407834338
    ],
    [
      2.814814814814814,
      0.8571428571428571,
      0.009550441120481833
    ],
    [
      2.814814814814814,
      1,
      0.01387287547894603
    ],
    [
      2.814814814814814,
      1.226851851851852,
      0.213935498114045
    ],
    [
      2.814814814814814,
      2.814814814814814,
      0.0666651425693621
    ],
    [
      2.814814814814814,
      7.124999999999997,
      0.000549522609036813
    ],
    [
      2.814814814814814,
      15.51851851851851,
      0.000458732114877851
    ],
    [
      2.814814814814814,
      29.35648148148148,
      0.0004507273079746715
    ],
    [
      2.814814814814814,
      49.99999999999997,
      0.0004499704622202434
    ],
    [
      7.124999999999997,
      0,
      0.0009037861339794761
    ],
    [
      7.124999999999997,
      0.07142857142857142,
      0.0009651384724645595
    ],
    [
      7.124999999999997,
      0.1428571428571428,
      0.00101105764809714
    ],
    [
      7.124999999999997,
      0.2142857142857143,
      0.001037377881899379
    ],
    [
      7.124999999999997,
      0.2857142857142857,
      0.001045039324140862
    ],
    [
      7.124999999999997,
      0.3571428571428571,
      0.001038892614741206
    ],
    [
      7.124999999999997,
      0.4285714285714285,
      0.00102527453729313
    ],
    [
      7.124999999999997,
      0.5,
      0.001009963940136855
    ],
    [
      7.124999999999997,
      0.5714285714285714,
      0.0009972526435467921
    ],
    [
      7.124999999999997,
      0.6428571428571428,
      0.000989907116079679
    ],
    [
      7.124999999999997,
      0.7142857142857142,
      0.0009895262075480262
    ],
    [
      7.124999999999997,
      0.7857142857142857,
      0.0009969527506853613
    ],
    [
      7.124999999999997,
      0.8571428571428571,
      0.001012598475367914
    ],
    [
      7.124999999999997,
      1,
      0.001069238698013355
    ],
    [
      7.124999999999997,
      1.226851851851852,
      0.00122997738143873
    ],
    [
      7.124999999999997,
      2.814814814814814,
      0.001982483676883771
    ],
    [
      7.124999999999997,
      7.124999999999997,
      0.0005121103485127631
    ],
    [
      7.124999999999997,
      15.51851851851851,
      0.0004661781408238606
    ],
    [
      7.124999999999997,
      29.35648148148148,
      0.0004533038379791026
    ],
    [
      7.124999999999997,
      49.99999999999997,
      0.0004509138407145035
    ],
    [
      15.51851851851851,
      0,
      0.0005931088094192071
    ],
    [
      15.51851851851851,
      0.07142857142857142,
      0.0006203315860303197
    ],
    [
      15.51851851851851,
      0.1428571428571428,
      0.0006369633810450225
    ],
    [
      15.51851851851851,
      0.2142857142857143,
      0.000645950468493597
    ],
    [
      15.51851851851851,
      0.2857142857142857,
      0.0006493146767602011
    ],
    [
      15.51851851851851,
      0.3571428571428571,
      0.0006485962516416806
    ],
    [
      15.51851851851851,
      0.4285714285714285,
      0.0006452370066033172
    ],
    [
      15.51851851851851,
      0.5,
      0.0006406545162410114
    ],
    [
      15.51851851851851,
      0.5714285714285714,
      0.0006361475274751705
    ],
    [
      15.51851851851851,
      0.6428571428571428,
      0.0006327897900540158
    ],
    [
      15.51851851851851,
      0.7142857142857142,
      0.0006313820284085276
    ],
    [
      15.51851851851851,
      0.7857142857142857,
      0.0006324624859284125
    ],
    [
      15.51851851851851,
      0.8571428571428571,
      0.0006363502667242651
    ],
    [
      15.51851851851851,
      1,
      0.0006530321741782734
    ],
    [
      15.51851851851851,
      1.226851851851852,
      0.0007030113205852965
    ],
    [
      15.51851851851851,
      2.814814814814814,
      0.0009470044582419335
    ],
    [
      15.51851851851851,
      7.124999999999997,
      0.0004861154962807254
    ],
    [
      15.51851851851851,
      15.51851851851851,
      0.0004675816702216257
    ],
    [
      15.51851851851851,
      29.35648148148148,
      0.0004540941502529946
    ],
    [
      15.51851851851851,
      49.99999999999997,
      0.000451288109621223
    ],
    [
      29.35648148148148,
      0,
      0.0005429427304598297
    ],
    [
      29.35648148148148,
      0.07142857142857142,
      0.0005666642465011456
    ],
    [
      29.35648148148148,
      0.1428571428571428,
      0.0005745096926075904
    ],
    [
      29.35648148148148,
      0.2142857142857143,
      0.0005751841154440549
    ],
    [
      29.35648148148148,
      0.2857142857142857,
      0.0005732588166201216
    ],
    [
      29.35648148148148,
      0.3571428571428571,
      0.0005705239046536852
    ],
    [
      29.35648148148148,
      0.4285714285714285,
      0.0005675545414174748
    ],
    [
      29.35648148148148,
      0.5,
      0.0005645844961072491
    ],
    [
      29.35648148148148,
      0.5714285714285714,
      0.0005618426677205502
    ],
    [
      29.35648148148148,
      0.6428571428571428,
      0.0005596152490787381
    ],
    [
      29.35648148148148,
      0.7142857142857142,
      0.0005582072723032084
    ],
    [
      29.35648148148148,
      0.7857142857142857,
      0.000557890661539672
    ],
    [
      29.35648148148148,
      0.8571428571428571,
      0.0005588704411704387
    ],
    [
      29.35648148148148,
      1,
      0.000565146921693996
    ],
    [
      29.35648148148148,
      1.226851851851852,
      0.0005867051354641074
    ],
    [
      29.35648148148148,
      2.814814814814814,
      0.0007007285701797099
    ],
    [
      29.35648148148148,
      7.124999999999997,
      0.000474586370193205
    ],
    [
      29.35648148148148,
      15.51851851851851,
      0.0004654852249323091
    ],
    [
      29.35648148148148,
      29.35648148148148,
      0.0004535584367451363
    ],
    [
      29.35648148148148,
      49.99999999999997,
      0.000451116541117612
    ],
    [
      49.99999999999997,
      0,
      0.0005264219523304039
    ],
    [
      49.99999999999997,
      0.07142857142857142,
      0.0005510902097345124
    ],
    [
      49.99999999999997,
      0.1428571428571428,
      0.0005567986668217241
    ],
    [
      49.99999999999997,
      0.2142857142857143,
      0.0005546367662704049
    ],
    [
      49.99999999999997,
      0.2857142857142857,
      0.0005504532166866148
    ],
    [
      49.99999999999997,
      0.3571428571428571,
      0.0005463718703046213
    ],
    [
      49.99999999999997,
      0.4285714285714285,
      0.0005428279799491574
    ],
    [
      49.99999999999997,
      0.5,
      0.0005397416539961248
    ],
    [
      49.99999999999997,
      0.5714285714285714,
      0.0005370097746633471
    ],
    [
      49.99999999999997,
      0.6428571428571428,
      0.0005346413619196574
    ],
    [
      49.99999999999997,
      0.7142857142857142,
      0.000532744092762427
    ],
    [
      49.99999999999997,
      0.7857142857142857,
      0.0005314695226791385
    ],
    [
      49.99999999999997,
      0.8571428571428571,
      0.0005309637113346277
    ],
    [
      49.99999999999997,
      1,
      0.0005326517689218299
    ],
    [
      49.99999999999997,
      1.226851851851852,
      0.0005429746989900395
    ],
    [
      49.99999999999997,
      2.814814814814814,
      0.000614735722259815
    ],
    [
      49.99999999999997,
      7.124999999999997,
      0.0004682264300385698
    ],
    [
      49.99999999999997,
      15.51851851851851,
      0.0004631623237856569
    ],
    [
      49.99999999999997,
      29.35648148148148,
      0.0004529204517885632
    ],
    [
      49.99999999999997,
      49.99999999999997,
      0.0004509178157023511
    ]
  ],
  "input": {
    "file name": "/home/datamonkey/datamonkey-js-server/production/app/fubar/output/5df8adcec27e2160748f7e91",
    "number of sequences": 17,
    "number of sites": 1010,
    "partition count": 1,
    "trees": {
      "0": "(((((CBTLR22_3030_BP:0.2597852943768927,(DRTLR22_3030_BP:0.1179598383670362,((MATLR22_3030_BP:0.009028148112844449,CITLR22_3030_BP:0.01795310699694086)Node9:0.05782693365541108,(CCTLR22_3030_BP:0.04171127716233751,CATLR22_3030_BP:0.03906966318934603)Node12:0.03273431309812173)Node8:0.03311933357746805)Node6:0.1485327602781237)Node4:0.1964042297256427,(SSTLR22_3030_BP:0.03408548490745225,OMTLR22_3030_BP:0.03287142922315099)Node15:0.2310749229115348)Node3:0.1016403166645692,GMTLR22_3030_BP:0.2921247866991988)Node2:0.1011191396040562,(SATLR22_3030_BP:0.1537020662751575,MMTLR22_3030_BP:0.121437933253907)Node19:0.006829839746452071)Node1:0.003922324147839704,((((SLTLR22_3030_BP:0.06689451919391623,TOTLR22_3030_BP:0.07025701629823999)Node25:0.01853147448500153,LCTLR22_3030_BP:0.07757611291072251)Node24:0.0002952869856157614,SMTLR22_3030_BP:0.1002588015753119)Node23:0.03486742302371888,LMTLR22_3030_BP:0.1048540198378963)Node22:0.00438103035303046,ECTLR22_3030_BP:0.1279941498302689)"
    }
  },
  "posterior": {
    "0": {
      "0": [
        [
          0.004767466520739246,
          0.002642265664248387,
          0.001583054749265947,
          0.0009797118200448255,
          0.0006166822694470364,
          0.0003926818277398205,
          0.0002524852621380375,
          0.0001638242741796732,
          0.0001072464763676147,
          0.00007083371516777585,
          0.00004720356954547317,
          0.00003174148883735292,
          0.00002153932175256923,
          0.00001019324634012224,
          0.000003339821338050982,
          5.306989387187931e-9,
          1.729946468519093e-13,
          1.674274885852364e-16,
          4.893371176131446e-18,
          7.281091983887758e-19,
          0.004722564763435542,
          0.002689100473074926,
          0.001634303932944966,
          0.001022191060662192,
          0.0006493884278132696,
          0.0004169668540294377,
          0.000270086931177004,
          0.0001763641255789639,
          0.0001160769365309121,
          0.00007701010355874584,
          0.00005151225968186317,
          0.00003474958292304094,
          0.00002364662261614527,
          0.00001124566441703292,
          0.000003711430012369027,
          5.815598611105493e-9,
          1.636531697522913e-13,
          1.589818036605148e-16,
          4.761280362377825e-18,
          7.202098828242324e-19,
          0.004827203570790971,
          0.002798920301861885,
          0.001716101017519356,
          0.001080438785364459,
          0.0006906374016678546,
          0.0004461127427143827,
          0.0002905936494722054,
          0.0001907189574015851,
          0.0001260834604253341,
          0.00008397054030702815,
          0.000056355391034315,
          0.00003812863977416221,
          0.00002601549589106183,
          0.00001243373798090811,
          0.000004135987916251244,
          6.392433997300832e-9,
          1.550819691147519e-13,
          1.511549563158254e-16,
          4.63444993952553e-18,
          7.125105759979615e-19,
          0.005063345121491979,
          0.002971060042541809,
          0.001830223842965594,
          0.001156247555257402,
          0.0007418039178797307,
          0.0004810806336494982,
          0.0003146510158622995,
          0.0002073164010601822,
          0.0001375497769834322,
          0.0000919053626673717,
          0.00006186271006654746,
          0.00004196871704373352,
          0.00002870961243494681,
          0.00001379100661623428,
          0.000004627221444275998,
          7.048793952841149e-9,
          1.471987687541388e-13,
          1.438904348617652e-16,
          4.512614918399635e-18,
          7.050049692055541e-19,
          0.005426110924710118,
          0.003207945508343941,
          0.001979221847846556,
          0.001251552498538023,
          0.0008042582673365671,
          0.0005228124299841848,
          0.0003428968928482095,
          0.000226586726826413,
          0.0001507675612997022,
          0.0001010145406208454,
          0.00006817341156728432,
          0.00004636837240621111,
          0.00003179999409091138,
          0.00001535628565674664,
          0.00000520196723074608,
          7.798632480657567e-9,
          1.399318730954852e-13,
          1.371376478581673e-16,
          4.395526782161415e-18,
          6.976869885454326e-19,
          0.005921333008615389,
          0.003515640986186177,
          0.002167026043082694,
          0.001368839544393434,
          0.0008796070179072454,
          0.0005723649964960156,
          0.000376034667284534,
          0.0002490030448982136,
          0.0001660590845971041,
          0.0001115209999577794,
          0.00007544441708085411,
          0.00005144013104581828,
          0.00003536885360483484,
          0.00001717589647995017,
          0.000005881453010428309,
          8.65929543390386e-9,
          1.332186302278247e-13,
          1.308512443107498e-16,
          4.282952253045705e-18,
          6.905507848116765e-19,
          0.006564796128309971,
          0.003904359334569001,
          0.002399381290548307,
          0.001511428329874935,
          0.0009698658875444625,
          0.000631012328917126,
          0.0004148928978685319,
          0.0002751163930187125,
          0.000183798393308105,
          0.0001236839385354972,
          0.00008385918813782198,
          0.00005731665632536078,
          0.00003951416290031067,
          0.00001930656303883943,
          0.000006693145075686277,
          9.652522742198044e-9,
          1.270041315379155e-13,
          1.249905176389708e-16,
          4.174672166401483e-18,
          6.835907238863769e-19,
          0.007383192839776874,
          0.00438936266640556,
          0.002684354245327577,
          0.001683757304084913,
          0.001077624451893212,
          0.0007003423719327883,
          0.0004604830236896481,
          0.0003055908485784174,
          0.0002044333657134868,
          0.0001378132970826718,
          0.00009363772655686885,
          0.00006415805583683814,
          0.00004435528771482885,
          0.00002181926414268548,
          0.000007673480968250559,
          1.080583043694279e-8,
          1.212401124385773e-13,
          1.195188824044593e-16,
          4.070480441594535e-18,
          6.768013776042507e-19,
          0.00841696356584444,
          0.004992529760950608,
          0.003033069330504248,
          0.001891749054183735,
          0.001206241593476504,
          0.0007823674924682351,
          0.0005140643627614248,
          0.0003412432252302151,
          0.0002285110100850106,
          0.0001542867176167091,
          0.0001050486086634692,
          0.0000721609406065397,
          0.00005004020202307696,
          0.00002480450738341564,
          0.000008872043806913762,
          1.215444629979148e-8,
          1.158840229275068e-13,
          1.144034143378361e-16,
          3.970183140434201e-18,
          6.701775150621034e-19,
          0.009725693956102656,
          0.005744961698405237,
          0.003460830886460741,
          0.002143327002859461,
          0.001360105741497055,
          0.0008796654632334982,
          0.0005772249532310856,
          0.0003830918500134878,
          0.0002567085129274645,
          0.0001735705229823601,
          0.0001184241101544441,
          0.00008157006731018375,
          0.000056755015482435,
          0.00002837975534755513,
          0.00001035817554447367,
          1.374407035934976e-8,
          1.108982410141423e-13,
          1.096144455151854e-16,
          3.873597604757018e-18,
          6.637140943488837e-19,
          0.01139760680765125,
          0.006691281832404404,
          0.003988868041094942,
          0.002449176472140786,
          0.001545000638574425,
          0.0009955702494614832,
          0.0006519879109535269,
          0.0004324195577365284,
          0.0002898729805499163,
          0.0001962465910525422,
          0.0001341797803756343,
          0.00009269369198808064,
          0.0000647368676596829,
          0.00003270016717804276,
          0.00001223189521239205,
          1.563489423062541e-8,
          1.062494060782721e-13,
          1.051252076529638e-16,
          3.780551665683451e-18,
          6.574062546728168e-19,
          0.01356636461369299,
          0.007896874695273403,
          0.004647109269857336,
          0.002823895910303647,
          0.001768635684285112,
          0.001134438967390271,
          0.0007409560074861591,
          0.0004908574937712478,
          0.0003290736256949565,
          0.0002230475406935876,
          0.0001528402742382485,
          0.0001059242066516814,
          0.00007429173514530104,
          0.00003797455908291627,
          0.00001464280909126551,
          1.790759411265368e-8,
          1.019078528208564e-13,
          1.009115174431192e-16,
          3.690882917817032e-18,
          6.512493088640864e-19,
          0.01644206761676105,
          0.009460546590683261,
          0.005478733128734192,
          0.00328778609751433,
          0.002041434756902734,
          0.001302034601922217,
          0.0008475126332766334,
          0.0005604987873217117,
          0.0003756714267107758,
          0.0002549034523614888,
          0.00017507390289317,
          0.000121766289913639,
          0.00008581946950485086,
          0.00004448980487256915,
          0.00001782479655163479,
          2.067251447413825e-8,
          9.784712959258083e-14,
          9.69514986650892e-17,
          3.604438052364517e-18,
          6.452387362321114e-19,
          0.02597244846900881,
          0.01438739743782028,
          0.00795391698744544,
          0.004611932068348324,
          0.002797711053277538,
          0.001757134887197057,
          0.00113266095472389,
          0.0007450742716883893,
          0.0004985593394753922,
          0.0003388851980193871,
          0.000233948724260199,
          0.0001641139178427591,
          0.0001170935055154638,
          0.00006303613144434855,
          0.00002834747533075536,
          2.836522449761659e-8,
          9.047602935885729e-14,
          8.971506014950072e-17,
          3.440648584862655e-18,
          6.336394196115015e-19,
          0.0829499194629929,
          0.03770982957647986,
          0.01741863443629885,
          0.009041046941185423,
          0.005120766301276758,
          0.003076989275885583,
          0.001927390379780859,
          0.001246147580757742,
          0.0008274332253792911,
          0.0005630907760112433,
          0.0003927021091976564,
          0.0002810229817913828,
          0.0002068731828299514,
          0.0001242908401097028,
          0.00009216376333809783,
          5.28754058857786e-8,
          8.050411948563658e-14,
          7.982055120628821e-17,
          3.203299735999184e-18,
          6.163071830562344e-19,
          0.1936482573270259,
          0.1279727376184121,
          0.06955511700638471,
          0.03512875876689131,
          0.01755595290331023,
          0.009042436842803153,
          0.004892938548878519,
          0.002795813653624404,
          0.001685154264904994,
          0.001068535968109817,
          0.0007112577223007914,
          0.0004968008405457463,
          0.000365009513198796,
          0.0002378665162521112,
          0.001058981296469293,
          2.024333378493245e-7,
          4.315976942647369e-14,
          4.135878856532584e-17,
          2.086557714066236e-18,
          5.240372370137247e-19,
          0.005512811035905825,
          0.00379891452815798,
          0.002573679066776127,
          0.001711566132604142,
          0.001120112906893014,
          0.0007250905262632892,
          0.0004670904021698486,
          0.0003010791783828371,
          0.0001950286366780068,
          0.0001273329875551432,
          0.00008394486529057123,
          0.00005593225941317043,
          0.000037677460993437,
          0.00001765577249722794,
          0.000005736624806150365,
          4.226646322428915e-9,
          1.856929957507152e-14,
          1.444326117531295e-17,
          1.015814401842464e-18,
          4.054894975549093e-19,
          0.003617777112448397,
          0.002441338801106679,
          0.001620421013600592,
          0.001064277074536893,
          0.0006942358094499539,
          0.0004509197134989831,
          0.000292292330280999,
          0.0001895050237280498,
          0.0001231416589757846,
          0.00008034083757823407,
          0.00005269963249658618,
          0.00003478791042850948,
          0.00002312280164401117,
          0.00001043608618831053,
          0.000003118360597818179,
          1.575542259300102e-9,
          1.020898686667652e-14,
          5.957337593517843e-18,
          5.778141193464788e-19,
          3.350723855863138e-19,
          0.003311779815833909,
          0.002229889702887947,
          0.001460910993070787,
          0.000946760632572354,
          0.0006118564481195861,
          0.0003955654982992289,
          0.0002560950403887205,
          0.0001661112812886697,
          0.0001079978190190868,
          0.00007042078168905254,
          0.0000460816454818145,
          0.0000302791712799129,
          0.00001998677418015257,
          0.00000883755232645795,
          0.000002518677887473408,
          1.012774630550661e-9,
          7.124355724381276e-15,
          3.561346686196326e-18,
          4.367792236974679e-19,
          3.059444793969968e-19,
          0.00321100826759978,
          0.002168458318355292,
          0.001415492987378686,
          0.0009123864113127018,
          0.0005868823822036589,
          0.0003781821787718467,
          0.0002443439682228211,
          0.0001582782033283905,
          0.0001027799388758271,
          0.00006691180350875222,
          0.00004368431640483625,
          0.00002861121868897115,
          0.00001880581256660838,
          0.000008220733235724378,
          0.000002285709554683792,
          8.213028860278857e-10,
          5.759696175156575e-15,
          2.788437535919261e-18,
          3.918366257630923e-19,
          2.959536904922863e-19
        ]
      ],
      "1": [
        [
          0.0007815922054269231,
          0.0006710649525417866,
          0.000621062486602165,
          0.0005919689824092742,
          0.0005721168609280868,
          0.0005575668376840312,
          0.0005468662202072603,
          0.0005394006341544862,
          0.0005348646792624186,
          0.0005330964988011535,
          0.0005340205725357087,
          0.0005376171435728998,
          0.0005438971934799846,
          0.0005645742060067133,
          0.0006192228673102375,
          0.0009446940409236607,
          0.0005205863636723942,
          0.0004444089784853237,
          0.0004459995925814269,
          0.0004485352767734003,
          0.0007742308818883355,
          0.000682963494985762,
          0.0006411832246766503,
          0.0006176694197216431,
          0.0006025198256076124,
          0.0005921459252233465,
          0.0005851344621779472,
          0.0005808925955275232,
          0.0005791819590078175,
          0.0005799481017149953,
          0.0005832430726386898,
          0.0005891766855408064,
          0.000597879586188434,
          0.0006240568210123162,
          0.0006903783926244362,
          0.001061271723124625,
          0.0005221335792714132,
          0.0004449043705338407,
          0.0004461792544845254,
          0.0004485859379258578,
          0.0007913856696269365,
          0.0007108588055080414,
          0.0006732897378493764,
          0.0006529008760584222,
          0.0006408548933029103,
          0.0006336387357188466,
          0.0006297140184019571,
          0.0006283896111783671,
          0.0006294066550049515,
          0.0006327590242886737,
          0.0006385908794651198,
          0.0006471238952222712,
          0.0006586029378734596,
          0.0006912750196917376,
          0.0007718082354745882,
          0.001195038082034048,
          0.0005237962475600966,
          0.0004453959424993868,
          0.000446354748355508,
          0.0004486356448454811,
          0.0008300993962157746,
          0.0007545822166536744,
          0.0007180803405943874,
          0.0006987480847283612,
          0.0006884000109483419,
          0.0006834136888192707,
          0.0006820083089718132,
          0.0006833065341254327,
          0.0006869628947767213,
          0.0006929737481320224,
          0.0007015475687913764,
          0.0007130046717410827,
          0.0007277018131751876,
          0.0007681317089928933,
          0.0008661603666146589,
          0.001349018164105763,
          0.0005255409203408402,
          0.0004458828517008945,
          0.0004465261814653392,
          0.0004486844192707324,
          0.0008895722678043445,
          0.0008147500790785715,
          0.0007765561266594778,
          0.0007563821207034564,
          0.0007464294276861881,
          0.0007428126233378708,
          0.0007434051510765519,
          0.000747068598235109,
          0.000753316812368562,
          0.0007621125046249996,
          0.0007737079959955713,
          0.0007885147600463928,
          0.0008070042444435361,
          0.0008568359539901865,
          0.000976694293588513,
          0.001526943240892023,
          0.0005273378029805436,
          0.000446364392789328,
          0.0004466936583346226,
          0.0004487322822808787,
          0.0009707604039038554,
          0.0008929028497314682,
          0.0008502603315215099,
          0.0008273071467118046,
          0.0008164371028413923,
          0.000813341444638043,
          0.0008154355574185271,
          0.0008212439473060223,
          0.0008300897537338273,
          0.0008418719191039843,
          0.0008568725271272305,
          0.0008755932381100875,
          0.000898630037705948,
          0.0009600295634424724,
          0.001107529334665025,
          0.001733452601288681,
          0.0005291605666001227,
          0.0004468399793243458,
          0.0004468572807432093,
          0.0004487792543221565,
          0.001076251602771255,
          0.0009916346707650335,
          0.0009414480017708991,
          0.0009135314830756389,
          0.0009002972651619794,
          0.0008968154262104814,
          0.000899903226487527,
          0.000907659552122383,
          0.0009191644237096885,
          0.0009342259470690097,
          0.0009531477542848116,
          0.0009765284804692787,
          0.00100510823686904,
          0.001080952127113842,
          0.001264003593818331,
          0.00197436764889776,
          0.000530986135353986,
          0.0004473091277781696,
          0.000447017147751999,
          0.0004488253552324359,
          0.001210421918985741,
          0.001114822153288072,
          0.001053285372521202,
          0.001017740052992416,
          0.001000417475465525,
          0.0009954970292972147,
          0.0009990099931729746,
          0.001008517418998607,
          0.001022795683305453,
          0.001041535857039528,
          0.001065061118032368,
          0.001094084010731972,
          0.0011295224553853,
          0.001223661090187295,
          0.001453205800898418,
          0.00225706959085891,
          0.0005327944620364725,
          0.0004477714436434076,
          0.0004471733557347593,
          0.0004488706042649952,
          0.001379901272050533,
          0.001268022505487406,
          0.001190138743908517,
          0.001143515365226814,
          0.001119920306325166,
          0.001112253246723179,
          0.001115497250086673,
          0.001126526131193965,
          0.001143737826125939,
          0.0011666793536564,
          0.001195699116385843,
          0.001231654872681019,
          0.001275697325043035,
          0.001393333540372355,
          0.001684788497817377,
          0.002591028443492717,
          0.0005345683004778117,
          0.0004482266093655509,
          0.0004473259984179764,
          0.0004489150201109215,
          0.001594458305137477,
          0.001459135364591925,
          0.001358014922712706,
          0.001295650058487354,
          0.00126288526776841,
          0.001250756449740529,
          0.001252821917775228,
          0.001265062590630197,
          0.001285400926422373,
          0.001313210494089589,
          0.001348881221392803,
          0.001393468840185802,
          0.001448445022291463,
          0.001596691569609371,
          0.001972257020060436,
          0.002988557806520162,
          0.0005362929801224289,
          0.0004486743738588553,
          0.0004474751669270812,
          0.0004489586209205316,
          0.001868556517938533,
          0.001699494985589282,
          0.001565246070724562,
          0.001480607253386853,
          0.001434688839013455,
          0.001415756209901391,
          0.001415388005985281,
          0.00142838097807023,
          0.001452051067109041,
          0.001485564670769463,
          0.001529385126684645,
          0.001584851978787446,
          0.001653899161078682,
          0.001842617888963857,
          0.002335098154444059,
          0.003465914554509425,
          0.0005379561862168416,
          0.0004491145433968063,
          0.0004476209498381201,
          0.0004490014243237999,
          0.002224108924921805,
          0.002005708912186185,
          0.001823578690977196,
          0.001707216899243047,
          0.00164249749780906,
          0.001613459659636842,
          0.001608861420400638,
          0.001621890792169304,
          0.001649073350298004,
          0.001689327103390473,
          0.001743244149064191,
          0.001812585764616321,
          0.001899976128634261,
          0.00214307087285358,
          0.002802467480068814,
          0.004044939742796115,
          0.0005395477477803755,
          0.0004495469736964905,
          0.0004477634332328795,
          0.0004490434474498163,
          0.002695559965541231,
          0.002402873745662454,
          0.002149959738324085,
          0.001987758012367936,
          0.001896001041667782,
          0.001852076795849329,
          0.001840607569532511,
          0.001852534039577038,
          0.001883323040630532,
          0.001931589454869927,
          0.001998145153184389,
          0.002085394419647511,
          0.002197023982147861,
          0.002514483811585923,
          0.003419953395461241,
          0.004755575037673062,
          0.0005410594347316827,
          0.0004499715630401086,
          0.0004479027007573396,
          0.0004490847069452067,
          0.004257998077369199,
          0.003654273251009289,
          0.003121389838085251,
          0.002788572387011684,
          0.00259882964446832,
          0.002500102823735746,
          0.002460868499712879,
          0.002463971278798621,
          0.002501292106877334,
          0.002570547107961371,
          0.002673505973976448,
          0.00281515246532964,
          0.00300357652851453,
          0.003572951351542885,
          0.00546507889181872,
          0.006758408015455991,
          0.0005438188223501024,
          0.0004507969897344773,
          0.0004481719109635865,
          0.0004491649993242247,
          0.01359904893113191,
          0.009578104764254431,
          0.006836075044781825,
          0.005467359427433403,
          0.004757950631948829,
          0.004379822091853666,
          0.004190084517233158,
          0.004124563913405728,
          0.004156078065770635,
          0.004277697436525668,
          0.00449639797677989,
          0.004832264481683612,
          0.005322367955647081,
          0.007075522384034195,
          0.01789663589289776,
          0.01327214133239992,
          0.0005474176024599372,
          0.0004520425374845004,
          0.0004485751559783285,
          0.0004492866590596858,
          0.03174725357019215,
          0.03250724198434379,
          0.02730715424706356,
          0.02126077452322939,
          0.01633661605418645,
          0.0129022061635324,
          0.01067514740845463,
          0.009300082128608016,
          0.008521263514564194,
          0.008188636613983535,
          0.00823454242939665,
          0.00866113540783435,
          0.009550441120481827,
          0.013872875478946,
          0.2139354981140449,
          0.06666514256936215,
          0.0005495226090368154,
          0.0004587321148778512,
          0.0004507273079746657,
          0.000449970462220244,
          0.0009037861339794716,
          0.0009651384724645542,
          0.001011057648097134,
          0.001037377881899378,
          0.001045039324140858,
          0.00103889261474121,
          0.001025274537293132,
          0.001009963940136854,
          0.0009972526435467898,
          0.0009899071160796807,
          0.0009895262075480245,
          0.0009969527506853602,
          0.00101259847536792,
          0.001069238698013357,
          0.001229977381438722,
          0.001982483676883768,
          0.0005121103485127654,
          0.0004661781408238612,
          0.0004533038379790942,
          0.0004509138407145066,
          0.0005931088094192094,
          0.00062033158603032,
          0.0006369633810450304,
          0.0006459504684936041,
          0.0006493146767601952,
          0.0006485962516416693,
          0.0006452370066033125,
          0.0006406545162410083,
          0.0006361475274751758,
          0.0006327897900540192,
          0.0006313820284085255,
          0.000632462485928417,
          0.0006363502667242653,
          0.0006530321741782663,
          0.0007030113205852954,
          0.0009470044582419319,
          0.0004861154962807246,
          0.0004675816702216259,
          0.0004540941502529897,
          0.0004512881096212237,
          0.000542942730459842,
          0.0005666642465011226,
          0.0005745096926075804,
          0.0005751841154440479,
          0.0005732588166201161,
          0.0005705239046536641,
          0.0005675545414174536,
          0.0005645844961072525,
          0.0005618426677205341,
          0.000559615249078722,
          0.0005582072723032096,
          0.000557890661539667,
          0.0005588704411704337,
          0.0005651469216939962,
          0.0005867051354641011,
          0.0007007285701797127,
          0.0004745863701932005,
          0.0004654852249323119,
          0.0004535584367451427,
          0.0004511165411176036,
          0.0005264219523303811,
          0.0005510902097344682,
          0.0005567986668216981,
          0.0005546367662703924,
          0.0005504532166866174,
          0.000546371870304602,
          0.0005428279799491771,
          0.0005397416539961038,
          0.000537009774663339,
          0.0005346413619196436,
          0.0005327440927624112,
          0.000531469522679154,
          0.0005309637113346252,
          0.0005326517689218361,
          0.0005429746989900433,
          0.0006147357222598019,
          0.0004682264300385685,
          0.0004631623237856569,
          0.0004529204517885694,
          0.0004509178157023525
        ]
      ],
      "2": [
        [
          0.0007815922054269228,
          0.0006710649525417873,
          0.0006210624866021646,
          0.0005919689824092734,
          0.0005721168609280864,
          0.0005575668376840313,
          0.0005468662202072605,
          0.0005394006341544854,
          0.0005348646792624175,
          0.000533096498801154,
          0.0005340205725357083,
          0.000537617143572899,
          0.0005438971934799849,
          0.0005645742060067117,
          0.0006192228673102364,
          0.0009446940409236607,
          0.0005205863636723951,
          0.0004444089784853276,
          0.0004459995925814283,
          0.0004485352767733991,
          0.0007742308818883348,
          0.0006829634949857625,
          0.0006411832246766487,
          0.0006176694197216426,
          0.0006025198256076116,
          0.0005921459252233468,
          0.0005851344621779463,
          0.0005808925955275226,
          0.0005791819590078165,
          0.000579948101714996,
          0.0005832430726386891,
          0.0005891766855408067,
          0.000597879586188435,
          0.0006240568210123159,
          0.0006903783926244375,
          0.001061271723124629,
          0.00052213357927141,
          0.0004449043705338406,
          0.0004461792544845247,
          0.0004485859379258605,
          0.0007913856696269372,
          0.0007108588055080412,
          0.0006732897378493758,
          0.0006529008760584216,
          0.00064085489330291,
          0.0006336387357188457,
          0.0006297140184019569,
          0.0006283896111783678,
          0.0006294066550049504,
          0.0006327590242886746,
          0.0006385908794651204,
          0.00064712389522227,
          0.0006586029378734584,
          0.0006912750196917373,
          0.0007718082354745897,
          0.00119503808203405,
          0.0005237962475600938,
          0.0004453959424993861,
          0.0004463547483555092,
          0.000448635644845481,
          0.0008300993962157746,
          0.0007545822166536741,
          0.0007180803405943861,
          0.0006987480847283611,
          0.0006884000109483416,
          0.0006834136888192713,
          0.0006820083089718126,
          0.0006833065341254324,
          0.000686962894776721,
          0.0006929737481320219,
          0.0007015475687913755,
          0.0007130046717410819,
          0.0007277018131751874,
          0.0007681317089928923,
          0.0008661603666146594,
          0.001349018164105761,
          0.0005255409203408409,
          0.0004458828517008937,
          0.0004465261814653378,
          0.0004486844192707301,
          0.0008895722678043448,
          0.0008147500790785709,
          0.0007765561266594761,
          0.0007563821207034557,
          0.000746429427686186,
          0.0007428126233378697,
          0.0007434051510765516,
          0.0007470685982351086,
          0.0007533168123685624,
          0.0007621125046249987,
          0.0007737079959955713,
          0.0007885147600463917,
          0.0008070042444435352,
          0.0008568359539901883,
          0.0009766942935885102,
          0.001526943240892022,
          0.0005273378029805455,
          0.0004463643927893248,
          0.000446693658334623,
          0.0004487322822808765,
          0.000970760403903855,
          0.000892902849731469,
          0.000850260331521509,
          0.0008273071467118049,
          0.0008164371028413908,
          0.0008133414446380423,
          0.0008154355574185266,
          0.0008212439473060214,
          0.000830089753733827,
          0.0008418719191039857,
          0.0008568725271272302,
          0.0008755932381100869,
          0.0008986300377059465,
          0.0009600295634424732,
          0.001107529334665026,
          0.001733452601288678,
          0.0005291605666001193,
          0.0004468399793243475,
          0.0004468572807432069,
          0.000448779254322161,
          0.001076251602771255,
          0.0009916346707650341,
          0.0009414480017708981,
          0.0009135314830756391,
          0.000900297265161979,
          0.0008968154262104818,
          0.0008999032264875278,
          0.0009076595521223853,
          0.000919164423709689,
          0.0009342259470690099,
          0.0009531477542848119,
          0.0009765284804692786,
          0.00100510823686904,
          0.00108095212711384,
          0.001264003593818329,
          0.001974367648897762,
          0.0005309861353539892,
          0.0004473091277781695,
          0.0004470171477519995,
          0.0004488253552324383,
          0.00121042191898574,
          0.001114822153288073,
          0.001053285372521202,
          0.001017740052992414,
          0.001000417475465526,
          0.0009954970292972143,
          0.0009990099931729746,
          0.001008517418998605,
          0.001022795683305454,
          0.001041535857039529,
          0.001065061118032366,
          0.001094084010731975,
          0.001129522455385302,
          0.001223661090187295,
          0.001453205800898416,
          0.002257069590858906,
          0.0005327944620364754,
          0.0004477714436434043,
          0.0004471733557347587,
          0.0004488706042649939,
          0.001379901272050533,
          0.001268022505487404,
          0.001190138743908517,
          0.001143515365226814,
          0.001119920306325165,
          0.001112253246723181,
          0.001115497250086673,
          0.001126526131193964,
          0.001143737826125936,
          0.0011666793536564,
          0.001195699116385841,
          0.001231654872681018,
          0.001275697325043035,
          0.001393333540372354,
          0.001684788497817373,
          0.002591028443492723,
          0.0005345683004778083,
          0.0004482266093655523,
          0.0004473259984179779,
          0.0004489150201109205,
          0.001594458305137478,
          0.001459135364591925,
          0.001358014922712706,
          0.001295650058487353,
          0.00126288526776841,
          0.001250756449740528,
          0.001252821917775228,
          0.001265062590630196,
          0.001285400926422373,
          0.001313210494089588,
          0.0013488812213928,
          0.001393468840185801,
          0.001448445022291462,
          0.001596691569609371,
          0.001972257020060434,
          0.00298855780652017,
          0.0005362929801224315,
          0.0004486743738588547,
          0.0004474751669270831,
          0.0004489586209205293,
          0.001868556517938531,
          0.001699494985589283,
          0.001565246070724562,
          0.001480607253386853,
          0.001434688839013457,
          0.001415756209901389,
          0.00141538800598528,
          0.00142838097807023,
          0.001452051067109041,
          0.001485564670769462,
          0.001529385126684646,
          0.001584851978787447,
          0.001653899161078681,
          0.001842617888963856,
          0.00233509815444406,
          0.003465914554509437,
          0.000537956186216842,
          0.0004491145433968047,
          0.0004476209498381175,
          0.0004490014243237989,
          0.002224108924921807,
          0.002005708912186188,
          0.001823578690977199,
          0.001707216899243052,
          0.00164249749780906,
          0.001613459659636841,
          0.001608861420400641,
          0.001621890792169303,
          0.001649073350298001,
          0.001689327103390471,
          0.001743244149064191,
          0.001812585764616325,
          0.001899976128634264,
          0.002143070872853575,
          0.002802467480068808,
          0.004044939742796134,
          0.0005395477477803731,
          0.0004495469736964933,
          0.0004477634332328801,
          0.0004490434474498145,
          0.002695559965541233,
          0.002402873745662457,
          0.002149959738324084,
          0.001987758012367934,
          0.001896001041667783,
          0.001852076795849332,
          0.001840607569532511,
          0.001852534039577035,
          0.00188332304063053,
          0.001931589454869925,
          0.00199814515318439,
          0.00208539441964751,
          0.002197023982147863,
          0.002514483811585926,
          0.003419953395461234,
          0.004755575037673067,
          0.0005410594347316856,
          0.000449971563040108,
          0.000447902700757337,
          0.0004490847069452106,
          0.004257998077369192,
          0.003654273251009295,
          0.003121389838085251,
          0.002788572387011678,
          0.002598829644468319,
          0.002500102823735747,
          0.002460868499712877,
          0.002463971278798618,
          0.002501292106877334,
          0.002570547107961368,
          0.002673505973976448,
          0.002815152465329643,
          0.00300357652851453,
          0.003572951351542871,
          0.005465078891818695,
          0.006758408015455983,
          0.0005438188223501021,
          0.0004507969897344816,
          0.0004481719109635862,
          0.0004491649993242203,
          0.01359904893113194,
          0.009578104764254431,
          0.006836075044781822,
          0.005467359427433403,
          0.004757950631948837,
          0.00437982209185366,
          0.00419008451723317,
          0.004124563913405728,
          0.00415607806577062,
          0.004277697436525659,
          0.004496397976779891,
          0.004832264481683616,
          0.005322367955647093,
          0.007075522384034204,
          0.0178966358928977,
          0.01327214133239991,
          0.0005474176024599378,
          0.0004520425374845043,
          0.0004485751559783273,
          0.0004492866590596829,
          0.03174725357019215,
          0.03250724198434368,
          0.02730715424706359,
          0.02126077452322954,
          0.01633661605418642,
          0.0129022061635324,
          0.01067514740845465,
          0.009300082128607992,
          0.00852126351456418,
          0.0081886366139835,
          0.008234542429396629,
          0.008661135407834333,
          0.00955044112048184,
          0.01387287547894602,
          0.2139354981140452,
          0.0666651425693622,
          0.0005495226090368115,
          0.0004587321148778491,
          0.0004507273079746664,
          0.0004499704622202402,
          0.0009037861339794833,
          0.0009651384724645658,
          0.001011057648097144,
          0.001037377881899383,
          0.001045039324140864,
          0.001038892614741207,
          0.001025274537293131,
          0.001009963940136858,
          0.000997252643546797,
          0.0009899071160796799,
          0.0009895262075480253,
          0.0009969527506853623,
          0.001012598475367915,
          0.001069238698013356,
          0.001229977381438727,
          0.001982483676883765,
          0.000512110348512764,
          0.0004661781408238618,
          0.0004533038379790941,
          0.0004509138407145038,
          0.0005931088094192031,
          0.0006203315860303124,
          0.0006369633810450155,
          0.0006459504684936027,
          0.000649314676760203,
          0.0006485962516416774,
          0.0006452370066033191,
          0.0006406545162410146,
          0.0006361475274751626,
          0.0006327897900540201,
          0.0006313820284085208,
          0.0006324624859284173,
          0.0006363502667242696,
          0.0006530321741782765,
          0.0007030113205852974,
          0.0009470044582419343,
          0.0004861154962807236,
          0.0004675816702216244,
          0.0004540941502529901,
          0.0004512881096212219,
          0.0005429427304598439,
          0.0005666642465011435,
          0.0005745096926076015,
          0.0005751841154440653,
          0.0005732588166201228,
          0.000570523904653696,
          0.0005675545414174705,
          0.0005645844961072655,
          0.00056184266772054,
          0.0005596152490787532,
          0.0005582072723032163,
          0.0005578906615396676,
          0.0005588704411704369,
          0.0005651469216940029,
          0.0005867051354641059,
          0.0007007285701797111,
          0.0004745863701932049,
          0.0004654852249323096,
          0.000453558436745141,
          0.0004511165411176039,
          0.0005264219523303919,
          0.0005510902097345263,
          0.0005567986668217342,
          0.0005546367662704226,
          0.0005504532166866001,
          0.0005463718703046089,
          0.0005428279799491682,
          0.0005397416539961228,
          0.0005370097746633328,
          0.0005346413619196726,
          0.000532744092762413,
          0.0005314695226791479,
          0.0005309637113346425,
          0.0005326517689218422,
          0.0005429746989900358,
          0.000614735722259815,
          0.0004682264300385656,
          0.0004631623237856548,
          0.0004529204517885674,
          0.0004509178157023527
        ]
      ],
      "3": [
        [
          0.0007815922054269232,
          0.0006710649525417875,
          0.0006210624866021647,
          0.000591968982409274,
          0.0005721168609280872,
          0.0005575668376840318,
          0.0005468662202072609,
          0.0005394006341544856,
          0.0005348646792624184,
          0.0005330964988011543,
          0.0005340205725357088,
          0.0005376171435728993,
          0.0005438971934799854,
          0.0005645742060067122,
          0.0006192228673102376,
          0.0009446940409236617,
          0.000520586363672397,
          0.0004444089784853242,
          0.0004459995925814292,
          0.000448535276773401,
          0.0007742308818883356,
          0.0006829634949857626,
          0.0006411832246766495,
          0.0006176694197216427,
          0.0006025198256076123,
          0.0005921459252233473,
          0.0005851344621779472,
          0.0005808925955275234,
          0.0005791819590078171,
          0.0005799481017149959,
          0.0005832430726386898,
          0.0005891766855408067,
          0.0005978795861884343,
          0.000624056821012316,
          0.0006903783926244379,
          0.001061271723124628,
          0.0005221335792714101,
          0.0004449043705338409,
          0.0004461792544845241,
          0.000448585937925857,
          0.0007913856696269372,
          0.0007108588055080423,
          0.0006732897378493757,
          0.0006529008760584227,
          0.0006408548933029109,
          0.0006336387357188456,
          0.000629714018401957,
          0.0006283896111783685,
          0.0006294066550049509,
          0.0006327590242886752,
          0.0006385908794651212,
          0.0006471238952222692,
          0.0006586029378734588,
          0.0006912750196917386,
          0.0007718082354745908,
          0.00119503808203405,
          0.0005237962475600943,
          0.0004453959424993874,
          0.0004463547483555106,
          0.000448635644845482,
          0.0008300993962157741,
          0.000754582216653676,
          0.0007180803405943862,
          0.0006987480847283613,
          0.0006884000109483419,
          0.000683413688819273,
          0.0006820083089718135,
          0.0006833065341254342,
          0.0006869628947767217,
          0.0006929737481320222,
          0.0007015475687913766,
          0.0007130046717410826,
          0.0007277018131751875,
          0.0007681317089928932,
          0.0008661603666146599,
          0.001349018164105768,
          0.0005255409203408387,
          0.0004458828517008944,
          0.0004465261814653406,
          0.0004486844192707344,
          0.0008895722678043456,
          0.0008147500790785718,
          0.0007765561266594781,
          0.0007563821207034569,
          0.0007464294276861872,
          0.0007428126233378706,
          0.0007434051510765524,
          0.00074706859823511,
          0.0007533168123685618,
          0.0007621125046249995,
          0.0007737079959955715,
          0.000788514760046392,
          0.0008070042444435352,
          0.0008568359539901894,
          0.0009766942935885126,
          0.001526943240892022,
          0.0005273378029805456,
          0.0004463643927893295,
          0.0004466936583346235,
          0.0004487322822808792,
          0.0009707604039038547,
          0.000892902849731468,
          0.0008502603315215098,
          0.000827307146711806,
          0.0008164371028413907,
          0.000813341444638042,
          0.0008154355574185286,
          0.0008212439473060227,
          0.0008300897537338272,
          0.0008418719191039849,
          0.000856872527127231,
          0.0008755932381100875,
          0.000898630037705948,
          0.0009600295634424751,
          0.001107529334665025,
          0.00173345260128868,
          0.0005291605666001216,
          0.0004468399793243451,
          0.0004468572807432062,
          0.0004487792543221567,
          0.001076251602771255,
          0.0009916346707650333,
          0.0009414480017709002,
          0.0009135314830756397,
          0.0009002972651619788,
          0.0008968154262104821,
          0.0008999032264875273,
          0.0009076595521223844,
          0.0009191644237096888,
          0.0009342259470690115,
          0.0009531477542848126,
          0.0009765284804692806,
          0.001005108236869042,
          0.001080952127113841,
          0.001264003593818331,
          0.00197436764889776,
          0.0005309861353539842,
          0.0004473091277781685,
          0.0004470171477519988,
          0.0004488253552324356,
          0.001210421918985741,
          0.001114822153288072,
          0.001053285372521203,
          0.001017740052992416,
          0.001000417475465527,
          0.0009954970292972171,
          0.0009990099931729756,
          0.001008517418998607,
          0.001022795683305455,
          0.001041535857039529,
          0.001065061118032367,
          0.001094084010731974,
          0.001129522455385304,
          0.001223661090187294,
          0.00145320580089842,
          0.002257069590858913,
          0.0005327944620364755,
          0.0004477714436434055,
          0.0004471733557347581,
          0.0004488706042649951,
          0.001379901272050532,
          0.001268022505487407,
          0.00119013874390852,
          0.001143515365226815,
          0.001119920306325168,
          0.001112253246723181,
          0.001115497250086675,
          0.001126526131193965,
          0.001143737826125938,
          0.001166679353656401,
          0.001195699116385842,
          0.001231654872681022,
          0.001275697325043036,
          0.001393333540372355,
          0.001684788497817376,
          0.002591028443492719,
          0.0005345683004778096,
          0.0004482266093655523,
          0.0004473259984179755,
          0.0004489150201109222,
          0.00159445830513748,
          0.001459135364591928,
          0.001358014922712706,
          0.001295650058487354,
          0.001262885267768411,
          0.00125075644974053,
          0.001252821917775228,
          0.001265062590630196,
          0.001285400926422375,
          0.00131321049408959,
          0.001348881221392801,
          0.001393468840185805,
          0.001448445022291464,
          0.001596691569609376,
          0.001972257020060438,
          0.002988557806520168,
          0.0005362929801224292,
          0.0004486743738588563,
          0.0004474751669270816,
          0.0004489586209205308,
          0.00186855651793853,
          0.001699494985589285,
          0.001565246070724562,
          0.001480607253386855,
          0.001434688839013454,
          0.00141575620990139,
          0.001415388005985282,
          0.00142838097807023,
          0.001452051067109042,
          0.001485564670769462,
          0.001529385126684645,
          0.00158485197878745,
          0.001653899161078684,
          0.001842617888963856,
          0.002335098154444059,
          0.003465914554509436,
          0.0005379561862168448,
          0.0004491145433968055,
          0.0004476209498381189,
          0.0004490014243237988,
          0.002224108924921805,
          0.002005708912186189,
          0.001823578690977197,
          0.001707216899243047,
          0.001642497497809065,
          0.001613459659636845,
          0.00160886142040064,
          0.001621890792169304,
          0.001649073350298001,
          0.001689327103390473,
          0.001743244149064191,
          0.001812585764616326,
          0.001899976128634261,
          0.002143070872853576,
          0.002802467480068811,
          0.004044939742796121,
          0.0005395477477803738,
          0.0004495469736964902,
          0.0004477634332328809,
          0.000449043447449817,
          0.002695559965541233,
          0.00240287374566246,
          0.002149959738324084,
          0.001987758012367937,
          0.001896001041667785,
          0.001852076795849335,
          0.001840607569532512,
          0.001852534039577041,
          0.001883323040630532,
          0.001931589454869926,
          0.00199814515318439,
          0.002085394419647516,
          0.00219702398214786,
          0.002514483811585927,
          0.003419953395461242,
          0.00475557503767307,
          0.0005410594347316824,
          0.0004499715630401103,
          0.000447902700757338,
          0.0004490847069452067,
          0.004257998077369195,
          0.003654273251009296,
          0.003121389838085251,
          0.002788572387011681,
          0.002598829644468322,
          0.002500102823735746,
          0.00246086849971288,
          0.002463971278798623,
          0.00250129210687734,
          0.002570547107961375,
          0.002673505973976457,
          0.002815152465329642,
          0.003003576528514531,
          0.003572951351542881,
          0.005465078891818703,
          0.006758408015456003,
          0.0005438188223501053,
          0.0004507969897344776,
          0.0004481719109635876,
          0.0004491649993242257,
          0.01359904893113193,
          0.009578104764254438,
          0.006836075044781835,
          0.005467359427433411,
          0.004757950631948831,
          0.004379822091853672,
          0.004190084517233166,
          0.004124563913405735,
          0.004156078065770633,
          0.004277697436525668,
          0.004496397976779894,
          0.004832264481683615,
          0.005322367955647083,
          0.007075522384034198,
          0.01789663589289774,
          0.0132721413323999,
          0.0005474176024599383,
          0.0004520425374845017,
          0.0004485751559783297,
          0.0004492866590596838,
          0.03174725357019211,
          0.03250724198434371,
          0.02730715424706351,
          0.02126077452322957,
          0.01633661605418643,
          0.01290220616353237,
          0.01067514740845464,
          0.00930008212860797,
          0.008521263514564196,
          0.008188636613983526,
          0.008234542429396644,
          0.008661135407834347,
          0.009550441120481838,
          0.01387287547894601,
          0.2139354981140452,
          0.06666514256936222,
          0.0005495226090368145,
          0.0004587321148778508,
          0.0004507273079746645,
          0.0004499704622202426,
          0.0009037861339794743,
          0.0009651384724645648,
          0.001011057648097138,
          0.001037377881899384,
          0.001045039324140863,
          0.001038892614741207,
          0.001025274537293133,
          0.001009963940136856,
          0.0009972526435467963,
          0.0009899071160796747,
          0.0009895262075480266,
          0.0009969527506853623,
          0.001012598475367914,
          0.001069238698013359,
          0.00122997738143873,
          0.001982483676883765,
          0.0005121103485127638,
          0.0004661781408238611,
          0.0004533038379790943,
          0.0004509138407145059,
          0.000593108809419209,
          0.0006203315860303153,
          0.0006369633810450203,
          0.0006459504684935953,
          0.0006493146767602014,
          0.0006485962516416781,
          0.0006452370066033156,
          0.0006406545162410111,
          0.0006361475274751638,
          0.0006327897900540195,
          0.0006313820284085189,
          0.0006324624859284126,
          0.0006363502667242658,
          0.0006530321741782725,
          0.0007030113205852901,
          0.0009470044582419308,
          0.0004861154962807261,
          0.0004675816702216245,
          0.0004540941502529914,
          0.0004512881096212235,
          0.0005429427304598276,
          0.0005666642465011372,
          0.000574509692607582,
          0.0005751841154440528,
          0.0005732588166201166,
          0.000570523904653671,
          0.00056755454141747,
          0.0005645844961072458,
          0.0005618426677205403,
          0.0005596152490787401,
          0.0005582072723032058,
          0.000557890661539678,
          0.0005588704411704348,
          0.0005651469216939915,
          0.0005867051354641054,
          0.00070072857017971,
          0.0004745863701932054,
          0.00046548522493231,
          0.0004535584367451426,
          0.0004511165411176047,
          0.0005264219523303899,
          0.0005510902097345076,
          0.0005567986668217207,
          0.0005546367662703715,
          0.0005504532166866107,
          0.0005463718703046102,
          0.0005428279799491488,
          0.0005397416539961105,
          0.0005370097746633365,
          0.0005346413619196537,
          0.0005327440927624111,
          0.0005314695226791461,
          0.0005309637113346204,
          0.0005326517689218331,
          0.0005429746989900372,
          0.0006147357222598102,
          0.000468226430038567,
          0.0004631623237856561,
          0.0004529204517885685,
          0.000450917815702353
        ]
      ],
      "4": [
        [
          0.0007815922054269237,
          0.0006710649525417877,
          0.000621062486602165,
          0.0005919689824092733,
          0.0005721168609280866,
          0.0005575668376840322,
          0.0005468662202072614,
          0.0005394006341544866,
          0.0005348646792624183,
          0.0005330964988011536,
          0.0005340205725357091,
          0.0005376171435728983,
          0.000543897193479985,
          0.0005645742060067135,
          0.000619222867310238,
          0.0009446940409236613,
          0.0005205863636723955,
          0.0004444089784853295,
          0.0004459995925814269,
          0.0004485352767733992,
          0.0007742308818883361,
          0.0006829634949857639,
          0.0006411832246766495,
          0.0006176694197216428,
          0.000602519825607612,
          0.0005921459252233482,
          0.0005851344621779472,
          0.0005808925955275226,
          0.0005791819590078177,
          0.0005799481017149963,
          0.0005832430726386905,
          0.0005891766855408069,
          0.0005978795861884354,
          0.0006240568210123179,
          0.0006903783926244402,
          0.001061271723124627,
          0.0005221335792714084,
          0.0004449043705338376,
          0.0004461792544845228,
          0.000448585937925863,
          0.0007913856696269381,
          0.0007108588055080418,
          0.0006732897378493771,
          0.0006529008760584226,
          0.0006408548933029102,
          0.0006336387357188465,
          0.0006297140184019573,
          0.0006283896111783688,
          0.0006294066550049512,
          0.000632759024288675,
          0.0006385908794651211,
          0.0006471238952222699,
          0.0006586029378734598,
          0.0006912750196917378,
          0.0007718082354745889,
          0.001195038082034049,
          0.0005237962475600963,
          0.0004453959424993872,
          0.0004463547483555086,
          0.0004486356448454848,
          0.000830099396215776,
          0.0007545822166536751,
          0.000718080340594387,
          0.0006987480847283614,
          0.0006884000109483426,
          0.0006834136888192725,
          0.0006820083089718129,
          0.0006833065341254351,
          0.0006869628947767224,
          0.000692973748132023,
          0.0007015475687913769,
          0.0007130046717410834,
          0.0007277018131751886,
          0.0007681317089928946,
          0.0008661603666146604,
          0.001349018164105765,
          0.0005255409203408399,
          0.000445882851700896,
          0.0004465261814653368,
          0.0004486844192707295,
          0.000889572267804346,
          0.0008147500790785728,
          0.000776556126659478,
          0.000756382120703458,
          0.000746429427686187,
          0.0007428126233378716,
          0.0007434051510765525,
          0.0007470685982351105,
          0.0007533168123685629,
          0.0007621125046249996,
          0.0007737079959955712,
          0.0007885147600463943,
          0.0008070042444435357,
          0.00085683595399019,
          0.0009766942935885117,
          0.001526943240892027,
          0.0005273378029805433,
          0.0004463643927893231,
          0.0004466936583346243,
          0.0004487322822808752,
          0.0009707604039038557,
          0.0008929028497314681,
          0.0008502603315215095,
          0.0008273071467118046,
          0.0008164371028413915,
          0.0008133414446380436,
          0.0008154355574185261,
          0.0008212439473060224,
          0.0008300897537338257,
          0.0008418719191039853,
          0.0008568725271272327,
          0.0008755932381100891,
          0.0008986300377059472,
          0.0009600295634424743,
          0.001107529334665025,
          0.001733452601288683,
          0.0005291605666001212,
          0.0004468399793243452,
          0.0004468572807432057,
          0.000448779254322158,
          0.001076251602771256,
          0.0009916346707650354,
          0.0009414480017709002,
          0.0009135314830756389,
          0.0009002972651619793,
          0.0008968154262104813,
          0.0008999032264875286,
          0.0009076595521223848,
          0.0009191644237096894,
          0.0009342259470690113,
          0.0009531477542848126,
          0.0009765284804692806,
          0.001005108236869042,
          0.001080952127113844,
          0.00126400359381833,
          0.001974367648897765,
          0.0005309861353539878,
          0.0004473091277781689,
          0.0004470171477520008,
          0.0004488253552324375,
          0.001210421918985741,
          0.001114822153288073,
          0.001053285372521202,
          0.001017740052992415,
          0.001000417475465527,
          0.000995497029297215,
          0.000999009993172977,
          0.001008517418998608,
          0.001022795683305456,
          0.001041535857039529,
          0.001065061118032366,
          0.001094084010731975,
          0.001129522455385304,
          0.001223661090187299,
          0.001453205800898417,
          0.002257069590858909,
          0.0005327944620364735,
          0.0004477714436434074,
          0.0004471733557347567,
          0.0004488706042649946,
          0.001379901272050533,
          0.001268022505487405,
          0.001190138743908519,
          0.001143515365226817,
          0.001119920306325166,
          0.00111225324672318,
          0.001115497250086674,
          0.001126526131193964,
          0.001143737826125939,
          0.001166679353656402,
          0.001195699116385843,
          0.001231654872681021,
          0.001275697325043038,
          0.00139333354037236,
          0.001684788497817372,
          0.002591028443492729,
          0.0005345683004778105,
          0.0004482266093655517,
          0.0004473259984179793,
          0.0004489150201109215,
          0.00159445830513748,
          0.001459135364591928,
          0.00135801492271271,
          0.001295650058487353,
          0.001262885267768412,
          0.00125075644974053,
          0.001252821917775229,
          0.001265062590630199,
          0.001285400926422375,
          0.001313210494089589,
          0.001348881221392802,
          0.001393468840185801,
          0.001448445022291463,
          0.001596691569609375,
          0.001972257020060438,
          0.002988557806520169,
          0.0005362929801224312,
          0.0004486743738588544,
          0.0004474751669270864,
          0.0004489586209205326,
          0.001868556517938531,
          0.001699494985589284,
          0.001565246070724564,
          0.001480607253386856,
          0.001434688839013455,
          0.001415756209901391,
          0.00141538800598528,
          0.00142838097807023,
          0.001452051067109042,
          0.001485564670769462,
          0.00152938512668465,
          0.001584851978787445,
          0.001653899161078681,
          0.001842617888963858,
          0.002335098154444062,
          0.003465914554509433,
          0.0005379561862168448,
          0.0004491145433968047,
          0.0004476209498381222,
          0.0004490014243237986,
          0.002224108924921804,
          0.00200570891218619,
          0.001823578690977198,
          0.001707216899243053,
          0.001642497497809063,
          0.001613459659636843,
          0.00160886142040064,
          0.001621890792169306,
          0.001649073350298004,
          0.001689327103390475,
          0.001743244149064193,
          0.001812585764616325,
          0.001899976128634263,
          0.002143070872853577,
          0.002802467480068817,
          0.004044939742796123,
          0.0005395477477803729,
          0.000449546973696489,
          0.0004477634332328767,
          0.0004490434474498145,
          0.002695559965541232,
          0.002402873745662455,
          0.002149959738324087,
          0.001987758012367936,
          0.001896001041667786,
          0.001852076795849334,
          0.001840607569532514,
          0.001852534039577038,
          0.001883323040630532,
          0.001931589454869925,
          0.001998145153184393,
          0.002085394419647516,
          0.002197023982147864,
          0.002514483811585928,
          0.003419953395461238,
          0.004755575037673074,
          0.0005410594347316844,
          0.0004499715630401058,
          0.0004479027007573413,
          0.0004490847069452094,
          0.004257998077369192,
          0.003654273251009294,
          0.003121389838085252,
          0.002788572387011682,
          0.002598829644468321,
          0.00250010282373575,
          0.002460868499712879,
          0.002463971278798626,
          0.002501292106877337,
          0.002570547107961371,
          0.00267350597397645,
          0.002815152465329641,
          0.003003576528514532,
          0.003572951351542886,
          0.005465078891818708,
          0.006758408015456002,
          0.0005438188223501042,
          0.000450796989734482,
          0.0004481719109635858,
          0.0004491649993242219,
          0.01359904893113192,
          0.00957810476425445,
          0.006836075044781826,
          0.00546735942743341,
          0.004757950631948838,
          0.004379822091853659,
          0.004190084517233165,
          0.004124563913405728,
          0.004156078065770638,
          0.004277697436525672,
          0.004496397976779895,
          0.004832264481683621,
          0.005322367955647085,
          0.007075522384034209,
          0.01789663589289776,
          0.01327214133239993,
          0.0005474176024599347,
          0.0004520425374845028,
          0.0004485751559783319,
          0.000449286659059684,
          0.0317472535701921,
          0.03250724198434381,
          0.02730715424706349,
          0.02126077452322952,
          0.01633661605418643,
          0.01290220616353235,
          0.01067514740845464,
          0.00930008212860801,
          0.008521263514564193,
          0.00818863661398352,
          0.008234542429396648,
          0.00866113540783432,
          0.009550441120481855,
          0.01387287547894606,
          0.2139354981140454,
          0.0666651425693622,
          0.0005495226090368159,
          0.0004587321148778493,
          0.0004507273079746698,
          0.0004499704622202405,
          0.0009037861339794792,
          0.0009651384724645567,
          0.001011057648097142,
          0.001037377881899379,
          0.001045039324140856,
          0.001038892614741204,
          0.001025274537293128,
          0.001009963940136854,
          0.0009972526435467937,
          0.000989907116079678,
          0.0009895262075480225,
          0.000996952750685361,
          0.001012598475367914,
          0.001069238698013355,
          0.001229977381438737,
          0.001982483676883762,
          0.0005121103485127639,
          0.0004661781408238618,
          0.000453303837979094,
          0.0004509138407145034,
          0.0005931088094192127,
          0.000620331586030319,
          0.0006369633810450184,
          0.0006459504684936055,
          0.0006493146767601899,
          0.0006485962516416753,
          0.0006452370066033125,
          0.0006406545162410003,
          0.0006361475274751574,
          0.0006327897900540123,
          0.0006313820284085235,
          0.0006324624859284113,
          0.0006363502667242684,
          0.0006530321741782681,
          0.000703011320585297,
          0.0009470044582419275,
          0.0004861154962807245,
          0.0004675816702216252,
          0.0004540941502529904,
          0.0004512881096212224,
          0.0005429427304598099,
          0.0005666642465011253,
          0.0005745096926075882,
          0.0005751841154440567,
          0.0005732588166201026,
          0.0005705239046536667,
          0.0005675545414174617,
          0.0005645844961072525,
          0.0005618426677205475,
          0.0005596152490787265,
          0.0005582072723032068,
          0.0005578906615396715,
          0.0005588704411704236,
          0.0005651469216939852,
          0.0005867051354640952,
          0.0007007285701797054,
          0.0004745863701932049,
          0.0004654852249323102,
          0.000453558436745141,
          0.0004511165411176056,
          0.000526421952330408,
          0.0005510902097344731,
          0.0005567986668216825,
          0.0005546367662703984,
          0.0005504532166866044,
          0.0005463718703045949,
          0.0005428279799491553,
          0.0005397416539961256,
          0.0005370097746633543,
          0.0005346413619196473,
          0.0005327440927624008,
          0.0005314695226791313,
          0.0005309637113346153,
          0.0005326517689218228,
          0.0005429746989900335,
          0.0006147357222598029,
          0.0004682264300385677,
          0.0004631623237856551,
          0.0004529204517885675,
          0.0004509178157023546
        ]
      ],
      "5": [
        [
          0.0007815922054269236,
          0.0006710649525417877,
          0.0006210624866021649,
          0.0005919689824092731,
          0.0005721168609280865,
          0.0005575668376840315,
          0.0005468662202072609,
          0.0005394006341544866,
          0.000534864679262418,
          0.0005330964988011535,
          0.0005340205725357091,
          0.0005376171435728991,
          0.000543897193479985,
          0.0005645742060067135,
          0.0006192228673102357,
          0.0009446940409236622,
          0.0005205863636723947,
          0.0004444089784853236,
          0.0004459995925814276,
          0.0004485352767734011,
          0.0007742308818883351,
          0.0006829634949857639,
          0.0006411832246766488,
          0.0006176694197216426,
          0.0006025198256076125,
          0.000592145925223347,
          0.0005851344621779472,
          0.0005808925955275225,
          0.0005791819590078171,
          0.0005799481017149957,
          0.0005832430726386899,
          0.0005891766855408073,
          0.0005978795861884342,
          0.0006240568210123156,
          0.0006903783926244389,
          0.001061271723124628,
          0.0005221335792714116,
          0.0004449043705338395,
          0.0004461792544845235,
          0.0004485859379258586,
          0.0007913856696269381,
          0.0007108588055080422,
          0.0006732897378493765,
          0.0006529008760584226,
          0.0006408548933029101,
          0.0006336387357188458,
          0.0006297140184019561,
          0.0006283896111783683,
          0.0006294066550049518,
          0.000632759024288675,
          0.0006385908794651205,
          0.0006471238952222704,
          0.0006586029378734598,
          0.000691275019691737,
          0.0007718082354745916,
          0.001195038082034048,
          0.0005237962475600939,
          0.0004453959424993888,
          0.0004463547483555097,
          0.0004486356448454826,
          0.0008300993962157736,
          0.0007545822166536757,
          0.0007180803405943862,
          0.0006987480847283613,
          0.0006884000109483426,
          0.0006834136888192724,
          0.0006820083089718134,
          0.0006833065341254332,
          0.0006869628947767224,
          0.0006929737481320235,
          0.000701547568791377,
          0.0007130046717410826,
          0.0007277018131751878,
          0.0007681317089928933,
          0.0008661603666146612,
          0.001349018164105765,
          0.0005255409203408385,
          0.0004458828517008936,
          0.000446526181465341,
          0.0004486844192707326,
          0.0008895722678043468,
          0.0008147500790785713,
          0.0007765561266594771,
          0.0007563821207034564,
          0.0007464294276861882,
          0.0007428126233378702,
          0.0007434051510765538,
          0.0007470685982351097,
          0.000753316812368562,
          0.0007621125046249993,
          0.0007737079959955717,
          0.0007885147600463922,
          0.0008070042444435348,
          0.0008568359539901876,
          0.0009766942935885117,
          0.001526943240892024,
          0.0005273378029805456,
          0.0004463643927893275,
          0.0004466936583346235,
          0.0004487322822808771,
          0.0009707604039038564,
          0.0008929028497314678,
          0.0008502603315215101,
          0.0008273071467118061,
          0.0008164371028413914,
          0.0008133414446380436,
          0.0008154355574185261,
          0.0008212439473060222,
          0.0008300897537338272,
          0.0008418719191039844,
          0.0008568725271272319,
          0.0008755932381100875,
          0.0008986300377059478,
          0.0009600295634424732,
          0.001107529334665028,
          0.001733452601288678,
          0.0005291605666001216,
          0.0004468399793243463,
          0.000446857280743206,
          0.000448779254322156,
          0.001076251602771256,
          0.0009916346707650354,
          0.0009414480017708991,
          0.0009135314830756397,
          0.0009002972651619791,
          0.0008968154262104821,
          0.0008999032264875284,
          0.0009076595521223845,
          0.0009191644237096893,
          0.0009342259470690104,
          0.0009531477542848142,
          0.0009765284804692795,
          0.001005108236869042,
          0.001080952127113841,
          0.001264003593818331,
          0.001974367648897763,
          0.0005309861353539874,
          0.0004473091277781688,
          0.0004470171477519991,
          0.0004488253552324358,
          0.00121042191898574,
          0.001114822153288074,
          0.0010532853725212,
          0.001017740052992417,
          0.001000417475465526,
          0.0009954970292972176,
          0.000999009993172975,
          0.001008517418998605,
          0.001022795683305456,
          0.00104153585703953,
          0.001065061118032366,
          0.001094084010731972,
          0.001129522455385305,
          0.001223661090187297,
          0.001453205800898416,
          0.002257069590858908,
          0.0005327944620364742,
          0.0004477714436434062,
          0.0004471733557347591,
          0.0004488706042649953,
          0.001379901272050533,
          0.001268022505487404,
          0.001190138743908517,
          0.001143515365226815,
          0.001119920306325167,
          0.001112253246723181,
          0.001115497250086674,
          0.001126526131193964,
          0.001143737826125939,
          0.0011666793536564,
          0.001195699116385843,
          0.00123165487268102,
          0.001275697325043035,
          0.001393333540372355,
          0.001684788497817374,
          0.002591028443492719,
          0.0005345683004778085,
          0.0004482266093655509,
          0.0004473259984179777,
          0.0004489150201109242,
          0.001594458305137482,
          0.001459135364591928,
          0.001358014922712707,
          0.001295650058487354,
          0.001262885267768411,
          0.00125075644974053,
          0.001252821917775226,
          0.001265062590630199,
          0.001285400926422372,
          0.001313210494089589,
          0.001348881221392803,
          0.001393468840185804,
          0.001448445022291464,
          0.001596691569609375,
          0.001972257020060436,
          0.002988557806520171,
          0.0005362929801224311,
          0.0004486743738588556,
          0.0004474751669270819,
          0.0004489586209205313,
          0.001868556517938533,
          0.001699494985589284,
          0.001565246070724565,
          0.001480607253386853,
          0.001434688839013457,
          0.001415756209901391,
          0.001415388005985283,
          0.001428380978070231,
          0.001452051067109043,
          0.001485564670769463,
          0.001529385126684649,
          0.001584851978787452,
          0.00165389916107868,
          0.001842617888963856,
          0.002335098154444062,
          0.003465914554509429,
          0.0005379561862168457,
          0.0004491145433968062,
          0.0004476209498381189,
          0.0004490014243238001,
          0.002224108924921804,
          0.002005708912186184,
          0.001823578690977196,
          0.001707216899243052,
          0.001642497497809061,
          0.001613459659636842,
          0.001608861420400638,
          0.001621890792169306,
          0.001649073350298003,
          0.001689327103390473,
          0.001743244149064191,
          0.001812585764616324,
          0.001899976128634266,
          0.002143070872853581,
          0.002802467480068815,
          0.004044939742796122,
          0.0005395477477803766,
          0.0004495469736964906,
          0.0004477634332328779,
          0.0004490434474498178,
          0.002695559965541231,
          0.002402873745662456,
          0.002149959738324087,
          0.001987758012367937,
          0.001896001041667786,
          0.00185207679584933,
          0.001840607569532513,
          0.00185253403957704,
          0.001883323040630532,
          0.001931589454869924,
          0.001998145153184395,
          0.002085394419647512,
          0.002197023982147862,
          0.002514483811585927,
          0.003419953395461242,
          0.004755575037673074,
          0.0005410594347316868,
          0.0004499715630401091,
          0.0004479027007573397,
          0.0004490847069452066,
          0.004257998077369188,
          0.003654273251009291,
          0.003121389838085249,
          0.002788572387011684,
          0.002598829644468316,
          0.002500102823735743,
          0.002460868499712881,
          0.00246397127879862,
          0.002501292106877336,
          0.002570547107961371,
          0.002673505973976459,
          0.002815152465329645,
          0.003003576528514529,
          0.003572951351542876,
          0.005465078891818702,
          0.006758408015456002,
          0.0005438188223501041,
          0.0004507969897344794,
          0.0004481719109635897,
          0.0004491649993242251,
          0.01359904893113193,
          0.009578104764254441,
          0.006836075044781832,
          0.005467359427433409,
          0.004757950631948824,
          0.004379822091853666,
          0.004190084517233172,
          0.004124563913405734,
          0.004156078065770634,
          0.004277697436525667,
          0.004496397976779891,
          0.004832264481683617,
          0.005322367955647085,
          0.007075522384034221,
          0.01789663589289778,
          0.01327214133239989,
          0.0005474176024599356,
          0.0004520425374845031,
          0.0004485751559783295,
          0.0004492866590596835,
          0.03174725357019209,
          0.03250724198434363,
          0.02730715424706348,
          0.02126077452322952,
          0.01633661605418639,
          0.0129022061635324,
          0.01067514740845461,
          0.009300082128608035,
          0.008521263514564191,
          0.008188636613983538,
          0.008234542429396625,
          0.008661135407834334,
          0.009550441120481847,
          0.01387287547894602,
          0.2139354981140455,
          0.06666514256936226,
          0.0005495226090368128,
          0.0004587321148778521,
          0.0004507273079746689,
          0.0004499704622202429,
          0.0009037861339794799,
          0.0009651384724645626,
          0.001011057648097142,
          0.001037377881899384,
          0.00104503932414086,
          0.001038892614741206,
          0.001025274537293132,
          0.001009963940136853,
          0.00099725264354679,
          0.0009899071160796794,
          0.000989526207548025,
          0.0009969527506853663,
          0.001012598475367915,
          0.001069238698013355,
          0.00122997738143873,
          0.001982483676883774,
          0.0005121103485127639,
          0.0004661781408238626,
          0.0004533038379790928,
          0.0004509138407145058,
          0.0005931088094192127,
          0.0006203315860303244,
          0.0006369633810450149,
          0.0006459504684935904,
          0.0006493146767601996,
          0.0006485962516416792,
          0.0006452370066033174,
          0.0006406545162410059,
          0.0006361475274751691,
          0.0006327897900540174,
          0.0006313820284085229,
          0.0006324624859284056,
          0.0006363502667242609,
          0.000653032174178268,
          0.0007030113205852956,
          0.0009470044582419298,
          0.0004861154962807248,
          0.0004675816702216254,
          0.0004540941502529911,
          0.000451288109621222,
          0.0005429427304598069,
          0.0005666642465011479,
          0.000574509692607586,
          0.0005751841154440501,
          0.0005732588166201096,
          0.0005705239046536789,
          0.0005675545414174696,
          0.0005645844961072384,
          0.000561842667720547,
          0.0005596152490787383,
          0.0005582072723032097,
          0.0005578906615396659,
          0.0005588704411704246,
          0.0005651469216939897,
          0.0005867051354640973,
          0.0007007285701797053,
          0.0004745863701932047,
          0.0004654852249323106,
          0.0004535584367451414,
          0.0004511165411176047,
          0.0005264219523304089,
          0.0005510902097345077,
          0.000556798666821713,
          0.0005546367662703993,
          0.0005504532166866122,
          0.0005463718703046264,
          0.0005428279799491587,
          0.0005397416539961352,
          0.0005370097746633488,
          0.0005346413619196434,
          0.0005327440927624136,
          0.000531469522679128,
          0.0005309637113346152,
          0.0005326517689218265,
          0.0005429746989900451,
          0.0006147357222598117,
          0.0004682264300385705,
          0.0004631623237856526,
          0.0004529204517885691,
          0.0004509178157023545
        ]
      ],
      "6": [
        [
          0.0007815922054269232,
          0.0006710649525417875,
          0.0006210624866021647,
          0.000591968982409274,
          0.0005721168609280872,
          0.0005575668376840318,
          0.0005468662202072609,
          0.0005394006341544856,
          0.0005348646792624184,
          0.0005330964988011543,
          0.0005340205725357088,
          0.0005376171435728993,
          0.0005438971934799854,
          0.0005645742060067122,
          0.0006192228673102376,
          0.0009446940409236617,
          0.000520586363672397,
          0.0004444089784853242,
          0.0004459995925814292,
          0.000448535276773401,
          0.0007742308818883356,
          0.0006829634949857626,
          0.0006411832246766495,
          0.0006176694197216427,
          0.0006025198256076123,
          0.0005921459252233473,
          0.0005851344621779472,
          0.0005808925955275234,
          0.0005791819590078171,
          0.0005799481017149959,
          0.0005832430726386898,
          0.0005891766855408067,
          0.0005978795861884343,
          0.000624056821012316,
          0.0006903783926244379,
          0.001061271723124628,
          0.0005221335792714101,
          0.0004449043705338409,
          0.0004461792544845241,
          0.000448585937925857,
          0.0007913856696269372,
          0.0007108588055080423,
          0.0006732897378493757,
          0.0006529008760584227,
          0.0006408548933029109,
          0.0006336387357188456,
          0.000629714018401957,
          0.0006283896111783685,
          0.0006294066550049509,
          0.0006327590242886752,
          0.0006385908794651212,
          0.0006471238952222692,
          0.0006586029378734588,
          0.0006912750196917386,
          0.0007718082354745908,
          0.00119503808203405,
          0.0005237962475600943,
          0.0004453959424993874,
          0.0004463547483555106,
          0.000448635644845482,
          0.0008300993962157741,
          0.000754582216653676,
          0.0007180803405943862,
          0.0006987480847283613,
          0.0006884000109483419,
          0.000683413688819273,
          0.0006820083089718135,
          0.0006833065341254342,
          0.0006869628947767217,
          0.0006929737481320222,
          0.0007015475687913766,
          0.0007130046717410826,
          0.0007277018131751875,
          0.0007681317089928932,
          0.0008661603666146599,
          0.001349018164105768,
          0.0005255409203408387,
          0.0004458828517008944,
          0.0004465261814653406,
          0.0004486844192707344,
          0.0008895722678043456,
          0.0008147500790785718,
          0.0007765561266594781,
          0.0007563821207034569,
          0.0007464294276861872,
          0.0007428126233378706,
          0.0007434051510765524,
          0.00074706859823511,
          0.0007533168123685618,
          0.0007621125046249995,
          0.0007737079959955715,
          0.000788514760046392,
          0.0008070042444435352,
          0.0008568359539901894,
          0.0009766942935885126,
          0.001526943240892022,
          0.0005273378029805456,
          0.0004463643927893295,
          0.0004466936583346235,
          0.0004487322822808792,
          0.0009707604039038547,
          0.000892902849731468,
          0.0008502603315215098,
          0.000827307146711806,
          0.0008164371028413907,
          0.000813341444638042,
          0.0008154355574185286,
          0.0008212439473060227,
          0.0008300897537338272,
          0.0008418719191039849,
          0.000856872527127231,
          0.0008755932381100875,
          0.000898630037705948,
          0.0009600295634424751,
          0.001107529334665025,
          0.00173345260128868,
          0.0005291605666001216,
          0.0004468399793243451,
          0.0004468572807432062,
          0.0004487792543221567,
          0.001076251602771255,
          0.0009916346707650333,
          0.0009414480017709002,
          0.0009135314830756397,
          0.0009002972651619788,
          0.0008968154262104821,
          0.0008999032264875273,
          0.0009076595521223844,
          0.0009191644237096888,
          0.0009342259470690115,
          0.0009531477542848126,
          0.0009765284804692806,
          0.001005108236869042,
          0.001080952127113841,
          0.001264003593818331,
          0.00197436764889776,
          0.0005309861353539842,
          0.0004473091277781685,
          0.0004470171477519988,
          0.0004488253552324356,
          0.001210421918985741,
          0.001114822153288072,
          0.001053285372521203,
          0.001017740052992416,
          0.001000417475465527,
          0.0009954970292972171,
          0.0009990099931729756,
          0.001008517418998607,
          0.001022795683305455,
          0.001041535857039529,
          0.001065061118032367,
          0.001094084010731974,
          0.001129522455385304,
          0.001223661090187294,
          0.00145320580089842,
          0.002257069590858913,
          0.0005327944620364755,
          0.0004477714436434055,
          0.0004471733557347581,
          0.0004488706042649951,
          0.001379901272050532,
          0.001268022505487407,
          0.00119013874390852,
          0.001143515365226815,
          0.001119920306325168,
          0.001112253246723181,
          0.001115497250086675,
          0.001126526131193965,
          0.001143737826125938,
          0.001166679353656401,
          0.001195699116385842,
          0.001231654872681022,
          0.001275697325043036,
          0.001393333540372355,
          0.001684788497817376,
          0.002591028443492719,
          0.0005345683004778096,
          0.0004482266093655523,
          0.0004473259984179755,
          0.0004489150201109222,
          0.00159445830513748,
          0.001459135364591928,
          0.001358014922712706,
          0.001295650058487354,
          0.001262885267768411,
          0.00125075644974053,
          0.001252821917775228,
          0.001265062590630196,
          0.001285400926422375,
          0.00131321049408959,
          0.001348881221392801,
          0.001393468840185805,
          0.001448445022291464,
          0.001596691569609376,
          0.001972257020060438,
          0.002988557806520168,
          0.0005362929801224292,
          0.0004486743738588563,
          0.0004474751669270816,
          0.0004489586209205308,
          0.00186855651793853,
          0.001699494985589285,
          0.001565246070724562,
          0.001480607253386855,
          0.001434688839013454,
          0.00141575620990139,
          0.001415388005985282,
          0.00142838097807023,
          0.001452051067109042,
          0.001485564670769462,
          0.001529385126684645,
          0.00158485197878745,
          0.001653899161078684,
          0.001842617888963856,
          0.002335098154444059,
          0.003465914554509436,
          0.0005379561862168448,
          0.0004491145433968055,
          0.0004476209498381189,
          0.0004490014243237988,
          0.002224108924921805,
          0.002005708912186189,
          0.001823578690977197,
          0.001707216899243047,
          0.001642497497809065,
          0.001613459659636845,
          0.00160886142040064,
          0.001621890792169304,
          0.001649073350298001,
          0.001689327103390473,
          0.001743244149064191,
          0.001812585764616326,
          0.001899976128634261,
          0.002143070872853576,
          0.002802467480068811,
          0.004044939742796121,
          0.0005395477477803738,
          0.0004495469736964902,
          0.0004477634332328809,
          0.000449043447449817,
          0.002695559965541233,
          0.00240287374566246,
          0.002149959738324084,
          0.001987758012367937,
          0.001896001041667785,
          0.001852076795849335,
          0.001840607569532512,
          0.001852534039577041,
          0.001883323040630532,
          0.001931589454869926,
          0.00199814515318439,
          0.002085394419647516,
          0.00219702398214786,
          0.002514483811585927,
          0.003419953395461242,
          0.00475557503767307,
          0.0005410594347316824,
          0.0004499715630401103,
          0.000447902700757338,
          0.0004490847069452067,
          0.004257998077369195,
          0.003654273251009296,
          0.003121389838085251,
          0.002788572387011681,
          0.002598829644468322,
          0.002500102823735746,
          0.00246086849971288,
          0.002463971278798623,
          0.00250129210687734,
          0.002570547107961375,
          0.002673505973976457,
          0.002815152465329642,
          0.003003576528514531,
          0.003572951351542881,
          0.005465078891818703,
          0.006758408015456003,
          0.0005438188223501053,
          0.0004507969897344776,
          0.0004481719109635876,
          0.0004491649993242257,
          0.01359904893113193,
          0.009578104764254438,
          0.006836075044781835,
          0.005467359427433411,
          0.004757950631948831,
          0.004379822091853672,
          0.004190084517233166,
          0.004124563913405735,
          0.004156078065770633,
          0.004277697436525668,
          0.004496397976779894,
          0.004832264481683615,
          0.005322367955647083,
          0.007075522384034198,
          0.01789663589289774,
          0.0132721413323999,
          0.0005474176024599383,
          0.0004520425374845017,
          0.0004485751559783297,
          0.0004492866590596838,
          0.03174725357019211,
          0.03250724198434371,
          0.02730715424706351,
          0.02126077452322957,
          0.01633661605418643,
          0.01290220616353237,
          0.01067514740845464,
          0.00930008212860797,
          0.008521263514564196,
          0.008188636613983526,
          0.008234542429396644,
          0.008661135407834347,
          0.009550441120481838,
          0.01387287547894601,
          0.2139354981140452,
          0.06666514256936222,
          0.0005495226090368145,
          0.0004587321148778508,
          0.0004507273079746645,
          0.0004499704622202426,
          0.0009037861339794743,
          0.0009651384724645648,
          0.001011057648097138,
          0.001037377881899384,
          0.001045039324140863,
          0.001038892614741207,
          0.001025274537293133,
          0.001009963940136856,
          0.0009972526435467963,
          0.0009899071160796747,
          0.0009895262075480266,
          0.0009969527506853623,
          0.001012598475367914,
          0.001069238698013359,
          0.00122997738143873,
          0.001982483676883765,
          0.0005121103485127638,
          0.0004661781408238611,
          0.0004533038379790943,
          0.0004509138407145059,
          0.000593108809419209,
          0.0006203315860303153,
          0.0006369633810450203,
          0.0006459504684935953,
          0.0006493146767602014,
          0.0006485962516416781,
          0.0006452370066033156,
          0.0006406545162410111,
          0.0006361475274751638,
          0.0006327897900540195,
          0.0006313820284085189,
          0.0006324624859284126,
          0.0006363502667242658,
          0.0006530321741782725,
          0.0007030113205852901,
          0.0009470044582419308,
          0.0004861154962807261,
          0.0004675816702216245,
          0.0004540941502529914,
          0.0004512881096212235,
          0.0005429427304598276,
          0.0005666642465011372,
          0.000574509692607582,
          0.0005751841154440528,
          0.0005732588166201166,
          0.000570523904653671,
          0.00056755454141747,
          0.0005645844961072458,
          0.0005618426677205403,
          0.0005596152490787401,
          0.0005582072723032058,
          0.000557890661539678,
          0.0005588704411704348,
          0.0005651469216939915,
          0.0005867051354641054,
          0.00070072857017971,
          0.0004745863701932054,
          0.00046548522493231,
          0.0004535584367451426,
          0.0004511165411176047,
          0.0005264219523303899,
          0.0005510902097345076,
          0.0005567986668217207,
          0.0005546367662703715,
          0.0005504532166866107,
          0.0005463718703046102,
          0.0005428279799491488,
          0.0005397416539961105,
          0.0005370097746633365,
          0.0005346413619196537,
          0.0005327440927624111,
          0.0005314695226791461,
          0.0005309637113346204,
          0.0005326517689218331,
          0.0005429746989900372,
          0.0006147357222598102,
          0.000468226430038567,
          0.0004631623237856561,
          0.0004529204517885685,
          0.000450917815702353
        ]
      ],
      "7": [
        [
          0.0007815922054269233,
          0.0006710649525417875,
          0.0006210624866021654,
          0.0005919689824092741,
          0.000572116860928087,
          0.000557566837684032,
          0.0005468662202072608,
          0.0005394006341544859,
          0.0005348646792624185,
          0.0005330964988011544,
          0.0005340205725357093,
          0.000537617143572899,
          0.0005438971934799852,
          0.0005645742060067118,
          0.0006192228673102367,
          0.0009446940409236617,
          0.0005205863636723963,
          0.0004444089784853235,
          0.0004459995925814282,
          0.0004485352767734018,
          0.0007742308818883357,
          0.0006829634949857632,
          0.0006411832246766493,
          0.0006176694197216441,
          0.0006025198256076128,
          0.0005921459252233475,
          0.0005851344621779475,
          0.0005808925955275224,
          0.000579181959007817,
          0.0005799481017149951,
          0.0005832430726386903,
          0.0005891766855408071,
          0.0005978795861884342,
          0.0006240568210123166,
          0.0006903783926244386,
          0.001061271723124624,
          0.0005221335792714111,
          0.0004449043705338406,
          0.0004461792544845257,
          0.0004485859379258577,
          0.0007913856696269378,
          0.000710858805508042,
          0.0006732897378493763,
          0.000652900876058423,
          0.0006408548933029111,
          0.0006336387357188468,
          0.000629714018401957,
          0.0006283896111783686,
          0.0006294066550049521,
          0.0006327590242886743,
          0.0006385908794651215,
          0.0006471238952222702,
          0.0006586029378734601,
          0.0006912750196917368,
          0.0007718082354745898,
          0.001195038082034048,
          0.0005237962475600933,
          0.0004453959424993874,
          0.0004463547483555099,
          0.0004486356448454818,
          0.0008300993962157742,
          0.0007545822166536748,
          0.0007180803405943867,
          0.0006987480847283624,
          0.0006884000109483418,
          0.0006834136888192727,
          0.0006820083089718126,
          0.000683306534125433,
          0.0006869628947767222,
          0.0006929737481320238,
          0.0007015475687913773,
          0.000713004671741083,
          0.0007277018131751888,
          0.0007681317089928943,
          0.0008661603666146602,
          0.001349018164105766,
          0.0005255409203408411,
          0.0004458828517008931,
          0.0004465261814653389,
          0.0004486844192707325,
          0.0008895722678043463,
          0.0008147500790785719,
          0.0007765561266594783,
          0.000756382120703457,
          0.0007464294276861867,
          0.0007428126233378714,
          0.0007434051510765528,
          0.0007470685982351095,
          0.0007533168123685626,
          0.0007621125046250005,
          0.0007737079959955716,
          0.0007885147600463935,
          0.0008070042444435368,
          0.0008568359539901891,
          0.0009766942935885113,
          0.00152694324089202,
          0.0005273378029805435,
          0.0004463643927893278,
          0.0004466936583346241,
          0.0004487322822808782,
          0.000970760403903857,
          0.0008929028497314685,
          0.0008502603315215113,
          0.0008273071467118057,
          0.0008164371028413919,
          0.0008133414446380426,
          0.0008154355574185266,
          0.0008212439473060222,
          0.0008300897537338262,
          0.0008418719191039857,
          0.0008568725271272315,
          0.0008755932381100888,
          0.0008986300377059476,
          0.0009600295634424732,
          0.001107529334665026,
          0.001733452601288678,
          0.0005291605666001218,
          0.0004468399793243458,
          0.0004468572807432075,
          0.0004487792543221574,
          0.001076251602771256,
          0.0009916346707650344,
          0.0009414480017709005,
          0.0009135314830756394,
          0.0009002972651619797,
          0.000896815426210481,
          0.0008999032264875298,
          0.000907659552122386,
          0.0009191644237096881,
          0.0009342259470690109,
          0.0009531477542848131,
          0.0009765284804692802,
          0.001005108236869042,
          0.001080952127113841,
          0.001264003593818333,
          0.001974367648897763,
          0.0005309861353539867,
          0.0004473091277781683,
          0.0004470171477519986,
          0.0004488253552324364,
          0.00121042191898574,
          0.001114822153288075,
          0.001053285372521202,
          0.001017740052992415,
          0.001000417475465526,
          0.0009954970292972171,
          0.0009990099931729774,
          0.001008517418998606,
          0.001022795683305456,
          0.001041535857039529,
          0.001065061118032366,
          0.001094084010731973,
          0.001129522455385304,
          0.001223661090187295,
          0.001453205800898418,
          0.002257069590858914,
          0.0005327944620364723,
          0.0004477714436434061,
          0.0004471733557347585,
          0.0004488706042649972,
          0.001379901272050533,
          0.001268022505487405,
          0.001190138743908518,
          0.001143515365226815,
          0.001119920306325169,
          0.001112253246723184,
          0.001115497250086674,
          0.001126526131193966,
          0.001143737826125939,
          0.0011666793536564,
          0.001195699116385842,
          0.001231654872681021,
          0.001275697325043037,
          0.001393333540372355,
          0.001684788497817373,
          0.002591028443492723,
          0.0005345683004778088,
          0.0004482266093655523,
          0.0004473259984179759,
          0.0004489150201109225,
          0.001594458305137481,
          0.001459135364591927,
          0.001358014922712708,
          0.001295650058487356,
          0.001262885267768413,
          0.001250756449740531,
          0.001252821917775227,
          0.001265062590630197,
          0.001285400926422373,
          0.001313210494089591,
          0.001348881221392803,
          0.0013934688401858,
          0.001448445022291464,
          0.001596691569609373,
          0.001972257020060437,
          0.002988557806520173,
          0.000536292980122431,
          0.000448674373858855,
          0.0004474751669270814,
          0.000448958620920532,
          0.001868556517938533,
          0.001699494985589285,
          0.001565246070724564,
          0.001480607253386854,
          0.001434688839013456,
          0.00141575620990139,
          0.001415388005985283,
          0.00142838097807023,
          0.001452051067109042,
          0.001485564670769464,
          0.001529385126684646,
          0.001584851978787447,
          0.001653899161078681,
          0.001842617888963857,
          0.002335098154444061,
          0.003465914554509435,
          0.0005379561862168451,
          0.0004491145433968065,
          0.0004476209498381212,
          0.0004490014243237988,
          0.002224108924921806,
          0.002005708912186187,
          0.001823578690977199,
          0.00170721689924305,
          0.001642497497809065,
          0.001613459659636841,
          0.001608861420400639,
          0.001621890792169305,
          0.001649073350298004,
          0.001689327103390474,
          0.001743244149064189,
          0.001812585764616323,
          0.001899976128634266,
          0.002143070872853576,
          0.002802467480068811,
          0.004044939742796122,
          0.0005395477477803764,
          0.0004495469736964893,
          0.0004477634332328789,
          0.0004490434474498176,
          0.002695559965541233,
          0.00240287374566246,
          0.002149959738324084,
          0.001987758012367939,
          0.001896001041667784,
          0.001852076795849333,
          0.001840607569532514,
          0.001852534039577039,
          0.001883323040630535,
          0.001931589454869927,
          0.001998145153184389,
          0.002085394419647509,
          0.002197023982147865,
          0.002514483811585929,
          0.003419953395461234,
          0.004755575037673076,
          0.0005410594347316853,
          0.0004499715630401093,
          0.0004479027007573402,
          0.0004490847069452068,
          0.004257998077369191,
          0.003654273251009297,
          0.003121389838085256,
          0.002788572387011685,
          0.002598829644468318,
          0.002500102823735749,
          0.00246086849971288,
          0.002463971278798623,
          0.002501292106877336,
          0.002570547107961372,
          0.002673505973976453,
          0.002815152465329642,
          0.003003576528514531,
          0.003572951351542882,
          0.005465078891818711,
          0.006758408015455989,
          0.0005438188223501054,
          0.000450796989734479,
          0.0004481719109635884,
          0.0004491649993242242,
          0.01359904893113193,
          0.009578104764254438,
          0.006836075044781835,
          0.005467359427433402,
          0.004757950631948832,
          0.004379822091853669,
          0.004190084517233171,
          0.004124563913405737,
          0.004156078065770633,
          0.00427769743652567,
          0.004496397976779897,
          0.004832264481683606,
          0.005322367955647092,
          0.007075522384034211,
          0.01789663589289776,
          0.01327214133239991,
          0.0005474176024599354,
          0.000452042537484503,
          0.0004485751559783306,
          0.0004492866590596846,
          0.03174725357019208,
          0.03250724198434374,
          0.02730715424706343,
          0.02126077452322942,
          0.01633661605418641,
          0.01290220616353237,
          0.01067514740845462,
          0.009300082128608016,
          0.008521263514564182,
          0.0081886366139835,
          0.008234542429396651,
          0.00866113540783434,
          0.009550441120481819,
          0.01387287547894606,
          0.2139354981140454,
          0.06666514256936229,
          0.0005495226090368151,
          0.0004587321148778498,
          0.000450727307974666,
          0.0004499704622202435,
          0.0009037861339794802,
          0.0009651384724645668,
          0.001011057648097133,
          0.001037377881899374,
          0.001045039324140861,
          0.001038892614741203,
          0.001025274537293128,
          0.001009963940136852,
          0.0009972526435467895,
          0.0009899071160796775,
          0.0009895262075480266,
          0.0009969527506853615,
          0.001012598475367916,
          0.001069238698013353,
          0.001229977381438732,
          0.001982483676883764,
          0.0005121103485127641,
          0.000466178140823862,
          0.0004533038379790919,
          0.000450913840714506,
          0.0005931088094192125,
          0.0006203315860303188,
          0.0006369633810450261,
          0.0006459504684935862,
          0.0006493146767601897,
          0.0006485962516416801,
          0.0006452370066033156,
          0.0006406545162410025,
          0.0006361475274751702,
          0.0006327897900540131,
          0.0006313820284085232,
          0.0006324624859284076,
          0.0006363502667242619,
          0.0006530321741782683,
          0.0007030113205852967,
          0.0009470044582419312,
          0.0004861154962807238,
          0.0004675816702216254,
          0.0004540941502529911,
          0.0004512881096212235,
          0.0005429427304598071,
          0.0005666642465011498,
          0.0005745096926075997,
          0.0005751841154440453,
          0.0005732588166201126,
          0.0005705239046536798,
          0.0005675545414174679,
          0.0005645844961072512,
          0.0005618426677205478,
          0.0005596152490787258,
          0.000558207272303207,
          0.0005578906615396677,
          0.0005588704411704343,
          0.000565146921693989,
          0.0005867051354641012,
          0.000700728570179707,
          0.0004745863701932038,
          0.0004654852249323105,
          0.0004535584367451429,
          0.0004511165411176033,
          0.0005264219523304087,
          0.0005510902097344944,
          0.000556798666821704,
          0.0005546367662703957,
          0.0005504532166866208,
          0.0005463718703046151,
          0.0005428279799491531,
          0.0005397416539961264,
          0.0005370097746633387,
          0.0005346413619196499,
          0.0005327440927624087,
          0.0005314695226791344,
          0.0005309637113346099,
          0.0005326517689218258,
          0.0005429746989900453,
          0.0006147357222598016,
          0.0004682264300385671,
          0.0004631623237856574,
          0.0004529204517885694,
          0.0004509178157023548
        ]
      ],
      "8": [
        [
          0.0007815922054269239,
          0.0006710649525417883,
          0.0006210624866021654,
          0.000591968982409275,
          0.0005721168609280865,
          0.0005575668376840327,
          0.0005468662202072618,
          0.0005394006341544867,
          0.0005348646792624176,
          0.0005330964988011545,
          0.0005340205725357092,
          0.0005376171435728986,
          0.0005438971934799864,
          0.0005645742060067124,
          0.0006192228673102364,
          0.0009446940409236619,
          0.0005205863636723962,
          0.000444408978485329,
          0.0004459995925814266,
          0.0004485352767733989,
          0.0007742308818883365,
          0.0006829634949857633,
          0.0006411832246766497,
          0.0006176694197216435,
          0.0006025198256076129,
          0.0005921459252233479,
          0.0005851344621779477,
          0.000580892595527523,
          0.0005791819590078169,
          0.0005799481017149947,
          0.0005832430726386902,
          0.0005891766855408078,
          0.0005978795861884351,
          0.0006240568210123169,
          0.0006903783926244401,
          0.001061271723124626,
          0.0005221335792714089,
          0.0004449043705338388,
          0.0004461792544845243,
          0.0004485859379258617,
          0.0007913856696269383,
          0.0007108588055080419,
          0.0006732897378493752,
          0.0006529008760584223,
          0.0006408548933029106,
          0.0006336387357188464,
          0.0006297140184019566,
          0.0006283896111783685,
          0.0006294066550049508,
          0.0006327590242886744,
          0.000638590879465121,
          0.0006471238952222712,
          0.0006586029378734609,
          0.0006912750196917385,
          0.0007718082354745906,
          0.001195038082034048,
          0.000523796247560096,
          0.0004453959424993854,
          0.0004463547483555109,
          0.0004486356448454863,
          0.0008300993962157758,
          0.0007545822166536753,
          0.0007180803405943867,
          0.0006987480847283623,
          0.0006884000109483432,
          0.0006834136888192731,
          0.0006820083089718127,
          0.000683306534125434,
          0.0006869628947767238,
          0.0006929737481320232,
          0.0007015475687913768,
          0.0007130046717410836,
          0.0007277018131751881,
          0.0007681317089928931,
          0.0008661603666146634,
          0.001349018164105761,
          0.0005255409203408433,
          0.0004458828517008965,
          0.0004465261814653374,
          0.00044868441927073,
          0.0008895722678043454,
          0.0008147500790785723,
          0.0007765561266594788,
          0.000756382120703458,
          0.0007464294276861874,
          0.0007428126233378698,
          0.000743405151076553,
          0.0007470685982351096,
          0.0007533168123685627,
          0.000762112504625,
          0.0007737079959955713,
          0.0007885147600463932,
          0.0008070042444435359,
          0.0008568359539901893,
          0.0009766942935885102,
          0.001526943240892023,
          0.0005273378029805423,
          0.0004463643927893243,
          0.0004466936583346244,
          0.0004487322822808778,
          0.0009707604039038573,
          0.0008929028497314707,
          0.0008502603315215106,
          0.0008273071467118063,
          0.0008164371028413913,
          0.0008133414446380419,
          0.0008154355574185267,
          0.0008212439473060229,
          0.0008300897537338286,
          0.0008418719191039851,
          0.0008568725271272309,
          0.0008755932381100893,
          0.0008986300377059477,
          0.0009600295634424732,
          0.001107529334665027,
          0.00173345260128868,
          0.0005291605666001201,
          0.000446839979324344,
          0.0004468572807432072,
          0.0004487792543221593,
          0.001076251602771256,
          0.0009916346707650365,
          0.0009414480017708996,
          0.0009135314830756386,
          0.0009002972651619791,
          0.0008968154262104822,
          0.0008999032264875288,
          0.0009076595521223862,
          0.0009191644237096896,
          0.0009342259470690107,
          0.000953147754284813,
          0.0009765284804692801,
          0.001005108236869041,
          0.00108095212711384,
          0.001264003593818334,
          0.00197436764889776,
          0.0005309861353539876,
          0.0004473091277781719,
          0.0004470171477520005,
          0.0004488253552324379,
          0.001210421918985743,
          0.001114822153288075,
          0.001053285372521202,
          0.001017740052992416,
          0.001000417475465527,
          0.0009954970292972165,
          0.0009990099931729759,
          0.001008517418998606,
          0.001022795683305457,
          0.00104153585703953,
          0.001065061118032369,
          0.001094084010731975,
          0.001129522455385305,
          0.001223661090187296,
          0.00145320580089842,
          0.00225706959085891,
          0.0005327944620364723,
          0.0004477714436434064,
          0.0004471733557347588,
          0.0004488706042649947,
          0.001379901272050533,
          0.001268022505487408,
          0.001190138743908518,
          0.001143515365226814,
          0.001119920306325168,
          0.001112253246723181,
          0.001115497250086674,
          0.001126526131193963,
          0.001143737826125938,
          0.0011666793536564,
          0.001195699116385841,
          0.001231654872681023,
          0.001275697325043035,
          0.001393333540372355,
          0.001684788497817375,
          0.002591028443492725,
          0.0005345683004778111,
          0.0004482266093655516,
          0.000447325998417978,
          0.0004489150201109228,
          0.00159445830513748,
          0.001459135364591926,
          0.001358014922712708,
          0.001295650058487353,
          0.001262885267768411,
          0.001250756449740531,
          0.001252821917775229,
          0.001265062590630198,
          0.001285400926422374,
          0.001313210494089587,
          0.001348881221392804,
          0.001393468840185801,
          0.001448445022291464,
          0.001596691569609377,
          0.001972257020060441,
          0.002988557806520171,
          0.0005362929801224333,
          0.0004486743738588546,
          0.0004474751669270866,
          0.0004489586209205327,
          0.001868556517938534,
          0.001699494985589284,
          0.00156524607072457,
          0.001480607253386853,
          0.001434688839013453,
          0.00141575620990139,
          0.001415388005985286,
          0.001428380978070232,
          0.001452051067109041,
          0.001485564670769463,
          0.001529385126684647,
          0.001584851978787448,
          0.001653899161078679,
          0.001842617888963859,
          0.002335098154444059,
          0.003465914554509442,
          0.0005379561862168451,
          0.0004491145433968055,
          0.0004476209498381205,
          0.0004490014243238,
          0.002224108924921805,
          0.002005708912186191,
          0.001823578690977199,
          0.001707216899243053,
          0.001642497497809064,
          0.001613459659636842,
          0.001608861420400642,
          0.001621890792169307,
          0.001649073350298002,
          0.001689327103390471,
          0.001743244149064191,
          0.001812585764616329,
          0.001899976128634265,
          0.002143070872853576,
          0.002802467480068816,
          0.004044939742796124,
          0.0005395477477803741,
          0.00044954697369649,
          0.0004477634332328776,
          0.0004490434474498157,
          0.002695559965541237,
          0.002402873745662458,
          0.002149959738324084,
          0.001987758012367937,
          0.001896001041667789,
          0.00185207679584933,
          0.001840607569532512,
          0.001852534039577041,
          0.001883323040630528,
          0.001931589454869927,
          0.001998145153184393,
          0.002085394419647514,
          0.002197023982147866,
          0.002514483811585933,
          0.003419953395461241,
          0.004755575037673068,
          0.0005410594347316859,
          0.0004499715630401046,
          0.0004479027007573422,
          0.000449084706945207,
          0.004257998077369201,
          0.003654273251009296,
          0.003121389838085254,
          0.002788572387011675,
          0.002598829644468324,
          0.002500102823735751,
          0.00246086849971288,
          0.002463971278798621,
          0.002501292106877338,
          0.002570547107961372,
          0.002673505973976458,
          0.002815152465329645,
          0.003003576528514535,
          0.003572951351542884,
          0.005465078891818697,
          0.006758408015455988,
          0.0005438188223501057,
          0.0004507969897344797,
          0.0004481719109635861,
          0.0004491649993242223,
          0.01359904893113193,
          0.009578104764254448,
          0.006836075044781831,
          0.005467359427433417,
          0.004757950631948843,
          0.004379822091853668,
          0.004190084517233176,
          0.004124563913405741,
          0.004156078065770641,
          0.004277697436525673,
          0.004496397976779904,
          0.004832264481683616,
          0.005322367955647093,
          0.007075522384034191,
          0.01789663589289774,
          0.0132721413323999,
          0.0005474176024599366,
          0.0004520425374845039,
          0.0004485751559783305,
          0.0004492866590596826,
          0.03174725357019217,
          0.03250724198434377,
          0.02730715424706354,
          0.02126077452322947,
          0.01633661605418643,
          0.01290220616353237,
          0.01067514740845466,
          0.009300082128608,
          0.008521263514564219,
          0.008188636613983495,
          0.008234542429396646,
          0.008661135407834362,
          0.009550441120481874,
          0.01387287547894604,
          0.2139354981140446,
          0.06666514256936222,
          0.0005495226090368171,
          0.0004587321148778514,
          0.000450727307974668,
          0.0004499704622202413,
          0.0009037861339794754,
          0.0009651384724645599,
          0.001011057648097136,
          0.001037377881899383,
          0.001045039324140855,
          0.001038892614741201,
          0.001025274537293123,
          0.001009963940136854,
          0.0009972526435467963,
          0.0009899071160796786,
          0.0009895262075480236,
[truncated: 12,860,251 more chars]
