# Supplementary material for: Variation in selection constraints on teleost TLRs with emphasis on their repertoire in the Walking catfish, Clarias batrachus
Source: Sci Rep. 2020 Dec 7;10:21394. doi: 10.1038/s41598-020-78347-6 (PMC7721727; doi:10.1038/s41598-020-78347-6)
Supplement: Supplementary file 34 — Supplementary Information 34. [file 41598_2020_78347_MOESM34_ESM.zip › T22/fubar/tree.new]

(((((CBTLR22_3030_BP:0.2553984631054592,(DRTLR22_3030_BP:0.1224308947759173,((MATLR22_3030_BP:0.01454132589568628,CITLR22_3030_BP:0.01235786843876943):0.04674648744061291,(CCTLR22_3030_BP:0.03632729424007073,CATLR22_3030_BP:0.04559309517619205):0.04875048275802134):0.03544945678259259):0.1817737618349237):0.2809400166462922,(SSTLR22_3030_BP:0.03323562283826204,OMTLR22_3030_BP:0.03363395099238682):0.2137547155083869):0.1558069591773922,GMTLR22_3030_BP:0.3068329432406859):0.1457199437202668,(SATLR22_3030_BP:0.1659654530772238,MMTLR22_3030_BP:0.1146167311562753):0.01830425390437536):0.01013965989865591,((((SLTLR22_3030_BP:0.06744704501453819,TOTLR22_3030_BP:0.07052717870013424):0.02698382346165384,LCTLR22_3030_BP:0.07731292362054455):0.007496705443040238,SMTLR22_3030_BP:0.1012053237589527):0.04935894544856793,LMTLR22_3030_BP:0.1049298027322568):0.01147302784839796,ECTLR22_3030_BP:0.1372712687639033):0
