# Supplementary material for: Variation in selection constraints on teleost TLRs with emphasis on their repertoire in the Walking catfish, Clarias batrachus
Source: Sci Rep. 2020 Dec 7;10:21394. doi: 10.1038/s41598-020-78347-6 (PMC7721727; doi:10.1038/s41598-020-78347-6)
Supplement: Supplementary file 34 — Supplementary Information 34. [file 41598_2020_78347_MOESM34_ESM.zip › T22/meme/datamonkey-table.csv]

Site	Partition	&alpha;	&beta;<sup>-</sup>	p<sup>-</sup>	&beta;<sup>+</sup>	p<sup>+</sup>	LRT	p-value	# branches under selection	Total branch length
1	1	0.00	0.00	1.00	0.00	0.00	0.00	1.00	0.00	0.00
2	1	0.00	0.00	1.00	0.00	0.00	0.00	1.00	0.00	0.00
3	1	0.00	0.00	1.00	0.00	0.00	0.00	1.00	0.00	0.00
4	1	0.00	0.00	1.00	0.00	0.00	0.00	1.00	0.00	0.00
5	1	0.00	0.00	1.00	0.00	0.00	0.00	1.00	0.00	0.00
6	1	0.00	0.00	1.00	0.00	0.00	0.00	1.00	0.00	0.00
7	1	0.00	0.00	1.00	0.00	0.00	0.00	1.00	0.00	0.00
8	1	0.00	0.00	1.00	0.00	0.00	0.00	1.00	0.00	0.00
9	1	0.00	0.00	1.00	0.00	0.00	0.00	1.00	0.00	0.00
10	1	0.00	0.00	1.00	0.00	0.00	0.00	1.00	0.00	0.00
11	1	0.00	0.00	1.00	0.00	0.00	0.00	1.00	0.00	0.00
12	1	0.00	0.00	1.00	0.00	0.00	0.00	1.00	0.00	0.00
13	1	0.20	0.20	0.00	2.00	1.00	0.00	0.67	0.00	2.88
14	1	1.08	1.08	0.43	0.00	0.57	0.00	0.67	0.00	1.18
15	1	10000.00	9151.30	0.00	0.43	1.00	0.00	0.67	0.00	4912.68
16	1	10000.00	9581.53	0.00	0.66	1.00	0.00	0.67	0.00	4912.99
17	1	0.00	0.00	0.00	0.44	1.00	0.00	0.67	0.00	0.62
18	1	0.26	0.26	0.00	5.15	1.00	0.00	0.67	0.00	7.27
19	1	0.00	0.00	0.00	0.88	1.00	0.00	0.67	0.00	1.22
20	1	0.85	0.85	0.00	1.47	1.00	0.00	0.67	0.00	2.45
21	1	1.31	0.22	0.08	0.22	0.92	0.00	0.67	0.00	0.95
22	1	2.03	0.82	0.15	0.82	0.85	0.00	0.67	0.00	2.13
23	1	2.13	0.97	0.00	0.97	1.00	0.00	0.67	0.00	2.39
24	1	0.64	0.00	0.32	1.25	0.68	0.09	0.58	1.00	1.50
25	1	1.09	0.37	0.00	0.37	1.00	0.00	0.67	0.00	1.04
26	1	2.87	0.00	0.29	2.54	0.71	0.00	0.67	0.00	3.90
27	1	0.26	0.00	0.55	4.68	0.45	5.73	0.03	1.00	3.02
28	1	0.00	0.00	0.61	3.18	0.39	4.06	0.06	0.00	1.72
29	1	0.44	0.44	0.00	0.65	1.00	0.00	0.67	0.00	1.13
30	1	0.62	0.00	0.44	1.35	0.56	0.31	0.49	0.00	1.35
31	1	0.55	0.40	0.84	50.43	0.16	7.17	0.01	0.00	11.68
32	1	0.00	0.00	0.04	1.55	0.96	3.19	0.10	2.00	2.06
33	1	3.20	3.20	0.42	0.00	0.58	0.00	0.67	0.00	3.41
34	1	2.20	0.68	0.07	0.68	0.93	0.00	0.67	0.00	2.02
35	1	0.00	0.00	0.73	5.91	0.27	5.01	0.04	1.00	2.18
36	1	2.15	0.60	0.11	0.60	0.89	0.00	0.67	0.00	1.89
37	1	9.00	0.90	1.00	0.82	0.00	0.00	0.67	0.00	5.67
38	1	0.00	0.00	1.00	0.00	0.00	0.00	1.00	0.00	0.00
39	1	0.71	0.00	0.40	1.98	0.60	0.27	0.50	3.00	2.00
40	1	2.87	1.18	0.07	1.17	0.93	0.00	0.67	0.00	3.04
41	1	5.46	0.60	0.06	0.60	0.94	0.00	0.67	0.00	3.52
42	1	0.32	0.32	0.92	17.57	0.08	3.27	0.09	1.00	2.48
43	1	0.25	0.25	0.00	0.66	1.00	0.00	0.67	0.00	1.03
44	1	1.14	0.43	0.02	0.43	0.98	0.00	0.67	0.00	1.16
45	1	1.37	0.61	0.08	0.61	0.92	0.00	0.67	0.00	1.52
46	1	1.02	1.02	0.08	0.96	0.92	0.00	0.67	0.00	1.84
47	1	0.54	0.54	0.00	0.75	1.00	0.00	0.67	0.00	1.30
48	1	1.90	1.90	0.64	0.00	0.36	0.00	0.67	0.00	2.62
49	1	1.30	1.30	0.43	0.00	0.57	0.00	0.67	0.00	1.41
50	1	0.23	0.23	0.00	0.66	1.00	0.00	0.67	0.00	1.03
51	1	0.48	0.43	0.03	0.43	0.97	0.00	0.67	0.00	0.83
52	1	0.34	0.15	0.89	5.75	0.11	0.78	0.36	0.00	1.20
53	1	2.21	2.21	0.23	0.00	0.77	0.00	0.67	0.00	1.80
54	1	2.43	0.42	0.00	0.42	1.00	0.00	0.67	0.00	1.78
55	1	1.49	0.22	0.00	0.23	1.00	0.00	0.67	0.00	1.05
56	1	0.96	0.40	0.11	0.40	0.89	0.00	0.67	0.00	1.03
57	1	1.09	1.09	0.34	0.43	0.66	0.00	0.67	0.00	1.45
58	1	0.63	0.49	0.00	0.26	1.00	0.00	0.67	0.00	0.68
59	1	3.89	3.89	0.26	0.31	0.74	0.00	0.67	0.00	3.65
60	1	1.37	0.55	0.00	0.55	1.00	0.00	0.67	0.00	1.44
61	1	1063.21	0.00	0.00	0.00	1.00	0.00	0.67	0.00	522.26
62	1	0.38	0.00	0.73	6.49	0.27	4.86	0.04	2.00	2.62
63	1	0.22	0.22	0.00	0.29	1.00	0.00	0.67	0.00	0.52
64	1	2.74	1.67	0.32	0.00	0.68	0.00	0.67	0.00	2.09
65	1	2.13	2.13	0.45	0.00	0.55	0.00	0.67	0.00	2.38
66	1	1.09	0.91	0.04	0.91	0.96	0.00	0.67	0.00	1.80
67	1	0.80	0.80	0.01	0.26	0.99	0.00	0.67	0.00	0.76
68	1	0.63	0.63	0.00	0.73	1.00	0.00	0.67	0.00	1.32
69	1	6.33	0.15	0.00	0.15	1.00	0.00	0.67	0.00	3.32
70	1	0.78	0.42	0.25	0.42	0.75	0.00	0.67	0.00	0.97
71	1	0.00	0.00	0.15	2.37	0.85	0.57	0.41	0.00	2.78
72	1	0.00	0.00	1.00	0.00	0.00	0.00	1.00	0.00	0.00
73	1	5.16	0.70	0.00	0.69	1.00	0.00	0.67	0.00	3.50
74	1	1.55	0.69	0.02	0.69	0.98	0.00	0.67	0.00	1.71
75	1	1.15	1.15	0.44	0.00	0.56	0.00	0.67	0.00	1.27
76	1	1.62	0.09	0.00	0.08	1.00	0.00	0.67	0.00	0.91
77	1	0.62	0.19	0.04	0.19	0.96	0.00	0.67	0.00	0.57
78	1	0.46	0.00	0.21	0.00	0.79	0.00	0.67	0.00	0.23
79	1	0.80	0.80	0.00	1.18	1.00	0.00	0.67	0.00	2.03
80	1	0.39	0.03	0.60	1.55	0.40	0.38	0.47	0.00	1.09
81	1	0.35	0.35	0.00	0.79	1.00	0.00	0.67	0.00	1.27
82	1	0.78	0.15	0.40	1.66	0.60	0.38	0.46	0.00	1.85
83	1	0.91	0.87	0.00	639.00	1.00	0.00	0.67	0.00	886.66
84	1	30.19	5.36	1.00	68.63	0.00	-0.00	0.67	0.00	22.26
85	1	1.32	0.42	0.10	0.42	0.90	0.00	0.67	0.00	1.23
86	1	1.46	1.46	0.27	1.43	0.73	0.00	0.67	0.00	2.70
87	1	1.21	0.60	0.07	0.59	0.93	0.00	0.67	0.00	1.42
88	1	0.34	0.34	0.00	0.38	1.00	0.00	0.67	0.00	0.69
89	1	1.05	0.00	0.21	0.00	0.79	0.00	0.67	0.00	0.51
90	1	2.12	0.81	0.00	0.81	1.00	0.00	0.67	0.00	2.17
91	1	0.50	0.00	0.58	1.89	0.42	0.89	0.34	1.00	1.34
92	1	0.65	0.65	0.17	0.00	0.83	0.00	0.67	0.00	0.47
93	1	1.07	1.07	0.10	0.00	0.90	0.00	0.67	0.00	0.67
94	1	0.13	0.13	0.00	1.65	1.00	0.00	0.67	0.00	2.35
95	1	0.28	0.25	0.00	0.25	1.00	0.00	0.67	0.00	0.49
96	1	1.91	0.18	0.00	0.18	1.00	0.00	0.67	0.00	1.19
97	1	0.69	0.69	0.00	1.12	1.00	0.00	0.67	0.00	1.89
98	1	0.55	0.45	0.00	0.45	1.00	0.00	0.67	0.00	0.90
99	1	0.32	0.13	0.00	1.01	1.00	0.96	0.32	0.00	1.55
100	1	4.72	0.07	0.06	0.07	0.94	0.00	0.67	0.00	2.41
101	1	0.46	0.34	0.03	0.34	0.97	0.00	0.67	0.00	0.70
102	1	0.74	0.18	0.00	0.18	1.00	0.00	0.67	0.00	0.62
103	1	0.80	0.80	0.00	1.26	1.00	0.00	0.67	0.00	2.13
104	1	1.05	0.00	0.21	0.00	0.79	0.00	0.67	0.00	0.52
105	1	2.71	1.12	0.39	1.08	0.61	0.00	0.67	0.00	2.85
106	1	1.12	0.10	0.00	0.10	1.00	0.00	0.67	0.00	0.69
107	1	0.72	0.00	0.00	0.44	1.00	0.00	0.67	0.00	0.96
108	1	0.20	0.20	0.00	0.40	1.00	0.00	0.67	0.00	0.65
109	1	1.74	0.28	0.00	0.28	1.00	0.00	0.67	0.00	1.24
110	1	1.40	0.82	0.00	0.82	1.00	0.00	0.67	0.00	1.83
111	1	0.93	0.93	0.00	1.29	1.00	0.00	0.67	0.00	2.24
112	1	0.30	0.30	0.00	1.15	1.00	0.00	0.67	0.00	1.75
113	1	0.49	0.49	0.17	0.00	0.83	0.00	0.67	0.00	0.35
114	1	1.67	0.19	0.07	0.19	0.93	0.00	0.67	0.00	1.08
115	1	0.28	0.28	0.00	0.88	1.00	0.00	0.67	0.00	1.36
116	1	2.67	2.55	0.18	0.42	0.82	0.00	0.67	0.00	2.43
117	1	2.03	0.57	0.08	0.58	0.92	0.00	0.67	0.00	1.79
118	1	0.59	0.00	0.33	1.31	0.67	0.51	0.43	1.00	1.52
119	1	1.51	1.51	0.52	0.00	0.48	0.00	0.67	0.00	1.84
120	1	1.83	0.00	0.21	0.00	0.79	0.00	0.67	0.00	0.90
121	1	1.03	0.89	0.55	0.09	0.45	0.00	0.67	0.00	1.23
122	1	2.63	1.44	0.00	1.45	1.00	0.00	0.67	0.00	3.30
123	1	0.92	0.14	0.07	0.14	0.93	0.00	0.67	0.00	0.65
124	1	0.45	0.45	0.00	0.47	1.00	0.00	0.67	0.00	0.87
125	1	1.10	0.55	0.14	0.55	0.86	0.00	0.67	0.00	1.30
126	1	0.94	0.78	0.13	0.78	0.87	0.00	0.67	0.00	1.55
127	1	0.05	0.05	0.61	3.31	0.39	4.75	0.04	2.00	1.83
128	1	337.43	0.08	0.00	0.08	1.00	0.00	0.67	0.00	165.85
129	1	2.01	0.82	0.91	693.61	0.09	6.24	0.02	0.00	87.62
130	1	0.59	0.00	0.00	0.00	1.00	0.00	0.67	0.00	0.29
131	1	2.70	0.20	0.06	0.10	0.94	0.00	0.67	0.00	1.48
132	1	1.39	1.39	0.40	0.14	0.60	0.00	0.67	0.00	1.56
133	1	1.92	0.51	0.00	0.09	1.00	0.00	0.67	0.00	1.07
134	1	1.74	0.30	0.00	0.30	1.00	0.00	0.67	0.00	1.27
135	1	3.27	3.27	0.26	0.42	0.74	0.00	0.67	0.00	3.20
136	1	1.45	0.07	0.00	0.07	1.00	0.00	0.67	0.00	0.81
137	1	1.97	0.23	0.54	0.23	0.46	0.00	0.67	0.00	1.28
138	1	0.00	0.00	0.77	4.42	0.23	3.40	0.09	1.00	1.42
139	1	0.99	0.99	0.04	0.71	0.96	0.00	0.67	0.00	1.49
140	1	0.32	0.32	0.00	1.33	1.00	0.00	0.67	0.00	2.00
141	1	1.35	0.25	0.00	0.25	1.00	0.00	0.67	0.00	1.01
142	1	1.33	1.25	0.37	1.25	0.63	0.00	0.67	0.00	2.39
143	1	1.19	1.19	0.22	0.00	0.78	0.00	0.67	0.00	0.95
144	1	1.29	0.00	0.12	0.00	0.88	0.00	0.67	0.00	0.63
145	1	0.67	0.67	0.00	1.20	1.00	0.00	0.67	0.00	2.00
146	1	0.52	0.52	0.00	2.01	1.00	0.00	0.67	0.00	3.04
147	1	1.14	0.00	0.21	0.00	0.79	0.00	0.67	0.00	0.56
148	1	0.00	0.00	0.00	0.17	1.00	0.00	0.67	0.00	0.23
149	1	0.70	0.00	0.21	0.00	0.79	0.00	0.67	0.00	0.34
150	1	0.49	0.49	0.41	0.00	0.59	0.00	0.67	0.00	0.52
151	1	2.43	0.67	0.74	0.00	0.26	0.00	0.67	0.00	1.87
152	1	3.27	0.00	0.21	0.00	0.79	0.00	0.67	0.00	1.61
153	1	0.63	0.24	0.02	0.24	0.98	0.00	0.67	0.00	0.65
154	1	1.19	0.00	0.21	0.00	0.79	0.00	0.67	0.00	0.58
155	1	0.00	0.00	0.29	3.71	0.71	7.62	0.01	0.00	3.67
156	1	1.71	1.71	0.62	0.31	0.38	0.00	0.67	0.00	2.47
157	1	1.23	0.21	0.03	0.21	0.97	0.00	0.67	0.00	0.90
158	1	0.54	0.00	0.65	2.14	0.35	1.01	0.32	2.00	1.31
159	1	1.12	0.67	0.00	0.67	1.00	0.00	0.67	0.00	1.48
160	1	0.67	0.30	0.06	0.30	0.94	0.00	0.67	0.00	0.74
161	1	0.86	0.35	0.00	0.35	1.00	0.00	0.67	0.00	0.91
162	1	1.39	0.10	0.00	0.10	1.00	0.00	0.67	0.00	0.82
163	1	4.69	1.40	0.17	1.09	0.83	0.00	0.67	0.00	3.88
164	1	0.90	0.90	0.10	0.00	0.90	0.00	0.67	0.00	0.57
165	1	1.52	0.00	0.27	0.00	0.73	0.00	0.67	0.00	0.75
166	1	0.00	0.00	0.00	0.83	1.00	0.00	0.67	0.00	1.15
167	1	1.01	0.07	0.00	0.07	1.00	0.00	0.67	0.00	0.60
168	1	0.32	0.00	0.21	0.00	0.79	0.00	0.67	0.00	0.16
169	1	0.94	0.52	0.13	0.52	0.87	0.00	0.67	0.00	1.18
170	1	0.67	0.67	0.48	0.00	0.52	0.00	0.67	0.00	0.78
171	1	1.06	0.00	0.21	0.00	0.79	0.00	0.67	0.00	0.52
172	1	1.17	1.06	0.25	0.00	0.75	0.00	0.67	0.00	0.93
173	1	1.42	0.22	0.02	0.22	0.98	0.00	0.67	0.00	1.00
174	1	1.87	1.87	0.47	0.00	0.53	0.00	0.67	0.00	2.13
175	1	1.40	0.00	0.25	2.74	0.75	0.31	0.49	1.00	3.55
176	1	1.10	0.00	0.18	0.00	0.82	0.00	0.67	0.00	0.54
177	1	2.43	1.77	0.16	1.76	0.84	0.00	0.67	0.00	3.63
178	1	0.52	0.00	0.21	0.00	0.79	0.00	0.67	0.00	0.25
179	1	0.00	0.00	0.00	0.90	1.00	0.00	0.67	0.00	1.25
180	1	1.23	1.01	1.00	1.01	0.00	0.00	0.67	0.00	2.01
181	1	0.95	0.00	0.00	0.10	1.00	0.00	0.67	0.00	0.60
182	1	3.48	0.49	0.17	0.48	0.83	0.00	0.67	0.00	2.38
183	1	0.46	0.23	0.91	6.52	0.09	1.40	0.25	1.00	1.34
184	1	1.25	0.68	0.09	0.68	0.91	0.00	0.67	0.00	1.56
185	1	0.89	0.17	0.01	0.17	0.99	0.00	0.67	0.00	0.68
186	1	2.95	0.00	0.21	0.00	0.79	0.00	0.67	0.00	1.45
187	1	1.03	0.35	0.00	0.35	1.00	0.00	0.67	0.00	0.99
188	1	1.14	1.14	0.57	0.00	0.43	0.00	0.67	0.00	1.46
189	1	1.55	1.55	0.10	0.00	0.90	0.00	0.67	0.00	0.97
190	1	1.15	1.05	0.03	1.05	0.97	0.00	0.67	0.00	2.02
191	1	0.70	0.70	0.51	0.00	0.49	0.00	0.67	0.00	0.83
192	1	1.04	0.00	0.21	0.00	0.79	0.00	0.67	0.00	0.51
193	1	2.90	0.99	0.00	0.99	1.00	0.00	0.67	0.00	2.79
194	1	0.30	0.30	0.00	1.30	1.00	0.00	0.67	0.00	1.95
195	1	0.91	0.14	0.03	0.13	0.97	0.00	0.67	0.00	0.63
196	1	1.10	0.07	0.00	0.07	1.00	0.00	0.67	0.00	0.64
197	1	1.06	1.06	0.15	0.00	0.85	0.00	0.67	0.00	0.74
198	1	1.38	1.34	0.42	0.00	0.58	0.00	0.67	0.00	1.45
199	1	0.60	0.41	0.74	4.22	0.26	1.33	0.26	0.00	2.25
200	1	1.87	0.07	0.00	0.07	1.00	0.00	0.67	0.00	1.02
201	1	0.23	0.23	0.00	0.60	1.00	0.00	0.67	0.00	0.94
202	1	0.30	0.00	0.21	0.00	0.79	0.00	0.67	0.00	0.15
203	1	2.01	0.66	0.17	0.66	0.83	0.00	0.67	0.00	1.90
204	1	1.66	0.82	0.15	0.81	0.85	0.00	0.67	0.00	1.94
205	1	2.35	0.57	0.00	0.55	1.00	0.00	0.67	0.00	1.91
206	1	0.55	0.00	0.50	1.94	0.50	0.51	0.43	1.00	1.61
207	1	0.00	0.00	0.00	0.91	1.00	0.00	0.67	0.00	1.26
208	1	0.69	0.18	0.00	0.18	1.00	0.00	0.67	0.00	0.59
209	1	0.64	0.38	0.19	0.38	0.81	0.00	0.67	0.00	0.85
210	1	1.62	1.01	0.52	0.00	0.48	0.00	0.67	0.00	1.53
211	1	1.49	0.10	0.09	0.10	0.91	0.00	0.67	0.00	0.87
212	1	0.00	0.00	0.85	24.50	0.15	4.93	0.04	2.00	5.16
213	1	1.28	1.28	0.34	0.00	0.66	0.00	0.67	0.00	1.24
214	1	9.21	0.00	0.21	0.00	0.79	0.00	0.67	0.00	4.52
215	1	1.10	1.02	0.39	0.00	0.61	0.00	0.67	0.00	1.09
216	1	0.32	0.32	0.00	0.08	1.00	0.00	0.67	0.00	0.26
217	1	1.94	1.94	0.54	0.00	0.46	0.00	0.67	0.00	2.41
218	1	0.72	0.00	0.21	0.00	0.79	0.00	0.67	0.00	0.35
219	1	1.00	1.00	0.70	0.00	0.30	0.00	0.67	0.00	1.46
220	1	10000.00	9151.30	0.00	0.31	1.00	0.00	0.67	0.00	4912.52
221	1	0.72	0.00	0.12	0.00	0.88	0.00	0.67	0.00	0.36
222	1	5.83	4.58	0.37	0.00	0.63	0.00	0.67	0.00	5.18
223	1	2.05	1.10	0.24	0.00	0.76	0.00	0.67	0.00	1.37
224	1	0.22	0.00	0.58	4.67	0.42	8.45	0.01	1.00	2.85
225	1	1.57	1.57	0.38	0.00	0.62	0.00	0.67	0.00	1.61
226	1	1.60	1.60	0.08	0.00	0.92	0.00	0.67	0.00	0.96
227	1	2.36	1.93	0.69	1.74	0.31	0.00	0.67	0.00	3.75
228	1	2.72	2.72	0.29	0.21	0.71	0.00	0.67	0.00	2.62
229	1	0.73	0.68	0.00	0.68	1.00	0.00	0.67	0.00	1.30
230	1	0.00	0.00	0.64	4.01	0.36	10.92	0.00	2.00	1.99
231	1	0.52	0.00	0.21	0.00	0.79	0.00	0.67	0.00	0.26
232	1	4.55	3.04	0.20	0.31	0.80	0.00	0.67	0.00	3.43
233	1	2.12	0.00	0.21	0.00	0.79	0.00	0.67	0.00	1.04
234	1	2.19	1.08	0.40	0.20	0.60	0.00	0.67	0.00	1.84
235	1	0.97	0.07	0.00	0.07	1.00	0.00	0.67	0.00	0.57
236	1	0.00	0.00	0.10	0.49	0.90	2.58	0.13	0.00	0.61
237	1	0.00	0.00	0.47	0.21	0.53	1.08	0.30	1.00	0.16
238	1	1.13	0.16	0.04	0.16	0.96	0.00	0.67	0.00	0.78
239	1	0.99	0.89	0.00	0.55	1.00	0.00	0.67	0.00	1.26
240	1	1.62	0.21	0.28	0.21	0.72	0.00	0.67	0.00	1.09
241	1	0.33	0.33	0.00	0.59	1.00	0.00	0.67	0.00	0.98
242	1	1.59	1.59	0.64	0.00	0.36	0.00	0.67	0.00	2.19
243	1	0.74	0.00	0.21	0.00	0.79	0.00	0.67	0.00	0.36
244	1	2.39	2.39	0.45	0.01	0.55	0.00	0.67	0.00	2.67
245	1	3.11	3.11	0.57	0.00	0.43	0.00	0.67	0.00	3.98
246	1	1.18	0.10	0.03	0.10	0.97	0.00	0.67	0.00	0.72
247	1	0.41	0.00	0.21	0.00	0.79	0.00	0.67	0.00	0.20
248	1	0.80	0.80	0.58	0.00	0.42	0.00	0.67	0.00	1.03
249	1	1.02	0.99	0.12	0.00	0.88	0.00	0.67	0.00	0.67
250	1	0.99	0.69	0.00	0.70	1.00	0.00	0.67	0.00	1.45
251	1	0.49	0.00	0.21	0.00	0.79	0.00	0.67	0.00	0.24
252	1	1.58	1.58	0.25	0.00	0.75	0.00	0.67	0.00	1.33
253	1	0.38	0.38	0.00	0.87	1.00	0.00	0.67	0.00	1.40
254	1	0.36	0.36	0.00	0.76	1.00	0.00	0.67	0.00	1.23
255	1	0.69	0.69	0.00	1.09	1.00	0.00	0.67	0.00	1.85
256	1	1.05	0.00	0.00	0.00	1.00	0.00	0.67	0.00	0.52
257	1	10000.00	9995.93	0.13	0.13	0.87	0.00	0.67	0.00	6688.50
258	1	0.43	0.31	0.00	0.31	1.00	0.00	0.67	0.00	0.64
259	1	0.50	0.00	0.21	0.00	0.79	0.00	0.67	0.00	0.25
260	1	0.14	0.14	0.00	0.41	1.00	0.00	0.67	0.00	0.63
261	1	1.76	0.23	0.07	0.23	0.93	0.00	0.67	0.00	1.18
262	1	0.86	0.25	0.07	0.25	0.93	0.00	0.67	0.00	0.77
263	1	1.59	1.59	0.00	0.19	1.00	0.00	0.67	0.00	1.05
264	1	0.76	0.76	0.13	0.00	0.87	0.00	0.67	0.00	0.51
265	1	3.18	0.74	0.16	0.74	0.84	0.00	0.67	0.00	2.59
266	1	0.92	0.00	0.21	0.00	0.79	0.00	0.67	0.00	0.45
267	1	0.31	0.31	0.00	0.45	1.00	0.00	0.67	0.00	0.78
268	1	0.77	0.00	0.23	1.18	0.77	0.10	0.57	0.00	1.64
269	1	1.31	0.51	0.04	0.51	0.96	0.00	0.67	0.00	1.35
270	1	1.07	0.15	0.00	0.15	1.00	0.00	0.67	0.00	0.73
271	1	1.66	0.50	0.00	0.50	1.00	0.00	0.67	0.00	1.51
272	1	7.38	0.26	0.13	0.26	0.87	0.00	0.67	0.00	3.98
273	1	0.50	0.23	0.83	5.30	0.17	3.73	0.07	2.00	1.75
274	1	0.34	0.34	0.04	0.24	0.96	0.00	0.67	0.00	0.51
275	1	1.43	1.43	0.41	0.00	0.59	0.00	0.67	0.00	1.52
276	1	0.66	0.66	0.00	1.37	1.00	0.00	0.67	0.00	2.23
277	1	1.08	1.08	0.50	0.00	0.50	0.00	0.67	0.00	1.29
278	1	0.63	0.00	0.51	1.17	0.49	0.16	0.54	2.00	1.10
279	1	1.35	1.35	0.00	1.77	1.00	0.00	0.67	0.00	3.12
280	1	10000.00	9151.30	0.00	0.13	1.00	0.00	0.67	0.00	4912.26
281	1	0.35	0.35	0.00	1.06	1.00	0.00	0.67	0.00	1.64
282	1	0.00	0.00	1.00	0.00	0.00	0.00	1.00	0.00	0.00
283	1	4.50	0.22	0.38	0.22	0.62	0.00	0.67	0.00	2.52
284	1	1.32	0.18	0.00	0.18	1.00	0.00	0.67	0.00	0.90
285	1	1.27	1.16	0.07	0.52	0.93	0.00	0.67	0.00	1.40
286	1	0.37	0.15	0.46	0.15	0.54	0.00	0.67	0.00	0.39
287	1	1.04	0.27	0.00	0.27	1.00	0.00	0.67	0.00	0.89
288	1	2.39	0.29	0.00	0.28	1.00	0.00	0.67	0.00	1.56
289	1	2.90	0.30	0.06	0.30	0.94	0.00	0.67	0.00	1.84
290	1	2.76	2.76	0.42	0.00	0.58	0.00	0.67	0.00	2.96
291	1	1.66	0.81	0.00	0.80	1.00	0.00	0.67	0.00	1.93
292	1	1.05	1.05	0.58	0.14	0.42	0.00	0.67	0.00	1.45
293	1	0.96	0.96	0.12	0.00	0.88	0.00	0.67	0.00	0.64
294	1	0.32	0.00	0.84	5.31	0.16	4.60	0.05	1.00	1.32
295	1	1.92	0.53	0.08	0.53	0.92	0.00	0.67	0.00	1.67
296	1	2.61	0.17	0.05	0.10	0.95	0.00	0.67	0.00	1.43
297	1	1.94	0.17	0.00	0.17	1.00	0.00	0.67	0.00	1.20
298	1	3.07	0.24	0.02	0.23	0.98	0.00	0.67	0.00	1.83
299	1	2.45	0.84	0.21	0.11	0.79	0.00	0.67	0.00	1.57
300	1	1.57	0.39	0.09	0.39	0.91	0.00	0.67	0.00	1.31
301	1	0.86	0.31	0.00	0.31	1.00	0.00	0.67	0.00	0.85
302	1	1.52	0.87	0.31	0.87	0.69	0.00	0.67	0.00	1.95
303	1	2.08	2.08	0.27	0.00	0.73	0.00	0.67	0.00	1.80
304	1	0.81	0.00	0.12	1.10	0.88	0.08	0.58	1.00	1.74
305	1	1.43	1.43	0.00	2.53	1.00	0.00	0.67	0.00	4.21
306	1	2.17	0.67	0.00	0.67	1.00	0.00	0.67	0.00	1.99
307	1	0.96	0.70	0.05	0.71	0.95	0.00	0.67	0.00	1.45
308	1	1.04	0.43	0.02	0.43	0.98	0.00	0.67	0.00	1.11
309	1	0.81	0.61	0.10	0.61	0.90	0.00	0.67	0.00	1.25
310	1	0.91	0.90	0.02	0.90	0.98	0.00	0.67	0.00	1.69
311	1	0.41	0.00	0.60	1.54	0.40	0.40	0.46	2.00	1.06
312	1	0.98	0.23	0.00	0.23	1.00	0.00	0.67	0.00	0.80
313	1	0.00	0.00	0.58	1.05	0.42	2.37	0.15	1.00	0.61
314	1	4.52	0.55	0.09	0.55	0.91	0.00	0.67	0.00	2.98
315	1	0.73	0.53	0.80	0.53	0.20	0.00	0.67	0.00	1.10
316	1	0.42	0.42	0.04	0.24	0.96	0.00	0.67	0.00	0.55
317	1	1.53	0.43	0.03	0.43	0.97	0.00	0.67	0.00	1.35
318	1	0.00	0.00	1.00	0.00	0.00	0.00	1.00	0.00	0.00
319	1	0.00	0.00	1.00	0.00	0.00	0.00	1.00	0.00	0.00
320	1	2.89	2.46	0.16	0.00	0.84	0.00	0.67	0.00	1.97
321	1	1.53	0.00	0.21	0.00	0.79	0.00	0.67	0.00	0.75
322	1	2.56	0.73	0.00	0.73	1.00	0.00	0.67	0.00	2.28
323	1	0.36	0.36	0.00	0.95	1.00	0.00	0.67	0.00	1.50
324	1	0.46	0.37	0.04	0.37	0.96	0.00	0.67	0.00	0.74
325	1	0.87	0.29	0.00	0.15	1.00	0.00	0.67	0.00	0.64
326	1	2.09	1.58	0.18	0.00	0.82	0.00	0.67	0.00	1.43
327	1	1.70	1.70	0.18	0.11	0.82	0.00	0.67	0.00	1.39
328	1	0.46	0.00	0.04	0.91	0.96	0.31	0.49	2.00	1.43
329	1	2.25	2.25	0.09	0.31	0.91	0.00	0.67	0.00	1.77
330	1	0.00	0.00	0.61	3.02	0.39	5.11	0.04	1.00	1.66
331	1	1.85	1.47	0.00	1.47	1.00	0.00	0.67	0.00	2.94
332	1	0.28	0.28	0.33	3.32	0.67	0.73	0.37	0.00	3.34
333	1	0.51	0.51	0.00	0.84	1.00	0.00	0.67	0.00	1.42
334	1	2.32	1.55	0.56	0.00	0.44	0.00	0.67	0.00	2.33
335	1	0.00	0.00	1.00	0.00	0.00	0.00	1.00	0.00	0.00
336	1	2.55	1.32	0.00	1.32	1.00	0.00	0.67	0.00	3.08
337	1	2.63	0.52	0.37	0.50	0.63	0.00	0.67	0.00	1.99
338	1	2.99	0.00	0.21	0.00	0.79	0.00	0.67	0.00	1.47
339	1	1.44	1.06	0.28	0.00	0.72	0.00	0.67	0.00	1.11
340	1	1.60	0.95	0.41	0.00	0.59	0.00	0.67	0.00	1.33
341	1	0.64	0.64	0.00	0.83	1.00	0.00	0.67	0.00	1.47
342	1	0.59	0.27	0.00	0.27	1.00	0.00	0.67	0.00	0.66
343	1	2.14	0.00	0.21	0.00	0.79	0.00	0.67	0.00	1.05
344	1	0.38	0.38	0.00	1.04	1.00	0.00	0.67	0.00	1.63
345	1	0.66	0.66	0.55	0.00	0.45	0.00	0.67	0.00	0.84
346	1	0.99	0.08	0.00	0.08	1.00	0.00	0.67	0.00	0.59
347	1	1.08	1.08	0.00	0.49	1.00	0.00	0.67	0.00	1.21
348	1	1.56	0.53	0.03	0.53	0.97	0.00	0.67	0.00	1.51
349	1	0.94	0.94	0.50	0.00	0.50	0.00	0.67	0.00	1.12
350	1	1.96	1.04	0.02	0.95	0.98	0.00	0.67	0.00	2.28
351	1	1.32	0.22	0.01	0.22	0.99	0.00	0.67	0.00	0.95
352	1	1.29	0.19	0.00	0.19	1.00	0.00	0.67	0.00	0.90
353	1	0.34	0.34	0.00	0.37	1.00	0.00	0.67	0.00	0.68
354	1	1.11	1.11	0.79	0.00	0.21	0.00	0.67	0.00	1.76
355	1	2.23	2.03	0.00	1.92	1.00	0.00	0.67	0.00	3.76
356	1	0.00	0.00	0.87	2.54	0.13	1.48	0.24	2.00	0.45
357	1	0.00	0.00	0.00	0.76	1.00	0.00	0.67	0.00	1.06
358	1	0.52	0.26	0.00	0.09	1.00	0.00	0.67	0.00	0.38
359	1	0.71	0.00	0.59	4.18	0.41	1.83	0.20	4.00	2.71
360	1	0.18	0.18	0.00	1.30	1.00	0.00	0.67	0.00	1.90
361	1	1.81	1.12	0.42	0.00	0.58	0.00	0.67	0.00	1.54
362	1	2.63	2.63	0.30	0.17	0.70	0.00	0.67	0.00	2.54
363	1	2.29	0.57	0.00	0.57	1.00	0.00	0.67	0.00	1.92
364	1	0.76	0.76	0.00	0.81	1.00	0.00	0.67	0.00	1.49
365	1	0.00	0.00	0.00	0.50	1.00	0.00	0.67	0.00	0.69
366	1	2.16	0.49	0.55	0.49	0.45	0.00	0.67	0.00	1.74
367	1	0.00	0.00	0.41	1.38	0.59	3.42	0.09	2.00	1.13
368	1	0.38	0.36	0.00	0.36	1.00	0.00	0.67	0.00	0.68
369	1	1.05	0.00	0.21	0.00	0.79	0.00	0.67	0.00	0.51
370	1	0.73	0.73	0.00	1.06	1.00	0.00	0.67	0.00	1.83
371	1	4.41	0.85	0.57	0.85	0.43	0.00	0.67	0.00	3.34
372	1	0.53	0.23	0.12	0.23	0.88	0.00	0.67	0.00	0.57
373	1	1.93	0.26	0.96	0.26	0.04	0.00	0.67	0.00	1.31
374	1	1.50	1.50	0.08	0.00	0.92	0.00	0.67	0.00	0.91
375	1	0.62	0.00	0.59	3.12	0.41	1.15	0.29	2.00	2.06
376	1	2.16	0.00	0.21	0.00	0.79	0.00	0.67	0.00	1.06
377	1	0.21	0.14	0.16	0.14	0.84	0.00	0.67	0.00	0.29
378	1	0.19	0.19	0.79	4.33	0.21	5.70	0.03	2.00	1.57
379	1	224.36	85.96	0.07	1.03	0.93	0.00	0.67	0.00	120.06
380	1	1.82	0.08	0.00	0.08	1.00	0.00	0.67	0.00	1.00
381	1	0.74	0.57	0.34	1.68	0.66	0.32	0.48	0.00	2.16
382	1	1.04	0.08	0.00	0.08	1.00	0.00	0.67	0.00	0.62
383	1	0.38	0.00	0.01	0.84	0.99	0.46	0.44	1.00	1.35
384	1	9.31	5.76	0.34	0.00	0.66	0.00	0.67	0.00	7.28
385	1	1.39	1.28	0.37	0.00	0.63	0.00	0.67	0.00	1.33
386	1	9.59	9.59	0.32	0.00	0.68	0.00	0.67	0.00	8.98
387	1	7.99	0.73	0.52	0.73	0.48	0.00	0.67	0.00	4.93
388	1	2.00	1.37	0.00	1.37	1.00	0.00	0.67	0.00	2.88
389	1	1.59	0.72	0.03	0.57	0.97	0.00	0.67	0.00	1.58
390	1	1.06	0.00	0.21	0.00	0.79	0.00	0.67	0.00	0.52
391	1	0.00	0.00	0.62	2.61	0.38	6.02	0.02	5.00	1.37
392	1	1.38	1.38	0.42	0.00	0.58	0.00	0.67	0.00	1.48
393	1	2.73	0.95	0.03	0.93	0.97	0.00	0.67	0.00	2.64
394	1	7.92	0.61	0.34	0.61	0.66	0.00	0.67	0.00	4.73
395	1	1.80	1.80	0.38	0.00	0.62	0.00	0.67	0.00	1.83
396	1	2.65	0.30	0.10	0.24	0.90	0.00	0.67	0.00	1.64
397	1	2.65	1.88	0.25	0.00	0.75	0.00	0.67	0.00	1.95
398	1	1.26	0.38	0.01	0.37	0.99	0.00	0.67	0.00	1.13
399	1	0.81	0.00	0.12	0.00	0.88	0.00	0.67	0.00	0.40
400	1	0.21	0.00	0.27	2.18	0.73	1.63	0.22	2.00	2.31
401	1	1.10	0.14	0.01	0.14	0.99	0.00	0.67	0.00	0.73
402	1	1.46	1.46	0.48	0.00	0.52	0.00	0.67	0.00	1.68
403	1	1.52	0.80	0.08	0.80	0.92	0.00	0.67	0.00	1.86
404	1	1.01	0.00	0.21	0.00	0.79	0.00	0.67	0.00	0.50
405	1	0.90	0.90	0.00	0.91	1.00	0.00	0.67	0.00	1.71
406	1	1.20	1.20	0.12	0.00	0.88	0.00	0.67	0.00	0.78
407	1	1.17	1.17	0.66	0.00	0.34	0.00	0.67	0.00	1.65
408	1	1.66	1.66	0.38	0.00	0.62	0.00	0.67	0.00	1.69
409	1	1.30	1.30	0.10	0.00	0.90	0.00	0.67	0.00	0.83
410	1	0.60	0.18	0.00	0.18	1.00	0.00	0.67	0.00	0.54
411	1	1.21	0.24	0.08	0.24	0.92	0.00	0.67	0.00	0.92
412	1	0.36	0.24	0.03	0.24	0.97	0.00	0.67	0.00	0.52
413	1	0.83	0.62	0.06	0.62	0.94	0.00	0.67	0.00	1.26
414	1	0.66	0.66	0.30	0.24	0.70	0.00	0.67	0.00	0.84
415	1	0.20	0.20	0.00	0.79	1.00	0.00	0.67	0.00	1.19
416	1	1.18	1.18	0.00	0.56	1.00	0.00	0.67	0.00	1.36
417	1	1.56	0.95	0.00	0.95	1.00	0.00	0.67	0.00	2.08
418	1	1.78	0.80	0.10	0.79	0.90	0.00	0.67	0.00	1.97
419	1	2.09	0.00	0.18	0.00	0.82	0.00	0.67	0.00	1.03
420	1	0.27	0.00	0.49	4.82	0.51	5.21	0.03	0.00	3.57
421	1	1.95	1.95	0.27	0.15	0.73	0.00	0.67	0.00	1.84
422	1	3.18	0.12	0.02	0.12	0.98	0.00	0.67	0.00	1.73
423	1	0.00	0.00	1.00	0.00	0.00	0.00	1.00	0.00	0.00
424	1	0.56	0.56	0.20	0.00	0.80	0.00	0.67	0.00	0.43
425	1	1.01	0.00	0.21	0.00	0.79	0.00	0.67	0.00	0.50
426	1	0.00	0.00	0.76	10000.00	0.24	9.94	0.00	2.00	3379.22
427	1	0.46	0.00	0.00	0.00	1.00	0.00	0.67	0.00	0.23
428	1	1.10	0.09	0.71	7.23	0.29	2.72	0.12	2.00	3.57
429	1	0.52	0.00	0.21	0.00	0.79	0.00	0.67	0.00	0.26
430	1	0.75	0.40	0.05	1.22	0.95	0.25	0.51	0.00	2.01
431	1	0.45	0.00	0.54	2.66	0.46	1.01	0.32	0.00	1.90
432	1	0.88	0.00	0.21	0.00	0.79	0.00	0.67	0.00	0.43
433	1	1.17	1.17	0.58	0.00	0.42	0.00	0.67	0.00	1.52
434	1	0.47	0.00	0.21	0.00	0.79	0.00	0.67	0.00	0.23
435	1	0.57	0.09	0.74	19.50	0.26	0.83	0.35	1.00	7.41
436	1	1.23	1.23	0.09	0.00	0.91	0.00	0.67	0.00	0.75
437	1	3.95	0.00	0.18	0.00	0.82	0.00	0.67	0.00	1.94
438	1	0.17	0.17	0.26	0.36	0.74	0.31	0.49	0.00	0.51
439	1	0.42	0.00	0.21	0.00	0.79	0.00	0.67	0.00	0.20
440	1	0.56	0.37	0.91	5.02	0.09	0.31	0.49	0.00	1.38
441	1	0.76	0.76	0.14	0.00	0.86	0.00	0.67	0.00	0.52
442	1	0.75	0.75	0.09	0.65	0.91	0.00	0.67	0.00	1.27
443	1	1.01	1.01	0.29	0.00	0.71	0.00	0.67	0.00	0.90
444	1	0.24	0.24	0.00	0.34	1.00	0.00	0.67	0.00	0.59
445	1	3.47	3.47	0.44	0.00	0.56	0.00	0.67	0.00	3.84
446	1	1.16	0.00	0.21	0.00	0.79	0.00	0.67	0.00	0.57
447	1	2.07	1.13	0.00	1.14	1.00	0.00	0.67	0.00	2.59
448	1	1.48	0.00	0.21	0.00	0.79	0.00	0.67	0.00	0.73
449	1	3.01	1.88	0.69	0.19	0.31	0.00	0.67	0.00	3.36
450	1	1.54	0.00	0.33	3.03	0.67	0.42	0.45	0.00	3.57
451	1	1.04	0.00	0.18	0.00	0.82	0.00	0.67	0.00	0.51
452	1	0.24	0.24	0.83	3.07	0.17	0.85	0.35	0.00	1.11
453	1	0.54	0.29	0.06	0.29	0.94	0.00	0.67	0.00	0.67
454	1	1.19	1.19	0.28	0.00	0.72	0.00	0.67	0.00	1.04
455	1	0.32	0.00	0.59	4.20	0.41	5.88	0.02	1.00	2.55
456	1	0.54	0.11	0.00	0.11	1.00	0.00	0.67	0.00	0.42
457	1	1.56	0.00	0.37	3.18	0.63	0.45	0.44	1.00	3.53
458	1	6.05	0.89	0.08	0.88	0.92	0.00	0.67	0.00	4.20
459	1	0.45	0.00	0.21	0.00	0.79	0.00	0.67	0.00	0.22
460	1	1.16	1.16	0.57	0.00	0.43	0.00	0.67	0.00	1.49
461	1	1.08	0.00	0.21	0.00	0.79	0.00	0.67	0.00	0.53
462	1	0.79	0.79	0.14	0.00	0.86	0.00	0.67	0.00	0.54
463	1	0.48	0.14	0.02	0.14	0.98	0.00	0.67	0.00	0.44
464	1	1.79	0.00	0.21	0.00	0.79	0.00	0.67	0.00	0.88
465	1	0.67	0.39	0.04	0.39	0.96	0.00	0.67	0.00	0.87
466	1	0.99	0.99	0.00	1.19	1.00	0.00	0.67	0.00	2.14
467	1	1.36	0.00	0.21	0.00	0.79	0.00	0.67	0.00	0.67
468	1	1.05	0.48	0.02	0.48	0.98	0.00	0.67	0.00	1.18
469	1	0.70	0.32	0.07	0.32	0.93	0.00	0.67	0.00	0.79
470	1	2.04	0.00	0.32	0.00	0.68	0.00	0.67	0.00	1.00
471	1	1.07	1.07	0.46	0.00	0.54	0.00	0.67	0.00	1.22
472	1	1.53	0.11	0.00	0.11	1.00	0.00	0.67	0.00	0.91
473	1	1.58	1.58	0.09	0.00	0.91	0.00	0.67	0.00	0.96
474	1	2.13	2.13	0.41	0.00	0.59	0.00	0.67	0.00	2.24
475	1	1.09	0.15	0.00	0.15	1.00	0.00	0.67	0.00	0.74
476	1	0.67	0.00	0.54	4.36	0.46	2.96	0.11	2.00	3.14
477	1	1.47	0.23	0.01	0.22	0.99	0.00	0.67	0.00	1.03
478	1	2.36	0.91	0.23	0.64	0.77	0.00	0.67	0.00	2.14
479	1	1.03	0.00	0.00	1.30	1.00	0.06	0.60	1.00	2.29
480	1	0.92	0.92	0.35	0.00	0.65	0.00	0.67	0.00	0.90
481	1	5.47	1.57	0.42	0.00	0.58	0.00	0.67	0.00	3.61
482	1	0.29	0.00	0.19	0.96	0.81	0.92	0.33	2.00	1.22
483	1	0.73	0.14	0.05	0.14	0.95	0.00	0.67	0.00	0.56
484	1	1.23	0.00	0.18	0.00	0.82	0.00	0.67	0.00	0.61
485	1	0.90	0.90	0.00	1.20	1.00	0.00	0.67	0.00	2.10
486	1	0.00	0.00	0.37	1.32	0.63	1.58	0.23	3.00	1.15
487	1	0.00	0.00	1.00	0.00	0.00	0.00	1.00	0.00	0.00
488	1	0.00	0.00	1.00	0.00	0.00	0.00	1.00	0.00	0.00
489	1	1.11	1.11	0.32	0.00	0.68	0.00	0.67	0.00	1.04
490	1	0.65	0.65	0.11	0.57	0.89	0.00	0.67	0.00	1.12
491	1	1.30	1.30	0.32	0.00	0.68	0.00	0.67	0.00	1.22
492	1	2.49	0.00	0.03	0.00	0.97	0.00	0.67	0.00	1.22
493	1	0.38	0.38	0.78	7.50	0.22	3.01	0.11	0.00	2.84
494	1	0.40	0.40	0.00	1.35	1.00	0.00	0.67	0.00	2.07
495	1	0.42	0.00	0.21	0.00	0.79	0.00	0.67	0.00	0.21
496	1	2.47	0.78	0.00	0.78	1.00	0.00	0.67	0.00	2.30
497	1	1.51	0.26	0.02	0.26	0.98	0.00	0.67	0.00	1.10
498	1	1.47	1.29	0.02	1.29	0.98	0.00	0.67	0.00	2.51
499	1	0.87	0.00	0.71	16.75	0.29	7.97	0.01	2.00	7.12
500	1	0.00	0.00	1.00	0.00	0.00	0.00	1.00	0.00	0.00
501	1	2.52	0.44	0.04	0.44	0.96	0.00	0.67	0.00	1.85
502	1	0.48	0.00	0.21	0.00	0.79	0.00	0.67	0.00	0.24
503	1	2.77	2.77	0.12	0.00	0.88	0.00	0.67	0.00	1.83
504	1	1.15	0.00	0.40	3.01	0.60	0.87	0.34	2.00	3.07
505	1	1.42	0.09	0.00	0.09	1.00	0.00	0.67	0.00	0.83
506	1	0.49	0.49	0.00	1.28	1.00	0.00	0.67	0.00	2.02
507	1	2.62	2.62	0.27	0.00	0.73	0.00	0.67	0.00	2.26
508	1	1.63	1.63	0.28	0.05	0.72	0.00	0.67	0.00	1.49
509	1	0.44	0.44	0.00	0.59	1.00	0.00	0.67	0.00	1.03
510	1	1.07	0.00	0.00	0.00	1.00	0.00	0.67	0.00	0.53
511	1	1.05	0.71	0.02	0.71	0.98	0.00	0.67	0.00	1.50
512	1	0.75	0.22	0.00	0.22	1.00	0.00	0.67	0.00	0.68
513	1	1.32	1.32	0.26	0.00	0.74	0.00	0.67	0.00	1.13
514	1	1.18	0.91	0.94	29.35	0.06	2.04	0.18	1.00	4.28
515	1	0.89	0.89	0.36	0.00	0.64	0.00	0.67	0.00	0.88
516	1	0.78	0.00	0.21	0.00	0.79	0.00	0.67	0.00	0.38
517	1	0.62	0.51	0.08	0.51	0.92	0.00	0.67	0.00	1.00
518	1	4.09	4.09	0.17	0.36	0.83	0.00	0.67	0.00	3.37
519	1	0.86	0.00	0.21	0.00	0.79	0.00	0.67	0.00	0.42
520	1	0.20	0.00	0.82	15.90	0.18	9.11	0.00	2.00	4.00
521	1	0.44	0.00	0.21	0.00	0.79	0.00	0.67	0.00	0.22
522	1	0.00	0.00	0.57	4.47	0.43	2.02	0.18	1.00	2.68
523	1	1.34	1.07	0.02	0.39	0.98	0.00	0.67	0.00	1.22
524	1	0.00	0.00	1.00	0.00	0.00	0.00	1.00	0.00	0.00
525	1	1.07	1.07	0.44	0.00	0.56	0.00	0.67	0.00	1.17
526	1	0.79	0.09	0.03	0.09	0.97	0.00	0.67	0.00	0.51
527	1	0.70	0.70	0.00	1.45	1.00	0.00	0.67	0.00	2.36
528	1	0.00	0.00	0.54	3.22	0.46	3.80	0.07	3.00	2.07
529	1	0.51	0.10	0.07	0.10	0.93	0.00	0.67	0.00	0.39
530	1	0.00	0.00	0.28	0.48	0.72	1.83	0.20	2.00	0.48
531	1	2.28	2.28	0.66	0.00	0.34	0.00	0.67	0.00	3.21
532	1	1.55	1.55	0.40	0.00	0.60	0.00	0.67	0.00	1.62
533	1	1.29	1.29	0.28	0.00	0.72	0.00	0.67	0.00	1.14
534	1	2.95	0.00	0.21	0.00	0.79	0.00	0.67	0.00	1.45
535	1	0.06	0.06	0.00	1.38	1.00	0.00	0.67	0.00	1.95
536	1	0.34	0.00	0.21	0.00	0.79	0.00	0.67	0.00	0.17
537	1	0.92	0.00	0.21	0.00	0.79	0.00	0.67	0.00	0.45
538	1	0.63	0.63	0.00	0.78	1.00	0.00	0.67	0.00	1.39
539	1	1.96	0.16	0.00	0.16	1.00	0.00	0.67	0.00	1.18
540	1	0.70	0.00	0.21	0.00	0.79	0.00	0.67	0.00	0.34
541	1	4.84	2.41	0.13	0.00	0.87	0.00	0.67	0.00	2.83
542	1	0.42	0.42	0.00	0.70	1.00	0.00	0.67	0.00	1.18
543	1	1.25	0.35	0.00	0.34	1.00	0.00	0.67	0.00	1.09
544	1	0.18	0.18	0.00	1.89	1.00	0.00	0.67	0.00	2.71
545	1	1.79	0.00	0.21	0.00	0.79	0.00	0.67	0.00	0.88
546	1	0.85	0.85	0.03	0.68	0.97	0.00	0.67	0.00	1.36
547	1	3.77	3.77	0.33	0.00	0.67	0.00	0.67	0.00	3.57
548	1	0.46	0.00	0.00	0.00	1.00	0.00	0.67	0.00	0.23
549	1	1.46	1.26	0.73	0.00	0.27	0.00	0.67	0.00	1.99
550	1	1.32	0.00	0.00	0.09	1.00	0.00	0.67	0.00	0.77
551	1	0.64	0.64	0.01	0.63	0.99	0.00	0.67	0.00	1.18
552	1	1.30	0.00	0.12	1.01	0.88	0.00	0.67	0.00	1.87
553	1	0.00	0.00	1.00	0.00	0.00	0.00	1.00	0.00	0.00
554	1	1.49	0.00	0.00	0.00	1.00	0.00	0.67	0.00	0.73
555	1	0.00	0.00	1.00	0.00	0.00	0.00	1.00	0.00	0.00
556	1	2.31	2.31	0.34	0.48	0.66	0.00	0.67	0.00	2.65
557	1	0.31	0.31	0.89	7.49	0.11	3.93	0.07	1.00	1.70
558	1	0.00	0.00	0.07	1.40	0.93	4.45	0.05	2.00	1.82
559	1	1.34	1.34	0.53	0.00	0.47	0.00	0.67	0.00	1.64
560	1	0.00	0.00	0.00	1.19	1.00	0.00	0.67	0.00	1.65
561	1	0.48	0.00	0.70	11.91	0.30	6.66	0.02	0.00	5.13
562	1	1.16	0.09	0.00	0.09	1.00	0.00	0.67	0.00	0.69
563	1	0.28	0.00	0.67	2.63	0.33	1.59	0.23	1.00	1.35
564	1	0.34	0.34	0.00	0.38	1.00	0.00	0.67	0.00	0.70
565	1	0.20	0.20	0.00	0.20	1.00	0.00	0.67	0.00	0.37
566	1	0.76	0.76	0.04	0.39	0.96	0.00	0.67	0.00	0.94
567	1	0.51	0.49	0.07	0.49	0.93	0.00	0.67	0.00	0.93
568	1	0.86	0.86	0.19	0.00	0.81	0.00	0.67	0.00	0.64
569	1	0.17	0.17	0.00	1.02	1.00	0.00	0.67	0.00	1.50
570	1	1.27	0.36	0.00	0.36	1.00	0.00	0.67	0.00	1.12
571	1	1.51	0.00	0.21	0.00	0.79	0.00	0.67	0.00	0.74
572	1	0.50	0.30	0.00	0.30	1.00	0.00	0.67	0.00	0.66
573	1	1.27	0.28	0.03	0.28	0.97	0.00	0.67	0.00	1.01
574	1	1.31	0.95	0.12	0.95	0.88	0.00	0.67	0.00	1.95
575	1	0.30	0.30	0.00	1.66	1.00	0.00	0.67	0.00	2.44
576	1	0.49	0.00	0.21	0.00	0.79	0.00	0.67	0.00	0.24
577	1	1.35	1.29	0.27	1.24	0.73	0.00	0.67	0.00	2.40
578	1	1.06	0.00	0.21	0.00	0.79	0.00	0.67	0.00	0.52
579	1	0.00	0.00	0.00	1.24	1.00	0.00	0.67	0.00	1.72
580	1	0.45	0.11	0.02	0.11	0.98	0.00	0.67	0.00	0.37
581	1	0.25	0.25	0.04	1.57	0.96	3.06	0.10	0.00	2.23
582	1	3.42	1.40	0.00	1.40	1.00	0.00	0.67	0.00	3.61
583	1	0.56	0.00	0.59	3.06	0.41	2.08	0.17	1.00	2.03
584	1	0.78	0.40	0.81	8.18	0.19	1.96	0.19	0.00	2.98
585	1	0.00	0.00	0.18	1.09	0.82	2.01	0.18	1.00	1.24
586	1	0.22	0.00	0.73	1.40	0.27	1.17	0.29	2.00	0.64
587	1	0.43	0.43	0.00	0.92	1.00	0.00	0.67	0.00	1.49
588	1	0.81	0.81	0.00	1.89	1.00	0.00	0.67	0.00	3.01
589	1	0.40	0.40	0.21	0.00	0.79	0.00	0.67	0.00	0.31
590	1	0.62	0.07	0.00	0.07	1.00	0.00	0.67	0.00	0.41
591	1	1.20	1.20	0.11	0.00	0.89	0.00	0.67	0.00	0.77
592	1	0.95	0.95	0.52	0.16	0.48	0.00	0.67	0.00	1.26
593	1	2.95	0.84	0.18	0.84	0.82	0.00	0.67	0.00	2.62
594	1	0.41	0.00	0.21	0.00	0.79	0.00	0.67	0.00	0.20
595	1	0.53	0.41	0.35	0.41	0.65	0.00	0.67	0.00	0.83
596	1	0.24	0.00	0.00	1.76	1.00	0.00	0.67	0.00	2.57
597	1	1.34	0.00	0.21	0.00	0.79	0.00	0.67	0.00	0.66
598	1	2.80	0.52	0.12	0.52	0.88	0.00	0.67	0.00	2.10
599	1	0.97	0.85	0.07	0.85	0.93	0.00	0.67	0.00	1.65
600	1	1.62	0.00	0.21	0.00	0.79	0.00	0.67	0.00	0.80
601	1	1.87	1.87	0.57	0.00	0.43	0.00	0.67	0.00	2.39
602	1	2.71	0.34	0.00	0.33	1.00	0.00	0.67	0.00	1.78
603	1	0.81	0.81	0.94	22.02	0.06	1.36	0.26	0.00	3.23
604	1	0.00	0.00	0.79	13.46	0.21	6.90	0.01	1.00	3.92
605	1	5.50	5.50	0.05	0.00	0.95	0.00	0.67	0.00	3.09
606	1	2.81	0.92	0.37	0.00	0.63	0.00	0.67	0.00	1.84
607	1	0.00	0.00	1.00	0.00	0.00	0.00	1.00	0.00	0.00
608	1	0.00	0.00	1.00	0.00	0.00	0.00	1.00	0.00	0.00
609	1	1.42	1.14	0.00	0.83	1.00	0.00	0.67	0.00	1.86
610	1	0.98	0.98	0.43	0.00	0.57	0.00	0.67	0.00	1.06
611	1	2.29	0.65	0.00	0.66	1.00	0.00	0.67	0.00	2.04
612	1	1.53	1.53	0.49	0.16	0.51	0.00	0.67	0.00	1.92
613	1	1.29	0.00	0.17	2.29	0.83	0.15	0.55	2.00	3.28
614	1	1.49	0.37	0.13	0.37	0.87	0.00	0.67	0.00	1.24
615	1	0.74	0.00	0.21	0.00	0.79	0.00	0.67	0.00	0.36
616	1	0.39	0.00	0.69	11.51	0.31	2.24	0.16	1.00	5.13
617	1	0.46	0.00	0.21	0.00	0.79	0.00	0.67	0.00	0.23
618	1	1.23	0.32	0.00	0.32	1.00	0.00	0.67	0.00	1.05
619	1	0.52	0.00	0.21	0.00	0.79	0.00	0.67	0.00	0.26
620	1	0.00	0.00	0.00	0.17	1.00	0.00	0.67	0.00	0.24
621	1	0.45	0.00	0.21	0.00	0.79	0.00	0.67	0.00	0.22
622	1	1.40	0.00	0.21	0.00	0.79	0.00	0.67	0.00	0.69
623	1	0.61	0.61	0.03	0.26	0.97	0.00	0.67	0.00	0.67
624	1	0.72	0.72	0.15	0.00	0.85	0.00	0.67	0.00	0.51
625	1	1.20	1.20	0.13	0.00	0.87	0.00	0.67	0.00	0.81
626	1	1.30	0.96	0.90	29.42	0.10	1.47	0.24	0.00	6.05
627	1	1.05	1.05	0.75	0.12	0.25	0.00	0.67	0.00	1.65
628	1	0.43	0.18	0.25	0.18	0.75	0.00	0.67	0.00	0.45
629	1	0.48	0.48	0.00	0.68	1.00	0.00	0.67	0.00	1.18
630	1	2.19	1.45	0.36	1.44	0.64	0.00	0.67	0.00	3.08
631	1	0.67	0.65	0.29	0.00	0.71	0.00	0.67	0.00	0.60
632	1	1.47	0.97	0.01	0.35	0.99	0.00	0.67	0.00	1.22
633	1	1.42	1.21	1.00	1.21	0.00	0.00	0.67	0.00	2.38
634	1	4.36	1.88	0.16	0.00	0.84	0.00	0.67	0.00	2.56
635	1	0.81	0.21	0.00	0.21	1.00	0.00	0.67	0.00	0.69
636	1	3.67	3.67	0.37	0.08	0.63	0.00	0.67	0.00	3.74
637	1	1.39	1.05	0.11	1.05	0.89	0.00	0.67	0.00	2.13
638	1	0.95	0.26	0.00	0.26	1.00	0.00	0.67	0.00	0.83
639	1	0.48	0.48	0.53	0.00	0.47	0.00	0.67	0.00	0.58
640	1	0.89	0.89	0.12	0.00	0.88	0.00	0.67	0.00	0.58
641	1	1.01	0.21	0.00	0.21	1.00	0.00	0.67	0.00	0.79
642	1	1.62	1.62	0.41	0.00	0.59	0.00	0.67	0.00	1.72
643	1	1.39	0.00	0.21	0.00	0.79	0.00	0.67	0.00	0.68
644	1	0.53	0.47	0.00	0.47	1.00	0.00	0.67	0.00	0.92
645	1	0.84	0.67	0.00	0.67	1.00	0.00	0.67	0.00	1.34
646	1	3.04	3.04	0.06	0.00	0.94	0.00	0.67	0.00	1.74
647	1	1.06	0.00	0.12	0.00	0.88	0.00	0.67	0.00	0.52
648	1	2.24	1.72	0.36	0.00	0.64	0.00	0.67	0.00	1.96
649	1	1.43	0.00	0.27	0.00	0.73	0.00	0.67	0.00	0.70
650	1	1.60	1.60	0.20	0.00	0.80	0.00	0.67	0.00	1.24
651	1	0.78	0.00	0.78	11.32	0.22	4.60	0.05	2.00	3.89
652	1	1.03	0.00	0.21	0.00	0.79	0.00	0.67	0.00	0.51
653	1	2.81	0.07	0.01	0.07	0.99	0.00	0.67	0.00	1.48
654	1	2.39	0.40	0.34	0.35	0.66	0.00	0.67	0.00	1.68
655	1	2.20	2.09	0.22	0.00	0.78	0.00	0.67	0.00	1.71
656	1	0.35	0.00	0.85	9.00	0.15	4.25	0.06	1.00	1.99
657	1	1.12	0.00	0.18	0.00	0.82	0.00	0.67	0.00	0.55
658	1	3.37	0.95	0.70	0.43	0.30	0.00	0.67	0.00	2.76
659	1	1.14	0.53	0.00	0.53	1.00	0.00	0.67	0.00	1.29
660	1	0.00	0.00	0.69	22.04	0.31	6.19	0.02	0.00	9.52
661	1	0.00	0.00	0.00	0.17	1.00	0.00	0.67	0.00	0.23
662	1	4.59	0.00	0.21	0.00	0.79	0.00	0.67	0.00	2.25
663	1	2.21	2.21	0.45	0.00	0.55	0.00	0.67	0.00	2.47
664	1	0.61	0.41	0.00	0.41	1.00	0.00	0.67	0.00	0.86
665	1	1.48	0.31	0.00	0.31	1.00	0.00	0.67	0.00	1.16
666	1	1.77	0.38	0.00	0.38	1.00	0.00	0.67	0.00	1.40
667	1	0.70	0.70	0.63	0.00	0.37	0.00	0.67	0.00	0.95
668	1	0.76	0.60	0.07	0.60	0.93	0.00	0.67	0.00	1.20
669	1	1.16	0.28	0.03	0.28	0.97	0.00	0.67	0.00	0.96
670	1	1.03	0.00	0.21	0.00	0.79	0.00	0.67	0.00	0.51
671	1	0.27	0.00	0.57	1.23	0.43	0.52	0.43	1.00	0.86
672	1	2.59	0.08	0.00	0.08	1.00	0.00	0.67	0.00	1.38
673	1	0.61	0.09	0.00	0.09	1.00	0.00	0.67	0.00	0.43
674	1	0.83	0.83	0.54	0.00	0.46	0.00	0.67	0.00	1.03
675	1	0.67	0.67	0.00	0.86	1.00	0.00	0.67	0.00	1.51
676	1	1.66	0.00	0.21	0.00	0.79	0.00	0.67	0.00	0.82
677	1	0.34	0.34	0.00	0.45	1.00	0.00	0.67	0.00	0.79
678	1	2.06	0.85	0.48	0.00	0.52	0.00	0.67	0.00	1.58
679	1	2.49	2.49	0.07	0.00	0.93	0.00	0.67	0.00	1.48
680	1	4.65	4.65	0.18	0.00	0.82	0.00	0.67	0.00	3.46
681	1	1.12	0.47	0.00	0.47	1.00	0.00	0.67	0.00	1.19
682	1	3.02	3.02	0.14	0.00	0.86	0.00	0.67	0.00	2.05
683	1	0.37	0.37	0.96	215.97	0.04	5.77	0.03	1.00	12.10
684	1	0.84	0.84	0.48	0.06	0.52	0.00	0.67	0.00	1.01
685	1	1.76	1.76	0.20	0.45	0.80	0.00	0.67	0.00	1.86
686	1	1.05	0.00	0.12	0.00	0.88	0.00	0.67	0.00	0.51
687	1	0.33	0.33	0.00	0.80	1.00	0.00	0.67	0.00	1.28
688	1	1.37	1.37	0.10	0.00	0.90	0.00	0.67	0.00	0.86
689	1	0.99	0.00	0.12	0.00	0.88	0.00	0.67	0.00	0.49
690	1	2.09	0.15	0.16	0.15	0.84	0.00	0.67	0.00	1.23
691	1	1.16	1.16	0.21	0.00	0.79	0.00	0.67	0.00	0.90
692	1	3.17	0.14	0.03	0.11	0.97	0.00	0.67	0.00	1.71
693	1	3.03	1.05	0.08	1.05	0.92	0.00	0.67	0.00	2.94
694	1	0.66	0.66	0.00	0.96	1.00	0.00	0.67	0.00	1.66
695	1	0.39	0.39	0.21	0.00	0.79	0.00	0.67	0.00	0.30
696	1	1.62	1.62	0.16	0.00	0.84	0.00	0.67	0.00	1.15
697	1	1.39	0.00	0.21	0.00	0.79	0.00	0.67	0.00	0.68
698	1	1.49	1.49	0.38	0.00	0.62	0.00	0.67	0.00	1.52
699	1	1.19	0.25	0.00	0.25	1.00	0.00	0.67	0.00	0.93
700	1	0.97	0.23	0.00	0.23	1.00	0.00	0.67	0.00	0.80
701	1	0.96	0.96	0.00	0.50	1.00	0.00	0.67	0.00	1.17
702	1	0.00	0.00	0.59	1.42	0.41	3.05	0.10	2.00	0.81
703	1	1.75	1.75	0.07	0.19	0.93	0.00	0.67	0.00	1.27
704	1	0.94	0.52	0.00	0.52	1.00	0.00	0.67	0.00	1.18
705	1	1.52	0.15	0.15	0.15	0.85	0.00	0.67	0.00	0.95
706	1	2.04	0.92	0.00	0.92	1.00	0.00	0.67	0.00	2.27
707	1	0.95	0.95	0.01	0.48	0.99	0.00	0.67	0.00	1.14
708	1	0.46	0.00	0.21	0.00	0.79	0.00	0.67	0.00	0.22
709	1	1.49	1.49	0.00	0.91	1.00	0.00	0.67	0.00	1.99
710	1	4.36	0.56	0.25	0.50	0.75	0.00	0.67	0.00	2.86
711	1	1.64	1.64	0.30	0.00	0.70	0.00	0.67	0.00	1.49
712	1	2.24	2.24	0.30	0.00	0.70	0.00	0.67	0.00	2.04
713	1	0.52	0.52	0.00	0.57	1.00	0.00	0.67	0.00	1.05
714	1	0.62	0.23	0.01	0.23	0.99	0.00	0.67	0.00	0.62
715	1	2.88	0.18	0.00	0.18	1.00	0.00	0.67	0.00	1.66
716	1	0.55	0.55	0.60	0.00	0.40	0.00	0.67	0.00	0.73
717	1	0.54	0.37	0.03	0.37	0.97	0.00	0.67	0.00	0.78
718	1	0.79	0.43	0.10	0.43	0.90	0.00	0.67	0.00	0.98
719	1	0.60	0.00	0.01	0.99	0.99	0.21	0.52	1.00	1.65
720	1	1.47	0.00	0.21	0.00	0.79	0.00	0.67	0.00	0.72
721	1	0.69	0.69	0.55	0.00	0.45	0.00	0.67	0.00	0.87
722	1	1.07	1.07	0.21	0.00	0.79	0.00	0.67	0.00	0.84
723	1	0.85	0.85	0.40	0.00	0.60	0.00	0.67	0.00	0.90
724	1	2.00	0.00	0.21	0.00	0.79	0.00	0.67	0.00	0.98
725	1	0.49	0.49	0.00	0.66	1.00	0.00	0.67	0.00	1.15
726	1	1.96	1.96	0.09	0.00	0.91	0.00	0.67	0.00	1.21
727	1	0.76	0.59	0.00	0.59	1.00	0.00	0.67	0.00	1.19
728	1	1.04	0.07	0.05	0.07	0.95	0.00	0.67	0.00	0.61
729	1	1.82	0.33	0.04	0.33	0.96	0.00	0.67	0.00	1.35
730	1	18.61	18.61	0.10	0.03	0.90	0.00	0.67	0.00	11.79
731	1	1.91	0.85	0.51	0.00	0.49	0.00	0.67	0.00	1.54
732	1	2.09	0.99	0.11	0.00	0.89	0.00	0.67	0.00	1.18
733	1	2.00	2.00	0.10	0.14	0.90	0.00	0.67	0.00	1.42
734	1	0.00	0.00	1.00	0.00	0.00	0.00	1.00	0.00	0.00
735	1	0.42	0.42	0.22	0.00	0.78	0.00	0.67	0.00	0.33
736	1	0.42	0.00	0.21	0.00	0.79	0.00	0.67	0.00	0.21
737	1	0.39	0.13	0.00	0.13	1.00	0.00	0.67	0.00	0.38
738	1	4.43	0.00	0.18	0.00	0.82	0.00	0.67	0.00	2.18
739	1	0.47	0.12	0.75	4.09	0.25	1.95	0.19	1.00	1.77
740	1	7.75	0.00	0.00	0.08	1.00	0.00	0.67	0.00	3.91
741	1	1.53	1.02	0.18	0.02	0.82	0.00	0.67	0.00	1.02
742	1	4.67	1.97	0.08	0.00	0.92	0.00	0.67	0.00	2.52
743	1	1.83	1.83	0.08	0.00	0.92	0.00	0.67	0.00	1.10
744	1	0.46	0.46	0.00	0.54	1.00	0.00	0.67	0.00	0.98
745	1	1.14	0.60	0.83	9.57	0.17	1.30	0.27	0.00	3.47
746	1	0.00	0.00	1.00	0.00	0.00	0.00	1.00	0.00	0.00
747	1	0.81	0.81	0.00	0.92	1.00	0.00	0.67	0.00	1.67
748	1	0.70	0.00	0.34	1.79	0.66	0.44	0.45	1.00	1.99
749	1	0.42	0.42	0.00	0.67	1.00	0.00	0.67	0.00	1.14
750	1	0.43	0.40	0.00	0.40	1.00	0.00	0.67	0.00	0.77
751	1	2.54	2.54	0.26	0.02	0.74	0.00	0.67	0.00	2.19
752	1	1.16	1.11	0.48	0.00	0.52	0.00	0.67	0.00	1.32
753	1	1.18	0.00	0.21	0.00	0.79	0.00	0.67	0.00	0.58
754	1	0.75	0.00	0.00	0.00	1.00	0.00	0.67	0.00	0.37
755	1	0.86	0.00	0.21	0.00	0.79	0.00	0.67	0.00	0.42
756	1	0.33	0.33	0.00	0.88	1.00	0.00	0.67	0.00	1.37
757	1	3.53	0.16	0.00	0.17	1.00	0.00	0.67	0.00	1.96
758	1	0.85	0.85	0.27	0.00	0.73	0.00	0.67	0.00	0.73
759	1	3.23	1.16	0.40	0.00	0.60	0.00	0.67	0.00	2.22
760	1	0.39	0.39	0.03	0.34	0.97	0.00	0.67	0.00	0.67
761	1	0.46	0.10	0.06	0.10	0.94	0.00	0.67	0.00	0.36
762	1	2.64	2.64	0.32	0.00	0.68	0.00	0.67	0.00	2.48
763	1	1.79	0.00	0.21	0.00	0.79	0.00	0.67	0.00	0.88
764	1	0.00	0.00	0.00	0.13	1.00	0.00	0.67	0.00	0.18
765	1	9.86	0.00	0.21	0.00	0.79	0.00	0.67	0.00	4.84
766	1	0.21	0.00	0.18	0.00	0.82	0.00	0.67	0.00	0.10
767	1	1.82	1.82	0.48	0.05	0.52	0.00	0.67	0.00	2.15
768	1	0.62	0.34	0.46	2.22	0.54	0.88	0.34	0.00	2.19
769	1	1.33	1.33	0.12	0.00	0.88	0.00	0.67	0.00	0.88
770	1	0.74	0.74	0.32	0.00	0.68	0.00	0.67	0.00	0.70
771	1	1.46	0.07	0.02	0.07	0.98	0.00	0.67	0.00	0.81
772	1	1.88	0.67	0.00	0.67	1.00	0.00	0.67	0.00	1.85
773	1	0.88	0.00	0.41	0.52	0.59	0.00	0.67	0.00	0.85
774	1	0.84	0.37	0.02	0.36	0.98	0.00	0.67	0.00	0.90
775	1	0.23	0.00	0.85	42.57	0.15	4.12	0.06	1.00	8.88
776	1	3.20	1.38	0.62	0.00	0.38	0.00	0.67	0.00	2.75
777	1	3.66	0.62	0.17	0.61	0.83	0.00	0.67	0.00	2.65
778	1	6.06	6.06	0.06	0.14	0.94	0.00	0.67	0.00	3.63
779	1	0.91	0.91	0.00	1.41	1.00	0.00	0.67	0.00	2.40
780	1	0.73	0.73	0.00	0.79	1.00	0.00	0.67	0.00	1.45
781	1	0.62	0.62	0.52	0.00	0.48	0.00	0.67	0.00	0.76
782	1	1.31	0.00	0.21	0.00	0.79	0.00	0.67	0.00	0.64
783	1	0.15	0.00	0.50	1.37	0.50	1.41	0.25	1.00	1.02
784	1	0.92	0.92	0.42	0.00	0.58	0.00	0.67	0.00	0.98
785	1	2.41	2.41	0.10	0.29	0.90	0.00	0.67	0.00	1.88
786	1	3.94	3.94	0.31	0.18	0.69	0.00	0.67	0.00	3.79
787	1	0.72	0.72	0.38	0.00	0.62	0.00	0.67	0.00	0.73
788	1	0.45	0.18	0.00	0.18	1.00	0.00	0.67	0.00	0.46
789	1	0.00	0.00	0.95	5.42	0.05	7.07	0.01	1.00	0.40
790	1	0.49	0.11	0.85	4.71	0.15	2.40	0.15	1.00	1.36
791	1	1.97	0.31	0.05	0.31	0.95	0.00	0.67	0.00	1.40
792	1	1.57	0.32	0.04	0.32	0.96	0.00	0.67	0.00	1.22
793	1	1.30	1.30	0.22	0.00	0.78	0.00	0.67	0.00	1.04
794	1	0.50	0.15	0.05	0.15	0.95	0.00	0.67	0.00	0.45
795	1	0.47	0.26	0.13	0.26	0.87	0.00	0.67	0.00	0.59
796	1	0.92	0.92	0.39	0.00	0.61	0.00	0.67	0.00	0.96
797	1	0.34	0.34	0.00	1.11	1.00	0.00	0.67	0.00	1.70
798	1	0.41	0.26	0.00	0.29	1.00	0.00	0.67	0.00	0.60
799	1	0.61	0.54	0.00	0.54	1.00	0.00	0.67	0.00	1.05
800	1	0.76	0.34	0.04	0.34	0.96	0.00	0.67	0.00	0.85
801	1	1.45	1.45	0.19	0.00	0.81	0.00	0.67	0.00	1.09
802	1	2.01	0.21	0.06	0.08	0.94	0.00	0.67	0.00	1.11
803	1	0.86	0.45	0.10	0.45	0.90	0.00	0.67	0.00	1.04
804	1	0.63	0.57	0.09	0.57	0.91	0.00	0.67	0.00	1.10
805	1	0.80	0.00	0.21	0.00	0.79	0.00	0.67	0.00	0.39
806	1	5.44	0.90	0.14	0.09	0.86	0.00	0.67	0.00	2.95
807	1	0.39	0.32	0.00	0.32	1.00	0.00	0.67	0.00	0.63
808	1	0.53	0.53	0.04	0.36	0.96	0.00	0.67	0.00	0.76
809	1	0.59	0.23	0.02	0.23	0.98	0.00	0.67	0.00	0.62
810	1	1.12	0.00	0.21	0.00	0.79	0.00	0.67	0.00	0.55
811	1	0.36	0.00	0.21	0.00	0.79	0.00	0.67	0.00	0.18
812	1	1.21	0.29	0.21	0.29	0.79	0.00	0.67	0.00	1.00
813	1	0.00	0.00	0.81	3.51	0.19	3.29	0.09	3.00	0.91
814	1	0.07	0.07	0.89	18.66	0.11	5.75	0.03	2.00	3.09
815	1	0.95	0.11	0.00	0.11	1.00	0.00	0.67	0.00	0.62
816	1	1.42	0.87	0.08	0.87	0.92	0.00	0.67	0.00	1.90
817	1	2.51	0.00	0.21	0.00	0.79	0.00	0.67	0.00	1.23
818	1	0.60	0.14	0.00	0.14	1.00	0.00	0.67	0.00	0.50
819	1	1.15	0.00	0.21	0.00	0.79	0.00	0.67	0.00	0.57
820	1	0.00	0.00	1.00	0.00	0.00	0.00	1.00	0.00	0.00
821	1	0.18	0.00	0.77	2.21	0.23	1.40	0.25	2.00	0.81
822	1	1.33	1.33	0.10	0.00	0.90	0.00	0.67	0.00	0.84
823	1	1.95	1.95	0.11	0.00	0.89	0.00	0.67	0.00	1.26
824	1	0.68	0.00	0.21	0.00	0.79	0.00	0.67	0.00	0.33
825	1	1.55	0.57	0.03	0.58	0.97	0.00	0.67	0.00	1.56
826	1	0.87	0.00	0.21	0.00	0.79	0.00	0.67	0.00	0.43
827	1	1.11	0.11	0.04	0.11	0.96	0.00	0.67	0.00	0.69
828	1	0.42	0.06	0.00	0.06	1.00	0.00	0.67	0.00	0.30
829	1	0.78	0.78	0.00	0.91	1.00	0.00	0.67	0.00	1.65
830	1	0.31	0.08	0.00	0.08	1.00	0.00	0.67	0.00	0.26
831	1	1.42	0.56	0.16	0.55	0.84	0.00	0.67	0.00	1.47
832	1	0.92	0.36	0.02	0.36	0.98	0.00	0.67	0.00	0.95
833	1	1.06	0.55	0.40	0.00	0.60	0.00	0.67	0.00	0.83
834	1	0.32	0.00	0.04	0.47	0.96	0.10	0.57	0.00	0.78
835	1	0.72	0.72	0.00	0.76	1.00	0.00	0.67	0.00	1.41
836	1	1.24	1.24	0.65	0.00	0.35	0.00	0.67	0.00	1.72
837	1	1.75	0.56	0.44	0.55	0.56	0.00	0.67	0.00	1.63
838	1	0.00	0.00	1.00	0.00	0.00	0.00	1.00	0.00	0.00
839	1	1.43	0.00	0.21	0.00	0.79	0.00	0.67	0.00	0.70
840	1	1.03	0.66	0.00	0.66	1.00	0.00	0.67	0.00	1.43
841	1	0.29	0.28	0.00	0.28	1.00	0.00	0.67	0.00	0.53
842	1	25.96	0.00	0.21	0.00	0.79	0.00	0.67	0.00	12.75
843	1	2.77	0.00	0.21	0.00	0.79	0.00	0.67	0.00	1.36
844	1	0.18	0.18	0.39	0.00	0.61	0.00	0.67	0.00	0.19
845	1	1.48	0.00	0.21	0.00	0.79	0.00	0.67	0.00	0.73
846	1	0.55	0.09	0.07	0.09	0.93	0.00	0.67	0.00	0.40
847	1	0.00	0.00	1.00	0.00	0.00	0.00	1.00	0.00	0.00
848	1	0.00	0.00	1.00	0.00	0.00	0.00	1.00	0.00	0.00
849	1	2.05	0.00	0.21	0.00	0.79	0.00	0.67	0.00	1.01
850	1	0.60	0.42	0.19	0.42	0.81	0.00	0.67	0.00	0.88
851	1	2.16	0.56	0.16	0.56	0.84	0.00	0.67	0.00	1.84
852	1	4.70	0.00	0.03	0.00	0.97	0.00	0.67	0.00	2.31
853	1	1.20	0.00	0.21	0.00	0.79	0.00	0.67	0.00	0.59
854	1	0.93	0.93	0.35	0.00	0.65	0.00	0.67	0.00	0.91
855	1	0.00	0.00	1.00	0.00	0.00	0.00	1.00	0.00	0.00
856	1	0.91	0.00	0.21	0.00	0.79	0.00	0.67	0.00	0.45
857	1	0.83	0.48	0.02	0.48	0.98	0.00	0.67	0.00	1.07
858	1	1.08	1.08	0.43	0.05	0.57	0.00	0.67	0.00	1.21
859	1	0.72	0.15	0.00	0.15	1.00	0.00	0.67	0.00	0.56
860	1	0.74	0.00	0.21	0.00	0.79	0.00	0.67	0.00	0.36
861	1	1.44	1.44	0.24	0.00	0.76	0.00	0.67	0.00	1.20
862	1	2.22	0.00	0.21	0.00	0.79	0.00	0.67	0.00	1.09
863	1	0.82	0.17	0.08	0.17	0.92	0.00	0.67	0.00	0.64
864	1	0.46	0.00	0.21	0.00	0.79	0.00	0.67	0.00	0.22
865	1	1.32	0.00	0.21	0.00	0.79	0.00	0.67	0.00	0.65
866	1	1.71	0.23	0.00	0.23	1.00	0.00	0.67	0.00	1.16
867	1	4.97	1.39	0.08	0.00	0.92	0.00	0.67	0.00	2.61
868	1	0.65	0.00	0.21	0.00	0.79	0.00	0.67	0.00	0.32
869	1	0.46	0.46	0.47	0.00	0.53	0.00	0.67	0.00	0.52
870	1	0.00	0.00	1.00	0.00	0.00	0.00	1.00	0.00	0.00
871	1	0.80	0.80	0.33	0.03	0.67	0.00	0.67	0.00	0.78
872	1	0.55	0.00	0.21	0.00	0.79	0.00	0.67	0.00	0.27
873	1	0.49	0.00	0.21	0.00	0.79	0.00	0.67	0.00	0.24
874	1	1.15	0.00	0.21	0.00	0.79	0.00	0.67	0.00	0.57
875	1	1.86	0.00	0.21	0.00	0.79	0.00	0.67	0.00	0.91
876	1	3.23	0.00	0.00	0.00	1.00	0.00	0.67	0.00	1.59
877	1	0.97	0.00	0.21	0.00	0.79	0.00	0.67	0.00	0.48
878	1	0.42	0.00	0.00	0.00	1.00	0.00	0.67	0.00	0.21
879	1	3.75	0.00	0.21	0.00	0.79	0.00	0.67	0.00	1.84
880	1	0.33	0.24	0.00	0.24	1.00	0.00	0.67	0.00	0.50
881	1	0.00	0.00	1.00	0.00	0.00	0.00	1.00	0.00	0.00
882	1	1.30	0.00	0.21	0.00	0.79	0.00	0.67	0.00	0.64
883	1	0.31	0.08	0.04	0.08	0.96	0.00	0.67	0.00	0.26
884	1	0.62	0.08	0.06	0.08	0.94	0.00	0.67	0.00	0.41
885	1	0.56	0.00	0.21	0.00	0.79	0.00	0.67	0.00	0.27
886	1	0.00	0.00	0.00	0.08	1.00	0.00	0.67	0.00	0.10
887	1	0.52	0.27	0.00	0.27	1.00	0.00	0.67	0.00	0.62
888	1	0.43	0.00	0.21	0.00	0.79	0.00	0.67	0.00	0.21
889	1	1.27	0.00	0.21	0.00	0.79	0.00	0.67	0.00	0.62
890	1	0.00	0.00	0.67	1.72	0.33	1.94	0.19	1.00	0.78
891	1	3.15	1.73	0.14	0.00	0.86	0.00	0.67	0.00	1.89
892	1	0.37	0.07	0.01	0.07	0.99	0.00	0.67	0.00	0.28
893	1	1.02	0.00	0.21	0.00	0.79	0.00	0.67	0.00	0.50
894	1	1.14	0.00	0.21	0.00	0.79	0.00	0.67	0.00	0.56
895	1	1.16	0.14	0.04	0.14	0.96	0.00	0.67	0.00	0.77
896	1	0.46	0.00	0.00	0.00	1.00	0.00	0.67	0.00	0.23
897	1	0.68	0.00	0.21	0.00	0.79	0.00	0.67	0.00	0.33
898	1	0.72	0.00	0.00	0.00	1.00	0.00	0.67	0.00	0.35
899	1	0.00	0.00	1.00	0.00	0.00	0.00	1.00	0.00	0.00
900	1	0.26	0.26	0.36	0.00	0.64	0.00	0.67	0.00	0.26
901	1	2.95	0.00	0.00	0.00	1.00	0.00	0.67	0.00	1.45
902	1	0.29	0.11	0.00	0.11	1.00	0.00	0.67	0.00	0.29
903	1	0.00	0.00	0.00	0.09	1.00	0.00	0.67	0.00	0.12
904	1	1.44	0.07	0.00	0.07	1.00	0.00	0.67	0.00	0.80
905	1	0.40	0.40	0.19	0.39	0.81	0.00	0.67	0.00	0.75
906	1	0.67	0.62	0.07	0.62	0.93	0.00	0.67	0.00	1.19
907	1	0.46	0.00	0.21	0.00	0.79	0.00	0.67	0.00	0.23
908	1	0.62	0.00	0.21	0.00	0.79	0.00	0.67	0.00	0.30
909	1	0.00	0.00	0.00	0.16	1.00	0.00	0.67	0.00	0.22
910	1	1.01	0.00	0.21	0.00	0.79	0.00	0.67	0.00	0.50
911	1	0.48	0.24	0.00	0.24	1.00	0.00	0.67	0.00	0.57
912	1	0.00	0.00	1.00	0.00	0.00	0.00	1.00	0.00	0.00
913	1	1.50	0.00	0.21	0.00	0.79	0.00	0.67	0.00	0.74
914	1	0.19	0.00	0.06	0.00	0.94	0.00	0.67	0.00	0.09
915	1	0.61	0.15	0.07	0.15	0.93	0.00	0.67	0.00	0.51
916	1	0.70	0.00	0.21	0.00	0.79	0.00	0.67	0.00	0.35
917	1	1.54	0.19	0.04	0.19	0.96	0.00	0.67	0.00	1.02
918	1	0.00	0.00	1.00	0.00	0.00	0.00	1.00	0.00	0.00
919	1	0.61	0.09	0.05	0.09	0.95	0.00	0.67	0.00	0.42
920	1	0.64	0.64	0.14	0.00	0.86	0.00	0.67	0.00	0.44
921	1	0.43	0.06	0.00	0.06	1.00	0.00	0.67	0.00	0.30
922	1	1.32	1.32	0.10	0.00	0.90	0.00	0.67	0.00	0.82
923	1	1.34	0.00	0.21	0.00	0.79	0.00	0.67	0.00	0.66
924	1	0.45	0.00	0.21	0.00	0.79	0.00	0.67	0.00	0.22
925	1	2.28	0.00	0.21	0.00	0.79	0.00	0.67	0.00	1.12
926	1	1.81	0.00	0.21	0.00	0.79	0.00	0.67	0.00	0.89
927	1	0.31	0.00	0.21	0.00	0.79	0.00	0.67	0.00	0.15
928	1	0.00	0.00	0.71	1.47	0.29	3.84	0.07	3.00	0.58
929	1	0.31	0.00	0.21	0.00	0.79	0.00	0.67	0.00	0.15
930	1	1.02	0.00	0.21	0.00	0.79	0.00	0.67	0.00	0.50
931	1	0.63	0.00	0.21	0.00	0.79	0.00	0.67	0.00	0.31
932	1	0.53	0.00	0.21	0.00	0.79	0.00	0.67	0.00	0.26
933	1	0.55	0.00	0.21	0.00	0.79	0.00	0.67	0.00	0.27
934	1	0.11	0.11	0.12	0.13	0.88	0.00	0.65	0.00	0.23
935	1	0.31	0.31	0.32	0.00	0.68	0.00	0.67	0.00	0.29
936	1	4.26	0.00	0.03	0.00	0.97	0.00	0.67	0.00	2.09
937	1	0.00	0.00	1.00	0.00	0.00	0.00	1.00	0.00	0.00
938	1	0.29	0.00	0.21	0.00	0.79	0.00	0.67	0.00	0.14
939	1	0.85	0.28	1.00	0.28	0.00	0.00	0.67	0.00	0.81
940	1	1.63	0.00	0.21	0.00	0.79	0.00	0.67	0.00	0.80
941	1	0.63	0.61	0.00	0.07	1.00	0.00	0.67	0.00	0.41
942	1	0.33	0.33	0.09	0.28	0.91	0.00	0.67	0.00	0.56
943	1	4.85	3.10	0.34	0.42	0.66	0.00	0.67	0.00	4.22
944	1	1.38	1.38	0.28	0.00	0.72	0.00	0.67	0.00	1.21
945	1	0.27	0.27	0.01	0.24	0.99	0.00	0.67	0.00	0.47
946	1	0.83	0.83	0.00	0.09	1.00	0.00	0.67	0.00	0.54
947	1	1.65	0.00	0.21	0.00	0.79	0.00	0.67	0.00	0.81
948	1	0.43	0.43	0.04	0.21	0.96	0.00	0.67	0.00	0.51
949	1	0.46	0.29	0.08	0.29	0.92	0.00	0.67	0.00	0.63
950	1	0.57	0.00	0.21	0.00	0.79	0.00	0.67	0.00	0.28
951	1	0.00	0.00	0.75	0.66	0.25	0.11	0.57	2.00	0.23
952	1	0.75	0.00	0.21	0.00	0.79	0.00	0.67	0.00	0.37
953	1	0.80	0.08	0.27	0.08	0.73	0.00	0.67	0.00	0.50
954	1	0.39	0.00	0.21	0.00	0.79	0.00	0.67	0.00	0.19
955	1	0.13	0.13	0.07	0.23	0.93	0.17	0.54	0.00	0.38
956	1	0.68	0.30	0.00	0.08	1.00	0.00	0.67	0.00	0.45
957	1	1.45	0.39	0.00	0.39	1.00	0.00	0.67	0.00	1.25
958	1	0.96	0.48	0.07	0.48	0.93	0.00	0.67	0.00	1.14
959	1	0.38	0.38	0.47	0.00	0.53	0.00	0.67	0.00	0.43
960	1	0.42	0.00	0.21	0.00	0.79	0.00	0.67	0.00	0.21
961	1	0.43	0.12	0.00	0.12	1.00	0.00	0.67	0.00	0.37
962	1	0.00	0.00	0.80	0.99	0.20	3.01	0.11	1.00	0.27
963	1	0.00	0.00	1.00	0.00	0.00	0.00	1.00	0.00	0.00
964	1	1.12	0.15	0.00	0.15	1.00	0.00	0.67	0.00	0.76
965	1	0.58	0.29	0.00	0.29	1.00	0.00	0.67	0.00	0.68
966	1	0.99	0.23	0.00	0.23	1.00	0.00	0.67	0.00	0.81
967	1	2.42	2.42	0.30	0.04	0.70	0.00	0.67	0.00	2.22
968	1	1.09	0.07	0.17	0.07	0.83	0.00	0.67	0.00	0.63
969	1	0.55	0.22	0.00	0.22	1.00	0.00	0.67	0.00	0.58
970	1	2.59	0.35	0.27	0.34	0.73	0.00	0.67	0.00	1.75
971	1	0.36	0.00	0.28	0.64	0.72	0.13	0.56	1.00	0.82
972	1	0.55	0.13	0.61	2.39	0.39	0.51	0.43	0.00	1.68
973	1	1.03	0.00	0.00	0.00	1.00	0.00	0.67	0.00	0.51
974	1	0.00	0.00	1.00	0.00	0.00	0.00	1.00	0.00	0.00
975	1	0.76	0.08	0.13	0.08	0.87	0.00	0.67	0.00	0.49
976	1	0.84	0.08	0.16	0.08	0.84	0.00	0.67	0.00	0.53
977	1	0.97	0.00	0.21	0.00	0.79	0.00	0.67	0.00	0.48
978	1	1.27	0.32	0.07	0.24	0.93	0.00	0.67	0.00	0.96
979	1	0.75	0.36	0.00	0.37	1.00	0.00	0.67	0.00	0.88
980	1	0.70	0.00	0.21	0.00	0.79	0.00	0.67	0.00	0.34
981	1	0.54	0.13	0.00	0.13	1.00	0.00	0.67	0.00	0.44
982	1	1.21	1.21	0.38	0.00	0.62	0.00	0.67	0.00	1.24
983	1	0.17	0.00	0.77	3.26	0.23	2.28	0.16	2.00	1.12
984	1	1.18	1.18	0.51	0.00	0.49	0.00	0.67	0.00	1.41
985	1	2.44	0.29	0.00	0.30	1.00	0.00	0.67	0.00	1.62
986	1	1.39	1.39	0.46	0.00	0.54	0.00	0.67	0.00	1.56
987	1	3.02	0.96	0.29	0.87	0.71	0.00	0.67	0.00	2.73
988	1	0.00	0.00	0.00	2.47	1.00	0.00	0.67	0.00	3.42
989	1	1.05	1.05	0.05	0.57	0.95	0.00	0.67	0.00	1.35
990	1	1.13	0.13	0.00	0.14	1.00	0.00	0.67	0.00	0.75
991	1	1.37	1.37	0.00	2.23	1.00	0.24	0.51	0.00	3.76
992	1	1.09	1.09	0.00	1.22	1.00	0.00	0.67	0.00	2.23
993	1	2.04	2.04	0.57	0.00	0.43	0.00	0.67	0.00	2.63
994	1	1.66	1.66	0.19	0.00	0.81	0.00	0.67	0.00	1.25
995	1	1.12	0.51	0.04	0.51	0.96	0.00	0.67	0.00	1.26
996	1	1.17	0.22	0.00	0.22	1.00	0.00	0.67	0.00	0.88
997	1	0.42	0.42	0.00	1.24	1.00	0.00	0.67	0.00	1.93
998	1	0.00	0.00	0.00	0.36	1.00	0.00	0.67	0.00	0.50
999	1	0.06	0.06	0.21	2.11	0.79	1.65	0.22	1.00	2.36
1000	1	0.48	0.00	0.35	1.94	0.65	0.59	0.41	0.00	1.97
1001	1	5.67	5.30	0.38	5.12	0.62	0.00	0.67	0.00	9.98
1002	1	0.73	0.68	0.00	9920.46	1.00	0.00	0.67	0.00	13758.75
1003	1	24.52	23.54	0.50	317.08	0.50	0.00	0.67	0.00	250.18
1004	1	0.00	0.00	1.00	0.00	0.00	0.00	1.00	0.00	0.00
1005	1	0.00	0.00	1.00	0.00	0.00	0.00	1.00	0.00	0.00
1006	1	0.00	0.00	1.00	0.00	0.00	0.00	1.00	0.00	0.00
1007	1	0.00	0.00	1.00	0.00	0.00	0.00	1.00	0.00	0.00
1008	1	0.00	0.00	1.00	0.00	0.00	0.00	1.00	0.00	0.00
1009	1	3.64	0.39	0.00	0.39	1.00	0.00	0.67	0.00	2.33
1010	1	0.00	0.00	0.00	1.54	1.00	0.00	0.67	0.00	2.13
