# Supplementary material for: Variation in selection constraints on teleost TLRs with emphasis on their repertoire in the Walking catfish, Clarias batrachus
Source: Sci Rep. 2020 Dec 7;10:21394. doi: 10.1038/s41598-020-78347-6 (PMC7721727; doi:10.1038/s41598-020-78347-6)
Supplement: Supplementary file 34 — Supplementary Information 34. [file 41598_2020_78347_MOESM34_ESM.zip › T22/meme/log.txt]

Analysis Description
--------------------
MEME (Mixed Effects Model of Evolution) estimates a site-wise synonymous
(&alpha;) and a two-category mixture of non-synonymous (&beta;-, with
proportion p-, and &beta;+ with proportion [1-p-]) rates, and uses a
likelihood ratio test to determine if &beta;+ > &alpha; at a site. The
estimates aggregate information over a proportion of branches at a site,
so the signal is derived from episodic diversification, which is a
combination of strength of selection [effect size] and the proportion of
the tree affected. A subset of branches can be selected for testing as
well, in which case an additional (nuisance) parameter will be inferred
-- the non-synonymous rate on branches NOT selected for testing.
Multiple partitions within a NEXUS file are also supported for
recombination - aware analysis. 

- __Requirements__: in-frame codon alignment and a phylogenetic tree

- __Citation__: Detecting Individual Sites Subject to Episodic Diversifying Selection.
_PLoS Genet_ 8(7): e1002764.

- __Written by__: Sergei L. Kosakovsky Pond, Steven Weaver

- __Contact Information__: spond@temple.edu

- __Analysis Version__: 2.1.1


####Choose Genetic Code

1. [**Universal**] Universal code. (Genebank transl_table=1).
2. [**Vertebrate-mtDNA**] Vertebrate mitochondrial DNA code. (Genebank transl_table=2).
3. [**Yeast-mtDNA**] Yeast mitochondrial DNA code. (Genebank transl_table=3).
4. [**Mold-Protozoan-mtDNA**] Mold, Protozoan and Coelenterate mitochondrial DNA and the Mycloplasma/Spiroplasma code. (Genebank transl_table=4).
5. [**Invertebrate-mtDNA**] Invertebrate mitochondrial DNA code. (Genebank transl_table=5).
6. [**Ciliate-Nuclear**] Ciliate, Dasycladacean and Hexamita Nuclear code. (Genebank transl_table=6).
7. [**Echinoderm-mtDNA**] Echinoderm mitochondrial DNA code. (Genebank transl_table=9).
8. [**Euplotid-Nuclear**] Euplotid Nuclear code. (Genebank transl_table=10).
9. [**Alt-Yeast-Nuclear**] Alternative Yeast Nuclear code. (Genebank transl_table=12).
10. [**Ascidian-mtDNA**] Ascidian mitochondrial DNA code. (Genebank transl_table=13).
11. [**Flatworm-mtDNA**] Flatworm mitochondrial DNA code. (Genebank transl_table=14).
12. [**Blepharisma-Nuclear**] Blepharisma Nuclear code. (Genebank transl_table=15).
13. [**Chlorophycean-mtDNA**] Chlorophycean Mitochondrial Code (transl_table=16).
14. [**Trematode-mtDNA**] Trematode Mitochondrial Code (transl_table=21).
15. [**Scenedesmus-obliquus-mtDNA**] Scenedesmus obliquus mitochondrial Code (transl_table=22).
16. [**Thraustochytrium-mtDNA**] Thraustochytrium Mitochondrial Code (transl_table=23).
17. [**Pterobranchia-mtDNA**] Pterobranchia Mitochondrial Code (transl_table=24).
18. [**SR1-and-Gracilibacteria**] Candidate Division SR1 and Gracilibacteria Code (transl_table=25).
19. [**Pachysolen-Nuclear**] Pachysolen tannophilus Nuclear Code (transl_table=26).

>Please choose an option (or press q to cancel selection):

>Select a coding sequence alignment file (`/home/datamonkey/`) 

>Please select a tree file for the data: (`/home/datamonkey/`) 
>Loaded a multiple sequence alignment with **17** sequences, **1010** codons, and **1** partitions from `/home/datamonkey/datamonkey-js-server/production/app/meme/output/5df8a433c27e2160748f7e2c`


####Choose the set of branches to test for selection

1. [**All**] Include all branches in the analysis
2. [**Internal**] Include all internal branches in the analysis
3. [**Leaves**] Include all leaf branches in the analysis
4. [**Unlabeled branches**] Set of 31 unlabeled branches

>Please choose an option (or press q to cancel selection):
>Select the p-value threshold to use when testing for selection (permissible range = [0,1], default value = 0.1): 

>Save the resulting JSON file to (`/home/datamonkey/`) 

### Branches to include in the MEME analysis
Selected 31 branches to include in the MEME analysis: `CBTLR22_3030_BP, DRTLR22_3030_BP, MATLR22_3030_BP, CITLR22_3030_BP, Node9, CCTLR22_3030_BP, CATLR22_3030_BP, Node12, Node8, Node6, Node4, SSTLR22_3030_BP, OMTLR22_3030_BP, Node15, Node3, GMTLR22_3030_BP, Node2, SATLR22_3030_BP, MMTLR22_3030_BP, Node19, Node1, SLTLR22_3030_BP, TOTLR22_3030_BP, Node25, LCTLR22_3030_BP, Node24, SMTLR22_3030_BP, Node23, LMTLR22_3030_BP, Node22, ECTLR22_3030_BP`


### Obtaining branch lengths and nucleotide substitution biases under the nucleotide GTR model
* Log(L) = -31655.95, AIC-c = 63389.97 (39 estimated parameters)

### Obtaining the global omega estimate based on relative GTR branch lengths and nucleotide substitution biases
* Log(L) = -30824.77, AIC-c = 61741.80 (46 estimated parameters)
* non-synonymous/synonymous rate ratio for *test* =   0.4288

### Improving branch lengths, nucleotide substitution biases, and global dN/dS ratios under a full codon model
* Log(L) = -30789.28
* non-synonymous/synonymous rate ratio for *test* =   0.3970

### For partition 1 these sites are significant at p <=0.1

|   Codon    | Partition  |   alpha    |   beta+    |     p+     |    LRT     |Episodic selection detected?| # branches |
|:----------:|:----------:|:----------:|:----------:|:----------:|:----------:|:--------------------------:|:----------:|
|     27     |     1      |    0.264   |    4.677   |    0.446   |    5.729   |      Yes, p =  0.0259      |     1      |
|     28     |     1      |    0.000   |    3.183   |    0.389   |    4.065   |      Yes, p =  0.0612      |     0      |
|     31     |     1      |    0.554   |   50.426   |    0.156   |    7.167   |      Yes, p =  0.0124      |     0      |
|     32     |     1      |    0.000   |    1.546   |    0.958   |    3.192   |      Yes, p =  0.0965      |     2      |
|     35     |     1      |    0.000   |    5.911   |    0.265   |    5.010   |      Yes, p =  0.0375      |     1      |
|     42     |     1      |    0.320   |   17.572   |    0.079   |    3.266   |      Yes, p =  0.0929      |     1      |
|     62     |     1      |    0.378   |    6.491   |    0.270   |    4.861   |      Yes, p =  0.0405      |     2      |
|    127     |     1      |    0.046   |    3.306   |    0.386   |    4.747   |      Yes, p =  0.0430      |     2      |
|    129     |     1      |    2.010   |  693.608   |    0.089   |    6.238   |      Yes, p =  0.0200      |     0      |
|    138     |     1      |    0.000   |    4.417   |    0.232   |    3.395   |      Yes, p =  0.0868      |     1      |
|    155     |     1      |    0.000   |    3.711   |    0.713   |    7.624   |      Yes, p =  0.0098      |     0      |
|    212     |     1      |    0.000   |   24.505   |    0.152   |    4.930   |      Yes, p =  0.0391      |     2      |
|    224     |     1      |    0.220   |    4.667   |    0.423   |    8.451   |      Yes, p =  0.0065      |     1      |
|    230     |     1      |    0.000   |    4.009   |    0.359   |   10.924   |      Yes, p =  0.0018      |     2      |
|    273     |     1      |    0.497   |    5.299   |    0.170   |    3.727   |      Yes, p =  0.0730      |     2      |
|    294     |     1      |    0.322   |    5.306   |    0.158   |    4.598   |      Yes, p =  0.0464      |     1      |
|    330     |     1      |    0.000   |    3.024   |    0.395   |    5.111   |      Yes, p =  0.0356      |     1      |
|    367     |     1      |    0.000   |    1.376   |    0.594   |    3.419   |      Yes, p =  0.0857      |     2      |
|    378     |     1      |    0.188   |    4.327   |    0.212   |    5.703   |      Yes, p =  0.0263      |     2      |
|    391     |     1      |    0.000   |    2.608   |    0.380   |    6.020   |      Yes, p =  0.0223      |     5      |
|    420     |     1      |    0.273   |    4.824   |    0.514   |    5.209   |      Yes, p =  0.0339      |     0      |
|    426     |     1      |    0.000   |10000.000...|    0.244   |    9.939   |      Yes, p =  0.0030      |     2      |
|    455     |     1      |    0.316   |    4.197   |    0.411   |    5.880   |      Yes, p =  0.0240      |     1      |
|    499     |     1      |    0.870   |   16.746   |    0.288   |    7.972   |      Yes, p =  0.0082      |     2      |
|    520     |     1      |    0.202   |   15.895   |    0.177   |    9.111   |      Yes, p =  0.0046      |     2      |
|    528     |     1      |    0.000   |    3.220   |    0.464   |    3.803   |      Yes, p =  0.0701      |     3      |
|    557     |     1      |    0.310   |    7.490   |    0.112   |    3.935   |      Yes, p =  0.0655      |     1      |
|    558     |     1      |    0.000   |    1.402   |    0.934   |    4.446   |      Yes, p =  0.0502      |     2      |
|    561     |     1      |    0.476   |   11.907   |    0.297   |    6.661   |      Yes, p =  0.0161      |     0      |
|    604     |     1      |    0.000   |   13.460   |    0.210   |    6.896   |      Yes, p =  0.0143      |     1      |
|    651     |     1      |    0.779   |   11.320   |    0.223   |    4.596   |      Yes, p =  0.0464      |     2      |
|    656     |     1      |    0.346   |    9.001   |    0.146   |    4.255   |      Yes, p =  0.0554      |     1      |
|    660     |     1      |    0.000   |   22.036   |    0.311   |    6.188   |      Yes, p =  0.0205      |     0      |
|    683     |     1      |    0.375   |  215.975   |    0.038   |    5.775   |      Yes, p =  0.0253      |     1      |
|    775     |     1      |    0.233   |   42.573   |    0.148   |    4.115   |      Yes, p =  0.0596      |     1      |
|    789     |     1      |    0.000   |    5.423   |    0.053   |    7.071   |      Yes, p =  0.0130      |     1      |
|    813     |     1      |    0.000   |    3.515   |    0.188   |    3.288   |      Yes, p =  0.0918      |     3      |
|    814     |     1      |    0.068   |   18.655   |    0.115   |    5.752   |      Yes, p =  0.0256      |     2      |
|    928     |     1      |    0.000   |    1.470   |    0.287   |    3.844   |      Yes, p =  0.0686      |     3      |
