# Supplementary material for: Variation in selection constraints on teleost TLRs with emphasis on their repertoire in the Walking catfish, Clarias batrachus
Source: Sci Rep. 2020 Dec 7;10:21394. doi: 10.1038/s41598-020-78347-6 (PMC7721727; doi:10.1038/s41598-020-78347-6)
Supplement: Supplementary file 34 — Supplementary Information 34. [file 41598_2020_78347_MOESM34_ESM.zip › T22/meme/tree.new]

(((((CBTLR22:0.2661571243508665,(DRTLR22:0.1323678370864187,((MATLR22:0.01473524710789556,CITLR22:0.01223278744518333):0.04803995961060659,(CCTLR22:0.03631985998353967,CATLR22:0.04674746456982348):0.04949861720748613):0.03095676506312295):0.206916019167494):0.3314016020721579,(SSTLR22:0.03366805395537131,OMTLR22:0.03329485149159876):0.2262868782252746):0.1854087636225453,GMTLR22:0.3396838015825601):0.1513864781379655,(SATLR22:0.1711619114544203,MMTLR22:0.1174979442133552):0.02042788303127207):0.008011926583292216,((((SLTLR22:0.06780821660444601,TOTLR22:0.07130082852200408):0.02840475310170245,LCTLR22:0.07783780525953428):0.006819290735355751,SMTLR22:0.1026636602094023):0.04953442825942064,LMTLR22:0.1064082076602542):0.01104804799803552,ECTLR22:0.1412189786198523):0
