# Supplementary material for: Variation in selection constraints on teleost TLRs with emphasis on their repertoire in the Walking catfish, Clarias batrachus
Source: Sci Rep. 2020 Dec 7;10:21394. doi: 10.1038/s41598-020-78347-6 (PMC7721727; doi:10.1038/s41598-020-78347-6)
Supplement: Supplementary file 34 — Supplementary Information 34. [file 41598_2020_78347_MOESM34_ESM.zip › T22/slac/datamonkey-table.csv]

Partition	Site	ES	EN	S	N	P[S]	dS	dN	dN-dS	P [dN/dS > 1]	P [dN/dS < 1]	Total branch length
1	1	0	3.542416014651617	0	0	0		0		1	1	2.549356046397115
1	2	0.6984267666196814	1.799128346561188	0	0	0.2796441860016333	0	0	0	1	1	2.178630876966893
1	3	0.4064827177154692	2.091072395465401	0	0	0.1627522514198998	0	0	0	1	1	2.178630876966893
1	4	0.83251837106029	1.66503674212058	0	0	0.3333333333333333	0	0	0	1	1	2.178630876966893
1	5	0.83251837106029	1.66503674212058	0	0	0.3333333333333333	0	0	0	1	1	2.178630876966893
1	6	0.83251837106029	1.66503674212058	0	0	0.3333333333333333	0	0	0	1	1	2.178630876966893
1	7	0.83251837106029	1.66503674212058	0	0	0.3333333333333333	0	0	0	1	1	2.178630876966893
1	8	0.83251837106029	1.66503674212058	0	0	0.3333333333333333	0	0	0	1	1	2.178630876966893
1	9	0.4211385148929535	1.669933880572447	0	0	0.201398342690676	0	0	0	1	1	2.178630876966893
1	10	0.4719004682162243	2.025654644964646	0	0	0.1889449669101456	0	0	0	1	1	2.178630876966893
1	11	0.5269543670700848	1.564118028395315	0	0	0.2520019719129825	0	0	0	1	1	2.178630876966893
1	12	0	2.497555113180869	0	0	0		0		1	1	2.178630876966893
1	13	0.7703559107438736	2.463519198725327	1	7	0.2382144902529392	1.298101288058369	2.841463546791897	0.6366407020300702	0.3971308393673034	0.8865873077702928	2.424228067436115
1	14	1.089470913567024	2.269489190187638	2	3	0.3243476790180413	1.835753460780173	1.321883361670458	-0.2119726712236233	0.8032537251765922	0.5212288709225628	2.424228067436115
1	15	1.11965336791822	2.239306735836441	1	2	0.3333333333333333	0.8931335613800789	0.8931335613800789	0	0.7407407407407408	0.7037037037037037	2.424228067436115
1	16	0.770816682612477	1.324832057462043	1	1	0.3678176919024451	1.297325320737438	0.7548126529453718	-0.2290189251992033	0.864710145523558	0.6003455293284481	2.368855182252658
1	17	0.795477385746994	1.590954771493988	0	1	0.3333333333333333	0	0.6285533805973308	0.2653405684342464	0.6666666666666667	1	2.368855182252658
1	18	0.2048931075864307	2.146283550949588	0	3	0.08714492245512902	0	1.3977649871438	0.5813421537795056	0.7606861459248546	1	2.404375767448564
1	19	0.8257877031958796	2.20082373718105	1.375	5.375	0.272842325307882	1.665076865008543	2.44226736980065	0.3159633826653326	0.5305165907063586	0.7730259244597772	2.45974865263202
1	20	1.197545668930862	2.037407072933716	3	5	0.3701895404631521	2.50512366904414	2.454099657561494	-0.02074358753202199	0.6621623225146511	0.6193580333360654	2.45974865263202
1	21	0.6034673607709111	2.659658329019894	2	2	0.1849353712175269	3.314180898607443	0.7519762889006185	-0.9912289733254219	0.9782091777543584	0.1581157606879142	2.58487663159302
1	22	0.677378335747742	2.641254440304386	3	6	0.2041136761608064	4.428839603629146	2.271647861123346	-0.8345434037895864	0.9088255515913803	0.2727267889125886	2.58487663159302
1	23	0.781675291523215	2.656249325735589	3	7	0.2273683627613907	3.837910744439724	2.635294786592183	-0.4652508143517806	0.8261643418613618	0.4056705298006307	2.58487663159302
1	24	0.7992662215809986	2.410026169520839	1.5	5.5	0.2490474921503144	1.876721372051613	2.282132895301095	0.1568397958705028	0.6028533162416214	0.7090011204768355	2.58487663159302
1	25	1.121201123330361	2.332051482800266	3	4	0.3246797298697092	2.675701921425967	1.715227999682454	-0.371574376124708	0.839737199330622	0.4094195833792114	2.58487663159302
1	26	0.7211649572500904	2.307881718847188	4	10	0.2380831444232688	5.546581208344616	4.332977690466351	-0.4206604545572559	0.7756358983225051	0.436407370409487	2.884995498698777
1	27	0.9006385338242162	2.042194798299623	1.5	11.5	0.3060446964470891	1.665485034968274	5.631196401819825	1.30882999731023	0.1239384610957424	0.9665313300579462	3.029966745109345
1	28	0.5148864631689709	2.315602014527494	0.5	7.5	0.181907281102236	0.9710878723100443	3.238898546877624	0.73230568237476	0.3790958551618886	0.7993587525367434	3.09680879057691
1	29	0.902196467520223	2.016369377771501	2	7	0.3091232185066718	2.216812049261509	3.471586147443098	0.4051829425180088	0.4387095644852125	0.8197365075827813	3.09680879057691
1	30	0.9821938409442406	1.91598739176468	3	7	0.3389000763165481	3.05438689894036	3.653468718054974	0.1934513428589856	0.5440631116680607	0.7137268459669941	3.09680879057691
1	31	0.9776368302808178	1.882095918156198	4	10	0.3418630047913199	4.091498883947564	5.313225486295373	0.394511474542867	0.4482740071279948	0.7601777403011175	3.09680879057691
1	32	0.5862855056399031	2.179639320421127	1	11	0.2119672596000506	1.705653628446002	5.046706533939154	1.078869614313753	0.2424626934426705	0.9426503016413403	3.09680879057691
1	33	0.5750343698472321	2.185653693867817	5	9	0.2082938588409044	8.695132434133175	4.117761210410809	-1.478092944469342	0.9476158928348795	0.1483070569244931	3.09680879057691
1	34	0.6765915260420144	2.30917258385056	5	6	0.2266058205336113	7.389983184166445	2.598333291310328	-1.547286325018301	0.9784827525463751	0.08059210395204741	3.09680879057691
1	35	0.7147663112620447	2.099918360437879	1	7	0.2539418779121581	1.399058663291399	3.333462924977877	0.6246443976691616	0.357336410883148	0.9040198770291362	3.09680879057691
1	36	1.205322785508574	1.67281239691042	7	5	0.4187860225854759	5.807572945737038	2.988978327297602	-0.9101610105912787	0.925229931931768	0.1934427285851348	3.09680879057691
1	37	0.6421730411188935	2.237432659218519	3.75	11.75	0.2230072822274411	5.839547536075585	5.251554701138576	-0.18987056505593	0.6947830240181067	0.5260712783909758	3.09680879057691
1	38	0.9339145095411829	1.861505213081149	4.892857142857142	1.535714285714286	0.3340874008948806	5.239084619491482	0.8249852189091554	-1.519567781875611	0.9942537668594271	0.03901725579746673	2.904838766148345
1	39	0.8118507811168744	1.991363447436398	2	5	0.2896142481182636	2.46350689870443	2.510842511665462	0.01629543557207373	0.6705051310774652	0.6481569250502797	2.904838766148345
1	40	0.8459866439957571	1.94112059481208	4	7	0.3035357349068568	4.728207033041602	3.60616440766663	-0.3862667485888511	0.7818470964621278	0.4408143962357181	2.904838766148345
1	41	0.5579349365628501	2.203930934237911	4	4	0.2020137699160189	7.169294729313673	1.814938906596519	-1.843254050832134	0.9891240820046491	0.05814786855430887	2.904838766148345
1	42	0.8194186253860446	1.945442142909949	1	5	0.2963688568994594	1.220377434707296	2.570109842753335	0.4646496816880851	0.4280552187068961	0.8786414664569124	2.904838766148345
1	43	1.085930742658617	1.789720691218942	1.5	3.5	0.3776294754869983	1.381303559311382	1.955612413251044	0.1854518288914676	0.5485578662260573	0.7649766579026163	3.09680879057691
1	44	1.188671683411692	1.796911830175993	5.5	3.5	0.3981371406969291	4.627013562074645	1.947786163585557	-0.8651575152594326	0.9391797866829306	0.1799882527454915	3.09680879057691
1	45	0.7869808678490944	2.481292765684408	3	5	0.2407940570747891	3.812036762976629	2.015078619157165	-0.6480745353825741	0.8985354787801654	0.2986719698082142	2.77276462152409
1	46	0.85167112787965	2.456644596592836	2.5	6.5	0.2574334491655719	2.935405367355926	2.645885371052437	-0.1044156413624284	0.6999798286235855	0.5686596608477937	2.77276462152409
1	47	0.4845289095511239	2.301927068842058	1	8	0.173887157489037	2.063860339987592	3.47534902746691	0.4557881299530827	0.5186952021082911	0.820793250448459	3.09680879057691
1	48	0.663724933319184	2.324016802073691	4	9	0.2221493663447142	6.026592944153279	3.8726053925124	-0.6955507095546603	0.8584348198101975	0.3230967843821225	3.09680879057691
1	49	0.5955043627627191	2.390206478146638	2	5	0.1994514520975335	3.35849764512457	2.091869487307637	-0.4090107731775623	0.852910382318782	0.4217728000333014	3.09680879057691
1	50	0.9297503299651587	2.070249670034841	1	6	0.3099167766550529	1.075557563972549	2.898201162326002	0.5885554199857168	0.3088154481885321	0.92547357554733	3.09680879057691
1	51	0.8930959977540588	2.106904002245941	2	4	0.2976986659180196	2.239400921098698	1.898520291259609	-0.1100748069678482	0.7485607678112209	0.5748384830306557	3.09680879057691
1	52	0.9849174648386329	1.975269053881527	2	4	0.3327214209679136	2.030627003175009	2.025040584795145	-0.001803927448430883	0.681592247156971	0.6476241946593951	3.09680879057691
1	53	0.9321967218897683	2.031117616367307	4.833333333333333	5.166666666666666	0.3145790879674466	5.184885571722566	2.543755528991644	-0.8528553815681016	0.9214827168207141	0.2119297241023708	3.09680879057691
1	54	0.7829695023570921	2.198232861778924	5	5	0.262635476134142	6.385944771728324	2.274554296287674	-1.327621675561936	0.9748804049657652	0.09375981730528782	3.09680879057691
1	55	0.9812538738843813	1.936699053057732	5.5	3.5	0.3362815982479513	5.605073413089069	1.807198694332024	-1.226383343496494	0.9734966195692655	0.09683889935994394	3.09680879057691
1	56	0.5580678336122256	2.364764182225398	2	4	0.1909339402977269	3.583793724598905	1.69150058600589	-0.6110461660890909	0.911942469624158	0.3223689531031548	3.09680879057691
1	57	0.9645078791874467	1.90820226462398	4.5	5.5	0.335748415573792	4.665591745907811	2.882294032432563	-0.575850119936864	0.8514169300345559	0.3327168722718651	3.09680879057691
1	58	1.320201341335937	1.551490885225414	4	2	0.4597293989672372	3.029840884688333	1.289082661745333	-0.5621135629167182	0.9239897970727575	0.2715895713097181	3.09680879057691
1	59	0.6158079798886477	2.218731279429667	4	8	0.2172515261040148	6.49553128675483	3.605664225393005	-0.9331758131645794	0.902285863929524	0.253108183614152	3.09680879057691
1	60	0.652607281622953	2.347392718377047	3	6	0.2175357605409843	4.59694533677187	2.55602735453159	-0.6590390690088663	0.8894238677926398	0.3090294014259221	3.09680879057691
1	61	0.5007889063218985	2.186117327135175	3	0	0.1863812365634974	5.990548037563059	0	-1.934426192469916	1	0.006474504936316738	3.09680879057691
1	62	1.026255783265774	1.821907629921601	4	7	0.3603219458947031	3.897663784433068	3.842126727523075	-0.01793364093998444	0.6410405513916357	0.6027444350647924	3.09680879057691
1	63	0.8289151713239642	2.171084828676035	1	3	0.2763050571079881	1.20639606390938	1.381797689512414	0.05663947549385439	0.6932025889020486	0.7257023092957874	3.09680879057691
1	64	0.6131622312561535	2.356482938640858	2.5	6.5	0.2064765977672067	4.077224382979982	2.758347999646026	-0.4258824075115921	0.8132554023458577	0.4310796058902957	3.09680879057691
1	65	0.7286280089480549	2.079237686192778	3.5	8.5	0.2594953206661508	4.803548528216846	4.088036714823144	-0.2310481084821537	0.7206746127047717	0.5094763476931088	3.09680879057691
1	66	0.6605015949073214	1.958815606546206	1	4	0.2521655622850076	1.514000886160336	2.042050301535437	0.203381774888054	0.6282445930034548	0.7661015722492079	2.596345791877129
1	67	1.0253154893842	1.581844080460368	2	1	0.3932691735647492	1.950619122316382	0.632173557654916	-0.5078081543630767	0.9391767367930447	0.3423354022149909	2.596345791877129
1	68	0.4739508639141911	2.10692531746162	1	3	0.1836395203048981	2.109923361551358	1.42387581331755	-0.2642358157300008	0.8437910413667328	0.5558518179792009	2.596345791877129
1	69	0.4279066072262603	2.191410594227268	1	1	0.1633657072876869	2.33695853981343	0.456327081120377	-0.7243378230190892	0.9733116456823939	0.3000430602577675	2.596345791877129
1	70	0.5593967178040284	2.0599204836495	1	2	0.213565855060855	1.78764009185754	0.9709112637477442	-0.3145685873834665	0.8826505138935896	0.5136072604575487	2.596345791877129
1	71	0.4728221808214544	1.872313781436947	0	4	0.2016182381025446	0	2.13639403803892	0.834885096313746	0.4062958905993952	1	2.558907863455348
1	72	0.9597992266873075	1.919598453374615	0	0	0.3333333333333333	0	0	0	1	1	2.063438405982001
1	73	0.5634928916283283	2.323914283303233	2.5	7.5	0.1951553270770287	4.436613198040063	3.22731352609935	-0.3904986564299407	0.7899434040361879	0.4585006337819458	3.09680879057691
1	74	0.8145761653421671	2.164038621615973	4	6.75	0.2734748275973071	4.910529144097628	3.119167991077492	-0.5784539098671381	0.856691237632838	0.3350091625095168	3.09680879057691
1	75	0.5596162013092609	2.272027639925044	2	14.5	0.1976294451866256	3.573877945850855	6.381964613986108	0.9067678562137282	0.3389523497800229	0.8661290147605389	3.09680879057691
1	76	1	2	6	1	0.3333333333333333	6	0.5	-1.776021825026981	0.9995427526291726	0.00685871056241405	3.09680879057691
1	77	0.8078832646949747	2.179858470697901	2	2	0.2703992969421574	2.475605186295228	0.9174907577186342	-0.503135496552995	0.936955929962574	0.2965687868845244	3.09680879057691
1	78	0.5416498319568283	2.170619619771716	1	0	0.199703547747305	1.846211225409748	0	-0.5961657145340943	1	0.199703547747305	3.09680879057691
1	79	0.7084497218559893	2.040010369746389	2.5	9.5	0.2577624190435148	3.528831931009198	4.656839073411683	0.3642482370351146	0.4958200944062066	0.7442575924514658	3.09680879057691
1	80	0.6084781946632724	2.179037831035811	1	5	0.2182868866236103	1.643444265991147	2.294590726597546	0.2102636955138245	0.6104937762519042	0.771816422750917	3.09680879057691
1	81	0.4539434862645743	2.546056513735426	1	9	0.1513144954215248	2.202917390067284	3.534878331037407	0.4301075820448022	0.5394730825444991	0.8061490893382662	3.09680879057691
1	82	0.7344250951349609	2.204653260144103	3	10	0.2498827885332875	4.08482773787667	4.535860663797249	0.1456444218619501	0.5846460001867368	0.6670442365101813	3.09680879057691
1	83	0.2138747594160181	0.4622259292997776	0.5	1.5	0.3163356626987878	2.337816773541874	3.245166281070251	0.3257020149375724	0.6836643373012121	0.5326030739024945	2.785827123919664
1	84	0.1358039006188452	0.5381095744929599	0.3333333333333333	2.666666666666667	0.201515336366163	2.454519581649464	4.955620180479718	0.8977946181065252	0.6375777580584416	0.4909039383162893	2.785827123919664
1	85	0.8412532725549268	2.158746727445073	4	4	0.2804177575183089	4.75481062659264	1.852926954860561	-0.9370561335792005	0.9559484505942815	0.1601006657343989	3.09680879057691
1	86	0.560582596299238	2.245753183298416	2.5	10.5	0.1997560663890367	4.459646119062719	4.675491535796593	0.06969930380934616	0.6253122157654171	0.6315739777418852	3.09680879057691
1	87	0.980926374014769	2.01615893866836	4.5	6.5	0.3272934440216513	4.587500264247403	3.223952177249054	-0.4403074839968829	0.806383343128453	0.3920515342834371	3.09680879057691
1	88	0.9033903245977645	2.096609675402235	1.5	3.5	0.3011301081992548	1.660411849847824	1.669361751527987	0.002890040130148301	0.6806585746029913	0.6536934121792444	3.09680879057691
1	89	1	2	6	0	0.3333333333333333	6	0	-1.937478354574888	1	0.001371742112482699	3.09680879057691
1	90	0.4556147449182598	2.003673873102128	2	7	0.1852628201422769	4.389673561506033	3.493582510592136	-0.2893595024789899	0.7763467946516052	0.5180965825309555	3.09680879057691
1	91	0.691552318079048	2.214804523730685	1.5	6.5	0.2379447382821827	2.169033290448088	2.934796245156299	0.2472748582470782	0.553072809057314	0.7442155896886805	3.09680879057691
1	92	0.7355446843908595	2.26445531560914	1.5	1.5	0.2451815614636198	2.039305064439727	0.6624109513931825	-0.444617090094878	0.9171984248351428	0.3604029202376788	3.09680879057691
1	93	1.001844669898305	1.998155330101695	4	1	0.3339482232994349	3.992634906572925	0.5004615932181335	-1.127668367508162	0.9958466772000396	0.04557183976035817	3.09680879057691
1	94	0.7171608866660367	1.868181209153259	1	10	0.2773949675076823	1.394387254788582	5.352799798544401	1.278223103667437	0.1464893064835799	0.9719514251156013	3.09680879057691
1	95	0.7149065054925813	2.217049115490555	1	3	0.2438326488901154	1.398784305803715	1.353149995207123	-0.01473591483447406	0.7486446869968821	0.6730572675656202	3.09680879057691
1	96	1	2	7	2	0.3333333333333333	7	1	-1.937478354574888	0.9990346999949202	0.008281257938321684	3.09680879057691
1	97	0.7057018615105282	2.114175785764487	2.5	9.5	0.250259745202946	3.542572488967004	4.493476873572646	0.3070594437406307	0.5189224584745138	0.7261147095527165	3.09680879057691
1	98	0.9111500395892828	2.088849960410717	2	5	0.3037166798630943	2.195028165615331	2.393661629491513	0.06414133945905591	0.6386222043899585	0.6783977065973968	3.09680879057691
1	99	0.9408889176697837	1.775988040073904	1	7	0.3463126716092338	1.062824719496762	3.941467984046059	0.9295515026011758	0.1746417820188964	0.9666603888181827	3.09680879057691
1	100	0.5040295248483107	2.487887569298573	4	1	0.1684637337827136	7.936043034788117	0.4019474241281477	-2.43285786115856	0.9998643149152612	0.003484390061530784	3.09680879057691
1	101	0.8144285884901432	2.061222845387415	2	3	0.2832153364957585	2.455709473199817	1.455446705684139	-0.3229979101581333	0.8584043526907082	0.4369882722125893	3.09680879057691
1	102	0.9898610975702237	1.990919529633316	3	2	0.332081163080718	3.030728258100042	1.004560942936933	-0.6542758859792731	0.955347966760672	0.2080249669906881	3.09680879057691
1	103	0.7899939744393171	2.180187255241405	2.833333333333333	10.16666666666667	0.2659750073648661	3.586525245770687	4.663208007580499	0.3476749242917367	0.4900700588599388	0.7441987228885175	3.09680879057691
1	104	0.5233915889274721	2.476608411072527	2	0	0.1744638629758241	3.821230685228199	0	-1.233925290077834	1	0.030437639484447	3.09680879057691
1	105	0.6689558717539568	2.252787089023276	4	9	0.2289578107089897	5.979467658325911	3.995051305049011	-0.6407939551564047	0.8437626200869277	0.3454853263083131	3.09680879057691
1	106	0.7459838704161741	2.254016129583826	3	1	0.2486612901387247	4.021534672494114	0.4436525483890999	-1.155344861778981	0.996176749708244	0.05003158356441029	3.09680879057691
1	107	1	1.689972864992103	3	4	0.3717509618830061	3	2.366901908817744	-0.2044356413313833	0.7628045640009055	0.5173203114299549	3.09680879057691
1	108	0.6027318125273153	2.165469024791673	1	4	0.217734134171805	1.659112691939885	1.847174886458982	0.06072773853243383	0.7006103956593965	0.707064570592457	3.09680879057691
1	109	0.7735176604405687	2.226482339559431	4	3	0.2578392201468563	5.17118122128167	1.34741693059808	-1.234743424365976	0.9852164047014904	0.07801865893979953	3.09680879057691
1	110	0.6293953764418311	2.05186225679097	2.5	7.5	0.2347388660607623	3.972066039209379	3.65521612144165	-0.1023149762206346	0.6910973528844089	0.5740086160542477	3.09680879057691
1	111	0.7985519680202008	2.176353144414993	3.5	9.5	0.2684293911366213	4.382933284451515	4.365100408625833	-0.005758468485346935	0.6340382697565594	0.5988137258716608	3.09680879057691
1	112	0.9976922370961308	1.674221348056799	2	8	0.3733998893676896	2.004626201985066	4.778340695085078	0.8956686320253218	0.2140346313525736	0.9350677643205617	3.09680879057691
1	113	0.5468589932760692	2.453141006723931	1	1	0.1822863310920231	1.828624951396151	0.4076406522328119	-0.458854386969956	0.9667716934970093	0.3313443556810555	3.09680879057691
1	114	0.5915827022346698	2.403672001062855	3	2	0.1975066432859238	5.071142189701747	0.8320602807353253	-1.368854906982073	0.9935937160138342	0.05602299995864946	3.09680879057691
1	115	0.5313536149683628	2.281629273238991	1	8	0.1888932979990439	1.881985878762754	3.506266374573304	0.5245013837318514	0.4704310179175477	0.8480495785134535	3.09680879057691
1	116	0.5949375658573064	2.399294229979127	4	7	0.1986945588797048	6.72339457037982	2.917524625589958	-1.228965106392913	0.9508449441977277	0.1582600121141285	3.09680879057691
1	117	1.325526186133674	1.613754983248233	8	4	0.4509695091240336	6.03533908548015	2.4786910290115	-1.148488104041475	0.9638848774511878	0.1130580118295004	3.09680879057691
1	118	0.9654200653763249	1.751576726134801	3	7	0.3553261705691534	3.10745561190567	3.996399298731765	0.287051525276926	0.4993880145199679	0.749751787421976	3.09680879057691
1	119	0.6470796260395661	2.352920373960433	2	6	0.2156932086798554	3.090809723435348	2.550022544919702	-0.1746272421342819	0.7614069668551533	0.5418053417603785	3.09680879057691
1	120	1.164021640061353	1.549850177822069	6	1	0.4289154824449986	5.154543346534134	0.6452236572990898	-1.456118215291877	0.9973294417087107	0.02756078000309659	3.09680879057691
1	121	0.7723251074729333	2.063958778937443	2.833333333333333	5.166666666666666	0.2723017647046588	3.668575973923818	2.503279968278506	-0.3762892979350612	0.814597080128092	0.4290568966942083	3.09680879057691
1	122	0.6087187605227207	2.283818613240342	4	12	0.2104445619421002	6.571179105051911	5.254357736831859	-0.4252188162946731	0.7659170105748888	0.4435973364966481	3.09680879057691
1	123	1.109678612564118	1.549601446577672	4	1	0.4172853508788527	3.604647286800689	0.6453272241120591	-0.9556030942864036	0.9873478103340232	0.100992413523539	3.09680879057691
1	124	0.4931397002003189	2.49939813670322	1	6	0.1647897961786789	2.02782294671021	2.400577927898345	0.1203674512686636	0.6750757239248588	0.7164885909228321	3.09680879057691
1	125	0.9652671076233573	2.015869075341522	4	5	0.3237916849083205	4.14393069898408	2.48031980903964	-0.5372016816170695	0.8693921073637861	0.3264183339009302	3.09680879057691
1	126	0.8415590778872536	2.149826808630461	3	7	0.2813274882656199	3.564812119348227	3.256076243862324	-0.09969484600577729	0.6986439168837928	0.5659226673705506	3.09680879057691
1	127	0.6666774123005101	2.306842015997843	1.5	8.5	0.2242048281090356	2.249963734070329	3.684690993597695	0.4632921683421365	0.455604563629272	0.8069145205071097	3.09680879057691
1	128	0.5180906865461639	2.481909313453835	7	1	0.172696895515388	13.51114810934991	0.4029156079874635	-4.232819456354131	0.9999992088182801	0.00003111237961084257	3.09680879057691
1	129	0.6797577960508183	2.184509619859583	4	10	0.2373234399396184	5.884448877583689	4.577686410299618	-0.4219706658222938	0.7777461551477305	0.4337003965715645	3.09680879057691
1	130	0.8189603232548311	2.181039676745168	2	0	0.2729867744182772	2.442120751407479	0	-0.7885926825183586	1	0.0745217790072954	3.09680879057691
1	131	1	1.669720075207486	8	1	0.3745711055202227	8	0.5989027830762209	-2.389910942982377	0.9998548528693014	0.002326342832569162	3.09680879057691
1	132	0.6241582074501063	1.932085494562314	3	6	0.2441700714836905	4.806473685984194	3.105452640106495	-0.54928190951073	0.8449980179096657	0.3829842580339702	3.09680879057691
1	133	0.5955925414211685	2.404407458578831	3.5	1.5	0.1985308471403895	5.876500722538436	0.6238543282870209	-1.696148115516325	0.996578870792373	0.03166587287183908	3.09680879057691
1	134	0.5009502856059458	2.387842695441675	2	4	0.1734116251640421	3.992412136427499	1.675152223233083	-0.7482734872897108	0.9310248093266713	0.2795492396577108	3.09680879057691
1	135	0.713106808597007	2.274609550170464	4.5	8.5	0.2386795542034608	6.310415138026053	3.736905087452479	-0.8310200030445374	0.8778161969040432	0.2781275894489417	3.09680879057691
1	136	0.9706327238659466	2.026603108415578	5	1	0.3238426263999026	5.151279033830047	0.4934365272842258	-1.504078172575228	0.9988465359110338	0.01560350590602766	3.09680879057691
1	137	1	2	6	3	0.3333333333333333	6	1.5	-1.453108765931166	0.9917187420616783	0.04242239496011713	3.09680879057691
1	138	0.7705143883358068	2.229485611664193	1	5	0.2568381294452689	1.297834297630505	2.242669777208279	0.30509971505272	0.5177849760667621	0.8315385575078132	3.09680879057691
1	139	0.8532442259647831	2.135823026612707	3	8	0.2854550111674556	3.515992149384697	3.74562868754512	0.07415263701755499	0.61218084116829	0.6486347691381836	3.09680879057691
1	140	0.5849676505731177	2.415032349426883	1	10	0.1949892168577058	1.709496241407978	4.140731283526335	0.7850775448313807	0.3371499649383477	0.9079934649128764	3.09680879057691
1	141	1.247235946505415	1.713526915797851	6	2	0.4212549280407933	4.810637487486773	1.167183299871751	-1.176518937398223	0.9881092058996713	0.06429940035540127	3.09680879057691
1	142	0.8844445960553348	2.106037112010005	3.5	9.5	0.2957532205162749	3.957285753805459	4.510841687368551	0.1787504398874976	0.5504690696475371	0.6770952448434227	3.09680879057691
1	143	0.8365921405780529	2.163407859421947	4	3	0.278864046859351	4.781302388564342	1.386701073001365	-1.096161095219118	0.9790780261058756	0.1002980437112464	3.09680879057691
1	144	1.030732908420975	1.847125860549077	4	1	0.3581596565942188	3.880733764606173	0.5413816250197155	-1.078320414792017	0.9941063637936256	0.0587021172421619	3.09680879057691
1	145	0.7299146414741268	2.120802880138607	2.5	9.5	0.2560459378876631	3.425058024526033	4.479435636837271	0.3404723002335627	0.5010817501989204	0.7401805655686524	3.09680879057691
1	146	0.6002389042119273	2.250276742114063	2	13	0.2105720433373418	3.332006615975457	5.777067218757687	0.7895419989190666	0.3594341531249851	0.8558704190943193	3.09680879057691
1	147	1.057026143081522	1.666644825799434	4	1	0.3880887798704299	3.784201579290084	0.6000078628152422	-1.028217733740562	0.9911964986607329	0.07820722447346518	3.09680879057691
1	148	0.5810707908378616	2.416474414796323	0	2	0.1938488833281584	0	0.8276520486845601	0.2672596549076494	0.6498796229112571	1	3.09680879057691
1	149	1.46080600301993	1.510909162030018	5	0	0.49156999304655	3.422767971697461	0	-1.105256476316004	0.9999999999999996	0.02870296898513591	3.09680879057691
1	150	0.7828406897343277	2.206246502255156	1	3	0.2618995832012792	1.277399109567707	1.359775526865876	0.02660042090710496	0.7180497680153715	0.7032014312761596	3.09680879057691
1	151	0.5347767748655097	2.440482630336271	4	5	0.1797412265735671	7.479756391825271	2.048775081554691	-1.753734788791669	0.9875810351130917	0.06125223082392584	3.09680879057691
1	152	0.5228591230194289	2.477140876980571	4	0	0.1742863743398096	7.650244251072126	0	-2.47036377394387	1	0.0009226855975893455	3.09680879057691
1	153	0.6702627974335372	2.1350959068161	2	3	0.2389223155021866	2.983904235261272	1.405089106499981	-0.509820022975061	0.9078211488618857	0.3438308560128372	3.09680879057691
1	154	1.137907248808284	1.844562895494509	5	0	0.3815318154925875	4.394031240451659	0	-1.418890069616822	1	0.00808451173096636	3.09680879057691
1	155	0.6679109689648813	2.213654238955026	0	13	0.2317875601527758	0	5.872642516266118	1.896352959903635	0.03245318771104395	1	3.09680879057691
1	156	0.7792147743225888	2.137336905020263	5	10	0.2671698841620249	6.416716115716306	4.678719567566347	-0.5612217820610697	0.8112969608556921	0.3713136156994586	3.09680879057691
1	157	1.152361964996349	1.847638035003651	4	2	0.384120654998783	3.471131572806357	1.0824631026802	-0.7713322428541568	0.9658858742001172	0.157980430213345	3.09680879057691
1	158	1.002548770305896	1.640224989390043	3	6	0.379354746742015	2.992373128226616	3.658034744508583	0.2149508288362743	0.534718294469493	0.7273874161634621	3.09680879057691
1	159	0.571048072694143	2.38443287792967	2	8	0.1932166311454696	3.502332107635381	3.35509549211809	-0.04754462592760268	0.6981883742832768	0.6033600207111058	3.09680879057691
1	160	0.7283313604685888	2.270467579788709	2	4	0.2428743556932489	2.746002861545401	1.76175164781355	-0.3178275703449205	0.8416767329710937	0.4490777416138002	3.09680879057691
1	161	0.9908603746154602	1.993017222109192	3	3	0.3320713878153412	3.027671785910563	1.505255432175908	-0.4916081220019532	0.9011044747044541	0.3171255544720533	3.09680879057691
1	162	0.85222978457604	2.131810653101004	4	1	0.2855959235054693	4.693569823999857	0.4690848122676214	-1.364141378242874	0.9980999719130123	0.02566415948874301	3.09680879057691
1	163	0.5588376231747361	2.384889094829513	4.5	9.5	0.1898401844698443	8.052428493335263	3.98341374472976	-1.31393799997819	0.9281284153813679	0.1881720856514579	3.09680879057691
1	164	0.9970998946163813	2.002900105383619	3	1	0.3323666315387938	3.008725621372374	0.4992760234582285	-0.8103340463092186	0.9877969142637401	0.1102536896491753	3.09680879057691
1	165	1.361876127979359	1.538968010854596	7	0	0.4694758018011917	5.139968207230442	0	-1.659762857452012	1	0.005026810184668662	3.09680879057691
1	166	0.8296514743840858	2.166272071605823	0	9	0.2769267845618382	0	4.154602793419407	1.341575497351078	0.05403068451407757	1	3.09680879057691
1	167	0.4940082913241186	2.50599170867588	2	1	0.1646694304413729	4.048515045444452	0.3990436187549805	-1.178461982475064	0.9955348202130889	0.07241770439183626	3.09680879057691
1	168	1.167919500075745	1.832080499924255	2	0	0.3893065000252482	1.712446790956304	0	-0.5529714318065112	1	0.1515595509619085	3.09680879057691
1	169	1.08122038267591	1.831096460822445	4.5	4.5	0.371257813204527	4.161963714430688	2.457543934074781	-0.5503794052581423	0.8598786914346772	0.3271608217242672	3.09680879057691
1	170	0.8321187359047976	2.090207323676248	2	4	0.2847453429012959	2.403503146489444	1.913685764417291	-0.1581684292432224	0.7720269721946245	0.5462808384840252	3.09680879057691
1	171	1.396970593139777	1.585984551732549	6	0	0.4683176666404646	4.295008090696192	0	-1.386914201407981	0.9999999999999997	0.0105497762192448	3.09680879057691
1	172	0.8793897811306962	2.016960963398502	3	4	0.3036199199256998	3.411456517202962	1.983181664190542	-0.4612086020158657	0.8692221595985199	0.3611575291077844	3.09680879057691
1	173	1.201990681542042	1.798009318457958	3.5	2.5	0.4006635605140139	2.911836217823109	1.390426609214738	-0.4912830308534952	0.8893074056472849	0.3185872653321495	3.09680879057691
1	174	0.5820360023871249	2.405220823379153	2	8	0.1948396258958497	3.436213553452586	3.326097929237369	-0.03555777306958068	0.6933289448380885	0.6084064318778664	3.09680879057691
1	175	0.8880283245466286	2.088198502482824	3.833333333333333	14.16666666666667	0.2983738727444247	4.316679127651016	6.784157085556187	0.7967808556386525	0.3098251715602575	0.8495335881383151	3.09680879057691
1	176	0.5606432629176473	2.439356737082353	2	0	0.1868810876392158	3.567330836353561	0	-1.151937713173759	0.9999999999999999	0.03492454091721631	3.09680879057691
1	177	0.8011978129985465	1.909847551283629	5.5	10.5	0.2955309503685438	6.864721683919496	5.497821013484995	-0.4413900769701247	0.7547426522356768	0.4299717758361483	3.09680879057691
1	178	0.8094850158728157	2.190514984127184	2	0	0.269828338624272	2.470706635432317	0	-0.7978234377757771	1	0.07280733232473469	3.09680879057691
1	179	0.5400434662281749	2.25098482658224	0	8	0.1934926520162145	0	3.553999967270645	1.147633001457789	0.1790056044166795	1	3.09680879057691
1	180	0.8391893878542437	2.146328641812108	4	10	0.281086692331256	4.766504507674671	4.659118741274017	-0.03467626633178369	0.6455721990743608	0.5848691695037218	3.09680879057691
1	181	0.9081080194863181	2.091891980513682	3.5	1.5	0.302702673162106	3.85416704279279	0.7170542331883037	-1.013014694078051	0.9828225303562996	0.0992437415590195	3.09680879057691
1	182	0.7853703128283317	2.152655892416257	5.5	6.5	0.2673122218673166	7.003065827880617	3.019525797364692	-1.286337097284532	0.9532198266854776	0.1341241634733907	3.09680879057691
1	183	0.8786980436671029	2.062532591324622	2.5	5.5	0.298751833063773	2.845118431772828	2.66662452905422	-0.0576380121568167	0.6815508926353322	0.5936400029922613	3.09680879057691
1	184	0.9823252666119324	1.813080751941992	3.5	6.5	0.3514070085318388	3.56297462659349	3.585058190617184	0.007131071214629393	0.6292038737442271	0.6157082333495649	3.09680879057691
1	185	1	1.997065136921908	3	2	0.3336597485588969	3	1.001469588058913	-0.6453515690159151	0.9545711201977438	0.2103603579767253	3.09680879057691
1	186	0.5481429838401921	2.451857016159808	4	0	0.1827143279467307	7.297366048502003	0	-2.356414794063719	0.9999999999999998	0.001114526552009387	3.09680879057691
1	187	0.5891159929673111	2.256182731255433	2	4	0.2070489077129295	3.394917170600351	1.772906043729106	-0.523768574865443	0.892268661121552	0.3619589714648452	3.09680879057691
1	188	0.9833947086501326	2.013661601425028	4	6	0.3281201975899715	4.067542732145308	2.979646627692517	-0.3512958590672707	0.7974243207385536	0.4264996915726109	3.09680879057691
1	189	0.9946369858754092	1.944408013355319	5	1	0.3384218295860552	5.026959655636929	0.514295350117579	-1.457198235567743	0.9984977223220439	0.01912302251321041	3.09680879057691
1	190	0.8444315141360296	2.038526100621027	3.5	9.5	0.2929045886119241	4.144800308146937	4.660229759680718	0.1664389009428509	0.5592056217162964	0.6693464819172759	3.09680879057691
1	191	0.5461108005654791	2.446613994094176	1	5	0.1824794586993038	1.831130237608438	2.04364072635462	0.06862241201097631	0.6983473490646347	0.7014672083229103	3.09680879057691
1	192	1.150900150144086	1.550462364502151	3	1	0.4260443179707054	2.60665532072823	0.6449688963079714	-0.6334541642962762	0.9670527546129681	0.2104898896562646	3.09680879057691
1	193	0.728118373862869	2.144835773820063	5	9	0.2534389121560134	6.86701528142137	4.196125460911414	-0.8624652024487411	0.8821760690187691	0.2686299590023494	3.09680879057691
1	194	0.8898096594809296	2.110190340519071	1.5	8.5	0.2966032198269765	1.685753783427149	4.028072651450554	0.7563653510512834	0.2732828529386868	0.907841465327957	3.09680879057691
1	195	1.188003539303323	1.549699957213855	4	1	0.433941637878121	3.366993336017926	0.645286202238697	-0.8788747765315525	0.9846129055603146	0.115746137177932	3.09680879057691
1	196	0.4951363933695544	2.504863606630444	2	1	0.1650454644565182	4.039291045421624	0.3992233338984893	-1.175425400043837	0.9955041606672465	0.07272833734749673	3.09680879057691
1	197	1.199623161937326	1.774710823569261	4	1	0.4033249688107932	3.334380434552645	0.5634720804760863	-0.8947624930890102	0.9893272694658383	0.08961839862807452	3.09680879057691
1	198	0.9819192964854346	2.008778614047411	5	5	0.328324466682925	5.092068174947173	2.48907468699385	-0.8405405900014922	0.9284516768576246	0.2029843499652586	3.09680879057691
1	199	0.5368787740264045	2.330147329690576	2	9	0.1872598136899986	3.725235745493706	3.862416717313374	0.04429752726002564	0.6596498071187702	0.6387630088983276	3.09680879057691
1	200	0.4934847191975623	2.506515280802436	3	1	0.1644949063991875	6.079215593297786	0.3989602647384858	-1.834228624590385	0.9992678335605706	0.01560749122358907	3.09680879057691
1	201	0.5065463992834961	2.387155010168116	1	6	0.1750513711017241	1.974152814854647	2.513452194952957	0.1741468125960217	0.6462202821804773	0.7399910272845256	3.09680879057691
1	202	1.248678351248672	1.751321648751328	2	0	0.4162261170828906	1.601693500972457	0	-0.5172077481329012	0.9999999999999999	0.1732441805419003	3.09680879057691
1	203	0.57944820693737	2.383122014112282	2.5	8.5	0.1955896953328819	4.314449453927146	3.566749813759019	-0.24144197809153	0.7402704263859271	0.5163131016564017	3.09680879057691
1	204	0.5433197898333113	2.379026881644404	2	8	0.1859190065080732	3.681073352055873	3.362719463880262	-0.1028006279058337	0.7198638988187153	0.5801912034982991	3.09680879057691
1	205	0.7043967075894922	2.145172792067699	4	5	0.2471940788509396	5.678618251479842	2.330814570503935	-1.081049527876159	0.9532249676367608	0.1605215034018166	3.09680879057691
1	206	0.7644886394778514	2.18253844297768	2.5	7.5	0.259410116733933	3.270159778577625	3.436365588029506	0.05367002636960318	0.6255094953685887	0.6394930062314619	3.09680879057691
1	207	0.5107130399035466	2.321650158524724	0	9	0.1803134005508017	0	3.876553048681109	1.251789603696823	0.1670438596928016	1	3.09680879057691
1	208	0.9836146124620989	2.016385387537901	3	2	0.3278715374873664	3.049975022728322	0.991873881035258	-0.664587735592696	0.9573748139680794	0.2018518240228035	3.09680879057691
1	209	0.6205140134109932	2.215440116635865	1.557692307692308	4.980769230769231	0.2188025563730611	2.510325752563755	2.248207565335824	-0.08464138568242084	0.7210210798478406	0.5977873171201881	3.09680879057691
1	210	1.116513171236541	2.151753696971646	5.5	4.5	0.3416223999629091	4.926050262272082	2.091317424635194	-1.022348891655555	0.9459866998359353	0.1578959701328553	2.77276462152409
1	211	0.7580447437083273	2.59255570019957	4	1	0.2262414622091433	5.276733376491928	0.385719774476985	-1.763948358273025	0.9994072644232177	0.01072868079012257	2.77276462152409
1	212	0.7063533039329091	2.268282583339021	1	5	0.2374587447678221	1.415722124370473	2.20431088997728	0.2546456106706865	0.5639282247981658	0.8034015588708021	3.09680879057691
1	213	0.7186204383659863	1.942416529485543	3.5	4.5	0.2700527828240533	4.87044316184267	2.316701866819391	-0.8246364137152741	0.9094425124638372	0.2576831274390944	3.09680879057691
1	214	0.2902118123429392	1.407661270170134	3	0	0.1709266819363129	10.33727736917525	0	-3.525359233279736	0.9999999999999998	0.004993782076756492	2.93226212852022
1	215	1.214364175035167	1.559784453088982	6	3	0.4377430115762427	4.940857218409167	1.923342673443647	-0.9743948525809314	0.9575360169511171	0.1475147436003849	3.09680879057691
1	216	1.010192884934699	1.989807115065301	2	1	0.3367309616448997	1.979819923330072	0.5025612746224312	-0.4770261093299336	0.9618188370924902	0.2638008957758768	3.09680879057691
1	217	0.5728570939371357	2.409801723343644	3	8	0.1920625619726081	5.236908177887057	3.319775200799448	-0.619067274324826	0.8559945625433079	0.3562487230940572	3.09680879057691
1	218	1.257583996630762	1.510534832556724	4	0	0.4543099751970892	3.180702053076805	0	-1.027090230031369	1	0.04259995011703066	3.09680879057691
1	219	0.6851833606444102	1.961621626952184	3	6	0.258871871503682	4.378390037344924	3.058693846744714	-0.4261471339838072	0.8173088970947303	0.4241780472147394	3.09680879057691
1	220	0.6104302127948552	2.260647692241358	5.5	4.5	0.2126136012276392	9.010038960585266	1.990579963186744	-2.266674978047597	0.9949977378240661	0.02529817674611956	3.09680879057691
1	221	1.446914787099487	1.521983996963361	5	0	0.4873573982604512	3.455628517020755	0	-1.115867575529905	1	0.02749399288761412	3.09680879057691
1	222	0.6302323872497723	1.942610000060272	4	8	0.2449556919453167	6.346865189609384	4.118170914260604	-0.7196744862422042	0.8525954537313732	0.3356544853829007	3.09680879057691
1	223	0.8392716820306592	2.16072831796934	4.5	2.5	0.2797572273435531	5.361791772971571	1.157017279409523	-1.357776594524176	0.988115256374848	0.06126821138304606	3.09680879057691
1	224	0.7984418945632012	1.947358252859722	1.5	11.5	0.2907866019719536	1.878658935877351	5.905436240667115	1.300298977787262	0.1479906696741335	0.9579095101581656	3.09680879057691
1	225	0.528703016778474	2.455788866821075	2.5	6.5	0.1771500936838915	4.728552553441354	2.646807340736096	-0.6722227148927221	0.8690485627360542	0.3477057788274116	3.09680879057691
1	226	0.5025859789035774	2.497414021096422	2	1	0.1675286596345258	3.979418614827108	0.4004141850540974	-1.155707268935475	0.9952981654666224	0.07479388633006667	3.09680879057691
1	227	0.6837757778319764	2.28693521451071	4	15	0.2301724333314412	5.849870863636992	6.558996470395972	0.2289859189617177	0.5473216341044992	0.6677082812589783	3.09680879057691
1	228	0.6773943484974271	2.246498689619879	4	5	0.2316754886948946	5.904979881914667	2.225685696191539	-1.1880921408253	0.9639827877215728	0.1332055911993555	3.09680879057691
1	229	0.8452716873806726	2.154728312619327	3	7	0.2817572291268909	3.549154721242821	3.248669430388962	-0.09703062448291519	0.6975359570115905	0.567134394163656	3.09680879057691
1	230	0.9782084485855327	2.011615302966017	0.5	9.5	0.3271793021504689	0.5111385009227724	4.722572942248337	1.359927178629911	0.0652326209333559	0.9809895047451422	3.09680879057691
1	231	0.5282780826653808	2.471721917334619	1	0	0.1760926942217936	1.892942434701413	0	-0.6112558322817124	1	0.1760926942217936	3.09680879057691
1	232	0.509652862399507	2.435792208304752	4	7	0.1730308493845545	7.84847941629822	2.873808355299657	-1.606386250302468	0.9714884238265651	0.1067523722570539	3.09680879057691
1	233	1	1.550588890124085	6	0	0.392066320006338	6	0	-1.937478354574888	1	0.003632095157362292	3.09680879057691
1	234	0.2403047943815188	1.857199650297978	2	5	0.114567001271951	8.322763618376708	2.692225361553226	-1.818174332866886	0.9631253727122577	0.1868834848419199	3.09680879057691
1	235	0.5139232988655313	2.338312062574984	2	1	0.1801826405398661	3.891631308436363	0.4276589151658334	-1.118561922134437	0.9941502293203462	0.08569781049644898	3.09680879057691
1	236	0.8771349089162959	2.1171847598084	0	4	0.2929329550474731	0	1.889301338236532	0.610080074683775	0.2499438092156579	1	3.09680879057691
1	237	1	1.669038460278963	0	1	0.3746667629118697	0	0.5991473676603354	0.1934725093404037	0.6253332370881303	1	3.09680879057691
1	238	0.5750429770989295	2.422802036821562	2.5	2.5	0.191818781300807	4.347501142631821	1.03186309157958	-1.070662825919764	0.9712201377589118	0.1489425866860742	3.09680879057691
1	239	0.6025495798306711	2.282121763628552	2	6	0.2088798022682574	3.319228934757603	2.629132281907718	-0.2228412212435389	0.7770500973241046	0.5224560642548389	3.09680879057691
1	240	1	1.818513315382017	5	2	0.3547969756050138	5	1.099799480753243	-1.259425680757055	0.990283339391211	0.0588653146864444	3.09680879057691
1	241	1.065801550147155	1.844416551647894	1.5	4.5	0.3662273798275665	1.407391460251578	2.439795932203859	0.33337688626231	0.4517783211228559	0.8228548492397119	3.09680879057691
1	242	0.7305633635895585	2.022692898750735	4	8	0.2653452108989567	5.475226652957731	3.955123392651942	-0.4908611939268635	0.8090936700563397	0.3991235893083513	3.09680879057691
1	243	1.176681822155353	1.758052418960425	3	0	0.400950043676862	2.549542232669861	0	-0.823280481645398	0.9999999999999997	0.06445710492197287	3.09680879057691
1	244	0.7417316406586091	2.137090791400003	4.833333333333333	8.166666666666666	0.2576510563481352	6.516283071114035	3.821394345776346	-0.8702147622216139	0.886635516964059	0.2616300024861236	3.09680879057691
1	245	0.5997099548288977	2.260905985160452	4.5	11.5	0.2096436457776049	7.503627318115618	5.086456524720936	-0.7805360152521341	0.8349456095614143	0.3359722526691857	3.09680879057691
1	246	1.002200902732248	1.984982497912698	3	2	0.3355002918521401	2.993411791808665	1.007565558942254	-0.6412556819487921	0.9536536889829215	0.2130972530080247	3.09680879057691
1	247	0.5654788904655008	2.434521109534499	1	0	0.1884929634885003	1.768412608960173	0	-0.57104352530294	1	0.1884929634885003	3.09680879057691
1	248	1.145541998188818	1.599860508338351	3	3	0.4172583056456394	2.618847676246886	1.875163481043647	-0.2401453384742871	0.7960933355841273	0.4914300961660081	3.09680879057691
1	249	1	1.997505464287919	4	1	0.3336107346304897	4	0.5006244127379571	-1.129994075807999	0.9958676216014137	0.04540462055699301	3.09680879057691
1	250	0.6067461576898765	2.080370532183525	2	7	0.2257982170913695	3.296271389034904	3.364785210956102	0.02212400782691994	0.6682277903309926	0.6377730981123009	3.09680879057691
1	251	0.5546935183910655	2.445306481608934	1	0	0.1848978394636885	1.802797340954304	0	-0.5821468042973545	1	0.1848978394636885	3.09680879057691
1	252	0.9785803978160926	2.007515955597679	5	4	0.3277122644409508	5.10944221972824	1.992512183450675	-1.006497413002017	0.9609311083319001	0.1363558832559124	3.09680879057691
1	253	0.983616305517941	1.900823874821518	2	6	0.3410076978619064	2.033313181959569	3.156526009314452	0.3627000900968245	0.4494699866996138	0.8171965042228191	3.09680879057691
1	254	0.9887761234666401	1.965517429949728	2	8	0.3346912233292497	2.022702563840253	4.070175048106604	0.6687351954449275	0.2959721514888724	0.8975306169148081	3.061708877015381
1	255	0.9271165911128197	2.098088256192894	3	9	0.3064640703384175	3.23583897511649	4.28961935868753	0.3441804645379244	0.4726928965312206	0.7623689072518317	3.061708877015381
1	256	0.5651626621597164	2.469229811100913	2	0	0.1862523279832739	3.538804195516361	0	-1.155826480460828	1	0.03468992967918894	3.061708877015381
1	257	0.7683873285703492	2.045973915385238	3.875	8.875	0.2730237030589506	5.043029545020961	4.337787463106008	-0.2277318780742586	0.7198225291375739	0.5060378143605396	3.09680879057691
1	258	0.8688230494502844	2.131176950549715	2	3	0.2896076831500949	2.301964711071404	1.407672881984849	-0.2887785102547307	0.8503940271059716	0.4502931624274794	3.09680879057691
1	259	1	2	2	0	0.3333333333333333	2	0	-0.6458261181916293	1	0.1111111111111109	3.09680879057691
1	260	0.8579725903205259	2.116382199325207	1	5	0.2884567077563455	1.165538399806473	2.362522233268742	0.3865217113515365	0.4454538601553621	0.8702199391821237	3.09680879057691
1	261	0.584874238882799	2.415125761117201	3	3	0.1949580796275997	5.129307807658734	1.242171338776265	-1.255207128289741	0.9845405842744597	0.09278250511053043	3.09680879057691
1	262	0.8248963308451372	2.175103669154863	3	2	0.2749654436150458	3.636820637723515	0.9194964030275857	-0.8774594811808561	0.9777057704866331	0.1315770169764277	3.09680879057691
1	263	0.6115790184686793	2.366046301344769	3	2	0.205391529417474	4.905335057948261	0.8452919957074708	-1.311040925288913	0.9925639269111067	0.06214446724241374	3.09680879057691
1	264	0.9961584533571225	2.000045730449601	3	1	0.3324734872012253	3.01156908310098	0.499988567649003	-0.8110221474100409	0.9877812135566439	0.1103482821072284	3.09680879057691
1	265	0.6119749827740981	2.347263617555368	3	6	0.2068015004623028	4.902161173976302	2.556167937476444	-0.7575518526162602	0.9051052162267053	0.2799203093392442	3.09680879057691
1	266	1.026878241165962	1.973121758834038	4	0	0.3422927470553208	3.89530115611197	0	-1.25784361241958	1	0.01372747897928506	3.09680879057691
1	267	0.7037188099420596	2.275557195785615	1	5	0.2362046378345465	1.421022126838324	2.197264041202795	0.2506586511658225	0.5669507941679023	0.8014535611949566	3.09680879057691
1	268	0.3248923632736446	1.942650641699775	1	8	0.1432794714636308	3.07794246046263	4.118084759182527	0.3358755315745948	0.6228605385917376	0.7513705545025736	3.09680879057691
1	269	0.8074541409978904	2.131482706369026	1	6	0.2747436174823944	1.238460426698849	2.814941909719258	0.509066458290027	0.3854278161864337	0.8944542097125838	3.09680879057691
1	270	0.5152924997288626	2.480975571164358	2	2	0.1719781032727316	3.881290725272274	0.8061344993660582	-0.993008104104916	0.9822782829027799	0.1393910714582752	3.09680879057691
1	271	0.8980019206226597	1.970081179752437	4.5	4.5	0.3131017788519504	5.011125139776732	2.28416983332914	-0.8805694800225566	0.9265381297814214	0.2082501889724298	3.09680879057691
1	272	0.9882334382065058	1.98698622564901	8.5	3.5	0.3321547817837012	8.601206629302297	1.761461632104064	-2.208642980480576	0.9978610685817462	0.01104599382366167	3.09680879057691
1	273	0.6541466098016652	2.112317605617927	1.5	7.5	0.2364558363544385	2.293063936316653	3.550602418903755	0.40607559834291	0.4863244973290636	0.7888683422946545	3.09680879057691
1	274	0.6635831517245606	2.126690778354233	1.75	2	0.2378200737107636	2.6371977580383	0.9404282091013373	-0.54790904562786	0.9197670985842137	0.3218705397797028	3.09680879057691
1	275	1.021867735367808	2.089467730271666	4	6	0.3284338017076481	3.914400916631597	2.87154470637357	-0.3492493651756606	0.7967967464053245	0.4273557899041079	2.985993144850829
1	276	0.8726675389879266	1.865111063670342	4	11	0.3187502225857865	4.583647060642346	5.897772102832933	0.4343384490812872	0.4518830854928161	0.754799909173022	3.025578428458785
1	277	0.6505633787805026	2.322367850508517	2	5	0.2188289363612645	3.074258504604194	2.152975033177959	-0.3044982945279434	0.8181132426951131	0.4744094293738483	3.025578428458785
1	278	0.7580428654466269	2.007512576122261	2.4375	7.5625	0.2741014893617871	3.215517368617226	3.767099688415317	0.1781131342291673	0.5694737194753184	0.6919587060670009	3.09680879057691
1	279	0.7735627402975163	2.17812230274659	3	13	0.2620749602402471	3.878159900574043	5.968443545895991	0.691614331821204	0.3625824291875021	0.8313381182307029	3.022325520377342
1	280	0.07714899309812588	2.996784078998887	0.5	2.5	0.02509781159467322	6.480965984404352	0.8342276033564473	-1.868342222892953	0.9623611871655947	0.07341954345870327	3.022325520377342
1	281	0.7214649247550751	2.167923315224608	1.833333333333333	8.833333333333332	0.2496946982660067	2.541126076164712	4.074559866255303	0.495165796079042	0.4345676630468984	0.8152022447931506	3.09680879057691
1	282	0	1.734071498268658	0	0	0		0		1	1	3.09680879057691
1	283	0.5567299641819728	2.432167779313241	4	3	0.1862659789528074	7.184811771138223	1.233467536868322	-1.921766772420332	0.9966365012971138	0.02606474090304811	3.09680879057691
1	284	0.9913707725525295	2.00862922744747	5	2	0.3304569241841765	5.04352169584974	0.9957039221925312	-1.307093219954059	0.9934663538397766	0.04363165685199766	3.09680879057691
1	285	0.9853062217160858	2.014693778283914	4	6	0.3284354072386953	4.059651620826355	2.978120081906795	-0.3492406577411194	0.7967935310687733	0.4273601729354801	3.09680879057691
1	286	0.494398819525558	2.481729991477789	1	2	0.1661214453143514	2.022658551166514	0.8058894427951309	-0.3929106349974901	0.9263796821960573	0.4201596751510893	3.09680879057691
1	287	0.6705622592380678	2.148204021201742	3	3	0.2378921104212444	4.473857510872706	1.396515400954211	-0.9937139545981497	0.9684322532536283	0.1507521663135735	3.09680879057691
1	288	1	1.974123948219462	6	3	0.3362334648489268	6	1.519661418780626	-1.44675983704655	0.9912633841344143	0.04423192483660554	3.09680879057691
1	289	0.5501203415839249	2.436602749318619	3	3	0.184188598956352	5.453352245369258	1.231222447253222	-1.39698049387774	0.9874332485392132	0.0804226397097163	3.022325520377342
1	290	1.13498748900014	1.818400588768721	5	6	0.3843001526089884	4.405334903210887	3.299602979155837	-0.3570552781365172	0.7869806378349148	0.4239836946827044	3.09680879057691
1	291	0.652123249073428	2.335767719179652	3	9	0.2182553700929397	4.600357377631548	3.853122862388431	-0.241291783179133	0.7440145860358384	0.5053884033379369	3.09680879057691
1	292	0.9320141470472719	1.754679150487309	4.75	5.25	0.3469000901228755	5.096489162797096	2.991999989594662	-0.6795670367528196	0.8710755058182611	0.3007437916590268	3.09680879057691
1	293	0.998918315755874	2.001081684244126	4	1	0.3329727719186247	4.00433142220766	0.4997297251150108	-1.131681654920571	0.9959069824422304	0.04508967533726715	3.09680879057691
1	294	0.6899388042680182	2.196854796917153	1	5	0.2389983142489869	1.449403909178492	2.275981101261904	0.2669125696744836	0.5602230207578598	0.8057711615942771	3.09680879057691
1	295	0.9519992612396083	2.036747128037973	4.5	5.5	0.3185279502653682	4.726894424414261	2.700384315896017	-0.6543865784302174	0.8768839269325405	0.2920983544286438	3.09680879057691
1	296	1.284735918032364	1.707837803345256	8	1	0.4293080263502884	6.226960644373043	0.5855356978521223	-1.821689787140513	0.9995046398419969	0.006421833552353928	3.09680879057691
1	297	0.5459787148450648	2.375761897142913	3	2	0.1868676201456419	5.49471969956068	0.8418352034373464	-1.502477166262673	0.9948145845698655	0.04832983940102764	3.09680879057691
1	298	0.8778120185675602	2.120645974015047	6	2	0.2927544827171283	6.835176408032074	0.9431088566911401	-1.902625557402687	0.9989032837162589	0.009913694363449133	3.09680879057691
1	299	0.5479694464495957	2.452030553550404	2.5	3.5	0.1826564821498652	4.562298164976173	1.427388412812473	-1.012303298060483	0.9545364350717105	0.1904120968031879	3.09680879057691
1	300	0.8654759669452815	2.105889463627513	4	6	0.2912721397510647	4.621734343609907	2.84915239077395	-0.5723898608882918	0.8642954300239827	0.3272589608897939	3.09680879057691
1	301	0.9734318695427603	2.02656813045724	3	3	0.3244772898475868	3.081879784159068	1.480335131552242	-0.5171596830518137	0.9083777172194238	0.3022438187109344	3.09680879057691
1	302	0.5443434711134176	2.167266768588218	2.5	8.5	0.2007454696635579	4.592688500307388	3.921990648865527	-0.2165770949380816	0.7260656227562541	0.5325741722291372	3.09680879057691
1	303	0.2094053520468342	2.75853888407785	0.5	5.5	0.070555689523419	2.387713566595822	1.993809125456135	-0.1271968880798434	0.7914890345500434	0.3553258748662915	3.09680879057691
1	304	0.9896131490262036	1.836487498454046	3	8	0.3501691101866957	3.031487610034337	4.356141823309113	0.4277481442527177	0.4250810529004782	0.8001977117912357	3.09680879057691
1	305	0.7185352095919278	2.233842756028301	3	14	0.2433750752644503	4.175160743624194	6.267227163693267	0.6755555675361339	0.376835792749761	0.8207092888628057	3.09680879057691
1	306	0.5972068563534708	2.271799331559111	3	7	0.2081580928160994	5.02338506010785	3.081258059529393	-0.6271381709093684	0.864319822482214	0.3469466222358593	3.09680879057691
1	307	0.6663285013579567	2.325588592788927	2.5	7.5	0.2227095472202427	3.751903145228034	3.224990018980845	-0.1701471294742189	0.7222056444391397	0.5401188284450666	3.09680879057691
1	308	0.4117700748870116	2.588229925112988	1.5	5.5	0.1372566916290039	3.642809644220977	2.125004408083992	-0.4901191319126391	0.8465282527136704	0.4461254132145299	3.09680879057691
1	309	0.7464727784062057	2.135714600541944	2.5	6.5	0.2589952283666684	3.349083948295811	3.043477812227628	-0.09868421227622874	0.6962722012392772	0.5726396282858591	3.09680879057691
1	310	0.8297004738028465	2.152372089399278	2.5	8.5	0.2782294716906288	3.013135557873684	3.949131305810758	0.3022452502670355	0.5023414423782179	0.7417034840689838	3.09680879057691
1	311	1.000172569861971	1.864533751276574	2	4	0.3491361618752123	1.999654919826496	2.145308443604925	0.04703342493137759	0.64882797568713	0.6792986687401752	3.09680879057691
1	312	1.234727165718109	1.76006367296265	5	2	0.4122916197586676	4.049477600253522	1.136322526692159	-0.9406958164241926	0.9777686616051944	0.1086416554646331	3.09680879057691
1	313	0.6488766797548675	2.044845848565393	0	4	0.2408847507243038	0	1.956137673070216	0.6316624000236721	0.3320709333750866	1	3.09680879057691
1	314	0.7674250639903852	2.232574936009615	6	6	0.2558083546634617	7.818352933121261	2.68747978095825	-1.656825945397543	0.9837856281254521	0.06019577273852339	3.09680879057691
1	315	0.8457179929823042	2.154282007017695	3	5	0.2819059976607682	3.547281747454523	2.32095890125444	-0.395995661705555	0.8374263351070144	0.4021298957967832	3.09680879057691
1	316	0.5207127690650023	2.453354907427427	1	3	0.1750843712067518	1.920444551024956	1.222815333777281	-0.2252735846560654	0.8561907185707187	0.5369390833103703	3.09680879057691
1	317	0.2027580198924604	1.804034214800549	0.5	2.5	0.1010358802407253	2.465993701581777	1.385783029772745	-0.3488141325017995	0.8489618793554784	0.2735142928672541	3.09680879057691
1	318	0.7247246228465581	1.449449245693116	0	1	0.3333333333333333	0	0.6899172240569259	0.275671915598543	0.6666666666666667	1	2.502675046019713
1	319	0.9314297526550895	2.007602292198177	2	1.75	0.3169171817252479	2.147236540704111	0.8716865919115278	-0.4118917359941227	0.9219396921555624	0.3438596605723157	3.09680879057691
1	320	1.006890453543388	1.562898425924084	6	2	0.3918183558145219	5.95894019938829	1.279673692688937	-1.510996262002874	0.9925466099108042	0.04492767162594868	3.09680879057691
1	321	1.343941967852541	1.516881916914575	7	0	0.4697744502933442	5.208558232008457	0	-1.681911472176539	0.9999999999999996	0.005049236944580038	3.09680879057691
1	322	0.8450918713640257	2.154908128635974	5	6	0.2816972904546752	5.916516498886351	2.784341439093236	-1.011420230181411	0.9407223229477419	0.1718418933264322	3.09680879057691
1	323	0.6953331661187527	2.158629975290569	1	8	0.2436377527200259	1.438159502130256	3.70605434538318	0.7323328615424246	0.3158846665283514	0.9189844113585244	3.09680879057691
1	324	1.255887523774128	1.744112476225871	3	3	0.4186291745913762	2.388748947027163	1.720072553171442	-0.2159243398851086	0.7940589639889806	0.494263294943018	3.09680879057691
1	325	0.8881945081508228	2.060458803183	3.5	2.5	0.30122039262359	3.94057829437251	1.213322001943449	-0.880666672326578	0.95870646253854	0.1646983278845044	3.09680879057691
1	326	0.8420148016671345	2.119267561149823	5	2	0.2843412746585088	5.93813789270726	0.9437222730455453	-1.612762026140883	0.9972021819742372	0.0227886452517968	3.09680879057691
1	327	0.5728711537917371	2.399750373123863	2.5	4.5	0.1927158061006676	4.363983041305054	1.87519504128346	-0.8036621465279272	0.9174655988843782	0.2694401066098432	3.09680879057691
1	328	0.7343234099893847	2.170180407648572	1.5	9.5	0.2528223256344562	2.042696691396075	4.377516250039974	0.7539437261184413	0.3189140239344179	0.8840727005645556	3.09680879057691
1	329	0.2231971037180101	2.76279838578058	0	6	0.07474797082010645	0	2.171711128427059	0.7012738839528053	0.6274227722773816	1	3.09680879057691
1	330	0.6134263861937953	2.306203947450017	0	9	0.2101041282949734	0	3.902516952133116	1.260173687186579	0.1197094943612838	1	3.09680879057691
1	331	0.643229489685202	2.237509017139026	4	12	0.223286316394718	6.21862035889805	5.363106878265773	-0.2762564751286763	0.7237872351182641	0.4943105726835759	3.09680879057691
1	332	0.326408678180663	2.613361121719247	1.5	10.5	0.1110320536634454	4.595466053049512	4.017814420187128	-0.1865312558592849	0.7340383259346587	0.5738894643643518	3.09680879057691
1	333	0.5202183246495831	2.304972573078967	1	13.5	0.1841356366636456	1.922269848286478	5.856902662389076	1.270544318420644	0.2234337887207553	0.9477049630872544	3.09680879057691
1	334	0.9843926721531714	1.982110681220411	7	6	0.331836022040459	7.1109834500178	3.027076165245083	-1.31874699438964	0.9662640935388233	0.1013878585806782	3.09680879057691
1	335	0.2565591958458133	0.3573567726914527	0	0	0.4179060473978201	0	0	0	1	1	2.664781179456159
1	336	0.9473784623750626	1.996318600824476	7	10	0.3218328659625546	7.388810573602351	5.009220470054237	-0.7684007197308477	0.85358447338349	0.2895206170650284	3.09680879057691
1	337	0.9209287736452588	2.07605187570307	7	6	0.3072855254656075	7.601022142344741	2.890101191699777	-1.521217895331328	0.9788531052236488	0.07019673341072785	3.09680879057691
1	338	1.220642826613174	1.763507912218415	9	0	0.4090419464169237	7.373164208052266	0	-2.380891009637927	0.9999999999999992	0.0003205609501878426	3.09680879057691
1	339	0.9932039698700565	1.990270310632562	5.5	2.5	0.3329018039004961	5.537633927016602	1.256110783869068	-1.382559735743298	0.9889507843365323	0.0535160113000267	3.09680879057691
1	340	0.6836382306701317	2.240642466285158	3	4	0.2337799621568216	4.388285887784933	1.785202262381353	-0.8405696965612937	0.9434489303595557	0.2106870103865	3.09680879057691
1	341	0.8213474928777744	2.178652507122225	2	7	0.2737824976259249	2.435022955987305	3.212995178036115	0.2512173901133495	0.534270569570057	0.7531916956950829	3.09680879057691
1	342	1	1.984440963826215	3	3	0.3350711279334357	3	1.511760770255255	-0.4805718823432745	0.898137533690659	0.3230530279813871	3.09680879057691
1	343	0.5011069994882383	2.185996680949862	3	0	0.1864859190719945	5.986745351918426	0	-1.933198255615628	0.9999999999999999	0.006485420436856404	3.09680879057691
1	344	0.6626372811159675	2.162431167529924	1	6	0.2345561862168621	1.509121247020496	2.774654791372438	0.4086573081950544	0.4841911163044733	0.8460452040553803	3.09680879057691
1	345	0.8149209778819693	2.183104101381046	2.25	3.5	0.2718192664626727	2.761003902302149	1.603221760146883	-0.3738629732898622	0.8507254410942878	0.415428845099068	3.09680879057691
1	346	1.025545128052455	1.974454871947545	4	1	0.341848376017485	3.900364684678612	0.5064689065360248	-1.095933267972393	0.9953316048905868	0.04960808238315162	3.09680879057691
1	347	0.8339185651382285	2.14765548545947	3.5	5.5	0.2796907106737992	4.197052501667051	2.560932159388371	-0.5283246247741	0.8494068740915337	0.3536999099554737	3.09680879057691
1	348	0.8256045953237937	2.168582970173036	4	5	0.2757357637970151	4.844934273205252	2.305653077964104	-0.8199670586597956	0.9281969477834251	0.2169567634088236	3.09680879057691
1	349	0.7685388587088143	2.14449475639961	3	5	0.2638276656756702	3.903511144563539	2.331551515842592	-0.507606292485402	0.8661685293194639	0.3561862629016821	3.09680879057691
1	350	0.8602389611057655	2.082703165495771	5	8	0.2923057688868507	5.812338461830323	3.841161876803344	-0.636518661089103	0.8500457237429508	0.3227490977900696	3.09680879057691
1	351	1.184062329916304	1.813254523820428	6	2	0.3950407606857255	5.067300807064872	1.102989113622124	-1.280128016138907	0.9921406545731516	0.04680524255481311	3.09680879057691
1	352	0.9102163052273076	1.775480254542662	5	2	0.3389125632663683	5.493199771620609	1.126455782813068	-1.410078659714103	0.9924737506689922	0.04856323412410624	3.09680879057691
1	353	1.164780455005302	1.835219544994698	2	3	0.3882601516684341	1.7170617788147	1.634681805880979	-0.02660156906825852	0.7026409302788497	0.6424598592993676	3.09680879057691
1	354	0.9034106554468845	1.910272424123968	3.5	7.5	0.3210776160279835	3.874207127066347	3.926141583412861	0.01677031417133061	0.6245015808966246	0.61535589797338	3.09680879057691
1	355	0.6515919818333931	2.301991056513549	2.5	13.5	0.2206106865368767	3.836756850453741	5.864488466104753	0.654781019035167	0.3984517577290955	0.8083851866245106	3.09680879057691
1	356	0.4989399449671157	2.474626504683664	0	2	0.1677917589585771	0	0.8082027716969207	0.2609792293783689	0.6925705564572591	1	3.09680879057691
1	357	0.5421618693184156	2.272794368445556	0.3333333333333333	7.666666666666666	0.1926004610817949	0.6148225321570231	3.373233748335169	0.8907270040602915	0.295476230337999	0.8194040625634432	3.09680879057691
1	358	0.7357152126122756	2.264284787387724	2	1	0.2452384042040919	2.718443177080269	0.4416405593369229	-0.7352092982528625	0.9852509025745231	0.1509274298387551	3.09680879057691
1	359	0.5846721163927989	2.313221270198957	1	13	0.2017576350800256	1.710360340372675	5.619868781027544	1.262431330132772	0.1935540736571734	0.9573531630557369	3.09680879057691
1	360	0.6155293406715547	2.356308132491357	1	10	0.2071207952083766	1.62461792464512	4.243927125705271	0.8458091468321479	0.3015640027455349	0.9221466503014131	3.09680879057691
1	361	0.9490569922801634	2.038126408364783	5	4	0.3177096498578754	5.268387505356465	1.962586806973006	-1.067486216276083	0.9664146054641073	0.1219746530402006	3.09680879057691
1	362	0.8266908990164945	2.153184746767283	4.5	7.5	0.2774246301808528	5.443388823263451	3.483212488505801	-0.6329665366238144	0.8477419211663976	0.3281335401787751	3.09680879057691
1	363	0.902882442255785	1.86490389131045	6	5	0.3262110341777863	6.645383406736146	2.681103312239081	-1.280117812426692	0.965641621361598	0.1116715219804701	3.09680879057691
1	364	0.5222697580817421	2.443581283510802	1	8	0.1760943994683239	1.914719327561537	3.273883317892353	0.438891801930598	0.5114607421367678	0.8250567884014633	3.09680879057691
1	365	0.6831562277709606	2.175332337621784	0	5	0.2389921149385804	0	2.298499366522693	0.7422154617736348	0.2552382647179616	1	3.09680879057691
1	366	0.869219955923835	2.120641141646389	4	4	0.2907225210663552	4.601827158637506	1.886222011563232	-0.8769043653380935	0.9489499450537667	0.1776045063178207	3.09680879057691
1	367	0.6130638149367145	2.146306171451673	0	8	0.222175285648854	0	3.727334015253345	1.203604829137344	0.1339842980497365	1	3.09680879057691
1	368	1.101761467028014	1.698864911707387	2	3	0.3933982324073891	1.815274957287236	1.76588496196849	-0.01594867447710445	0.6939038341718704	0.6515387094872515	3.09680879057691
1	369	0.5533464783328836	2.166183322750706	2	0	0.203471378806882	3.614371968220668	0	-1.167127908968297	0.9999999999999999	0.04140060199357376	3.09680879057691
1	370	0.8402864880183845	2.149888689855708	2.5	8.5	0.2810158061093257	2.975175771177345	3.953693063323426	0.3159760121850437	0.4943832715153213	0.7478527654060378	3.09680879057691
1	371	0.5086353414051131	2.433691653202641	3	8	0.1728683937364072	5.898135178166057	3.287187178980673	-0.8431092055570489	0.8935412515953444	0.2931945821003767	3.09680879057691
1	372	1.169474239593488	1.81867623598461	3	2	0.3913705983522258	2.565255307413019	1.099700958547591	-0.4732466380633101	0.919421619949969	0.3026384363432012	3.09680879057691
1	373	0.9567324384703804	2.027171367000207	4.5	3.5	0.3206311264848216	4.703509381572323	1.726543723424465	-0.9613010874957101	0.9542026353774592	0.1543461530339666	3.09680879057691
1	374	0.5609093037126843	2.291737696462546	3	2	0.1966276597413663	5.34845826257982	0.8727002235409127	-1.445280720158738	0.9937017435107631	0.05536277948869661	3.09680879057691
1	375	1.07187344204772	1.581728824380197	3.5	5.5	0.403931461624276	3.265310868523395	3.477207922891071	0.06842432603925845	0.5989635707864969	0.6513851732642414	3.09680879057691
1	376	0.527670422239442	2.472329577760558	3	0	0.1758901407464807	5.68536698962195	0	-1.835879246701186	1	0.005441573370424391	3.09680879057691
1	377	1.057316119906679	1.536809492919623	1	1	0.4075809261814166	0.9457909334516366	0.6506987395686926	-0.09528912304203667	0.8338777886130988	0.6490396409759317	3.09680879057691
1	378	0.9644525507349829	1.921289732817399	1	8	0.3342129878444067	1.036857644513385	4.163869646182263	1.009753011288224	0.1418360737662289	0.9742949844983767	3.09680879057691
1	379	0.5710336878266811	2.352500086696879	3.5	12.5	0.1953231027473732	6.129235585593529	5.313496084733888	-0.2634129376478795	0.7144603352444399	0.506890921057441	3.09680879057691
1	380	0.5605377882711757	2.439462211728824	3	1	0.1868459294237252	5.352003134797875	0.4099264154173183	-1.595861111741384	0.9987811940563227	0.02243579509405214	3.09680879057691
1	381	0.5642489862850337	2.20935652467035	2	10	0.2034351979963708	3.54453450269858	4.526204751626523	0.3169941431046718	0.5462012617009246	0.7347346445603695	3.09680879057691
1	382	0.537070789648733	2.462929210351267	2	1	0.1790235965495777	3.72390388482696	0.4060206017278825	-1.071387840668388	0.9942623925298518	0.08467312942434124	3.09680879057691
1	383	0.8271428498153124	2.06952066185025	1.5	6.5	0.2855502016317079	1.813471518655968	3.140823921124174	0.4286194247791874	0.4367603386221127	0.8235863403301772	3.09680879057691
1	384	0.5854570918355744	2.384715072130697	4.666666666666666	10.33333333333333	0.1971121738120978	7.970979823705508	4.33315218832441	-1.174702050204204	0.9094444671347652	0.2182516102819354	3.09680879057691
1	385	0.8707634480329844	2.08248406112596	3.5	3.5	0.2948494649813382	4.01946132202304	1.680685132402702	-0.7552213739307565	0.9269185233988919	0.2303654964026964	3.09680879057691
1	386	0.8367597063625339	1.799648713029473	6	9	0.3173862214244872	7.170517359257789	5.000975987613537	-0.7005732411525751	0.8335161009023064	0.3311135085920576	3.09680879057691
1	387	0.6551445203736587	2.276792140672672	5	8	0.2234511164848476	7.631903869314625	3.513715572488064	-1.329816780860848	0.9504941906222755	0.1443130679590162	3.09680879057691
1	388	0.6413239038454045	2.329850130332564	2.5	13.5	0.2158486498832233	3.898186212941537	5.794364119924316	0.612300608533708	0.415600467617548	0.7966516558042771	3.09680879057691
1	389	0.7757658155418471	2.138404880178165	4	6	0.266204658732311	5.156195232972634	2.805829735807608	-0.7589637126828138	0.9015057603265966	0.263132816080447	3.09680879057691
1	390	0.4957898713918613	2.504210128608138	2	0	0.1652632904639538	4.033967040079455	0	-1.302620637203745	1	0.0273119551749732	3.09680879057691
1	391	0.7674523353169204	2.017858443574163	1.166666666666667	7.833333333333334	0.2755356210636095	1.520181271172874	3.882003397353494	0.7626632078051654	0.2908579885975633	0.9136643952761437	3.09680879057691
1	392	0.9667203754288488	1.896164815797496	3	6	0.3376734695444579	3.10327585540872	3.164281896812065	0.01969964745287995	0.6396050937897948	0.6334202840024472	3.09680879057691
1	393	1.037201595089236	1.958323114361053	5	7	0.3462503887272469	4.820663623805769	3.574486737488112	-0.402406790535332	0.7954203803646197	0.4057465714375516	3.09680879057691
1	394	0.747953992331797	2.026746131735866	7	6	0.2695621000064358	9.358864411134471	2.960410238879363	-2.066144410247276	0.9907600183547335	0.03619433368131242	3.09680879057691
1	395	0.6245010808280377	2.057342719148631	2.5	6.5	0.2328625853725973	4.003195633681215	3.159415268784109	-0.2724676988339073	0.7567043706404025	0.5039964882898279	3.09680879057691
1	396	1.280212349090262	1.605937132022657	8	2	0.443571047677199	6.248963311192021	1.245378763663697	-1.615722792686919	0.9960061792482129	0.02487415684707961	3.09680879057691
1	397	0.6488614253681624	2.199546287994531	4	5	0.2277979456115669	6.164644473556753	2.273196080160161	-1.256599505025187	0.9663782744627702	0.1267806618175956	3.09680879057691
1	398	0.9182521625665533	2.073817490212676	4	4	0.3068953163284888	4.356101910851843	1.928810041808351	-0.7838042427512314	0.936499693264447	0.2068030210552606	3.09680879057691
1	399	1.253883260013301	1.542938731043982	4	0	0.4483242995165722	3.190089641963614	0	-1.030121605076343	0.9999999999999999	0.04039886039821283	3.09680879057691
1	400	0.7056989373191268	2.25522350560977	1.5	12.5	0.2383375285645985	2.125552300954761	5.542687883886805	1.103437704429746	0.2175194556788274	0.9294456132984401	3.09680879057691
1	401	1.384206720421266	1.583644928808955	5.5	1.5	0.4664002396414562	3.973394955289729	0.9471820183379973	-0.9772036769464135	0.9759755568811559	0.1092284247985768	3.09680879057691
1	402	0.5767792464864302	2.261411933632319	2.333333333333333	8.666666666666666	0.2032207169575863	4.045453000515041	3.832413961283965	-0.06879308786493984	0.6816882299440633	0.5892932860120036	3.09680879057691
1	403	0.6381612165872776	2.355967100300586	3	8	0.2131375642746637	4.701006457338837	3.395633155904139	-0.4215220860282813	0.8086129114166983	0.4261634904354757	3.09680879057691
1	404	0.5147978332982431	2.485202166701756	2	0	0.1715992777660811	3.88502023636397	0	-1.254523769173434	0.9999999999999999	0.02944631212984072	3.09680879057691
1	405	0.7141225023219622	2.162899566979255	3	9	0.2482158583147091	4.200959905682191	4.161080864503369	-0.01287746318086141	0.6542977882669188	0.6037794475174336	3.09680879057691
1	406	1.068653905373338	1.930640978800733	5	1	0.3563017131166875	4.678783257010819	0.5179626926914064	-1.343583296773155	0.9979539913625799	0.02422404831062819	3.09680879057691
1	407	0.9741787585421682	1.842393090761651	3.5	6.5	0.3458739242824424	3.592769775885541	3.528020177991917	-0.02090849073105386	0.6427626683825368	0.6021656791279681	3.09680879057691
1	408	0.8745633319554901	1.970373931349874	4.5	5.5	0.3074104104986086	5.145424963036322	2.791348338755189	-0.7601620840925695	0.8918551892254079	0.2667641171694782	3.09680879057691
1	409	0.961695244349582	2.038304755650418	4	1	0.3205650814498607	4.15932180542839	0.490603771211289	-1.184676963389028	0.9966148254389389	0.0392594156320224	3.09680879057691
1	410	0.9779697463890197	2.01900242315204	2.5	2.5	0.3263192619298765	2.556316296317762	1.238235264768545	-0.4256255780337248	0.8792550613325236	0.3623820774819756	3.09680879057691
1	411	0.7077162036649528	2.292283796335047	3	3	0.235905401221651	4.23898730093265	1.308738475051154	-0.946215612277313	0.9693551250125594	0.1477794317135369	3.09680879057691
1	412	0.9960215946179259	2.003978405382074	2	3	0.3320071982059754	2.007988592624039	1.497022119571207	-0.164997746908889	0.7920841855883877	0.5364725290350678	3.09680879057691
1	413	0.691987616868505	2.28883734357929	2.5	5.5	0.2321463440659565	3.6127814126406	2.402966735678598	-0.3906649582768149	0.8159116814416969	0.4322337635572593	3.09680879057691
1	414	0.7320597835770146	2.107672820874001	2	4	0.2577918013934056	2.7320173090612	1.89782776547894	-0.2693706973838889	0.8180501307563527	0.4844547951986089	3.09680879057691
1	415	0.5982418775802684	2.378780219365649	1	7	0.2009531196271589	1.671564692269184	2.942684634340324	0.4104612289718865	0.5005214544221929	0.8338202572938067	3.09680879057691
1	416	0.9204496216029063	2.071800227608382	5	4	0.307611218309702	5.432127823891989	1.930688078269722	-1.130660619498557	0.9713543723898886	0.1084049553107377	3.09680879057691
1	417	0.9785360738577925	1.982255766948827	5.166666666666667	8.833333333333332	0.3304980986408035	5.279996113273103	4.4562026155333	-0.266013678418401	0.7243036735236695	0.4798097443808227	3.09680879057691
1	418	0.9315334960717992	2.068466503928201	3.5	7.5	0.3105111653572664	3.757245461123206	3.625874523835332	-0.04242139123591181	0.6523652200788002	0.5874170136627083	3.09680879057691
1	419	1.039123204926933	1.960876795073067	7	0	0.346374401642311	6.736448543165978	0	-2.17528720651527	1	0.0005981643416238525	3.09680879057691
1	420	0.6277925731503005	2.230845435431785	1.5	13.5	0.2196124767338738	2.389324219738553	6.05151741379476	1.182570007292562	0.2274088547443818	0.9245776083665515	3.09680879057691
1	421	0.5672288390914205	2.330699952279295	3.25	5.75	0.1957359479572037	5.729609949320993	2.467070029489133	-1.05351674593512	0.9354459342339401	0.2079760473625718	3.09680879057691
1	422	1.300920449153853	1.659934777931268	7	1	0.4393732044894924	5.380805570819454	0.6024333084015946	-1.54299880475594	0.9986111077937144	0.0155663646413442	3.09680879057691
1	423	0.5668349007304364	2.433165099269564	0	0	0.1889449669101455	0	0	0	1	1	3.09680879057691
1	424	1.054843798862881	1.945156201137119	3	1	0.3516145996209604	2.844022975945815	0.5140975307871984	-0.7523633529613467	0.9847149241704247	0.1280291999048211	3.09680879057691
1	425	0.5147978332982431	2.485202166701756	2	0	0.1715992777660811	3.88502023636397	0	-1.254523769173434	0.9999999999999999	0.02944631212984072	3.09680879057691
1	426	0.6717985092856338	2.245890486745644	2	12	0.2302502117941401	2.977083116970187	5.343092225920741	0.764015239219786	0.3417607942634153	0.8669939748667521	3.09680879057691
1	427	0.5416498319568283	2.458350168043172	1	0	0.1805499439856094	1.846211225409748	0	-0.5961657145340943	1	0.1805499439856094	3.09680879057691
1	428	0.5378902073278954	2.456144849027484	2.5	11.5	0.1796539443271135	4.647788648950085	4.682134282330072	0.01109065354131485	0.6464868398568548	0.6094193533464867	3.09680879057691
1	429	0.8109416803183872	2.189058319681612	2	0	0.2703138934394625	2.466268596793264	0	-0.796390337142455	1	0.07306960098640103	3.09680879057691
1	430	0.6302979027953589	2.3680805350314	2	9	0.2102129253744908	3.173102736230025	3.800546420132904	0.2026097593794259	0.5835114897398769	0.7070725245429275	3.09680879057691
1	431	0.7251950538360915	2.157841744745255	2.5	8.5	0.2515386047770662	3.447348388237973	3.939121124474988	0.1587998386382138	0.5797526523434855	0.6778074077706702	3.09680879057691
1	432	1.030699927555416	1.95672419442117	3	1	0.3450129226624401	2.910643456738482	0.5110582282628828	-0.7748574066881851	0.9858309266502797	0.1217657380809708	3.09680879057691
1	433	0.9617402649734501	1.987880641649723	4	7	0.3260555493127703	4.159127100819081	3.521338179635759	-0.2059503715967258	0.729018636421167	0.5065128841156524	3.09680879057691
1	434	0.5621789673471045	2.162833341615762	1	0	0.2063032763184356	1.778792978895941	0	-0.5743954823134452	1	0.2063032763184356	3.09680879057691
1	435	0.6918864934149442	2.01037248078765	2.75	11.25	0.2560400391006609	3.974640387076823	5.595977913303074	0.5235510604205591	0.4411325628263469	0.7788057305793867	3.09680879057691
1	436	0.5478657799846097	2.45213422001539	2	1	0.1826219266615366	3.650529149778587	0.4078080195764014	-1.047116999948225	0.9939094184743795	0.08787114124147355	3.09680879057691
1	437	0.5578979251936228	2.442102074806377	4	0	0.1859659750645409	7.169770345734427	0	-2.315212475355561	1	0.001196007674040156	3.09680879057691
1	438	1	2	1	4	0.3333333333333333	1	2	0.3229130590958146	0.4609053497942389	0.868312757201646	3.09680879057691
1	439	0.5646111950039133	2.435388804996086	1	0	0.1882037316679711	1.771130308518004	0	-0.5719211059808627	1	0.1882037316679711	3.09680879057691
1	440	1.013224670036231	1.78796429388901	3	4	0.3617123596747371	2.960843817484947	2.237181141520215	-0.2336801284492351	0.7804071762964759	0.4945238988753329	3.09680879057691
1	441	0.9969830606785248	2.003016939321475	3	2	0.3323276868928416	3.009078206362168	0.9984938023926561	-0.6492439604561302	0.9552272552523778	0.2083889474047299	3.09680879057691
1	442	0.7717055765924852	2.01615819136465	2.5	5.5	0.2768089264124869	3.239577470774422	2.727960545733412	-0.1652077863501867	0.7283377459936504	0.5426061757461853	3.09680879057691
1	443	1.080465140732884	1.893145707877977	5	2	0.363351223727755	4.627636571975359	1.05644271947868	-1.15318513153387	0.9889083251603981	0.06499955422004278	3.09680879057691
1	444	0.7243108497007046	2.080635061357377	1	4	0.2582263161814339	1.380622698684155	1.922489952366013	0.1749760125102565	0.6154642438617679	0.7754272236146016	3.09680879057691
1	445	0.7627407174734374	1.978969919834489	4	11	0.2781988394743105	5.244246056838182	5.55844729611655	0.101459683347074	0.5907748156550217	0.6357664086003704	3.09680879057691
1	446	1.159649926286875	1.83823472623534	6	0	0.386822730257892	5.173975235105321	0	-1.670744170853846	1	0.003350209112465419	3.09680879057691
1	447	0.5411157319058593	2.210211750141015	3	10	0.1966744182351174	5.54410050033793	4.524453369394124	-0.3292573742513351	0.7574717560280155	0.4860431934529619	3.09680879057691
1	448	1.087272033683243	1.829862843056886	4	1	0.3727191506819387	3.678932112738705	0.5464890463207861	-1.011506773020484	0.9928070251955775	0.06772132887726923	3.09680879057691
1	449	0.5229171159484114	2.093198879503179	3	9	0.1998830009286901	5.73704686364859	4.299639221159984	-0.464157699003699	0.7948797850911276	0.4412396528364839	3.09680879057691
1	450	0.5873352492305381	2.346684752331723	3	13	0.2001810651998974	5.107815347248899	5.539730032797495	0.1394708923789038	0.5974096626959043	0.6488248203670024	3.09680879057691
1	451	0.5418154101678679	2.458184589832132	2	0	0.1806051367226227	3.691294050459639	0	-1.191967053856102	1	0.03261821541059717	3.09680879057691
1	452	0.7513412779458851	1.928450380007887	1.5	4.5	0.2803730191919442	1.996429643930779	2.333479796343837	0.108837895784411	0.6216499860085601	0.6987899691002251	3.09680879057691
1	453	0.8143690436780233	2.185630956321976	2	3	0.2714563478926745	2.455889029090771	1.372601349428387	-0.3498077385205872	0.8725737385307408	0.4123750003715425	3.09680879057691
1	454	1.001267792140742	1.594726725459469	4	3	0.3856971905573723	3.994935252484126	1.881200052714767	-0.6825526994760267	0.9169315785118625	0.2626250535283785	3.09680879057691
1	455	0.9289724410865671	2.064971897995553	1.5	9.5	0.3102838048657144	1.614687297123189	4.600546869050156	0.9641730484014565	0.1934670798436052	0.9416230664268508	3.09680879057691
1	456	1.150397794611806	1.849602205388193	3	1	0.3834659315372688	2.60779359457337	0.5406567947890831	-0.6675054675878765	0.9783774384018604	0.1606810257411666	3.09680879057691
1	457	0.643497629798196	2.03739058580532	4.166666666666666	11.83333333333333	0.240031503757919	6.475030324468099	5.808082856462188	-0.2153660471499966	0.6941455555398354	0.5210403335112525	3.09680879057691
1	458	0.7610658649401557	2.189052657175821	6.5	8.5	0.2579780640115707	8.54065370611663	3.882958215800149	-1.504030699114875	0.9566098564743781	0.1161833604531249	3.09680879057691
1	459	0.5634129173331535	2.162365329805267	1	0	0.2066980019099633	1.774897183283227	0	-0.5731374790345318	1	0.2066980019099632	3.09680879057691
1	460	1.027274290561499	1.929426342272905	3	6	0.3474393988872371	2.920349538155215	3.109732602143222	0.06115426453330552	0.6153070614134852	0.6567384577660732	3.09680879057691
1	461	0.4918443158680219	2.508155684131977	2	0	0.1639481052893407	4.066327363101348	0	-1.313070208104074	1	0.02687898122796462	3.09680879057691
1	462	0.6207791298123155	2.169034992369118	2	1	0.2225163048952204	3.221757794281315	0.4610345169709572	-0.8914735987933107	0.9889824376148841	0.126505393062436	3.09680879057691
1	463	0.5546935183910655	2.426442664573814	1	2	0.1860678225841386	1.802797340954304	0.8242519096783539	-0.3159850986775502	0.9090200916712334	0.4607816616862287	3.09680879057691
1	464	1.186695069078798	1.533687917415331	6	0	0.436223529911184	5.056058760451118	0	-1.632667401305463	0.9999999999999997	0.006890560121822431	3.09680879057691
1	465	0.5840237774774252	2.322712483141463	2	4	0.2009208008961493	3.424518105476122	1.722124468281158	-0.5497251371718762	0.8999852665306192	0.3469029503063583	3.09680879057691
1	466	0.6378917635488183	2.210407375040759	3	9	0.2239553264987083	4.702992218162429	4.071647652656806	-0.2038694049909384	0.7274901439903925	0.5247924981691553	3.09680879057691
1	467	1.10893127713542	1.674622831249758	4	1	0.3983868227295727	3.607076545205543	0.5971493887096402	-0.9719447857596588	0.9899648278957609	0.08580690236280863	3.09680879057691
1	468	0.5339984066515897	2.204505996630561	2	5	0.1949963659038058	3.74532952736863	2.268081832230061	-0.4770225722794367	0.860467063715044	0.4094693878973303	3.09680879057691
1	469	0.9572487652411464	2.037362630856776	2.5	3.5	0.3196570902282924	2.611651318631066	1.717907233101717	-0.2886016367070735	0.8099605651994923	0.4570850839186054	3.09680879057691
1	470	1.169070180764203	1.599766633909162	6	0	0.422224298148866	5.132283842940798	0	-1.657281475872037	0.9999999999999996	0.005665775142952967	3.09680879057691
1	471	0.6259530423419695	2.18405621509256	2	5	0.2227583559327664	3.195127852589562	2.289318363441529	-0.2924977130988084	0.8106985733707596	0.4848763674567512	3.09680879057691
1	472	1.358368156743701	1.630330835506501	7	1	0.4545014938827885	5.153242120148411	0.6133724384163577	-1.46598320682444	0.9981791149920763	0.01930448081568215	3.09680879057691
1	473	0.7938751645722956	1.889568895768069	4	2	0.2958418907646621	5.038575557600446	1.058442486261949	-1.285236945674334	0.9897549818203766	0.06721817803502084	3.09680879057691
1	474	0.7849157523248513	2.190979636782845	5	6	0.2637578441761702	6.370110403811416	2.738501033633604	-1.172694091165142	0.9559997708585818	0.1379277764578064	3.09680879057691
1	475	0.5105933964659561	2.489406603534043	2	2	0.1701977988219854	3.917011096976359	0.80340431216047	-1.005424291706383	0.9827966353194976	0.136879703186449	3.09680879057691
1	476	0.5986625284417846	2.321332911028827	2	12	0.2050217340580233	3.340780331125209	5.169443789379413	0.5904993113615964	0.4293905268290067	0.814336821710558	3.09680879057691
1	477	0.9444897933792574	2.038984487123361	4.5	2.5	0.3165738010719977	4.764477108746306	1.226100549458838	-1.142587998992439	0.9792722268165618	0.09242786089085075	3.09680879057691
1	478	1.065281481997218	1.768479515275002	7	6.5	0.3759249573350251	6.571033213565505	3.675473729753231	-0.9350139707117192	0.9116090881642767	0.209632492771059	3.09680879057691
1	479	0.7448364681334627	2.180475545781573	3	10	0.2546177859286282	4.027729747870573	4.586155538110189	0.180322980204272	0.568761943450108	0.6811704231016714	3.09680879057691
1	480	0.9822214641821716	1.759768708259945	3.5	2.5	0.3582148010790897	3.563351166342318	1.420641240104783	-0.6919090170363297	0.9243105210594719	0.2480605216255685	3.09680879057691
1	481	0.5786460230492799	2.415451256380102	4	6	0.1932622653995928	6.912689002719272	2.484007898793973	-1.430078963028348	0.9714540763655948	0.1093069419148098	3.09680879057691
1	482	0.658264172673122	2.341735827326878	1	8	0.2194213908910407	1.519146934488528	3.416269207928592	0.6126055567953379	0.3797635419067961	0.8924154737583947	3.09680879057691
1	483	0.9706327238659466	2.029367276134053	3	2	0.3235442412886489	3.090767420298028	0.9855288510466189	-0.6798090265234685	0.959391273168953	0.1955902123992956	3.09680879057691
1	484	0.4921240486747857	2.507875951325213	2	0	0.164041349558262	4.064015984152151	0	-1.312323833656859	0.9999999999999999	0.026909564364896	3.09680879057691
1	485	0.4885172003028329	2.337808749602471	1.5	10.5	0.1728453154241466	3.070516246040358	4.491385363231897	0.4588171932070895	0.5075953498964587	0.7688186657402545	3.09680879057691
1	486	0.52973961883133	2.359074412503351	0.5	7.5	0.1833761582037807	0.9438599308525588	3.179212982960259	0.7218246922152635	0.3754240415543176	0.8022227008031589	3.09680879057691
1	487	0.9674372010570869	1.899546595634506	6.021634615384615	10.20913461538462	0.3374407634160606	6.224315757968551	5.374511285402008	-0.2744129618697677	0.7139580033293322	0.4793158679292264	3.09680879057691
1	488	0.5752323515147841	2.421579051891271	2	4.5	0.1919481322251371	3.47685590828352	1.858291595513047	-0.5226555535800287	0.889018238486708	0.3633823740600095	3.09680879057691
1	489	1.162973783302164	1.662933321316056	5	3	0.4115399906110082	4.299323055935905	1.804041064993382	-0.805759141001945	0.942660298541458	0.1920494752227032	3.09680879057691
1	490	0.9022741829254378	2.079303961856524	3	6	0.3026163122722446	3.324931663536154	2.885580997327034	-0.1418720676413711	0.723653216547175	0.5441322470309127	3.09680879057691
1	491	0.6885820990659562	2.291514805914688	3	4	0.2310603047555692	4.356778957904108	1.745570218300792	-0.8431934020430332	0.9456108369349139	0.2053322385938126	3.09680879057691
1	492	1.274590150628621	1.725409849371379	7	0	0.4248633835428738	5.491961472123125	0	-1.773426079399632	0.9999999999999999	0.002498878405566396	3.09680879057691
1	493	0.6525850817874653	2.15893928844579	2	9	0.2321107683421304	3.064734478026824	4.168713797634882	0.356489339273154	0.5118066625885607	0.7632615873749284	3.09680879057691
1	494	0.5929091833308321	2.099299143717978	1	10	0.2202315390580406	1.686598939794155	4.763494535747502	0.9935697694077348	0.2661464985439286	0.9351929400317199	3.09680879057691
1	495	1.433057878776081	1.538970193526668	3	0	0.4821818111784311	2.093425565310861	0	-0.6759944532839152	1	0.1121069331046337	3.09680879057691
1	496	0.847100199450082	1.967181409047068	5	7	0.3010005100031338	5.902489461395341	3.558390684157037	-0.7569401069807792	0.8805590736888451	0.2789918603425656	3.09680879057691
1	497	1.106301775822937	1.693866454128736	4	3	0.3950840395907321	3.615649985759581	1.771095940112406	-0.5956305895474905	0.9084233955554708	0.2803371034429759	3.09680879057691
1	498	0.8020013725895853	2.165949122998261	2.5	9.5	0.2702206029992212	3.117201647582897	4.386067936281635	0.4097334948672626	0.4581311580111867	0.7725435455922375	3.09680879057691
1	499	0.6622399900734224	2.047062193576448	3.5	11.5	0.2444319404715784	5.285093096857464	5.617806843429709	0.1074376137088732	0.5931126862255339	0.6335185446060287	3.09680879057691
1	500	0.5668349007304364	2.433165099269564	0	0	0.1889449669101455	0	0	0	1	1	3.09680879057691
1	501	0.5609260936429848	2.254621890651653	4	5	0.1992244837494788	7.131064226343334	2.21766674968052	-1.586600209742846	0.9807368941221666	0.08462058849397602	3.09680879057691
1	502	1.221481226440176	1.759654956524704	3	0	0.4097368088784711	2.456034472787643	0	-0.793085604852634	1	0.06878835790074855	3.09680879057691
1	503	0.7388958824716149	2.261104117528385	5	3	0.2462986274905383	6.766853244972681	1.326785430508747	-1.756668939657231	0.9961041078029167	0.02562770242975476	3.09680879057691
1	504	0.8199460881142574	2.081743035988461	4.5	11.5	0.2825754424564028	5.488165704100458	5.524216870762594	0.01164139251084343	0.6138890078754149	0.5959471816004325	3.09680879057691
1	505	0.8370784487681464	2.162921551231852	4	1	0.2790261495893822	4.778524648300817	0.4623376189628645	-1.393753157273195	0.9983086848833393	0.0235422056821335	3.09680879057691
1	506	0.5847880289331634	2.312787907974638	1	10	0.2018197423178597	1.710021324862469	4.323786009741478	0.8440187501508887	0.3167797857227715	0.9162257017864622	3.09680879057691
1	507	0.5845471102215465	2.308403731100813	2	7	0.2020591231181625	3.421452206379036	3.032398494981593	-0.1256305240999286	0.732742652778232	0.5699866246383458	3.09680879057691
1	508	0.8585071139804609	2.034251622579585	5	5	0.296777986746784	5.824063561707186	2.457906359518899	-1.086976119556029	0.9549780765724906	0.1447968113437942	3.09680879057691
1	509	0.7201387300996426	2.208566661121516	2	6	0.2458897819692858	2.777242656735416	2.716694091974196	-0.01955192227090654	0.6887553250174687	0.6225940136767829	3.09680879057691
1	510	0.5611356272382273	2.438864372761772	2	0	0.1870452090794091	3.564200708202244	0	-1.150926953917055	1	0.03498591023955988	3.09680879057691
1	511	0.7665279797792289	2.095132969348508	3	8	0.2678612153591691	3.913751460010688	3.81837340017977	-0.03079882107062543	0.6631001124844917	0.59869453383335	3.09680879057691
1	512	0.8599115905595115	2.13823051067806	3	3	0.286814821153593	3.488730740386945	1.403029273513014	-0.673500241028889	0.9395078834651849	0.2316676510306144	3.09680879057691
1	513	1.187243005515809	1.545129800961183	5	2	0.4345098892440636	4.211437740016587	1.294389635586508	-0.941952926931164	0.9704366715309736	0.1335715450829928	3.09680879057691
1	514	0.795578287582507	1.880043199005542	3.5	10.5	0.2973433617462192	4.39931563571866	5.584978050267158	0.3828658773367853	0.4781066999991384	0.7353066071624548	3.09680879057691
1	515	0.8686207675497236	2.01744352777831	2	5	0.3009706918019285	2.30250078597794	2.478384118888423	0.05679502507409177	0.6448660458360029	0.672634613673688	3.09680879057691
1	516	1.068317778202009	1.92425594317561	4	0	0.3569896275471581	3.744204282298891	0	-1.209052458676784	1	0.01624135992618603	3.09680879057691
1	517	0.6131815553260106	2.075135865323582	2	5	0.2280912032991418	3.261676713247937	2.409480788006301	-0.2751851931687649	0.8004564607252063	0.4989535510821773	3.09680879057691
1	518	0.6789556209975202	2.292702267786438	4.5	7.5	0.2284770476305931	6.627826415795202	3.271248999653633	-1.083882681538199	0.9236327117520967	0.2011576001126664	3.09680879057691
1	519	1.205301981010219	1.553524433920985	3	1	0.4368893869099317	2.489002795370471	0.6436976324061225	-0.5958731351381183	0.9635677511992911	0.2242636456997736	3.09680879057691
1	520	0.9718951123410559	1.759850350273663	2	7	0.3557780641139223	2.057835227900769	3.977610936584167	0.6199206468687916	0.3239588889121257	0.8858913151955571	3.09680879057691
1	521	1.069274465348576	1.522712191428687	1	1	0.4125308525615848	0.9352135793067934	0.6567229221838362	-0.08992827002117773	0.8298182956848119	0.6548800008079816	3.09680879057691
1	522	0.6124782882044825	2.252167260914703	1	11	0.213805958783559	1.632710937283281	4.884184310330673	1.04994321345932	0.2377463268613207	0.9442356076340838	3.09680879057691
1	523	0.5293693877451602	2.459486738233104	2	6	0.1771143760129624	3.77808019560588	2.439533381794285	-0.432234246390858	0.8449607598046909	0.4277501480475865	3.09680879057691
1	524	0.5668349007304364	2.433165099269564	0	0	0.1889449669101455	0	0	0	1	1	3.09680879057691
1	525	0.6041648139481327	1.92623783656491	2	4	0.2387623225993845	3.310354979016866	2.076586766218476	-0.3983998678099041	0.8479373587498729	0.4392094215081194	3.09680879057691
1	526	0.7003308129996463	2.277006401832183	2	1	0.2352205217168198	2.85579323781804	0.4391731174736068	-0.7803581957329166	0.9869855557698134	0.1399571930498258	3.09680879057691
1	527	0.7551176392142854	1.991118271687879	2.5	9.5	0.2749645928875142	3.310742419686155	4.771188198653218	0.4715970141298244	0.4440424048837617	0.7827160835524295	3.09680879057691
1	528	0.5706313281456781	2.2445241582663	1	10	0.2026997552710558	1.752444968714909	4.455287310306399	0.872783088777003	0.314217988291161	0.9172361144664809	3.09680879057691
1	529	0.9438452208358804	2.056154779164119	2	1	0.3146150736119602	2.11899149971727	0.486344710103257	-0.5272029692572219	0.9688585680005272	0.234665069632632	3.09680879057691
1	530	0.505362741374535	2.337160014577767	0	4	0.1777867003232586	0	1.711478878232753	0.5526588801480113	0.4570229293483014	1	3.09680879057691
1	531	0.6636210239154856	2.271410075296334	3.5	11.5	0.2261035748799036	5.274094511577344	5.062934308988516	-0.0681863869772504	0.6559732331725826	0.5717689628914912	3.09680879057691
1	532	0.8551477304322729	2.096367042477932	4.5	6.5	0.2897318144164645	5.26224866167308	3.100602074108606	-0.6980239122744732	0.8722851875445223	0.2942957523528411	3.09680879057691
1	533	0.8579896996362089	2.052807312256038	3	4	0.2947610898770465	3.496545472832614	1.948551126118114	-0.4998675899606064	0.8806545851525476	0.341074960828617	3.09680879057691
1	534	0.5430913749613384	2.456908625038661	3	0	0.1810304583204462	5.523932322095088	0	-1.783749884365972	1	0.005932735038882697	3.09680879057691
1	535	0.8959251655517101	2.048763807806441	2	9	0.3042512040006685	2.232329302602412	4.392892907277617	0.6976742029567508	0.3019334464059867	0.8925575367232415	3.09680879057691
1	536	1	1.854901415141066	2	0	0.3502747922210084	2	0	-0.6458261181916293	1	0.1226924300654706	3.09680879057691
1	537	1.274993927703572	1.523838500515257	5	0	0.4555449318253668	3.921587304345552	0	-1.266331752957532	0.9999999999999999	0.01961806170721936	3.09680879057691
1	538	0.9177309621182768	2.04557357317787	3	7	0.3096984974669708	3.268931880728419	3.422023090142515	0.04943515075258376	0.6235708057854283	0.6426673350400598	3.09680879057691
1	539	0.5550957136936941	2.444904286306306	3	2	0.1850319045645647	5.404473365570648	0.8180279331186191	-1.481023124969111	0.9950067528239536	0.04706795140974007	3.09680879057691
1	540	1.078209251827092	1.921790748172908	3	0	0.359403083942364	2.78239126117339	0	-0.8984704737469612	0.9999999999999999	0.04642430363758709	3.09680879057691
1	541	0.9789280180442141	2.021071981955786	7.5	2.5	0.3263093393480714	7.661441762576312	1.236967323440285	-2.074546694224283	0.9983911216377778	0.01014818902206005	3.09680879057691
1	542	0.6341856712879488	2.349501854686281	1	7	0.212550967809833	1.576825282048914	2.979354958174604	0.4528951481904087	0.4670706195895508	0.8521641956622635	3.09680879057691
1	543	1.065308062237265	1.925649150384859	4.5	3.5	0.3561762962511009	4.224130239425301	1.817568895819102	-0.7771100853656114	0.9294655451563508	0.2101502983460178	3.09680879057691
1	544	0.8418221513447439	1.886224749923624	3.5	9.5	0.3085805273191419	4.15764778155223	5.036515399548581	0.2837978310674534	0.5112737619558602	0.710710413223901	3.09680879057691
1	545	1.186995855669029	1.805303973916795	7	0	0.3966834619755753	5.897240471875596	0	-1.904295960996994	1	0.001545641121579289	3.09680879057691
1	546	0.6279416494648835	1.939856759751621	2	6	0.2445447614622066	3.185009310505763	3.093011878242103	-0.02970717228121847	0.6920838266079559	0.619178946017602	3.09680879057691
1	547	0.9373612704804082	1.678151957178897	6	7	0.3583852150192636	6.40094720035204	4.171255153655776	-0.7199966796402988	0.8561046471502058	0.3066518495883738	3.09680879057691
1	548	0.5416498319568283	2.458350168043172	1	0	0.1805499439856094	1.846211225409748	0	-0.5961657145340943	1	0.1805499439856094	3.09680879057691
1	549	0.5657198031374777	2.299536196835867	3	8	0.1974412768502153	5.302978582969914	3.478962414685143	-0.5889986407410615	0.8444817322381885	0.3740992399506181	3.09680879057691
1	550	0.6387721347250516	2.361227865274948	3	1	0.2129240449083505	4.696510440755683	0.4235084697696286	-1.379808137973552	0.9979445882665063	0.03244681546514228	3.09680879057691
1	551	0.7568529505578035	2.121096455874785	2	6	0.2629834106416671	2.642521243427792	2.828725673168632	0.06012784202480642	0.6459476392839156	0.6644213477189281	3.09680879057691
1	552	0.7327989261474347	2.475974739408603	2.5	7.5	0.2283735166532696	3.41157705176142	3.029110063453801	-0.1379370557957391	0.707651282016128	0.5562240705656014	2.77276462152409
1	553	0.6270527285909214	2.537530227629271	2.791666666666667	10.70833333333333	0.1981470346221794	4.452044524134274	4.219982570744692	-0.08369334763872786	0.6773717357792567	0.5730986108230619	2.77276462152409
1	554	0.9264587294350054	1.852917458870011	1	0	0.3333333333333334	1.079378895387864	0	-0.4553186893468596	1	0.3333333333333334	2.370600901395458
1	555	0.6988952860834312	2.194370325541236	3	7.5	0.2415593242719868	4.292488531167275	3.417836958832436	-0.2824364148656071	0.7661972330410687	0.4842199475083129	3.09680879057691
1	556	0.6634712067165679	2.219194352890641	3	9	0.2301589251328109	4.521673238612128	4.0555258210156	-0.1505250886057092	0.709173355500939	0.5455776197606121	3.09680879057691
1	557	0.5554510326417215	2.38063439091641	1.5	6.5	0.1891808147627364	2.700508076951464	2.730364656077183	0.009641079299622322	0.6778656773387992	0.6388501634901682	3.09680879057691
1	558	0.5533933119162997	2.33521277143506	0	11	0.1915779777332093	0	4.710491538310731	1.521079232480868	0.09638722833252313	1	3.09680879057691
1	559	0.6553497926694899	2.190211124066829	1	7	0.2303060141201037	1.525902672413488	3.196038922038829	0.5393088054733299	0.4180454015578681	0.876818710763615	3.09680879057691
1	560	0.6857372895901817	2.281940240023349	0	11	0.2310686665742563	0	4.820459277183984	1.55658925144228	0.05556011591600138	1	3.09680879057691
1	561	0.9444621470194657	2.045412825711957	3	10	0.3158868366180026	3.176411049894802	4.888988606258128	0.5530136576641167	0.3723098924166103	0.8301038940950544	3.09680879057691
1	562	0.5304539076706997	2.4695460923293	2	1	0.1768179692235666	3.770355861421195	0.4049327133865278	-1.086739083883741	0.9944718579378231	0.08273749859668489	3.09680879057691
1	563	0.8471970981987661	1.986949792091843	2	6	0.2989249079153748	2.360725744047305	3.019703881738881	0.2127926463192497	0.5545065361504238	0.7425707622301788	3.09680879057691
1	564	0.7776158815339973	2.171984962822748	1	5	0.2636342754721381	1.285981965835506	2.302041720170068	0.3280989634963152	0.5018955737967388	0.8405731770112099	3.09680879057691
1	565	1.00384466723135	1.996155332768649	1	2	0.3346148890771168	0.9961700576226062	1.001926036099615	0.001858680618100406	0.7390303615735212	0.7054091620299743	3.09680879057691
1	566	0.8526339356285317	2.130550535790333	3	4	0.2858133460392415	3.51850879332935	1.877449012734256	-0.5299196339110683	0.8916084413193247	0.3209911758827007	3.09680879057691
1	567	0.5546076136814378	2.436308894941743	1	5	0.185430657152226	1.803076581228457	2.052284917721634	0.08047262628919064	0.6911249388288243	0.7078752419918903	3.09680879057691
1	568	1.130838034901416	1.581980588665919	4	1	0.4168498494803066	3.537199737315796	0.6321190077580522	-0.9380885053017919	0.9874136951909834	0.1006240665236425	3.09680879057691
1	569	0.5958624307297765	2.172697254577998	1	8	0.2152247010934625	1.678239721835223	3.682059239106387	0.6470594901979303	0.3915781301670217	0.887096364858489	3.09680879057691
1	570	0.8620564040262285	2.05771237825796	4	4	0.2952481748749386	4.640067611954423	1.94390627293906	-0.8706257057973188	0.9456498873806567	0.1855676139445066	3.09680879057691
1	571	1.300754899727044	1.558808270681574	6	0	0.4548788826165964	4.612706053430257	0	-1.489503022422946	1.000000000000001	0.008858795026763344	3.09680879057691
1	572	0.5816570579871359	2.403634825243754	1	4	0.1948409337306161	1.719226108010395	1.66414629959206	-0.01778598943077583	0.7478103732678155	0.6616170768968097	3.09680879057691
1	573	1.135820742539515	1.615724070132618	4.5	2.5	0.4127938375957158	3.961892780667762	1.547293901362007	-0.7797055106059472	0.934225908627903	0.2120515541358335	3.09680879057691
1	574	0.7564121001138003	2.120124191407562	4	9	0.2629593453568923	5.288122703746026	4.245034341136804	-0.3368268540773884	0.760269763025061	0.4591539078847702	3.09680879057691
1	575	0.6052919346678769	2.332732571998251	1	11	0.2060200428194255	1.652095365435026	4.715499809983469	0.9892133004368525	0.2581965473342435	0.937235442182814	3.09680879057691
1	576	0.5546935183910655	2.445306481608934	1	0	0.1848978394636885	1.802797340954304	0	-0.5821468042973545	1	0.1848978394636885	3.09680879057691
1	577	0.5323589343753521	2.316632356038079	3	12	0.1868587440637977	5.635295674186581	5.179932831691294	-0.147042608468719	0.6969341290014486	0.551118381924941	3.09680879057691
1	578	0.8359620261386654	2.164037973861334	3	0	0.2786540087128885	3.588679756013671	0	-1.158831558129596	0.9999999999999999	0.02163694223248691	3.09680879057691
1	579	0.772107091435268	2.021477878598512	0.5	8.5	0.2763857551202145	0.6475785620237617	4.204844430893816	1.14868760373396	0.1478899025005904	0.9456043752514569	3.09680879057691
1	580	0.5634129173331535	2.06692984401537	1	1	0.2141975280226608	1.774897183283227	0.4838093575819324	-0.4169091193585691	0.9541194189889812	0.3825144750343032	3.09680879057691
1	581	0.8119233737105651	2.127663585051669	1.5	11.5	0.2762032166765497	1.847464980771351	5.404989811733196	1.14877122597521	0.1741693710345444	0.9479227260664732	3.09680879057691
1	582	0.6008722341698858	2.318530994275823	3	11	0.2058202266528938	4.992741933140822	4.744383416550261	-0.08019820834475672	0.678035626392381	0.5735423282432224	3.09680879057691
1	583	0.6325921066425904	2.361126563648134	2	8	0.2113064640710406	3.161594934553909	3.388213119604797	0.07317797138152356	0.6434565298876302	0.6573618240170029	3.09680879057691
1	584	0.7193641872453094	2.005844542772103	3	8	0.2639666383428594	4.170349390741875	3.98834497360593	-0.05877160310631883	0.6742039218990965	0.587199378807107	3.09680879057691
1	585	0.7729066420162178	1.629996676201395	0.5	5.5	0.3216553226076246	0.6469086598812132	3.374240009382967	0.9740086584710597	0.2360324840167169	0.9025677952670546	2.800109963891856
1	586	1.124269917975546	1.618387783927838	1	3	0.4099198807037827	0.8894661184217073	1.853696641678165	0.3113626279383007	0.4581323916977534	0.8787605573080993	3.09680879057691
1	587	0.6653448774515652	2.212862515882482	1.5	7.5	0.231166412466492	2.254469901001372	3.389275179171728	0.3664434438520667	0.5005962477833452	0.7791399625168971	3.09680879057691
1	588	0.5954662240589539	2.294253835834251	2	12	0.2060636365174281	3.358712751778161	5.230458728049368	0.6044112190480174	0.425565547766158	0.8168008660277634	3.09680879057691
1	589	1	2	2	1	0.3333333333333333	2	0.5	-0.484369588643722	0.962962962962963	0.2592592592592592	3.09680879057691
1	590	1	2	3	1	0.3333333333333333	3	0.5	-0.8072826477395366	0.9876543209876545	0.1111111111111109	3.09680879057691
1	591	0.5637578201602605	2.43624217983974	2	1	0.1879192733867535	3.547622628864742	0.4104682236746192	-1.013028125835853	0.9933638839293144	0.09266872778924529	3.09680879057691
1	592	0.9218407435652495	1.966106092785997	3	5	0.319202809401416	3.254358218532847	2.543097759752596	-0.2296752905586234	0.7696573638391205	0.4967074878302851	3.09680879057691
1	593	0.5815945582987483	2.238125952527287	3	8	0.2062596473890849	5.158232581775613	3.574419031675325	-0.5114340785002863	0.8247313936280888	0.4033839170369761	3.09680879057691
1	594	1.446459515063577	1.537014765439041	3	0	0.4848238593898305	2.074029704086214	0	-0.6697312764020666	0.9999999999999999	0.1139598721115775	3.09680879057691
1	595	0.877288028022153	1.9856013209775	2	4	0.306434486658974	2.279752984329448	2.014503091703638	-0.08565265425263696	0.7323026233844591	0.5936214954357877	3.09680879057691
1	596	0.765171250934667	2.195810518566963	2	12	0.2584180891675855	2.613793967764697	5.464952416673676	0.9206762967040765	0.2575444608036036	0.910566777016799	3.09680879057691
1	597	1.404746393788693	1.583566954027319	7	0	0.4700800184878008	4.98310586946626	0	-1.609109960107659	0.9999999999999997	0.005072272044899351	3.09680879057691
1	598	0.6308657615968252	2.205839700770349	4	6	0.2223938191561066	6.34049308663596	2.720052593987047	-1.169087514755619	0.9500414450850775	0.1635297956811151	3.09680879057691
1	599	0.8776209011610244	2.10290651486857	3.5	7.5	0.2944515445290272	3.988054518038223	3.566492350930181	-0.1361279289799188	0.6937947854294347	0.5434896081056707	3.09680879057691
1	600	1.225426016658894	1.52881759981447	6	0	0.4449228852994402	4.896256418938217	0	-1.581065138356858	0.9999999999999994	0.007757262173238133	3.09680879057691
1	601	0.9479515523037815	2.022747338658789	3	9	0.3191005171165714	3.164718695495756	4.44939406320889	0.4148384529332889	0.4346173669739644	0.7902633638185774	3.09680879057691
1	602	0.8589575306625998	2.126540649105198	4	4	0.2877099495432975	4.656807650215722	1.880989202667305	-0.8963480263924545	0.9510693059053625	0.1723960394138122	3.09680879057691
1	603	0.7638824602972311	2.198584821649149	2	10	0.2578534672610292	2.618203851966687	4.548380349728352	0.6232791974870651	0.3667406147996021	0.8556858783425193	3.09680879057691
1	604	0.7685462756763904	2.123486163069018	1	6	0.2657460771808608	1.301157824387229	2.825542310729428	0.4922436577229613	0.4065625652236249	0.8849401169622175	3.09680879057691
1	605	0.5869788921354283	1.93837483647359	5	2	0.2324343261245783	8.518193868624488	1.031792180937781	-2.417456870590984	0.9991160906242287	0.009277575904528823	3.09680879057691
1	606	0.7727338558003577	2.214122819252467	5	5	0.2587113945756006	6.470533111068699	2.258230643992956	-1.360207475480275	0.9766585533022767	0.08871693540069614	3.09680879057691
1	607	1.19867054834859	1.370788226261389	3.25	4	0.4665070170392352	2.711337159720433	2.918029148024838	0.06674354223397166	0.6026661505368187	0.6710684998154188	3.09680879057691
1	608	0.8014381365024716	1.606559904911909	1.80952380952381	1.761904761904762	0.3328234170953614	2.257845898650007	1.09669409557521	-0.4146807868434274	0.8735177149015756	0.4244525838085572	2.800109963891856
1	609	0.6842760148569491	2.199835406226563	3	6	0.2372571357176895	4.384195755607718	2.727476784407231	-0.53497619105242	0.8572611289645266	0.3636441302513103	3.09680879057691
1	610	0.966350888390621	1.940416818073756	3	6	0.3324486116456943	3.104462401846866	3.092119148893059	-0.003985797570507055	0.6524807076845046	0.6206440554956822	3.09680879057691
1	611	0.8865730292631392	1.989519036981289	5	6	0.3082561367448912	5.639693330346028	3.015804266494399	-0.8472880443363829	0.9120583600105612	0.228829159202886	3.09680879057691
1	612	0.980570835356715	2.000688715415782	5	7	0.3289115954706566	5.099070683844156	3.498795162917319	-0.5167498638586333	0.8310159354379041	0.3558711313282432	3.09680879057691
1	613	0.5789259204652465	2.199051480880116	1	13	0.2083983549271766	1.727336718999147	5.911639683304308	1.351166070387465	0.1777725458804275	0.9620603226723693	3.09680879057691
1	614	1.112799964087603	1.84566005981489	6	3	0.3761416260814343	5.391804631229898	1.625434751132277	-1.216210019668659	0.9826738186484134	0.07508864377548363	3.09680879057691
1	615	1	2	3	0	0.3333333333333333	3	0	-0.968739177287444	1	0.03703703703703698	3.09680879057691
1	616	0.7550125592388175	1.95654602295744	3.333333333333333	8.666666666666666	0.2784422819392995	4.414937596129403	4.429574650928203	0.004726496141233782	0.6325989080809795	0.6081499436177932	3.09680879057691
1	617	0.5134418230333075	2.486558176966692	1	0	0.1711472743444359	1.947640326789524	0	-0.6289184959419772	1	0.1711472743444359	3.09680879057691
1	618	0.7973418183292434	2.197789834990268	3	3	0.2662126112037672	3.762501766540007	1.36500767827661	-0.7741821502052647	0.9531929516354825	0.1958895261173413	3.09680879057691
1	619	1.240199856361127	1.751802508718482	3	0	0.4145049719331117	2.41896496327802	0	-0.7811153761377003	0.9999999999999998	0.07121791134295252	3.09680879057691
1	620	0.5058609269565958	2.032626287190579	0	2	0.1992765313677358	0	0.9839487035092547	0.3177298858435342	0.6411580732184846	1	3.09680879057691
1	621	1	2	2	0	0.3333333333333333	2	0	-0.6458261181916293	1	0.1111111111111109	3.09680879057691
1	622	1.188878408864669	1.522928609243325	5	1	0.4384081908948446	4.205644549281368	0.6566295976912897	-1.146023274794737	0.992899777514743	0.06167164984484474	3.09680879057691
1	623	0.9883585677894635	2.006727446290323	3	3	0.3299933835433196	3.035335654255237	1.4949713303348	-0.4974037559592045	0.9031285176287485	0.3130352826137494	3.09680879057691
1	624	0.7793808651594655	2.216783149905487	1	2	0.2601262351595828	1.283069734840609	0.9022082291113006	-0.1229851539068892	0.8322062511889465	0.5949833437457737	3.09680879057691
1	625	1.173482946449608	1.643523081665752	5	1	0.4165709745515507	4.260820334140842	0.608449014896995	-1.179398395650847	0.994774425572194	0.04913768519028072	3.09680879057691
1	626	1.033806190201588	1.736963187634515	6	10	0.373111597981122	5.803795776101928	5.757174401386426	-0.0150546507286348	0.6153824219814834	0.5871333770128653	3.09680879057691
1	627	0.6381712721993367	2.35753609421233	2	8	0.2130285752722751	3.133954922645418	3.393373284778004	0.08376957690185914	0.6381993154850335	0.662242200872452	3.09680879057691
1	628	0.5416540258357663	2.458345974164233	1	2	0.1805513419452555	1.84619693070131	0.8135551387066023	-0.3334535200031951	0.9139751482708275	0.4497434193538312	3.09680879057691
1	629	0.5780436905610757	2.243648526895651	1	6	0.204857102055618	1.729973038939936	2.674215648340294	0.3049082695300842	0.5633897735252477	0.7990369145901772	3.09680879057691
1	630	0.9333552688888301	2.06664473111117	6	12	0.3111184229629434	6.428420345387954	5.806513243109752	-0.2008219248700679	0.6851963685212537	0.5070954370978227	3.09680879057691
1	631	0.9450366090401553	1.981928180200554	3.5	2.5	0.3228725581237039	3.7035602287988	1.261397877569419	-0.7886061156441067	0.9472414763126225	0.1946260264259387	3.09680879057691
1	632	0.5377534284004682	2.46224657159953	3	4	0.1792511428001562	5.578764990719653	1.624532671153852	-1.276873254686532	0.9772078410568757	0.1142655944974573	3.09680879057691
1	633	0.7800731099953906	2.219926890004609	4	9	0.2600243699984636	5.127724502673392	4.054187568303799	-0.3466590955296278	0.7680827967161021	0.449346973642531	3.09680879057691
1	634	0.5488495807855946	2.294799396751372	3	3	0.1930089069083984	5.46597848486275	1.307303812371113	-1.34289036027856	0.9850951967973549	0.09047808345978114	3.09680879057691
1	635	1.011718253028551	1.988281746971449	3	2	0.3372394176761837	2.965252421827501	1.005893658203321	-0.6327025322280773	0.9527751930819206	0.2156970405577489	3.09680879057691
1	636	0.7520240141161646	2.053016625405667	5	8	0.2680973685444929	6.648723852091848	3.896704927277067	-0.8886628497015158	0.8931325183290547	0.2536477820516443	3.09680879057691
1	637	0.7495962992455535	2.178086906896301	4	9	0.256037366909442	5.336205640323841	4.132066526594521	-0.3888322447912577	0.7785288786210225	0.4359969343373309	3.09680879057691
1	638	1.32543650868761	1.589727723338444	5	2	0.4546695840070819	3.772342143307025	1.258077072342917	-0.8118890254427757	0.9622597408639809	0.1590842427629587	3.09680879057691
1	639	0.5640056436529941	2.435994356347005	1	3	0.1880018812176648	1.773031903587214	1.231529946768338	-0.1748580533827528	0.8373429827107105	0.5652695183703951	3.09680879057691
1	640	0.825437257102758	2.098561373642527	2	2	0.2822974157454944	2.422958235517375	0.9530338379041775	-0.4746577838728501	0.929065172036377	0.3172289659381853	3.09680879057691
1	641	0.5118014197037671	2.488198580296232	2	3	0.1706004732345891	3.907765635268477	1.205691548800271	-0.8725350091649771	0.9621865796893918	0.2038683651784975	3.09680879057691
1	642	0.7651375743258484	2.234862425674151	3	7	0.2550458581086162	3.920863516137286	3.132183851490741	-0.2546749631576772	0.763971329346913	0.4895081726807109	3.09680879057691
1	643	0.5164610860228794	2.483538913977121	2	0	0.1721536953409598	3.872508605442926	0	-1.250483600158443	1	0.02963689481954801	3.09680879057691
1	644	0.6109901495603886	2.320608940748293	1	5	0.2084153155798853	1.636687597532475	2.154606884513563	0.1672429013237863	0.6346860290103378	0.7539721353168825	3.09680879057691
1	645	0.5152645723486253	2.202254557759376	2	6	0.189608443465915	3.881501091534021	2.724480682244353	-0.3736169998000182	0.8193363439160828	0.4657935957492618	3.09680879057691
1	646	0.961249823935273	2.038750176064727	8	1	0.3204166079784244	8.32249827339234	0.4904965854768131	-2.529055623888386	0.9999644012157131	0.0007151237457784232	3.09680879057691
1	647	1	2	4	0	0.3333333333333333	4	0	-1.291652236383259	1	0.01234567901234551	3.09680879057691
1	648	0.5838359593071178	1.992965908875223	3	6	0.2265738652692579	5.13842964308044	3.010588376489712	-0.6871077326651248	0.8752134945551007	0.3339191291291848	3.09680879057691
1	649	1.291156301209599	1.678485405407628	7	0	0.4347852127522747	5.421496989514099	0	-1.750672177762747	0.9999999999999997	0.002937131261592896	3.09680879057691
1	650	0.2918086265591521	1.884302849934436	1	4	0.1340963593599301	3.426903487369286	2.122801013721961	-0.4211117191398767	0.8637308756313333	0.5132030729289238	3.09680879057691
1	651	0.6825176198232946	2.297800998374707	3	8	0.2290082730268508	4.395490919013501	3.48158957440553	-0.2951106788991379	0.7692562756984336	0.4781639523282799	3.09680879057691
1	652	1.070009028657791	1.84011155546912	3	1	0.3676854610403759	2.803714660018496	0.5434453128821634	-0.729870489264293	0.9817229613755818	0.1440022954093412	3.09680879057691
1	653	0.5390288446717272	2.438308370160102	4	1	0.1810439348242162	7.420753155493991	0.4101203983212094	-2.263824869815989	0.9998054998680848	0.004593627417342927	3.09680879057691
1	654	0.8522849972420888	2.13822440935296	4	4	0.284996594681335	4.69326576549348	1.870711035990102	-0.9114397821692952	0.9529259492461698	0.1677690188006795	3.09680879057691
1	655	0.6960967760633148	2.265420403525631	5	5	0.2350473537215584	7.182909290683478	2.207095862745208	-1.606755135505579	0.9854832131023463	0.06187007359223284	3.09680879057691
1	656	0.7459624975647129	1.967467835444481	2	5	0.2749149253953539	2.681099929995473	2.541337606604595	-0.04513107939248702	0.7031291417459783	0.6149687274841249	3.09680879057691
1	657	0.5620657561461004	2.437934243853899	2	0	0.1873552520487002	3.558302526226363	0	-1.14902235393212	1	0.03510199047023188	3.09680879057691
1	658	0.8115007232286672	2.132616930475668	4.666666666666667	8.333333333333334	0.2756346106642933	5.750662363059508	3.907562213470111	-0.5951611075238658	0.828890793034532	0.3501133451638118	3.09680879057691
1	659	0.8489574340118716	2.125568575401396	3	5	0.2854093160810285	3.53374607466839	2.352311780416585	-0.3815005620775553	0.8315311262900558	0.4110624024620213	3.09680879057691
1	660	0.8071017750562035	2.142350247951576	2.166666666666667	11.83333333333333	0.2736446528915363	2.684502417945727	5.523528818244292	0.9167586997741883	0.2552653582966953	0.904113592213552	3.09680879057691
1	661	0.5343731472128238	2.327016251440484	0	2	0.186753032447916	0	0.8594697173953761	0.2775339956443562	0.6613706302326604	1	3.09680879057691
1	662	0.5173763098245162	2.261999878480499	1	0	0.1861483565994119	1.932829124586667	0	-0.8153329914997098	1	0.1861483565994119	2.370600901395458
1	663	0.4568200031067504	2.322556185198265	1	2	0.1643606234481483	2.189045998859902	0.8611201798888968	-0.5601642259518756	0.9278369684110572	0.4164787327395774	2.370600901395458
1	664	0.7074858150570793	1.99453854163821	2	14	0.2618354691378023	2.826911801530101	7.019167445368656	1.353734094463602	0.169194147025674	0.9481287090898449	3.09680879057691
1	665	0.9265891213852905	2.073410878614709	5	3	0.3088630404617635	5.396135012382604	1.446891222064179	-1.275262393446872	0.9868232810233811	0.06514161863952395	3.09680879057691
1	666	0.9977950471786684	2.001416914945708	5.5	4.5	0.3326857387138182	5.512154039601233	2.248407099188562	-1.053906508643261	0.9523281597307162	0.1438528068373348	3.09680879057691
1	667	0.9735330922762652	2.00888408932187	2.5	5.5	0.3264241831367787	2.567966122399217	2.737838399554755	0.0548539766718668	0.6203216601443374	0.6540299739021679	3.09680879057691
1	668	0.5927615894713174	2.320672687314632	1	7	0.2034580269046748	1.68701889218547	3.016366779453096	0.4292637928801475	0.4932081155538231	0.8379424294019874	3.09680879057691
1	669	1.185818549384722	1.674187679021414	4	3	0.4146209674674629	3.373197359811461	1.791913796518644	-0.5106171127208136	0.8888994279688057	0.3185845542128416	3.09680879057691
1	670	0.5422607158784721	2.457739284121528	2	0	0.1807535719594907	3.688262751543718	0	-1.190988207850129	1	0.03267185377611481	3.09680879057691
1	671	0.6470589791603932	2.25660831059229	1	5	0.2228419838057638	1.545454173740968	2.215714608747344	0.2164358474588002	0.5993696680325834	0.779678953360898	3.09680879057691
1	672	1	1.973226081096952	7	1	0.336335002022805	7	0.5067843008866385	-2.096744144769664	0.9998362518018449	0.002748645920803705	3.09680879057691
1	673	0.8468161940869114	2.153183805913088	2	1	0.2822720646956373	2.361787615736992	0.4644285347371615	-0.6126820250488787	0.9775092623410524	0.1940510802047188	3.09680879057691
1	674	0.7846647105646122	1.974126446655781	2.5	4.5	0.2844233817811702	3.186074212769303	2.279489243266616	-0.2927481258323987	0.7876818897667425	0.4772602884115091	3.09680879057691
1	675	0.6107402779019833	2.286870329077676	2	8	0.210773758361753	3.274714428317067	3.498230703455102	0.07217632416252454	0.645081719536576	0.6558429063689131	3.09680879057691
1	676	1.190772065581112	1.809227934418888	7	0	0.3969240218603707	5.878538976797301	0	-1.898257004011596	0.9999999999999999	0.001552214308773059	3.09680879057691
1	677	0.5797161003798701	2.311892969251544	1	5	0.2004821835939825	1.7249822789892	2.162729878286151	0.1413544164008274	0.6541749870331164	0.7388025841816696	3.09680879057691
1	678	0.6081674851156075	2.292666054932663	4	5	0.2096526659387313	6.577135571855891	2.180867112871723	-1.41961249669702	0.9761373959386511	0.09893185210720445	3.09680879057691
1	679	1.006604689166828	1.993395310833172	5.5	1.5	0.3355348963889427	5.463912555933331	0.7524849646471029	-1.521381496210662	0.9962025015613648	0.02683233675068264	3.09680879057691
1	680	0.5910597800008015	2.101987073767715	4	5	0.219476233461628	6.76750497216132	2.378701592601961	-1.417201925063562	0.97114348749666	0.113550230224811	3.09680879057691
1	681	0.547227784188382	2.452772215811617	2	5	0.1824092613961274	3.654785187792117	2.038509718826667	-0.5219164560251561	0.8808518164973009	0.3744141292421845	3.09680879057691
1	682	0.9777141995675968	1.909621291724208	7	3	0.3386216123884391	7.159556446143275	1.570992119223431	-1.804620402759429	0.996190276671666	0.0215325894327324	3.09680879057691
1	683	0.7569458634014836	2.054616753133731	1.5	7.5	0.2692260378444973	1.981647661378923	3.650315801504535	0.5388347337436848	0.4017145238365745	0.842028462157582	3.09680879057691
1	684	0.9859366392937742	2.014063360706226	3	5	0.328645546431258	3.042791879759026	2.482543547312615	-0.1809115028835998	0.7508847198488864	0.5202159885770034	3.09680879057691
1	685	0.7831225784610061	2.03145600971643	4	7	0.2782379507008587	5.107757214535695	3.445804372095227	-0.536666276425436	0.8349994707734711	0.3668082157130619	3.09680879057691
1	686	1.035738012987154	1.964261987012845	4	0	0.3452460043290514	3.861980491054556	0	-1.247083934534783	0.9999999999999999	0.01420740118263752	3.09680879057691
1	687	1.088878238957961	1.853669879651791	3	7	0.3700460264596852	2.755128987489869	3.776292681259373	0.3297470921926919	0.4598737679180467	0.7795185551125816	3.09680879057691
1	688	1	1.922814841632589	4	1	0.3421359388750854	4	0.5200708764817614	-1.123714558711892	0.9953119365583256	0.04975945326250897	3.09680879057691
1	689	1.447004317181068	1.527329668325519	6	0	0.4864969180435245	4.146497649494714	0	-1.338958240531943	0.9999999999999998	0.01325807770755849	3.09680879057691
1	690	0.5549619635950627	2.443261277660699	3	2	0.1850969454037802	5.405775885190216	0.8185780285909088	-1.481266092552246	0.995000033768188	0.04711233269035509	3.09680879057691
1	691	0.5024343269948482	2.484881452176329	2	2	0.1681892254237171	3.98061973982225	0.8048673703320307	-1.025491912562869	0.9833698789874497	0.1340648836863969	3.09680879057691
1	692	1.253965954136112	1.715942603952926	9	2	0.4222237586139574	7.177228353221376	1.165540149998436	-1.941252628032941	0.99877956960279	0.00905050780760619	3.09680879057691
1	693	0.6764620559728247	2.280328774740682	5.5	8.5	0.2287825195296574	8.130537332342184	3.727532667286812	-1.421787705606173	0.948949185086414	0.1385493707613845	3.09680879057691
1	694	0.6046528228710847	2.380983978596882	1.5	9.5	0.2025205552710869	2.480762419792437	3.989947049370053	0.4873354254772919	0.4618837966440639	0.8011463831848348	3.09680879057691
1	695	1	2	2	1	0.3333333333333333	2	0.5	-0.484369588643722	0.962962962962963	0.2592592592592592	3.09680879057691
1	696	0.5080106591730285	2.491989340826971	2	3	0.1693368863910095	3.936925266992872	1.203857476775741	-0.8825432808552519	0.9629410698120753	0.2014120366301422	3.09680879057691
1	697	1.011428408245415	1.988571591754585	5	0	0.3371428027484717	4.943503622440065	0	-1.596321877373363	1	0.004355815384112671	3.09680879057691
1	698	0.9636507947991709	2.03278814163169	4	5	0.3215986760427701	4.150881233729089	2.459675899125706	-0.5461122881559393	0.8725448395530078	0.3211245518842849	3.09680879057691
1	699	0.699624592077591	2.105554008566386	3	3	0.2494046517811665	4.288013934860781	1.4248031576462	-0.9245681509064654	0.9627154253189415	0.1684928569176893	3.09680879057691
1	700	1.224807389170976	1.770497065910991	5	2	0.4089091468124094	4.082274522677647	1.129626271914165	-0.953448679087942	0.9787459128413389	0.1051347587839633	3.09680879057691
1	701	0.8137745236378067	1.998424196127716	3	5	0.2893730510287901	3.686524845468417	2.501971308037775	-0.3825078064344973	0.8247378108826662	0.4211690481896305	3.09680879057691
1	702	0.6965821816779094	2.298672521619615	0.5	5.5	0.2325619189950794	0.7177903959524384	2.392685320884582	0.5408454438738934	0.3900237575167882	0.7957039014356526	3.09680879057691
1	703	1.111773470512101	1.645798274166897	5	2	0.4031711859020081	4.49731904260759	1.215215759666779	-1.059834011362833	0.980325910723443	0.09935720174389095	3.09680879057691
1	704	0.6744771964713348	1.967458551905372	2.5	5.5	0.2552965933731567	3.706574533697004	2.795484557818797	-0.2942028512223637	0.7720125276213188	0.4903375082453996	3.09680879057691
1	705	1	2	6	2	0.3333333333333333	6	1	-1.614565295479073	0.9974089315653105	0.0196616369455872	3.09680879057691
1	706	0.8758734847427475	1.968545953293046	6.5	8.5	0.3079269790631088	7.421163116850275	4.317907837396904	-1.002081655443525	0.8977930549870189	0.2243577848944327	3.09680879057691
1	707	0.6917470285532543	2.144245489261813	2	5	0.2439170851854703	2.891230344975785	2.331822557183655	-0.180640080037979	0.768934426000665	0.539775689341748	3.09680879057691
1	708	0.5663895897126331	2.433610410287367	1	0	0.1887965299042111	1.765569173874411	0	-0.5701253429810562	1	0.188796529904211	3.09680879057691
1	709	0.5841792263584822	2.155642529526147	3.5	8.5	0.213217967593612	5.991311984538494	3.943139868310386	-0.6613815236059667	0.8334580857364835	0.3648372260091881	3.09680879057691
1	710	0.6883467521340053	2.222236349962596	4.5	4.5	0.2364978865019052	6.537402822122931	2.024987126178429	-1.457117956289408	0.9766819688567554	0.09028961648896461	3.09680879057691
1	711	0.8268529713947951	1.958260244880818	3.25	5.75	0.2968830733927946	3.930565786705303	2.936279799904711	-0.3210679296138798	0.7788079912942666	0.4624318846477713	3.09680879057691
1	712	0.9804233984021477	2.017334858041969	4.5	6.5	0.3270521885127279	4.589853738021663	3.222072911737083	-0.441674290788155	0.8068523859323147	0.3914072527287662	3.09680879057691
1	713	0.8177595371805272	2.182240462819472	2	5	0.2725865123935091	2.445706725592713	2.29122321081883	-0.04988474433550818	0.7082259661137988	0.6095600393903268	3.09680879057691
1	714	0.5727990395852247	2.410385431833641	1	3	0.1920092589221576	1.745812983073645	1.24461422657945	-0.1618436236745588	0.8313483130775214	0.5737881340165918	3.09680879057691
1	715	0.5715386387088421	2.255337983314369	3	2	0.2021802558541761	5.24898895160837	0.8867850472064798	-1.408612607170121	0.9929967192612354	0.05960813056338976	3.09680879057691
1	716	0.8250932071702792	2.122901104698367	2	4	0.2798829033856843	2.423968568180502	1.88421400843745	-0.1742937960475436	0.7806223357913016	0.5353554032686879	3.09680879057691
1	717	1.075228947792882	1.912921527785216	3	3	0.3598309243729985	2.790103452997696	1.568281791189525	-0.3945421704840086	0.8716023788130729	0.3728585864424789	3.09680879057691
1	718	0.4648005765755485	2.519077020149103	1	5	0.1557706579806597	2.151460325990926	1.984853960401756	-0.05379937117723458	0.7628556082891087	0.6379549162951554	3.09680879057691
1	719	0.6613392635021729	2.001542837006026	2	8	0.2483546918490906	3.024166430719456	3.996916704499148	0.3141137666424914	0.5305396265109972	0.7522482969797814	3.09680879057691
1	720	1	1.835981256656409	5	0	0.3526116393233815	5	0	-1.614565295479073	1	0.005451088323524256	3.09680879057691
1	721	1.237028340387699	1.7629716596123	3.5	3.5	0.4123427801292332	2.829361208412621	1.985284324292368	-0.2725634487633344	0.7886346540044644	0.4603573848969174	3.09680879057691
1	722	0.9903427148981782	1.983642398098872	4	3	0.3330019072960841	4.039005830836307	1.512369368024805	-0.8158839094294906	0.9549231706930102	0.1727879465955265	3.09680879057691
1	723	1.030715343205483	1.893842409814882	3	4	0.352434600459164	2.910599924388554	2.112108156027084	-0.2578434195844287	0.7961217181326851	0.4733034755557552	3.09680879057691
1	724	1.239786727226712	1.74409086949794	6	0	0.4154951693017178	4.839542050447212	0	-1.56275132813274	1	0.005145124324226424	3.09680879057691
1	725	0.9629744632969549	2.025327061554262	2	6	0.3222480915291504	2.076898273244506	2.962484486528078	0.2859673532244769	0.4956817962834021	0.786132638553089	3.09680879057691
1	726	0.591382612210178	2.010574257784857	3	2	0.2272837874562104	5.072857973940223	0.9947406778218143	-1.316877331441147	0.9890833606372265	0.08102106287306832	3.09680879057691
1	727	1.177774874254385	1.81585625714764	4	5	0.3934268527274402	3.396234787681547	2.753521915800778	-0.2075403795792756	0.7470184887319816	0.5008620559037444	3.09680879057691
1	728	0.5500375850077336	2.449962414992267	2	1	0.1833458616692445	3.636115157424887	0.408169526961154	-1.042345798128012	0.9938366996027624	0.08852051417923801	3.09680879057691
1	729	0.779648880088674	2.13350369231637	4	3	0.2676306375003938	5.13051464852365	1.406137711785661	-1.202649949867963	0.9825525038336417	0.08798204011293598	3.09680879057691
1	730	0.5692537919433932	1.963875632055742	3.5	5.5	0.2247235323036489	6.1483999747305	2.800584675640952	-1.081053279516776	0.9231971391477196	0.225302025496969	3.09680879057691
1	731	0.7691336206223095	2.167373989234893	4	5	0.2619212080501678	5.200656807543508	2.306939192236525	-0.9344192073182236	0.9411909925286873	0.188696351972423	3.09680879057691
1	732	0.5293596872300353	2.470640312769964	3	1	0.1764532290766785	5.667224143375954	0.4047533729743314	-1.699320534872696	0.9990305655668971	0.01906770559949522	3.09680879057691
1	733	0.773913721159651	2.226086278840349	5	3	0.2579712403865503	6.460668499981987	1.347656660263326	-1.651058294356672	0.9949851553969714	0.03115491184472952	3.09680879057691
1	734	0.4882567542596994	2.5117432457403	0	0	0.1627522514198999	0	0	0	1	1	3.09680879057691
1	735	0.9974135116830346	2.002586488316966	1.5	1.5	0.3324711705610116	1.503889793380582	0.749031319621379	-0.2437536589459821	0.8525695771837074	0.4803315597764961	3.09680879057691
1	736	0.5654877395433834	2.161578392482	1	0	0.2073612124409309	1.768384935821021	0	-0.5710345892849217	1	0.207361212440931	3.09680879057691
1	737	0.5202191054659844	2.479780894534014	1	2	0.1734063684886615	1.922266963079439	0.8065228683745578	-0.3602883387892434	0.9202192728624099	0.4352240889485514	3.09680879057691
1	738	0.5542236687452574	2.165850622497304	5	0	0.203753136643956	9.02162841821574	0	-2.91320163055178	1	0.0003511733218112267	3.09680879057691
1	739	0.5217690399695858	2.478230960030414	1	7	0.1739230133231953	1.916556796965743	2.824595492872905	0.2932175530727558	0.5821027796913213	0.78314762245675	3.09680879057691
1	740	0.5342827488656408	2.465717251134359	4	1	0.1780942496218803	7.486672568958246	0.4055615052942294	-2.286583235364966	0.9998208365217888	0.004313364703466771	3.09680879057691
1	741	0.9714200383081729	2.016881486543045	5	2	0.3250743039916423	5.147104036177811	0.9916299065385442	-1.341856863195333	0.9940413361738514	0.04068383759626715	3.09680879057691
1	742	0.1807118565633269	1.969847963957793	2	2	0.08403014640138542	11.06734244246525	1.015306783362928	-3.245933584820944	0.9977762064658818	0.03776923001902766	3.09680879057691
1	743	0.5049842206406778	2.489305420620686	3	1	0.1686490891468836	5.940779686529361	0.4017184840864802	-1.788635197399772	0.9991910233251116	0.01676028714871192	3.09680879057691
1	744	0.9096310508199829	2.090368949180017	2	5	0.3032103502733277	2.198693633201185	2.391922249879064	0.0623960437163063	0.6397746247416731	0.6773396512073393	3.09680879057691
1	745	0.5857366191438588	2.247725816770672	2	10	0.2067211520857188	3.414503950467187	4.448941203321272	0.3340332977617834	0.5346414034178938	0.7436966031519162	3.09680879057691
1	746	0	1.734071498268658	0	0	0		0		1	1	3.09680879057691
1	747	0.9434123839822125	2.056587616017788	3.666666666666667	9.333333333333334	0.3144707946607375	3.886600100784557	4.538261954239351	0.2104301225951359	0.5323830213259055	0.6914482983539256	3.09680879057691
1	748	0.5544376843923817	2.272758041462951	2.5	9.5	0.1961087021043241	4.509073012848676	4.179943410907457	-0.1062802466018267	0.6884866014014049	0.5708824153415581	3.09680879057691
1	749	0.5493103480003712	2.416387295375632	1	7	0.1852212915997274	1.820464521814041	2.896886609773305	0.34759074930123	0.547461300938131	0.8057695247627731	3.09680879057691
1	750	0.520868101655688	2.479131898344311	1	5	0.173622700551896	1.919871838611908	2.016835007181042	0.03131067338228224	0.7199380918640118	0.6815287212229943	3.09680879057691
1	751	0.5247979704665996	2.448354542769232	2	7	0.1765122939809891	3.81099034781288	2.85906304733243	-0.3073897566349629	0.7981357017392317	0.4899039375350115	3.09680879057691
1	752	0.5826056733878845	2.027874717403191	2	5	0.2231794865968454	3.43285362871578	2.465635552872214	-0.3123273476834139	0.8098971753153601	0.485993493964181	3.09680879057691
1	753	1	2	5	0	0.3333333333333333	5	0	-1.614565295479073	1	0.004115226337448097	3.09680879057691
1	754	0.5487921936948444	1.962951052045456	2	0	0.2184905621327134	3.644366707431882	0	-1.176813601963771	0.9999999999999999	0.04773812574106917	3.09680879057691
1	755	1	2	3	0	0.3333333333333333	3	0	-0.968739177287444	1	0.03703703703703698	3.09680879057691
1	756	0.6355652939838092	2.34654816562991	1	7	0.2131257923587306	1.5734024646498	2.983105185109598	0.4552114178793656	0.4654407359326461	0.8530253342987295	3.09680879057691
1	757	0.5851923484211807	2.272551993611553	4	2	0.2047742129391915	6.83535936652589	0.880067873308187	-1.92304139388221	0.9982082890346579	0.0184708346729664	3.09680879057691
1	758	1.061542711271459	1.864173030260132	3	3	0.3628318008487555	2.82607564269059	1.609292673642732	-0.3929151107909319	0.8681376652174678	0.3789825680410646	3.09680879057691
1	759	0.533816707846859	2.20799093512386	3.5	4.5	0.1946951709816063	6.556557613412276	2.038051845420084	-1.459084520084442	0.9696079075628751	0.1215312897003606	3.09680879057691
1	760	0.597706505388567	2.327818886226332	1	4	0.2043074064924219	1.673061930871747	1.718346742381007	0.0146230570150324	0.7284354461399516	0.6810470833961542	3.09680879057691
1	761	0.5416498319568283	2.295586159570086	1	1	0.1909075711623582	1.846211225409748	0.4356185873621395	-0.4554987838899884	0.9635542992728892	0.3453694415976054	3.09680879057691
1	762	0.8042791121265844	2.130510811771803	4	8	0.2740499773347427	4.973397841234058	3.754968036677991	-0.3934468954827152	0.788890288663391	0.4264761695775543	3.09680879057691
1	763	0.5127463855881915	2.181582101572022	3	0	0.1903058175837421	5.850845728651177	0	-1.889314492536432	1	0.006892173381825573	3.09680879057691
1	764	0.4882567542596994	2.5117432457403	0	2	0.1627522514198999	0	0.7962597305245382	0.2571226654184877	0.7009837925024467	1	3.09680879057691
1	765	0.5563812901985896	2	5	0	0.2176440941466004	8.986642951662422	0	-2.901904366523154	1	0.0004883536460998927	3.09680879057691
1	766	1	2	1	0	0.3333333333333333	1	0	-0.3229130590958146	1	0.3333333333333333	3.09680879057691
1	767	0.9981810549530704	1.976769991131323	4.5	7.5	0.3355285648370142	4.508200168366818	3.794068118014926	-0.2306025649774957	0.7215405135836722	0.4939782488006208	3.09680879057691
1	768	0.6805694652004852	2.308207003690523	2	10	0.2277083857840369	2.938715446792534	4.332367064137358	0.4500283070706468	0.4625890646635641	0.7957054458848283	3.09680879057691
1	769	1.169131179215925	1.763938976768705	4.5	1.5	0.3986032099608773	3.849012052709017	0.8503695534568858	-0.9683008225682248	0.9778344883369954	0.1087973985564891	3.09680879057691
1	770	0.6971967079513864	2.050705947669674	2	3	0.2537195801041982	2.868630871589621	1.462910859262421	-0.4539253494127825	0.8925225344027894	0.3750331052329593	3.09680879057691
1	771	0.9706327238659466	2.026701222433503	5	1	0.32383202581224	5.151279033830047	0.493412639678225	-1.504085886195156	0.998846762435813	0.01560114102112353	3.09680879057691
1	772	0.2477030848750785	2.71253567127955	2	8	0.08367672518308848	8.07418285084596	2.949269970789458	-1.654901295698587	0.9550481096121923	0.2015590478947967	3.09680879057691
1	773	0.512920433443286	2.348802155973644	2	4	0.1792348550275771	3.899240251697131	1.702995712017255	-0.7091960428305079	0.9249546661113215	0.2937267198157187	3.09680879057691
1	774	1.305545378840421	1.647488922605542	4.5	2.5	0.4421030186480246	3.446835378481351	1.517460885895483	-0.6230202195423378	0.9123415887524458	0.2589451001559865	3.09680879057691
1	775	1.024053878042447	1.743868244285108	2.5	4.5	0.3699720703056907	2.441277801495104	2.580470178723139	0.04494703633352354	0.6263362209222385	0.6559633706566869	3.09680879057691
1	776	0.5666980658266944	2.39868519794926	3	9	0.1911044932199059	5.293824314758557	3.752055504279799	-0.4978572830102111	0.8176639906190502	0.4099857620168785	3.09680879057691
1	777	0.7757202758577368	2.224279724142263	6	5	0.2585734252859123	7.734746901343558	2.247918706325537	-1.771768477186436	0.9907818605030881	0.04015569873506997	3.09680879057691
1	778	0.5076848848651802	2.483161077922027	5	4	0.1697462494497919	9.848628842530522	1.610849990991041	-2.660086369105421	0.9987439237600185	0.00969359722908103	3.09680879057691
1	779	0.8575923082932596	2.14240769170674	3	10	0.2858641027644199	3.498165702967253	4.667645676735572	0.3776403558808207	0.4654772189383854	0.7650135528821653	3.09680879057691
1	780	0.8398545256715809	1.976087147704676	3	7	0.2982499721539376	3.572047191864664	3.542353892707035	-0.009588354065637112	0.6542743406999394	0.6125340917009525	3.09680879057691
1	781	0.9592271724866349	2.023331492760377	2.5	3.5	0.3216121726836823	2.606264784513111	1.729820354461564	-0.2830153520354329	0.8071775658574162	0.4609787483412757	3.09680879057691
1	782	0.5269344976456887	2.176200842941917	2	0	0.1949345597809187	3.795538172079981	0	-1.225628842061283	1	0.03799948259698049	3.09680879057691
1	783	0.9634548610708704	1.938793538995109	1	5	0.3319684355925452	1.037931345209583	2.578923386856104	0.4976064542103832	0.353867587357579	0.9111245321492575	3.09680879057691
1	784	1.006023391239868	1.956156842265377	3.5	3.5	0.3396226130539691	3.479044354710725	1.789222583986025	-0.5456655173114192	0.8839551992742175	0.3134708370684864	3.09680879057691
1	785	0.4984722679338807	2.498763564347643	3	5	0.1663106594967	6.018388971636696	2.000989637971354	-1.297270708443363	0.9695656207673736	0.1341799412131226	3.09680879057691
1	786	0.7992290029151786	2.15982802389669	6	8	0.2700958432613513	7.507235070442976	3.703998610762846	-1.228114719660047	0.9435695629966954	0.1503572162543809	3.09680879057691
1	787	0.5231002614861304	2.44433792178783	1.5	3.5	0.1762800871251836	2.867519117154506	1.431880579523162	-0.4635864319423791	0.8718456590795869	0.4178838328710848	3.09680879057691
1	788	0.5195333738791352	2.469783435413448	1	2	0.1737966923626546	1.924804161344678	0.8097875997233722	-0.3600534088556329	0.9198832882551169	0.4360237858012235	3.09680879057691
1	789	0.786218660373253	2.189676728734443	0	2	0.2641956646900132	0	0.9133768349248206	0.2949413078728267	0.5414080198609714	1	3.09680879057691
1	790	0.4888088828655132	2.175737125047425	1	6	0.1834492185212381	2.045789336187517	2.757686087591679	0.2298807577562906	0.622676189096074	0.7579626487852078	3.09680879057691
1	791	0.5585493485290774	2.384211428849458	3	3	0.1898045375698678	5.371056304873344	1.258277669379222	-1.328069930571317	0.985976737198031	0.08675420059417283	3.09680879057691
1	792	0.8766233940888524	2.123376605911147	5	3	0.2922077980296175	5.70370359006551	1.412844048318358	-1.385574580776038	0.9901847095415889	0.05211762695654176	3.09680879057691
1	793	0.9135001735011244	2.000145412320923	4	3	0.3135248082149265	4.378762167794023	1.49989094868801	-0.9296251121044201	0.9651583359974292	0.1442449153720284	3.09680879057691
1	794	0.8271501868818917	2.172849813118108	2	2	0.2757167289606306	2.417940576836959	0.9204501792647772	-0.483559205246641	0.9334973628208717	0.3057760223775327	3.09680879057691
1	795	0.9330701559846298	2.06692984401537	2	3	0.3110233853282099	2.143461546993199	1.451428072745797	-0.2234666461659331	0.8220334136868739	0.4943396732850436	3.09680879057691
1	796	0.6644288182057152	2.160176656844551	2	4	0.2352288926983303	3.010104235696736	1.851700409466949	-0.3740637231961569	0.8532267393636419	0.4306948882631552	3.09680879057691
1	797	1.009443475994022	1.974503115538765	2	9	0.3382914020171832	1.981289737922725	4.558108786546153	0.8320885217273578	0.2236288042841135	0.9294607677496483	3.09680879057691
1	798	0.9384972909945541	2.061502709005446	2	3	0.312832430331518	2.131066353830962	1.455249118468209	-0.2182302108606627	0.8195333778321305	0.4980161728947343	3.09680879057691
1	799	0.9021193705842959	2.097880629415704	2	5	0.300706456861432	2.21700150247812	2.383357722976158	0.05371859606063917	0.6454660529336096	0.6720768370035618	3.09680879057691
1	800	1.151763011939146	1.846671806421509	4	3	0.3841214105727513	3.472936670596383	1.624544214931952	-0.5968700622682263	0.9183056130836795	0.2596974286594953	3.09680879057691
1	801	0.8522687584845472	2.147731241515452	3	3	0.2840895861615158	3.520016391700687	1.396822815634596	-0.6856069327000838	0.941449754981238	0.2268067941854959	3.09680879057691
1	802	0.7902852282029484	2.189860951649129	5	1	0.2651833770926549	6.326829632599408	0.456649998369497	-1.895557663131131	0.9996522414774215	0.006129540456652705	3.09680879057691
1	803	1.116618229961852	1.881368869603701	4	4	0.372455982256783	3.58224493624527	2.126111505630778	-0.4702045005314088	0.866004386982966	0.3429130225456292	3.09680879057691
1	804	1.029318378007301	1.92825967964678	3	5	0.348027459611242	2.914550117921552	2.593011746693736	-0.1038289390698598	0.7106163702138188	0.567467042380446	3.09680879057691
1	805	1	1.848361363334048	4	0	0.3510790494747779	4	0	-1.291652236383259	0.9999999999999997	0.01519216454083505	3.09680879057691
1	806	0.5283682884568631	2.457149741209488	5	2	0.1769770884672605	9.463096308453434	0.8139512079616017	-2.792921902963395	0.9998175463635415	0.002652063640404045	3.09680879057691
1	807	0.9545750906748712	2.045424909325128	2	3	0.3181916968916238	2.095173045617635	1.466687917176987	-0.2029460554209956	0.812034719665246	0.5088614570366607	3.09680879057691
1	808	0.421280966425406	1.992375847966007	1	3	0.1745405411048999	2.373712746827988	1.505739995324007	-0.2802797363999618	0.8569675415399134	0.5357167735705656	3.09680879057691
1	809	0.5650588206956453	2.41367818721647	1	3	0.1896974520391485	1.76972726267488	1.242916315807492	-0.1701141344181109	0.8348147624661832	0.5688892840090738	3.09680879057691
1	810	0.5045092703339492	2.49549072966605	2	0	0.1681697567779831	3.964248265797262	0	-1.280107534523872	0.9999999999999998	0.02828106709476619	3.09680879057691
1	811	1.475694773970402	1.512455701607695	3	0	0.4938488827892477	2.032940722510256	0	-0.6564631076662426	1	0.1204431837211811	3.09680879057691
1	812	0.8585425147898048	2.054314942085738	3.5	4.5	0.2947423715373683	4.076676390169097	2.190511254049084	-0.6090673540643871	0.8806781242896478	0.3097600667294782	3.09680879057691
1	813	0.1054657537255844	1.79627798687419	0	4	0.05545739495497038	0	2.226826821476913	0.7190714609997194	0.7959507730525429	1	3.09680879057691
1	814	0.612847465991502	1.974571781129643	0	5	0.2368566542408533	0	2.532194599245982	0.8176787042684204	0.2588395336474978	1	3.09680879057691
1	815	1.241926552700116	1.751704578701909	5	1	0.4148562391915255	4.026002978299584	0.5708725159244856	-1.115706747180679	0.9949021652188469	0.04824000212525748	3.09680879057691
1	816	0.9822137710541904	2.008647946822923	4	8	0.3284049426903483	4.072433229791597	3.982778571353727	-0.02895066001836282	0.6455676313001043	0.592721299356395	3.09680879057691
1	817	0.5544382147941985	2	4	0	0.2170489822705959	7.214509918809902	0	-2.329659467760003	0.9999999999999998	0.002219376663665118	3.09680879057691
1	818	1	2	3	2	0.3333333333333333	3	1	-0.6458261181916293	0.9547325102880663	0.2098765432098761	3.09680879057691
1	819	0.4945530909725716	2	2	0	0.1982531832103666	4.044055201569697	0	-1.305878236291212	1	0.03930432465304323	3.09680879057691
1	820	0.4882567542596994	2	0	0	0.1962244263675131	0	0	0	1	1	3.09680879057691
1	821	0.9662315504064329	2.023767114559266	1	3	0.3231545089728384	1.034948609967624	1.482384004768917	0.1444827320830289	0.6106840296909564	0.7901262316924732	3.09680879057691
1	822	0.4919935841153595	2.503261119182164	2	2	0.1642576785118527	4.065093660918661	0.7989578013553041	-1.054677921834142	0.9844567828975662	0.1286132196030019	3.09680879057691
1	823	1.292932076239169	1.56032760985051	6	2	0.4531420965790534	4.640615010072741	1.281782099716619	-1.084611010074793	0.9810587512208345	0.09143715378489548	3.09680879057691
1	824	1	2	3	0	0.3333333333333333	3	0	-0.968739177287444	1	0.03703703703703698	3.09680879057691
1	825	0.7161028305088037	2.171525812919513	3	5	0.2479899318558552	4.18934246896978	2.30252846650611	-0.6092768814803616	0.8889485212764564	0.3164552675814658	3.09680879057691
1	826	1.006600399549981	1.985499917502085	3	1	0.3364193352119032	2.980328640184532	0.5036514941073776	-0.7997513936324656	0.9871907473093993	0.1138732704351653	3.09680879057691
1	827	0.5505823846561865	2.153022685273887	2	1	0.203647489339272	3.632517232182988	0.4644632900710888	-1.023005989827908	0.9915542702453501	0.1075254402332669	3.09680879057691
1	828	0.4904804599862225	2.509519540013776	1	1	0.1634934866620742	2.038817203906736	0.3984826513821488	-0.5296854482962788	0.9732698798190782	0.3002568531432266	3.09680879057691
1	829	0.8357241771313627	2.115836138274842	3	8	0.2831465692126123	3.589701102458888	3.781011135636828	0.06177650804921041	0.6189158165852946	0.6422767423102578	3.09680879057691
1	830	0.6333903670143423	2.16238207100219	1	1	0.22655290480784	1.57880519199206	0.4624529649085253	-0.3604847126759697	0.9486737813231296	0.4017795909388099	3.09680879057691
1	831	0.6085580503946945	2.220694438767043	3	6	0.2150949951359769	4.929685833675654	2.701857533957384	-0.7193948514022539	0.8931045103195492	0.3023621945669998	3.09680879057691
1	832	0.6031762672431938	2.199489254347826	2	4	0.2152152165845256	3.315780325941807	1.818604020043756	-0.4834577809433109	0.8815466270750076	0.3819891016294212	3.09680879057691
1	833	0.5366394449243516	2.311335307310972	2	3	0.1884284418263023	3.726897116707353	1.29795101148272	-0.7843384172169506	0.9505821043038502	0.2392079147914777	3.09680879057691
1	834	0.6513974951137009	2.221579768966056	1	5	0.2267325618124409	1.535160953950937	2.250650672033733	0.2310409736177176	0.5898945730573295	0.7862144555496695	3.09680879057691
1	835	0.6194677101364642	2.208047572683133	2	7	0.2190855391305724	3.228578289511514	3.170221550749414	-0.01884415303252509	0.6867241774825772	0.6192989025127673	3.09680879057691
1	836	0.9741223911223548	1.966054826757817	3.5	7.5	0.3313141756212518	3.592977670872963	3.814746108768545	0.07161192469176257	0.5971927049690756	0.6415935779252606	3.09680879057691
1	837	0.9432781222191314	2.01842880032468	5.5	6.5	0.3184913790892414	5.830729951693191	3.220326621852811	-0.8429333247126577	0.8989715906751838	0.2379506076274908	3.09680879057691
1	838	0.6429206688547958	2.700957724525002	0.25	5.5	0.1922679575093545	0.3888504633788072	2.036314730163814	0.5941594371178375	0.3931841273200024	0.7070543581140816	2.77276462152409
1	839	0.7837255528453397	1.52825287024378	1	0	0.3389848041047784	1.275956865728659	0	-0.5306811368684928	1	0.3389848041047785	2.404375767448564
1	840	0.5461781987414125	2.389839800792123	2.547619047619047	10.02380952380952	0.1860268563844593	4.66444661008012	4.194343704748364	-0.1518023672505075	0.7029745531154316	0.5522716337584588	3.09680879057691
1	841	0.6559382545576462	1.885897597153951	1	3	0.258056889911265	1.524533739344694	1.590754452695293	0.0213835331235489	0.724614822977651	0.6969722335353994	3.09680879057691
1	842	0.5495825862938811	2	5	0	0.2155578678832931	9.097813731176563	0	-2.937802863018132	0.9999999999999997	0.0004653925173461193	3.09680879057691
1	843	0.4987265667127343	2.501273433287265	4	0	0.1662421889042448	8.020426957331097	0	-2.589900604046321	1	0.00076377421823981	3.09680879057691
1	844	1	2	1	1	0.3333333333333333	1	0.5	-0.1614565295479073	0.8888888888888891	0.5555555555555555	3.09680879057691
1	845	0.4994428094563591	2.50055719054364	2	0	0.1664809364854531	4.004462497271689	0	-1.293093235028466	1	0.02771590221307352	3.09680879057691
1	846	0.8288387484483379	2.171161251551661	2	1	0.2762795828161127	2.413014598731277	0.4605830171689602	-0.6304656546775672	0.9789114667544412	0.1868141571520179	3.09680879057691
1	847	1	2	0	0	0.3333333333333333	0	0	0	1	1	3.09680879057691
1	848	0.4882567542596994	2	0	0	0.1962244263675131	0	0	0	1	1	3.09680879057691
1	849	0.4920030804987118	2.507996919501287	3	0	0.164001026832904	6.09752279794487	0	-1.968969739590849	1	0.004411026853612166	3.09680879057691
1	850	0.9908439361197843	2.009156063880216	3	5	0.3302813120399281	3.027722016191788	2.488607077313679	-0.1740872541173831	0.7475734899668904	0.5242594731598331	3.09680879057691
1	851	0.5787179258213884	2.293982809775807	4	6	0.2014543034887624	6.911830136111134	2.615538344241728	-1.387328725280789	0.9662361523460773	0.1234497398921953	3.09680879057691
1	852	0.5591740414517077	2.440825958548292	4	0	0.1863913471505693	7.153407889993145	0	-2.309928824717823	1	0.001206988101657758	3.09680879057691
1	853	0.618585728470222	2.226921666571026	3	0	0.2173903078052816	4.849772411366611	0	-1.566054845272878	1	0.01027354984564721	3.09680879057691
1	854	1	2	3	4	0.3333333333333333	3	2	-0.3229130590958146	0.8267032464563331	0.4293552812071328	3.09680879057691
1	855	0	1.734071498268658	0	0	0		0		1	1	3.09680879057691
1	856	1	2	4	0	0.3333333333333333	4	0	-1.291652236383259	1	0.01234567901234551	3.09680879057691
1	857	0.5170385844803175	2.482961415519682	1.5	5.5	0.1723461948267725	2.901137448973311	2.215096845896356	-0.2215314698035169	0.7749479827837473	0.5400706707827204	3.09680879057691
1	858	0.7660551224100912	2.089967613707378	3	6	0.2682244481889108	3.916167273396305	2.870857883465785	-0.3375440528040441	0.7986186954847101	0.4502909594762885	3.09680879057691
1	859	0.590697865005677	2.237551973008406	2	2	0.2088563241712933	3.385825679225671	0.8938339864843384	-0.804696660744461	0.969266308625517	0.19455003658993	3.09680879057691
1	860	1.387680003481106	1.612319996518893	4	0	0.4625600011603689	2.882508928546696	0	-0.9307997759880128	0.9999999999999999	0.04577963246295469	3.09680879057691
1	861	1.238269509469216	1.741903296852552	5.5	2.5	0.4155025865756862	4.441682491526077	1.435211704643566	-0.9708286788744325	0.9645028406391053	0.1293512953372169	3.09680879057691
1	862	1	2	7	0	0.3333333333333333	7	0	-2.260391413670702	1	0.0004572473708274183	3.09680879057691
1	863	0.5226973548567078	2.281009117726522	2	2	0.1864308407345916	3.826305952032759	0.8768049125526498	-0.9524324034648072	0.9777053311720091	0.1603253784093202	3.09680879057691
1	864	1.392200611837524	1.514073409785549	3	0	0.4790328102165737	2.15486186005937	0	-0.6958330351606685	0.9999999999999998	0.1099248245736835	3.09680879057691
1	865	0.5363248833622394	2.309182511679009	3	0	0.1884812825638307	5.593624485951305	0	-1.80625439419179	1	0.006695834105247767	3.09680879057691
1	866	0.9386694006766733	1.932401204862241	3.5	4.5	0.3269405492382449	3.728682321461529	2.328708959959896	-0.4520696808151431	0.8363826575310245	0.3808369571175682	3.09680879057691
1	867	0.5776655325341074	2.269618621251379	4	1	0.2028829935242313	6.92442213481696	0.4406026592470584	-2.093709981481298	0.9996562614654152	0.007096395002701206	3.09680879057691
1	868	0.6273357814048188	1.884407464335481	2	0	0.2497611101249008	3.18808532732075	0	-1.029474385703625	1	0.0623806121308228	3.09680879057691
1	869	0.9915828524938236	2.008417147506176	2	3	0.3305276174979412	2.016977194563232	1.493713596164551	-0.1689686492724021	0.794262506105854	0.533540931865969	3.09680879057691
1	870	0	1.734071498268658	0	0	0		0		1	1	3.09680879057691
1	871	0.7818794040357769	2.016604327653143	3	3	0.2793939429349132	3.836908843633803	1.487649291862474	-0.758606588472542	0.94470039821327	0.2185200929930349	3.09680879057691
1	872	1.320520790536838	1.54131348920518	3	0	0.461424618428946	2.271830948439968	0	-0.733603881309296	1	0.09824315143199347	3.09680879057691
1	873	0.5546935183910655	2.165672418205491	1	0	0.2039040082545076	1.802797340954304	0	-0.5821468042973545	1	0.2039040082545076	3.09680879057691
1	874	1.424682637570335	1.56894849383169	6	0	0.4759045370105784	4.211464253001951	0	-1.35993680520953	1	0.01161767092753718	3.09680879057691
1	875	0.494264106870947	2.505735893129053	3	0	0.1647547022903157	6.069629492200419	0	-1.959962626904613	1	0.004472120079430097	3.09680879057691
1	876	0.5194289093244765	2.480571090675523	4	0	0.1731429697748255	7.700765067547064	0	-2.48667760533981	1	0.000898709741713577	3.09680879057691
1	877	1.279588399059304	1.286726232172582	6	0	0.498609322289167	4.689007812520752	0	-1.51414185686525	0.9999999999999997	0.0153660543298213	3.09680879057691
1	878	0.4900959979141926	2.509904002085806	1	0	0.1633653326380642	2.040416580131068	0	-0.6588771597199437	1	0.1633653326380642	3.09680879057691
1	879	0.5534666666012927	2.446533333398707	5	0	0.1844888888670976	9.033967719689086	0	-2.917186152137643	1	0.0002137229086606185	3.09680879057691
1	880	0.6143663142369424	2.194228119380531	1	3	0.2187451156647198	1.627693408356908	1.367223386439397	-0.08410917158013718	0.789769368784868	0.6274616539362233	3.09680879057691
1	881	1	2	0	0	0.3333333333333333	0	0	0	1	1	3.09680879057691
1	882	1	1.928304604542393	4	0	0.341494528420574	4	0	-1.291652236383259	0.9999999999999999	0.01359987756061465	3.09680879057691
1	883	0.617023974503215	2.206622810408072	1	1	0.218520240491978	1.620682568785323	0.4531812121597118	-0.3770014345664897	0.9522489044953282	0.3892893854792842	3.09680879057691
1	884	1	1.992571399855866	3	1	0.334160782278466	3	0.5018640737653546	-0.8066807139775857	0.9875312787550643	0.1118479906266698	3.09680879057691
1	885	0.7676571578872615	2.232342842112737	2	0	0.2558857192957539	2.605329709299371	0	-0.8412949863830692	0.9999999999999999	0.06547750133950547	3.09680879057691
1	886	0.4682861876782971	2.531713812321703	0	1	0.1560953958927657	0	0.394989352719513	0.1275472201969337	0.8439046041072343	1	3.09680879057691
1	887	0.4901738350550426	2.494455138910388	1	4	0.164232753662439	2.040092572235538	1.603556599437284	-0.1409631663816513	0.8084363188461472	0.5922192354012146	3.09680879057691
1	888	0.4911051808270507	2.508894819172948	1	0	0.1637017269423503	2.036223682910328	0	-0.6575232184519202	1	0.1637017269423503	3.09680879057691
1	889	0.8132150413403607	2.186784958659639	4	0	0.271071680446787	4.918748174415347	0	-1.588328019922413	0.9999999999999999	0.005399289228999238	3.09680879057691
1	890	0.6479357808361339	2.352064219163866	0.5	4.5	0.2159785936120446	0.7716814147148519	1.913213067626063	0.3686154780962608	0.500252346696309	0.7037627942155997	3.09680879057691
1	891	0.5210251017642757	2.475335203895061	3	2	0.1738859978822294	5.757879975151892	0.8079713797359251	-1.598390126790437	0.9960647101845874	0.03981705521801415	3.09680879057691
1	892	1	2	2	1	0.3333333333333333	2	0.5	-0.484369588643722	0.962962962962963	0.2592592592592592	3.09680879057691
1	893	0.7191878883093404	2.280812111690659	3	0	0.2397292961031136	4.171371694053927	0	-1.346990394352644	1	0.01377727510881255	3.09680879057691
1	894	0.5260543769388578	2	2	0	0.2082514065181546	3.80188833640758	0	-1.227679393050069	0.9999999999999998	0.04336864831678988	3.09680879057691
1	895	0.8436705592947512	2.065963824837178	3.5	2.5	0.2899575850133675	4.148538741147672	1.21008895216112	-0.9488638103610988	0.9639457365130428	0.1500505988084949	3.09680879057691
1	896	0.4916787376569823	2.508321262343017	1	0	0.1638929125523275	2.03384837173424	0	-0.656756199453745	1	0.1638929125523275	3.09680879057691
1	897	1.02128929981848	1.978710700181519	3	0	0.3404297666061601	2.937463459700604	0	-0.9485453117540973	1	0.03945323153171643	3.09680879057691
1	898	0.6179325197722983	2.173485546007882	2	0	0.2213686754225368	3.236599363207133	0	-1.045140201440781	1	0.04900409045832843	3.09680879057691
1	899	1	2	0	0	0.3333333333333333	0	0	0	1	1	3.09680879057691
1	900	0.7965943391837975	2.203405660816202	1	1	0.2655314463945992	1.255344095245034	0.4538428932008701	-0.2588152050210535	0.9294930509755921	0.4605559437647906	3.09680879057691
1	901	0.540030644152361	2.171233744350888	4	0	0.1991803700304139	7.406987072517803	0	-2.391812854269876	1	0.001573932631315889	3.09680879057691
1	902	1.143929111541033	1.844221364037065	2	1	0.3828217892272391	1.748360086147051	0.5422342564186358	-0.3894737813320802	0.9438965011946139	0.3274505693106622	3.09680879057691
1	903	0.8191156491459217	2.180884350854078	0	1	0.2730385497153073	0	0.458529586682751	0.1480651915216666	0.7269614502846926	1	3.09680879057691
1	904	0.7010126419170872	2.298987358082913	3	1	0.2336708806390291	4.279523393181299	0.4349741187067176	-1.241455167065182	0.9970186128095906	0.04209150333072609	3.09680879057691
1	905	0.9491427912164946	2.049235646610265	2	5	0.3165520333398736	2.107164505181192	2.43993413264635	0.1074556583789489	0.609268076964413	0.7045202535842983	3.09680879057691
1	906	0.6299328619537191	2.296382144200377	2	7	0.2152648845489834	3.174941522810949	3.048273135932029	-0.04090287629780407	0.6971745815263916	0.6085360135137803	3.09680879057691
1	907	0.4916787376569823	2	1	0	0.1973283032945596	2.03384837173424	0	-0.656756199453745	1	0.1973283032945595	3.09680879057691
1	908	1.317027376098559	1.671123099479539	4	0	0.4407500180672	3.037142638484276	0	-0.9807330203032916	1	0.037737172330496	3.09680879057691
1	909	0.6453999194569857	2.191854804954949	0	2	0.2274733790744696	0	0.912469199820518	0.2946482206447537	0.5967973800386182	1	3.09680879057691
1	910	0.5394261262303052	2.460573873769695	2	0	0.179808708743435	3.707643925177829	0	-1.197246641917187	1	0.03233117173998146	3.09680879057691
1	911	0.6190164991487467	2.250466944394295	1.5	3	0.2157240183914174	2.423198738745665	1.333056682957607	-0.3520211060835221	0.8495813759495693	0.4575909368409748	3.09680879057691
1	912	0	1.734071498268658	0	0	0		0		1	1	3.09680879057691
1	913	0.4964305473316375	2.187770362918541	2	0	0.1849453762704253	4.028760942996346	0	-1.300939520468689	0.9999999999999999	0.03420479220380934	3.09680879057691
1	914	1	1.961249823935273	1	0	0.337695250132958	1	0	-0.3229130590958146	1	0.337695250132958	3.09680879057691
1	915	0.8108495353941534	2.073832269767138	2	2	0.2810880333294911	2.466548863504992	0.9643981478909921	-0.485064082801884	0.9298923644936204	0.3151196548478269	3.09680879057691
1	916	0.6259005341202766	2.219606860920972	2	0	0.2199609585309841	3.195395899144046	0	-1.031835064814825	1	0.04838282327786936	3.09680879057691
1	917	0.8161029373900437	2.183897062609955	4	2	0.272034312463348	4.901342486025464	0.9157940794195759	-1.286985628151557	0.9930877354105011	0.05044418466173917	3.09680879057691
1	918	0.6329642508656702	1.87877899487463	0	0	0.2520019719129823	0	0	0	1	1	3.09680879057691
1	919	0.9564512074797117	2.043548792520288	3	1	0.3188170691599039	3.136594921454617	0.489344812152349	-0.8548316309865251	0.9896684314823969	0.09862907581908953	3.09680879057691
1	920	1	2	3	1	0.3333333333333333	3	0.5	-0.8072826477395366	0.9876543209876545	0.1111111111111109	3.09680879057691
1	921	0.4911051808270507	2.508894819172948	1	1	0.1637017269423503	2.036223682910328	0.3985818745202112	-0.5288159260504547	0.9732017445960921	0.3006051984807928	3.09680879057691
1	922	0.4930258988440354	2.499339043276839	2	1	0.164761286935342	4.05658202680481	0.4001057810423823	-1.180723930030325	0.9955273436961148	0.07249353240999978	3.09680879057691
1	923	0.9919594565496203	1.940298113012093	5	0	0.3382920609862691	5.040528589133812	0	-1.62765250617711	0.9999999999999993	0.004430564155152417	3.09680879057691
1	924	1.269941343336557	1.730058656663443	3	0	0.4233137811121856	2.362313831060895	0	-0.7628219857322269	1	0.07585552559670705	3.09680879057691
1	925	0.5392747203100126	2.460725279689986	3	0	0.1797582401033376	5.563027316161588	0	-1.796374168495318	1	0.005808532485751638	3.09680879057691
1	926	0.5604640603440847	2.439535939655915	3	0	0.1868213534480282	5.352707180114663	0	-1.728459049974958	1	0.006520479624556152	3.09680879057691
1	927	0.6274290545841149	2.218078340457133	1	0	0.2204981282696754	1.593805694355101	0	-0.5146606723685347	1	0.2204981282696754	3.09680879057691
1	928	0.6438194055765856	1.900049481844917	0	4	0.253086709287588	0	2.105208331793584	0.6797992624534629	0.3112294961775793	1	3.09680879057691
1	929	0.6274290545841149	2.163989011196065	1	0	0.2247707221916088	1.593805694355101	0	-0.5146606723685347	1	0.2247707221916089	3.09680879057691
1	930	0.514477708440792	2.485522291559208	2	0	0.171492569480264	3.887437623024181	0	-1.255304374894901	1	0.02940970138694321	3.09680879057691
1	931	1	2	3	0	0.3333333333333333	3	0	-0.968739177287444	1	0.03703703703703698	3.09680879057691
1	932	1.452413089623344	1.523361020465099	4	0	0.4880790798936606	2.754037421294051	0	-0.8893146485744109	1	0.05674933452163788	3.09680879057691
1	933	0.8119757348888033	2.188024265111196	2	0	0.2706585782962678	2.463127793189401	0	-0.7953761306427125	1	0.07325606600535695	3.09680879057691
1	934	1.45732357880703	1.54267642119297	1	1	0.4857745262690099	0.6861894053883376	0.6482240774942862	-0.01225950016984379	0.7640231096281191	0.7355721621661387	3.09680879057691
1	935	0.970797314125135	2.029202685874865	1.5	1.5	0.3235991047083783	1.545121703753139	0.739206591062289	-0.2602405144105506	0.8598684926479674	0.468455593562504	3.09680879057691
1	936	0.5153052993586882	2.484694700641312	4	0	0.1717684331195627	7.762388636363941	0	-2.506576660458869	1	0.0008705093016773136	3.09680879057691
1	937	1.488256754259699	1.5117432457403	0	0	0.4960855847532331	0	0	0	1	1	3.09680879057691
1	938	0.6312886644031006	2.214218730638148	1	0	0.2218545154734871	1.584061391226667	0	-0.5115141096365751	1	0.2218545154734871	3.09680879057691
1	939	0.5224830742887799	2.44732865662925	1	4	0.1759313793697184	1.91393759761736	1.63443515817335	-0.09025498774560788	0.7856934572176084	0.6199708715488084	3.09680879057691
1	940	0.8349895410498375	2.165010458950162	4	0	0.2783298470166125	4.790479165727963	0	-1.546908281939983	1	0.00600121413575172	3.09680879057691
1	941	1	2	3	1	0.3333333333333333	3	0.5	-0.8072826477395366	0.9876543209876545	0.1111111111111109	3.09680879057691
1	942	0.9473099438968328	2.052690056103167	1.5	3.5	0.3157699812989442	1.583431072020245	1.705079629334986	0.03928190777709563	0.6557353394677972	0.6769986714504237	3.09680879057691
1	943	0.6062516944214817	2.249354978401277	5	9	0.2123022404280221	8.247399629573442	4.001147033891789	-1.371170415365106	0.9431224928010079	0.1576805058731989	3.09680879057691
1	944	0.6206443015924941	1.907133772807338	3	3	0.2455295850051445	4.833686529147827	1.57304120076692	-1.052904957613956	0.9647108896970461	0.1624249888363538	3.09680879057691
1	945	1.369911206787953	1.630088793212046	2	2	0.4566370689293179	1.459948637612377	1.226927028962057	-0.07524572048470274	0.7495714135613796	0.6198087692221333	3.09680879057691
1	946	0.991620933647128	1.971358555062078	3	1	0.334670198503169	3.025349605081614	0.5072643925845901	-0.8131225990313484	0.9874550722272282	0.1123030101139029	3.09680879057691
1	947	1	2	5	0	0.3333333333333333	5	0	-1.614565295479073	1	0.004115226337448097	3.09680879057691
1	948	0.488422332470739	2.017438931372911	1	2	0.1949119608168433	2.047408428155585	0.9913559061928863	-0.3410131504328249	0.9008376555191483	0.4781687015059043	3.09680879057691
1	949	0.4916787376569823	2.115547301435151	1	3	0.188583088034895	2.03384837173424	1.418072759689585	-0.1988419866019369	0.836477728095353	0.5665128570589968	3.09680879057691
1	950	1.09262409035666	1.903021537406988	3	0	0.3647374309665396	2.745683558030215	0	-0.8866170770326173	0.9999999999999996	0.0485222581954845	3.09680879057691
1	951	0.03388818945818439	2.960431479266511	0	2	0.01131749218767201	0	0.675577196772522	0.2181526992651902	0.9774931012540741	1	3.09680879057691
1	952	0.928520384864718	2.071479615135281	2	1	0.3095067949549061	2.153964557591692	0.4827467249465033	-0.5396580627549351	0.9703509649108419	0.2280852981914587	3.09680879057691
1	953	0.6289680381774245	2.173362835613273	2	1	0.224444602191683	3.179811816504138	0.4601164534580913	-0.878225149489901	0.9886935179984202	0.1285131743557888	3.09680879057691
1	954	1.451283217961829	1.548716782038171	3	0	0.483761072653943	2.067136147424882	0	-0.6675052569325054	0.9999999999999999	0.1132120763825006	3.09680879057691
1	955	1.240252584029196	1.759747415970804	1	2	0.4134175280097321	0.8062873747469327	1.13652674346827	0.1066386047876776	0.6285755727479394	0.7981692917046495	3.09680879057691
1	956	0.6284763196754535	2.16654121054345	2	1	0.2248559491597291	3.18229969433503	0.4615651874672452	-0.8785607026002191	0.9886312387176703	0.1289430710529083	3.09680879057691
1	957	0.6900926623322885	2.128516280831488	4	4	0.2448344826287562	5.796323042301744	1.879243318936434	-1.26487619619408	0.9750124521428105	0.1067882402315421	3.09680879057691
1	958	0.9971735560522957	1.729589779128873	4.5	4.5	0.3656986080114072	4.512755049196272	2.601773006699007	-0.6170810572199599	0.8674103030722202	0.314986170012959	3.09680879057691
1	959	1	1.998043424614605	2	2	0.3335508724756209	2	1.000979245676691	-0.322596847878748	0.8886954261158608	0.4077941436191912	3.09680879057691
1	960	0.4900959979141926	2	1	0	0.1968181139701912	2.040416580131068	0	-0.6588771597199437	1	0.1968181139701912	3.09680879057691
1	961	1.31939451555616	1.672694608428473	3	1	0.4409609676997497	2.27377025190636	0.5978377612752147	-0.5411804873877709	0.962190529457275	0.2295449879446373	3.09680879057691
1	962	0.5722398439424807	2.418676664680699	0	3	0.1913259170868337	0	1.240347684255698	0.4005244650654169	0.5288354671433229	1	3.09680879057691
1	963	0	1.734071498268658	0	0	0		0		1	1	3.09680879057691
1	964	1	2	4	2	0.3333333333333333	4	1	-0.968739177287444	0.982167352537723	0.1001371742112481	3.09680879057691
1	965	0.9222572318703884	1.758698938982232	3	3	0.3440030993035907	3.252888561161873	1.70580645356852	-0.4995730160353701	0.8889866788209214	0.3408516336851475	3.09680879057691
1	966	0.9811361829648798	2.01886381703512	4	3	0.3270453943216266	4.076906009023603	1.485984331724646	-0.8366424446942656	0.9582536575879144	0.163773783315085	3.09680879057691
1	967	0.9441662268074607	1.944457008636511	5.5	7.5	0.3268568275787428	5.825245432255425	3.857117934049432	-0.6355340711362896	0.8400357731980412	0.3266894586356794	3.09680879057691
1	968	0.6076841840083846	2.245906116885979	3	1	0.2129542505866824	4.93677485599758	0.445254586770765	-1.450370550126888	0.9979434216849085	0.03245975114247912	3.09680879057691
1	969	0.5014412237553186	2.471519934477717	1	3	0.1686672637369227	1.994251674226043	1.213827959932665	-0.2520090089733928	0.8652669905368839	0.5223612753721654	3.09680879057691
1	970	0.9893168092925838	2.010683190707416	6	4	0.3297722697641946	6.064791322296779	1.989373571374357	-1.316005613043744	0.9815252380405373	0.07297440596251803	3.09680879057691
1	971	0.6682828875520699	2.181205645636282	1.5	5.5	0.2345273124522155	2.244558446640048	2.521541245321501	0.08944136283914825	0.6360493913988156	0.6808693432511579	3.09680879057691
1	972	1.191225693583839	1.80877430641616	3.5	5.5	0.3970752311946132	2.938150191732468	3.040733153102722	0.03312537786717665	0.6147349371407634	0.6363582787910121	3.09680879057691
1	973	0.4927146230644668	2.507285376935533	2	0	0.1642382076881556	4.059144799804978	0	-1.310750864617893	1	0.02697418886461778	3.09680879057691
1	974	0	1.734071498268658	0	0	0		0		1	1	3.09680879057691
1	975	0.6117965543522965	2.069939052230857	2	1	0.2281345531790873	3.269060581940318	0.4831060117070884	-0.8996211127759778	0.9881266517766614	0.132389426615988	3.09680879057691
1	976	0.5321500277779306	2.242696670649038	2	1	0.19177637023321	3.758338618060943	0.4458917753289388	-1.069632343078864	0.9929468148684358	0.09622815827634668	3.09680879057691
1	977	1.25444079503727	1.745559204962729	5	0	0.4181469316790902	3.985839762052259	0	-1.287079710630029	0.9999999999999999	0.01278334681582161	3.09680879057691
1	978	0.9883677777167259	1.928029295036696	5	3	0.3389002776578672	5.058845616710341	1.555992954942576	-1.131116868573346	0.978569833988118	0.09376518079254592	3.09680879057691
1	979	0.580337403850095	2.172774278148142	2	4	0.2107932662683993	3.44627106013076	1.840964356136066	-0.5183744985739462	0.8874141187662193	0.3711497600841744	3.09680879057691
1	980	1	2	3	0	0.3333333333333333	3	0	-0.968739177287444	1	0.03703703703703698	3.09680879057691
1	981	1.259314735225222	1.538608454441677	3	1	0.4500891017580605	2.382247992566739	0.6499379339254154	-0.5593855403383199	0.9589612627618791	0.2416003484318184	3.09680879057691
1	982	0.6242426410555069	2.203915328109984	2.5	4.5	0.2207241065956804	4.004852977958779	2.041820728139803	-0.633888748892785	0.8839502624684205	0.3324579736263944	3.09680879057691
1	983	0.9970651369219085	2.002934863078091	1	4	0.3323550456406362	1.002943501853	1.997069437322009	0.3210162469487862	0.4628391836062636	0.8673437072762925	3.09680879057691
1	984	0.6221075512355778	2.15998523031361	3	6	0.2236113602541903	4.822317289095192	2.777796771845915	-0.6602023746091215	0.8799714365641889	0.3257293294844068	3.09680879057691
1	985	0.5377220931987298	2.324867247828489	4	4	0.1878446501186832	7.438786783346266	1.720528345752278	-1.846500324783928	0.9921172808974055	0.04580110139002791	3.09680879057691
1	986	0.7560022560572908	2.229604767854617	2	7	0.2532155940156969	2.645494750809894	3.139569891903119	0.1595433152336096	0.5916643204206081	0.7073211478705531	3.09680879057691
1	987	0.9213998617025306	2.074370115127699	7	8	0.3075669590218162	7.597135935168954	3.856592389978351	-1.207870358858602	0.9426118070293908	0.1459300377606515	3.09680879057691
1	988	0.654174091111532	2.345661693926213	0.6666666666666666	14.33333333333333	0.2180699671543191	1.019096714047339	6.110571430845139	1.688625534370381	0.09462979304257295	0.9750242573102053	3.015159141660263
1	989	0.7018274740019913	2.1942891603488	3	6	0.24233398119317	4.274554803181569	2.73437070574885	-0.51081353423509	0.8483036055696449	0.3778424907964253	3.015159141660263
1	990	0.5737548719389381	2.331929868571283	2	2	0.1974594366483785	3.485809180567359	0.857658725914151	-0.8486641030761235	0.9737647591923537	0.1769101792128371	3.09680879057691
1	991	0.6418315076510405	2.33046293362899	2	14	0.2159380641221511	3.116082610714379	6.007390118923386	0.9336409522624677	0.295958814599745	0.8897125121012074	3.09680879057691
1	992	0.8136044710879992	2.131968652380419	3	9	0.2762126204254533	3.687295370916811	4.221450437346337	0.1724856465322862	0.5667264718619484	0.6860009055874414	3.09680879057691
1	993	0.954487157661711	2.017213949788251	4.5	8.5	0.3211921802192156	4.714573647092367	4.213732510075222	-0.1617281436752322	0.688786127498217	0.5268045061946269	3.09680879057691
1	994	1.070220754440866	1.92409891428383	6	2	0.3574170004689851	5.606319981277773	1.039447600719853	-1.474702730906143	0.9959032678128638	0.02819954506006594	3.09680879057691
1	995	0.8242798139423025	1.978934414610971	3	4	0.2940480986241675	3.639540783671299	2.021289826720377	-0.5570880476428757	0.8815493587695757	0.3394665930285357	2.904838766148345
1	996	0.9254209455383109	1.845348354045553	3	2	0.333994225241812	3.241767991597512	1.083806206896061	-0.7428852196030102	0.954405334423993	0.2108566119884177	2.904838766148345
1	997	0.797461983580551	1.997135169838971	2	7	0.2853584755873531	2.507956543608679	3.505020644428594	0.3432424933318988	0.502399024912512	0.776663670721805	2.904838766148345
1	998	0.5405744097236249	2.207323365552165	0	4	0.1967228965311021	0	1.812149530252173	0.6238382492584889	0.4163528599643528	1	2.904838766148345
1	999	0.7289283897192959	2.024284017744274	1.166666666666667	9.833333333333334	0.2647555952251537	1.600523018613584	4.857684616949622	1.170044542454384	0.2087359168949109	0.9436490552472471	2.78379282168484
1	1000	0.9719655823118113	1.903641535454471	2	6	0.3380036084577562	2.057686029625677	3.151853901195518	0.3930493185579865	0.4567823445222921	0.8124544664318711	2.78379282168484
1	1001	0.8821356338170236	1.990319912388508	3	8	0.307101578989555	3.400837563968392	4.019454335056871	0.2573306782552504	0.5487267273866578	0.7051872834689652	2.403975986395463
1	1002	1.263528409233796	1.564276533745443	2	4	0.4468230428590323	1.582869039891869	2.557092632734543	0.4397419000143153	0.4479498371161028	0.8324764402902484	2.215444088477716
1	1003	0.6408973073051278	1.32004850684288	1	2	0.3268307072439862	1.560312375480001	1.515095839003173	-0.01806728226612572	0.7493680747978295	0.6949486923344672	2.502675046019713
1	1004	0.238246442219205	0.6020748136052245	0	0	0.283518286093411	0	0	0	1	1	2.755843298873259
1	1005	0.1522830616537793	0.6038456115978574	0	0	0.201398342690676	0	0	0	1	1	2.755843298873259
1	1006	0.1469835471562002	0.7561286732516367	0	0	0.1627522514198998	0	0	0	1	1	2.755843298873259
1	1007	0.1905459166793596	0.5655827565722771	0	0	0.2520019719129825	0	0	0	1	1	2.755843298873259
1	1008	0.5495947466729593	1.067159056576043	1	0	0.3399371911595337	1.819522486438645	0	-0.7029006634575182	1	0.3399371911595337	2.588591220683366
1	1009	0.2859740111060145	1.274516408574968	1	1	0.1832590623430277	3.496821253555402	0.7846113186711315	-1.047755208784286	0.9664161160691542	0.3329342407552097	2.588591220683366
1	1010	0.5495947466729593	1.099189493345919	0	2	0.3333333333333334	0	1.819522486438645	0.7029006634575182	0.4444444444444444	1	2.588591220683366
