# Supplementary material for: Variation in selection constraints on teleost TLRs with emphasis on their repertoire in the Walking catfish, Clarias batrachus
Source: Sci Rep. 2020 Dec 7;10:21394. doi: 10.1038/s41598-020-78347-6 (PMC7721727; doi:10.1038/s41598-020-78347-6)
Supplement: Supplementary file 34 — Supplementary Information 34. [file 41598_2020_78347_MOESM34_ESM.zip › T22/slac/log.txt]

Analysis Description
--------------------
SLAC (Single Likelihood Ancestor Counting) uses a maximum likelihood
ancestral state reconstruction and minimum path substitution counting to
estimate site - level dS and dN, and applies a simple binomial - based
test to test if dS differs drom dN. The estimates aggregate information
over all branches, so the signal is derived from pervasive
diversification or conservation. A subset of branches can be selected
for testing as well. Multiple partitions within a NEXUS file are also
supported for recombination - aware analysis. 

- __Requirements__: in-frame codon alignment and a phylogenetic tree

- __Citation__: Not So Different After All: A Comparison of Methods for Detecting Amino
Acid Sites Under Selection (2005). _Mol Biol Evol_ 22 (5): 1208-1222

- __Written by__: Sergei L Kosakovsky Pond and Simon DW Frost

- __Contact Information__: spond@temple.edu

- __Analysis Version__: 2.00


####Choose Genetic Code

1. [**Universal**] Universal code. (Genebank transl_table=1).
2. [**Vertebrate-mtDNA**] Vertebrate mitochondrial DNA code. (Genebank transl_table=2).
3. [**Yeast-mtDNA**] Yeast mitochondrial DNA code. (Genebank transl_table=3).
4. [**Mold-Protozoan-mtDNA**] Mold, Protozoan and Coelenterate mitochondrial DNA and the Mycloplasma/Spiroplasma code. (Genebank transl_table=4).
5. [**Invertebrate-mtDNA**] Invertebrate mitochondrial DNA code. (Genebank transl_table=5).
6. [**Ciliate-Nuclear**] Ciliate, Dasycladacean and Hexamita Nuclear code. (Genebank transl_table=6).
7. [**Echinoderm-mtDNA**] Echinoderm mitochondrial DNA code. (Genebank transl_table=9).
8. [**Euplotid-Nuclear**] Euplotid Nuclear code. (Genebank transl_table=10).
9. [**Alt-Yeast-Nuclear**] Alternative Yeast Nuclear code. (Genebank transl_table=12).
10. [**Ascidian-mtDNA**] Ascidian mitochondrial DNA code. (Genebank transl_table=13).
11. [**Flatworm-mtDNA**] Flatworm mitochondrial DNA code. (Genebank transl_table=14).
12. [**Blepharisma-Nuclear**] Blepharisma Nuclear code. (Genebank transl_table=15).
13. [**Chlorophycean-mtDNA**] Chlorophycean Mitochondrial Code (transl_table=16).
14. [**Trematode-mtDNA**] Trematode Mitochondrial Code (transl_table=21).
15. [**Scenedesmus-obliquus-mtDNA**] Scenedesmus obliquus mitochondrial Code (transl_table=22).
16. [**Thraustochytrium-mtDNA**] Thraustochytrium Mitochondrial Code (transl_table=23).
17. [**Pterobranchia-mtDNA**] Pterobranchia Mitochondrial Code (transl_table=24).
18. [**SR1-and-Gracilibacteria**] Candidate Division SR1 and Gracilibacteria Code (transl_table=25).
19. [**Pachysolen-Nuclear**] Pachysolen tannophilus Nuclear Code (transl_table=26).

>Please choose an option (or press q to cancel selection):

>Select a coding sequence alignment file (`/home/datamonkey/`) 

>Please select a tree file for the data: (`/home/datamonkey/`) 
>Loaded a multiple sequence alignment with **17** sequences, **1010** codons, and **1** partitions from `/home/datamonkey/datamonkey-js-server/production/app/slac/output/5df8a445c27e2160748f7e56`


####Choose the set of branches to test for selection

1. [**All**] Include all branches in the analysis
2. [**Internal**] Include all internal branches in the analysis
3. [**Leaves**] Include all leaf branches in the analysis
4. [**Unlabeled branches**] Set of 31 unlabeled branches

>Please choose an option (or press q to cancel selection):
>Select the number of samples used to assess ancestral reconstruction uncertainty [select 0 to skip] (permissible range = [0,100000], default value = 100, integer): 
>Select the p-value threshold to use when testing for selection (permissible range = [0,1], default value = 0.1): 

>Save the resulting JSON file to (`/home/datamonkey/`) 

### Branches to include in the SLAC analysis
Selected 31 branches to include in SLAC calculations: `CBTLR22_3030_BP, DRTLR22_3030_BP, MATLR22_3030_BP, CITLR22_3030_BP, Node9, CCTLR22_3030_BP, CATLR22_3030_BP, Node12, Node8, Node6, Node4, SSTLR22_3030_BP, OMTLR22_3030_BP, Node15, Node3, GMTLR22_3030_BP, Node2, SATLR22_3030_BP, MMTLR22_3030_BP, Node19, Node1, SLTLR22_3030_BP, TOTLR22_3030_BP, Node25, LCTLR22_3030_BP, Node24, SMTLR22_3030_BP, Node23, LMTLR22_3030_BP, Node22, ECTLR22_3030_BP`


### Obtaining branch lengths and nucleotide substitution biases under the nucleotide GTR model
* Log(L) = -31655.95, AIC-c = 63389.97 (39 estimated parameters)

### Obtaining the global omega estimate based on relative GTR branch lengths and nucleotide substitution biases
* Log(L) = -30824.77, AIC-c = 61741.80 (46 estimated parameters)
* non-synonymous/synonymous rate ratio for *test* =   0.4288

### Performing joint maximum likelihood ancestral state reconstruction

### For partition 1 these sites are significant at p <=0.1

|     Codon      |   Partition    |       S        |       N        |       dS       |       dN       |Selection detected?|
|:--------------:|:--------------:|:--------------:|:--------------:|:--------------:|:--------------:|:-----------------:|
|       34       |       1        |     5.000      |     6.000      |     7.390      |     2.598      |  Neg. p = 0.081   |
|       38       |       1        |     4.893      |     1.536      |     5.239      |     0.825      |  Neg. p = 0.039   |
|       41       |       1        |     4.000      |     4.000      |     7.169      |     1.815      |  Neg. p = 0.058   |
|       43       |       1        |     1.500      |     3.500      |     1.381      |     1.956      |  Pos. p = 0.549   |
|       54       |       1        |     5.000      |     5.000      |     6.386      |     2.275      |  Neg. p = 0.094   |
|       55       |       1        |     5.500      |     3.500      |     5.605      |     1.807      |  Neg. p = 0.097   |
|       61       |       1        |     3.000      |     0.000      |     5.991      |     0.000      |  Neg. p = 0.006   |
|       76       |       1        |     6.000      |     1.000      |     6.000      |     0.500      |  Neg. p = 0.007   |
|       89       |       1        |     6.000      |     0.000      |     6.000      |     0.000      |  Neg. p = 0.001   |
|       93       |       1        |     4.000      |     1.000      |     3.993      |     0.500      |  Neg. p = 0.046   |
|       96       |       1        |     7.000      |     2.000      |     7.000      |     1.000      |  Neg. p = 0.008   |
|      100       |       1        |     4.000      |     1.000      |     7.936      |     0.402      |  Neg. p = 0.003   |
|      104       |       1        |     2.000      |     0.000      |     3.821      |     0.000      |  Neg. p = 0.030   |
|      106       |       1        |     3.000      |     1.000      |     4.022      |     0.444      |  Neg. p = 0.050   |
|      109       |       1        |     4.000      |     3.000      |     5.171      |     1.347      |  Neg. p = 0.078   |
|      114       |       1        |     3.000      |     2.000      |     5.071      |     0.832      |  Neg. p = 0.056   |
|      120       |       1        |     6.000      |     1.000      |     5.155      |     0.645      |  Neg. p = 0.028   |
|      128       |       1        |     7.000      |     1.000      |     13.511     |     0.403      |  Neg. p = 0.000   |
|      130       |       1        |     2.000      |     0.000      |     2.442      |     0.000      |  Neg. p = 0.075   |
|      131       |       1        |     8.000      |     1.000      |     8.000      |     0.599      |  Neg. p = 0.002   |
|      133       |       1        |     3.500      |     1.500      |     5.877      |     0.624      |  Neg. p = 0.032   |
|      136       |       1        |     5.000      |     1.000      |     5.151      |     0.493      |  Neg. p = 0.016   |
|      137       |       1        |     6.000      |     3.000      |     6.000      |     1.500      |  Neg. p = 0.042   |
|      141       |       1        |     6.000      |     2.000      |     4.811      |     1.167      |  Neg. p = 0.064   |
|      144       |       1        |     4.000      |     1.000      |     3.881      |     0.541      |  Neg. p = 0.059   |
|      147       |       1        |     4.000      |     1.000      |     3.784      |     0.600      |  Neg. p = 0.078   |
|      149       |       1        |     5.000      |     0.000      |     3.423      |     0.000      |  Neg. p = 0.029   |
|      151       |       1        |     4.000      |     5.000      |     7.480      |     2.049      |  Neg. p = 0.061   |
|      152       |       1        |     4.000      |     0.000      |     7.650      |     0.000      |  Neg. p = 0.001   |
|      154       |       1        |     5.000      |     0.000      |     4.394      |     0.000      |  Neg. p = 0.008   |
|      155       |       1        |     0.000      |     13.000     |     0.000      |     5.873      |  Pos. p = 0.032   |
|      162       |       1        |     4.000      |     1.000      |     4.694      |     0.469      |  Neg. p = 0.026   |
|      165       |       1        |     7.000      |     0.000      |     5.140      |     0.000      |  Neg. p = 0.005   |
|      166       |       1        |     0.000      |     9.000      |     0.000      |     4.155      |  Pos. p = 0.054   |
|      167       |       1        |     2.000      |     1.000      |     4.049      |     0.399      |  Neg. p = 0.072   |
|      171       |       1        |     6.000      |     0.000      |     4.295      |     0.000      |  Neg. p = 0.011   |
|      176       |       1        |     2.000      |     0.000      |     3.567      |     0.000      |  Neg. p = 0.035   |
|      178       |       1        |     2.000      |     0.000      |     2.471      |     0.000      |  Neg. p = 0.073   |
|      181       |       1        |     3.500      |     1.500      |     3.854      |     0.717      |  Neg. p = 0.099   |
|      186       |       1        |     4.000      |     0.000      |     7.297      |     0.000      |  Neg. p = 0.001   |
|      189       |       1        |     5.000      |     1.000      |     5.027      |     0.514      |  Neg. p = 0.019   |
|      196       |       1        |     2.000      |     1.000      |     4.039      |     0.399      |  Neg. p = 0.073   |
|      197       |       1        |     4.000      |     1.000      |     3.334      |     0.563      |  Neg. p = 0.090   |
|      200       |       1        |     3.000      |     1.000      |     6.079      |     0.399      |  Neg. p = 0.016   |
|      211       |       1        |     4.000      |     1.000      |     5.277      |     0.386      |  Neg. p = 0.011   |
|      214       |       1        |     3.000      |     0.000      |     10.337     |     0.000      |  Neg. p = 0.005   |
|      218       |       1        |     4.000      |     0.000      |     3.181      |     0.000      |  Neg. p = 0.043   |
|      220       |       1        |     5.500      |     4.500      |     9.010      |     1.991      |  Neg. p = 0.025   |
|      221       |       1        |     5.000      |     0.000      |     3.456      |     0.000      |  Neg. p = 0.027   |
|      223       |       1        |     4.500      |     2.500      |     5.362      |     1.157      |  Neg. p = 0.061   |
|      226       |       1        |     2.000      |     1.000      |     3.979      |     0.400      |  Neg. p = 0.075   |
|      230       |       1        |     0.500      |     9.500      |     0.511      |     4.723      |  Pos. p = 0.065   |
|      233       |       1        |     6.000      |     0.000      |     6.000      |     0.000      |  Neg. p = 0.004   |
|      235       |       1        |     2.000      |     1.000      |     3.892      |     0.428      |  Neg. p = 0.086   |
|      240       |       1        |     5.000      |     2.000      |     5.000      |     1.100      |  Neg. p = 0.059   |
|      243       |       1        |     3.000      |     0.000      |     2.550      |     0.000      |  Neg. p = 0.064   |
|      249       |       1        |     4.000      |     1.000      |     4.000      |     0.501      |  Neg. p = 0.045   |
|      256       |       1        |     2.000      |     0.000      |     3.539      |     0.000      |  Neg. p = 0.035   |
|      261       |       1        |     3.000      |     3.000      |     5.129      |     1.242      |  Neg. p = 0.093   |
|      263       |       1        |     3.000      |     2.000      |     4.905      |     0.845      |  Neg. p = 0.062   |
|      266       |       1        |     4.000      |     0.000      |     3.895      |     0.000      |  Neg. p = 0.014   |
|      272       |       1        |     8.500      |     3.500      |     8.601      |     1.761      |  Neg. p = 0.011   |
|      280       |       1        |     0.500      |     2.500      |     6.481      |     0.834      |  Neg. p = 0.073   |
|      283       |       1        |     4.000      |     3.000      |     7.185      |     1.233      |  Neg. p = 0.026   |
|      284       |       1        |     5.000      |     2.000      |     5.044      |     0.996      |  Neg. p = 0.044   |
|      288       |       1        |     6.000      |     3.000      |     6.000      |     1.520      |  Neg. p = 0.044   |
|      289       |       1        |     3.000      |     3.000      |     5.453      |     1.231      |  Neg. p = 0.080   |
|      293       |       1        |     4.000      |     1.000      |     4.004      |     0.500      |  Neg. p = 0.045   |
|      296       |       1        |     8.000      |     1.000      |     6.227      |     0.586      |  Neg. p = 0.006   |
|      297       |       1        |     3.000      |     2.000      |     5.495      |     0.842      |  Neg. p = 0.048   |
|      298       |       1        |     6.000      |     2.000      |     6.835      |     0.943      |  Neg. p = 0.010   |
|      314       |       1        |     6.000      |     6.000      |     7.818      |     2.687      |  Neg. p = 0.060   |
|      320       |       1        |     6.000      |     2.000      |     5.959      |     1.280      |  Neg. p = 0.045   |
|      321       |       1        |     7.000      |     0.000      |     5.209      |     0.000      |  Neg. p = 0.005   |
|      326       |       1        |     5.000      |     2.000      |     5.938      |     0.944      |  Neg. p = 0.023   |
|      337       |       1        |     7.000      |     6.000      |     7.601      |     2.890      |  Neg. p = 0.070   |
|      338       |       1        |     9.000      |     0.000      |     7.373      |     0.000      |  Neg. p = 0.000   |
|      339       |       1        |     5.500      |     2.500      |     5.538      |     1.256      |  Neg. p = 0.054   |
|      343       |       1        |     3.000      |     0.000      |     5.987      |     0.000      |  Neg. p = 0.006   |
|      346       |       1        |     4.000      |     1.000      |     3.900      |     0.506      |  Neg. p = 0.050   |
|      351       |       1        |     6.000      |     2.000      |     5.067      |     1.103      |  Neg. p = 0.047   |
|      352       |       1        |     5.000      |     2.000      |     5.493      |     1.126      |  Neg. p = 0.049   |
|      369       |       1        |     2.000      |     0.000      |     3.614      |     0.000      |  Neg. p = 0.041   |
|      374       |       1        |     3.000      |     2.000      |     5.348      |     0.873      |  Neg. p = 0.055   |
|      376       |       1        |     3.000      |     0.000      |     5.685      |     0.000      |  Neg. p = 0.005   |
|      380       |       1        |     3.000      |     1.000      |     5.352      |     0.410      |  Neg. p = 0.022   |
|      382       |       1        |     2.000      |     1.000      |     3.724      |     0.406      |  Neg. p = 0.085   |
|      390       |       1        |     2.000      |     0.000      |     4.034      |     0.000      |  Neg. p = 0.027   |
|      394       |       1        |     7.000      |     6.000      |     9.359      |     2.960      |  Neg. p = 0.036   |
|      396       |       1        |     8.000      |     2.000      |     6.249      |     1.245      |  Neg. p = 0.025   |
|      399       |       1        |     4.000      |     0.000      |     3.190      |     0.000      |  Neg. p = 0.040   |
|      404       |       1        |     2.000      |     0.000      |     3.885      |     0.000      |  Neg. p = 0.029   |
|      406       |       1        |     5.000      |     1.000      |     4.679      |     0.518      |  Neg. p = 0.024   |
|      409       |       1        |     4.000      |     1.000      |     4.159      |     0.491      |  Neg. p = 0.039   |
|      419       |       1        |     7.000      |     0.000      |     6.736      |     0.000      |  Neg. p = 0.001   |
|      422       |       1        |     7.000      |     1.000      |     5.381      |     0.602      |  Neg. p = 0.016   |
|      425       |       1        |     2.000      |     0.000      |     3.885      |     0.000      |  Neg. p = 0.029   |
|      429       |       1        |     2.000      |     0.000      |     2.466      |     0.000      |  Neg. p = 0.073   |
|      436       |       1        |     2.000      |     1.000      |     3.651      |     0.408      |  Neg. p = 0.088   |
|      437       |       1        |     4.000      |     0.000      |     7.170      |     0.000      |  Neg. p = 0.001   |
|      443       |       1        |     5.000      |     2.000      |     4.628      |     1.056      |  Neg. p = 0.065   |
|      446       |       1        |     6.000      |     0.000      |     5.174      |     0.000      |  Neg. p = 0.003   |
|      448       |       1        |     4.000      |     1.000      |     3.679      |     0.546      |  Neg. p = 0.068   |
|      451       |       1        |     2.000      |     0.000      |     3.691      |     0.000      |  Neg. p = 0.033   |
|      461       |       1        |     2.000      |     0.000      |     4.066      |     0.000      |  Neg. p = 0.027   |
|      464       |       1        |     6.000      |     0.000      |     5.056      |     0.000      |  Neg. p = 0.007   |
|      467       |       1        |     4.000      |     1.000      |     3.607      |     0.597      |  Neg. p = 0.086   |
|      470       |       1        |     6.000      |     0.000      |     5.132      |     0.000      |  Neg. p = 0.006   |
|      472       |       1        |     7.000      |     1.000      |     5.153      |     0.613      |  Neg. p = 0.019   |
|      473       |       1        |     4.000      |     2.000      |     5.039      |     1.058      |  Neg. p = 0.067   |
|      477       |       1        |     4.500      |     2.500      |     4.764      |     1.226      |  Neg. p = 0.092   |
|      484       |       1        |     2.000      |     0.000      |     4.064      |     0.000      |  Neg. p = 0.027   |
|      492       |       1        |     7.000      |     0.000      |     5.492      |     0.000      |  Neg. p = 0.002   |
|      501       |       1        |     4.000      |     5.000      |     7.131      |     2.218      |  Neg. p = 0.085   |
|      502       |       1        |     3.000      |     0.000      |     2.456      |     0.000      |  Neg. p = 0.069   |
|      503       |       1        |     5.000      |     3.000      |     6.767      |     1.327      |  Neg. p = 0.026   |
|      505       |       1        |     4.000      |     1.000      |     4.779      |     0.462      |  Neg. p = 0.024   |
|      510       |       1        |     2.000      |     0.000      |     3.564      |     0.000      |  Neg. p = 0.035   |
|      516       |       1        |     4.000      |     0.000      |     3.744      |     0.000      |  Neg. p = 0.016   |
|      534       |       1        |     3.000      |     0.000      |     5.524      |     0.000      |  Neg. p = 0.006   |
|      537       |       1        |     5.000      |     0.000      |     3.922      |     0.000      |  Neg. p = 0.020   |
|      539       |       1        |     3.000      |     2.000      |     5.404      |     0.818      |  Neg. p = 0.047   |
|      540       |       1        |     3.000      |     0.000      |     2.782      |     0.000      |  Neg. p = 0.046   |
|      541       |       1        |     7.500      |     2.500      |     7.661      |     1.237      |  Neg. p = 0.010   |
|      545       |       1        |     7.000      |     0.000      |     5.897      |     0.000      |  Neg. p = 0.002   |
|      550       |       1        |     3.000      |     1.000      |     4.697      |     0.424      |  Neg. p = 0.032   |
|      558       |       1        |     0.000      |     11.000     |     0.000      |     4.710      |  Pos. p = 0.096   |
|      560       |       1        |     0.000      |     11.000     |     0.000      |     4.820      |  Pos. p = 0.056   |
|      562       |       1        |     2.000      |     1.000      |     3.770      |     0.405      |  Neg. p = 0.083   |
|      571       |       1        |     6.000      |     0.000      |     4.613      |     0.000      |  Neg. p = 0.009   |
|      578       |       1        |     3.000      |     0.000      |     3.589      |     0.000      |  Neg. p = 0.022   |
|      591       |       1        |     2.000      |     1.000      |     3.548      |     0.410      |  Neg. p = 0.093   |
|      597       |       1        |     7.000      |     0.000      |     4.983      |     0.000      |  Neg. p = 0.005   |
|      600       |       1        |     6.000      |     0.000      |     4.896      |     0.000      |  Neg. p = 0.008   |
|      605       |       1        |     5.000      |     2.000      |     8.518      |     1.032      |  Neg. p = 0.009   |
|      606       |       1        |     5.000      |     5.000      |     6.471      |     2.258      |  Neg. p = 0.089   |
|      607       |       1        |     3.250      |     4.000      |     2.711      |     2.918      |  Neg. p = 0.671   |
|      608       |       1        |     1.810      |     1.762      |     2.258      |     1.097      |  Pos. p = 0.874   |
|      614       |       1        |     6.000      |     3.000      |     5.392      |     1.625      |  Neg. p = 0.075   |
|      615       |       1        |     3.000      |     0.000      |     3.000      |     0.000      |  Neg. p = 0.037   |
|      619       |       1        |     3.000      |     0.000      |     2.419      |     0.000      |  Neg. p = 0.071   |
|      622       |       1        |     5.000      |     1.000      |     4.206      |     0.657      |  Neg. p = 0.062   |
|      625       |       1        |     5.000      |     1.000      |     4.261      |     0.608      |  Neg. p = 0.049   |
|      634       |       1        |     3.000      |     3.000      |     5.466      |     1.307      |  Neg. p = 0.090   |
|      643       |       1        |     2.000      |     0.000      |     3.873      |     0.000      |  Neg. p = 0.030   |
|      646       |       1        |     8.000      |     1.000      |     8.322      |     0.490      |  Neg. p = 0.001   |
|      647       |       1        |     4.000      |     0.000      |     4.000      |     0.000      |  Neg. p = 0.012   |
|      649       |       1        |     7.000      |     0.000      |     5.421      |     0.000      |  Neg. p = 0.003   |
|      653       |       1        |     4.000      |     1.000      |     7.421      |     0.410      |  Neg. p = 0.005   |
|      655       |       1        |     5.000      |     5.000      |     7.183      |     2.207      |  Neg. p = 0.062   |
|      657       |       1        |     2.000      |     0.000      |     3.558      |     0.000      |  Neg. p = 0.035   |
|      664       |       1        |     2.000      |     14.000     |     2.827      |     7.019      |  Pos. p = 0.169   |
|      665       |       1        |     5.000      |     3.000      |     5.396      |     1.447      |  Neg. p = 0.065   |
|      670       |       1        |     2.000      |     0.000      |     3.688      |     0.000      |  Neg. p = 0.033   |
|      672       |       1        |     7.000      |     1.000      |     7.000      |     0.507      |  Neg. p = 0.003   |
|      676       |       1        |     7.000      |     0.000      |     5.879      |     0.000      |  Neg. p = 0.002   |
|      678       |       1        |     4.000      |     5.000      |     6.577      |     2.181      |  Neg. p = 0.099   |
|      679       |       1        |     5.500      |     1.500      |     5.464      |     0.752      |  Neg. p = 0.027   |
|      682       |       1        |     7.000      |     3.000      |     7.160      |     1.571      |  Neg. p = 0.022   |
|      686       |       1        |     4.000      |     0.000      |     3.862      |     0.000      |  Neg. p = 0.014   |
|      688       |       1        |     4.000      |     1.000      |     4.000      |     0.520      |  Neg. p = 0.050   |
|      689       |       1        |     6.000      |     0.000      |     4.146      |     0.000      |  Neg. p = 0.013   |
|      690       |       1        |     3.000      |     2.000      |     5.406      |     0.819      |  Neg. p = 0.047   |
|      692       |       1        |     9.000      |     2.000      |     7.177      |     1.166      |  Neg. p = 0.009   |
|      697       |       1        |     5.000      |     0.000      |     4.944      |     0.000      |  Neg. p = 0.004   |
|      703       |       1        |     5.000      |     2.000      |     4.497      |     1.215      |  Neg. p = 0.099   |
|      705       |       1        |     6.000      |     2.000      |     6.000      |     1.000      |  Neg. p = 0.020   |
|      710       |       1        |     4.500      |     4.500      |     6.537      |     2.025      |  Neg. p = 0.090   |
|      715       |       1        |     3.000      |     2.000      |     5.249      |     0.887      |  Neg. p = 0.060   |
|      720       |       1        |     5.000      |     0.000      |     5.000      |     0.000      |  Neg. p = 0.005   |
|      724       |       1        |     6.000      |     0.000      |     4.840      |     0.000      |  Neg. p = 0.005   |
|      726       |       1        |     3.000      |     2.000      |     5.073      |     0.995      |  Neg. p = 0.081   |
|      728       |       1        |     2.000      |     1.000      |     3.636      |     0.408      |  Neg. p = 0.089   |
|      729       |       1        |     4.000      |     3.000      |     5.131      |     1.406      |  Neg. p = 0.088   |
|      732       |       1        |     3.000      |     1.000      |     5.667      |     0.405      |  Neg. p = 0.019   |
|      733       |       1        |     5.000      |     3.000      |     6.461      |     1.348      |  Neg. p = 0.031   |
|      738       |       1        |     5.000      |     0.000      |     9.022      |     0.000      |  Neg. p = 0.000   |
|      740       |       1        |     4.000      |     1.000      |     7.487      |     0.406      |  Neg. p = 0.004   |
|      741       |       1        |     5.000      |     2.000      |     5.147      |     0.992      |  Neg. p = 0.041   |
|      742       |       1        |     2.000      |     2.000      |     11.067     |     1.015      |  Neg. p = 0.038   |
|      743       |       1        |     3.000      |     1.000      |     5.941      |     0.402      |  Neg. p = 0.017   |
|      753       |       1        |     5.000      |     0.000      |     5.000      |     0.000      |  Neg. p = 0.004   |
|      754       |       1        |     2.000      |     0.000      |     3.644      |     0.000      |  Neg. p = 0.048   |
|      755       |       1        |     3.000      |     0.000      |     3.000      |     0.000      |  Neg. p = 0.037   |
|      757       |       1        |     4.000      |     2.000      |     6.835      |     0.880      |  Neg. p = 0.018   |
|      763       |       1        |     3.000      |     0.000      |     5.851      |     0.000      |  Neg. p = 0.007   |
|      765       |       1        |     5.000      |     0.000      |     8.987      |     0.000      |  Neg. p = 0.000   |
|      771       |       1        |     5.000      |     1.000      |     5.151      |     0.493      |  Neg. p = 0.016   |
|      777       |       1        |     6.000      |     5.000      |     7.735      |     2.248      |  Neg. p = 0.040   |
|      778       |       1        |     5.000      |     4.000      |     9.849      |     1.611      |  Neg. p = 0.010   |
|      782       |       1        |     2.000      |     0.000      |     3.796      |     0.000      |  Neg. p = 0.038   |
|      791       |       1        |     3.000      |     3.000      |     5.371      |     1.258      |  Neg. p = 0.087   |
|      792       |       1        |     5.000      |     3.000      |     5.704      |     1.413      |  Neg. p = 0.052   |
|      802       |       1        |     5.000      |     1.000      |     6.327      |     0.457      |  Neg. p = 0.006   |
|      805       |       1        |     4.000      |     0.000      |     4.000      |     0.000      |  Neg. p = 0.015   |
|      806       |       1        |     5.000      |     2.000      |     9.463      |     0.814      |  Neg. p = 0.003   |
|      810       |       1        |     2.000      |     0.000      |     3.964      |     0.000      |  Neg. p = 0.028   |
|      815       |       1        |     5.000      |     1.000      |     4.026      |     0.571      |  Neg. p = 0.048   |
|      817       |       1        |     4.000      |     0.000      |     7.215      |     0.000      |  Neg. p = 0.002   |
|      819       |       1        |     2.000      |     0.000      |     4.044      |     0.000      |  Neg. p = 0.039   |
|      823       |       1        |     6.000      |     2.000      |     4.641      |     1.282      |  Neg. p = 0.091   |
|      824       |       1        |     3.000      |     0.000      |     3.000      |     0.000      |  Neg. p = 0.037   |
|      842       |       1        |     5.000      |     0.000      |     9.098      |     0.000      |  Neg. p = 0.000   |
|      843       |       1        |     4.000      |     0.000      |     8.020      |     0.000      |  Neg. p = 0.001   |
|      845       |       1        |     2.000      |     0.000      |     4.004      |     0.000      |  Neg. p = 0.028   |
|      849       |       1        |     3.000      |     0.000      |     6.098      |     0.000      |  Neg. p = 0.004   |
|      852       |       1        |     4.000      |     0.000      |     7.153      |     0.000      |  Neg. p = 0.001   |
|      853       |       1        |     3.000      |     0.000      |     4.850      |     0.000      |  Neg. p = 0.010   |
|      856       |       1        |     4.000      |     0.000      |     4.000      |     0.000      |  Neg. p = 0.012   |
|      860       |       1        |     4.000      |     0.000      |     2.883      |     0.000      |  Neg. p = 0.046   |
|      862       |       1        |     7.000      |     0.000      |     7.000      |     0.000      |  Neg. p = 0.000   |
|      865       |       1        |     3.000      |     0.000      |     5.594      |     0.000      |  Neg. p = 0.007   |
|      867       |       1        |     4.000      |     1.000      |     6.924      |     0.441      |  Neg. p = 0.007   |
|      868       |       1        |     2.000      |     0.000      |     3.188      |     0.000      |  Neg. p = 0.062   |
|      872       |       1        |     3.000      |     0.000      |     2.272      |     0.000      |  Neg. p = 0.098   |
|      874       |       1        |     6.000      |     0.000      |     4.211      |     0.000      |  Neg. p = 0.012   |
|      875       |       1        |     3.000      |     0.000      |     6.070      |     0.000      |  Neg. p = 0.004   |
|      876       |       1        |     4.000      |     0.000      |     7.701      |     0.000      |  Neg. p = 0.001   |
|      877       |       1        |     6.000      |     0.000      |     4.689      |     0.000      |  Neg. p = 0.015   |
|      879       |       1        |     5.000      |     0.000      |     9.034      |     0.000      |  Neg. p = 0.000   |
|      882       |       1        |     4.000      |     0.000      |     4.000      |     0.000      |  Neg. p = 0.014   |
|      885       |       1        |     2.000      |     0.000      |     2.605      |     0.000      |  Neg. p = 0.065   |
|      889       |       1        |     4.000      |     0.000      |     4.919      |     0.000      |  Neg. p = 0.005   |
|      891       |       1        |     3.000      |     2.000      |     5.758      |     0.808      |  Neg. p = 0.040   |
|      893       |       1        |     3.000      |     0.000      |     4.171      |     0.000      |  Neg. p = 0.014   |
|      894       |       1        |     2.000      |     0.000      |     3.802      |     0.000      |  Neg. p = 0.043   |
|      897       |       1        |     3.000      |     0.000      |     2.937      |     0.000      |  Neg. p = 0.039   |
|      898       |       1        |     2.000      |     0.000      |     3.237      |     0.000      |  Neg. p = 0.049   |
|      901       |       1        |     4.000      |     0.000      |     7.407      |     0.000      |  Neg. p = 0.002   |
|      904       |       1        |     3.000      |     1.000      |     4.280      |     0.435      |  Neg. p = 0.042   |
|      908       |       1        |     4.000      |     0.000      |     3.037      |     0.000      |  Neg. p = 0.038   |
|      910       |       1        |     2.000      |     0.000      |     3.708      |     0.000      |  Neg. p = 0.032   |
|      913       |       1        |     2.000      |     0.000      |     4.029      |     0.000      |  Neg. p = 0.034   |
|      916       |       1        |     2.000      |     0.000      |     3.195      |     0.000      |  Neg. p = 0.048   |
|      917       |       1        |     4.000      |     2.000      |     4.901      |     0.916      |  Neg. p = 0.050   |
|      919       |       1        |     3.000      |     1.000      |     3.137      |     0.489      |  Neg. p = 0.099   |
|      922       |       1        |     2.000      |     1.000      |     4.057      |     0.400      |  Neg. p = 0.072   |
|      923       |       1        |     5.000      |     0.000      |     5.041      |     0.000      |  Neg. p = 0.004   |
|      924       |       1        |     3.000      |     0.000      |     2.362      |     0.000      |  Neg. p = 0.076   |
|      925       |       1        |     3.000      |     0.000      |     5.563      |     0.000      |  Neg. p = 0.006   |
|      926       |       1        |     3.000      |     0.000      |     5.353      |     0.000      |  Neg. p = 0.007   |
|      930       |       1        |     2.000      |     0.000      |     3.887      |     0.000      |  Neg. p = 0.029   |
|      931       |       1        |     3.000      |     0.000      |     3.000      |     0.000      |  Neg. p = 0.037   |
|      932       |       1        |     4.000      |     0.000      |     2.754      |     0.000      |  Neg. p = 0.057   |
|      933       |       1        |     2.000      |     0.000      |     2.463      |     0.000      |  Neg. p = 0.073   |
|      936       |       1        |     4.000      |     0.000      |     7.762      |     0.000      |  Neg. p = 0.001   |
|      940       |       1        |     4.000      |     0.000      |     4.790      |     0.000      |  Neg. p = 0.006   |
|      947       |       1        |     5.000      |     0.000      |     5.000      |     0.000      |  Neg. p = 0.004   |
|      950       |       1        |     3.000      |     0.000      |     2.746      |     0.000      |  Neg. p = 0.049   |
|      953       |       1        |     2.000      |     1.000      |     3.180      |     0.460      |  Neg. p = 0.129   |
|      968       |       1        |     3.000      |     1.000      |     4.937      |     0.445      |  Neg. p = 0.032   |
|      970       |       1        |     6.000      |     4.000      |     6.065      |     1.989      |  Neg. p = 0.073   |
|      973       |       1        |     2.000      |     0.000      |     4.059      |     0.000      |  Neg. p = 0.027   |
|      976       |       1        |     2.000      |     1.000      |     3.758      |     0.446      |  Neg. p = 0.096   |
|      977       |       1        |     5.000      |     0.000      |     3.986      |     0.000      |  Neg. p = 0.013   |
|      978       |       1        |     5.000      |     3.000      |     5.059      |     1.556      |  Neg. p = 0.094   |
|      980       |       1        |     3.000      |     0.000      |     3.000      |     0.000      |  Neg. p = 0.037   |
|      985       |       1        |     4.000      |     4.000      |     7.439      |     1.721      |  Neg. p = 0.046   |
|      988       |       1        |     0.667      |     14.333     |     1.019      |     6.111      |  Pos. p = 0.095   |
|      994       |       1        |     6.000      |     2.000      |     5.606      |     1.039      |  Neg. p = 0.028   |

### Ancestor sampling analysis

>Generating 100 ancestral sequence samples to obtain confidence intervals
