# Supplementary material for: Variation in selection constraints on teleost TLRs with emphasis on their repertoire in the Walking catfish, Clarias batrachus
Source: Sci Rep. 2020 Dec 7;10:21394. doi: 10.1038/s41598-020-78347-6 (PMC7721727; doi:10.1038/s41598-020-78347-6)
Supplement: Supplementary file 34 — Supplementary Information 34. [file 41598_2020_78347_MOESM34_ESM.zip › T22/slac/result.json]

{
  "MLE": {
    "content": {
      "0": {
        "by-branch": {
          "AVERAGED": [
            [
              764.7852517172327,
              2053.725580579834,
              298.580586080586,
              311.4578754578755,
              0.2713437333479886,
              0.3904110146085578,
              0.1516550596647585,
              -0.09223393521390749,
              1.000000000000022,
              -2.242650509742816e-14,
              0.269724566991677
            ],
            [
              744.7422298124537,
              1993.068075666464,
              160.2969551282051,
              182.4415064102564,
              0.2720211215225805,
              0.2152381706198831,
              0.0915380205210751,
              -0.04778666832770616,
              0.9999999999999826,
              2.298161660974074e-14,
              0.1292984291225047
            ],
            [
              734.2637253536003,
              2001.159377033605,
              24.43028846153846,
              29.85817307692308,
              0.268427843836227,
              0.03327181722040475,
              0.01492043733227435,
              -0.007089330961759885,
              0.9986318124943815,
              0.003278956856034076,
              0.01535699464675049
            ],
            [
              736.6922776687713,
              2000.159011011251,
              22.43028846153846,
              24.85817307692308,
              0.2691751213212891,
              0.03044729684491613,
              0.0124280984362114,
              -0.006961005764343053,
              0.9991589148009186,
              0.002212661811686778,
              0.01305106018672806
            ],
            [
              747.8107464073734,
              2020.565184484732,
              59,
              66,
              0.2701261552170743,
              0.07889696729212217,
              0.03266412808989916,
              -0.01786023178662328,
              0.9999995472321735,
              0.000001134579639239242,
              0.04936864509672011
            ],
            [
              733.745641039534,
              1974.403477874442,
              51.63028846153846,
              61.94150641025641,
              0.2709398961508372,
              0.0703653767378996,
              0.03137226362513298,
              -0.01506344949376471,
              0.9999902662894657,
              0.00002264535177887161,
              0.03836500654601186
            ],
            [
              733.0986651358361,
              1974.59510030399,
              49.46362179487179,
              87.10817307692308,
              0.2707465203387779,
              0.06747198453254127,
              0.04411444810306311,
              -0.009023261858746464,
              0.9923954311663534,
              0.01235080924664045,
              0.04815055542887429
            ],
            [
              749.1732426599516,
              2019.092503965053,
              57,
              69,
              0.2706290910015859,
              0.07608387053122798,
              0.03417376859381094,
              -0.01619031294031552,
              0.9999959891499376,
              0.000009293882667793518,
              0.05148505082081462
            ],
            [
              752.461502827708,
              2022.094892195399,
              33,
              33,
              0.2712006518149873,
              0.04385606423184157,
              0.01631970889564521,
              -0.01063758353044518,
              0.9999773296573184,
              0.00006466171475993931,
              0.03743792842178063
            ],
            [
              785.2199483265038,
              2097.405478551517,
              145.25,
              202.75,
              0.2723974960482199,
              0.1849800177766285,
              0.09666704987345633,
              -0.03411622785302437,
              0.999999997894417,
              4.100773276505265e-9,
              0.1919700244285651
            ],
            [
              792.0819851525222,
              2111.009785078363,
              231.0833333333333,
              355.9166666666666,
              0.2728408358546404,
              0.2917416854125728,
              0.1686001974895889,
              -0.04757085125648985,
              0.9999999999108687,
              1.562785456599158e-10,
              0.2966988266850537
            ],
            [
              774.781352760253,
              2035.642406763965,
              37.27403846153846,
              67.2973901098901,
              0.2756813274633778,
              0.04810910630301718,
              0.03305953436923724,
              -0.005813807840160634,
              0.9720053979398598,
              0.04422189864411863,
              0.03509991356152884
            ],
            [
              772.1458270540476,
              2037.271966979191,
              43.41826923076923,
              64.19162087912088,
              0.2748419365371587,
              0.056230659688238,
              0.0315086163848327,
              -0.009550385207935184,
              0.9985374457701756,
              0.002759593263034876,
              0.0355205851959056
            ],
            [
              794.8049658340411,
              2106.617691175801,
              198.8333333333333,
              292.1666666666667,
              0.2739362925679894,
              0.2501661940733906,
              0.1386899331048506,
              -0.04306445145831529,
              0.9999999998574249,
              2.608281368665644e-10,
              0.2257448904816706
            ],
            [
              791.7905884023193,
              2125.87736626094,
              107.25,
              175.75,
              0.271377895190854,
              0.1354524814653453,
              0.08267174898668526,
              -0.02038975179121807,
              0.9999682228337625,
              0.00005356272247170057,
              0.1645466620566902
            ],
            [
              778.5257033707253,
              2086.307039426234,
              258.7422161172161,
              461.7248168498168,
              0.2717525849731264,
              0.3323489706209558,
              0.2213120159805425,
              -0.04289474280574147,
              0.9999998794990312,
              1.835747827083622e-7,
              0.3240441690528199
            ],
            [
              792.4033972708962,
              2130.20261446724,
              117.5,
              177.5,
              0.2711290519790716,
              0.1482830593668324,
              0.08332540707372688,
              -0.02509382392016198,
              0.9999991431767034,
              0.000001559795467787062,
              0.1538938341448476
            ],
            [
              745.8427258872847,
              2012.572196853775,
              166.2819444444444,
              278.9565170940172,
              0.2703881565236511,
              0.222945050843834,
              0.1386069615440906,
              -0.03258069046432094,
              0.9999991615716863,
              0.000001374961511646511,
              0.1752749778621311
            ],
            [
              749.2947735806889,
              2025.307131544665,
              106.9524954212454,
              203.2288232600732,
              0.2700548760514299,
              0.142737543610703,
              0.100344693451543,
              -0.01637680365305755,
              0.9984585153321747,
              0.002273256010175917,
              0.1210459444635046
            ],
            [
              789.8752846004777,
              2128.450077857322,
              10,
              33,
              0.270660459851964,
              0.01266022648760056,
              0.01550423960764003,
              0.00109867216473394,
              0.3567117574866109,
              0.7645232790471663,
              0.01933099713456271
            ],
            [
              792.9427159044567,
              2125.473853248142,
              2,
              13,
              0.2717030612715779,
              0.002522250296124776,
              0.006116283190279403,
              0.001388412687734386,
              0.1824578353603053,
              0.9432576164450469,
              0.01070842534584296
            ],
            [
              749.6599461117993,
              2004.242681173039,
              76.48672161172162,
              128.0398351648352,
              0.2722173030681601,
              0.1020285557584197,
              0.06388439701817758,
              -0.01473548949539139,
              0.9994021865142615,
              0.000992737257870635,
              0.0712303621181251
            ],
            [
              749.3591954597343,
              1998.658797815172,
              93.28125,
              120.3790064102564,
              0.2726907892501451,
              0.1244813576255265,
              0.06022989343746334,
              -0.02482101603168588,
              0.9999999013517737,
              2.089207379318836e-7,
              0.07448327019956807
            ],
            [
              766.3799514815779,
              2044.635070655967,
              13.5,
              53.5,
              0.2726345983376529,
              0.01761528335116489,
              0.02616603851113439,
              0.003303246604426081,
              0.1213398007696544,
              0.9275173725604604,
              0.02849743107486563
            ],
            [
              752.5148591896543,
              2002.17205912772,
              97.51041666666666,
              139.9831730769231,
              0.2731761835386025,
              0.1295793903281468,
              0.06991565606899396,
              -0.02304872773361341,
              0.9999981403790446,
              0.000003536049902108651,
              0.08164964891664704
            ],
            [
              764.7708428557623,
              2046.997398201447,
              4,
              10,
              0.2719892883377232,
              0.005230324923297854,
              0.004885204059754203,
              -0.0001333238175213086,
              0.6744799562487918,
              0.5546168180063707,
              0.007917219253794927
            ],
            [
              750.1271109080596,
              2007.538113669159,
              133.15625,
              159.3373397435897,
              0.2720152918572858,
              0.1775115817888636,
              0.07936952163382362,
              -0.03791330951401872,
              0.9999999999927041,
              1.660072079801012e-11,
              0.1068822490011002
            ],
            [
              766.5204586867571,
              2044.829979102893,
              59.5,
              74.5,
              0.2726520494860163,
              0.07762349892387543,
              0.03643334690969496,
              -0.01591218871680582,
              0.9999924249234379,
              0.00001670166580391985,
              0.05212764409934392
            ],
            [
              755.4919591628789,
              1994.402540399855,
              95.33482142857142,
              203.4087683150183,
              0.2747348886595508,
              0.126189061673412,
              0.1019898261231843,
              -0.009348419077091401,
              0.9608972324264493,
              0.05095909987932645,
              0.1108156457260808
            ],
            [
              794.6165396402845,
              2123.61670147358,
              7,
              20,
              0.2722937044391237,
              0.008809280515566459,
              0.009417895416871595,
              0.0002351143341761268,
              0.5386707909829497,
              0.6322573158996884,
              0.01211658610183095
            ],
            [
              777.6514046928595,
              2086.576865716965,
              136.4895833333333,
              252.0873397435898,
              0.2715046886195248,
              0.1755151247842742,
              0.1208138285655585,
              -0.02113168575310049,
              0.9997662511640381,
              0.0003489773164789822,
              0.1449712464105681
            ]
          ],
          "NAMES": [
            [
              "CBTLR22_3030_BP"
            ],
            [
              "DRTLR22_3030_BP"
            ],
            [
              "MATLR22_3030_BP"
            ],
            [
              "CITLR22_3030_BP"
            ],
            [
              "Node9"
            ],
            [
              "CCTLR22_3030_BP"
            ],
            [
              "CATLR22_3030_BP"
            ],
            [
              "Node12"
            ],
            [
              "Node8"
            ],
            [
              "Node6"
            ],
            [
              "Node4"
            ],
            [
              "SSTLR22_3030_BP"
            ],
            [
              "OMTLR22_3030_BP"
            ],
            [
              "Node15"
            ],
            [
              "Node3"
            ],
            [
              "GMTLR22_3030_BP"
            ],
            [
              "Node2"
            ],
            [
              "SATLR22_3030_BP"
            ],
            [
              "MMTLR22_3030_BP"
            ],
            [
              "Node19"
            ],
            [
              "Node1"
            ],
            [
              "SLTLR22_3030_BP"
            ],
            [
              "TOTLR22_3030_BP"
            ],
            [
              "Node25"
            ],
            [
              "LCTLR22_3030_BP"
            ],
            [
              "Node24"
            ],
            [
              "SMTLR22_3030_BP"
            ],
            [
              "Node23"
            ],
            [
              "LMTLR22_3030_BP"
            ],
            [
              "Node22"
            ],
            [
              "ECTLR22_3030_BP"
            ]
          ],
          "RESOLVED": [
            [
              764.7733315550514,
              2053.738040257002,
              293.7083333333334,
              299.7916666666667,
              0.2713394521673935,
              0.3840462542491142,
              0.1459736640166392,
              -0.0919699442423458,
              0.9999999999999848,
              1.521005543736464e-14,
              0.269724566991677
            ],
            [
              744.7168491995496,
              1993.075869378821,
              157.5,
              171.25,
              0.2720135984532284,
              0.2114897765094036,
              0.08592246920001756,
              -0.04850797078583824,
              1.00000000000002,
              -1.887379141862766e-14,
              0.1292984291225047
            ],
            [
              734.2644543497071,
              2001.157819741818,
              21,
              20,
              0.2684281916193606,
              0.02860004985342565,
              0.009994214250718279,
              -0.007187629879157043,
              0.9997523308930403,
              0.0007730693381599041,
              0.01535699464675049
            ],
            [
              736.6929147751316,
              2000.157669982214,
              19,
              15,
              0.2691754233417343,
              0.02579093624892479,
              0.007499408784175192,
              -0.007066209341435064,
              0.9999097557649895,
              0.0003393823746109526,
              0.01305106018672806
            ],
            [
              747.8107464073734,
              2020.565184484732,
              59,
              66,
              0.2701261552170743,
              0.07889696729212217,
              0.03266412808989916,
              -0.01786023178662328,
              0.9999995472321735,
              0.000001134579639239242,
              0.04936864509672011
            ],
            [
              733.7370209315073,
              1974.402957931497,
              48.66666666666667,
              50.33333333333333,
              0.2709376275444825,
              0.06632712440334886,
              0.02549293857727277,
              -0.0157746752363999,
              0.9999989807638616,
              0.000002740737275575,
              0.03836500654601186
            ],
            [
              733.0878463447893,
              1974.594447742089,
              46.5,
              75.5,
              0.2707436717910848,
              0.06343032452638685,
              0.03823569953127986,
              -0.009732948483250988,
              0.9969806735246226,
              0.005301260950250519,
              0.04815055542887429
            ],
            [
              749.1732426599516,
              2019.092503965053,
              57,
              69,
              0.2706290910015859,
              0.07608387053122798,
              0.03417376859381094,
              -0.01619031294031552,
              0.9999959891499376,
              0.000009293882667793518,
              0.05148505082081462
            ],
            [
              752.461502827708,
              2022.094892195399,
              33,
              33,
              0.2712006518149873,
              0.04385606423184157,
              0.01631970889564521,
              -0.01063758353044518,
              0.9999773296573184,
              0.00006466171475993931,
              0.03743792842178063
            ],
            [
              785.2199483265038,
              2097.405478551517,
              145.25,
              202.75,
              0.2723974960482199,
              0.1849800177766285,
              0.09666704987345633,
              -0.03411622785302437,
              0.999999997894417,
              4.100773276505265e-9,
              0.1919700244285651
            ],
            [
              792.0819851525222,
              2111.009785078363,
              231.0833333333333,
              355.9166666666666,
              0.2728408358546404,
              0.2917416854125728,
              0.1686001974895889,
              -0.04757085125648985,
              0.9999999999108687,
              1.562785456599158e-10,
              0.2966988266850537
            ],
            [
              774.7798357898914,
              2035.632812305613,
              34.375,
              57.375,
              0.2756818776470161,
              0.0443674427393358,
              0.02818533856064911,
              -0.00625131695162543,
              0.9849937365830167,
              0.02555374732116056,
              0.03509991356152884
            ],
            [
              772.1421916722436,
              2037.264733902841,
              40,
              54,
              0.2748417057860659,
              0.05180392993856638,
              0.02650612809487493,
              -0.009772806784461338,
              0.9994298139150194,
              0.001184075781326288,
              0.0355205851959056
            ],
            [
              794.8049658340411,
              2106.617691175801,
              198.8333333333333,
              292.1666666666667,
              0.2739362925679894,
              0.2501661940733906,
              0.1386899331048506,
              -0.04306445145831529,
              0.9999999998574249,
              2.608281368665644e-10,
              0.2257448904816706
            ],
            [
              791.7905884023193,
              2125.87736626094,
              107.25,
              175.75,
              0.271377895190854,
              0.1354524814653453,
              0.08267174898668526,
              -0.02038975179121807,
              0.9999682228337625,
              0.00005356272247170057,
              0.1645466620566902
            ],
            [
              778.4138909877089,
              2086.370464263531,
              256.7422161172161,
              450.4748168498168,
              0.2717181450536937,
              0.3298273824371796,
              0.2159131489664901,
              -0.04400626586403132,
              0.9999999536045393,
              7.187283623810714e-8,
              0.3240441690528199
            ],
            [
              792.4033972708962,
              2130.20261446724,
              117.5,
              177.5,
              0.2711290519790716,
              0.1482830593668324,
              0.08332540707372688,
              -0.02509382392016198,
              0.9999991431767034,
              0.000001559795467787062,
              0.1538938341448476
            ],
            [
              745.8203092593502,
              2012.555724636938,
              163.1025641025641,
              269.1858974358975,
              0.2703838418309692,
              0.2186888209903213,
              0.1337532641410256,
              -0.03281149845933321,
              0.9999994998163557,
              8.341111481513508e-7,
              0.1752749778621311
            ],
            [
              749.2613717405562,
              2025.307448729239,
              103.7678571428571,
              196.0535714285714,
              0.270046057683907,
              0.1384935365102319,
              0.09680188138921007,
              -0.01610592463881399,
              0.9984467231027674,
              0.002303517781045983,
              0.1210459444635046
            ],
            [
              789.8752846004777,
              2128.450077857322,
              10,
              33,
              0.270660459851964,
              0.01266022648760056,
              0.01550423960764003,
              0.00109867216473394,
              0.3567117574866109,
              0.7645232790471663,
              0.01933099713456271
            ],
            [
              792.9427159044567,
              2125.473853248142,
              2,
              13,
              0.2717030612715779,
              0.002522250296124776,
              0.006116283190279403,
              0.001388412687734386,
              0.1824578353603053,
              0.9432576164450469,
              0.01070842534584296
            ],
            [
              749.6347300912385,
              2004.262484462608,
              74.57886904761905,
              116.7425595238095,
              0.2722086816201981,
              0.0994869448465148,
              0.05824714099516316,
              -0.0159313697434486,
              0.999840234418608,
              0.0002829629432727909,
              0.0712303621181251
            ],
            [
              749.3328278881406,
              1998.676233275407,
              91.37339743589743,
              110.0817307692308,
              0.2726820804480397,
              0.1219396695770248,
              0.0550773201464602,
              -0.0258296284466705,
              0.9999999856632046,
              3.246832080971984e-8,
              0.07448327019956807
            ],
            [
              766.3799514815779,
              2044.635070655967,
              13.5,
              53.5,
              0.2726345983376529,
              0.01761528335116489,
              0.02616603851113439,
              0.003303246604426081,
              0.1213398007696544,
              0.9275173725604604,
              0.02849743107486563
            ],
            [
              752.4861403768667,
              2002.184883756668,
              95.51923076923077,
              128.2692307692308,
              0.2731673342422283,
              0.1269381928036468,
              0.06406462850152041,
              -0.02428871882116959,
              0.9999997118121866,
              5.849176040184645e-7,
              0.08164964891664704
            ],
            [
              764.7708428557623,
              2046.997398201447,
              4,
              10,
              0.2719892883377232,
              0.005230324923297854,
              0.004885204059754203,
              -0.0001333238175213086,
              0.6744799562487918,
              0.5546168180063707,
              0.007917219253794927
            ],
            [
              750.090924182529,
              2007.553826367503,
              130.3942307692308,
              148.8942307692308,
              0.2720041890939425,
              0.1738378996004227,
              0.07416699309061223,
              -0.03850391893220523,
              0.9999999999986657,
              3.17534887273041e-12,
              0.1068822490011002
            ],
            [
              766.5204586867571,
              2044.829979102893,
              59.5,
              74.5,
              0.2726520494860163,
              0.07762349892387543,
              0.03643334690969496,
              -0.01591218871680582,
              0.9999924249234379,
              0.00001670166580391985,
              0.05212764409934392
            ],
            [
              755.4658839891129,
              1994.396082229048,
              91.76923076923077,
              193.7692307692308,
              0.2747286566634806,
              0.1214736928749959,
              0.09715684486938196,
              -0.009393854004957371,
              0.9647627192746272,
              0.04642313712746671,
              0.1108156457260808
            ],
            [
              794.6165396402845,
              2123.61670147358,
              7,
              20,
              0.2722937044391237,
              0.008809280515566459,
              0.009417895416871595,
              0.0002351143341761268,
              0.5386707909829497,
              0.6322573158996884,
              0.01211658610183095
            ],
            [
              777.6367270368879,
              2086.561290835702,
              132.9775641025641,
              242.8108974358975,
              0.2715024318096851,
              0.1710021652517142,
              0.1163689264735894,
              -0.02110539444837573,
              0.9998112255114153,
              0.0002853727116769456,
              0.1449712464105681
            ]
          ]
        },
        "by-site": {
          "AVERAGED": [
            [
              0,
              3.542416014651617,
              0,
              0,
              0,
              null,
              0,
              null,
              1,
              1,
              2.549356046397115
            ],
            [
              0.6984267666196814,
              1.799128346561188,
              0,
              0,
              0.2796441860016333,
              0,
              0,
              0,
              1,
              1,
              2.178630876966893
            ],
            [
              0.4064827177154692,
              2.091072395465401,
              0,
              0,
              0.1627522514198998,
              0,
              0,
              0,
              1,
              1,
              2.178630876966893
            ],
            [
              0.83251837106029,
              1.66503674212058,
              0,
              0,
              0.3333333333333333,
              0,
              0,
              0,
              1,
              1,
              2.178630876966893
            ],
            [
              0.83251837106029,
              1.66503674212058,
              0,
              0,
              0.3333333333333333,
              0,
              0,
              0,
              1,
              1,
              2.178630876966893
            ],
            [
              0.83251837106029,
              1.66503674212058,
              0,
              0,
              0.3333333333333333,
              0,
              0,
              0,
              1,
              1,
              2.178630876966893
            ],
            [
              0.83251837106029,
              1.66503674212058,
              0,
              0,
              0.3333333333333333,
              0,
              0,
              0,
              1,
              1,
              2.178630876966893
            ],
            [
              0.83251837106029,
              1.66503674212058,
              0,
              0,
              0.3333333333333333,
              0,
              0,
              0,
              1,
              1,
              2.178630876966893
            ],
            [
              0.4211385148929535,
              1.669933880572447,
              0,
              0,
              0.201398342690676,
              0,
              0,
              0,
              1,
              1,
              2.178630876966893
            ],
            [
              0.4719004682162243,
              2.025654644964646,
              0,
              0,
              0.1889449669101456,
              0,
              0,
              0,
              1,
              1,
              2.178630876966893
            ],
            [
              0.5269543670700848,
              1.564118028395315,
              0,
              0,
              0.2520019719129825,
              0,
              0,
              0,
              1,
              1,
              2.178630876966893
            ],
            [
              0,
              2.497555113180869,
              0,
              0,
              0,
              null,
              0,
              null,
              1,
              1,
              2.178630876966893
            ],
            [
              0.7703559107438736,
              2.463519198725327,
              1,
              7,
              0.2382144902529392,
              1.298101288058369,
              2.841463546791897,
              0.6366407020300702,
              0.3971308393673034,
              0.8865873077702928,
              2.424228067436115
            ],
            [
              1.089470913567024,
              2.269489190187638,
              2,
              3,
              0.3243476790180413,
              1.835753460780173,
              1.321883361670458,
              -0.2119726712236233,
              0.8032537251765922,
              0.5212288709225628,
              2.424228067436115
            ],
            [
              1.102077174002204,
              2.253834682780446,
              5.8125,
              7.6875,
              0.3283987247086929,
              5.27413155549883,
              3.410853537188586,
              -0.7686067343824062,
              0.8555468967133427,
              0.3012666479293643,
              2.424228067436115
            ],
            [
              0.770816682612477,
              1.324832057462043,
              1,
              1,
              0.3678176919024451,
              1.297325320737438,
              0.7548126529453718,
              -0.2290189251992033,
              0.864710145523558,
              0.6003455293284481,
              2.368855182252658
            ],
            [
              0.795477385746994,
              1.590954771493988,
              0,
              1,
              0.3333333333333333,
              0,
              0.6285533805973308,
              0.2653405684342464,
              0.6666666666666667,
              1,
              2.368855182252658
            ],
            [
              0.2048931075864307,
              2.146283550949588,
              0,
              3,
              0.08714492245512902,
              0,
              1.3977649871438,
              0.5813421537795056,
              0.7606861459248546,
              1,
              2.404375767448564
            ],
            [
              0.8511580039576437,
              2.170613322435115,
              2.708333333333333,
              7.041666666666666,
              0.2816751871736483,
              3.181939570256462,
              3.244090780188768,
              0.02526730113900125,
              0.6392147109627268,
              0.6237796932048112,
              2.45974865263202
            ],
            [
              1.197545668930862,
              2.037407072933716,
              3,
              5,
              0.3701895404631521,
              2.50512366904414,
              2.454099657561494,
              -0.02074358753202199,
              0.6621623225146511,
              0.6193580333360654,
              2.45974865263202
            ],
            [
              0.6034673607709111,
              2.659658329019894,
              2,
              2,
              0.1849353712175269,
              3.314180898607443,
              0.7519762889006185,
              -0.9912289733254219,
              0.9782091777543584,
              0.1581157606879142,
              2.58487663159302
            ],
            [
              0.677378335747742,
              2.641254440304386,
              3,
              6,
              0.2041136761608064,
              4.428839603629146,
              2.271647861123346,
              -0.8345434037895864,
              0.9088255515913803,
              0.2727267889125886,
              2.58487663159302
            ],
            [
              0.781675291523215,
              2.656249325735589,
              3,
              7,
              0.2273683627613907,
              3.837910744439724,
              2.635294786592183,
              -0.4652508143517806,
              0.8261643418613618,
              0.4056705298006307,
              2.58487663159302
            ],
            [
              0.7992662215809986,
              2.410026169520839,
              1.5,
              5.5,
              0.2490474921503144,
              1.876721372051613,
              2.282132895301095,
              0.1568397958705028,
              0.6028533162416214,
              0.7090011204768355,
              2.58487663159302
            ],
            [
              1.118502005202788,
              2.338893710573938,
              3.59375,
              3.90625,
              0.3235099760489838,
              3.213002733373234,
              1.670127198316101,
              -0.5968855597206131,
              0.8857587486641246,
              0.3033769421647765,
              2.58487663159302
            ],
            [
              0.7211649572500904,
              2.307881718847188,
              4,
              10,
              0.2380831444232688,
              5.546581208344616,
              4.332977690466351,
              -0.4206604545572559,
              0.7756358983225051,
              0.436407370409487,
              2.884995498698777
            ],
            [
              0.9006385338242162,
              2.039134201335279,
              1.5,
              11.25,
              0.3063633195357711,
              1.665485034968274,
              5.517047378555664,
              1.271156638865486,
              0.1314087133899076,
              0.9640245044416161,
              3.029966745109345
            ],
            [
              0.5148864631689709,
              2.315602014527494,
              0.5,
              7.5,
              0.181907281102236,
              0.9710878723100443,
              3.238898546877624,
              0.73230568237476,
              0.3790958551618886,
              0.7993587525367434,
              3.09680879057691
            ],
            [
              0.902196467520223,
              2.016369377771501,
              2,
              7,
              0.3091232185066718,
              2.216812049261509,
              3.471586147443098,
              0.4051829425180088,
              0.4387095644852125,
              0.8197365075827813,
              3.09680879057691
            ],
            [
              0.9821938409442406,
              1.91598739176468,
              3,
              7,
              0.3389000763165481,
              3.05438689894036,
              3.653468718054974,
              0.1934513428589856,
              0.5440631116680607,
              0.7137268459669941,
              3.09680879057691
            ],
            [
              0.9776368302808178,
              1.882095918156198,
              4,
              10,
              0.3418630047913199,
              4.091498883947564,
              5.313225486295373,
              0.394511474542867,
              0.4482740071279948,
              0.7601777403011175,
              3.09680879057691
            ],
            [
              0.5862855056399031,
              2.179639320421127,
              1,
              11,
              0.2119672596000506,
              1.705653628446002,
              5.046706533939154,
              1.078869614313753,
              0.2424626934426705,
              0.9426503016413403,
              3.09680879057691
            ],
            [
              0.5750343698472321,
              2.185653693867817,
              5,
              9,
              0.2082938588409044,
              8.695132434133175,
              4.117761210410809,
              -1.478092944469342,
              0.9476158928348795,
              0.1483070569244931,
              3.09680879057691
            ],
            [
              0.6765915260420144,
              2.30917258385056,
              5,
              6,
              0.2266058205336113,
              7.389983184166445,
              2.598333291310328,
              -1.547286325018301,
              0.9784827525463751,
              0.08059210395204741,
              3.09680879057691
            ],
            [
              0.7147663112620447,
              2.099918360437879,
              1,
              7,
              0.2539418779121581,
              1.399058663291399,
              3.333462924977877,
              0.6246443976691616,
              0.357336410883148,
              0.9040198770291362,
              3.09680879057691
            ],
            [
              1.205322785508574,
              1.67281239691042,
              7,
              5,
              0.4187860225854759,
              5.807572945737038,
              2.988978327297602,
              -0.9101610105912787,
              0.925229931931768,
              0.1934427285851348,
              3.09680879057691
            ],
            [
              0.6379101693878277,
              2.237826545239086,
              7.083333333333333,
              12.08333333333333,
              0.2218249557211595,
              11.10396678599884,
              5.399584413296146,
              -1.842019562221668,
              0.958773298109094,
              0.1058184396589621,
              3.09680879057691
            ],
            [
              0.8876975743133861,
              1.901505161292325,
              4.892857142857142,
              15.03571428571428,
              0.3182621194872057,
              5.511851428276861,
              7.907269773328156,
              0.8246303970349054,
              0.3351983323621627,
              0.8219494839608934,
              2.904838766148345
            ],
            [
              0.8118507811168744,
              1.991363447436398,
              2,
              5,
              0.2896142481182636,
              2.46350689870443,
              2.510842511665462,
              0.01629543557207373,
              0.6705051310774652,
              0.6481569250502797,
              2.904838766148345
            ],
            [
              0.8459866439957571,
              1.94112059481208,
              4,
              7,
              0.3035357349068568,
              4.728207033041602,
              3.60616440766663,
              -0.3862667485888511,
              0.7818470964621278,
              0.4408143962357181,
              2.904838766148345
            ],
            [
              0.5579349365628501,
              2.203930934237911,
              4,
              4,
              0.2020137699160189,
              7.169294729313673,
              1.814938906596519,
              -1.843254050832134,
              0.9891240820046491,
              0.05814786855430887,
              2.904838766148345
            ],
            [
              0.8194186253860446,
              1.945442142909949,
              1,
              5,
              0.2963688568994594,
              1.220377434707296,
              2.570109842753335,
              0.4646496816880851,
              0.4280552187068961,
              0.8786414664569124,
              2.904838766148345
            ],
            [
              1.083823922492243,
              1.790668786892823,
              1.5,
              11,
              0.3770487637535541,
              1.38398864323899,
              6.142956240996,
              1.536732785129576,
              0.05858134381788694,
              0.9871066472708853,
              3.09680879057691
            ],
            [
              1.188671683411692,
              1.796911830175993,
              5.5,
              3.5,
              0.3981371406969291,
              4.627013562074645,
              1.947786163585557,
              -0.8651575152594326,
              0.9391797866829306,
              0.1799882527454915,
              3.09680879057691
            ],
            [
              0.7869808678490944,
              2.481292765684408,
              3,
              5,
              0.2407940570747891,
              3.812036762976629,
              2.015078619157165,
              -0.6480745353825741,
              0.8985354787801654,
              0.2986719698082142,
              2.77276462152409
            ],
            [
              0.85167112787965,
              2.456644596592836,
              2.5,
              6.5,
              0.2574334491655719,
              2.935405367355926,
              2.645885371052437,
              -0.1044156413624284,
              0.6999798286235855,
              0.5686596608477937,
              2.77276462152409
            ],
            [
              0.4845289095511239,
              2.301927068842058,
              1,
              8,
              0.173887157489037,
              2.063860339987592,
              3.47534902746691,
              0.4557881299530827,
              0.5186952021082911,
              0.820793250448459,
              3.09680879057691
            ],
            [
              0.663724933319184,
              2.324016802073691,
              4,
              9,
              0.2221493663447142,
              6.026592944153279,
              3.8726053925124,
              -0.6955507095546603,
              0.8584348198101975,
              0.3230967843821225,
              3.09680879057691
            ],
            [
              0.5955043627627191,
              2.390206478146638,
              2,
              5,
              0.1994514520975335,
              3.35849764512457,
              2.091869487307637,
              -0.4090107731775623,
              0.852910382318782,
              0.4217728000333014,
              3.09680879057691
            ],
            [
              0.9297503299651587,
              2.070249670034841,
              1,
              6,
              0.3099167766550529,
              1.075557563972549,
              2.898201162326002,
              0.5885554199857168,
              0.3088154481885321,
              0.92547357554733,
              3.09680879057691
            ],
            [
              0.8930959977540588,
              2.106904002245941,
              2,
              4,
              0.2976986659180196,
              2.239400921098698,
              1.898520291259609,
              -0.1100748069678482,
              0.7485607678112209,
              0.5748384830306557,
              3.09680879057691
            ],
            [
              0.9849174648386329,
              1.975269053881527,
              2,
              4,
              0.3327214209679136,
              2.030627003175009,
              2.025040584795145,
              -0.001803927448430883,
              0.681592247156971,
              0.6476241946593951,
              3.09680879057691
            ],
            [
              0.9321967218897683,
              2.031117616367307,
              4.833333333333333,
              5.166666666666666,
              0.3145790879674466,
              5.184885571722566,
              2.543755528991644,
              -0.8528553815681016,
              0.9214827168207141,
              0.2119297241023708,
              3.09680879057691
            ],
            [
              0.7829695023570921,
              2.198232861778924,
              5,
              5,
              0.262635476134142,
              6.385944771728324,
              2.274554296287674,
              -1.327621675561936,
              0.9748804049657652,
              0.09375981730528782,
              3.09680879057691
            ],
            [
              0.9812538738843813,
              1.936699053057732,
              5.5,
              3.5,
              0.3362815982479513,
              5.605073413089069,
              1.807198694332024,
              -1.226383343496494,
              0.9734966195692655,
              0.09683889935994394,
              3.09680879057691
            ],
            [
              0.5580678336122256,
              2.364764182225398,
              2,
              4,
              0.1909339402977269,
              3.583793724598905,
              1.69150058600589,
              -0.6110461660890909,
              0.911942469624158,
              0.3223689531031548,
              3.09680879057691
            ],
            [
              0.9645078791874467,
              1.90820226462398,
              4.5,
              5.5,
              0.335748415573792,
              4.665591745907811,
              2.882294032432563,
              -0.575850119936864,
              0.8514169300345559,
              0.3327168722718651,
              3.09680879057691
            ],
            [
              1.320201341335937,
              1.551490885225414,
              4,
              2,
              0.4597293989672372,
              3.029840884688333,
              1.289082661745333,
              -0.5621135629167182,
              0.9239897970727575,
              0.2715895713097181,
              3.09680879057691
            ],
            [
              0.6158079798886477,
              2.218731279429667,
              4,
              8,
              0.2172515261040148,
              6.49553128675483,
              3.605664225393005,
              -0.9331758131645794,
              0.902285863929524,
              0.253108183614152,
              3.09680879057691
            ],
            [
              0.652607281622953,
              2.347392718377047,
              3,
              6,
              0.2175357605409843,
              4.59694533677187,
              2.55602735453159,
              -0.6590390690088663,
              0.8894238677926398,
              0.3090294014259221,
              3.09680879057691
            ],
            [
              0.5007889063218985,
              2.186117327135175,
              3,
              0,
              0.1863812365634974,
              5.990548037563059,
              0,
              -1.934426192469916,
              1,
              0.006474504936316738,
              3.09680879057691
            ],
            [
              1.026255783265774,
              1.821907629921601,
              4,
              7,
              0.3603219458947031,
              3.897663784433068,
              3.842126727523075,
              -0.01793364093998444,
              0.6410405513916357,
              0.6027444350647924,
              3.09680879057691
            ],
            [
              0.8289151713239642,
              2.171084828676035,
              1,
              3,
              0.2763050571079881,
              1.20639606390938,
              1.381797689512414,
              0.05663947549385439,
              0.6932025889020486,
              0.7257023092957874,
              3.09680879057691
            ],
            [
              0.6131622312561535,
              2.356482938640858,
              2.5,
              6.5,
              0.2064765977672067,
              4.077224382979982,
              2.758347999646026,
              -0.4258824075115921,
              0.8132554023458577,
              0.4310796058902957,
              3.09680879057691
            ],
            [
              0.7286280089480549,
              2.079237686192778,
              3.5,
              8.5,
              0.2594953206661508,
              4.803548528216846,
              4.088036714823144,
              -0.2310481084821537,
              0.7206746127047717,
              0.5094763476931088,
              3.09680879057691
            ],
            [
              0.6605015949073214,
              1.958815606546206,
              1,
              4,
              0.2521655622850076,
              1.514000886160336,
              2.042050301535437,
              0.203381774888054,
              0.6282445930034548,
              0.7661015722492079,
              2.596345791877129
            ],
            [
              1.0253154893842,
              1.581844080460368,
              2,
              1,
              0.3932691735647492,
              1.950619122316382,
              0.632173557654916,
              -0.5078081543630767,
              0.9391767367930447,
              0.3423354022149909,
              2.596345791877129
            ],
            [
              0.4739508639141911,
              2.10692531746162,
              1,
              3,
              0.1836395203048981,
              2.109923361551358,
              1.42387581331755,
              -0.2642358157300008,
              0.8437910413667328,
              0.5558518179792009,
              2.596345791877129
            ],
            [
              0.4279066072262603,
              2.191410594227268,
              1,
              1,
              0.1633657072876869,
              2.33695853981343,
              0.456327081120377,
              -0.7243378230190892,
              0.9733116456823939,
              0.3000430602577675,
              2.596345791877129
            ],
            [
              0.5593967178040284,
              2.0599204836495,
              1,
              2,
              0.213565855060855,
              1.78764009185754,
              0.9709112637477442,
              -0.3145685873834665,
              0.8826505138935896,
              0.5136072604575487,
              2.596345791877129
            ],
            [
              0.4728221808214544,
              1.872313781436947,
              0,
              4,
              0.2016182381025446,
              0,
              2.13639403803892,
              0.834885096313746,
              0.4062958905993952,
              1,
              2.558907863455348
            ],
            [
              0.9597992266873075,
              1.919598453374615,
              0,
              0,
              0.3333333333333333,
              0,
              0,
              0,
              1,
              1,
              2.063438405982001
            ],
            [
              0.5634928916283283,
              2.323914283303233,
              2.5,
              7.5,
              0.1951553270770287,
              4.436613198040063,
              3.22731352609935,
              -0.3904986564299407,
              0.7899434040361879,
              0.4585006337819458,
              3.09680879057691
            ],
            [
              0.8434777377581569,
              2.135137049199983,
              6.25,
              9.75,
              0.2831778521517193,
              7.409798409868653,
              4.566451602557895,
              -0.9181538156190348,
              0.8827480046409698,
              0.2490517117463071,
              3.09680879057691
            ],
            [
              0.5649813876283579,
              2.272648080766693,
              2.261111111111111,
              14.77222222222222,
              0.1991032986938596,
              4.002098406467257,
              6.500004266933715,
              0.8066064227365869,
              0.3740466951638225,
              0.8305485857824213,
              3.09680879057691
            ],
            [
              1,
              2,
              6,
              1,
              0.3333333333333333,
              6,
              0.5,
              -1.776021825026981,
              0.9995427526291726,
              0.00685871056241405,
              3.09680879057691
            ],
            [
              0.8078832646949747,
              2.179858470697901,
              2,
              2,
              0.2703992969421574,
              2.475605186295228,
              0.9174907577186342,
              -0.503135496552995,
              0.936955929962574,
              0.2965687868845244,
              3.09680879057691
            ],
            [
              0.5416498319568283,
              2.170619619771716,
              1,
              0,
              0.199703547747305,
              1.846211225409748,
              0,
              -0.5961657145340943,
              1,
              0.199703547747305,
              3.09680879057691
            ],
            [
              0.7084497218559893,
              2.040010369746389,
              2.5,
              9.5,
              0.2577624190435148,
              3.528831931009198,
              4.656839073411683,
              0.3642482370351146,
              0.4958200944062066,
              0.7442575924514658,
              3.09680879057691
            ],
            [
              0.6084781946632724,
              2.179037831035811,
              1,
              5,
              0.2182868866236103,
              1.643444265991147,
              2.294590726597546,
              0.2102636955138245,
              0.6104937762519042,
              0.771816422750917,
              3.09680879057691
            ],
            [
              0.4539434862645743,
              2.546056513735426,
              1,
              9,
              0.1513144954215248,
              2.202917390067284,
              3.534878331037407,
              0.4301075820448022,
              0.5394730825444991,
              0.8061490893382662,
              3.09680879057691
            ],
            [
              0.7344250951349609,
              2.204653260144103,
              3,
              10,
              0.2498827885332875,
              4.08482773787667,
              4.535860663797249,
              0.1456444218619501,
              0.5846460001867368,
              0.6670442365101813,
              3.09680879057691
            ],
            [
              0.2138747594160181,
              0.4622259292997776,
              0.5,
              1.5,
              0.3163356626987878,
              2.337816773541874,
              3.245166281070251,
              0.3257020149375724,
              0.6836643373012121,
              0.5326030739024945,
              2.785827123919664
            ],
            [
              0.1358039006188452,
              0.5381095744929599,
              0.3333333333333333,
              2.666666666666667,
              0.201515336366163,
              2.454519581649464,
              4.955620180479718,
              0.8977946181065252,
              0.6375777580584416,
              0.4909039383162893,
              2.785827123919664
            ],
            [
              0.8412532725549268,
              2.158746727445073,
              4,
              4,
              0.2804177575183089,
              4.75481062659264,
              1.852926954860561,
              -0.9370561335792005,
              0.9559484505942815,
              0.1601006657343989,
              3.09680879057691
            ],
            [
              0.560582596299238,
              2.245753183298416,
              2.5,
              10.5,
              0.1997560663890367,
              4.459646119062719,
              4.675491535796593,
              0.06969930380934616,
              0.6253122157654171,
              0.6315739777418852,
              3.09680879057691
            ],
            [
              0.980926374014769,
              2.01615893866836,
              4.5,
              6.5,
              0.3272934440216513,
              4.587500264247403,
              3.223952177249054,
              -0.4403074839968829,
              0.806383343128453,
              0.3920515342834371,
              3.09680879057691
            ],
            [
              0.9033903245977645,
              2.096609675402235,
              1.5,
              3.5,
              0.3011301081992548,
              1.660411849847824,
              1.669361751527987,
              0.002890040130148301,
              0.6806585746029913,
              0.6536934121792444,
              3.09680879057691
            ],
            [
              1,
              2,
              5.25,
              0,
              0.3333333333333333,
              5.25,
              0,
              -1.695293560253027,
              1,
              0.004865248127561839,
              3.09680879057691
            ],
            [
              0.4948333649749584,
              2.010374110605075,
              2.1,
              11.5,
              0.1975219097813003,
              4.243852877839538,
              5.720328340548901,
              0.4767732083433888,
              0.5031512248029752,
              0.7559288488109451,
              3.09680879057691
            ],
            [
              0.691552318079048,
              2.214804523730685,
              1.5,
              6.5,
              0.2379447382821827,
              2.169033290448088,
              2.934796245156299,
              0.2472748582470782,
              0.553072809057314,
              0.7442155896886805,
              3.09680879057691
            ],
            [
              0.7355446843908595,
              2.26445531560914,
              1.5,
              1.5,
              0.2451815614636198,
              2.039305064439727,
              0.6624109513931825,
              -0.444617090094878,
              0.9171984248351428,
              0.3604029202376788,
              3.09680879057691
            ],
            [
              1.001844669898305,
              1.998155330101695,
              4,
              1,
              0.3339482232994349,
              3.992634906572925,
              0.5004615932181335,
              -1.127668367508162,
              0.9958466772000396,
              0.04557183976035817,
              3.09680879057691
            ],
            [
              0.7171608866660367,
              1.868181209153259,
              1,
              10,
              0.2773949675076823,
              1.394387254788582,
              5.352799798544401,
              1.278223103667437,
              0.1464893064835799,
              0.9719514251156013,
              3.09680879057691
            ],
            [
              0.7149065054925813,
              2.217049115490555,
              1,
              3,
              0.2438326488901154,
              1.398784305803715,
              1.353149995207123,
              -0.01473591483447406,
              0.7486446869968821,
              0.6730572675656202,
              3.09680879057691
            ],
            [
              1,
              2,
              7,
              2,
              0.3333333333333333,
              7,
              1,
              -1.937478354574888,
              0.9990346999949202,
              0.008281257938321684,
              3.09680879057691
            ],
            [
              0.7057018615105282,
              2.114175785764487,
              2.5,
              9.5,
              0.250259745202946,
              3.542572488967004,
              4.493476873572646,
              0.3070594437406307,
              0.5189224584745138,
              0.7261147095527165,
              3.09680879057691
            ],
            [
              0.9111500395892828,
              2.088849960410717,
              2,
              5,
              0.3037166798630943,
              2.195028165615331,
              2.393661629491513,
              0.06414133945905591,
              0.6386222043899585,
              0.6783977065973968,
              3.09680879057691
            ],
            [
              0.9408889176697837,
              1.775988040073904,
              1,
              7,
              0.3463126716092338,
              1.062824719496762,
              3.941467984046059,
              0.9295515026011758,
              0.1746417820188964,
              0.9666603888181827,
              3.09680879057691
            ],
            [
              0.5044128450804448,
              2.484140265866805,
              4,
              1.5,
              0.1687816231984468,
              7.93001216961886,
              0.6038306373479262,
              -2.36571969007687,
              0.999656313200074,
              0.005893078187110157,
              3.09680879057691
            ],
            [
              0.8144285884901432,
              2.061222845387415,
              2,
              3,
              0.2832153364957585,
              2.455709473199817,
              1.455446705684139,
              -0.3229979101581333,
              0.8584043526907082,
              0.4369882722125893,
              3.09680879057691
            ],
            [
              0.9898610975702237,
              1.990919529633316,
              3,
              2,
              0.332081163080718,
              3.030728258100042,
              1.004560942936933,
              -0.6542758859792731,
              0.955347966760672,
              0.2080249669906881,
              3.09680879057691
            ],
            [
              0.7899939744393171,
              2.180187255241405,
              2.833333333333333,
              10.16666666666667,
              0.2659750073648661,
              3.586525245770687,
              4.663208007580499,
              0.3476749242917367,
              0.4900700588599388,
              0.7441987228885175,
              3.09680879057691
            ],
            [
              0.5233915889274721,
              2.476608411072527,
              2,
              0,
              0.1744638629758241,
              3.821230685228199,
              0,
              -1.233925290077834,
              1,
              0.030437639484447,
              3.09680879057691
            ],
            [
              0.6689558717539568,
              2.252787089023276,
              4,
              9,
              0.2289578107089897,
              5.979467658325911,
              3.995051305049011,
              -0.6407939551564047,
              0.8437626200869277,
              0.3454853263083131,
              3.09680879057691
            ],
            [
              0.7459838704161741,
              2.254016129583826,
              3,
              1,
              0.2486612901387247,
              4.021534672494114,
              0.4436525483890999,
              -1.155344861778981,
              0.996176749708244,
              0.05003158356441029,
              3.09680879057691
            ],
            [
              1,
              1.689972864992103,
              3,
              4,
              0.3717509618830061,
              3,
              2.366901908817744,
              -0.2044356413313833,
              0.7628045640009055,
              0.5173203114299549,
              3.09680879057691
            ],
            [
              0.6027318125273153,
              2.165469024791673,
              1,
              4,
              0.217734134171805,
              1.659112691939885,
              1.847174886458982,
              0.06072773853243383,
              0.7006103956593965,
              0.707064570592457,
              3.09680879057691
            ],
            [
              0.7735176604405687,
              2.226482339559431,
              4,
              3,
              0.2578392201468563,
              5.17118122128167,
              1.34741693059808,
              -1.234743424365976,
              0.9852164047014904,
              0.07801865893979953,
              3.09680879057691
            ],
            [
              0.6293953764418311,
              2.05186225679097,
              2.5,
              7.5,
              0.2347388660607623,
              3.972066039209379,
              3.65521612144165,
              -0.1023149762206346,
              0.6910973528844089,
              0.5740086160542477,
              3.09680879057691
            ],
            [
              0.7985519680202008,
              2.176353144414993,
              3.5,
              9.5,
              0.2684293911366213,
              4.382933284451515,
              4.365100408625833,
              -0.005758468485346935,
              0.6340382697565594,
              0.5988137258716608,
              3.09680879057691
            ],
            [
              0.9976922370961308,
              1.674221348056799,
              2,
              8,
              0.3733998893676896,
              2.004626201985066,
              4.778340695085078,
              0.8956686320253218,
              0.2140346313525736,
              0.9350677643205617,
              3.09680879057691
            ],
            [
              0.5468589932760692,
              2.453141006723931,
              1,
              1,
              0.1822863310920231,
              1.828624951396151,
              0.4076406522328119,
              -0.458854386969956,
              0.9667716934970093,
              0.3313443556810555,
              3.09680879057691
            ],
            [
              0.5975074644456209,
              2.397747238851904,
              3,
              2.5,
              0.1994846928335728,
              5.020857777539999,
              1.04264534621967,
              -1.284616745930646,
              0.988984811765508,
              0.07672720982120418,
              3.09680879057691
            ],
            [
              0.5313536149683628,
              2.281629273238991,
              1,
              8,
              0.1888932979990439,
              1.881985878762754,
              3.506266374573304,
              0.5245013837318514,
              0.4704310179175477,
              0.8480495785134535,
              3.09680879057691
            ],
            [
              0.5949375658573064,
              2.399294229979127,
              4,
              7,
              0.1986945588797048,
              6.72339457037982,
              2.917524625589958,
              -1.228965106392913,
              0.9508449441977277,
              0.1582600121141285,
              3.09680879057691
            ],
            [
              1.325526186133674,
              1.613754983248233,
              8,
              4,
              0.4509695091240336,
              6.03533908548015,
              2.4786910290115,
              -1.148488104041475,
              0.9638848774511878,
              0.1130580118295004,
              3.09680879057691
            ],
            [
              0.9654200653763249,
              1.751576726134801,
              3,
              7,
              0.3553261705691534,
              3.10745561190567,
              3.996399298731765,
              0.287051525276926,
              0.4993880145199679,
              0.749751787421976,
              3.09680879057691
            ],
            [
              0.6487906177382076,
              2.351209382261792,
              2.5,
              6,
              0.2162635392460692,
              3.853323293600357,
              2.551878214363105,
              -0.4202536117816958,
              0.8188949454460608,
              0.4254667113501993,
              3.09680879057691
            ],
            [
              1.164021640061353,
              1.549850177822069,
              6,
              1,
              0.4289154824449986,
              5.154543346534134,
              0.6452236572990898,
              -1.456118215291877,
              0.9973294417087107,
              0.02756078000309659,
              3.09680879057691
            ],
            [
              0.7723251074729333,
              2.063958778937443,
              2.833333333333333,
              5.166666666666666,
              0.2723017647046588,
              3.668575973923818,
              2.503279968278506,
              -0.3762892979350612,
              0.814597080128092,
              0.4290568966942083,
              3.09680879057691
            ],
            [
              0.6087187605227207,
              2.283818613240342,
              4,
              12,
              0.2104445619421002,
              6.571179105051911,
              5.254357736831859,
              -0.4252188162946731,
              0.7659170105748888,
              0.4435973364966481,
              3.09680879057691
            ],
            [
              1.109678612564118,
              1.549601446577672,
              4,
              1,
              0.4172853508788527,
              3.604647286800689,
              0.6453272241120591,
              -0.9556030942864036,
              0.9873478103340232,
              0.100992413523539,
              3.09680879057691
            ],
            [
              0.4931397002003189,
              2.49939813670322,
              1,
              6,
              0.1647897961786789,
              2.02782294671021,
              2.400577927898345,
              0.1203674512686636,
              0.6750757239248588,
              0.7164885909228321,
              3.09680879057691
            ],
            [
              0.9652671076233573,
              2.015869075341522,
              4,
              5,
              0.3237916849083205,
              4.14393069898408,
              2.48031980903964,
              -0.5372016816170695,
              0.8693921073637861,
              0.3264183339009302,
              3.09680879057691
            ],
            [
              0.8415590778872536,
              2.149826808630461,
              3,
              7,
              0.2813274882656199,
              3.564812119348227,
              3.256076243862324,
              -0.09969484600577729,
              0.6986439168837928,
              0.5659226673705506,
              3.09680879057691
            ],
            [
              0.6666774123005101,
              2.306842015997843,
              1.5,
              8.5,
              0.2242048281090356,
              2.249963734070329,
              3.684690993597695,
              0.4632921683421365,
              0.455604563629272,
              0.8069145205071097,
              3.09680879057691
            ],
            [
              0.5180906865461639,
              2.481909313453835,
              7,
              1,
              0.172696895515388,
              13.51114810934991,
              0.4029156079874635,
              -4.232819456354131,
              0.9999992088182801,
              0.00003111237961084257,
              3.09680879057691
            ],
            [
              0.6797577960508183,
              2.184509619859583,
              4,
              10,
              0.2373234399396184,
              5.884448877583689,
              4.577686410299618,
              -0.4219706658222938,
              0.7777461551477305,
              0.4337003965715645,
              3.09680879057691
            ],
            [
              0.8189603232548311,
              2.181039676745168,
              2,
              0,
              0.2729867744182772,
              2.442120751407479,
              0,
              -0.7885926825183586,
              1,
              0.0745217790072954,
              3.09680879057691
            ],
            [
              1,
              1.669720075207486,
              8,
              1,
              0.3745711055202227,
              8,
              0.5989027830762209,
              -2.389910942982377,
              0.9998548528693014,
              0.002326342832569162,
              3.09680879057691
            ],
            [
              0.6241582074501063,
              1.932085494562314,
              3,
              6,
              0.2441700714836905,
              4.806473685984194,
              3.105452640106495,
              -0.54928190951073,
              0.8449980179096657,
              0.3829842580339702,
              3.09680879057691
            ],
            [
              0.5955925414211685,
              2.404407458578831,
              3.5,
              1.5,
              0.1985308471403895,
              5.876500722538436,
              0.6238543282870209,
              -1.696148115516325,
              0.996578870792373,
              0.03166587287183908,
              3.09680879057691
            ],
            [
              0.5009502856059458,
              2.387842695441675,
              2,
              4,
              0.1734116251640421,
              3.992412136427499,
              1.675152223233083,
              -0.7482734872897108,
              0.9310248093266713,
              0.2795492396577108,
              3.09680879057691
            ],
            [
              0.713106808597007,
              2.274609550170464,
              4.5,
              8.5,
              0.2386795542034608,
              6.310415138026053,
              3.736905087452479,
              -0.8310200030445374,
              0.8778161969040432,
              0.2781275894489417,
              3.09680879057691
            ],
            [
              0.9706327238659466,
              2.026603108415578,
              5,
              1,
              0.3238426263999026,
              5.151279033830047,
              0.4934365272842258,
              -1.504078172575228,
              0.9988465359110338,
              0.01560350590602766,
              3.09680879057691
            ],
            [
              1,
              2,
              6,
              3,
              0.3333333333333333,
              6,
              1.5,
              -1.453108765931166,
              0.9917187420616783,
              0.04242239496011713,
              3.09680879057691
            ],
            [
              0.7705143883358068,
              2.229485611664193,
              1,
              5,
              0.2568381294452689,
              1.297834297630505,
              2.242669777208279,
              0.30509971505272,
              0.5177849760667621,
              0.8315385575078132,
              3.09680879057691
            ],
            [
              0.8532442259647831,
              2.135823026612707,
              3,
              8,
              0.2854550111674556,
              3.515992149384697,
              3.74562868754512,
              0.07415263701755499,
              0.61218084116829,
              0.6486347691381836,
              3.09680879057691
            ],
            [
              0.5849676505731177,
              2.415032349426883,
              1,
              10,
              0.1949892168577058,
              1.709496241407978,
              4.140731283526335,
              0.7850775448313807,
              0.3371499649383477,
              0.9079934649128764,
              3.09680879057691
            ],
            [
              1.247235946505415,
              1.713526915797851,
              6,
              2,
              0.4212549280407933,
              4.810637487486773,
              1.167183299871751,
              -1.176518937398223,
              0.9881092058996713,
              0.06429940035540127,
              3.09680879057691
            ],
            [
              0.8844445960553348,
              2.106037112010005,
              3.5,
              9.5,
              0.2957532205162749,
              3.957285753805459,
              4.510841687368551,
              0.1787504398874976,
              0.5504690696475371,
              0.6770952448434227,
              3.09680879057691
            ],
            [
              0.8365921405780529,
              2.163407859421947,
              4,
              3,
              0.278864046859351,
              4.781302388564342,
              1.386701073001365,
              -1.096161095219118,
              0.9790780261058756,
              0.1002980437112464,
              3.09680879057691
            ],
            [
              1.030732908420975,
              1.847125860549077,
              4,
              1,
              0.3581596565942188,
              3.880733764606173,
              0.5413816250197155,
              -1.078320414792017,
              0.9941063637936256,
              0.0587021172421619,
              3.09680879057691
            ],
            [
              0.7299146414741268,
              2.120802880138607,
              2.5,
              9.5,
              0.2560459378876631,
              3.425058024526033,
              4.479435636837271,
              0.3404723002335627,
              0.5010817501989204,
              0.7401805655686524,
              3.09680879057691
            ],
            [
              0.6002389042119273,
              2.250276742114063,
              2,
              13,
              0.2105720433373418,
              3.332006615975457,
              5.777067218757687,
              0.7895419989190666,
              0.3594341531249851,
              0.8558704190943193,
              3.09680879057691
            ],
            [
              1.057026143081522,
              1.666644825799434,
              4,
              1,
              0.3880887798704299,
              3.784201579290084,
              0.6000078628152422,
              -1.028217733740562,
              0.9911964986607329,
              0.07820722447346518,
              3.09680879057691
            ],
            [
              0.5810707908378616,
              2.416474414796323,
              0,
              2,
              0.1938488833281584,
              0,
              0.8276520486845601,
              0.2672596549076494,
              0.6498796229112571,
              1,
              3.09680879057691
            ],
            [
              1.46080600301993,
              1.510909162030018,
              5,
              0,
              0.49156999304655,
              3.422767971697461,
              0,
              -1.105256476316004,
              0.9999999999999996,
              0.02870296898513591,
              3.09680879057691
            ],
            [
              0.7828406897343277,
              2.206246502255156,
              1,
              3,
              0.2618995832012792,
              1.277399109567707,
              1.359775526865876,
              0.02660042090710496,
              0.7180497680153715,
              0.7032014312761596,
              3.09680879057691
            ],
            [
              0.5347767748655097,
              2.440482630336271,
              4,
              5,
              0.1797412265735671,
              7.479756391825271,
              2.048775081554691,
              -1.753734788791669,
              0.9875810351130917,
              0.06125223082392584,
              3.09680879057691
            ],
            [
              0.5228591230194289,
              2.477140876980571,
              4,
              0,
              0.1742863743398096,
              7.650244251072126,
              0,
              -2.47036377394387,
              1,
              0.0009226855975893455,
              3.09680879057691
            ],
            [
              0.6702627974335372,
              2.1350959068161,
              2,
              3,
              0.2389223155021866,
              2.983904235261272,
              1.405089106499981,
              -0.509820022975061,
              0.9078211488618857,
              0.3438308560128372,
              3.09680879057691
            ],
            [
              1.137907248808284,
              1.844562895494509,
              5,
              0,
              0.3815318154925875,
              4.394031240451659,
              0,
              -1.418890069616822,
              1,
              0.00808451173096636,
              3.09680879057691
            ],
            [
              0.6679109689648813,
              2.213654238955026,
              0,
              13,
              0.2317875601527758,
              0,
              5.872642516266118,
              1.896352959903635,
              0.03245318771104395,
              1,
              3.09680879057691
            ],
            [
              0.7792147743225888,
              2.137336905020263,
              5,
              10,
              0.2671698841620249,
              6.416716115716306,
              4.678719567566347,
              -0.5612217820610697,
              0.8112969608556921,
              0.3713136156994586,
              3.09680879057691
            ],
            [
              1.152361964996349,
              1.847638035003651,
              4,
              2,
              0.384120654998783,
              3.471131572806357,
              1.0824631026802,
              -0.7713322428541568,
              0.9658858742001172,
              0.157980430213345,
              3.09680879057691
            ],
            [
              1.002548770305896,
              1.640224989390043,
              3,
              6,
              0.379354746742015,
              2.992373128226616,
              3.658034744508583,
              0.2149508288362743,
              0.534718294469493,
              0.7273874161634621,
              3.09680879057691
            ],
            [
              0.571048072694143,
              2.38443287792967,
              2,
              8,
              0.1932166311454696,
              3.502332107635381,
              3.35509549211809,
              -0.04754462592760268,
              0.6981883742832768,
              0.6033600207111058,
              3.09680879057691
            ],
            [
              0.7283313604685888,
              2.270467579788709,
              2,
              4,
              0.2428743556932489,
              2.746002861545401,
              1.76175164781355,
              -0.3178275703449205,
              0.8416767329710937,
              0.4490777416138002,
              3.09680879057691
            ],
            [
              0.9908603746154602,
              1.993017222109192,
              3,
              3,
              0.3320713878153412,
              3.027671785910563,
              1.505255432175908,
              -0.4916081220019532,
              0.9011044747044541,
              0.3171255544720533,
              3.09680879057691
            ],
            [
              0.85222978457604,
              2.131810653101004,
              4,
              1,
              0.2855959235054693,
              4.693569823999857,
              0.4690848122676214,
              -1.364141378242874,
              0.9980999719130123,
              0.02566415948874301,
              3.09680879057691
            ],
            [
              0.5588376231747361,
              2.384889094829513,
              4.5,
              9.5,
              0.1898401844698443,
              8.052428493335263,
              3.98341374472976,
              -1.31393799997819,
              0.9281284153813679,
              0.1881720856514579,
              3.09680879057691
            ],
            [
              0.9970998946163813,
              2.002900105383619,
              3,
              1,
              0.3323666315387938,
              3.008725621372374,
              0.4992760234582285,
              -0.8103340463092186,
              0.9877969142637401,
              0.1102536896491753,
              3.09680879057691
            ],
            [
              1.361876127979359,
              1.538968010854596,
              7,
              0,
              0.4694758018011917,
              5.139968207230442,
              0,
              -1.659762857452012,
              1,
              0.005026810184668662,
              3.09680879057691
            ],
            [
              0.8296514743840858,
              2.166272071605823,
              0,
              9,
              0.2769267845618382,
              0,
              4.154602793419407,
              1.341575497351078,
              0.05403068451407757,
              1,
              3.09680879057691
            ],
            [
              0.4940082913241186,
              2.502371216092469,
              2,
              1.75,
              0.164868398712966,
              4.048515045444452,
              0.699336688635941,
              -1.08149342865453,
              0.9877927639153663,
              0.1144611432362588,
              3.09680879057691
            ],
            [
              1.167919500075745,
              1.832080499924255,
              2,
              0,
              0.3893065000252482,
              1.712446790956304,
              0,
              -0.5529714318065112,
              1,
              0.1515595509619085,
              3.09680879057691
            ],
            [
              1.08122038267591,
              1.831096460822445,
              4.5,
              4.5,
              0.371257813204527,
              4.161963714430688,
              2.457543934074781,
              -0.5503794052581423,
              0.8598786914346772,
              0.3271608217242672,
              3.09680879057691
            ],
            [
              0.8321187359047976,
              2.090207323676248,
              2,
              4,
              0.2847453429012959,
              2.403503146489444,
              1.913685764417291,
              -0.1581684292432224,
              0.7720269721946245,
              0.5462808384840252,
              3.09680879057691
            ],
            [
              1.396970593139777,
              1.585984551732549,
              6,
              0,
              0.4683176666404646,
              4.295008090696192,
              0,
              -1.386914201407981,
              0.9999999999999997,
              0.0105497762192448,
              3.09680879057691
            ],
            [
              0.8793897811306962,
              2.016960963398502,
              3,
              4,
              0.3036199199256998,
              3.411456517202962,
              1.983181664190542,
              -0.4612086020158657,
              0.8692221595985199,
              0.3611575291077844,
              3.09680879057691
            ],
            [
              1.201990681542042,
              1.798009318457958,
              3.5,
              2.5,
              0.4006635605140139,
              2.911836217823109,
              1.390426609214738,
              -0.4912830308534952,
              0.8893074056472849,
              0.3185872653321495,
              3.09680879057691
            ],
            [
              0.5820360023871249,
              2.405220823379153,
              2,
              8,
              0.1948396258958497,
              3.436213553452586,
              3.326097929237369,
              -0.03555777306958068,
              0.6933289448380885,
              0.6084064318778664,
              3.09680879057691
            ],
            [
              0.8880283245466286,
              2.088198502482824,
              3.833333333333333,
              14.16666666666667,
              0.2983738727444247,
              4.316679127651016,
              6.784157085556187,
              0.7967808556386525,
              0.3098251715602575,
              0.8495335881383151,
              3.09680879057691
            ],
            [
              0.5606432629176473,
              2.439356737082353,
              2,
              0,
              0.1868810876392158,
              3.567330836353561,
              0,
              -1.151937713173759,
              0.9999999999999999,
              0.03492454091721631,
              3.09680879057691
            ],
            [
              0.8011978129985465,
              1.909847551283629,
              5.5,
              10.5,
              0.2955309503685438,
              6.864721683919496,
              5.497821013484995,
              -0.4413900769701247,
              0.7547426522356768,
              0.4299717758361483,
              3.09680879057691
            ],
            [
              0.8094850158728157,
              2.190514984127184,
              2,
              0,
              0.269828338624272,
              2.470706635432317,
              0,
              -0.7978234377757771,
              1,
              0.07280733232473469,
              3.09680879057691
            ],
            [
              0.5400434662281749,
              2.25098482658224,
              0,
              8,
              0.1934926520162145,
              0,
              3.553999967270645,
              1.147633001457789,
              0.1790056044166795,
              1,
              3.09680879057691
            ],
            [
              0.8391893878542437,
              2.146328641812108,
              4,
              10,
              0.281086692331256,
              4.766504507674671,
              4.659118741274017,
              -0.03467626633178369,
              0.6455721990743608,
              0.5848691695037218,
              3.09680879057691
            ],
            [
              0.9081080194863181,
              2.091891980513682,
              3.5,
              1.5,
              0.302702673162106,
              3.85416704279279,
              0.7170542331883037,
              -1.013014694078051,
              0.9828225303562996,
              0.0992437415590195,
              3.09680879057691
            ],
            [
              0.7853703128283317,
              2.152655892416257,
              5.5,
              6.5,
              0.2673122218673166,
              7.003065827880617,
              3.019525797364692,
              -1.286337097284532,
              0.9532198266854776,
              0.1341241634733907,
              3.09680879057691
            ],
            [
              0.8786980436671029,
              2.062532591324622,
              2.5,
              5.5,
              0.298751833063773,
              2.845118431772828,
              2.66662452905422,
              -0.0576380121568167,
              0.6815508926353322,
              0.5936400029922613,
              3.09680879057691
            ],
            [
              0.9823252666119324,
              1.813080751941992,
              3.5,
              6.5,
              0.3514070085318388,
              3.56297462659349,
              3.585058190617184,
              0.007131071214629393,
              0.6292038737442271,
              0.6157082333495649,
              3.09680879057691
            ],
            [
              1,
              1.997065136921908,
              3,
              2,
              0.3336597485588969,
              3,
              1.001469588058913,
              -0.6453515690159151,
              0.9545711201977438,
              0.2103603579767253,
              3.09680879057691
            ],
            [
              0.5481429838401921,
              2.451857016159808,
              4,
              0,
              0.1827143279467307,
              7.297366048502003,
              0,
              -2.356414794063719,
              0.9999999999999998,
              0.001114526552009387,
              3.09680879057691
            ],
            [
              0.5891159929673111,
              2.256182731255433,
              2,
              4,
              0.2070489077129295,
              3.394917170600351,
              1.772906043729106,
              -0.523768574865443,
              0.892268661121552,
              0.3619589714648452,
              3.09680879057691
            ],
            [
              0.9833947086501326,
              2.013661601425028,
              4,
              6,
              0.3281201975899715,
              4.067542732145308,
              2.979646627692517,
              -0.3512958590672707,
              0.7974243207385536,
              0.4264996915726109,
              3.09680879057691
            ],
            [
              0.9946369858754092,
              1.944408013355319,
              5,
              1,
              0.3384218295860552,
              5.026959655636929,
              0.514295350117579,
              -1.457198235567743,
              0.9984977223220439,
              0.01912302251321041,
              3.09680879057691
            ],
            [
              0.8444315141360296,
              2.038526100621027,
              3.5,
              9.5,
              0.2929045886119241,
              4.144800308146937,
              4.660229759680718,
              0.1664389009428509,
              0.5592056217162964,
              0.6693464819172759,
              3.09680879057691
            ],
            [
              0.5461108005654791,
              2.446613994094176,
              1,
              5,
              0.1824794586993038,
              1.831130237608438,
              2.04364072635462,
              0.06862241201097631,
              0.6983473490646347,
              0.7014672083229103,
              3.09680879057691
            ],
            [
              1.150900150144086,
              1.550462364502151,
              3,
              1,
              0.4260443179707054,
              2.60665532072823,
              0.6449688963079714,
              -0.6334541642962762,
              0.9670527546129681,
              0.2104898896562646,
              3.09680879057691
            ],
            [
              0.728118373862869,
              2.144835773820063,
              5,
              9,
              0.2534389121560134,
              6.86701528142137,
              4.196125460911414,
              -0.8624652024487411,
              0.8821760690187691,
              0.2686299590023494,
              3.09680879057691
            ],
            [
              0.8898096594809296,
              2.110190340519071,
              1.5,
              8.5,
              0.2966032198269765,
              1.685753783427149,
              4.028072651450554,
              0.7563653510512834,
              0.2732828529386868,
              0.907841465327957,
              3.09680879057691
            ],
            [
              1.188003539303323,
              1.549699957213855,
              4,
              1,
              0.433941637878121,
              3.366993336017926,
              0.645286202238697,
              -0.8788747765315525,
              0.9846129055603146,
              0.115746137177932,
              3.09680879057691
            ],
            [
              0.4951363933695544,
              2.504863606630444,
              2,
              1,
              0.1650454644565182,
              4.039291045421624,
              0.3992233338984893,
              -1.175425400043837,
              0.9955041606672465,
              0.07272833734749673,
              3.09680879057691
            ],
            [
              1.199623161937326,
              1.774710823569261,
              4,
              1,
              0.4033249688107932,
              3.334380434552645,
              0.5634720804760863,
              -0.8947624930890102,
              0.9893272694658383,
              0.08961839862807452,
              3.09680879057691
            ],
            [
              0.9819192964854346,
              2.008778614047411,
              5,
              5,
              0.328324466682925,
              5.092068174947173,
              2.48907468699385,
              -0.8405405900014922,
              0.9284516768576246,
              0.2029843499652586,
              3.09680879057691
            ],
            [
              0.5368787740264045,
              2.330147329690576,
              2,
              9,
              0.1872598136899986,
              3.725235745493706,
              3.862416717313374,
              0.04429752726002564,
              0.6596498071187702,
              0.6387630088983276,
              3.09680879057691
            ],
            [
              0.4934847191975623,
              2.506515280802436,
              3,
              1,
              0.1644949063991875,
              6.079215593297786,
              0.3989602647384858,
              -1.834228624590385,
              0.9992678335605706,
              0.01560749122358907,
              3.09680879057691
            ],
            [
              0.5065463992834961,
              2.387155010168116,
              1,
              6,
              0.1750513711017241,
              1.974152814854647,
              2.513452194952957,
              0.1741468125960217,
              0.6462202821804773,
              0.7399910272845256,
              3.09680879057691
            ],
            [
              1.248678351248672,
              1.751321648751328,
              2,
              0,
              0.4162261170828906,
              1.601693500972457,
              0,
              -0.5172077481329012,
              0.9999999999999999,
              0.1732441805419003,
              3.09680879057691
            ],
            [
              0.57944820693737,
              2.383122014112282,
              2.5,
              8.5,
              0.1955896953328819,
              4.314449453927146,
              3.566749813759019,
              -0.24144197809153,
              0.7402704263859271,
              0.5163131016564017,
              3.09680879057691
            ],
            [
              0.5433197898333113,
              2.379026881644404,
              2,
              8,
              0.1859190065080732,
              3.681073352055873,
              3.362719463880262,
              -0.1028006279058337,
              0.7198638988187153,
              0.5801912034982991,
              3.09680879057691
            ],
            [
              0.7043967075894922,
              2.145172792067699,
              4,
              5,
              0.2471940788509396,
              5.678618251479842,
              2.330814570503935,
              -1.081049527876159,
              0.9532249676367608,
              0.1605215034018166,
              3.09680879057691
            ],
            [
              0.7644886394778514,
              2.18253844297768,
              2.5,
              7.5,
              0.259410116733933,
              3.270159778577625,
              3.436365588029506,
              0.05367002636960318,
              0.6255094953685887,
              0.6394930062314619,
              3.09680879057691
            ],
            [
              0.5107130399035466,
              2.321650158524724,
              0,
              9,
              0.1803134005508017,
              0,
              3.876553048681109,
              1.251789603696823,
              0.1670438596928016,
              1,
              3.09680879057691
            ],
            [
              0.9836146124620989,
              2.016385387537901,
              3,
              2,
              0.3278715374873664,
              3.049975022728322,
              0.991873881035258,
              -0.664587735592696,
              0.9573748139680794,
              0.2018518240228035,
              3.09680879057691
            ],
            [
              0.6205140134109932,
              2.215440116635865,
              1.557692307692308,
              4.980769230769231,
              0.2188025563730611,
              2.510325752563755,
              2.248207565335824,
              -0.08464138568242084,
              0.7210210798478406,
              0.5977873171201881,
              3.09680879057691
            ],
            [
              1.116513171236541,
              2.151753696971646,
              5.5,
              4.5,
              0.3416223999629091,
              4.926050262272082,
              2.091317424635194,
              -1.022348891655555,
              0.9459866998359353,
              0.1578959701328553,
              2.77276462152409
            ],
            [
              0.7580447437083273,
              2.59255570019957,
              4,
              1,
              0.2262414622091433,
              5.276733376491928,
              0.385719774476985,
              -1.763948358273025,
              0.9994072644232177,
              0.01072868079012257,
              2.77276462152409
            ],
            [
              0.7335400512443772,
              2.23543013973551,
              1,
              5.75,
              0.2470688501598857,
              1.363252079151779,
              2.572211896847881,
              0.3903889130561664,
              0.4734499065333476,
              0.8527355098805374,
              3.09680879057691
            ],
            [
              0.7186204383659863,
              1.942416529485543,
              3.5,
              4.5,
              0.2700527828240533,
              4.87044316184267,
              2.316701866819391,
              -0.8246364137152741,
              0.9094425124638372,
              0.2576831274390944,
              3.09680879057691
            ],
            [
              0.2902118123429392,
              1.407661270170134,
              3,
              0,
              0.1709266819363129,
              10.33727736917525,
              0,
              -3.525359233279736,
              0.9999999999999998,
              0.004993782076756492,
              2.93226212852022
            ],
            [
              1.214364175035167,
              1.559784453088982,
              6,
              3,
              0.4377430115762427,
              4.940857218409167,
              1.923342673443647,
              -0.9743948525809314,
              0.9575360169511171,
              0.1475147436003849,
              3.09680879057691
            ],
            [
              1.010192884934699,
              1.989807115065301,
              2,
              1,
              0.3367309616448997,
              1.979819923330072,
              0.5025612746224312,
              -0.4770261093299336,
              0.9618188370924902,
              0.2638008957758768,
              3.09680879057691
            ],
            [
              0.5728570939371357,
              2.409801723343644,
              3,
              8,
              0.1920625619726081,
              5.236908177887057,
              3.319775200799448,
              -0.619067274324826,
              0.8559945625433079,
              0.3562487230940572,
              3.09680879057691
            ],
            [
              1.257583996630762,
              1.510534832556724,
              4,
              0,
              0.4543099751970892,
              3.180702053076805,
              0,
              -1.027090230031369,
              1,
              0.04259995011703066,
              3.09680879057691
            ],
            [
              0.6851833606444102,
              1.961621626952184,
              3,
              6,
              0.258871871503682,
              4.378390037344924,
              3.058693846744714,
              -0.4261471339838072,
              0.8173088970947303,
              0.4241780472147394,
              3.09680879057691
            ],
            [
              0.6104302127948552,
              2.260647692241358,
              5.5,
              4.5,
              0.2126136012276392,
              9.010038960585266,
              1.990579963186744,
              -2.266674978047597,
              0.9949977378240661,
              0.02529817674611956,
              3.09680879057691
            ],
            [
              1.446914787099487,
              1.521983996963361,
              5,
              0,
              0.4873573982604512,
              3.455628517020755,
              0,
              -1.115867575529905,
              1,
              0.02749399288761412,
              3.09680879057691
            ],
            [
              0.6302323872497723,
              1.942610000060272,
              4,
              8,
              0.2449556919453167,
              6.346865189609384,
              4.118170914260604,
              -0.7196744862422042,
              0.8525954537313732,
              0.3356544853829007,
              3.09680879057691
            ],
            [
              0.8392716820306592,
              2.16072831796934,
              4.5,
              2.5,
              0.2797572273435531,
              5.361791772971571,
              1.157017279409523,
              -1.357776594524176,
              0.988115256374848,
              0.06126821138304606,
              3.09680879057691
            ],
            [
              0.7984418945632012,
              1.947358252859722,
              1.5,
              11.5,
              0.2907866019719536,
              1.878658935877351,
              5.905436240667115,
              1.300298977787262,
              0.1479906696741335,
              0.9579095101581656,
              3.09680879057691
            ],
            [
              0.528703016778474,
              2.455788866821075,
              2.5,
              6.5,
              0.1771500936838915,
              4.728552553441354,
              2.646807340736096,
              -0.6722227148927221,
              0.8690485627360542,
              0.3477057788274116,
              3.09680879057691
            ],
            [
              0.5025859789035774,
              2.497414021096422,
              2,
              1,
              0.1675286596345258,
              3.979418614827108,
              0.4004141850540974,
              -1.155707268935475,
              0.9952981654666224,
              0.07479388633006667,
              3.09680879057691
            ],
            [
              0.6837757778319764,
              2.28693521451071,
              4,
              15,
              0.2301724333314412,
              5.849870863636992,
              6.558996470395972,
              0.2289859189617177,
              0.5473216341044992,
              0.6677082812589783,
              3.09680879057691
            ],
            [
              0.6773943484974271,
              2.246498689619879,
              4,
              5,
              0.2316754886948946,
              5.904979881914667,
              2.225685696191539,
              -1.1880921408253,
              0.9639827877215728,
              0.1332055911993555,
              3.09680879057691
            ],
            [
              0.8452716873806726,
              2.154728312619327,
              3,
              7,
              0.2817572291268909,
              3.549154721242821,
              3.248669430388962,
              -0.09703062448291519,
              0.6975359570115905,
              0.567134394163656,
              3.09680879057691
            ],
            [
              0.9782084485855327,
              2.011615302966017,
              0.5,
              9.5,
              0.3271793021504689,
              0.5111385009227724,
              4.722572942248337,
              1.359927178629911,
              0.0652326209333559,
              0.9809895047451422,
              3.09680879057691
            ],
            [
              0.5282780826653808,
              2.471721917334619,
              1,
              0,
              0.1760926942217936,
              1.892942434701413,
              0,
              -0.6112558322817124,
              1,
              0.1760926942217936,
              3.09680879057691
            ],
            [
              0.509652862399507,
              2.435792208304752,
              4,
              7,
              0.1730308493845545,
              7.84847941629822,
              2.873808355299657,
              -1.606386250302468,
              0.9714884238265651,
              0.1067523722570539,
              3.09680879057691
            ],
            [
              1,
              1.550588890124085,
              6,
              0,
              0.392066320006338,
              6,
              0,
              -1.937478354574888,
              1,
              0.003632095157362292,
              3.09680879057691
            ],
            [
              0.2403047943815188,
              1.857199650297978,
              2,
              5,
              0.114567001271951,
              8.322763618376708,
              2.692225361553226,
              -1.818174332866886,
              0.9631253727122577,
              0.1868834848419199,
              3.09680879057691
            ],
            [
              0.5139232988655313,
              2.338312062574984,
              2,
              1,
              0.1801826405398661,
              3.891631308436363,
              0.4276589151658334,
              -1.118561922134437,
              0.9941502293203462,
              0.08569781049644898,
              3.09680879057691
            ],
            [
              0.8771349089162959,
              2.1171847598084,
              0,
              4,
              0.2929329550474731,
              0,
              1.889301338236532,
              0.610080074683775,
              0.2499438092156579,
              1,
              3.09680879057691
            ],
            [
              1,
              1.669038460278963,
              0,
              1,
              0.3746667629118697,
              0,
              0.5991473676603354,
              0.1934725093404037,
              0.6253332370881303,
              1,
              3.09680879057691
            ],
            [
              0.5750429770989295,
              2.422802036821562,
              2.5,
              2.5,
              0.191818781300807,
              4.347501142631821,
              1.03186309157958,
              -1.070662825919764,
              0.9712201377589118,
              0.1489425866860742,
              3.09680879057691
            ],
            [
              0.6025495798306711,
              2.282121763628552,
              2,
              6,
              0.2088798022682574,
              3.319228934757603,
              2.629132281907718,
              -0.2228412212435389,
              0.7770500973241046,
              0.5224560642548389,
              3.09680879057691
            ],
            [
              1,
              1.818513315382017,
              5,
              2,
              0.3547969756050138,
              5,
              1.099799480753243,
              -1.259425680757055,
              0.990283339391211,
              0.0588653146864444,
              3.09680879057691
            ],
            [
              1.065801550147155,
              1.844416551647894,
              1.5,
              4.5,
              0.3662273798275665,
              1.407391460251578,
              2.439795932203859,
              0.33337688626231,
              0.4517783211228559,
              0.8228548492397119,
              3.09680879057691
            ],
            [
              0.7305633635895585,
              2.022692898750735,
              4,
              8,
              0.2653452108989567,
              5.475226652957731,
              3.955123392651942,
              -0.4908611939268635,
              0.8090936700563397,
              0.3991235893083513,
              3.09680879057691
            ],
            [
              1.176681822155353,
              1.758052418960425,
              3,
              0,
              0.400950043676862,
              2.549542232669861,
              0,
              -0.823280481645398,
              0.9999999999999997,
              0.06445710492197287,
              3.09680879057691
            ],
            [
              0.7417316406586091,
              2.137090791400003,
              4.833333333333333,
              8.166666666666666,
              0.2576510563481352,
              6.516283071114035,
              3.821394345776346,
              -0.8702147622216139,
              0.886635516964059,
              0.2616300024861236,
              3.09680879057691
            ],
            [
              0.5997099548288977,
              2.260905985160452,
              4.5,
              11.5,
              0.2096436457776049,
              7.503627318115618,
              5.086456524720936,
              -0.7805360152521341,
              0.8349456095614143,
              0.3359722526691857,
              3.09680879057691
            ],
            [
              1.002200902732248,
              1.984982497912698,
              3,
              2,
              0.3355002918521401,
              2.993411791808665,
              1.007565558942254,
              -0.6412556819487921,
              0.9536536889829215,
              0.2130972530080247,
              3.09680879057691
            ],
            [
              0.5654788904655008,
              2.434521109534499,
              1,
              0,
              0.1884929634885003,
              1.768412608960173,
              0,
              -0.57104352530294,
              1,
              0.1884929634885003,
              3.09680879057691
            ],
            [
              1.145541998188818,
              1.599860508338351,
              3,
              3,
              0.4172583056456394,
              2.618847676246886,
              1.875163481043647,
              -0.2401453384742871,
              0.7960933355841273,
              0.4914300961660081,
              3.09680879057691
            ],
            [
              1,
              1.997505464287919,
              4,
              1,
              0.3336107346304897,
              4,
              0.5006244127379571,
              -1.129994075807999,
              0.9958676216014137,
              0.04540462055699301,
              3.09680879057691
            ],
            [
              0.6067461576898765,
              2.080370532183525,
              2,
              7,
              0.2257982170913695,
              3.296271389034904,
              3.364785210956102,
              0.02212400782691994,
              0.6682277903309926,
              0.6377730981123009,
              3.09680879057691
            ],
            [
              0.5546935183910655,
              2.445306481608934,
              1,
              0,
              0.1848978394636885,
              1.802797340954304,
              0,
              -0.5821468042973545,
              1,
              0.1848978394636885,
              3.09680879057691
            ],
            [
              0.9785803978160926,
              2.007515955597679,
              5,
              4,
              0.3277122644409508,
              5.10944221972824,
              1.992512183450675,
              -1.006497413002017,
              0.9609311083319001,
              0.1363558832559124,
              3.09680879057691
            ],
            [
              0.9801732349687327,
              1.90392014961298,
              2.230769230769231,
              7.230769230769231,
              0.3398548882670419,
              2.275892823007345,
              3.797832189674061,
              0.4914540966486959,
              0.3855721839188474,
              0.8364699462419358,
              3.09680879057691
            ],
            [
              0.9887761234666401,
              1.965517429949728,
              2,
              8,
              0.3346912233292497,
              2.022702563840253,
              4.070175048106604,
              0.6687351954449275,
              0.2959721514888724,
              0.8975306169148081,
              3.061708877015381
            ],
            [
              0.9271165911128197,
              2.098088256192894,
              3,
              9,
              0.3064640703384175,
              3.23583897511649,
              4.28961935868753,
              0.3441804645379244,
              0.4726928965312206,
              0.7623689072518317,
              3.061708877015381
            ],
            [
              0.5651626621597164,
              2.469229811100913,
              2,
              0,
              0.1862523279832739,
              3.538804195516361,
              0,
              -1.155826480460828,
              1,
              0.03468992967918894,
              3.061708877015381
            ],
            [
              0.7683873285703492,
              2.045973915385238,
              3.875,
              8.875,
              0.2730237030589506,
              5.043029545020961,
              4.337787463106008,
              -0.2277318780742586,
              0.7198225291375739,
              0.5060378143605396,
              3.09680879057691
            ],
            [
              0.8688230494502844,
              2.131176950549715,
              2,
              3,
              0.2896076831500949,
              2.301964711071404,
              1.407672881984849,
              -0.2887785102547307,
              0.8503940271059716,
              0.4502931624274794,
              3.09680879057691
            ],
            [
              1,
              2,
              2,
              0,
              0.3333333333333333,
              2,
              0,
              -0.6458261181916293,
              1,
              0.1111111111111109,
              3.09680879057691
            ],
            [
              0.8579725903205259,
              2.116382199325207,
              1,
              5,
              0.2884567077563455,
              1.165538399806473,
              2.362522233268742,
              0.3865217113515365,
              0.4454538601553621,
              0.8702199391821237,
              3.09680879057691
            ],
            [
              0.584874238882799,
              2.415125761117201,
              3,
              3,
              0.1949580796275997,
              5.129307807658734,
              1.242171338776265,
              -1.255207128289741,
              0.9845405842744597,
              0.09278250511053043,
              3.09680879057691
            ],
            [
              0.8248963308451372,
              2.175103669154863,
              3,
              2,
              0.2749654436150458,
              3.636820637723515,
              0.9194964030275857,
              -0.8774594811808561,
              0.9777057704866331,
              0.1315770169764277,
              3.09680879057691
            ],
            [
              0.6115790184686793,
              2.366046301344769,
              3,
              2,
              0.205391529417474,
              4.905335057948261,
              0.8452919957074708,
              -1.311040925288913,
              0.9925639269111067,
              0.06214446724241374,
              3.09680879057691
            ],
            [
              0.9961584533571225,
              2.000045730449601,
              3,
              1,
              0.3324734872012253,
              3.01156908310098,
              0.499988567649003,
              -0.8110221474100409,
              0.9877812135566439,
              0.1103482821072284,
              3.09680879057691
            ],
            [
              0.6119749827740981,
              2.347263617555368,
              3,
              6,
              0.2068015004623028,
              4.902161173976302,
              2.556167937476444,
              -0.7575518526162602,
              0.9051052162267053,
              0.2799203093392442,
              3.09680879057691
            ],
            [
              1.026878241165962,
              1.973121758834038,
              4,
              0,
              0.3422927470553208,
              3.89530115611197,
              0,
              -1.25784361241958,
              1,
              0.01372747897928506,
              3.09680879057691
            ],
            [
              0.7037188099420596,
              2.275557195785615,
              1,
              5,
              0.2362046378345465,
              1.421022126838324,
              2.197264041202795,
              0.2506586511658225,
              0.5669507941679023,
              0.8014535611949566,
              3.09680879057691
            ],
            [
              0.3248923632736446,
              1.942650641699775,
              1,
              8,
              0.1432794714636308,
              3.07794246046263,
              4.118084759182527,
              0.3358755315745948,
              0.6228605385917376,
              0.7513705545025736,
              3.09680879057691
            ],
            [
              0.8074541409978904,
              2.131482706369026,
              1,
              6,
              0.2747436174823944,
              1.238460426698849,
              2.814941909719258,
              0.509066458290027,
              0.3854278161864337,
              0.8944542097125838,
              3.09680879057691
            ],
            [
              0.5152924997288626,
              2.480975571164358,
              2,
              2,
              0.1719781032727316,
              3.881290725272274,
              0.8061344993660582,
              -0.993008104104916,
              0.9822782829027799,
              0.1393910714582752,
              3.09680879057691
            ],
            [
              0.8980019206226597,
              1.970081179752437,
              4.5,
              4.5,
              0.3131017788519504,
              5.011125139776732,
              2.28416983332914,
              -0.8805694800225566,
              0.9265381297814214,
              0.2082501889724298,
              3.09680879057691
            ],
            [
              0.9882334382065058,
              1.98698622564901,
              8.5,
              3.5,
              0.3321547817837012,
              8.601206629302297,
              1.761461632104064,
              -2.208642980480576,
              0.9978610685817462,
              0.01104599382366167,
              3.09680879057691
            ],
            [
              0.6572973911973057,
              2.105125371295729,
              1.75,
              8,
              0.2379423599174614,
              2.662417382810956,
              3.800248721089665,
              0.3674205981786625,
              0.5063995663219116,
              0.7678959714785392,
              3.09680879057691
            ],
            [
              0.6773962718271357,
              2.12606018647649,
              1.75,
              3.5,
              0.2416289612134832,
              2.583421363214383,
              1.646237497067538,
              -0.3026289091527203,
              0.8244897635425616,
              0.4722370310226304,
              3.09680879057691
            ],
            [
              1.021867735367808,
              2.089467730271666,
              4,
              6,
              0.3284338017076481,
              3.914400916631597,
              2.87154470637357,
              -0.3492493651756606,
              0.7967967464053245,
              0.4273557899041079,
              2.985993144850829
            ],
            [
              0.8767850504195289,
              1.866869003870742,
              3.678571428571428,
              10.82142857142857,
              0.3195683687046821,
              4.195522524946434,
              5.796565559228614,
              0.5291692389206196,
              0.4151140653111978,
              0.7815751298503812,
              3.025578428458785
            ],
            [
              0.6505633787805026,
              2.322367850508517,
              2,
              5,
              0.2188289363612645,
              3.074258504604194,
              2.152975033177959,
              -0.3044982945279434,
              0.8181132426951131,
              0.4744094293738483,
              3.025578428458785
            ],
            [
              0.7580428654466269,
              2.007512576122261,
              2.4375,
              7.5625,
              0.2741014893617871,
              3.215517368617226,
              3.767099688415317,
              0.1781131342291673,
              0.5694737194753184,
              0.6919587060670009,
              3.09680879057691
            ],
            [
              0.7735627402975163,
              2.17812230274659,
              3,
              13,
              0.2620749602402471,
              3.878159900574043,
              5.968443545895991,
              0.691614331821204,
              0.3625824291875021,
              0.8313381182307029,
              3.022325520377342
            ],
            [
              0.07714899309812588,
              2.996784078998887,
              0.5,
              2.5,
              0.02509781159467322,
              6.480965984404352,
              0.8342276033564473,
              -1.868342222892953,
              0.9623611871655947,
              0.07341954345870327,
              3.022325520377342
            ],
            [
              0.7214649247550751,
              2.167923315224608,
              1.833333333333333,
              8.833333333333332,
              0.2496946982660067,
              2.541126076164712,
              4.074559866255303,
              0.495165796079042,
              0.4345676630468984,
              0.8152022447931506,
              3.09680879057691
            ],
            [
              0,
              1.734071498268658,
              0,
              0,
              0,
              null,
              0,
              null,
              1,
              1,
              3.09680879057691
            ],
            [
              0.5567299641819728,
              2.432167779313241,
              4,
              3,
              0.1862659789528074,
              7.184811771138223,
              1.233467536868322,
              -1.921766772420332,
              0.9966365012971138,
              0.02606474090304811,
              3.09680879057691
            ],
            [
              0.9913707725525295,
              2.00862922744747,
              5,
              2,
              0.3304569241841765,
              5.04352169584974,
              0.9957039221925312,
              -1.307093219954059,
              0.9934663538397766,
              0.04363165685199766,
              3.09680879057691
            ],
            [
              0.9853062217160858,
              2.014693778283914,
              4,
              6,
              0.3284354072386953,
              4.059651620826355,
              2.978120081906795,
              -0.3492406577411194,
              0.7967935310687733,
              0.4273601729354801,
              3.09680879057691
            ],
            [
              0.494398819525558,
              2.481729991477789,
              1,
              2,
              0.1661214453143514,
              2.022658551166514,
              0.8058894427951309,
              -0.3929106349974901,
              0.9263796821960573,
              0.4201596751510893,
              3.09680879057691
            ],
            [
              0.6705622592380678,
              2.148204021201742,
              3,
              3,
              0.2378921104212444,
              4.473857510872706,
              1.396515400954211,
              -0.9937139545981497,
              0.9684322532536283,
              0.1507521663135735,
              3.09680879057691
            ],
            [
              1,
              1.974123948219462,
              6,
              3,
              0.3362334648489268,
              6,
              1.519661418780626,
              -1.44675983704655,
              0.9912633841344143,
              0.04423192483660554,
              3.09680879057691
            ],
            [
              0.5501203415839249,
              2.436602749318619,
              3,
              3,
              0.184188598956352,
              5.453352245369258,
              1.231222447253222,
              -1.39698049387774,
              0.9874332485392132,
              0.0804226397097163,
              3.022325520377342
            ],
            [
              1.13498748900014,
              1.818400588768721,
              5,
              6,
              0.3843001526089884,
              4.405334903210887,
              3.299602979155837,
              -0.3570552781365172,
              0.7869806378349148,
              0.4239836946827044,
              3.09680879057691
            ],
            [
              0.652123249073428,
              2.335767719179652,
              3,
              9,
              0.2182553700929397,
              4.600357377631548,
              3.853122862388431,
              -0.241291783179133,
              0.7440145860358384,
              0.5053884033379369,
              3.09680879057691
            ],
            [
              0.9320141470472719,
              1.754679150487309,
              4.75,
              5.25,
              0.3469000901228755,
              5.096489162797096,
              2.991999989594662,
              -0.6795670367528196,
              0.8710755058182611,
              0.3007437916590268,
              3.09680879057691
            ],
            [
              0.998918315755874,
              2.001081684244126,
              4,
              1,
              0.3329727719186247,
              4.00433142220766,
              0.4997297251150108,
              -1.131681654920571,
              0.9959069824422304,
              0.04508967533726715,
              3.09680879057691
            ],
            [
              0.6899388042680182,
              2.196854796917153,
              1,
              5,
              0.2389983142489869,
              1.449403909178492,
              2.275981101261904,
              0.2669125696744836,
              0.5602230207578598,
              0.8057711615942771,
              3.09680879057691
            ],
            [
              0.9519992612396083,
              2.036747128037973,
              4.5,
              5.5,
              0.3185279502653682,
              4.726894424414261,
              2.700384315896017,
              -0.6543865784302174,
              0.8768839269325405,
              0.2920983544286438,
              3.09680879057691
            ],
            [
              1.284735918032364,
              1.707837803345256,
              8,
              1,
              0.4293080263502884,
              6.226960644373043,
              0.5855356978521223,
              -1.821689787140513,
              0.9995046398419969,
              0.006421833552353928,
              3.09680879057691
            ],
            [
              0.5459787148450648,
              2.375761897142913,
              3,
              2,
              0.1868676201456419,
              5.49471969956068,
              0.8418352034373464,
              -1.502477166262673,
              0.9948145845698655,
              0.04832983940102764,
              3.09680879057691
            ],
            [
              0.8778120185675602,
              2.120645974015047,
              6,
              2,
              0.2927544827171283,
              6.835176408032074,
              0.9431088566911401,
              -1.902625557402687,
              0.9989032837162589,
              0.009913694363449133,
              3.09680879057691
            ],
            [
              0.5479694464495957,
              2.452030553550404,
              2.5,
              3.5,
              0.1826564821498652,
              4.562298164976173,
              1.427388412812473,
              -1.012303298060483,
              0.9545364350717105,
              0.1904120968031879,
              3.09680879057691
            ],
            [
              0.8654759669452815,
              2.105889463627513,
              4,
              6,
              0.2912721397510647,
              4.621734343609907,
              2.84915239077395,
              -0.5723898608882918,
              0.8642954300239827,
              0.3272589608897939,
              3.09680879057691
            ],
            [
              0.9734318695427603,
              2.02656813045724,
              3,
              3,
              0.3244772898475868,
              3.081879784159068,
              1.480335131552242,
              -0.5171596830518137,
              0.9083777172194238,
              0.3022438187109344,
              3.09680879057691
            ],
            [
              0.5443434711134176,
              2.167266768588218,
              2.5,
              8.5,
              0.2007454696635579,
              4.592688500307388,
              3.921990648865527,
              -0.2165770949380816,
              0.7260656227562541,
              0.5325741722291372,
              3.09680879057691
            ],
            [
              0.2094053520468342,
              2.75853888407785,
              0.5,
              5.5,
              0.070555689523419,
              2.387713566595822,
              1.993809125456135,
              -0.1271968880798434,
              0.7914890345500434,
              0.3553258748662915,
              3.09680879057691
            ],
            [
              0.9896131490262036,
              1.836487498454046,
              3,
              8,
              0.3501691101866957,
              3.031487610034337,
              4.356141823309113,
              0.4277481442527177,
              0.4250810529004782,
              0.8001977117912357,
              3.09680879057691
            ],
            [
              0.7185352095919278,
              2.233842756028301,
              3,
              14,
              0.2433750752644503,
              4.175160743624194,
              6.267227163693267,
              0.6755555675361339,
              0.376835792749761,
              0.8207092888628057,
              3.09680879057691
            ],
            [
              0.5972068563534708,
              2.271799331559111,
              3,
              7,
              0.2081580928160994,
              5.02338506010785,
              3.081258059529393,
              -0.6271381709093684,
              0.864319822482214,
              0.3469466222358593,
              3.09680879057691
            ],
            [
              0.6663285013579567,
              2.325588592788927,
              2.5,
              7.5,
              0.2227095472202427,
              3.751903145228034,
              3.224990018980845,
              -0.1701471294742189,
              0.7222056444391397,
              0.5401188284450666,
              3.09680879057691
            ],
            [
              0.4117700748870116,
              2.588229925112988,
              1.5,
              5.5,
              0.1372566916290039,
              3.642809644220977,
              2.125004408083992,
              -0.4901191319126391,
              0.8465282527136704,
              0.4461254132145299,
              3.09680879057691
            ],
            [
              0.7464727784062057,
              2.135714600541944,
              2.5,
              6.5,
              0.2589952283666684,
              3.349083948295811,
              3.043477812227628,
              -0.09868421227622874,
              0.6962722012392772,
              0.5726396282858591,
              3.09680879057691
            ],
            [
              0.8297004738028465,
              2.152372089399278,
              2.5,
              8.5,
              0.2782294716906288,
              3.013135557873684,
              3.949131305810758,
              0.3022452502670355,
              0.5023414423782179,
              0.7417034840689838,
              3.09680879057691
            ],
            [
              1.000172569861971,
              1.864533751276574,
              2,
              4,
              0.3491361618752123,
              1.999654919826496,
              2.145308443604925,
              0.04703342493137759,
              0.64882797568713,
              0.6792986687401752,
              3.09680879057691
            ],
            [
              1.234727165718109,
              1.76006367296265,
              5,
              2,
              0.4122916197586676,
              4.049477600253522,
              1.136322526692159,
              -0.9406958164241926,
              0.9777686616051944,
              0.1086416554646331,
              3.09680879057691
            ],
            [
              0.6488766797548675,
              2.044845848565393,
              0,
              4,
              0.2408847507243038,
              0,
              1.956137673070216,
              0.6316624000236721,
              0.3320709333750866,
              1,
              3.09680879057691
            ],
            [
              0.7674250639903852,
              2.232574936009615,
              6,
              6,
              0.2558083546634617,
              7.818352933121261,
              2.68747978095825,
              -1.656825945397543,
              0.9837856281254521,
              0.06019577273852339,
              3.09680879057691
            ],
            [
              0.8457179929823042,
              2.154282007017695,
              3,
              5,
              0.2819059976607682,
              3.547281747454523,
              2.32095890125444,
              -0.395995661705555,
              0.8374263351070144,
              0.4021298957967832,
              3.09680879057691
            ],
            [
              0.5207127690650023,
              2.453354907427427,
              1,
              3,
              0.1750843712067518,
              1.920444551024956,
              1.222815333777281,
              -0.2252735846560654,
              0.8561907185707187,
              0.5369390833103703,
              3.09680879057691
            ],
            [
              0.3294321158233673,
              1.847772948505056,
              4.213942307692308,
              21.67067307692308,
              0.1513096406125545,
              12.79153459935191,
              11.72799563629058,
              -0.3434306200297246,
              0.6823818610187079,
              0.5197759946596213,
              3.09680879057691
            ],
            [
              0.7183713838379382,
              1.4547618369396,
              0.6875,
              1.8125,
              0.3305694179121277,
              0.957025871948008,
              1.245908405057544,
              0.1154295015523403,
              0.6778560708447362,
              0.6333397150038951,
              2.502675046019713
            ],
            [
              0.9314297526550895,
              2.013630380697863,
              2,
              13,
              0.316268500634877,
              2.147236540704111,
              6.456001123450766,
              1.391356352338424,
              0.1014434285285795,
              0.9735138525863191,
              3.09680879057691
            ],
            [
              1.006890453543388,
              1.562898425924084,
              6,
              2,
              0.3918183558145219,
              5.95894019938829,
              1.279673692688937,
              -1.510996262002874,
              0.9925466099108042,
              0.04492767162594868,
              3.09680879057691
            ],
            [
              1.343941967852541,
              1.516881916914575,
              7,
              0,
              0.4697744502933442,
              5.208558232008457,
              0,
              -1.681911472176539,
              0.9999999999999996,
              0.005049236944580038,
              3.09680879057691
            ],
            [
              0.8450918713640257,
              2.154908128635974,
              5,
              6,
              0.2816972904546752,
              5.916516498886351,
              2.784341439093236,
              -1.011420230181411,
              0.9407223229477419,
              0.1718418933264322,
              3.09680879057691
            ],
            [
              0.6953331661187527,
              2.158629975290569,
              1,
              8,
              0.2436377527200259,
              1.438159502130256,
              3.70605434538318,
              0.7323328615424246,
              0.3158846665283514,
              0.9189844113585244,
              3.09680879057691
            ],
            [
              1.255887523774128,
              1.744112476225871,
              3,
              3,
              0.4186291745913762,
              2.388748947027163,
              1.720072553171442,
              -0.2159243398851086,
              0.7940589639889806,
              0.494263294943018,
              3.09680879057691
            ],
            [
              0.8881945081508228,
              2.060458803183,
              3.5,
              2.5,
              0.30122039262359,
              3.94057829437251,
              1.213322001943449,
              -0.880666672326578,
              0.95870646253854,
              0.1646983278845044,
              3.09680879057691
            ],
            [
              0.8420148016671345,
              2.119267561149823,
              5,
              2,
              0.2843412746585088,
              5.93813789270726,
              0.9437222730455453,
              -1.612762026140883,
              0.9972021819742372,
              0.0227886452517968,
              3.09680879057691
            ],
            [
              0.5728711537917371,
              2.399750373123863,
              2.5,
              4.5,
              0.1927158061006676,
              4.363983041305054,
              1.87519504128346,
              -0.8036621465279272,
              0.9174655988843782,
              0.2694401066098432,
              3.09680879057691
            ],
            [
              0.7343234099893847,
              2.170180407648572,
              1.5,
              9.5,
              0.2528223256344562,
              2.042696691396075,
              4.377516250039974,
              0.7539437261184413,
              0.3189140239344179,
              0.8840727005645556,
              3.09680879057691
            ],
            [
              0.2231971037180101,
              2.76279838578058,
              0,
              6,
              0.07474797082010645,
              0,
              2.171711128427059,
              0.7012738839528053,
              0.6274227722773816,
              1,
              3.09680879057691
            ],
            [
              0.6134263861937953,
              2.306203947450017,
              0,
              9,
              0.2101041282949734,
              0,
              3.902516952133116,
              1.260173687186579,
              0.1197094943612838,
              1,
              3.09680879057691
            ],
            [
              0.643229489685202,
              2.237509017139026,
              4,
              12,
              0.223286316394718,
              6.21862035889805,
              5.363106878265773,
              -0.2762564751286763,
              0.7237872351182641,
              0.4943105726835759,
              3.09680879057691
            ],
            [
              0.4268200934516385,
              2.511803894349598,
              3.21875,
              18.74278846153846,
              0.1452448816941012,
              7.541233529964318,
              7.461883670019424,
              -0.02562310601363005,
              0.643947896124145,
              0.5852253879427792,
              3.09680879057691
            ],
            [
              0.5396009953193518,
              2.282348222800567,
              1,
              13,
              0.1912157000751604,
              1.853221192463091,
              5.695888063938064,
              1.240847314554127,
              0.2208656789458769,
              0.9487542362252676,
              3.09680879057691
            ],
            [
              0.9843926721531714,
              1.982110681220411,
              7,
              6,
              0.331836022040459,
              7.1109834500178,
              3.027076165245083,
              -1.31874699438964,
              0.9662640935388233,
              0.1013878585806782,
              3.09680879057691
            ],
            [
              0.2565591958458133,
              0.3573567726914527,
              0,
              0,
              0.4179060473978201,
              0,
              0,
              0,
              1,
              1,
              2.664781179456159
            ],
            [
              0.9473784623750626,
              1.996318600824476,
              7,
              10,
              0.3218328659625546,
              7.388810573602351,
              5.009220470054237,
              -0.7684007197308477,
              0.85358447338349,
              0.2895206170650284,
              3.09680879057691
            ],
            [
              0.9209287736452588,
              2.07605187570307,
              7,
              6,
              0.3072855254656075,
              7.601022142344741,
              2.890101191699777,
              -1.521217895331328,
              0.9788531052236488,
              0.07019673341072785,
              3.09680879057691
            ],
            [
              1.220642826613174,
              1.763507912218415,
              9,
              0,
              0.4090419464169237,
              7.373164208052266,
              0,
              -2.380891009637927,
              0.9999999999999992,
              0.0003205609501878426,
              3.09680879057691
            ],
            [
              0.9932039698700565,
              1.990270310632562,
              5.5,
              2.5,
              0.3329018039004961,
              5.537633927016602,
              1.256110783869068,
              -1.382559735743298,
              0.9889507843365323,
              0.0535160113000267,
              3.09680879057691
            ],
            [
              0.6836382306701317,
              2.240642466285158,
              3,
              4,
              0.2337799621568216,
              4.388285887784933,
              1.785202262381353,
              -0.8405696965612937,
              0.9434489303595557,
              0.2106870103865,
              3.09680879057691
            ],
            [
              0.8213474928777744,
              2.178652507122225,
              2,
              7,
              0.2737824976259249,
              2.435022955987305,
              3.212995178036115,
              0.2512173901133495,
              0.534270569570057,
              0.7531916956950829,
              3.09680879057691
            ],
            [
              1,
              1.984440963826215,
              3,
              3,
              0.3350711279334357,
              3,
              1.511760770255255,
              -0.4805718823432745,
              0.898137533690659,
              0.3230530279813871,
              3.09680879057691
            ],
            [
              0.5011069994882383,
              2.185996680949862,
              3,
              0,
              0.1864859190719945,
              5.986745351918426,
              0,
              -1.933198255615628,
              0.9999999999999999,
              0.006485420436856404,
              3.09680879057691
            ],
            [
              0.682990020922002,
              2.167271732860644,
              3.76923076923077,
              12.46153846153846,
              0.2396236135209655,
              5.518720118549461,
              5.749873572655386,
              0.07464246898590832,
              0.6031482983734873,
              0.6189658329565413,
              3.09680879057691
            ],
            [
              0.8149416556579956,
              2.18308342360502,
              2.25,
              7.25,
              0.2718261635951115,
              2.760933846464527,
              3.320990815837794,
              0.1808497092482526,
              0.5641275845252601,
              0.707609685124133,
              3.09680879057691
            ],
            [
              1.025545128052455,
              1.974454871947545,
              4,
              1,
              0.341848376017485,
              3.900364684678612,
              0.5064689065360248,
              -1.095933267972393,
              0.9953316048905868,
              0.04960808238315162,
              3.09680879057691
            ],
            [
              0.8339185651382285,
              2.14765548545947,
              3.5,
              5.5,
              0.2796907106737992,
              4.197052501667051,
              2.560932159388371,
              -0.5283246247741,
              0.8494068740915337,
              0.3536999099554737,
              3.09680879057691
            ],
            [
              0.8256045953237937,
              2.168582970173036,
              4,
              5,
              0.2757357637970151,
              4.844934273205252,
              2.305653077964104,
              -0.8199670586597956,
              0.9281969477834251,
              0.2169567634088236,
              3.09680879057691
            ],
            [
              0.7685388587088143,
              2.14449475639961,
              3,
              5,
              0.2638276656756702,
              3.903511144563539,
              2.331551515842592,
              -0.507606292485402,
              0.8661685293194639,
              0.3561862629016821,
              3.09680879057691
            ],
            [
              0.8602389611057655,
              2.082703165495771,
              5,
              8,
              0.2923057688868507,
              5.812338461830323,
              3.841161876803344,
              -0.636518661089103,
              0.8500457237429508,
              0.3227490977900696,
              3.09680879057691
            ],
            [
              1.184062329916304,
              1.813254523820428,
              6,
              2,
              0.3950407606857255,
              5.067300807064872,
              1.102989113622124,
              -1.280128016138907,
              0.9921406545731516,
              0.04680524255481311,
              3.09680879057691
            ],
            [
              0.9102163052273076,
              1.775480254542662,
              5,
              2,
              0.3389125632663683,
              5.493199771620609,
              1.126455782813068,
              -1.410078659714103,
              0.9924737506689922,
              0.04856323412410624,
              3.09680879057691
            ],
            [
              1.164780455005302,
              1.835219544994698,
              2,
              3,
              0.3882601516684341,
              1.7170617788147,
              1.634681805880979,
              -0.02660156906825852,
              0.7026409302788497,
              0.6424598592993676,
              3.09680879057691
            ],
            [
              0.9034106554468845,
              1.910272424123968,
              3.5,
              7.5,
              0.3210776160279835,
              3.874207127066347,
              3.926141583412861,
              0.01677031417133061,
              0.6245015808966246,
              0.61535589797338,
              3.09680879057691
            ],
            [
              0.6515919818333931,
              2.301991056513549,
              2.5,
              13.5,
              0.2206106865368767,
              3.836756850453741,
              5.864488466104753,
              0.654781019035167,
              0.3984517577290955,
              0.8083851866245106,
              3.09680879057691
            ],
            [
              0.4989399449671157,
              2.474626504683664,
              0,
              2,
              0.1677917589585771,
              0,
              0.8082027716969207,
              0.2609792293783689,
              0.6925705564572591,
              1,
              3.09680879057691
            ],
            [
              0.5421618693184156,
              2.272794368445556,
              0.3333333333333333,
              7.666666666666666,
              0.1926004610817949,
              0.6148225321570231,
              3.373233748335169,
              0.8907270040602915,
              0.295476230337999,
              0.8194040625634432,
              3.09680879057691
            ],
            [
              0.7357152126122756,
              2.264284787387724,
              2,
              1,
              0.2452384042040919,
              2.718443177080269,
              0.4416405593369229,
              -0.7352092982528625,
              0.9852509025745231,
              0.1509274298387551,
              3.09680879057691
            ],
            [
              0.5846721163927989,
              2.313221270198957,
              1,
              13,
              0.2017576350800256,
              1.710360340372675,
              5.619868781027544,
              1.262431330132772,
              0.1935540736571734,
              0.9573531630557369,
              3.09680879057691
            ],
            [
              0.6155293406715547,
              2.356308132491357,
              1,
              10,
              0.2071207952083766,
              1.62461792464512,
              4.243927125705271,
              0.8458091468321479,
              0.3015640027455349,
              0.9221466503014131,
              3.09680879057691
            ],
            [
              0.9490569922801634,
              2.038126408364783,
              5,
              4,
              0.3177096498578754,
              5.268387505356465,
              1.962586806973006,
              -1.067486216276083,
              0.9664146054641073,
              0.1219746530402006,
              3.09680879057691
            ],
            [
              0.8266908990164945,
              2.153184746767283,
              4.5,
              7.5,
              0.2774246301808528,
              5.443388823263451,
              3.483212488505801,
              -0.6329665366238144,
              0.8477419211663976,
              0.3281335401787751,
              3.09680879057691
            ],
            [
              0.902882442255785,
              1.86490389131045,
              6,
              5,
              0.3262110341777863,
              6.645383406736146,
              2.681103312239081,
              -1.280117812426692,
              0.965641621361598,
              0.1116715219804701,
              3.09680879057691
            ],
            [
              0.5222697580817421,
              2.443581283510802,
              1,
              8,
              0.1760943994683239,
              1.914719327561537,
              3.273883317892353,
              0.438891801930598,
              0.5114607421367678,
              0.8250567884014633,
              3.09680879057691
            ],
            [
              0.6831562277709606,
              2.175332337621784,
              0,
              5,
              0.2389921149385804,
              0,
              2.298499366522693,
              0.7422154617736348,
              0.2552382647179616,
              1,
              3.09680879057691
            ],
            [
              0.869219955923835,
              2.120641141646389,
              4,
              4,
              0.2907225210663552,
              4.601827158637506,
              1.886222011563232,
              -0.8769043653380935,
              0.9489499450537667,
              0.1776045063178207,
              3.09680879057691
            ],
            [
              0.6130638149367145,
              2.146306171451673,
              0,
              8,
              0.222175285648854,
              0,
              3.727334015253345,
              1.203604829137344,
              0.1339842980497365,
              1,
              3.09680879057691
            ],
            [
              1.101761467028014,
              1.698864911707387,
              2,
              3,
              0.3933982324073891,
              1.815274957287236,
              1.76588496196849,
              -0.01594867447710445,
              0.6939038341718704,
              0.6515387094872515,
              3.09680879057691
            ],
            [
              0.5533464783328836,
              2.166183322750706,
              2,
              0,
              0.203471378806882,
              3.614371968220668,
              0,
              -1.167127908968297,
              0.9999999999999999,
              0.04140060199357376,
              3.09680879057691
            ],
            [
              0.8402864880183845,
              2.149888689855708,
              2.5,
              8.5,
              0.2810158061093257,
              2.975175771177345,
              3.953693063323426,
              0.3159760121850437,
              0.4943832715153213,
              0.7478527654060378,
              3.09680879057691
            ],
            [
              0.5086353414051131,
              2.433691653202641,
              3,
              8,
              0.1728683937364072,
              5.898135178166057,
              3.287187178980673,
              -0.8431092055570489,
              0.8935412515953444,
              0.2931945821003767,
              3.09680879057691
            ],
            [
              1.169474239593488,
              1.81867623598461,
              3,
              2,
              0.3913705983522258,
              2.565255307413019,
              1.099700958547591,
              -0.4732466380633101,
              0.919421619949969,
              0.3026384363432012,
              3.09680879057691
            ],
            [
              0.9567324384703804,
              2.027171367000207,
              4.5,
              3.5,
              0.3206311264848216,
              4.703509381572323,
              1.726543723424465,
              -0.9613010874957101,
              0.9542026353774592,
              0.1543461530339666,
              3.09680879057691
            ],
            [
              0.5609093037126843,
              2.291737696462546,
              3,
              2,
              0.1966276597413663,
              5.34845826257982,
              0.8727002235409127,
              -1.445280720158738,
              0.9937017435107631,
              0.05536277948869661,
              3.09680879057691
            ],
            [
              1.07187344204772,
              1.581728824380197,
              3.5,
              5.5,
              0.403931461624276,
              3.265310868523395,
              3.477207922891071,
              0.06842432603925845,
              0.5989635707864969,
              0.6513851732642414,
              3.09680879057691
            ],
            [
              0.527670422239442,
              2.472329577760558,
              3,
              0,
              0.1758901407464807,
              5.68536698962195,
              0,
              -1.835879246701186,
              1,
              0.005441573370424391,
              3.09680879057691
            ],
            [
              1.057316119906679,
              1.536809492919623,
              1,
              1,
              0.4075809261814166,
              0.9457909334516366,
              0.6506987395686926,
              -0.09528912304203667,
              0.8338777886130988,
              0.6490396409759317,
              3.09680879057691
            ],
            [
              0.9644525507349829,
              1.921289732817399,
              1,
              8,
              0.3342129878444067,
              1.036857644513385,
              4.163869646182263,
              1.009753011288224,
              0.1418360737662289,
              0.9742949844983767,
              3.09680879057691
            ],
            [
              0.5710336878266811,
              2.352500086696879,
              3.5,
              12.5,
              0.1953231027473732,
              6.129235585593529,
              5.313496084733888,
              -0.2634129376478795,
              0.7144603352444399,
              0.506890921057441,
              3.09680879057691
            ],
            [
              0.5605377882711757,
              2.439462211728824,
              3,
              1,
              0.1868459294237252,
              5.352003134797875,
              0.4099264154173183,
              -1.595861111741384,
              0.9987811940563227,
              0.02243579509405214,
              3.09680879057691
            ],
            [
              0.5642489862850337,
              2.20935652467035,
              2,
              10,
              0.2034351979963708,
              3.54453450269858,
              4.526204751626523,
              0.3169941431046718,
              0.5462012617009246,
              0.7347346445603695,
              3.09680879057691
            ],
            [
              0.537070789648733,
              2.462929210351267,
              2,
              1,
              0.1790235965495777,
              3.72390388482696,
              0.4060206017278825,
              -1.071387840668388,
              0.9942623925298518,
              0.08467312942434124,
              3.09680879057691
            ],
            [
              0.8271428498153124,
              2.06952066185025,
              1.5,
              6.5,
              0.2855502016317079,
              1.813471518655968,
              3.140823921124174,
              0.4286194247791874,
              0.4367603386221127,
              0.8235863403301772,
              3.09680879057691
            ],
            [
              0.5854570918355744,
              2.384715072130697,
              4.666666666666666,
              10.33333333333333,
              0.1971121738120978,
              7.970979823705508,
              4.33315218832441,
              -1.174702050204204,
              0.9094444671347652,
              0.2182516102819354,
              3.09680879057691
            ],
            [
              0.8707634480329844,
              2.08248406112596,
              3.5,
              3.5,
              0.2948494649813382,
              4.01946132202304,
              1.680685132402702,
              -0.7552213739307565,
              0.9269185233988919,
              0.2303654964026964,
              3.09680879057691
            ],
            [
              0.8367597063625339,
              1.799648713029473,
              6,
              9,
              0.3173862214244872,
              7.170517359257789,
              5.000975987613537,
              -0.7005732411525751,
              0.8335161009023064,
              0.3311135085920576,
              3.09680879057691
            ],
            [
              0.6551445203736587,
              2.276792140672672,
              5,
              8,
              0.2234511164848476,
              7.631903869314625,
              3.513715572488064,
              -1.329816780860848,
              0.9504941906222755,
              0.1443130679590162,
              3.09680879057691
            ],
            [
              0.6413239038454045,
              2.329850130332564,
              2.5,
              13.5,
              0.2158486498832233,
              3.898186212941537,
              5.794364119924316,
              0.612300608533708,
              0.415600467617548,
              0.7966516558042771,
              3.09680879057691
            ],
            [
              0.7757658155418471,
              2.138404880178165,
              4,
              6,
              0.266204658732311,
              5.156195232972634,
              2.805829735807608,
              -0.7589637126828138,
              0.9015057603265966,
              0.263132816080447,
              3.09680879057691
            ],
            [
              0.4957898713918613,
              2.504210128608138,
              2,
              0,
              0.1652632904639538,
              4.033967040079455,
              0,
              -1.302620637203745,
              1,
              0.0273119551749732,
              3.09680879057691
            ],
            [
              0.7674523353169204,
              2.017858443574163,
              1.166666666666667,
              7.833333333333334,
              0.2755356210636095,
              1.520181271172874,
              3.882003397353494,
              0.7626632078051654,
              0.2908579885975633,
              0.9136643952761437,
              3.09680879057691
            ],
            [
              0.9667203754288488,
              1.896164815797496,
              3,
              6,
              0.3376734695444579,
              3.10327585540872,
              3.164281896812065,
              0.01969964745287995,
              0.6396050937897948,
              0.6334202840024472,
              3.09680879057691
            ],
            [
              1.037201595089236,
              1.958323114361053,
              5,
              7,
              0.3462503887272469,
              4.820663623805769,
              3.574486737488112,
              -0.402406790535332,
              0.7954203803646197,
              0.4057465714375516,
              3.09680879057691
            ],
            [
              0.747953992331797,
              2.026746131735866,
              7,
              6,
              0.2695621000064358,
              9.358864411134471,
              2.960410238879363,
              -2.066144410247276,
              0.9907600183547335,
              0.03619433368131242,
              3.09680879057691
            ],
            [
              0.6245010808280377,
              2.057342719148631,
              2.5,
              6.5,
              0.2328625853725973,
              4.003195633681215,
              3.159415268784109,
              -0.2724676988339073,
              0.7567043706404025,
              0.5039964882898279,
              3.09680879057691
            ],
            [
              1.280212349090262,
              1.605937132022657,
              8,
              2,
              0.443571047677199,
              6.248963311192021,
              1.245378763663697,
              -1.615722792686919,
              0.9960061792482129,
              0.02487415684707961,
              3.09680879057691
            ],
            [
              0.6488614253681624,
              2.199546287994531,
              4,
              5,
              0.2277979456115669,
              6.164644473556753,
              2.273196080160161,
              -1.256599505025187,
              0.9663782744627702,
              0.1267806618175956,
              3.09680879057691
            ],
            [
              0.9182521625665533,
              2.073817490212676,
              4,
              4,
              0.3068953163284888,
              4.356101910851843,
              1.928810041808351,
              -0.7838042427512314,
              0.936499693264447,
              0.2068030210552606,
              3.09680879057691
            ],
            [
              1.253883260013301,
              1.542938731043982,
              4,
              0,
              0.4483242995165722,
              3.190089641963614,
              0,
              -1.030121605076343,
              0.9999999999999999,
              0.04039886039821283,
              3.09680879057691
            ],
            [
              0.7056989373191268,
              2.25522350560977,
              1.5,
              12.5,
              0.2383375285645985,
              2.125552300954761,
              5.542687883886805,
              1.103437704429746,
              0.2175194556788274,
              0.9294456132984401,
              3.09680879057691
            ],
            [
              1.384206720421266,
              1.583644928808955,
              5.5,
              1.5,
              0.4664002396414562,
              3.973394955289729,
              0.9471820183379973,
              -0.9772036769464135,
              0.9759755568811559,
              0.1092284247985768,
              3.09680879057691
            ],
            [
              0.5767792464864302,
              2.261411933632319,
              2.333333333333333,
              8.666666666666666,
              0.2032207169575863,
              4.045453000515041,
              3.832413961283965,
              -0.06879308786493984,
              0.6816882299440633,
              0.5892932860120036,
              3.09680879057691
            ],
            [
              0.6381612165872776,
              2.355967100300586,
              3,
              8,
              0.2131375642746637,
              4.701006457338837,
              3.395633155904139,
              -0.4215220860282813,
              0.8086129114166983,
              0.4261634904354757,
              3.09680879057691
            ],
            [
              0.5147978332982431,
              2.485202166701756,
              2,
              0,
              0.1715992777660811,
              3.88502023636397,
              0,
              -1.254523769173434,
              0.9999999999999999,
              0.02944631212984072,
              3.09680879057691
            ],
            [
              0.7141225023219622,
              2.162899566979255,
              3,
              9,
              0.2482158583147091,
              4.200959905682191,
              4.161080864503369,
              -0.01287746318086141,
              0.6542977882669188,
              0.6037794475174336,
              3.09680879057691
            ],
            [
              1.068653905373338,
              1.930640978800733,
              5,
              1,
              0.3563017131166875,
              4.678783257010819,
              0.5179626926914064,
              -1.343583296773155,
              0.9979539913625799,
              0.02422404831062819,
              3.09680879057691
            ],
            [
              0.9741787585421682,
              1.842393090761651,
              3.5,
              6.5,
              0.3458739242824424,
              3.592769775885541,
              3.528020177991917,
              -0.02090849073105386,
              0.6427626683825368,
              0.6021656791279681,
              3.09680879057691
            ],
            [
              0.8745633319554901,
              1.970373931349874,
              4.5,
              5.5,
              0.3074104104986086,
              5.145424963036322,
              2.791348338755189,
              -0.7601620840925695,
              0.8918551892254079,
              0.2667641171694782,
              3.09680879057691
            ],
            [
              0.961695244349582,
              2.038304755650418,
              4,
              1,
              0.3205650814498607,
              4.15932180542839,
              0.490603771211289,
              -1.184676963389028,
              0.9966148254389389,
              0.0392594156320224,
              3.09680879057691
            ],
            [
              0.9779697463890197,
              2.01900242315204,
              2.5,
              2.5,
              0.3263192619298765,
              2.556316296317762,
              1.238235264768545,
              -0.4256255780337248,
              0.8792550613325236,
              0.3623820774819756,
              3.09680879057691
            ],
            [
              0.7077162036649528,
              2.292283796335047,
              3,
              3,
              0.235905401221651,
              4.23898730093265,
              1.308738475051154,
              -0.946215612277313,
              0.9693551250125594,
              0.1477794317135369,
              3.09680879057691
            ],
            [
              0.9960215946179259,
              2.003978405382074,
              2,
              3,
              0.3320071982059754,
              2.007988592624039,
              1.497022119571207,
              -0.164997746908889,
              0.7920841855883877,
              0.5364725290350678,
              3.09680879057691
            ],
            [
              0.691987616868505,
              2.28883734357929,
              2.5,
              5.5,
              0.2321463440659565,
              3.6127814126406,
              2.402966735678598,
              -0.3906649582768149,
              0.8159116814416969,
              0.4322337635572593,
              3.09680879057691
            ],
            [
              0.7320597835770146,
              2.107672820874001,
              2,
              4,
              0.2577918013934056,
              2.7320173090612,
              1.89782776547894,
              -0.2693706973838889,
              0.8180501307563527,
              0.4844547951986089,
              3.09680879057691
            ],
            [
              0.5982418775802684,
              2.378780219365649,
              1,
              7,
              0.2009531196271589,
              1.671564692269184,
              2.942684634340324,
              0.4104612289718865,
              0.5005214544221929,
              0.8338202572938067,
              3.09680879057691
            ],
            [
              0.9204496216029063,
              2.071800227608382,
              5,
              4,
              0.307611218309702,
              5.432127823891989,
              1.930688078269722,
              -1.130660619498557,
              0.9713543723898886,
              0.1084049553107377,
              3.09680879057691
            ],
            [
              0.9785360738577925,
              1.982255766948827,
              5.166666666666667,
              8.833333333333332,
              0.3304980986408035,
              5.279996113273103,
              4.4562026155333,
              -0.266013678418401,
              0.7243036735236695,
              0.4798097443808227,
              3.09680879057691
            ],
            [
              0.9163748234406138,
              2.082261075558072,
              4.09375,
              8.40625,
              0.3055972296425227,
              4.467331374982169,
              4.037077818278393,
              -0.1389344921820711,
              0.689721149157591,
              0.5394855071044199,
              3.09680879057691
            ],
            [
              1.030405717857757,
              1.969594282142243,
              7,
              0.75,
              0.3434685726192522,
              6.793440562959223,
              0.3807890827060368,
              -2.07072890640386,
              0.9998982080161771,
              0.002206001984478401,
              3.09680879057691
            ],
            [
              0.6277925731503005,
              2.230845435431785,
              1.5,
              13.5,
              0.2196124767338738,
              2.389324219738553,
              6.05151741379476,
              1.182570007292562,
              0.2274088547443818,
              0.9245776083665515,
              3.09680879057691
            ],
            [
              0.5672288390914205,
              2.330699952279295,
              3.25,
              5.75,
              0.1957359479572037,
              5.729609949320993,
              2.467070029489133,
              -1.05351674593512,
              0.9354459342339401,
              0.2079760473625718,
              3.09680879057691
            ],
            [
              1.300920449153853,
              1.659934777931268,
              7,
              1,
              0.4393732044894924,
              5.380805570819454,
              0.6024333084015946,
              -1.54299880475594,
              0.9986111077937144,
              0.0155663646413442,
              3.09680879057691
            ],
            [
              0.5668349007304364,
              2.433165099269564,
              0,
              0,
              0.1889449669101455,
              0,
              0,
              0,
              1,
              1,
              3.09680879057691
            ],
            [
              1.054843798862881,
              1.945156201137119,
              3,
              1,
              0.3516145996209604,
              2.844022975945815,
              0.5140975307871984,
              -0.7523633529613467,
              0.9847149241704247,
              0.1280291999048211,
              3.09680879057691
            ],
            [
              0.5147978332982431,
              2.485202166701756,
              2,
              0,
              0.1715992777660811,
              3.88502023636397,
              0,
              -1.254523769173434,
              0.9999999999999999,
              0.02944631212984072,
              3.09680879057691
            ],
            [
              0.6717985092856338,
              2.245890486745644,
              2,
              12,
              0.2302502117941401,
              2.977083116970187,
              5.343092225920741,
              0.764015239219786,
              0.3417607942634153,
              0.8669939748667521,
              3.09680879057691
            ],
            [
              0.5416498319568283,
              2.458350168043172,
              1,
              0,
              0.1805499439856094,
              1.846211225409748,
              0,
              -0.5961657145340943,
              1,
              0.1805499439856094,
              3.09680879057691
            ],
            [
              0.5378902073278954,
              2.456144849027484,
              2.5,
              11.5,
              0.1796539443271135,
              4.647788648950085,
              4.682134282330072,
              0.01109065354131485,
              0.6464868398568548,
              0.6094193533464867,
              3.09680879057691
            ],
            [
              0.8109416803183872,
              2.189058319681612,
              2,
              0,
              0.2703138934394625,
              2.466268596793264,
              0,
              -0.796390337142455,
              1,
              0.07306960098640103,
              3.09680879057691
            ],
            [
              0.6302979027953589,
              2.3680805350314,
              2,
              9,
              0.2102129253744908,
              3.173102736230025,
              3.800546420132904,
              0.2026097593794259,
              0.5835114897398769,
              0.7070725245429275,
              3.09680879057691
            ],
            [
              0.7251950538360915,
              2.157841744745255,
              2.5,
              8.5,
              0.2515386047770662,
              3.447348388237973,
              3.939121124474988,
              0.1587998386382138,
              0.5797526523434855,
              0.6778074077706702,
              3.09680879057691
            ],
            [
              1.030699927555416,
              1.95672419442117,
              3,
              1,
              0.3450129226624401,
              2.910643456738482,
              0.5110582282628828,
              -0.7748574066881851,
              0.9858309266502797,
              0.1217657380809708,
              3.09680879057691
            ],
            [
              0.9617402649734501,
              1.987880641649723,
              4,
              7,
              0.3260555493127703,
              4.159127100819081,
              3.521338179635759,
              -0.2059503715967258,
              0.729018636421167,
              0.5065128841156524,
              3.09680879057691
            ],
            [
              0.5621789673471045,
              2.162833341615762,
              1,
              0,
              0.2063032763184356,
              1.778792978895941,
              0,
              -0.5743954823134452,
              1,
              0.2063032763184356,
              3.09680879057691
            ],
            [
              0.6918864934149442,
              2.01037248078765,
              2.75,
              11.25,
              0.2560400391006609,
              3.974640387076823,
              5.595977913303074,
              0.5235510604205591,
              0.4411325628263469,
              0.7788057305793867,
              3.09680879057691
            ],
            [
              0.5478657799846097,
              2.45213422001539,
              2,
              1,
              0.1826219266615366,
              3.650529149778587,
              0.4078080195764014,
              -1.047116999948225,
              0.9939094184743795,
              0.08787114124147355,
              3.09680879057691
            ],
            [
              0.5578979251936228,
              2.442102074806377,
              4,
              0,
              0.1859659750645409,
              7.169770345734427,
              0,
              -2.315212475355561,
              1,
              0.001196007674040156,
              3.09680879057691
            ],
            [
              1,
              2,
              1,
              4,
              0.3333333333333333,
              1,
              2,
              0.3229130590958146,
              0.4609053497942389,
              0.868312757201646,
              3.09680879057691
            ],
            [
              0.5646111950039133,
              2.435388804996086,
              1,
              0,
              0.1882037316679711,
              1.771130308518004,
              0,
              -0.5719211059808627,
              1,
              0.1882037316679711,
              3.09680879057691
            ],
            [
              1.013224670036231,
              1.78796429388901,
              3,
              4,
              0.3617123596747371,
              2.960843817484947,
              2.237181141520215,
              -0.2336801284492351,
              0.7804071762964759,
              0.4945238988753329,
              3.09680879057691
            ],
            [
              0.9969830606785248,
              2.003016939321475,
              3,
              2,
              0.3323276868928416,
              3.009078206362168,
              0.9984938023926561,
              -0.6492439604561302,
              0.9552272552523778,
              0.2083889474047299,
              3.09680879057691
            ],
            [
              0.7717055765924852,
              2.01615819136465,
              2.5,
              5.5,
              0.2768089264124869,
              3.239577470774422,
              2.727960545733412,
              -0.1652077863501867,
              0.7283377459936504,
              0.5426061757461853,
              3.09680879057691
            ],
            [
              1.080465140732884,
              1.893145707877977,
              5,
              2,
              0.363351223727755,
              4.627636571975359,
              1.05644271947868,
              -1.15318513153387,
              0.9889083251603981,
              0.06499955422004278,
              3.09680879057691
            ],
            [
              0.7243108497007046,
              2.080635061357377,
              1,
              4,
              0.2582263161814339,
              1.380622698684155,
              1.922489952366013,
              0.1749760125102565,
              0.6154642438617679,
              0.7754272236146016,
              3.09680879057691
            ],
            [
              0.7627407174734374,
              1.978969919834489,
              4,
              11,
              0.2781988394743105,
              5.244246056838182,
              5.55844729611655,
              0.101459683347074,
              0.5907748156550217,
              0.6357664086003704,
              3.09680879057691
            ],
            [
              1.159649926286875,
              1.83823472623534,
              6,
              0,
              0.386822730257892,
              5.173975235105321,
              0,
              -1.670744170853846,
              1,
              0.003350209112465419,
              3.09680879057691
            ],
            [
              0.5411157319058593,
              2.210211750141015,
              3,
              10,
              0.1966744182351174,
              5.54410050033793,
              4.524453369394124,
              -0.3292573742513351,
              0.7574717560280155,
              0.4860431934529619,
              3.09680879057691
            ],
            [
              1.087272033683243,
              1.829862843056886,
              4,
              1,
              0.3727191506819387,
              3.678932112738705,
              0.5464890463207861,
              -1.011506773020484,
              0.9928070251955775,
              0.06772132887726923,
              3.09680879057691
            ],
            [
              0.5229171159484114,
              2.093198879503179,
              3,
              9,
              0.1998830009286901,
              5.73704686364859,
              4.299639221159984,
              -0.464157699003699,
              0.7948797850911276,
              0.4412396528364839,
              3.09680879057691
            ],
            [
              0.5873352492305381,
              2.346684752331723,
              3,
              13,
              0.2001810651998974,
              5.107815347248899,
              5.539730032797495,
              0.1394708923789038,
              0.5974096626959043,
              0.6488248203670024,
              3.09680879057691
            ],
            [
              0.5418154101678679,
              2.458184589832132,
              2,
              0,
              0.1806051367226227,
              3.691294050459639,
              0,
              -1.191967053856102,
              1,
              0.03261821541059717,
              3.09680879057691
            ],
            [
              0.7513412779458851,
              1.928450380007887,
              1.5,
              4.5,
              0.2803730191919442,
              1.996429643930779,
              2.333479796343837,
              0.108837895784411,
              0.6216499860085601,
              0.6987899691002251,
              3.09680879057691
            ],
            [
              0.8143690436780233,
              2.185630956321976,
              2,
              3,
              0.2714563478926745,
              2.455889029090771,
              1.372601349428387,
              -0.3498077385205872,
              0.8725737385307408,
              0.4123750003715425,
              3.09680879057691
            ],
            [
              1.001267792140742,
              1.594726725459469,
              4,
              3,
              0.3856971905573723,
              3.994935252484126,
              1.881200052714767,
              -0.6825526994760267,
              0.9169315785118625,
              0.2626250535283785,
              3.09680879057691
            ],
            [
              0.9289724410865671,
              2.064971897995553,
              1.5,
              9.5,
              0.3102838048657144,
              1.614687297123189,
              4.600546869050156,
              0.9641730484014565,
              0.1934670798436052,
              0.9416230664268508,
              3.09680879057691
            ],
            [
              1.150397794611806,
              1.849602205388193,
              3,
              1,
              0.3834659315372688,
              2.60779359457337,
              0.5406567947890831,
              -0.6675054675878765,
              0.9783774384018604,
              0.1606810257411666,
              3.09680879057691
            ],
            [
              0.643497629798196,
              2.03739058580532,
              4.166666666666666,
              11.83333333333333,
              0.240031503757919,
              6.475030324468099,
              5.808082856462188,
              -0.2153660471499966,
              0.6941455555398354,
              0.5210403335112525,
              3.09680879057691
            ],
            [
              0.7610658649401557,
              2.189052657175821,
              6.5,
              8.5,
              0.2579780640115707,
              8.54065370611663,
              3.882958215800149,
              -1.504030699114875,
              0.9566098564743781,
              0.1161833604531249,
              3.09680879057691
            ],
            [
              0.5634129173331535,
              2.162365329805267,
              1,
              0,
              0.2066980019099633,
              1.774897183283227,
              0,
              -0.5731374790345318,
              1,
              0.2066980019099632,
              3.09680879057691
            ],
            [
              1.027274290561499,
              1.929426342272905,
              3,
              6,
              0.3474393988872371,
              2.920349538155215,
              3.109732602143222,
              0.06115426453330552,
              0.6153070614134852,
              0.6567384577660732,
              3.09680879057691
            ],
            [
              0.4918443158680219,
              2.508155684131977,
              2,
              0,
              0.1639481052893407,
              4.066327363101348,
              0,
              -1.313070208104074,
              1,
              0.02687898122796462,
              3.09680879057691
            ],
            [
              0.6207791298123155,
              2.169034992369118,
              2,
              1,
              0.2225163048952204,
              3.221757794281315,
              0.4610345169709572,
              -0.8914735987933107,
              0.9889824376148841,
              0.126505393062436,
              3.09680879057691
            ],
            [
              0.5546935183910655,
              2.426442664573814,
              1,
              2,
              0.1860678225841386,
              1.802797340954304,
              0.8242519096783539,
              -0.3159850986775502,
              0.9090200916712334,
              0.4607816616862287,
              3.09680879057691
            ],
            [
              1.186695069078798,
              1.533687917415331,
              6,
              0,
              0.436223529911184,
              5.056058760451118,
              0,
              -1.632667401305463,
              0.9999999999999997,
              0.006890560121822431,
              3.09680879057691
            ],
            [
              0.5840237774774252,
              2.322712483141463,
              2,
              4,
              0.2009208008961493,
              3.424518105476122,
              1.722124468281158,
              -0.5497251371718762,
              0.8999852665306192,
              0.3469029503063583,
              3.09680879057691
            ],
            [
              0.6378917635488183,
              2.210407375040759,
              3,
              9,
              0.2239553264987083,
              4.702992218162429,
              4.071647652656806,
              -0.2038694049909384,
              0.7274901439903925,
              0.5247924981691553,
              3.09680879057691
            ],
            [
              1.10893127713542,
              1.674622831249758,
              4,
              1,
              0.3983868227295727,
              3.607076545205543,
              0.5971493887096402,
              -0.9719447857596588,
              0.9899648278957609,
              0.08580690236280863,
              3.09680879057691
            ],
            [
              0.5339984066515897,
              2.204505996630561,
              2,
              5,
              0.1949963659038058,
              3.74532952736863,
              2.268081832230061,
              -0.4770225722794367,
              0.860467063715044,
              0.4094693878973303,
              3.09680879057691
            ],
            [
              0.9572487652411464,
              2.037362630856776,
              2.5,
              3.5,
              0.3196570902282924,
              2.611651318631066,
              1.717907233101717,
              -0.2886016367070735,
              0.8099605651994923,
              0.4570850839186054,
              3.09680879057691
            ],
            [
              1.169070180764203,
              1.599766633909162,
              6,
              0,
              0.422224298148866,
              5.132283842940798,
              0,
              -1.657281475872037,
              0.9999999999999996,
              0.005665775142952967,
              3.09680879057691
            ],
            [
              0.6259530423419695,
              2.18405621509256,
              2,
              5,
              0.2227583559327664,
              3.195127852589562,
              2.289318363441529,
              -0.2924977130988084,
              0.8106985733707596,
              0.4848763674567512,
              3.09680879057691
            ],
            [
              1.358368156743701,
              1.630330835506501,
              7,
              1,
              0.4545014938827885,
              5.153242120148411,
              0.6133724384163577,
              -1.46598320682444,
              0.9981791149920763,
              0.01930448081568215,
              3.09680879057691
            ],
            [
              0.7938751645722956,
              1.889568895768069,
              4,
              2,
              0.2958418907646621,
              5.038575557600446,
              1.058442486261949,
              -1.285236945674334,
              0.9897549818203766,
              0.06721817803502084,
              3.09680879057691
            ],
            [
              0.7849157523248513,
              2.190979636782845,
              5,
              6,
              0.2637578441761702,
              6.370110403811416,
              2.738501033633604,
              -1.172694091165142,
              0.9559997708585818,
              0.1379277764578064,
              3.09680879057691
            ],
            [
              0.5105933964659561,
              2.489406603534043,
              2,
              2,
              0.1701977988219854,
              3.917011096976359,
              0.80340431216047,
              -1.005424291706383,
              0.9827966353194976,
              0.136879703186449,
              3.09680879057691
            ],
            [
              0.5986625284417846,
              2.321332911028827,
              2,
              12,
              0.2050217340580233,
              3.340780331125209,
              5.169443789379413,
              0.5904993113615964,
              0.4293905268290067,
              0.814336821710558,
              3.09680879057691
            ],
            [
              0.9301763900257604,
              2.053297890476858,
              5,
              2.75,
              0.3117762388985823,
              5.375324565979931,
              1.339308832271454,
              -1.303282187130643,
              0.9890723265011059,
              0.05800248524360252,
              3.09680879057691
            ],
            [
              1.065281481997218,
              1.768479515275002,
              7,
              6.5,
              0.3759249573350251,
              6.571033213565505,
              3.675473729753231,
              -0.9350139707117192,
              0.9116090881642767,
              0.209632492771059,
              3.09680879057691
            ],
            [
              0.7448364681334627,
              2.180475545781573,
              3,
              10,
              0.2546177859286282,
              4.027729747870573,
              4.586155538110189,
              0.180322980204272,
              0.568761943450108,
              0.6811704231016714,
              3.09680879057691
            ],
            [
              0.9822214641821716,
              1.759768708259945,
              3.5,
              2.5,
              0.3582148010790897,
              3.563351166342318,
              1.420641240104783,
              -0.6919090170363297,
              0.9243105210594719,
              0.2480605216255685,
              3.09680879057691
            ],
            [
              0.5786460230492799,
              2.415451256380102,
              4,
              6,
              0.1932622653995928,
              6.912689002719272,
              2.484007898793973,
              -1.430078963028348,
              0.9714540763655948,
              0.1093069419148098,
              3.09680879057691
            ],
            [
              0.658264172673122,
              2.341735827326878,
              1,
              8,
              0.2194213908910407,
              1.519146934488528,
              3.416269207928592,
              0.6126055567953379,
              0.3797635419067961,
              0.8924154737583947,
              3.09680879057691
            ],
            [
              0.9706327238659466,
              2.029367276134053,
              3,
              2,
              0.3235442412886489,
              3.090767420298028,
              0.9855288510466189,
              -0.6798090265234685,
              0.959391273168953,
              0.1955902123992956,
              3.09680879057691
            ],
            [
              0.4921240486747857,
              2.507875951325213,
              2,
              0,
              0.164041349558262,
              4.064015984152151,
              0,
              -1.312323833656859,
              0.9999999999999999,
              0.026909564364896,
              3.09680879057691
            ],
            [
              0.4885172003028329,
              2.337808749602471,
              1.5,
              10.5,
              0.1728453154241466,
              3.070516246040358,
              4.491385363231897,
              0.4588171932070895,
              0.5075953498964587,
              0.7688186657402545,
              3.09680879057691
            ],
            [
              0.52973961883133,
              2.359074412503351,
              0.5,
              7.5,
              0.1833761582037807,
              0.9438599308525588,
              3.179212982960259,
              0.7218246922152635,
              0.3754240415543176,
              0.8022227008031589,
              3.09680879057691
            ],
            [
              0.9564481217045129,
              1.906282781701416,
              11.52163461538462,
              16.70913461538462,
              0.3341033977614105,
              12.04627240508517,
              8.765296930642789,
              -1.059469827270532,
              0.8446168592914371,
              0.2630127365241643,
              3.09680879057691
            ],
            [
              0.5845596503907607,
              2.378829975620717,
              3.25,
              13.75,
              0.1972604767391112,
              5.559740563392412,
              5.78015248711172,
              0.07117388854939498,
              0.6121429960176838,
              0.6202426568127795,
              3.09680879057691
            ],
            [
              1.162973783302164,
              1.662933321316056,
              5,
              3,
              0.4115399906110082,
              4.299323055935905,
              1.804041064993382,
              -0.805759141001945,
              0.942660298541458,
              0.1920494752227032,
              3.09680879057691
            ],
            [
              0.9022741829254378,
              2.079303961856524,
              3,
              6,
              0.3026163122722446,
              3.324931663536154,
              2.885580997327034,
              -0.1418720676413711,
              0.723653216547175,
              0.5441322470309127,
              3.09680879057691
            ],
            [
              0.6885820990659562,
              2.291514805914688,
              3,
              4,
              0.2310603047555692,
              4.356778957904108,
              1.745570218300792,
              -0.8431934020430332,
              0.9456108369349139,
              0.2053322385938126,
              3.09680879057691
            ],
            [
              1.274590150628621,
              1.725409849371379,
              7,
              0,
              0.4248633835428738,
              5.491961472123125,
              0,
              -1.773426079399632,
              0.9999999999999999,
              0.002498878405566396,
              3.09680879057691
            ],
            [
              0.6525850817874653,
              2.15893928844579,
              2,
              9,
              0.2321107683421304,
              3.064734478026824,
              4.168713797634882,
              0.356489339273154,
              0.5118066625885607,
              0.7632615873749284,
              3.09680879057691
            ],
            [
              0.5929091833308321,
              2.099299143717978,
              1,
              10,
              0.2202315390580406,
              1.686598939794155,
              4.763494535747502,
              0.9935697694077348,
              0.2661464985439286,
              0.9351929400317199,
              3.09680879057691
            ],
            [
              1.433057878776081,
              1.538970193526668,
              3,
              0,
              0.4821818111784311,
              2.093425565310861,
              0,
              -0.6759944532839152,
              1,
              0.1121069331046337,
              3.09680879057691
            ],
            [
              0.847100199450082,
              1.967181409047068,
              5,
              7,
              0.3010005100031338,
              5.902489461395341,
              3.558390684157037,
              -0.7569401069807792,
              0.8805590736888451,
              0.2789918603425656,
              3.09680879057691
            ],
            [
              1.106301775822937,
              1.693866454128736,
              4,
              3,
              0.3950840395907321,
              3.615649985759581,
              1.771095940112406,
              -0.5956305895474905,
              0.9084233955554708,
              0.2803371034429759,
              3.09680879057691
            ],
            [
              0.8020013725895853,
              2.165949122998261,
              2.5,
              9.5,
              0.2702206029992212,
              3.117201647582897,
              4.386067936281635,
              0.4097334948672626,
              0.4581311580111867,
              0.7725435455922375,
              3.09680879057691
            ],
            [
              0.6622399900734224,
              2.047062193576448,
              3.5,
              11.5,
              0.2444319404715784,
              5.285093096857464,
              5.617806843429709,
              0.1074376137088732,
              0.5931126862255339,
              0.6335185446060287,
              3.09680879057691
            ],
            [
              0.5668349007304364,
              2.433165099269564,
              0,
              0,
              0.1889449669101455,
              0,
              0,
              0,
              1,
              1,
              3.09680879057691
            ],
            [
              0.5609260936429848,
              2.254621890651653,
              4,
              5,
              0.1992244837494788,
              7.131064226343334,
              2.21766674968052,
              -1.586600209742846,
              0.9807368941221666,
              0.08462058849397602,
              3.09680879057691
            ],
            [
              1.221481226440176,
              1.759654956524704,
              3,
              0,
              0.4097368088784711,
              2.456034472787643,
              0,
              -0.793085604852634,
              1,
              0.06878835790074855,
              3.09680879057691
            ],
            [
              0.7388958824716149,
              2.261104117528385,
              5,
              3,
              0.2462986274905383,
              6.766853244972681,
              1.326785430508747,
              -1.756668939657231,
              0.9961041078029167,
              0.02562770242975476,
              3.09680879057691
            ],
            [
              0.8199460881142574,
              2.081743035988461,
              4.5,
              11.5,
              0.2825754424564028,
              5.488165704100458,
              5.524216870762594,
              0.01164139251084343,
              0.6138890078754149,
              0.5959471816004325,
              3.09680879057691
            ],
            [
              0.8370784487681464,
              2.162921551231852,
              4,
              1,
              0.2790261495893822,
              4.778524648300817,
              0.4623376189628645,
              -1.393753157273195,
              0.9983086848833393,
              0.0235422056821335,
              3.09680879057691
            ],
            [
              0.5847880289331634,
              2.312787907974638,
              1,
              10,
              0.2018197423178597,
              1.710021324862469,
              4.323786009741478,
              0.8440187501508887,
              0.3167797857227715,
              0.9162257017864622,
              3.09680879057691
            ],
            [
              0.5845471102215465,
              2.308403731100813,
              2,
              7,
              0.2020591231181625,
              3.421452206379036,
              3.032398494981593,
              -0.1256305240999286,
              0.732742652778232,
              0.5699866246383458,
              3.09680879057691
            ],
            [
              0.8585071139804609,
              2.034251622579585,
              5,
              5,
              0.296777986746784,
              5.824063561707186,
              2.457906359518899,
              -1.086976119556029,
              0.9549780765724906,
              0.1447968113437942,
              3.09680879057691
            ],
            [
              0.7201387300996426,
              2.208566661121516,
              2,
              6,
              0.2458897819692858,
              2.777242656735416,
              2.716694091974196,
              -0.01955192227090654,
              0.6887553250174687,
              0.6225940136767829,
              3.09680879057691
            ],
            [
              0.5611356272382273,
              2.438864372761772,
              2,
              0,
              0.1870452090794091,
              3.564200708202244,
              0,
              -1.150926953917055,
              1,
              0.03498591023955988,
              3.09680879057691
            ],
            [
              0.7665279797792289,
              2.095132969348508,
              3,
              8,
              0.2678612153591691,
              3.913751460010688,
              3.81837340017977,
              -0.03079882107062543,
              0.6631001124844917,
              0.59869453383335,
              3.09680879057691
            ],
            [
              0.8599115905595115,
              2.13823051067806,
              3,
              3,
              0.286814821153593,
              3.488730740386945,
              1.403029273513014,
              -0.673500241028889,
              0.9395078834651849,
              0.2316676510306144,
              3.09680879057691
            ],
            [
              1.187243005515809,
              1.545129800961183,
              5,
              2,
              0.4345098892440636,
              4.211437740016587,
              1.294389635586508,
              -0.941952926931164,
              0.9704366715309736,
              0.1335715450829928,
              3.09680879057691
            ],
            [
              0.795578287582507,
              1.880043199005542,
              3.5,
              10.5,
              0.2973433617462192,
              4.39931563571866,
              5.584978050267158,
              0.3828658773367853,
              0.4781066999991384,
              0.7353066071624548,
              3.09680879057691
            ],
            [
              0.8686207675497236,
              2.01744352777831,
              2,
              5,
              0.3009706918019285,
              2.30250078597794,
              2.478384118888423,
              0.05679502507409177,
              0.6448660458360029,
              0.672634613673688,
              3.09680879057691
            ],
            [
              1.068317778202009,
              1.92425594317561,
              4,
              0,
              0.3569896275471581,
              3.744204282298891,
              0,
              -1.209052458676784,
              1,
              0.01624135992618603,
              3.09680879057691
            ],
            [
              0.6131815553260106,
              2.075135865323582,
              2,
              5,
              0.2280912032991418,
              3.261676713247937,
              2.409480788006301,
              -0.2751851931687649,
              0.8004564607252063,
              0.4989535510821773,
              3.09680879057691
            ],
            [
              0.6789556209975202,
              2.292702267786438,
              4.5,
              7.5,
              0.2284770476305931,
              6.627826415795202,
              3.271248999653633,
              -1.083882681538199,
              0.9236327117520967,
              0.2011576001126664,
              3.09680879057691
            ],
            [
              1.205301981010219,
              1.553524433920985,
              3,
              1,
              0.4368893869099317,
              2.489002795370471,
              0.6436976324061225,
              -0.5958731351381183,
              0.9635677511992911,
              0.2242636456997736,
              3.09680879057691
            ],
            [
              0.9718951123410559,
              1.759850350273663,
              2,
              7,
              0.3557780641139223,
              2.057835227900769,
              3.977610936584167,
              0.6199206468687916,
              0.3239588889121257,
              0.8858913151955571,
              3.09680879057691
            ],
            [
              1.069274465348576,
              1.522712191428687,
              1,
              1,
              0.4125308525615848,
              0.9352135793067934,
              0.6567229221838362,
              -0.08992827002117773,
              0.8298182956848119,
              0.6548800008079816,
              3.09680879057691
            ],
            [
              0.6124782882044825,
              2.252167260914703,
              1,
              11,
              0.213805958783559,
              1.632710937283281,
              4.884184310330673,
              1.04994321345932,
              0.2377463268613207,
              0.9442356076340838,
              3.09680879057691
            ],
            [
              0.5293693877451602,
              2.459486738233104,
              2,
              6,
              0.1771143760129624,
              3.77808019560588,
              2.439533381794285,
              -0.432234246390858,
              0.8449607598046909,
              0.4277501480475865,
              3.09680879057691
            ],
            [
              0.5668349007304364,
              2.433165099269564,
              0,
              0,
              0.1889449669101455,
              0,
              0,
              0,
              1,
              1,
              3.09680879057691
            ],
            [
              0.6041648139481327,
              1.92623783656491,
              2,
              4,
              0.2387623225993845,
              3.310354979016866,
              2.076586766218476,
              -0.3983998678099041,
              0.8479373587498729,
              0.4392094215081194,
              3.09680879057691
            ],
            [
              0.7003308129996463,
              2.277006401832183,
              2,
              1,
              0.2352205217168198,
              2.85579323781804,
              0.4391731174736068,
              -0.7803581957329166,
              0.9869855557698134,
              0.1399571930498258,
              3.09680879057691
            ],
            [
              0.7551176392142854,
              1.991118271687879,
              2.5,
              9.5,
              0.2749645928875142,
              3.310742419686155,
              4.771188198653218,
              0.4715970141298244,
              0.4440424048837617,
              0.7827160835524295,
              3.09680879057691
            ],
            [
              0.5706313281456781,
              2.2445241582663,
              1,
              10,
              0.2026997552710558,
              1.752444968714909,
              4.455287310306399,
              0.872783088777003,
              0.314217988291161,
              0.9172361144664809,
              3.09680879057691
            ],
            [
              0.9438452208358804,
              2.056154779164119,
              2,
              1,
              0.3146150736119602,
              2.11899149971727,
              0.486344710103257,
              -0.5272029692572219,
              0.9688585680005272,
              0.234665069632632,
              3.09680879057691
            ],
            [
              0.505362741374535,
              2.337160014577767,
              0,
              4,
              0.1777867003232586,
              0,
              1.711478878232753,
              0.5526588801480113,
              0.4570229293483014,
              1,
              3.09680879057691
            ],
            [
              0.6636210239154856,
              2.271410075296334,
              3.5,
              11.5,
              0.2261035748799036,
              5.274094511577344,
              5.062934308988516,
              -0.0681863869772504,
              0.6559732331725826,
              0.5717689628914912,
              3.09680879057691
            ],
            [
              0.8551477304322729,
              2.096367042477932,
              4.5,
              6.5,
              0.2897318144164645,
              5.26224866167308,
              3.100602074108606,
              -0.6980239122744732,
              0.8722851875445223,
              0.2942957523528411,
              3.09680879057691
            ],
            [
              0.8579896996362089,
              2.052807312256038,
              3,
              4,
              0.2947610898770465,
              3.496545472832614,
              1.948551126118114,
              -0.4998675899606064,
              0.8806545851525476,
              0.341074960828617,
              3.09680879057691
            ],
            [
              0.5430913749613384,
              2.456908625038661,
              3,
              0,
              0.1810304583204462,
              5.523932322095088,
              0,
              -1.783749884365972,
              1,
              0.005932735038882697,
              3.09680879057691
            ],
            [
              0.8959251655517101,
              2.048763807806441,
              2,
              9,
              0.3042512040006685,
              2.232329302602412,
              4.392892907277617,
              0.6976742029567508,
              0.3019334464059867,
              0.8925575367232415,
              3.09680879057691
            ],
            [
              1,
              1.854901415141066,
              2,
              0,
              0.3502747922210084,
              2,
              0,
              -0.6458261181916293,
              1,
              0.1226924300654706,
              3.09680879057691
            ],
            [
              1.274993927703572,
              1.523838500515257,
              5,
              0,
              0.4555449318253668,
              3.921587304345552,
              0,
              -1.266331752957532,
              0.9999999999999999,
              0.01961806170721936,
              3.09680879057691
            ],
            [
              0.9177309621182768,
              2.04557357317787,
              3,
              7,
              0.3096984974669708,
              3.268931880728419,
              3.422023090142515,
              0.04943515075258376,
              0.6235708057854283,
              0.6426673350400598,
              3.09680879057691
            ],
            [
              0.5550957136936941,
              2.444904286306306,
              3,
              2,
              0.1850319045645647,
              5.404473365570648,
              0.8180279331186191,
              -1.481023124969111,
              0.9950067528239536,
              0.04706795140974007,
              3.09680879057691
            ],
            [
              1.078209251827092,
              1.921790748172908,
              3,
              0,
              0.359403083942364,
              2.78239126117339,
              0,
              -0.8984704737469612,
              0.9999999999999999,
              0.04642430363758709,
              3.09680879057691
            ],
            [
              0.9789280180442141,
              2.021071981955786,
              7.5,
              2.5,
              0.3263093393480714,
              7.661441762576312,
              1.236967323440285,
              -2.074546694224283,
              0.9983911216377778,
              0.01014818902206005,
              3.09680879057691
            ],
            [
              0.6341856712879488,
              2.349501854686281,
              1,
              7,
              0.212550967809833,
              1.576825282048914,
              2.979354958174604,
              0.4528951481904087,
              0.4670706195895508,
              0.8521641956622635,
              3.09680879057691
            ],
            [
              1.065308062237265,
              1.925649150384859,
              4.5,
              3.5,
              0.3561762962511009,
              4.224130239425301,
              1.817568895819102,
              -0.7771100853656114,
              0.9294655451563508,
              0.2101502983460178,
              3.09680879057691
            ],
            [
              0.8418221513447439,
              1.886224749923624,
              3.5,
              9.5,
              0.3085805273191419,
              4.15764778155223,
              5.036515399548581,
              0.2837978310674534,
              0.5112737619558602,
              0.710710413223901,
              3.09680879057691
            ],
            [
              1.186995855669029,
              1.805303973916795,
              7,
              0,
              0.3966834619755753,
              5.897240471875596,
              0,
              -1.904295960996994,
              1,
              0.001545641121579289,
              3.09680879057691
            ],
            [
              0.6279416494648835,
              1.939856759751621,
              2,
              6,
              0.2445447614622066,
              3.185009310505763,
              3.093011878242103,
              -0.02970717228121847,
              0.6920838266079559,
              0.619178946017602,
              3.09680879057691
            ],
            [
              0.9373612704804082,
              1.678151957178897,
              6,
              7,
              0.3583852150192636,
              6.40094720035204,
              4.171255153655776,
              -0.7199966796402988,
              0.8561046471502058,
              0.3066518495883738,
              3.09680879057691
            ],
            [
              0.5416498319568283,
              2.458350168043172,
              1,
              0,
              0.1805499439856094,
              1.846211225409748,
              0,
              -0.5961657145340943,
              1,
              0.1805499439856094,
              3.09680879057691
            ],
            [
              0.5657198031374777,
              2.299536196835867,
              3,
              8,
              0.1974412768502153,
              5.302978582969914,
              3.478962414685143,
              -0.5889986407410615,
              0.8444817322381885,
              0.3740992399506181,
              3.09680879057691
            ],
            [
              0.6387721347250516,
              2.361227865274948,
              3,
              1,
              0.2129240449083505,
              4.696510440755683,
              0.4235084697696286,
              -1.379808137973552,
              0.9979445882665063,
              0.03244681546514228,
              3.09680879057691
            ],
            [
              0.7590826984155022,
              2.124323112022344,
              2.25,
              6.5,
              0.2632590583218098,
              2.964103917394792,
              3.059798183813966,
              0.03090092830734515,
              0.6437312249717374,
              0.6404535434949042,
              3.09680879057691
            ],
            [
              0.7327989261474347,
              2.475974739408603,
              2.5,
              7.5,
              0.2283735166532696,
              3.41157705176142,
              3.029110063453801,
              -0.1379370557957391,
              0.707651282016128,
              0.5562240705656014,
              2.77276462152409
            ],
            [
              0.6289638177745919,
              2.537703172332568,
              4.666666666666666,
              11.83333333333333,
              0.1986201326945679,
              7.41961069108606,
              4.663009236993052,
              -0.9941707394469721,
              0.8671316111669047,
              0.2850487660691541,
              2.77276462152409
            ],
            [
              0.9264587294350054,
              1.852917458870011,
              1.75,
              0,
              0.3333333333333334,
              1.888913066928762,
              0,
              -0.7968077063570044,
              1,
              0.1853591424428189,
              2.370600901395458
            ],
            [
              0.7435828696489337,
              2.143264691450493,
              4.047619047619047,
              20.16666666666666,
              0.2575760769875038,
              5.443400073928601,
              9.409321558420537,
              1.280647838691105,
              0.2218794617610834,
              0.8983658350361627,
              3.09680879057691
            ],
            [
              0.6634712067165679,
              2.219194352890641,
              3,
              9,
              0.2301589251328109,
              4.521673238612128,
              4.0555258210156,
              -0.1505250886057092,
              0.709173355500939,
              0.5455776197606121,
              3.09680879057691
            ],
            [
              0.5554510326417215,
              2.38063439091641,
              1.5,
              6.5,
              0.1891808147627364,
              2.700508076951464,
              2.730364656077183,
              0.009641079299622322,
              0.6778656773387992,
              0.6388501634901682,
              3.09680879057691
            ],
            [
              0.5533933119162997,
              2.33521277143506,
              0,
              11,
              0.1915779777332093,
              0,
              4.710491538310731,
              1.521079232480868,
              0.09638722833252313,
              1,
              3.09680879057691
            ],
            [
              0.6553497926694899,
              2.190211124066829,
              1,
              7,
              0.2303060141201037,
              1.525902672413488,
              3.196038922038829,
              0.5393088054733299,
              0.4180454015578681,
              0.876818710763615,
              3.09680879057691
            ],
            [
              0.6857372895901817,
              2.281940240023349,
              0,
              11,
              0.2310686665742563,
              0,
              4.820459277183984,
              1.55658925144228,
              0.05556011591600138,
              1,
              3.09680879057691
            ],
            [
              0.9444621470194657,
              2.045412825711957,
              3,
              10,
              0.3158868366180026,
              3.176411049894802,
              4.888988606258128,
              0.5530136576641167,
              0.3723098924166103,
              0.8301038940950544,
              3.09680879057691
            ],
            [
              0.5304539076706997,
              2.4695460923293,
              2,
              1,
              0.1768179692235666,
              3.770355861421195,
              0.4049327133865278,
              -1.086739083883741,
              0.9944718579378231,
              0.08273749859668489,
              3.09680879057691
            ],
            [
              0.8471970981987661,
              1.986949792091843,
              2,
              6,
              0.2989249079153748,
              2.360725744047305,
              3.019703881738881,
              0.2127926463192497,
              0.5545065361504238,
              0.7425707622301788,
              3.09680879057691
            ],
            [
              0.7776158815339973,
              2.171984962822748,
              1,
              5,
              0.2636342754721381,
              1.285981965835506,
              2.302041720170068,
              0.3280989634963152,
              0.5018955737967388,
              0.8405731770112099,
              3.09680879057691
            ],
            [
              1.00384466723135,
              1.996155332768649,
              1,
              2,
              0.3346148890771168,
              0.9961700576226062,
              1.001926036099615,
              0.001858680618100406,
              0.7390303615735212,
              0.7054091620299743,
              3.09680879057691
            ],
            [
              0.8526339356285317,
              2.130550535790333,
              3,
              4,
              0.2858133460392415,
              3.51850879332935,
              1.877449012734256,
              -0.5299196339110683,
              0.8916084413193247,
              0.3209911758827007,
              3.09680879057691
            ],
            [
              0.5546076136814378,
              2.436308894941743,
              1,
              5,
              0.185430657152226,
              1.803076581228457,
              2.052284917721634,
              0.08047262628919064,
              0.6911249388288243,
              0.7078752419918903,
              3.09680879057691
            ],
            [
              1.130838034901416,
              1.581980588665919,
              4,
              1,
              0.4168498494803066,
              3.537199737315796,
              0.6321190077580522,
              -0.9380885053017919,
              0.9874136951909834,
              0.1006240665236425,
              3.09680879057691
            ],
            [
              0.5958624307297765,
              2.172697254577998,
              1,
              8,
              0.2152247010934625,
              1.678239721835223,
              3.682059239106387,
              0.6470594901979303,
              0.3915781301670217,
              0.887096364858489,
              3.09680879057691
            ],
            [
              0.8620564040262285,
              2.05771237825796,
              4,
              4,
              0.2952481748749386,
              4.640067611954423,
              1.94390627293906,
              -0.8706257057973188,
              0.9456498873806567,
              0.1855676139445066,
              3.09680879057691
            ],
            [
              1.300754899727044,
              1.558808270681574,
              6,
              0,
              0.4548788826165964,
              4.612706053430257,
              0,
              -1.489503022422946,
              1.000000000000001,
              0.008858795026763344,
              3.09680879057691
            ],
            [
              0.5816570579871359,
              2.403634825243754,
              1,
              4,
              0.1948409337306161,
              1.719226108010395,
              1.66414629959206,
              -0.01778598943077583,
              0.7478103732678155,
              0.6616170768968097,
              3.09680879057691
            ],
            [
              1.135820742539515,
              1.615724070132618,
              4.5,
              2.5,
              0.4127938375957158,
              3.961892780667762,
              1.547293901362007,
              -0.7797055106059472,
              0.934225908627903,
              0.2120515541358335,
              3.09680879057691
            ],
            [
              0.7564121001138003,
              2.120124191407562,
              4,
              9,
              0.2629593453568923,
              5.288122703746026,
              4.245034341136804,
              -0.3368268540773884,
              0.760269763025061,
              0.4591539078847702,
              3.09680879057691
            ],
            [
              0.6052919346678769,
              2.332732571998251,
              1,
              11,
              0.2060200428194255,
              1.652095365435026,
              4.715499809983469,
              0.9892133004368525,
              0.2581965473342435,
              0.937235442182814,
              3.09680879057691
            ],
            [
              0.5546935183910655,
              2.445306481608934,
              1,
              0,
              0.1848978394636885,
              1.802797340954304,
              0,
              -0.5821468042973545,
              1,
              0.1848978394636885,
              3.09680879057691
            ],
            [
              0.5323589343753521,
              2.316632356038079,
              3,
              12,
              0.1868587440637977,
              5.635295674186581,
              5.179932831691294,
              -0.147042608468719,
              0.6969341290014486,
              0.551118381924941,
              3.09680879057691
            ],
            [
              0.8359620261386654,
              2.164037973861334,
              3,
              0,
              0.2786540087128885,
              3.588679756013671,
              0,
              -1.158831558129596,
              0.9999999999999999,
              0.02163694223248691,
              3.09680879057691
            ],
            [
              0.772107091435268,
              2.021477878598512,
              0.5,
              8.5,
              0.2763857551202145,
              0.6475785620237617,
              4.204844430893816,
              1.14868760373396,
              0.1478899025005904,
              0.9456043752514569,
              3.09680879057691
            ],
            [
              0.5634129173331535,
              2.06692984401537,
              1,
              1,
              0.2141975280226608,
              1.774897183283227,
              0.4838093575819324,
              -0.4169091193585691,
              0.9541194189889812,
              0.3825144750343032,
              3.09680879057691
            ],
            [
              0.8119233737105651,
              2.127663585051669,
              1.5,
              11.5,
              0.2762032166765497,
              1.847464980771351,
              5.404989811733196,
              1.14877122597521,
              0.1741693710345444,
              0.9479227260664732,
              3.09680879057691
            ],
            [
              0.6008722341698858,
              2.318530994275823,
              3,
              11,
              0.2058202266528938,
              4.992741933140822,
              4.744383416550261,
              -0.08019820834475672,
              0.678035626392381,
              0.5735423282432224,
              3.09680879057691
            ],
            [
              0.6325921066425904,
              2.361126563648134,
              2,
              8,
              0.2113064640710406,
              3.161594934553909,
              3.388213119604797,
              0.07317797138152356,
              0.6434565298876302,
              0.6573618240170029,
              3.09680879057691
            ],
            [
              0.7193641872453094,
              2.005844542772103,
              3,
              8,
              0.2639666383428594,
              4.170349390741875,
              3.98834497360593,
              -0.05877160310631883,
              0.6742039218990965,
              0.587199378807107,
              3.09680879057691
            ],
            [
              0.7729066420162178,
              1.629996676201395,
              0.5,
              5.5,
              0.3216553226076246,
              0.6469086598812132,
              3.374240009382967,
              0.9740086584710597,
              0.2360324840167169,
              0.9025677952670546,
              2.800109963891856
            ],
            [
              1.124269917975546,
              1.618387783927838,
              1,
              3,
              0.4099198807037827,
              0.8894661184217073,
              1.853696641678165,
              0.3113626279383007,
              0.4581323916977534,
              0.8787605573080993,
              3.09680879057691
            ],
            [
              0.6653448774515652,
              2.212862515882482,
              1.5,
              7.5,
              0.231166412466492,
              2.254469901001372,
              3.389275179171728,
              0.3664434438520667,
              0.5005962477833452,
              0.7791399625168971,
              3.09680879057691
            ],
            [
              0.5954662240589539,
              2.294253835834251,
              2,
              12,
              0.2060636365174281,
              3.358712751778161,
              5.230458728049368,
              0.6044112190480174,
              0.425565547766158,
              0.8168008660277634,
              3.09680879057691
            ],
            [
              1,
              2,
              2,
              1,
              0.3333333333333333,
              2,
              0.5,
              -0.484369588643722,
              0.962962962962963,
              0.2592592592592592,
              3.09680879057691
            ],
            [
              1,
              2,
              3,
              1,
              0.3333333333333333,
              3,
              0.5,
              -0.8072826477395366,
              0.9876543209876545,
              0.1111111111111109,
              3.09680879057691
            ],
            [
              0.5637578201602605,
              2.43624217983974,
              2,
              1,
              0.1879192733867535,
              3.547622628864742,
              0.4104682236746192,
              -1.013028125835853,
              0.9933638839293144,
              0.09266872778924529,
              3.09680879057691
            ],
            [
              0.9218407435652495,
              1.966106092785997,
              3,
              5,
              0.319202809401416,
              3.254358218532847,
              2.543097759752596,
              -0.2296752905586234,
              0.7696573638391205,
              0.4967074878302851,
              3.09680879057691
            ],
            [
              0.5815945582987483,
              2.238125952527287,
              3,
              8,
              0.2062596473890849,
              5.158232581775613,
              3.574419031675325,
              -0.5114340785002863,
              0.8247313936280888,
              0.4033839170369761,
              3.09680879057691
            ],
            [
              1.446459515063577,
              1.537014765439041,
              3,
              0,
              0.4848238593898305,
              2.074029704086214,
              0,
              -0.6697312764020666,
              0.9999999999999999,
              0.1139598721115775,
              3.09680879057691
            ],
            [
              0.877288028022153,
              1.9856013209775,
              2,
              4,
              0.306434486658974,
              2.279752984329448,
              2.014503091703638,
              -0.08565265425263696,
              0.7323026233844591,
              0.5936214954357877,
              3.09680879057691
            ],
            [
              0.765171250934667,
              2.195810518566963,
              2,
              12,
              0.2584180891675855,
              2.613793967764697,
              5.464952416673676,
              0.9206762967040765,
              0.2575444608036036,
              0.910566777016799,
              3.09680879057691
            ],
            [
              1.404746393788693,
              1.583566954027319,
              7,
              0,
              0.4700800184878008,
              4.98310586946626,
              0,
              -1.609109960107659,
              0.9999999999999997,
              0.005072272044899351,
              3.09680879057691
            ],
            [
              0.6308657615968252,
              2.205839700770349,
              4,
              6,
              0.2223938191561066,
              6.34049308663596,
              2.720052593987047,
              -1.169087514755619,
              0.9500414450850775,
              0.1635297956811151,
              3.09680879057691
            ],
            [
              0.8776209011610244,
              2.10290651486857,
              3.5,
              7.5,
              0.2944515445290272,
              3.988054518038223,
              3.566492350930181,
              -0.1361279289799188,
              0.6937947854294347,
              0.5434896081056707,
              3.09680879057691
            ],
            [
              1.225426016658894,
              1.52881759981447,
              6,
              0,
              0.4449228852994402,
              4.896256418938217,
              0,
              -1.581065138356858,
              0.9999999999999994,
              0.007757262173238133,
              3.09680879057691
            ],
            [
              0.9479515523037815,
              2.022747338658789,
              3,
              9,
              0.3191005171165714,
              3.164718695495756,
              4.44939406320889,
              0.4148384529332889,
              0.4346173669739644,
              0.7902633638185774,
              3.09680879057691
            ],
            [
              0.8589575306625998,
              2.126540649105198,
              4,
              4,
              0.2877099495432975,
              4.656807650215722,
              1.880989202667305,
              -0.8963480263924545,
              0.9510693059053625,
              0.1723960394138122,
              3.09680879057691
            ],
            [
              0.7638824602972311,
              2.198584821649149,
              2,
              10,
              0.2578534672610292,
              2.618203851966687,
              4.548380349728352,
              0.6232791974870651,
              0.3667406147996021,
              0.8556858783425193,
              3.09680879057691
            ],
            [
              0.7685462756763904,
              2.123486163069018,
              1,
              6,
              0.2657460771808608,
              1.301157824387229,
              2.825542310729428,
              0.4922436577229613,
              0.4065625652236249,
              0.8849401169622175,
              3.09680879057691
            ],
            [
              0.5869788921354283,
              1.93837483647359,
              5,
              2,
              0.2324343261245783,
              8.518193868624488,
              1.031792180937781,
              -2.417456870590984,
              0.9991160906242287,
              0.009277575904528823,
              3.09680879057691
            ],
            [
              0.7727338558003577,
              2.214122819252467,
              5,
              5,
              0.2587113945756006,
              6.470533111068699,
              2.258230643992956,
              -1.360207475480275,
              0.9766585533022767,
              0.08871693540069614,
              3.09680879057691
            ],
            [
              1.171564000590416,
              1.466545992408737,
              11.75,
              5.25,
              0.4440921734497187,
              10.0293283116232,
              3.579839996273903,
              -2.082624001512154,
              0.9876331788158402,
              0.0389634228695328,
              3.09680879057691
            ],
            [
              0.758875076533541,
              1.633587706143524,
              1.80952380952381,
              15.26190476190476,
              0.3171940989127495,
              2.384481801391499,
              9.34256832645622,
              2.484933311473853,
              0.04879271903527564,
              0.988994371479851,
              2.800109963891856
            ],
            [
              0.7077422715146805,
              2.175579446493157,
              3.035714285714286,
              14.96428571428572,
              0.2454607361691425,
              4.289293444656593,
              6.878298900280028,
              0.8360236716911168,
              0.3290819556049162,
              0.8488531610827386,
              3.09680879057691
            ],
            [
              0.966350888390621,
              1.940416818073756,
              3,
              6,
              0.3324486116456943,
              3.104462401846866,
              3.092119148893059,
              -0.003985797570507055,
              0.6524807076845046,
              0.6206440554956822,
              3.09680879057691
            ],
            [
              0.8865730292631392,
              1.989519036981289,
              5,
              6,
              0.3082561367448912,
              5.639693330346028,
              3.015804266494399,
              -0.8472880443363829,
              0.9120583600105612,
              0.228829159202886,
              3.09680879057691
            ],
            [
              0.980570835356715,
              2.000688715415782,
              5,
              7,
              0.3289115954706566,
              5.099070683844156,
              3.498795162917319,
              -0.5167498638586333,
              0.8310159354379041,
              0.3558711313282432,
              3.09680879057691
            ],
            [
              0.5789259204652465,
              2.199051480880116,
              1,
              13,
              0.2083983549271766,
              1.727336718999147,
              5.911639683304308,
              1.351166070387465,
              0.1777725458804275,
              0.9620603226723693,
              3.09680879057691
            ],
            [
              1.112799964087603,
              1.84566005981489,
              6,
              3,
              0.3761416260814343,
              5.391804631229898,
              1.625434751132277,
              -1.216210019668659,
              0.9826738186484134,
              0.07508864377548363,
              3.09680879057691
            ],
            [
              1,
              2,
              3,
              0,
              0.3333333333333333,
              3,
              0,
              -0.968739177287444,
              1,
              0.03703703703703698,
              3.09680879057691
            ],
            [
              0.7550125592388175,
              1.95654602295744,
              3.333333333333333,
              8.666666666666666,
              0.2784422819392995,
              4.414937596129403,
              4.429574650928203,
              0.004726496141233782,
              0.6325989080809795,
              0.6081499436177932,
              3.09680879057691
            ],
            [
              0.5134418230333075,
              2.486558176966692,
              1,
              0,
              0.1711472743444359,
              1.947640326789524,
              0,
              -0.6289184959419772,
              1,
              0.1711472743444359,
              3.09680879057691
            ],
            [
              0.7973418183292434,
              2.197789834990268,
              3,
              3,
              0.2662126112037672,
              3.762501766540007,
              1.36500767827661,
              -0.7741821502052647,
              0.9531929516354825,
              0.1958895261173413,
              3.09680879057691
            ],
            [
              1.240199856361127,
              1.751802508718482,
              3,
              0,
              0.4145049719331117,
              2.41896496327802,
              0,
              -0.7811153761377003,
              0.9999999999999998,
              0.07121791134295252,
              3.09680879057691
            ],
            [
              0.5058609269565958,
              2.032626287190579,
              0,
              2,
              0.1992765313677358,
              0,
              0.9839487035092547,
              0.3177298858435342,
              0.6411580732184846,
              1,
              3.09680879057691
            ],
            [
              1,
              2,
              2,
              0,
              0.3333333333333333,
              2,
              0,
              -0.6458261181916293,
              1,
              0.1111111111111109,
              3.09680879057691
            ],
            [
              1.188878408864669,
              1.522928609243325,
              5,
              1,
              0.4384081908948446,
              4.205644549281368,
              0.6566295976912897,
              -1.146023274794737,
              0.992899777514743,
              0.06167164984484474,
              3.09680879057691
            ],
            [
              0.9883585677894635,
              2.006727446290323,
              3,
              3,
              0.3299933835433196,
              3.035335654255237,
              1.4949713303348,
              -0.4974037559592045,
              0.9031285176287485,
              0.3130352826137494,
              3.09680879057691
            ],
            [
              0.7793808651594655,
              2.216783149905487,
              1,
              2,
              0.2601262351595828,
              1.283069734840609,
              0.9022082291113006,
              -0.1229851539068892,
              0.8322062511889465,
              0.5949833437457737,
              3.09680879057691
            ],
            [
              1.173482946449608,
              1.643523081665752,
              5,
              1,
              0.4165709745515507,
              4.260820334140842,
              0.608449014896995,
              -1.179398395650847,
              0.994774425572194,
              0.04913768519028072,
              3.09680879057691
            ],
            [
              1.033806190201588,
              1.736963187634515,
              6,
              10,
              0.373111597981122,
              5.803795776101928,
              5.757174401386426,
              -0.0150546507286348,
              0.6153824219814834,
              0.5871333770128653,
              3.09680879057691
            ],
            [
              0.6381712721993367,
              2.35753609421233,
              2,
              8,
              0.2130285752722751,
              3.133954922645418,
              3.393373284778004,
              0.08376957690185914,
              0.6381993154850335,
              0.662242200872452,
              3.09680879057691
            ],
            [
              0.5416540258357663,
              2.458345974164233,
              1,
              2,
              0.1805513419452555,
              1.84619693070131,
              0.8135551387066023,
              -0.3334535200031951,
              0.9139751482708275,
              0.4497434193538312,
              3.09680879057691
            ],
            [
              0.5780436905610757,
              2.243648526895651,
              1,
              6,
              0.204857102055618,
              1.729973038939936,
              2.674215648340294,
              0.3049082695300842,
              0.5633897735252477,
              0.7990369145901772,
              3.09680879057691
            ],
            [
              0.9333552688888301,
              2.06664473111117,
              6,
              12,
              0.3111184229629434,
              6.428420345387954,
              5.806513243109752,
              -0.2008219248700679,
              0.6851963685212537,
              0.5070954370978227,
              3.09680879057691
            ],
            [
              0.9450366090401553,
              1.981928180200554,
              3.5,
              2.5,
              0.3228725581237039,
              3.7035602287988,
              1.261397877569419,
              -0.7886061156441067,
              0.9472414763126225,
              0.1946260264259387,
              3.09680879057691
            ],
            [
              0.5377534284004682,
              2.46224657159953,
              3,
              4,
              0.1792511428001562,
              5.578764990719653,
              1.624532671153852,
              -1.276873254686532,
              0.9772078410568757,
              0.1142655944974573,
              3.09680879057691
            ],
            [
              0.7800731099953906,
              2.219926890004609,
              4,
              9,
              0.2600243699984636,
              5.127724502673392,
              4.054187568303799,
              -0.3466590955296278,
              0.7680827967161021,
              0.449346973642531,
              3.09680879057691
            ],
            [
              0.5488495807855946,
              2.294799396751372,
              3,
              3,
              0.1930089069083984,
              5.46597848486275,
              1.307303812371113,
              -1.34289036027856,
              0.9850951967973549,
              0.09047808345978114,
              3.09680879057691
            ],
            [
              1.011718253028551,
              1.988281746971449,
              3,
              2,
              0.3372394176761837,
              2.965252421827501,
              1.005893658203321,
              -0.6327025322280773,
              0.9527751930819206,
              0.2156970405577489,
              3.09680879057691
            ],
            [
              0.7520240141161646,
              2.053016625405667,
              5,
              8,
              0.2680973685444929,
              6.648723852091848,
              3.896704927277067,
              -0.8886628497015158,
              0.8931325183290547,
              0.2536477820516443,
              3.09680879057691
            ],
            [
              0.7495962992455535,
              2.178086906896301,
              4,
              9,
              0.256037366909442,
              5.336205640323841,
              4.132066526594521,
              -0.3888322447912577,
              0.7785288786210225,
              0.4359969343373309,
              3.09680879057691
            ],
            [
              1.32543650868761,
              1.589727723338444,
              5,
              2,
              0.4546695840070819,
              3.772342143307025,
              1.258077072342917,
              -0.8118890254427757,
              0.9622597408639809,
              0.1590842427629587,
              3.09680879057691
            ],
            [
              0.5640056436529941,
              2.435994356347005,
              1,
              3,
              0.1880018812176648,
              1.773031903587214,
              1.231529946768338,
              -0.1748580533827528,
              0.8373429827107105,
              0.5652695183703951,
              3.09680879057691
            ],
            [
              0.825437257102758,
              2.098561373642527,
              2,
              2,
              0.2822974157454944,
              2.422958235517375,
              0.9530338379041775,
              -0.4746577838728501,
              0.929065172036377,
              0.3172289659381853,
              3.09680879057691
            ],
            [
              0.5118014197037671,
              2.488198580296232,
              2,
              3,
              0.1706004732345891,
              3.907765635268477,
              1.205691548800271,
              -0.8725350091649771,
              0.9621865796893918,
              0.2038683651784975,
              3.09680879057691
            ],
            [
              0.7651375743258484,
              2.234862425674151,
              3.5,
              7,
              0.2550458581086162,
              4.574340768826834,
              3.132183851490741,
              -0.4656913018731877,
              0.8146756736532134,
              0.3968351049275172,
              3.09680879057691
            ],
            [
              0.5164610860228794,
              2.483538913977121,
              2,
              0,
              0.1721536953409598,
              3.872508605442926,
              0,
              -1.250483600158443,
              1,
              0.02963689481954801,
              3.09680879057691
            ],
            [
              0.6109901495603886,
              2.320608940748293,
              1,
              5,
              0.2084153155798853,
              1.636687597532475,
              2.154606884513563,
              0.1672429013237863,
              0.6346860290103378,
              0.7539721353168825,
              3.09680879057691
            ],
            [
              0.5152645723486253,
              2.202254557759376,
              2,
              6,
              0.189608443465915,
              3.881501091534021,
              2.724480682244353,
              -0.3736169998000182,
              0.8193363439160828,
              0.4657935957492618,
              3.09680879057691
            ],
            [
              0.961249823935273,
              2.038750176064727,
              8,
              1,
              0.3204166079784244,
              8.32249827339234,
              0.4904965854768131,
              -2.529055623888386,
              0.9999644012157131,
              0.0007151237457784232,
              3.09680879057691
            ],
            [
              1,
              2,
              4,
              0,
              0.3333333333333333,
              4,
              0,
              -1.291652236383259,
              1,
              0.01234567901234551,
              3.09680879057691
            ],
            [
              0.5838359593071178,
              1.992965908875223,
              3,
              6,
              0.2265738652692579,
              5.13842964308044,
              3.010588376489712,
              -0.6871077326651248,
              0.8752134945551007,
              0.3339191291291848,
              3.09680879057691
            ],
            [
              1.291156301209599,
              1.678485405407628,
              7,
              0,
              0.4347852127522747,
              5.421496989514099,
              0,
              -1.750672177762747,
              0.9999999999999997,
              0.002937131261592896,
              3.09680879057691
            ],
            [
              0.2918086265591521,
              1.884302849934436,
              1,
              4,
              0.1340963593599301,
              3.426903487369286,
              2.122801013721961,
              -0.4211117191398767,
              0.8637308756313333,
              0.5132030729289238,
              3.09680879057691
            ],
            [
              0.6825176198232946,
              2.297800998374707,
              3,
              8,
              0.2290082730268508,
              4.395490919013501,
              3.48158957440553,
              -0.2951106788991379,
              0.7692562756984336,
              0.4781639523282799,
              3.09680879057691
            ],
            [
              1.070009028657791,
              1.84011155546912,
              3,
              1,
              0.3676854610403759,
              2.803714660018496,
              0.5434453128821634,
              -0.729870489264293,
              0.9817229613755818,
              0.1440022954093412,
              3.09680879057691
            ],
            [
              0.5390288446717272,
              2.438308370160102,
              4,
              1,
              0.1810439348242162,
              7.420753155493991,
              0.4101203983212094,
              -2.263824869815989,
              0.9998054998680848,
              0.004593627417342927,
              3.09680879057691
            ],
            [
              0.8522849972420888,
              2.13822440935296,
              4,
              4,
              0.284996594681335,
              4.69326576549348,
              1.870711035990102,
              -0.9114397821692952,
              0.9529259492461698,
              0.1677690188006795,
              3.09680879057691
            ],
            [
              0.6960967760633148,
              2.265420403525631,
              5,
              5,
              0.2350473537215584,
              7.182909290683478,
              2.207095862745208,
              -1.606755135505579,
              0.9854832131023463,
              0.06187007359223284,
              3.09680879057691
            ],
            [
              0.7459624975647129,
              1.967467835444481,
              2,
              5,
              0.2749149253953539,
              2.681099929995473,
              2.541337606604595,
              -0.04513107939248702,
              0.7031291417459783,
              0.6149687274841249,
              3.09680879057691
            ],
            [
              0.5620657561461004,
              2.437934243853899,
              2,
              0,
              0.1873552520487002,
              3.558302526226363,
              0,
              -1.14902235393212,
              1,
              0.03510199047023188,
              3.09680879057691
            ],
            [
              0.8115007232286672,
              2.132616930475668,
              4.666666666666667,
              8.333333333333334,
              0.2756346106642933,
              5.750662363059508,
              3.907562213470111,
              -0.5951611075238658,
              0.828890793034532,
              0.3501133451638118,
              3.09680879057691
            ],
            [
              0.8489574340118716,
              2.125568575401396,
              3,
              5,
              0.2854093160810285,
              3.53374607466839,
              2.352311780416585,
              -0.3815005620775553,
              0.8315311262900558,
              0.4110624024620213,
              3.09680879057691
            ],
            [
              0.8071017750562035,
              2.142350247951576,
              2.166666666666667,
              11.83333333333333,
              0.2736446528915363,
              2.684502417945727,
              5.523528818244292,
              0.9167586997741883,
              0.2552653582966953,
              0.904113592213552,
              3.09680879057691
            ],
            [
              0.5427018922451382,
              2.333783487269494,
              3.75,
              6.5,
              0.1886683993285972,
              6.909870876783542,
              2.785176960697817,
              -1.331917530277137,
              0.9506421178598525,
              0.1582147845303379,
              3.09680879057691
            ],
            [
              0.5173763098245162,
              2.261999878480499,
              1,
              0,
              0.1861483565994119,
              1.932829124586667,
              0,
              -0.8153329914997098,
              1,
              0.1861483565994119,
              2.370600901395458
            ],
            [
              0.4568200031067504,
              2.322556185198265,
              1,
              2,
              0.1643606234481483,
              2.189045998859902,
              0.8611201798888968,
              -0.5601642259518756,
              0.9278369684110572,
              0.4164787327395774,
              2.370600901395458
            ],
            [
              0.7219247844390146,
              2.014228771601772,
              2,
              18.5,
              0.2638465896203719,
              2.770371710612675,
              9.18465680801902,
              2.071256422716178,
              0.0637715860125852,
              0.9843539436053061,
              3.09680879057691
            ],
            [
              0.9265891213852905,
              2.073410878614709,
              5,
              3,
              0.3088630404617635,
              5.396135012382604,
              1.446891222064179,
              -1.275262393446872,
              0.9868232810233811,
              0.06514161863952395,
              3.09680879057691
            ],
            [
              0.9977950471786684,
              2.001416914945708,
              5.5,
              4.5,
              0.3326857387138182,
              5.512154039601233,
              2.248407099188562,
              -1.053906508643261,
              0.9523281597307162,
              0.1438528068373348,
              3.09680879057691
            ],
            [
              0.9735330922762652,
              2.00888408932187,
              2.5,
              5.5,
              0.3264241831367787,
              2.567966122399217,
              2.737838399554755,
              0.0548539766718668,
              0.6203216601443374,
              0.6540299739021679,
              3.09680879057691
            ],
            [
              0.5927615894713174,
              2.320672687314632,
              1,
              7,
              0.2034580269046748,
              1.68701889218547,
              3.016366779453096,
              0.4292637928801475,
              0.4932081155538231,
              0.8379424294019874,
              3.09680879057691
            ],
            [
              1.185818549384722,
              1.674187679021414,
              4,
              3,
              0.4146209674674629,
              3.373197359811461,
              1.791913796518644,
              -0.5106171127208136,
              0.8888994279688057,
              0.3185845542128416,
              3.09680879057691
            ],
            [
              0.5422607158784721,
              2.457739284121528,
              2,
              0,
              0.1807535719594907,
              3.688262751543718,
              0,
              -1.190988207850129,
              1,
              0.03267185377611481,
              3.09680879057691
            ],
            [
              0.6470589791603932,
              2.25660831059229,
              1,
              5,
              0.2228419838057638,
              1.545454173740968,
              2.215714608747344,
              0.2164358474588002,
              0.5993696680325834,
              0.779678953360898,
              3.09680879057691
            ],
            [
              1,
              1.973226081096952,
              7,
              1,
              0.336335002022805,
              7,
              0.5067843008866385,
              -2.096744144769664,
              0.9998362518018449,
              0.002748645920803705,
              3.09680879057691
            ],
            [
              0.8468161940869114,
              2.153183805913088,
              2,
              1,
              0.2822720646956373,
              2.361787615736992,
              0.4644285347371615,
              -0.6126820250488787,
              0.9775092623410524,
              0.1940510802047188,
              3.09680879057691
            ],
            [
              0.7846647105646122,
              1.974126446655781,
              2.5,
              4.5,
              0.2844233817811702,
              3.186074212769303,
              2.279489243266616,
              -0.2927481258323987,
              0.7876818897667425,
              0.4772602884115091,
              3.09680879057691
            ],
            [
              0.6107402779019833,
              2.286870329077676,
              2,
              8,
              0.210773758361753,
              3.274714428317067,
              3.498230703455102,
              0.07217632416252454,
              0.645081719536576,
              0.6558429063689131,
              3.09680879057691
            ],
            [
              1.190772065581112,
              1.809227934418888,
              7,
              0,
              0.3969240218603707,
              5.878538976797301,
              0,
              -1.898257004011596,
              0.9999999999999999,
              0.001552214308773059,
              3.09680879057691
            ],
            [
              0.5797161003798701,
              2.311892969251544,
              1,
              5,
              0.2004821835939825,
              1.7249822789892,
              2.162729878286151,
              0.1413544164008274,
              0.6541749870331164,
              0.7388025841816696,
              3.09680879057691
            ],
            [
              0.6081674851156075,
              2.292666054932663,
              4,
              5,
              0.2096526659387313,
              6.577135571855891,
              2.180867112871723,
              -1.41961249669702,
              0.9761373959386511,
              0.09893185210720445,
              3.09680879057691
            ],
            [
              1.006604689166828,
              1.993395310833172,
              5.5,
              1.5,
              0.3355348963889427,
              5.463912555933331,
              0.7524849646471029,
              -1.521381496210662,
              0.9962025015613648,
              0.02683233675068264,
              3.09680879057691
            ],
            [
              0.5910597800008015,
              2.101987073767715,
              4,
              5,
              0.219476233461628,
              6.76750497216132,
              2.378701592601961,
              -1.417201925063562,
              0.97114348749666,
              0.113550230224811,
              3.09680879057691
            ],
            [
              0.547227784188382,
              2.452772215811617,
              2,
              5,
              0.1824092613961274,
              3.654785187792117,
              2.038509718826667,
              -0.5219164560251561,
              0.8808518164973009,
              0.3744141292421845,
              3.09680879057691
            ],
            [
              0.9777141995675968,
              1.909621291724208,
              7,
              3,
              0.3386216123884391,
              7.159556446143275,
              1.570992119223431,
              -1.804620402759429,
              0.996190276671666,
              0.0215325894327324,
              3.09680879057691
            ],
            [
              0.7569458634014836,
              2.054616753133731,
              1.5,
              7.5,
              0.2692260378444973,
              1.981647661378923,
              3.650315801504535,
              0.5388347337436848,
              0.4017145238365745,
              0.842028462157582,
              3.09680879057691
            ],
            [
              0.9859366392937742,
              2.014063360706226,
              3,
              5,
              0.328645546431258,
              3.042791879759026,
              2.482543547312615,
              -0.1809115028835998,
              0.7508847198488864,
              0.5202159885770034,
              3.09680879057691
            ],
            [
              0.7831225784610061,
              2.03145600971643,
              4,
              7,
              0.2782379507008587,
              5.107757214535695,
              3.445804372095227,
              -0.536666276425436,
              0.8349994707734711,
              0.3668082157130619,
              3.09680879057691
            ],
            [
              1.035738012987154,
              1.964261987012845,
              4,
              0,
              0.3452460043290514,
              3.861980491054556,
              0,
              -1.247083934534783,
              0.9999999999999999,
              0.01420740118263752,
              3.09680879057691
            ],
            [
              1.088878238957961,
              1.853669879651791,
              3,
              7,
              0.3700460264596852,
              2.755128987489869,
              3.776292681259373,
              0.3297470921926919,
              0.4598737679180467,
              0.7795185551125816,
              3.09680879057691
            ],
            [
              1,
              1.922814841632589,
              4,
              1,
              0.3421359388750854,
              4,
              0.5200708764817614,
              -1.123714558711892,
              0.9953119365583256,
              0.04975945326250897,
              3.09680879057691
            ],
            [
              1.447004317181068,
              1.527329668325519,
              6,
              0,
              0.4864969180435245,
              4.146497649494714,
              0,
              -1.338958240531943,
              0.9999999999999998,
              0.01325807770755849,
              3.09680879057691
            ],
            [
              0.5549619635950627,
              2.443261277660699,
              3,
              2,
              0.1850969454037802,
              5.405775885190216,
              0.8185780285909088,
              -1.481266092552246,
              0.995000033768188,
              0.04711233269035509,
              3.09680879057691
            ],
            [
              0.5024343269948482,
              2.484881452176329,
              2,
              2,
              0.1681892254237171,
              3.98061973982225,
              0.8048673703320307,
              -1.025491912562869,
              0.9833698789874497,
              0.1340648836863969,
              3.09680879057691
            ],
            [
              1.253965954136112,
              1.715942603952926,
              9,
              2,
              0.4222237586139574,
              7.177228353221376,
              1.165540149998436,
              -1.941252628032941,
              0.99877956960279,
              0.00905050780760619,
              3.09680879057691
            ],
            [
              0.6764620559728247,
              2.280328774740682,
              5.5,
              8.5,
              0.2287825195296574,
              8.130537332342184,
              3.727532667286812,
              -1.421787705606173,
              0.948949185086414,
              0.1385493707613845,
              3.09680879057691
            ],
            [
              0.6046528228710847,
              2.380983978596882,
              1.5,
              9.5,
              0.2025205552710869,
              2.480762419792437,
              3.989947049370053,
              0.4873354254772919,
              0.4618837966440639,
              0.8011463831848348,
              3.09680879057691
            ],
            [
              1,
              2,
              2,
              1,
              0.3333333333333333,
              2,
              0.5,
              -0.484369588643722,
              0.962962962962963,
              0.2592592592592592,
              3.09680879057691
            ],
            [
              0.5080106591730285,
              2.491989340826971,
              2,
              3,
              0.1693368863910095,
              3.936925266992872,
              1.203857476775741,
              -0.8825432808552519,
              0.9629410698120753,
              0.2014120366301422,
              3.09680879057691
            ],
            [
              1.011428408245415,
              1.988571591754585,
              5,
              0,
              0.3371428027484717,
              4.943503622440065,
              0,
              -1.596321877373363,
              1,
              0.004355815384112671,
              3.09680879057691
            ],
            [
              0.9636507947991709,
              2.03278814163169,
              4,
              5,
              0.3215986760427701,
              4.150881233729089,
              2.459675899125706,
              -0.5461122881559393,
              0.8725448395530078,
              0.3211245518842849,
              3.09680879057691
            ],
            [
              0.699624592077591,
              2.105554008566386,
              3,
              3,
              0.2494046517811665,
              4.288013934860781,
              1.4248031576462,
              -0.9245681509064654,
              0.9627154253189415,
              0.1684928569176893,
              3.09680879057691
            ],
            [
              1.224807389170976,
              1.770497065910991,
              5,
              2,
              0.4089091468124094,
              4.082274522677647,
              1.129626271914165,
              -0.953448679087942,
              0.9787459128413389,
              0.1051347587839633,
              3.09680879057691
            ],
            [
              0.8137745236378067,
              1.998424196127716,
              3,
              5,
              0.2893730510287901,
              3.686524845468417,
              2.501971308037775,
              -0.3825078064344973,
              0.8247378108826662,
              0.4211690481896305,
              3.09680879057691
            ],
            [
              0.6965821816779094,
              2.298672521619615,
              0.5,
              5.5,
              0.2325619189950794,
              0.7177903959524384,
              2.392685320884582,
              0.5408454438738934,
              0.3900237575167882,
              0.7957039014356526,
              3.09680879057691
            ],
            [
              1.111773470512101,
              1.645798274166897,
              5,
              2,
              0.4031711859020081,
              4.49731904260759,
              1.215215759666779,
              -1.059834011362833,
              0.980325910723443,
              0.09935720174389095,
              3.09680879057691
            ],
            [
              0.6744771964713348,
              1.967458551905372,
              2.5,
              5.5,
              0.2552965933731567,
              3.706574533697004,
              2.795484557818797,
              -0.2942028512223637,
              0.7720125276213188,
              0.4903375082453996,
              3.09680879057691
            ],
            [
              1,
              2,
              6,
              2,
              0.3333333333333333,
              6,
              1,
              -1.614565295479073,
              0.9974089315653105,
              0.0196616369455872,
              3.09680879057691
            ],
            [
              0.8758734847427475,
              1.968545953293046,
              6.5,
              8.5,
              0.3079269790631088,
              7.421163116850275,
              4.317907837396904,
              -1.002081655443525,
              0.8977930549870189,
              0.2243577848944327,
              3.09680879057691
            ],
            [
              0.6917470285532543,
              2.144245489261813,
              2,
              5,
              0.2439170851854703,
              2.891230344975785,
              2.331822557183655,
              -0.180640080037979,
              0.768934426000665,
              0.539775689341748,
              3.09680879057691
            ],
            [
              0.5663895897126331,
              2.433610410287367,
              1,
              0,
              0.1887965299042111,
              1.765569173874411,
              0,
              -0.5701253429810562,
              1,
              0.188796529904211,
              3.09680879057691
            ],
            [
              0.5841792263584822,
              2.155642529526147,
              3.5,
              8.5,
              0.213217967593612,
              5.991311984538494,
              3.943139868310386,
              -0.6613815236059667,
              0.8334580857364835,
              0.3648372260091881,
              3.09680879057691
            ],
            [
              0.6883467521340053,
              2.222236349962596,
              4.5,
              4.5,
              0.2364978865019052,
              6.537402822122931,
              2.024987126178429,
              -1.457117956289408,
              0.9766819688567554,
              0.09028961648896461,
              3.09680879057691
            ],
            [
              0.8268529713947951,
              1.958260244880818,
              3.25,
              5.75,
              0.2968830733927946,
              3.930565786705303,
              2.936279799904711,
              -0.3210679296138798,
              0.7788079912942666,
              0.4624318846477713,
              3.09680879057691
            ],
            [
              0.9804233984021477,
              2.017334858041969,
              4.5,
              6.5,
              0.3270521885127279,
              4.589853738021663,
              3.222072911737083,
              -0.441674290788155,
              0.8068523859323147,
              0.3914072527287662,
              3.09680879057691
            ],
            [
              0.8177595371805272,
              2.182240462819472,
              2,
              5,
              0.2725865123935091,
              2.445706725592713,
              2.29122321081883,
              -0.04988474433550818,
              0.7082259661137988,
              0.6095600393903268,
              3.09680879057691
            ],
            [
              0.5727990395852247,
              2.410385431833641,
              1,
              3,
              0.1920092589221576,
              1.745812983073645,
              1.24461422657945,
              -0.1618436236745588,
              0.8313483130775214,
              0.5737881340165918,
              3.09680879057691
            ],
            [
              0.5715386387088421,
              2.255337983314369,
              3,
              2,
              0.2021802558541761,
              5.24898895160837,
              0.8867850472064798,
              -1.408612607170121,
              0.9929967192612354,
              0.05960813056338976,
              3.09680879057691
            ],
            [
              0.8250932071702792,
              2.122901104698367,
              2,
              4,
              0.2798829033856843,
              2.423968568180502,
              1.88421400843745,
              -0.1742937960475436,
              0.7806223357913016,
              0.5353554032686879,
              3.09680879057691
            ],
            [
              1.075228947792882,
              1.912921527785216,
              3,
              3,
              0.3598309243729985,
              2.790103452997696,
              1.568281791189525,
              -0.3945421704840086,
              0.8716023788130729,
              0.3728585864424789,
              3.09680879057691
            ],
            [
              0.4648005765755485,
              2.519077020149103,
              1,
              5,
              0.1557706579806597,
              2.151460325990926,
              1.984853960401756,
              -0.05379937117723458,
              0.7628556082891087,
              0.6379549162951554,
              3.09680879057691
            ],
            [
              0.6613392635021729,
              2.001542837006026,
              2,
              8,
              0.2483546918490906,
              3.024166430719456,
              3.996916704499148,
              0.3141137666424914,
              0.5305396265109972,
              0.7522482969797814,
              3.09680879057691
            ],
            [
              1,
              1.835981256656409,
              5,
              0,
              0.3526116393233815,
              5,
              0,
              -1.614565295479073,
              1,
              0.005451088323524256,
              3.09680879057691
            ],
            [
              1.237028340387699,
              1.7629716596123,
              3.5,
              3.5,
              0.4123427801292332,
              2.829361208412621,
              1.985284324292368,
              -0.2725634487633344,
              0.7886346540044644,
              0.4603573848969174,
              3.09680879057691
            ],
            [
              0.9903427148981782,
              1.983642398098872,
              4,
              3,
              0.3330019072960841,
              4.039005830836307,
              1.512369368024805,
              -0.8158839094294906,
              0.9549231706930102,
              0.1727879465955265,
              3.09680879057691
            ],
            [
              1.030715343205483,
              1.893842409814882,
              3,
              4,
              0.352434600459164,
              2.910599924388554,
              2.112108156027084,
              -0.2578434195844287,
              0.7961217181326851,
              0.4733034755557552,
              3.09680879057691
            ],
            [
              1.239786727226712,
              1.74409086949794,
              6,
              0,
              0.4154951693017178,
              4.839542050447212,
              0,
              -1.56275132813274,
              1,
              0.005145124324226424,
              3.09680879057691
            ],
            [
              0.9629744632969549,
              2.025327061554262,
              2,
              6,
              0.3222480915291504,
              2.076898273244506,
              2.962484486528078,
              0.2859673532244769,
              0.4956817962834021,
              0.786132638553089,
              3.09680879057691
            ],
            [
              0.591382612210178,
              2.010574257784857,
              3,
              2,
              0.2272837874562104,
              5.072857973940223,
              0.9947406778218143,
              -1.316877331441147,
              0.9890833606372265,
              0.08102106287306832,
              3.09680879057691
            ],
            [
              1.177774874254385,
              1.81585625714764,
              4,
              5,
              0.3934268527274402,
              3.396234787681547,
              2.753521915800778,
              -0.2075403795792756,
              0.7470184887319816,
              0.5008620559037444,
              3.09680879057691
            ],
            [
              0.5500375850077336,
              2.449962414992267,
              2,
              1,
              0.1833458616692445,
              3.636115157424887,
              0.408169526961154,
              -1.042345798128012,
              0.9938366996027624,
              0.08852051417923801,
              3.09680879057691
            ],
            [
              0.779648880088674,
              2.13350369231637,
              4,
              3,
              0.2676306375003938,
              5.13051464852365,
              1.406137711785661,
              -1.202649949867963,
              0.9825525038336417,
              0.08798204011293598,
              3.09680879057691
            ],
            [
              0.5692537919433932,
              1.963875632055742,
              3.5,
              5.5,
              0.2247235323036489,
              6.1483999747305,
              2.800584675640952,
              -1.081053279516776,
              0.9231971391477196,
              0.225302025496969,
              3.09680879057691
            ],
            [
              0.7691336206223095,
              2.16128423887936,
              4,
              5.5,
              0.2624655108923968,
              5.200656807543508,
              2.544783282578226,
              -0.8576162445181238,
              0.9246207427627473,
              0.2212599170932765,
              3.09680879057691
            ],
            [
              0.5293596872300353,
              2.470640312769964,
              3,
              1,
              0.1764532290766785,
              5.667224143375954,
              0.4047533729743314,
              -1.699320534872696,
              0.9990305655668971,
              0.01906770559949522,
              3.09680879057691
            ],
            [
              0.7701902602180141,
              2.229809739781985,
              4.5,
              3.5,
              0.2567300867393381,
              5.84271216144204,
              1.569640645816806,
              -1.379830594845733,
              0.9822922128130886,
              0.07693517912508585,
              3.09680879057691
            ],
            [
              0.4882567542596994,
              2.5117432457403,
              0,
              0,
              0.1627522514198999,
              0,
              0,
              0,
              1,
              1,
              3.09680879057691
            ],
            [
              0.9974135116830346,
              2.002586488316966,
              1.5,
              1.5,
              0.3324711705610116,
              1.503889793380582,
              0.749031319621379,
              -0.2437536589459821,
              0.8525695771837074,
              0.4803315597764961,
              3.09680879057691
            ],
            [
              0.5654877395433834,
              2.161578392482,
              1,
              0,
              0.2073612124409309,
              1.768384935821021,
              0,
              -0.5710345892849217,
              1,
              0.207361212440931,
              3.09680879057691
            ],
            [
              0.5202191054659844,
              2.479780894534014,
              1,
              2,
              0.1734063684886615,
              1.922266963079439,
              0.8065228683745578,
              -0.3602883387892434,
              0.9202192728624099,
              0.4352240889485514,
              3.09680879057691
            ],
            [
              0.5542236687452574,
              2.165850622497304,
              5,
              0,
              0.203753136643956,
              9.02162841821574,
              0,
              -2.91320163055178,
              1,
              0.0003511733218112267,
              3.09680879057691
            ],
            [
              0.5217690399695858,
              2.478230960030414,
              1,
              7,
              0.1739230133231953,
              1.916556796965743,
              2.824595492872905,
              0.2932175530727558,
              0.5821027796913213,
              0.78314762245675,
              3.09680879057691
            ],
            [
              0.5342827488656408,
              2.465717251134359,
              4,
              1,
              0.1780942496218803,
              7.486672568958246,
              0.4055615052942294,
              -2.286583235364966,
              0.9998208365217888,
              0.004313364703466771,
              3.09680879057691
            ],
            [
              0.9714200383081729,
              2.016881486543045,
              5,
              2,
              0.3250743039916423,
              5.147104036177811,
              0.9916299065385442,
              -1.341856863195333,
              0.9940413361738514,
              0.04068383759626715,
              3.09680879057691
            ],
            [
              0.1807118565633269,
              1.969847963957793,
              2,
              2,
              0.08403014640138542,
              11.06734244246525,
              1.015306783362928,
              -3.245933584820944,
              0.9977762064658818,
              0.03776923001902766,
              3.09680879057691
            ],
            [
              0.5049842206406778,
              2.489305420620686,
              3,
              1,
              0.1686490891468836,
              5.940779686529361,
              0.4017184840864802,
              -1.788635197399772,
              0.9991910233251116,
              0.01676028714871192,
              3.09680879057691
            ],
            [
              0.9096310508199829,
              2.090368949180017,
              2,
              5,
              0.3032103502733277,
              2.198693633201185,
              2.391922249879064,
              0.0623960437163063,
              0.6397746247416731,
              0.6773396512073393,
              3.09680879057691
            ],
            [
              0.5857366191438588,
              2.247725816770672,
              2,
              10,
              0.2067211520857188,
              3.414503950467187,
              4.448941203321272,
              0.3340332977617834,
              0.5346414034178938,
              0.7436966031519162,
              3.09680879057691
            ],
            [
              0,
              1.734071498268658,
              0,
              0,
              0,
              null,
              0,
              null,
              1,
              1,
              3.09680879057691
            ],
            [
              0.9434123839822125,
              2.056587616017788,
              3.666666666666667,
              9.333333333333334,
              0.3144707946607375,
              3.886600100784557,
              4.538261954239351,
              0.2104301225951359,
              0.5323830213259055,
              0.6914482983539256,
              3.09680879057691
            ],
            [
              0.5544376843923817,
              2.272758041462951,
              2.5,
              9.5,
              0.1961087021043241,
              4.509073012848676,
              4.179943410907457,
              -0.1062802466018267,
              0.6884866014014049,
              0.5708824153415581,
              3.09680879057691
            ],
            [
              0.5493103480003712,
              2.416387295375632,
              1,
              7,
              0.1852212915997274,
              1.820464521814041,
              2.896886609773305,
              0.34759074930123,
              0.547461300938131,
              0.8057695247627731,
              3.09680879057691
            ],
            [
              0.520868101655688,
              2.479131898344311,
              1,
              5,
              0.173622700551896,
              1.919871838611908,
              2.016835007181042,
              0.03131067338228224,
              0.7199380918640118,
              0.6815287212229943,
              3.09680879057691
            ],
            [
              0.5247979704665996,
              2.448354542769232,
              2,
              7,
              0.1765122939809891,
              3.81099034781288,
              2.85906304733243,
              -0.3073897566349629,
              0.7981357017392317,
              0.4899039375350115,
              3.09680879057691
            ],
            [
              0.5826056733878845,
              2.027874717403191,
              2,
              5,
              0.2231794865968454,
              3.43285362871578,
              2.465635552872214,
              -0.3123273476834139,
              0.8098971753153601,
              0.485993493964181,
              3.09680879057691
            ],
            [
              1,
              2,
              5,
              0,
              0.3333333333333333,
              5,
              0,
              -1.614565295479073,
              1,
              0.004115226337448097,
              3.09680879057691
            ],
            [
              0.5487921936948444,
              1.962951052045456,
              2,
              0,
              0.2184905621327134,
              3.644366707431882,
              0,
              -1.176813601963771,
              0.9999999999999999,
              0.04773812574106917,
              3.09680879057691
            ],
            [
              1,
              2,
              3,
              0,
              0.3333333333333333,
              3,
              0,
              -0.968739177287444,
              1,
              0.03703703703703698,
              3.09680879057691
            ],
            [
              0.6355652939838092,
              2.34654816562991,
              1,
              7,
              0.2131257923587306,
              1.5734024646498,
              2.983105185109598,
              0.4552114178793656,
              0.4654407359326461,
              0.8530253342987295,
              3.09680879057691
            ],
            [
              0.5851923484211807,
              2.272551993611553,
              4,
              2,
              0.2047742129391915,
              6.83535936652589,
              0.880067873308187,
              -1.92304139388221,
              0.9982082890346579,
              0.0184708346729664,
              3.09680879057691
            ],
            [
              1.061542711271459,
              1.864173030260132,
              3,
              3,
              0.3628318008487555,
              2.82607564269059,
              1.609292673642732,
              -0.3929151107909319,
              0.8681376652174678,
              0.3789825680410646,
              3.09680879057691
            ],
            [
              0.533816707846859,
              2.20799093512386,
              3.5,
              4.5,
              0.1946951709816063,
              6.556557613412276,
              2.038051845420084,
              -1.459084520084442,
              0.9696079075628751,
              0.1215312897003606,
              3.09680879057691
            ],
            [
              0.597706505388567,
              2.327818886226332,
              1,
              4,
              0.2043074064924219,
              1.673061930871747,
              1.718346742381007,
              0.0146230570150324,
              0.7284354461399516,
              0.6810470833961542,
              3.09680879057691
            ],
            [
              0.5416498319568283,
              2.295586159570086,
              1,
              1,
              0.1909075711623582,
              1.846211225409748,
              0.4356185873621395,
              -0.4554987838899884,
              0.9635542992728892,
              0.3453694415976054,
              3.09680879057691
            ],
            [
              0.8042791121265844,
              2.130510811771803,
              4,
              8,
              0.2740499773347427,
              4.973397841234058,
              3.754968036677991,
              -0.3934468954827152,
              0.788890288663391,
              0.4264761695775543,
              3.09680879057691
            ],
            [
              0.5127463855881915,
              2.181582101572022,
              3,
              0,
              0.1903058175837421,
              5.850845728651177,
              0,
              -1.889314492536432,
              1,
              0.006892173381825573,
              3.09680879057691
            ],
            [
              0.4882567542596994,
              2.5117432457403,
              0,
              2,
              0.1627522514198999,
              0,
              0.7962597305245382,
              0.2571226654184877,
              0.7009837925024467,
              1,
              3.09680879057691
            ],
            [
              0.5563812901985896,
              2,
              5,
              0,
              0.2176440941466004,
              8.986642951662422,
              0,
              -2.901904366523154,
              1,
              0.0004883536460998927,
              3.09680879057691
            ],
            [
              1,
              2,
              1,
              0,
              0.3333333333333333,
              1,
              0,
              -0.3229130590958146,
              1,
              0.3333333333333333,
              3.09680879057691
            ],
            [
              0.9981810549530704,
              1.976769991131323,
              4.5,
              7.5,
              0.3355285648370142,
              4.508200168366818,
              3.794068118014926,
              -0.2306025649774957,
              0.7215405135836722,
              0.4939782488006208,
              3.09680879057691
            ],
            [
              0.6805694652004852,
              2.308207003690523,
              2,
              10,
              0.2277083857840369,
              2.938715446792534,
              4.332367064137358,
              0.4500283070706468,
              0.4625890646635641,
              0.7957054458848283,
              3.09680879057691
            ],
            [
              1.169131179215925,
              1.763938976768705,
              4.5,
              1.5,
              0.3986032099608773,
              3.849012052709017,
              0.8503695534568858,
              -0.9683008225682248,
              0.9778344883369954,
              0.1087973985564891,
              3.09680879057691
            ],
            [
              0.6971967079513864,
              2.050705947669674,
              2,
              3,
              0.2537195801041982,
              2.868630871589621,
              1.462910859262421,
              -0.4539253494127825,
              0.8925225344027894,
              0.3750331052329593,
              3.09680879057691
            ],
            [
              0.9706327238659466,
              2.026701222433503,
              5,
              1,
              0.32383202581224,
              5.151279033830047,
              0.493412639678225,
              -1.504085886195156,
              0.998846762435813,
              0.01560114102112353,
              3.09680879057691
            ],
            [
              0.2477030848750785,
              2.71253567127955,
              2,
              8,
              0.08367672518308848,
              8.07418285084596,
              2.949269970789458,
              -1.654901295698587,
              0.9550481096121923,
              0.2015590478947967,
              3.09680879057691
            ],
            [
              0.512920433443286,
              2.348802155973644,
              2,
              4,
              0.1792348550275771,
              3.899240251697131,
              1.702995712017255,
              -0.7091960428305079,
              0.9249546661113215,
              0.2937267198157187,
              3.09680879057691
            ],
            [
              1.305545378840421,
              1.647488922605542,
              4.5,
              2.5,
              0.4421030186480246,
              3.446835378481351,
              1.517460885895483,
              -0.6230202195423378,
              0.9123415887524458,
              0.2589451001559865,
              3.09680879057691
            ],
            [
              1.024053878042447,
              1.743868244285108,
              2.5,
              4.5,
              0.3699720703056907,
              2.441277801495104,
              2.580470178723139,
              0.04494703633352354,
              0.6263362209222385,
              0.6559633706566869,
              3.09680879057691
            ],
            [
              0.5666980658266944,
              2.39868519794926,
              3,
              9,
              0.1911044932199059,
              5.293824314758557,
              3.752055504279799,
              -0.4978572830102111,
              0.8176639906190502,
              0.4099857620168785,
              3.09680879057691
            ],
            [
              0.7757202758577368,
              2.224279724142263,
              6,
              5,
              0.2585734252859123,
              7.734746901343558,
              2.247918706325537,
              -1.771768477186436,
              0.9907818605030881,
              0.04015569873506997,
              3.09680879057691
            ],
            [
              0.5076848848651802,
              2.483161077922027,
              5,
              4,
              0.1697462494497919,
              9.848628842530522,
              1.610849990991041,
              -2.660086369105421,
              0.9987439237600185,
              0.00969359722908103,
              3.09680879057691
            ],
            [
              0.8575923082932596,
              2.14240769170674,
              3,
              10,
              0.2858641027644199,
              3.498165702967253,
              4.667645676735572,
              0.3776403558808207,
              0.4654772189383854,
              0.7650135528821653,
              3.09680879057691
            ],
            [
              0.8398545256715809,
              1.976087147704676,
              3,
              7,
              0.2982499721539376,
              3.572047191864664,
              3.542353892707035,
              -0.009588354065637112,
              0.6542743406999394,
              0.6125340917009525,
              3.09680879057691
            ],
            [
              0.9592271724866349,
              2.023331492760377,
              2.5,
              3.5,
              0.3216121726836823,
              2.606264784513111,
              1.729820354461564,
              -0.2830153520354329,
              0.8071775658574162,
              0.4609787483412757,
              3.09680879057691
            ],
            [
              0.5269344976456887,
              2.176200842941917,
              2,
              0,
              0.1949345597809187,
              3.795538172079981,
              0,
              -1.225628842061283,
              1,
              0.03799948259698049,
              3.09680879057691
            ],
            [
              0.9634548610708704,
              1.938793538995109,
              1,
              5,
              0.3319684355925452,
              1.037931345209583,
              2.578923386856104,
              0.4976064542103832,
              0.353867587357579,
              0.9111245321492575,
              3.09680879057691
            ],
            [
              1.006023391239868,
              1.956156842265377,
              3.5,
              3.5,
              0.3396226130539691,
              3.479044354710725,
              1.789222583986025,
              -0.5456655173114192,
              0.8839551992742175,
              0.3134708370684864,
              3.09680879057691
            ],
            [
              0.4984722679338807,
              2.498763564347643,
              3,
              5,
              0.1663106594967,
              6.018388971636696,
              2.000989637971354,
              -1.297270708443363,
              0.9695656207673736,
              0.1341799412131226,
              3.09680879057691
            ],
            [
              0.7992290029151786,
              2.15982802389669,
              6,
              8,
              0.2700958432613513,
              7.507235070442976,
              3.703998610762846,
              -1.228114719660047,
              0.9435695629966954,
              0.1503572162543809,
              3.09680879057691
            ],
            [
              0.5231002614861304,
              2.44433792178783,
              1.5,
              3.5,
              0.1762800871251836,
              2.867519117154506,
              1.431880579523162,
              -0.4635864319423791,
              0.8718456590795869,
              0.4178838328710848,
              3.09680879057691
            ],
            [
              0.5195333738791352,
              2.469783435413448,
              1,
              2,
              0.1737966923626546,
              1.924804161344678,
              0.8097875997233722,
              -0.3600534088556329,
              0.9198832882551169,
              0.4360237858012235,
              3.09680879057691
            ],
            [
              0.786218660373253,
              2.189676728734443,
              0,
              2,
              0.2641956646900132,
              0,
              0.9133768349248206,
              0.2949413078728267,
              0.5414080198609714,
              1,
              3.09680879057691
            ],
            [
              0.4888088828655132,
              2.175737125047425,
              1,
              6,
              0.1834492185212381,
              2.045789336187517,
              2.757686087591679,
              0.2298807577562906,
              0.622676189096074,
              0.7579626487852078,
              3.09680879057691
            ],
            [
              0.5585493485290774,
              2.384211428849458,
              3,
              3,
              0.1898045375698678,
              5.371056304873344,
              1.258277669379222,
              -1.328069930571317,
              0.985976737198031,
              0.08675420059417283,
              3.09680879057691
            ],
            [
              0.8766233940888524,
              2.123376605911147,
              5,
              3,
              0.2922077980296175,
              5.70370359006551,
              1.412844048318358,
              -1.385574580776038,
              0.9901847095415889,
              0.05211762695654176,
              3.09680879057691
            ],
            [
              0.9135001735011244,
              2.000145412320923,
              4,
              3,
              0.3135248082149265,
              4.378762167794023,
              1.49989094868801,
              -0.9296251121044201,
              0.9651583359974292,
              0.1442449153720284,
              3.09680879057691
            ],
            [
              0.8271501868818917,
              2.172849813118108,
              2,
              2,
              0.2757167289606306,
              2.417940576836959,
              0.9204501792647772,
              -0.483559205246641,
              0.9334973628208717,
              0.3057760223775327,
              3.09680879057691
            ],
            [
              0.9330701559846298,
              2.06692984401537,
              2,
              3,
              0.3110233853282099,
              2.143461546993199,
              1.451428072745797,
              -0.2234666461659331,
              0.8220334136868739,
              0.4943396732850436,
              3.09680879057691
            ],
            [
              0.6644288182057152,
              2.160176656844551,
              2,
              4,
              0.2352288926983303,
              3.010104235696736,
              1.851700409466949,
              -0.3740637231961569,
              0.8532267393636419,
              0.4306948882631552,
              3.09680879057691
            ],
            [
              1.009443475994022,
              1.974503115538765,
              2,
              9,
              0.3382914020171832,
              1.981289737922725,
              4.558108786546153,
              0.8320885217273578,
              0.2236288042841135,
              0.9294607677496483,
              3.09680879057691
            ],
            [
              0.9384972909945541,
              2.061502709005446,
              2,
              3,
              0.312832430331518,
              2.131066353830962,
              1.455249118468209,
              -0.2182302108606627,
              0.8195333778321305,
              0.4980161728947343,
              3.09680879057691
            ],
            [
              0.9021193705842959,
              2.097880629415704,
              2,
              5,
              0.300706456861432,
              2.21700150247812,
              2.383357722976158,
              0.05371859606063917,
              0.6454660529336096,
              0.6720768370035618,
              3.09680879057691
            ],
            [
              1.151763011939146,
              1.846671806421509,
              4,
              3,
              0.3841214105727513,
              3.472936670596383,
              1.624544214931952,
              -0.5968700622682263,
              0.9183056130836795,
              0.2596974286594953,
              3.09680879057691
            ],
            [
              0.8522687584845472,
              2.147731241515452,
              3,
              3,
              0.2840895861615158,
              3.520016391700687,
              1.396822815634596,
              -0.6856069327000838,
              0.941449754981238,
              0.2268067941854959,
              3.09680879057691
            ],
            [
              0.7902852282029484,
              2.189860951649129,
              5,
              1,
              0.2651833770926549,
              6.326829632599408,
              0.456649998369497,
              -1.895557663131131,
              0.9996522414774215,
              0.006129540456652705,
              3.09680879057691
            ],
            [
              1.116618229961852,
              1.881368869603701,
              4,
              4,
              0.372455982256783,
              3.58224493624527,
              2.126111505630778,
              -0.4702045005314088,
              0.866004386982966,
              0.3429130225456292,
              3.09680879057691
            ],
            [
              1.029318378007301,
              1.92825967964678,
              3,
              5,
              0.348027459611242,
              2.914550117921552,
              2.593011746693736,
              -0.1038289390698598,
              0.7106163702138188,
              0.567467042380446,
              3.09680879057691
            ],
            [
              1,
              1.848361363334048,
              4,
              0,
              0.3510790494747779,
              4,
              0,
              -1.291652236383259,
              0.9999999999999997,
              0.01519216454083505,
              3.09680879057691
            ],
            [
              0.5283682884568631,
              2.457149741209488,
              5,
              2,
              0.1769770884672605,
              9.463096308453434,
              0.8139512079616017,
              -2.792921902963395,
              0.9998175463635415,
              0.002652063640404045,
              3.09680879057691
            ],
            [
              0.9545750906748712,
              2.045424909325128,
              2,
              3,
              0.3181916968916238,
              2.095173045617635,
              1.466687917176987,
              -0.2029460554209956,
              0.812034719665246,
              0.5088614570366607,
              3.09680879057691
            ],
            [
              0.421280966425406,
              1.992375847966007,
              1,
              3,
              0.1745405411048999,
              2.373712746827988,
              1.505739995324007,
              -0.2802797363999618,
              0.8569675415399134,
              0.5357167735705656,
              3.09680879057691
            ],
            [
              0.5650588206956453,
              2.41367818721647,
              1,
              3,
              0.1896974520391485,
              1.76972726267488,
              1.242916315807492,
              -0.1701141344181109,
              0.8348147624661832,
              0.5688892840090738,
              3.09680879057691
            ],
            [
              0.5045092703339492,
              2.49549072966605,
              2,
              0,
              0.1681697567779831,
              3.964248265797262,
              0,
              -1.280107534523872,
              0.9999999999999998,
              0.02828106709476619,
              3.09680879057691
            ],
            [
              1.475694773970402,
              1.512455701607695,
              3,
              0,
              0.4938488827892477,
              2.032940722510256,
              0,
              -0.6564631076662426,
              1,
              0.1204431837211811,
              3.09680879057691
            ],
            [
              0.8585425147898048,
              2.054314942085738,
              3.5,
              4.5,
              0.2947423715373683,
              4.076676390169097,
              2.190511254049084,
              -0.6090673540643871,
              0.8806781242896478,
              0.3097600667294782,
              3.09680879057691
            ],
            [
              0.1054657537255844,
              1.79627798687419,
              0,
              4,
              0.05545739495497038,
              0,
              2.226826821476913,
              0.7190714609997194,
              0.7959507730525429,
              1,
              3.09680879057691
            ],
            [
              0.612847465991502,
              1.974571781129643,
              0,
              5,
              0.2368566542408533,
              0,
              2.532194599245982,
              0.8176787042684204,
              0.2588395336474978,
              1,
              3.09680879057691
            ],
            [
              1.241926552700116,
              1.751704578701909,
              5,
              1,
              0.4148562391915255,
              4.026002978299584,
              0.5708725159244856,
              -1.115706747180679,
              0.9949021652188469,
              0.04824000212525748,
              3.09680879057691
            ],
            [
              0.9822137710541904,
              2.008647946822923,
              4,
              8,
              0.3284049426903483,
              4.072433229791597,
              3.982778571353727,
              -0.02895066001836282,
              0.6455676313001043,
              0.592721299356395,
              3.09680879057691
            ],
            [
              0.5544382147941985,
              2,
              4,
              0,
              0.2170489822705959,
              7.214509918809902,
              0,
              -2.329659467760003,
              0.9999999999999998,
              0.002219376663665118,
              3.09680879057691
            ],
            [
              1,
              2,
              3,
              2,
              0.3333333333333333,
              3,
              1,
              -0.6458261181916293,
              0.9547325102880663,
              0.2098765432098761,
              3.09680879057691
            ],
            [
              0.4945530909725716,
              2,
              2,
              0,
              0.1982531832103666,
              4.044055201569697,
              0,
              -1.305878236291212,
              1,
              0.03930432465304323,
              3.09680879057691
            ],
            [
              0.4882567542596994,
              2,
              0,
              0,
              0.1962244263675131,
              0,
              0,
              0,
              1,
              1,
              3.09680879057691
            ],
            [
              0.9662315504064329,
              2.023767114559266,
              1,
              3,
              0.3231545089728384,
              1.034948609967624,
              1.482384004768917,
              0.1444827320830289,
              0.6106840296909564,
              0.7901262316924732,
              3.09680879057691
            ],
            [
              0.4919935841153595,
              2.503261119182164,
              2,
              2,
              0.1642576785118527,
              4.065093660918661,
              0.7989578013553041,
              -1.054677921834142,
              0.9844567828975662,
              0.1286132196030019,
              3.09680879057691
            ],
            [
              1.292932076239169,
              1.56032760985051,
              6,
              2,
              0.4531420965790534,
              4.640615010072741,
              1.281782099716619,
              -1.084611010074793,
              0.9810587512208345,
              0.09143715378489548,
              3.09680879057691
            ],
            [
              1,
              2,
              3,
              0,
              0.3333333333333333,
              3,
              0,
              -0.968739177287444,
              1,
              0.03703703703703698,
              3.09680879057691
            ],
            [
              0.7161028305088037,
              2.171525812919513,
              3,
              5,
              0.2479899318558552,
              4.18934246896978,
              2.30252846650611,
              -0.6092768814803616,
              0.8889485212764564,
              0.3164552675814658,
              3.09680879057691
            ],
            [
              1.006600399549981,
              1.985499917502085,
              3,
              1,
              0.3364193352119032,
              2.980328640184532,
              0.5036514941073776,
              -0.7997513936324656,
              0.9871907473093993,
              0.1138732704351653,
              3.09680879057691
            ],
            [
              0.5505823846561865,
              2.153022685273887,
              2,
              1,
              0.203647489339272,
              3.632517232182988,
              0.4644632900710888,
              -1.023005989827908,
              0.9915542702453501,
              0.1075254402332669,
              3.09680879057691
            ],
            [
              0.4904804599862225,
              2.509519540013776,
              1,
              1,
              0.1634934866620742,
              2.038817203906736,
              0.3984826513821488,
              -0.5296854482962788,
              0.9732698798190782,
              0.3002568531432266,
              3.09680879057691
            ],
            [
              0.8357241771313627,
              2.115836138274842,
              3,
              8,
              0.2831465692126123,
              3.589701102458888,
              3.781011135636828,
              0.06177650804921041,
              0.6189158165852946,
              0.6422767423102578,
              3.09680879057691
            ],
            [
              0.6333903670143423,
              2.16238207100219,
              1,
              1,
              0.22655290480784,
              1.57880519199206,
              0.4624529649085253,
              -0.3604847126759697,
              0.9486737813231296,
              0.4017795909388099,
              3.09680879057691
            ],
            [
              0.6085580503946945,
              2.220694438767043,
              3,
              6,
              0.2150949951359769,
              4.929685833675654,
              2.701857533957384,
              -0.7193948514022539,
              0.8931045103195492,
              0.3023621945669998,
              3.09680879057691
            ],
            [
              0.6031762672431938,
              2.199489254347826,
              2,
              4,
              0.2152152165845256,
              3.315780325941807,
              1.818604020043756,
              -0.4834577809433109,
              0.8815466270750076,
              0.3819891016294212,
              3.09680879057691
            ],
            [
              0.5366394449243516,
              2.311335307310972,
              2,
              3,
              0.1884284418263023,
              3.726897116707353,
              1.29795101148272,
              -0.7843384172169506,
              0.9505821043038502,
              0.2392079147914777,
              3.09680879057691
            ],
            [
              0.6513974951137009,
              2.221579768966056,
              1,
              5,
              0.2267325618124409,
              1.535160953950937,
              2.250650672033733,
              0.2310409736177176,
              0.5898945730573295,
              0.7862144555496695,
              3.09680879057691
            ],
            [
              0.6194677101364642,
              2.208047572683133,
              2,
              7.5,
              0.2190855391305724,
              3.228578289511514,
              3.396665947231515,
              0.05427769975061575,
              0.653106550565193,
              0.6501889370266797,
              3.09680879057691
            ],
            [
              0.9741223911223548,
              1.966054826757817,
              3.5,
              7.5,
              0.3313141756212518,
              3.592977670872963,
              3.814746108768545,
              0.07161192469176257,
              0.5971927049690756,
              0.6415935779252606,
              3.09680879057691
            ],
            [
              0.9447646207909307,
              2.025457344437033,
              5.5,
              6.25,
              0.3180787940602346,
              5.821555844666952,
              3.085722845344423,
              -0.8834362029865156,
              0.9091325234941997,
              0.2212224817785293,
              3.09680879057691
            ],
            [
              0.6491148484151765,
              2.6733169049761,
              3.75,
              11,
              0.1953734182056896,
              5.777097857421811,
              4.11473850313992,
              -0.599531363527046,
              0.8113474205250981,
              0.3848186871395176,
              2.77276462152409
            ],
            [
              0.7837255528453397,
              1.52825287024378,
              1,
              0,
              0.3389848041047784,
              1.275956865728659,
              0,
              -0.5306811368684928,
              1,
              0.3389848041047785,
              2.404375767448564
            ],
            [
              0.612851570539078,
              2.347859358861972,
              2.547619047619047,
              22.52380952380953,
              0.2069947337489842,
              4.156991953823508,
              9.593338476086153,
              1.755467285808724,
              0.1512725965607314,
              0.9439031255711302,
              3.09680879057691
            ],
            [
              0.6559382545576462,
              1.885897597153951,
              1,
              3,
              0.258056889911265,
              1.524533739344694,
              1.590754452695293,
              0.0213835331235489,
              0.724614822977651,
              0.6969722335353994,
              3.09680879057691
            ],
            [
              0.5495825862938811,
              2,
              5,
              0,
              0.2155578678832931,
              9.097813731176563,
              0,
              -2.937802863018132,
              0.9999999999999997,
              0.0004653925173461193,
              3.09680879057691
            ],
            [
              0.4987265667127343,
              2.501273433287265,
              4,
              0,
              0.1662421889042448,
              8.020426957331097,
              0,
              -2.589900604046321,
              1,
              0.00076377421823981,
              3.09680879057691
            ],
            [
              1,
              2,
              1,
              1,
              0.3333333333333333,
              1,
              0.5,
              -0.1614565295479073,
              0.8888888888888891,
              0.5555555555555555,
              3.09680879057691
            ],
            [
              0.4994428094563591,
              2.50055719054364,
              2,
              0,
              0.1664809364854531,
              4.004462497271689,
              0,
              -1.293093235028466,
              1,
              0.02771590221307352,
              3.09680879057691
            ],
            [
              0.8288387484483379,
              2.171161251551661,
              2,
              1,
              0.2762795828161127,
              2.413014598731277,
              0.4605830171689602,
              -0.6304656546775672,
              0.9789114667544412,
              0.1868141571520179,
              3.09680879057691
            ],
            [
              1,
              2,
              0,
              0,
              0.3333333333333333,
              0,
              0,
              0,
              1,
              1,
              3.09680879057691
            ],
            [
              0.4882567542596994,
              2,
              0,
              0,
              0.1962244263675131,
              0,
              0,
              0,
              1,
              1,
              3.09680879057691
            ],
            [
              0.4920030804987118,
              2.507996919501287,
              3,
              0,
              0.164001026832904,
              6.09752279794487,
              0,
              -1.968969739590849,
              1,
              0.004411026853612166,
              3.09680879057691
            ],
            [
              0.9908439361197843,
              2.009156063880216,
              3,
              5,
              0.3302813120399281,
              3.027722016191788,
              2.488607077313679,
              -0.1740872541173831,
              0.7475734899668904,
              0.5242594731598331,
              3.09680879057691
            ],
            [
              0.5787179258213884,
              2.293982809775807,
              4,
              6,
              0.2014543034887624,
              6.911830136111134,
              2.615538344241728,
              -1.387328725280789,
              0.9662361523460773,
              0.1234497398921953,
              3.09680879057691
            ],
            [
              0.5591740414517077,
              2.440825958548292,
              4,
              0,
              0.1863913471505693,
              7.153407889993145,
              0,
              -2.309928824717823,
              1,
              0.001206988101657758,
              3.09680879057691
            ],
            [
              0.618585728470222,
              2.226921666571026,
              3,
              0,
              0.2173903078052816,
              4.849772411366611,
              0,
              -1.566054845272878,
              1,
              0.01027354984564721,
              3.09680879057691
            ],
            [
              1,
              2,
              3,
              4,
              0.3333333333333333,
              3,
              2,
              -0.3229130590958146,
              0.8267032464563331,
              0.4293552812071328,
              3.09680879057691
            ],
            [
              0,
              1.734071498268658,
              0,
              0,
              0,
              null,
              0,
              null,
              1,
              1,
              3.09680879057691
            ],
            [
              1,
              2,
              4,
              0,
              0.3333333333333333,
              4,
              0,
              -1.291652236383259,
              1,
              0.01234567901234551,
              3.09680879057691
            ],
            [
              0.5170385844803175,
              2.482961415519682,
              1.5,
              5.5,
              0.1723461948267725,
              2.901137448973311,
              2.215096845896356,
              -0.2215314698035169,
              0.7749479827837473,
              0.5400706707827204,
              3.09680879057691
            ],
            [
              0.7660551224100912,
              2.089967613707378,
              3,
              6,
              0.2682244481889108,
              3.916167273396305,
              2.870857883465785,
              -0.3375440528040441,
              0.7986186954847101,
              0.4502909594762885,
              3.09680879057691
            ],
            [
              0.590697865005677,
              2.237551973008406,
              2,
              2,
              0.2088563241712933,
              3.385825679225671,
              0.8938339864843384,
              -0.804696660744461,
              0.969266308625517,
              0.19455003658993,
              3.09680879057691
            ],
            [
              1.387680003481106,
              1.612319996518893,
              4,
              0,
              0.4625600011603689,
              2.882508928546696,
              0,
              -0.9307997759880128,
              0.9999999999999999,
              0.04577963246295469,
              3.09680879057691
            ],
            [
              1.238269509469216,
              1.741903296852552,
              5.5,
              2.5,
              0.4155025865756862,
              4.441682491526077,
              1.435211704643566,
              -0.9708286788744325,
              0.9645028406391053,
              0.1293512953372169,
              3.09680879057691
            ],
            [
              1,
              2,
              7,
              0,
              0.3333333333333333,
              7,
              0,
              -2.260391413670702,
              1,
              0.0004572473708274183,
              3.09680879057691
            ],
            [
              0.5226973548567078,
              2.281009117726522,
              2,
              2,
              0.1864308407345916,
              3.826305952032759,
              0.8768049125526498,
              -0.9524324034648072,
              0.9777053311720091,
              0.1603253784093202,
              3.09680879057691
            ],
            [
              1.392200611837524,
              1.514073409785549,
              3,
              0,
              0.4790328102165737,
              2.15486186005937,
              0,
              -0.6958330351606685,
              0.9999999999999998,
              0.1099248245736835,
              3.09680879057691
            ],
            [
              0.5363248833622394,
              2.309182511679009,
              3,
              0,
              0.1884812825638307,
              5.593624485951305,
              0,
              -1.80625439419179,
              1,
              0.006695834105247767,
              3.09680879057691
            ],
            [
              0.9386694006766733,
              1.932401204862241,
              3.5,
              4.5,
              0.3269405492382449,
              3.728682321461529,
              2.328708959959896,
              -0.4520696808151431,
              0.8363826575310245,
              0.3808369571175682,
              3.09680879057691
            ],
            [
              0.5804331306748849,
              2.266851023110601,
              4.5,
              1,
              0.2038550068503681,
              7.752831053540537,
              0.4411405909806051,
              -2.36104033442692,
              0.9995569989132983,
              0.006403151424272502,
              3.09680879057691
            ],
            [
              0.6273357814048188,
              1.884407464335481,
              2,
              0,
              0.2497611101249008,
              3.18808532732075,
              0,
              -1.029474385703625,
              1,
              0.0623806121308228,
              3.09680879057691
            ],
            [
              0.9915828524938236,
              2.008417147506176,
              2,
              3,
              0.3305276174979412,
              2.016977194563232,
              1.493713596164551,
              -0.1689686492724021,
              0.794262506105854,
              0.533540931865969,
              3.09680879057691
            ],
            [
              0,
              1.734071498268658,
              0,
              0,
              0,
              null,
              0,
              null,
              1,
              1,
              3.09680879057691
            ],
            [
              0.7818794040357769,
              2.016604327653143,
              3,
              3,
              0.2793939429349132,
              3.836908843633803,
              1.487649291862474,
              -0.758606588472542,
              0.94470039821327,
              0.2185200929930349,
              3.09680879057691
            ],
            [
              1.320520790536838,
              1.54131348920518,
              3,
              0,
              0.461424618428946,
              2.271830948439968,
              0,
              -0.733603881309296,
              1,
              0.09824315143199347,
              3.09680879057691
            ],
            [
              0.5546935183910655,
              2.165672418205491,
              1,
              0,
              0.2039040082545076,
              1.802797340954304,
              0,
              -0.5821468042973545,
              1,
              0.2039040082545076,
              3.09680879057691
            ],
            [
              1.424682637570335,
              1.56894849383169,
              6,
              0,
              0.4759045370105784,
              4.211464253001951,
              0,
              -1.35993680520953,
              1,
              0.01161767092753718,
              3.09680879057691
            ],
            [
              0.494264106870947,
              2.505735893129053,
              3,
              0,
              0.1647547022903157,
              6.069629492200419,
              0,
              -1.959962626904613,
              1,
              0.004472120079430097,
              3.09680879057691
            ],
            [
              0.5194289093244765,
              2.480571090675523,
              4,
              0,
              0.1731429697748255,
              7.700765067547064,
              0,
              -2.48667760533981,
              1,
              0.000898709741713577,
              3.09680879057691
            ],
            [
              1.279588399059304,
              1.286726232172582,
              6,
              0,
              0.498609322289167,
              4.689007812520752,
              0,
              -1.51414185686525,
              0.9999999999999997,
              0.0153660543298213,
              3.09680879057691
            ],
            [
              0.4900959979141926,
              2.509904002085806,
              1,
              0,
              0.1633653326380642,
              2.040416580131068,
              0,
              -0.6588771597199437,
              1,
              0.1633653326380642,
              3.09680879057691
            ],
            [
              0.5534666666012927,
              2.446533333398707,
              5,
              0,
              0.1844888888670976,
              9.033967719689086,
              0,
              -2.917186152137643,
              1,
              0.0002137229086606185,
              3.09680879057691
            ],
            [
              0.6143663142369424,
              2.194228119380531,
              1,
              3,
              0.2187451156647198,
              1.627693408356908,
              1.367223386439397,
              -0.08410917158013718,
              0.789769368784868,
              0.6274616539362233,
              3.09680879057691
            ],
            [
              1,
              2,
              0,
              0,
              0.3333333333333333,
              0,
              0,
              0,
              1,
              1,
              3.09680879057691
            ],
            [
              1,
              1.928304604542393,
              4,
              0,
              0.341494528420574,
              4,
              0,
              -1.291652236383259,
              0.9999999999999999,
              0.01359987756061465,
              3.09680879057691
            ],
            [
              0.617023974503215,
              2.206622810408072,
              1,
              1,
              0.218520240491978,
              1.620682568785323,
              0.4531812121597118,
              -0.3770014345664897,
              0.9522489044953282,
              0.3892893854792842,
              3.09680879057691
            ],
            [
              1,
              1.992571399855866,
              3,
              1,
              0.334160782278466,
              3,
              0.5018640737653546,
              -0.8066807139775857,
              0.9875312787550643,
              0.1118479906266698,
              3.09680879057691
            ],
            [
              0.7676571578872615,
              2.232342842112737,
              2,
              0,
              0.2558857192957539,
              2.605329709299371,
              0,
              -0.8412949863830692,
              0.9999999999999999,
              0.06547750133950547,
              3.09680879057691
            ],
            [
              0.4682861876782971,
              2.531713812321703,
              0,
              1,
              0.1560953958927657,
              0,
              0.394989352719513,
              0.1275472201969337,
              0.8439046041072343,
              1,
              3.09680879057691
            ],
            [
              0.4901738350550426,
              2.494455138910388,
              1,
              4,
              0.164232753662439,
              2.040092572235538,
              1.603556599437284,
              -0.1409631663816513,
              0.8084363188461472,
              0.5922192354012146,
              3.09680879057691
            ],
            [
              0.4911051808270507,
              2.508894819172948,
              1,
              0,
              0.1637017269423503,
              2.036223682910328,
              0,
              -0.6575232184519202,
              1,
              0.1637017269423503,
              3.09680879057691
            ],
            [
              0.8132150413403607,
              2.186784958659639,
              4,
              0,
              0.271071680446787,
              4.918748174415347,
              0,
              -1.588328019922413,
              0.9999999999999999,
              0.005399289228999238,
              3.09680879057691
            ],
            [
              0.6479357808361339,
              2.352064219163866,
              0.5,
              4.5,
              0.2159785936120446,
              0.7716814147148519,
              1.913213067626063,
              0.3686154780962608,
              0.500252346696309,
              0.7037627942155997,
              3.09680879057691
            ],
            [
              0.5210251017642757,
              2.475335203895061,
              3,
              2,
              0.1738859978822294,
              5.757879975151892,
              0.8079713797359251,
              -1.598390126790437,
              0.9960647101845874,
              0.03981705521801415,
              3.09680879057691
            ],
            [
              1,
              2,
              2,
              1,
              0.3333333333333333,
              2,
              0.5,
              -0.484369588643722,
              0.962962962962963,
              0.2592592592592592,
              3.09680879057691
            ],
            [
              0.7191878883093404,
              2.280812111690659,
              3,
              0,
              0.2397292961031136,
              4.171371694053927,
              0,
              -1.346990394352644,
              1,
              0.01377727510881255,
              3.09680879057691
            ],
            [
              0.5260543769388578,
              2,
              2,
              0,
              0.2082514065181546,
              3.80188833640758,
              0,
              -1.227679393050069,
              0.9999999999999998,
              0.04336864831678988,
              3.09680879057691
            ],
            [
              0.8436705592947512,
              2.065963824837178,
              3.5,
              2.5,
              0.2899575850133675,
              4.148538741147672,
              1.21008895216112,
              -0.9488638103610988,
              0.9639457365130428,
              0.1500505988084949,
              3.09680879057691
            ],
            [
              0.4916787376569823,
              2.508321262343017,
              1,
              0,
              0.1638929125523275,
              2.03384837173424,
              0,
              -0.656756199453745,
              1,
              0.1638929125523275,
              3.09680879057691
            ],
            [
              1.02128929981848,
              1.978710700181519,
              3,
              0,
              0.3404297666061601,
              2.937463459700604,
              0,
              -0.9485453117540973,
              1,
              0.03945323153171643,
              3.09680879057691
            ],
            [
              0.6179325197722983,
              2.173485546007882,
              2,
              0,
              0.2213686754225368,
              3.236599363207133,
              0,
              -1.045140201440781,
              1,
              0.04900409045832843,
              3.09680879057691
            ],
            [
              1,
              2,
              0,
              0,
              0.3333333333333333,
              0,
              0,
              0,
              1,
              1,
              3.09680879057691
            ],
            [
              0.7965943391837975,
              2.203405660816202,
              1,
              1,
              0.2655314463945992,
              1.255344095245034,
              0.4538428932008701,
              -0.2588152050210535,
              0.9294930509755921,
              0.4605559437647906,
              3.09680879057691
            ],
            [
              0.540030644152361,
              2.171233744350888,
              4,
              0,
              0.1991803700304139,
              7.406987072517803,
              0,
              -2.391812854269876,
              1,
              0.001573932631315889,
              3.09680879057691
            ],
            [
              1.143929111541033,
              1.844221364037065,
              2,
              1,
              0.3828217892272391,
              1.748360086147051,
              0.5422342564186358,
              -0.3894737813320802,
              0.9438965011946139,
              0.3274505693106622,
              3.09680879057691
            ],
            [
              0.8191156491459217,
              2.180884350854078,
              0,
              1,
              0.2730385497153073,
              0,
              0.458529586682751,
              0.1480651915216666,
              0.7269614502846926,
              1,
              3.09680879057691
            ],
            [
              0.7010126419170872,
              2.298987358082913,
              3,
              1,
              0.2336708806390291,
              4.279523393181299,
              0.4349741187067176,
              -1.241455167065182,
              0.9970186128095906,
              0.04209150333072609,
              3.09680879057691
            ],
            [
              0.9491427912164946,
              2.049235646610265,
              2,
              5,
              0.3165520333398736,
              2.107164505181192,
              2.43993413264635,
              0.1074556583789489,
              0.609268076964413,
              0.7045202535842983,
              3.09680879057691
            ],
            [
              0.6299328619537191,
              2.296382144200377,
              2,
              7,
              0.2152648845489834,
              3.174941522810949,
              3.048273135932029,
              -0.04090287629780407,
              0.6971745815263916,
              0.6085360135137803,
              3.09680879057691
            ],
            [
              0.4916787376569823,
              2,
              1,
              0,
              0.1973283032945596,
              2.03384837173424,
              0,
              -0.656756199453745,
              1,
              0.1973283032945595,
              3.09680879057691
            ],
            [
              1.317027376098559,
              1.671123099479539,
              4,
              0,
              0.4407500180672,
              3.037142638484276,
              0,
              -0.9807330203032916,
              1,
              0.037737172330496,
              3.09680879057691
            ],
            [
              0.6453999194569857,
              2.191854804954949,
              0,
              2,
              0.2274733790744696,
              0,
              0.912469199820518,
              0.2946482206447537,
              0.5967973800386182,
              1,
              3.09680879057691
            ],
            [
              0.5394261262303052,
              2.460573873769695,
              2,
              0,
              0.179808708743435,
              3.707643925177829,
              0,
              -1.197246641917187,
              1,
              0.03233117173998146,
              3.09680879057691
            ],
            [
              0.6190164991487467,
              2.250466944394295,
              1.5,
              3,
              0.2157240183914174,
              2.423198738745665,
              1.333056682957607,
              -0.3520211060835221,
              0.8495813759495693,
              0.4575909368409748,
              3.09680879057691
            ],
            [
              0,
              1.734071498268658,
              0,
              0,
              0,
              null,
              0,
              null,
              1,
              1,
              3.09680879057691
            ],
            [
              0.4964305473316375,
              2.187770362918541,
              2,
              0,
              0.1849453762704253,
              4.028760942996346,
              0,
              -1.300939520468689,
              0.9999999999999999,
              0.03420479220380934,
              3.09680879057691
            ],
            [
              1,
              1.961249823935273,
              1,
              0,
              0.337695250132958,
              1,
              0,
              -0.3229130590958146,
              1,
              0.337695250132958,
              3.09680879057691
            ],
            [
              0.8108495353941534,
              2.073832269767138,
              2,
              2,
              0.2810880333294911,
              2.466548863504992,
              0.9643981478909921,
              -0.485064082801884,
              0.9298923644936204,
              0.3151196548478269,
              3.09680879057691
            ],
            [
              0.6259005341202766,
              2.219606860920972,
              2,
              0,
              0.2199609585309841,
              3.195395899144046,
              0,
              -1.031835064814825,
              1,
              0.04838282327786936,
              3.09680879057691
            ],
            [
              0.8161029373900437,
              2.183897062609955,
              4,
              2,
              0.272034312463348,
              4.901342486025464,
              0.9157940794195759,
              -1.286985628151557,
              0.9930877354105011,
              0.05044418466173917,
              3.09680879057691
            ],
            [
              0.6329642508656702,
              1.87877899487463,
              0,
              0,
              0.2520019719129823,
              0,
              0,
              0,
              1,
              1,
              3.09680879057691
            ],
            [
              0.9564512074797117,
              2.043548792520288,
              3,
              1,
              0.3188170691599039,
              3.136594921454617,
              0.489344812152349,
              -0.8548316309865251,
              0.9896684314823969,
              0.09862907581908953,
              3.09680879057691
            ],
            [
              1,
              2,
              3,
              1,
              0.3333333333333333,
              3,
              0.5,
              -0.8072826477395366,
              0.9876543209876545,
              0.1111111111111109,
              3.09680879057691
            ],
            [
              0.4911051808270507,
              2.508894819172948,
              1,
              1,
              0.1637017269423503,
              2.036223682910328,
              0.3985818745202112,
              -0.5288159260504547,
              0.9732017445960921,
              0.3006051984807928,
              3.09680879057691
            ],
            [
              0.4930258988440354,
              2.499339043276839,
              2,
              1,
              0.164761286935342,
              4.05658202680481,
              0.4001057810423823,
              -1.180723930030325,
              0.9955273436961148,
              0.07249353240999978,
              3.09680879057691
            ],
            [
              0.9919594565496203,
              1.940298113012093,
              5,
              0,
              0.3382920609862691,
              5.040528589133812,
              0,
              -1.62765250617711,
              0.9999999999999993,
              0.004430564155152417,
              3.09680879057691
            ],
            [
              1.269941343336557,
              1.730058656663443,
              3,
              0,
              0.4233137811121856,
              2.362313831060895,
              0,
              -0.7628219857322269,
              1,
              0.07585552559670705,
              3.09680879057691
            ],
            [
              0.5392747203100126,
              2.460725279689986,
              3,
              0,
              0.1797582401033376,
              5.563027316161588,
              0,
              -1.796374168495318,
              1,
              0.005808532485751638,
              3.09680879057691
            ],
            [
              0.5604640603440847,
              2.439535939655915,
              3,
              0,
              0.1868213534480282,
              5.352707180114663,
              0,
              -1.728459049974958,
              1,
              0.006520479624556152,
              3.09680879057691
            ],
            [
              0.6274290545841149,
              2.218078340457133,
              1,
              0,
              0.2204981282696754,
              1.593805694355101,
              0,
              -0.5146606723685347,
              1,
              0.2204981282696754,
              3.09680879057691
            ],
            [
              0.6438194055765856,
              1.900049481844917,
              0,
              4,
              0.253086709287588,
              0,
              2.105208331793584,
              0.6797992624534629,
              0.3112294961775793,
              1,
              3.09680879057691
            ],
            [
              0.6274290545841149,
              2.163989011196065,
              1,
              0,
              0.2247707221916088,
              1.593805694355101,
              0,
              -0.5146606723685347,
              1,
              0.2247707221916089,
              3.09680879057691
            ],
            [
              0.514477708440792,
              2.485522291559208,
              2,
              0,
              0.171492569480264,
              3.887437623024181,
              0,
              -1.255304374894901,
              1,
              0.02940970138694321,
              3.09680879057691
            ],
            [
              1,
              2,
              3,
              0,
              0.3333333333333333,
              3,
              0,
              -0.968739177287444,
              1,
              0.03703703703703698,
              3.09680879057691
            ],
            [
              1.452413089623344,
              1.523361020465099,
              4,
              0,
              0.4880790798936606,
              2.754037421294051,
              0,
              -0.8893146485744109,
              1,
              0.05674933452163788,
              3.09680879057691
            ],
            [
              0.8119757348888033,
              2.188024265111196,
              2,
              0,
              0.2706585782962678,
              2.463127793189401,
              0,
              -0.7953761306427125,
              1,
              0.07325606600535695,
              3.09680879057691
            ],
            [
              1.45732357880703,
              1.54267642119297,
              1,
              1,
              0.4857745262690099,
              0.6861894053883376,
              0.6482240774942862,
              -0.01225950016984379,
              0.7640231096281191,
              0.7355721621661387,
              3.09680879057691
            ],
            [
              0.970797314125135,
              2.029202685874865,
              1.5,
              1.5,
              0.3235991047083783,
              1.545121703753139,
              0.739206591062289,
              -0.2602405144105506,
              0.8598684926479674,
              0.468455593562504,
              3.09680879057691
            ],
            [
              0.5153052993586882,
              2.484694700641312,
              4,
              0,
              0.1717684331195627,
              7.762388636363941,
              0,
              -2.506576660458869,
              1,
              0.0008705093016773136,
              3.09680879057691
            ],
            [
              1.488256754259699,
              1.5117432457403,
              0,
              0,
              0.4960855847532331,
              0,
              0,
              0,
              1,
              1,
              3.09680879057691
            ],
            [
              0.6312886644031006,
              2.214218730638148,
              1,
              0,
              0.2218545154734871,
              1.584061391226667,
              0,
              -0.5115141096365751,
              1,
              0.2218545154734871,
              3.09680879057691
            ],
            [
              0.5224830742887799,
              2.44732865662925,
              1,
              4,
              0.1759313793697184,
              1.91393759761736,
              1.63443515817335,
              -0.09025498774560788,
              0.7856934572176084,
              0.6199708715488084,
              3.09680879057691
            ],
            [
              0.8349895410498375,
              2.165010458950162,
              4,
              0,
              0.2783298470166125,
              4.790479165727963,
              0,
              -1.546908281939983,
              1,
              0.00600121413575172,
              3.09680879057691
            ],
            [
              1,
              2,
              3,
              1,
              0.3333333333333333,
              3,
              0.5,
              -0.8072826477395366,
              0.9876543209876545,
              0.1111111111111109,
              3.09680879057691
            ],
            [
              0.9473099438968328,
              2.052690056103167,
              1.5,
              3.5,
              0.3157699812989442,
              1.583431072020245,
              1.705079629334986,
              0.03928190777709563,
              0.6557353394677972,
              0.6769986714504237,
              3.09680879057691
            ],
            [
              0.6062516944214817,
              2.249354978401277,
              5,
              9,
              0.2123022404280221,
              8.247399629573442,
              4.001147033891789,
              -1.371170415365106,
              0.9431224928010079,
              0.1576805058731989,
              3.09680879057691
            ],
            [
              0.6206443015924941,
              1.907133772807338,
              3,
              3,
              0.2455295850051445,
              4.833686529147827,
              1.57304120076692,
              -1.052904957613956,
              0.9647108896970461,
              0.1624249888363538,
              3.09680879057691
            ],
            [
              1.369911206787953,
              1.630088793212046,
              2,
              2,
              0.4566370689293179,
              1.459948637612377,
              1.226927028962057,
              -0.07524572048470274,
              0.7495714135613796,
              0.6198087692221333,
              3.09680879057691
            ],
            [
              0.991620933647128,
              1.971358555062078,
              3,
              1,
              0.334670198503169,
              3.025349605081614,
              0.5072643925845901,
              -0.8131225990313484,
              0.9874550722272282,
              0.1123030101139029,
              3.09680879057691
            ],
            [
              1,
              2,
              5,
              0,
              0.3333333333333333,
              5,
              0,
              -1.614565295479073,
              1,
              0.004115226337448097,
              3.09680879057691
            ],
            [
              0.488422332470739,
              2.017438931372911,
              1,
              2,
              0.1949119608168433,
              2.047408428155585,
              0.9913559061928863,
              -0.3410131504328249,
              0.9008376555191483,
              0.4781687015059043,
              3.09680879057691
            ],
            [
              0.4916787376569823,
              2.115547301435151,
              1,
              3,
              0.188583088034895,
              2.03384837173424,
              1.418072759689585,
              -0.1988419866019369,
              0.836477728095353,
              0.5665128570589968,
              3.09680879057691
            ],
            [
              1.077645298508861,
              1.907368833210845,
              3,
              0.5,
              0.3610184913556892,
              2.783847342118138,
              0.262141223707795,
              -0.8142918368365165,
              0.9944787307465538,
              0.08779866709484829,
              3.09680879057691
            ],
            [
              0.03388818945818439,
              2.960431479266511,
              0,
              2,
              0.01131749218767201,
              0,
              0.675577196772522,
              0.2181526992651902,
              0.9774931012540741,
              1,
              3.09680879057691
            ],
            [
              0.928520384864718,
              2.071479615135281,
              2,
              1,
              0.3095067949549061,
              2.153964557591692,
              0.4827467249465033,
              -0.5396580627549351,
              0.9703509649108419,
              0.2280852981914587,
              3.09680879057691
            ],
            [
              0.6262004400366469,
              2.176130433754051,
              2.5,
              1,
              0.22345699642155,
              3.992331911893408,
              0.4595312783135413,
              -1.140787459764907,
              0.9884928323776564,
              0.09700684187953523,
              3.09680879057691
            ],
            [
              1.451283217961829,
              1.548716782038171,
              3,
              0,
              0.483761072653943,
              2.067136147424882,
              0,
              -0.6675052569325054,
              0.9999999999999999,
              0.1132120763825006,
              3.09680879057691
            ],
            [
              1.240252584029196,
              1.759747415970804,
              1,
              2,
              0.4134175280097321,
              0.8062873747469327,
              1.13652674346827,
              0.1066386047876776,
              0.6285755727479394,
              0.7981692917046495,
              3.09680879057691
            ],
            [
              0.6284763196754535,
              2.16654121054345,
              2,
              1,
              0.2248559491597291,
              3.18229969433503,
              0.4615651874672452,
              -0.8785607026002191,
              0.9886312387176703,
              0.1289430710529083,
              3.09680879057691
            ],
            [
              0.6900926623322885,
              2.128516280831488,
              4,
              4,
              0.2448344826287562,
              5.796323042301744,
              1.879243318936434,
              -1.26487619619408,
              0.9750124521428105,
              0.1067882402315421,
              3.09680879057691
            ],
            [
              0.9971735560522957,
              1.729589779128873,
              4.5,
              4.5,
              0.3656986080114072,
              4.512755049196272,
              2.601773006699007,
              -0.6170810572199599,
              0.8674103030722202,
              0.314986170012959,
              3.09680879057691
            ],
            [
              1,
              1.998043424614605,
              2,
              2,
              0.3335508724756209,
              2,
              1.000979245676691,
              -0.322596847878748,
              0.8886954261158608,
              0.4077941436191912,
              3.09680879057691
            ],
            [
              0.4900959979141926,
              2,
              1,
              0,
              0.1968181139701912,
              2.040416580131068,
              0,
              -0.6588771597199437,
              1,
              0.1968181139701912,
              3.09680879057691
            ],
            [
              1.31939451555616,
              1.672694608428473,
              3,
              1,
              0.4409609676997497,
              2.27377025190636,
              0.5978377612752147,
              -0.5411804873877709,
              0.962190529457275,
              0.2295449879446373,
              3.09680879057691
            ],
            [
              0.5722398439424807,
              2.418676664680699,
              0,
              3,
              0.1913259170868337,
              0,
              1.240347684255698,
              0.4005244650654169,
              0.5288354671433229,
              1,
              3.09680879057691
            ],
            [
              0,
              1.734071498268658,
              0,
              0,
              0,
              null,
              0,
              null,
              1,
              1,
              3.09680879057691
            ],
            [
              1,
              2,
              4,
              2,
              0.3333333333333333,
              4,
              1,
              -0.968739177287444,
              0.982167352537723,
              0.1001371742112481,
              3.09680879057691
            ],
            [
              0.9222572318703884,
              1.758698938982232,
              3,
              3,
              0.3440030993035907,
              3.252888561161873,
              1.70580645356852,
              -0.4995730160353701,
              0.8889866788209214,
              0.3408516336851475,
              3.09680879057691
            ],
            [
              0.9811361829648798,
              2.01886381703512,
              4,
              3,
              0.3270453943216266,
              4.076906009023603,
              1.485984331724646,
              -0.8366424446942656,
              0.9582536575879144,
              0.163773783315085,
              3.09680879057691
            ],
            [
              0.9441662268074607,
              1.944457008636511,
              5.5,
              7.5,
              0.3268568275787428,
              5.825245432255425,
              3.857117934049432,
              -0.6355340711362896,
              0.8400357731980412,
              0.3266894586356794,
              3.09680879057691
            ],
            [
              0.6076841840083846,
              2.245906116885979,
              3,
              1,
              0.2129542505866824,
              4.93677485599758,
              0.445254586770765,
              -1.450370550126888,
              0.9979434216849085,
              0.03245975114247912,
              3.09680879057691
            ],
            [
              0.5014412237553186,
              2.471519934477717,
              1,
              3,
              0.1686672637369227,
              1.994251674226043,
              1.213827959932665,
              -0.2520090089733928,
              0.8652669905368839,
              0.5223612753721654,
              3.09680879057691
            ],
            [
              0.9893168092925838,
              2.010683190707416,
              6,
              4,
              0.3297722697641946,
              6.064791322296779,
              1.989373571374357,
              -1.316005613043744,
              0.9815252380405373,
              0.07297440596251803,
              3.09680879057691
            ],
            [
              0.6682828875520699,
              2.181205645636282,
              1.5,
              5.5,
              0.2345273124522155,
              2.244558446640048,
              2.521541245321501,
              0.08944136283914825,
              0.6360493913988156,
              0.6808693432511579,
              3.09680879057691
            ],
            [
              1.191225693583839,
              1.80877430641616,
              3.5,
              5.5,
              0.3970752311946132,
              2.938150191732468,
              3.040733153102722,
              0.03312537786717665,
              0.6147349371407634,
              0.6363582787910121,
              3.09680879057691
            ],
            [
              0.4927146230644668,
              2.507285376935533,
              2,
              0,
              0.1642382076881556,
              4.059144799804978,
              0,
              -1.310750864617893,
              1,
              0.02697418886461778,
              3.09680879057691
            ],
            [
              0,
              1.734071498268658,
              0,
              0,
              0,
              null,
              0,
              null,
              1,
              1,
              3.09680879057691
            ],
            [
              0.6117965543522965,
              2.069939052230857,
              2,
              1,
              0.2281345531790873,
              3.269060581940318,
              0.4831060117070884,
              -0.8996211127759778,
              0.9881266517766614,
              0.132389426615988,
              3.09680879057691
            ],
            [
              0.5321500277779306,
              2.242696670649038,
              2,
              1,
              0.19177637023321,
              3.758338618060943,
              0.4458917753289388,
              -1.069632343078864,
              0.9929468148684358,
              0.09622815827634668,
              3.09680879057691
            ],
            [
              1.25444079503727,
              1.745559204962729,
              5,
              0,
              0.4181469316790902,
              3.985839762052259,
              0,
              -1.287079710630029,
              0.9999999999999999,
              0.01278334681582161,
              3.09680879057691
            ],
            [
              0.9883677777167259,
              1.928029295036696,
              5,
              3,
              0.3389002776578672,
              5.058845616710341,
              1.555992954942576,
              -1.131116868573346,
              0.978569833988118,
              0.09376518079254592,
              3.09680879057691
            ],
            [
              0.580337403850095,
              2.172774278148142,
              2,
              4,
              0.2107932662683993,
              3.44627106013076,
              1.840964356136066,
              -0.5183744985739462,
              0.8874141187662193,
              0.3711497600841744,
              3.09680879057691
            ],
            [
              1,
              2,
              3,
              0,
              0.3333333333333333,
              3,
              0,
              -0.968739177287444,
              1,
              0.03703703703703698,
              3.09680879057691
            ],
            [
              1.259314735225222,
              1.538608454441677,
              3,
              1,
              0.4500891017580605,
              2.382247992566739,
              0.6499379339254154,
              -0.5593855403383199,
              0.9589612627618791,
              0.2416003484318184,
              3.09680879057691
            ],
            [
              0.6242426410555069,
              2.203915328109984,
              2.5,
              4.5,
              0.2207241065956804,
              4.004852977958779,
              2.041820728139803,
              -0.633888748892785,
              0.8839502624684205,
              0.3324579736263944,
              3.09680879057691
            ],
            [
              0.9970651369219085,
              2.002934863078091,
              1,
              4,
              0.3323550456406362,
              1.002943501853,
              1.997069437322009,
              0.3210162469487862,
              0.4628391836062636,
              0.8673437072762925,
              3.09680879057691
            ],
            [
              0.6221075512355778,
              2.15998523031361,
              3,
              6,
              0.2236113602541903,
              4.822317289095192,
              2.777796771845915,
              -0.6602023746091215,
              0.8799714365641889,
              0.3257293294844068,
              3.09680879057691
            ],
            [
              0.5377220931987298,
              2.324867247828489,
              4,
              4,
              0.1878446501186832,
              7.438786783346266,
              1.720528345752278,
              -1.846500324783928,
              0.9921172808974055,
              0.04580110139002791,
              3.09680879057691
            ],
            [
              0.7560022560572908,
              2.229604767854617,
              2,
              7,
              0.2532155940156969,
              2.645494750809894,
              3.139569891903119,
              0.1595433152336096,
              0.5916643204206081,
              0.7073211478705531,
              3.09680879057691
            ],
            [
              0.9213998617025306,
              2.074370115127699,
              7,
              8,
              0.3075669590218162,
              7.597135935168954,
              3.856592389978351,
              -1.207870358858602,
              0.9426118070293908,
              0.1459300377606515,
              3.09680879057691
            ],
            [
              0.654174091111532,
              2.345661693926213,
              0.6666666666666666,
              14.33333333333333,
              0.2180699671543191,
              1.019096714047339,
              6.110571430845139,
              1.688625534370381,
              0.09462979304257295,
              0.9750242573102053,
              3.015159141660263
            ],
            [
              0.7018274740019913,
              2.1942891603488,
              3,
              6,
              0.24233398119317,
              4.274554803181569,
              2.73437070574885,
              -0.51081353423509,
              0.8483036055696449,
              0.3778424907964253,
              3.015159141660263
            ],
            [
              0.5737548719389381,
              2.331929868571283,
              2,
              2,
              0.1974594366483785,
              3.485809180567359,
              0.857658725914151,
              -0.8486641030761235,
              0.9737647591923537,
              0.1769101792128371,
              3.09680879057691
            ],
            [
              0.6418315076510405,
              2.33046293362899,
              2,
              14,
              0.2159380641221511,
              3.116082610714379,
              6.007390118923386,
              0.9336409522624677,
              0.295958814599745,
              0.8897125121012074,
              3.09680879057691
            ],
            [
              0.8136044710879992,
              2.131968652380419,
              3,
              9,
              0.2762126204254533,
              3.687295370916811,
              4.221450437346337,
              0.1724856465322862,
              0.5667264718619484,
              0.6860009055874414,
              3.09680879057691
            ],
            [
              0.954487157661711,
              2.017213949788251,
              4.5,
              8.5,
              0.3211921802192156,
              4.714573647092367,
              4.213732510075222,
              -0.1617281436752322,
              0.688786127498217,
              0.5268045061946269,
              3.09680879057691
            ],
            [
              1.070220754440866,
              1.92409891428383,
              6,
              2,
              0.3574170004689851,
              5.606319981277773,
              1.039447600719853,
              -1.474702730906143,
              0.9959032678128638,
              0.02819954506006594,
              3.09680879057691
            ],
            [
              0.8242798139423025,
              1.978934414610971,
              3,
              4,
              0.2940480986241675,
              3.639540783671299,
              2.021289826720377,
              -0.5570880476428757,
              0.8815493587695757,
              0.3394665930285357,
              2.904838766148345
            ],
            [
              0.9254209455383109,
              1.845112210657814,
              3.75,
              2,
              0.3340226928772408,
              4.052209989496889,
              1.083944915895909,
              -1.021834708415412,
              0.9687015677756926,
              0.137094703474157,
              2.904838766148345
            ],
            [
              0.797461983580551,
              1.997135169838971,
              2,
              7,
              0.2853584755873531,
              2.507956543608679,
              3.505020644428594,
              0.3432424933318988,
              0.502399024912512,
              0.776663670721805,
              2.904838766148345
            ],
            [
              0.5405744097236249,
              2.207323365552165,
              0,
              4,
              0.1967228965311021,
              0,
              1.812149530252173,
              0.6238382492584889,
              0.4163528599643528,
              1,
              2.904838766148345
            ],
            [
              0.7289283897192959,
              2.024284017744274,
              1.166666666666667,
              9.833333333333334,
              0.2647555952251537,
              1.600523018613584,
              4.857684616949622,
              1.170044542454384,
              0.2087359168949109,
              0.9436490552472471,
              2.78379282168484
            ],
            [
              0.9719655823118113,
              1.903641535454471,
              2,
              6,
              0.3380036084577562,
              2.057686029625677,
              3.151853901195518,
              0.3930493185579865,
              0.4567823445222921,
              0.8124544664318711,
              2.78379282168484
            ],
            [
              0.8821356338170236,
              1.990319912388508,
              3,
              8,
              0.307101578989555,
              3.400837563968392,
              4.019454335056871,
              0.2573306782552504,
              0.5487267273866578,
              0.7051872834689652,
              2.403975986395463
            ],
            [
              1.263528409233796,
              1.564276533745443,
              2,
              4,
              0.4468230428590323,
              1.582869039891869,
              2.557092632734543,
              0.4397419000143153,
              0.4479498371161028,
              0.8324764402902484,
              2.215444088477716
            ],
            [
              0.6408973073051278,
              1.32004850684288,
              1,
              2,
              0.3268307072439862,
              1.560312375480001,
              1.515095839003173,
              -0.01806728226612572,
              0.7493680747978295,
              0.6949486923344672,
              2.502675046019713
            ],
            [
              0.238246442219205,
              0.6020748136052245,
              0,
              0,
              0.283518286093411,
              0,
              0,
              0,
              1,
              1,
              2.755843298873259
            ],
            [
              0.1522830616537793,
              0.6038456115978574,
              0,
              0,
              0.201398342690676,
              0,
              0,
              0,
              1,
              1,
              2.755843298873259
            ],
            [
              0.1469835471562002,
              0.7561286732516367,
              0,
              0,
              0.1627522514198998,
              0,
              0,
              0,
              1,
              1,
              2.755843298873259
            ],
            [
              0.1905459166793596,
              0.5655827565722771,
              0,
              0,
              0.2520019719129825,
              0,
              0,
              0,
              1,
              1,
              2.755843298873259
            ],
            [
              0.5479389005339296,
              1.068210052825363,
              1,
              1.5,
              0.3390398511195367,
              1.825020999650814,
              1.404218202246434,
              -0.1625605441454334,
              0.8106351605873523,
              0.6448284352318003,
              2.588591220683366
            ],
            [
              0.2859740111060145,
              1.274516408574968,
              1,
              1,
              0.1832590623430277,
              3.496821253555402,
              0.7846113186711315,
              -1.047755208784286,
              0.9664161160691542,
              0.3329342407552097,
              2.588591220683366
            ],
            [
              0.5495947466729593,
              1.099189493345919,
              0,
              2,
              0.3333333333333334,
              0,
              1.819522486438645,
              0.7029006634575182,
              0.4444444444444444,
              1,
              2.588591220683366
            ]
          ],
          "RESOLVED": [
            [
              0,
              3.542416014651617,
              0,
              0,
              0,
              null,
              0,
              null,
              1,
              1,
              2.549356046397115
            ],
            [
              0.6984267666196814,
              1.799128346561188,
              0,
              0,
              0.2796441860016333,
              0,
              0,
              0,
              1,
              1,
              2.178630876966893
            ],
            [
              0.4064827177154692,
              2.091072395465401,
              0,
              0,
              0.1627522514198998,
              0,
              0,
              0,
              1,
              1,
              2.178630876966893
            ],
            [
              0.83251837106029,
              1.66503674212058,
              0,
              0,
              0.3333333333333333,
              0,
              0,
              0,
              1,
              1,
              2.178630876966893
            ],
            [
              0.83251837106029,
              1.66503674212058,
              0,
              0,
              0.3333333333333333,
              0,
              0,
              0,
              1,
              1,
              2.178630876966893
            ],
            [
              0.83251837106029,
              1.66503674212058,
              0,
              0,
              0.3333333333333333,
              0,
              0,
              0,
              1,
              1,
              2.178630876966893
            ],
            [
              0.83251837106029,
              1.66503674212058,
              0,
              0,
              0.3333333333333333,
              0,
              0,
              0,
              1,
              1,
              2.178630876966893
            ],
            [
              0.83251837106029,
              1.66503674212058,
              0,
              0,
              0.3333333333333333,
              0,
              0,
              0,
              1,
              1,
              2.178630876966893
            ],
            [
              0.4211385148929535,
              1.669933880572447,
              0,
              0,
              0.201398342690676,
              0,
              0,
              0,
              1,
              1,
              2.178630876966893
            ],
            [
              0.4719004682162243,
              2.025654644964646,
              0,
              0,
              0.1889449669101456,
              0,
              0,
              0,
              1,
              1,
              2.178630876966893
            ],
            [
              0.5269543670700848,
              1.564118028395315,
              0,
              0,
              0.2520019719129825,
              0,
              0,
              0,
              1,
              1,
              2.178630876966893
            ],
            [
              0,
              2.497555113180869,
              0,
              0,
              0,
              null,
              0,
              null,
              1,
              1,
              2.178630876966893
            ],
            [
              0.7703559107438736,
              2.463519198725327,
              1,
              7,
              0.2382144902529392,
              1.298101288058369,
              2.841463546791897,
              0.6366407020300702,
              0.3971308393673034,
              0.8865873077702928,
              2.424228067436115
            ],
            [
              1.089470913567024,
              2.269489190187638,
              2,
              3,
              0.3243476790180413,
              1.835753460780173,
              1.321883361670458,
              -0.2119726712236233,
              0.8032537251765922,
              0.5212288709225628,
              2.424228067436115
            ],
            [
              1.11965336791822,
              2.239306735836441,
              1,
              2,
              0.3333333333333333,
              0.8931335613800789,
              0.8931335613800789,
              0,
              0.7407407407407408,
              0.7037037037037037,
              2.424228067436115
            ],
            [
              0.770816682612477,
              1.324832057462043,
              1,
              1,
              0.3678176919024451,
              1.297325320737438,
              0.7548126529453718,
              -0.2290189251992033,
              0.864710145523558,
              0.6003455293284481,
              2.368855182252658
            ],
            [
              0.795477385746994,
              1.590954771493988,
              0,
              1,
              0.3333333333333333,
              0,
              0.6285533805973308,
              0.2653405684342464,
              0.6666666666666667,
              1,
              2.368855182252658
            ],
            [
              0.2048931075864307,
              2.146283550949588,
              0,
              3,
              0.08714492245512902,
              0,
              1.3977649871438,
              0.5813421537795056,
              0.7606861459248546,
              1,
              2.404375767448564
            ],
            [
              0.8257877031958796,
              2.20082373718105,
              1.375,
              5.375,
              0.272842325307882,
              1.665076865008543,
              2.44226736980065,
              0.3159633826653326,
              0.5305165907063586,
              0.7730259244597772,
              2.45974865263202
            ],
            [
              1.197545668930862,
              2.037407072933716,
              3,
              5,
              0.3701895404631521,
              2.50512366904414,
              2.454099657561494,
              -0.02074358753202199,
              0.6621623225146511,
              0.6193580333360654,
              2.45974865263202
            ],
            [
              0.6034673607709111,
              2.659658329019894,
              2,
              2,
              0.1849353712175269,
              3.314180898607443,
              0.7519762889006185,
              -0.9912289733254219,
              0.9782091777543584,
              0.1581157606879142,
              2.58487663159302
            ],
            [
              0.677378335747742,
              2.641254440304386,
              3,
              6,
              0.2041136761608064,
              4.428839603629146,
              2.271647861123346,
              -0.8345434037895864,
              0.9088255515913803,
              0.2727267889125886,
              2.58487663159302
            ],
            [
              0.781675291523215,
              2.656249325735589,
              3,
              7,
              0.2273683627613907,
              3.837910744439724,
              2.635294786592183,
              -0.4652508143517806,
              0.8261643418613618,
              0.4056705298006307,
              2.58487663159302
            ],
            [
              0.7992662215809986,
              2.410026169520839,
              1.5,
              5.5,
              0.2490474921503144,
              1.876721372051613,
              2.282132895301095,
              0.1568397958705028,
              0.6028533162416214,
              0.7090011204768355,
              2.58487663159302
            ],
            [
              1.121201123330361,
              2.332051482800266,
              3,
              4,
              0.3246797298697092,
              2.675701921425967,
              1.715227999682454,
              -0.371574376124708,
              0.839737199330622,
              0.4094195833792114,
              2.58487663159302
            ],
            [
              0.7211649572500904,
              2.307881718847188,
              4,
              10,
              0.2380831444232688,
              5.546581208344616,
              4.332977690466351,
              -0.4206604545572559,
              0.7756358983225051,
              0.436407370409487,
              2.884995498698777
            ],
            [
              0.9006385338242162,
              2.042194798299623,
              1.5,
              11.5,
              0.3060446964470891,
              1.665485034968274,
              5.631196401819825,
              1.30882999731023,
              0.1239384610957424,
              0.9665313300579462,
              3.029966745109345
            ],
            [
              0.5148864631689709,
              2.315602014527494,
              0.5,
              7.5,
              0.181907281102236,
              0.9710878723100443,
              3.238898546877624,
              0.73230568237476,
              0.3790958551618886,
              0.7993587525367434,
              3.09680879057691
            ],
            [
              0.902196467520223,
              2.016369377771501,
              2,
              7,
              0.3091232185066718,
              2.216812049261509,
              3.471586147443098,
              0.4051829425180088,
              0.4387095644852125,
              0.8197365075827813,
              3.09680879057691
            ],
            [
              0.9821938409442406,
              1.91598739176468,
              3,
              7,
              0.3389000763165481,
              3.05438689894036,
              3.653468718054974,
              0.1934513428589856,
              0.5440631116680607,
              0.7137268459669941,
              3.09680879057691
            ],
            [
              0.9776368302808178,
              1.882095918156198,
              4,
              10,
              0.3418630047913199,
              4.091498883947564,
              5.313225486295373,
              0.394511474542867,
              0.4482740071279948,
              0.7601777403011175,
              3.09680879057691
            ],
            [
              0.5862855056399031,
              2.179639320421127,
              1,
              11,
              0.2119672596000506,
              1.705653628446002,
              5.046706533939154,
              1.078869614313753,
              0.2424626934426705,
              0.9426503016413403,
              3.09680879057691
            ],
            [
              0.5750343698472321,
              2.185653693867817,
              5,
              9,
              0.2082938588409044,
              8.695132434133175,
              4.117761210410809,
              -1.478092944469342,
              0.9476158928348795,
              0.1483070569244931,
              3.09680879057691
            ],
            [
              0.6765915260420144,
              2.30917258385056,
              5,
              6,
              0.2266058205336113,
              7.389983184166445,
              2.598333291310328,
              -1.547286325018301,
              0.9784827525463751,
              0.08059210395204741,
              3.09680879057691
            ],
            [
              0.7147663112620447,
              2.099918360437879,
              1,
              7,
              0.2539418779121581,
              1.399058663291399,
              3.333462924977877,
              0.6246443976691616,
              0.357336410883148,
              0.9040198770291362,
              3.09680879057691
            ],
            [
              1.205322785508574,
              1.67281239691042,
              7,
              5,
              0.4187860225854759,
              5.807572945737038,
              2.988978327297602,
              -0.9101610105912787,
              0.925229931931768,
              0.1934427285851348,
              3.09680879057691
            ],
            [
              0.6421730411188935,
              2.237432659218519,
              3.75,
              11.75,
              0.2230072822274411,
              5.839547536075585,
              5.251554701138576,
              -0.18987056505593,
              0.6947830240181067,
              0.5260712783909758,
              3.09680879057691
            ],
            [
              0.9339145095411829,
              1.861505213081149,
              4.892857142857142,
              1.535714285714286,
              0.3340874008948806,
              5.239084619491482,
              0.8249852189091554,
              -1.519567781875611,
              0.9942537668594271,
              0.03901725579746673,
              2.904838766148345
            ],
            [
              0.8118507811168744,
              1.991363447436398,
              2,
              5,
              0.2896142481182636,
              2.46350689870443,
              2.510842511665462,
              0.01629543557207373,
              0.6705051310774652,
              0.6481569250502797,
              2.904838766148345
            ],
            [
              0.8459866439957571,
              1.94112059481208,
              4,
              7,
              0.3035357349068568,
              4.728207033041602,
              3.60616440766663,
              -0.3862667485888511,
              0.7818470964621278,
              0.4408143962357181,
              2.904838766148345
            ],
            [
              0.5579349365628501,
              2.203930934237911,
              4,
              4,
              0.2020137699160189,
              7.169294729313673,
              1.814938906596519,
              -1.843254050832134,
              0.9891240820046491,
              0.05814786855430887,
              2.904838766148345
            ],
            [
              0.8194186253860446,
              1.945442142909949,
              1,
              5,
              0.2963688568994594,
              1.220377434707296,
              2.570109842753335,
              0.4646496816880851,
              0.4280552187068961,
              0.8786414664569124,
              2.904838766148345
            ],
            [
              1.085930742658617,
              1.789720691218942,
              1.5,
              3.5,
              0.3776294754869983,
              1.381303559311382,
              1.955612413251044,
              0.1854518288914676,
              0.5485578662260573,
              0.7649766579026163,
              3.09680879057691
            ],
            [
              1.188671683411692,
              1.796911830175993,
              5.5,
              3.5,
              0.3981371406969291,
              4.627013562074645,
              1.947786163585557,
              -0.8651575152594326,
              0.9391797866829306,
              0.1799882527454915,
              3.09680879057691
            ],
            [
              0.7869808678490944,
              2.481292765684408,
              3,
              5,
              0.2407940570747891,
              3.812036762976629,
              2.015078619157165,
              -0.6480745353825741,
              0.8985354787801654,
              0.2986719698082142,
              2.77276462152409
            ],
            [
              0.85167112787965,
              2.456644596592836,
              2.5,
              6.5,
              0.2574334491655719,
              2.935405367355926,
              2.645885371052437,
              -0.1044156413624284,
              0.6999798286235855,
              0.5686596608477937,
              2.77276462152409
            ],
            [
              0.4845289095511239,
              2.301927068842058,
              1,
              8,
              0.173887157489037,
              2.063860339987592,
              3.47534902746691,
              0.4557881299530827,
              0.5186952021082911,
              0.820793250448459,
              3.09680879057691
            ],
            [
              0.663724933319184,
              2.324016802073691,
              4,
              9,
              0.2221493663447142,
[truncated: 4,393,496 more chars]
