# Supplementary material for: Variation in selection constraints on teleost TLRs with emphasis on their repertoire in the Walking catfish, Clarias batrachus
Source: Sci Rep. 2020 Dec 7;10:21394. doi: 10.1038/s41598-020-78347-6 (PMC7721727; doi:10.1038/s41598-020-78347-6)
Supplement: Supplementary file 34 — Supplementary Information 34. [file 41598_2020_78347_MOESM34_ESM.zip › T22/slac/tree.new]

(((((CBTLR22_3030_BP:0.269724566991677,(DRTLR22_3030_BP:0.1292984291225047,((MATLR22_3030_BP:0.01535699464675049,CITLR22_3030_BP:0.01305106018672806):0.04936864509672011,(CCTLR22_3030_BP:0.03836500654601186,CATLR22_3030_BP:0.04815055542887429):0.05148505082081462):0.03743792842178063):0.1919700244285651):0.2966988266850537,(SSTLR22_3030_BP:0.03509991356152884,OMTLR22_3030_BP:0.0355205851959056):0.2257448904816706):0.1645466620566902,GMTLR22_3030_BP:0.3240441690528199):0.1538938341448476,(SATLR22_3030_BP:0.1752749778621311,MMTLR22_3030_BP:0.1210459444635046):0.01933099713456271):0.01070842534584296,((((SLTLR22_3030_BP:0.0712303621181251,TOTLR22_3030_BP:0.07448327019956807):0.02849743107486563,LCTLR22_3030_BP:0.08164964891664704):0.007917219253794927,SMTLR22_3030_BP:0.1068822490011002):0.05212764409934392,LMTLR22_3030_BP:0.1108156457260808):0.01211658610183095,ECTLR22_3030_BP:0.1449712464105681):0
