# Supplementary material for: Variation in selection constraints on teleost TLRs with emphasis on their repertoire in the Walking catfish, Clarias batrachus
Source: Sci Rep. 2020 Dec 7;10:21394. doi: 10.1038/s41598-020-78347-6 (PMC7721727; doi:10.1038/s41598-020-78347-6)
Supplement: Supplementary file 34 — Supplementary Information 34. [file 41598_2020_78347_MOESM34_ESM.zip › T22/struct/S533571_results/Bsites.clr]

cluster 1
FIN	2z81A	2Z81A00	87.160 89.209 106.412	0.43 :439,441,463,464,465,466,485,486,487,488,489,511
FIN	1ziwA	1ZIWA04	85.297 87.914 106.475	0.50 :441,464,465,466,485,486,487,488,489,490,510,511,512
FIN	2z7xA	2Z7XA03	84.869 88.935 106.182	0.45 :464,465,466,485,486,487,488,489,510,511
COF	2p1qB	BS03_IAC	86.323 88.938 106.312	0.97 :439,463,464,465,487,488,511,512
COF	2p1oB	BS03_NLA	83.896 87.799 105.997	1.02 :463,487,488,489,511,512
TMS	5iyvA	BS01_III	85.198 90.108 103.822	0.28 :392,412,414,437,439,441,461,463,487,509,511,513,533,535,539,614,616
SST	3ciyB	BS05_UUU	85.059 87.987 105.205	0.50 :465,487,511
SST	3ciyA	BS03_UUU	82.737 88.894 104.333	0.52 :487,511
cluster 2
FIN	2a0zA	2A0ZA09	68.762 98.308 100.517	0.51 :529,530,556,557,559,585
FIN	3ciyD	3CIYD05	65.114 97.270 100.928	0.53 :556,557,582,584,585
FIN	3fxiB	3FXIB05	65.790 97.771 100.326	0.55 :556,557,584,585
cluster 3
TMS	4mn8A	BS01_III	91.656 91.115 104.287	0.29 :242,267,319,365,412,414,416,439,441,461,465,466,485,487,489,511,539,540,616
TMS	5ixtA	BS01_III	91.501 91.682 104.723	0.29 :215,368,390,392,412,414,416,437,439,442,461,463,465,487,489,512,515,534,536
FIN	3a79B	3A79B05	91.079 89.924 101.827	0.43 :8,9,415,439,441,461,463,485
cluster 4
FIN	3cigA	3CIGA05	81.133 74.844 85.591	0.43 :1,2,13,17,22,31,33,35,36,37,39,40,41,42,44,614,637,665
cluster 5
FIN	2z64A	2Z64A00	80.373 78.768 82.154	0.54 :1,38,42,43
cluster 6
TMS	3ciyB	BS01_NUC	83.634 72.199 92.557	0.30 :172,670,672
cluster 7
FIN	1ziwA	1ZIWA01	106.368 101.790 96.795	0.50 :240,265,266,317,319,366,413
FIN	3a79B	3A79B03	104.182 101.269 97.861	0.43 :265,317,413
cluster 8
SST	3j0aA	BS01_UUU	111.237 66.905 70.342	0.52 :79,80,81,84,86
cluster 9
COF	2z81A	BS01_PCJ	114.843 82.593 77.397	0.85 :110,119,121,137,143,145,148,161,169,172,173,174
cluster 10
COF	3a79A	BS02_PXS	119.528 81.435 77.007	0.84 :103,104,110,121,145,148,150,153,154,161,169,172,173,174
cluster 11
FIN	3a7cA	3A7CA02	108.605 95.155 112.559	0.43 :321,322,324,325,326,334,335,336,340,341,342,343,344,347,348,367,368,369,372,373,374,375,376,381,398,399,400,401,422
cluster 12
COF	3vq2B	BS01_LP5	66.440 68.998 93.441	1.16 :670,692
cluster 13
FIN	2z7xA	2Z7XA00	116.248 100.488 118.847	0.45 :344,347,351,352,354,355,378
cluster 14
CON	NTAPP	NTAPP	118.073 88.178 76.774	0.42 :121,129,133,134,143,145,150,153,154,157,158,167,169,172,174,176,177,180,181,182,185,188,191,210,213
cluster 15
SST	3j0aA	BS02_UUU	102.559 77.695 64.669	0.51 :88,90,114
cluster 16
TMS	4pj3A	BS02_MG	122.300 104.246 111.172	0.28 :304,356
cluster 17
SST	2a0zA	BS06_GLC	56.033 82.310 100.417	0.51 :628,631,655
cluster 18
CON	NTAPP	NTAPP	106.960 90.883 95.189	0.25 :144,166,292,319,394,415
cluster 19
FIN	3a79B	3A79B08	114.365 110.122 85.659	0.43 :234,235,236,237,238,239,260,262
cluster 20
TMS	3ciyA	BS02_NUC	113.516 79.068 85.102	0.34 :126,150,172,174,196,670
