# Supplementary material for: Variation in selection constraints on teleost TLRs with emphasis on their repertoire in the Walking catfish, Clarias batrachus
Source: Sci Rep. 2020 Dec 7;10:21394. doi: 10.1038/s41598-020-78347-6 (PMC7721727; doi:10.1038/s41598-020-78347-6)
Supplement: Supplementary file 34 — Supplementary Information 34. [file 41598_2020_78347_MOESM34_ESM.zip › T22/struct/S533571_results/Bsites.inf]

SITE 1	0.05	8
TMS	5iyvA	BS01_III	85.198 90.108 103.822	0.28 :392,412,414,437,439,441,461,463,487,509,511,513,533,535,539,614,616
UUU(2),2Z81A00(1),III(1),1ZIWA04(1),2Z7XA03(1),IAC(1),NLA(1)

SITE 2	0.02	3
FIN	2a0zA	2A0ZA09	68.762 98.308 100.517	0.51 :529,530,556,557,559,585
3FXIB05(1),2A0ZA09(1),3CIYD05(1)

SITE 3	0.02	3
TMS	4mn8A	BS01_III	91.656 91.115 104.287	0.29 :242,267,319,365,412,414,416,439,441,461,465,466,485,487,489,511,539,540,616
III(2),3A79B05(1)

SITE 4	0.01	1
FIN	3cigA	3CIGA05	81.133 74.844 85.591	0.43 :1,2,13,17,22,31,33,35,36,37,39,40,41,42,44,614,637,665
3CIGA05(1)

SITE 5	0.01	1
FIN	2z64A	2Z64A00	80.373 78.768 82.154	0.54 :1,38,42,43
2Z64A00(1)

SITE 6	0.01	1
TMS	3ciyB	BS01_NUC	83.634 72.199 92.557	0.30 :172,670,672
NUC(1)

SITE 7	0.01	2
FIN	1ziwA	1ZIWA01	106.368 101.790 96.795	0.50 :240,265,266,317,319,366,413
3A79B03(1),1ZIWA01(1)

SITE 8	0.01	1
SST	3j0aA	BS01_UUU	111.237 66.905 70.342	0.52 :79,80,81,84,86
UUU(1)

SITE 9	0.01	1
COF	2z81A	BS01_PCJ	114.843 82.593 77.397	0.85 :110,119,121,137,143,145,148,161,169,172,173,174
PCJ(1)

SITE 10	0.01	1
COF	3a79A	BS02_PXS	119.528 81.435 77.007	0.84 :103,104,110,121,145,148,150,153,154,161,169,172,173,174
PXS(1)

SITE 11	0.01	1
FIN	3a7cA	3A7CA02	108.605 95.155 112.559	0.43 :321,322,324,325,326,334,335,336,340,341,342,343,344,347,348,367,368,369,372,373,374,375,376,381,398,399,400,401,422
3A7CA02(1)

SITE 12	0.01	1
COF	3vq2B	BS01_LP5	66.440 68.998 93.441	1.16 :670,692
LP5(1)

SITE 13	0.01	1
FIN	2z7xA	2Z7XA00	116.248 100.488 118.847	0.45 :344,347,351,352,354,355,378
2Z7XA00(1)

SITE 14	0.01	1
CON	NTAPP	NTAPP	118.073 88.178 76.774	0.42 :121,129,133,134,143,145,150,153,154,157,158,167,169,172,174,176,177,180,181,182,185,188,191,210,213

SITE 15	0.01	1
SST	3j0aA	BS02_UUU	102.559 77.695 64.669	0.51 :88,90,114
UUU(1)

SITE 16	0.01	1
TMS	4pj3A	BS02_MG	122.300 104.246 111.172	0.28 :304,356
MG(1)

SITE 17	0.01	1
SST	2a0zA	BS06_GLC	56.033 82.310 100.417	0.51 :628,631,655
GLC(1)

SITE 18	0.01	1
CON	NTAPP	NTAPP	106.960 90.883 95.189	0.25 :144,166,292,319,394,415

SITE 19	0.01	1
FIN	3a79B	3A79B08	114.365 110.122 85.659	0.43 :234,235,236,237,238,239,260,262
3A79B08(1)

SITE 20	0.01	1
TMS	3ciyA	BS02_NUC	113.516 79.068 85.102	0.34 :126,150,172,174,196,670
NUC(1)
