# Supplementary material for: Variation in selection constraints on teleost TLRs with emphasis on their repertoire in the Walking catfish, Clarias batrachus
Source: Sci Rep. 2020 Dec 7;10:21394. doi: 10.1038/s41598-020-78347-6 (PMC7721727; doi:10.1038/s41598-020-78347-6)
Supplement: Supplementary file 34 — Supplementary Information 34. [file 41598_2020_78347_MOESM34_ESM.zip › T22/struct/S533571_results/CH_FN_2A0ZA09.pdb]

ATOM      1  N   MET A   1      84.044  78.076  84.994  1.00  1.00              
ATOM      2  CA  MET A   1      84.466  79.084  85.953  1.00  1.00              
ATOM      3  HA  MET A   1      85.232  79.713  85.460  1.00  1.00              
ATOM      4  CB  MET A   1      83.285  79.960  86.376  1.00  1.00              
ATOM      5  HB1 MET A   1      82.948  80.561  85.533  1.00  1.00              
ATOM      6  HB2 MET A   1      83.595  80.656  87.151  1.00  1.00              
ATOM      7  CG  MET A   1      82.055  79.188  86.906  1.00  1.00              
ATOM      8  HG1 MET A   1      82.325  78.728  87.856  1.00  1.00              
ATOM      9  HG2 MET A   1      81.823  78.394  86.198  1.00  1.00              
ATOM     10  SD  MET A   1      80.565  80.196  87.126  1.00  1.00              
ATOM     11  CE  MET A   1      81.137  81.368  88.387  1.00  1.00              
ATOM     12  HE1 MET A   1      81.531  80.820  89.244  1.00  1.00              
ATOM     13  HE2 MET A   1      81.916  82.008  87.974  1.00  1.00              
ATOM     14  HE3 MET A   1      80.303  81.990  88.709  1.00  1.00              
ATOM     15  C   MET A   1      85.172  78.341  87.113  1.00  1.00              
ATOM     16  O   MET A   1      84.911  78.561  88.287  1.00  1.00              
ATOM     17  N   ILE A   2      86.209  77.582  86.740  1.00  1.00              
ATOM     18  H   ILE A   2      86.144  77.262  85.776  1.00  1.00              
ATOM     19  CA  ILE A   2      87.610  77.732  87.225  1.00  1.00              
ATOM     20  HA  ILE A   2      87.651  77.476  88.272  1.00  1.00              
ATOM     21  CB  ILE A   2      88.470  76.745  86.375  1.00  1.00              
ATOM     22  HB  ILE A   2      89.487  76.789  86.752  1.00  1.00              
ATOM     23  CG2 ILE A   2      87.961  75.302  86.568  1.00  1.00              
ATOM     24 1HG2 ILE A   2      88.757  74.603  86.328  1.00  1.00              
ATOM     25 2HG2 ILE A   2      87.649  75.139  87.590  1.00  1.00              
ATOM     26 3HG2 ILE A   2      87.104  75.102  85.924  1.00  1.00              
ATOM     27  CG1 ILE A   2      88.490  77.004  84.839  1.00  1.00              
ATOM     28 1HG1 ILE A   2      88.724  78.039  84.611  1.00  1.00              
ATOM     29 2HG1 ILE A   2      87.505  76.808  84.412  1.00  1.00              
ATOM     30  CD1 ILE A   2      89.525  76.157  84.084  1.00  1.00              
ATOM     31  HD1 ILE A   2      89.551  76.470  83.039  1.00  1.00              
ATOM     32  HD2 ILE A   2      90.513  76.304  84.521  1.00  1.00              
ATOM     33  HD3 ILE A   2      89.259  75.101  84.122  1.00  1.00              
ATOM     34  C   ILE A   2      87.993  79.203  87.065  1.00  1.00              
ATOM     35  O   ILE A   2      88.997  79.498  86.435  1.00  1.00              
ATOM     36  N   PHE A   3      87.194  80.086  87.691  1.00  1.00              
ATOM     37  H   PHE A   3      86.551  79.635  88.342  1.00  1.00              
ATOM     38  CA  PHE A   3      86.762  81.469  87.489  1.00  1.00              
ATOM     39  HA  PHE A   3      86.069  81.355  86.643  1.00  1.00              
ATOM     40  CB  PHE A   3      85.854  81.947  88.628  1.00  1.00              
ATOM     41  HB1 PHE A   3      86.480  82.251  89.456  1.00  1.00              
ATOM     42  HB2 PHE A   3      85.267  81.101  88.982  1.00  1.00              
ATOM     43  CG  PHE A   3      84.841  83.062  88.357  1.00  1.00              
ATOM     44  CD1 PHE A   3      84.294  83.749  89.456  1.00  1.00              
ATOM     45  HD1 PHE A   3      84.610  83.491  90.458  1.00  1.00              
ATOM     46  CE1 PHE A   3      83.328  84.751  89.265  1.00  1.00              
ATOM     47  HE1 PHE A   3      82.911  85.273  90.115  1.00  1.00              
ATOM     48  CZ  PHE A   3      82.895  85.077  87.971  1.00  1.00              
ATOM     49  HZ  PHE A   3      82.154  85.850  87.819  1.00  1.00              
ATOM     50  CE2 PHE A   3      83.426  84.392  86.865  1.00  1.00              
ATOM     51  HE2 PHE A   3      83.095  84.635  85.864  1.00  1.00              
ATOM     52  CD2 PHE A   3      84.391  83.386  87.056  1.00  1.00              
ATOM     53  HD2 PHE A   3      84.771  82.885  86.180  1.00  1.00              
ATOM     54  C   PHE A   3      87.675  82.547  86.877  1.00  1.00              
ATOM     55  O   PHE A   3      87.395  83.723  86.881  1.00  1.00              
ATOM     56  N   LEU A   4      88.806  82.071  86.383  1.00  1.00              
ATOM     57  H   LEU A   4      88.766  81.094  86.116  1.00  1.00              
ATOM     58  CA  LEU A   4      90.158  82.528  86.586  1.00  1.00              
ATOM     59  HA  LEU A   4      90.791  81.643  86.633  1.00  1.00              
ATOM     60  CB  LEU A   4      90.590  83.358  85.364  1.00  1.00              
ATOM     61  HB1 LEU A   4      91.649  83.599  85.467  1.00  1.00              
ATOM     62  HB2 LEU A   4      90.042  84.301  85.375  1.00  1.00              
ATOM     63  CG  LEU A   4      90.381  82.725  83.971  1.00  1.00              
ATOM     64  HG  LEU A   4      89.316  82.573  83.800  1.00  1.00              
ATOM     65  CD1 LEU A   4      90.908  83.675  82.896  1.00  1.00              
ATOM     66 1HD1 LEU A   4      90.701  83.261  81.909  1.00  1.00              
ATOM     67 2HD1 LEU A   4      90.407  84.639  82.980  1.00  1.00              
ATOM     68 3HD1 LEU A   4      91.983  83.820  83.009  1.00  1.00              
ATOM     69  CD2 LEU A   4      91.103  81.387  83.805  1.00  1.00              
ATOM     70 1HD2 LEU A   4      90.953  81.018  82.790  1.00  1.00              
ATOM     71 2HD2 LEU A   4      92.169  81.510  83.982  1.00  1.00              
ATOM     72 3HD2 LEU A   4      90.698  80.645  84.491  1.00  1.00              
ATOM     73  C   LEU A   4      90.503  83.362  87.854  1.00  1.00              
ATOM     74  O   LEU A   4      91.634  83.313  88.299  1.00  1.00              
ATOM     75  N   THR A   5      89.507  83.895  88.570  1.00  1.00              
ATOM     76  H   THR A   5      88.677  84.193  88.069  1.00  1.00              
ATOM     77  CA  THR A   5      89.334  83.618  90.013  1.00  1.00              
ATOM     78  HA  THR A   5      90.205  84.068  90.491  1.00  1.00              
ATOM     79  CB  THR A   5      88.102  84.320  90.633  1.00  1.00              
ATOM     80  HB  THR A   5      87.271  83.628  90.717  1.00  1.00              
ATOM     81  CG2 THR A   5      88.394  84.871  92.029  1.00  1.00              
ATOM     82 1HG2 THR A   5      88.666  84.059  92.702  1.00  1.00              
ATOM     83 2HG2 THR A   5      89.210  85.593  91.980  1.00  1.00              
ATOM     84 3HG2 THR A   5      87.505  85.367  92.419  1.00  1.00              
ATOM     85  OG1 THR A   5      87.692  85.425  89.862  1.00  1.00              
ATOM     86  HG1 THR A   5      86.904  85.188  89.362  1.00  1.00              
ATOM     87  C   THR A   5      89.377  82.184  90.396  1.00  1.00              
ATOM     88  O   THR A   5      89.540  81.826  91.561  1.00  1.00              
ATOM     89  N   GLY A   6      89.362  81.353  89.376  1.00  1.00              
ATOM     90  H   GLY A   6      89.177  81.713  88.455  1.00  1.00              
ATOM     91  CA  GLY A   6      89.506  79.967  89.550  1.00  1.00              
ATOM     92  HA1 GLY A   6      90.328  79.841  90.217  1.00  1.00              
ATOM     93  HA2 GLY A   6      89.730  79.435  88.629  1.00  1.00              
ATOM     94  C   GLY A   6      88.308  79.394  90.351  1.00  1.00              
ATOM     95  O   GLY A   6      87.244  79.993  90.402  1.00  1.00              
ATOM     96  N   LEU A   7      88.520  78.337  91.140  1.00  1.00              
ATOM     97  H   LEU A   7      89.276  77.694  90.977  1.00  1.00              
ATOM     98  CA  LEU A   7      88.041  78.458  92.514  1.00  1.00              
ATOM     99  HA  LEU A   7      87.465  79.378  92.585  1.00  1.00              
ATOM    100  CB  LEU A   7      86.963  77.424  92.929  1.00  1.00              
ATOM    101  HB1 LEU A   7      87.407  76.627  93.511  1.00  1.00              
ATOM    102  HB2 LEU A   7      86.577  77.025  92.005  1.00  1.00              
ATOM    103  CG  LEU A   7      85.702  77.888  93.682  1.00  1.00              
ATOM    104  HG  LEU A   7      85.102  76.997  93.865  1.00  1.00              
ATOM    105  CD1 LEU A   7      85.990  78.521  95.037  1.00  1.00              
ATOM    106 1HD1 LEU A   7      86.423  79.511  94.911  1.00  1.00              
ATOM    107 2HD1 LEU A   7      85.061  78.615  95.599  1.00  1.00              
ATOM    108 3HD1 LEU A   7      86.677  77.890  95.602  1.00  1.00              
ATOM    109  CD2 LEU A   7      84.833  78.848  92.861  1.00  1.00              
ATOM    110 1HD2 LEU A   7      83.910  79.053  93.402  1.00  1.00              
ATOM    111 2HD2 LEU A   7      85.351  79.788  92.680  1.00  1.00              
ATOM    112 3HD2 LEU A   7      84.582  78.389  91.904  1.00  1.00              
ATOM    113  C   LEU A   7      89.152  78.839  93.531  1.00  1.00              
ATOM    114  O   LEU A   7      88.898  79.235  94.653  1.00  1.00              
ATOM    115  N   ALA A   8      90.381  78.887  93.027  1.00  1.00              
ATOM    116  H   ALA A   8      90.486  78.519  92.108  1.00  1.00              
ATOM    117  CA  ALA A   8      91.384  79.887  93.390  1.00  1.00              
ATOM    118  HA  ALA A   8      90.844  80.839  93.393  1.00  1.00              
ATOM    119  CB  ALA A   8      91.999  79.880  94.797  1.00  1.00              
ATOM    120  HB1 ALA A   8      91.232  79.826  95.568  1.00  1.00              
ATOM    121  HB2 ALA A   8      92.737  79.095  94.885  1.00  1.00              
ATOM    122  HB3 ALA A   8      92.530  80.819  94.955  1.00  1.00              
ATOM    123  C   ALA A   8      92.457  80.065  92.346  1.00  1.00              
ATOM    124  O   ALA A   8      93.461  79.384  92.358  1.00  1.00              
ATOM    125  N   GLN A   9      92.172  80.891  91.374  1.00  1.00              
ATOM    126  H   GLN A   9      91.369  81.499  91.475  1.00  1.00              
ATOM    127  CA  GLN A   9      92.951  81.024  90.165  1.00  1.00              
ATOM    128  HA  GLN A   9      92.309  81.522  89.451  1.00  1.00              
ATOM    129  CB  GLN A   9      94.108  82.020  90.445  1.00  1.00              
ATOM    130  HB1 GLN A   9      94.857  81.508  91.048  1.00  1.00              
ATOM    131  HB2 GLN A   9      93.721  82.845  91.042  1.00  1.00              
ATOM    132  CG  GLN A   9      94.745  82.610  89.176  1.00  1.00              
ATOM    133  HG1 GLN A   9      94.451  83.655  89.075  1.00  1.00              
ATOM    134  HG2 GLN A   9      94.407  82.084  88.284  1.00  1.00              
ATOM    135  CD  GLN A   9      96.260  82.518  89.243  1.00  1.00              
ATOM    136  OE1 GLN A   9      96.956  83.473  89.553  1.00  1.00              
ATOM    137  NE2 GLN A   9      96.805  81.351  89.013  1.00  1.00              
ATOM    138 1HE2 GLN A   9      96.195  80.555  88.882  1.00  1.00              
ATOM    139 2HE2 GLN A   9      97.770  81.221  89.267  1.00  1.00              
ATOM    140  C   GLN A   9      93.370  79.768  89.462  1.00  1.00              
ATOM    141  O   GLN A   9      94.535  79.520  89.175  1.00  1.00              
ATOM    142  N   PHE A  10      92.333  78.966  89.281  1.00  1.00              
ATOM    143  H   PHE A  10      91.428  79.369  89.429  1.00  1.00              
ATOM    144  CA  PHE A  10      92.374  77.561  88.945  1.00  1.00              
ATOM    145  HA  PHE A  10      91.493  77.115  89.381  1.00  1.00              
ATOM    146  CB  PHE A  10      92.267  77.445  87.396  1.00  1.00              
ATOM    147  HB1 PHE A  10      91.318  77.884  87.091  1.00  1.00              
ATOM    148  HB2 PHE A  10      92.243  76.391  87.124  1.00  1.00              
ATOM    149  CG  PHE A  10      93.349  78.109  86.549  1.00  1.00              
ATOM    150  CD1 PHE A  10      93.264  79.481  86.241  1.00  1.00              
ATOM    151  HD1 PHE A  10      92.431  80.065  86.599  1.00  1.00              
ATOM    152  CE1 PHE A  10      94.271  80.103  85.482  1.00  1.00              
ATOM    153  HE1 PHE A  10      94.214  81.160  85.266  1.00  1.00              
ATOM    154  CZ  PHE A  10      95.356  79.351  85.003  1.00  1.00              
ATOM    155  HZ  PHE A  10      96.133  79.828  84.420  1.00  1.00              
ATOM    156  CE2 PHE A  10      95.429  77.976  85.275  1.00  1.00              
ATOM    157  HE2 PHE A  10      96.263  77.395  84.905  1.00  1.00              
ATOM    158  CD2 PHE A  10      94.423  77.354  86.035  1.00  1.00              
ATOM    159  HD2 PHE A  10      94.490  76.293  86.231  1.00  1.00              
ATOM    160  C   PHE A  10      93.624  76.934  89.518  1.00  1.00              
ATOM    161  O   PHE A  10      94.454  76.363  88.835  1.00  1.00              
ATOM    162  N   GLN A  11      93.736  77.129  90.826  1.00  1.00              
ATOM    163  H   GLN A  11      93.236  77.925  91.185  1.00  1.00              
ATOM    164  CA  GLN A  11      94.630  76.531  91.791  1.00  1.00              
ATOM    165  HA  GLN A  11      94.900  75.571  91.455  1.00  1.00              
ATOM    166  CB  GLN A  11      95.896  77.327  92.011  1.00  1.00              
ATOM    167  HB1 GLN A  11      96.458  76.901  92.842  1.00  1.00              
ATOM    168  HB2 GLN A  11      95.676  78.353  92.287  1.00  1.00              
ATOM    169  CG  GLN A  11      96.858  77.362  90.807  1.00  1.00              
ATOM    170  HG1 GLN A  11      96.361  77.814  89.952  1.00  1.00              
ATOM    171  HG2 GLN A  11      97.154  76.346  90.549  1.00  1.00              
ATOM    172  CD  GLN A  11      98.101  78.185  91.122  1.00  1.00              
ATOM    173  OE1 GLN A  11      98.206  79.349  90.779  1.00  1.00              
ATOM    174  NE2 GLN A  11      99.078  77.635  91.808  1.00  1.00              
ATOM    175 1HE2 GLN A  11      99.024  76.682  92.113  1.00  1.00              
ATOM    176 2HE2 GLN A  11      99.862  78.233  92.002  1.00  1.00              
ATOM    177  C   GLN A  11      93.921  76.279  93.128  1.00  1.00              
ATOM    178  O   GLN A  11      94.321  75.424  93.891  1.00  1.00              
ATOM    179  N   MET A  12      92.747  76.894  93.256  1.00  1.00              
ATOM    180  H   MET A  12      92.602  77.768  92.779  1.00  1.00              
ATOM    181  CA  MET A  12      91.607  76.271  93.844  1.00  1.00              
ATOM    182  HA  MET A  12      91.926  75.292  94.080  1.00  1.00              
ATOM    183  CB  MET A  12      91.276  76.751  95.277  1.00  1.00              
ATOM    184  HB1 MET A  12      90.475  76.154  95.692  1.00  1.00              
ATOM    185  HB2 MET A  12      90.849  77.731  95.266  1.00  1.00              
ATOM    186  CG  MET A  12      92.472  76.686  96.238  1.00  1.00              
ATOM    187  HG1 MET A  12      93.217  77.431  95.976  1.00  1.00              
ATOM    188  HG2 MET A  12      92.970  75.724  96.138  1.00  1.00              
ATOM    189  SD  MET A  12      92.022  76.922  97.978  1.00  1.00              
ATOM    190  CE  MET A  12      93.656  76.758  98.745  1.00  1.00              
ATOM    191  HE1 MET A  12      94.322  77.530  98.358  1.00  1.00              
ATOM    192  HE2 MET A  12      93.561  76.874  99.825  1.00  1.00              
ATOM    193  HE3 MET A  12      94.070  75.774  98.524  1.00  1.00              
ATOM    194  C   MET A  12      90.414  75.920  92.962  1.00  1.00              
ATOM    195  O   MET A  12      89.432  75.420  93.467  1.00  1.00              
ATOM    196  N   PHE A  13      90.557  76.036  91.638  1.00  1.00              
ATOM    197  H   PHE A  13      91.447  76.414  91.360  1.00  1.00              
ATOM    198  CA  PHE A  13      90.057  74.964  90.760  1.00  1.00              
ATOM    199  HA  PHE A  13      89.992  74.068  91.308  1.00  1.00              
ATOM    200  CB  PHE A  13      88.619  75.180  90.164  1.00  1.00              
ATOM    201  HB1 PHE A  13      88.522  74.428  89.383  1.00  1.00              
ATOM    202  HB2 PHE A  13      88.600  76.154  89.686  1.00  1.00              
ATOM    203  CG  PHE A  13      87.261  74.956  90.833  1.00  1.00              
ATOM    204  CD1 PHE A  13      87.063  74.269  92.048  1.00  1.00              
ATOM    205  HD1 PHE A  13      87.884  73.887  92.614  1.00  1.00              
ATOM    206  CE1 PHE A  13      85.772  74.070  92.566  1.00  1.00              
ATOM    207  HE1 PHE A  13      85.635  73.561  93.510  1.00  1.00              
ATOM    208  CZ  PHE A  13      84.651  74.534  91.859  1.00  1.00              
ATOM    209  HZ  PHE A  13      83.656  74.388  92.254  1.00  1.00              
ATOM    210  CE2 PHE A  13      84.827  75.193  90.631  1.00  1.00              
ATOM    211  HE2 PHE A  13      83.968  75.551  90.080  1.00  1.00              
ATOM    212  CD2 PHE A  13      86.121  75.393  90.122  1.00  1.00              
ATOM    213  HD2 PHE A  13      86.227  75.908  89.180  1.00  1.00              
ATOM    214  C   PHE A  13      91.026  74.695  89.540  1.00  1.00              
ATOM    215  O   PHE A  13      90.628  75.052  88.422  1.00  1.00              
ATOM    216  N   SER A  14      92.313  74.238  89.442  1.00  1.00              
ATOM    217  H   SER A  14      92.638  74.309  88.486  1.00  1.00              
ATOM    218  CA  SER A  14      93.330  73.438  90.178  1.00  1.00              
ATOM    219  HA  SER A  14      93.213  72.432  89.959  1.00  1.00              
ATOM    220  CB  SER A  14      94.792  73.721  89.666  1.00  1.00              
ATOM    221  HB1 SER A  14      95.432  72.907  90.005  1.00  1.00              
ATOM    222  HB2 SER A  14      95.199  74.613  90.125  1.00  1.00              
ATOM    223  OG  SER A  14      94.796  73.796  88.276  1.00  1.00              
ATOM    224  HG  SER A  14      95.001  74.714  88.032  1.00  1.00              
ATOM    225  C   SER A  14      93.244  73.445  91.657  1.00  1.00              
ATOM    226  O   SER A  14      92.285  73.941  92.174  1.00  1.00              
ATOM    227  N   SER A  15      94.221  72.767  92.221  1.00  1.00              
ATOM    228  H   SER A  15      94.950  72.482  91.580  1.00  1.00              
ATOM    229  CA  SER A  15      94.368  72.073  93.459  1.00  1.00              
ATOM    230  HA  SER A  15      94.299  71.036  93.267  1.00  1.00              
ATOM    231  CB  SER A  15      95.829  72.330  93.947  1.00  1.00              
ATOM    232  HB1 SER A  15      96.070  71.604  94.724  1.00  1.00              
ATOM    233  HB2 SER A  15      95.899  73.328  94.378  1.00  1.00              
ATOM    234  OG  SER A  15      96.765  72.231  92.888  1.00  1.00              
ATOM    235  HG  SER A  15      96.635  71.403  92.403  1.00  1.00              
ATOM    236  C   SER A  15      93.459  72.324  94.685  1.00  1.00              
ATOM    237  O   SER A  15      93.701  71.686  95.710  1.00  1.00              
ATOM    238  N   CYS A  16      92.391  73.106  94.595  1.00  1.00              
ATOM    239  H   CYS A  16      92.475  73.760  93.834  1.00  1.00              
ATOM    240  CA  CYS A  16      91.094  72.883  95.219  1.00  1.00              
ATOM    241  HA  CYS A  16      91.239  71.880  95.659  1.00  1.00              
ATOM    242  CB  CYS A  16      90.860  73.691  96.511  1.00  1.00              
ATOM    243  HB1 CYS A  16      89.994  74.342  96.387  1.00  1.00              
ATOM    244  HB2 CYS A  16      91.749  74.254  96.782  1.00  1.00              
ATOM    245  SG  CYS A  16      90.495  72.577  97.903  1.00  1.00              
ATOM    246  HG  CYS A  16      90.294  73.539  98.811  1.00  1.00              
ATOM    247  C   CYS A  16      89.817  72.618  94.369  1.00  1.00              
ATOM    248  O   CYS A  16      88.817  72.143  94.906  1.00  1.00              
ATOM    249  N   ALA A  17      89.919  72.572  93.039  1.00  1.00              
ATOM    250  H   ALA A  17      90.662  73.159  92.682  1.00  1.00              
ATOM    251  CA  ALA A  17      89.699  71.349  92.234  1.00  1.00              
ATOM    252  HA  ALA A  17      88.921  70.756  92.712  1.00  1.00              
ATOM    253  CB  ALA A  17      89.253  71.701  90.875  1.00  1.00              
ATOM    254  HB1 ALA A  17      88.886  70.814  90.369  1.00  1.00              
ATOM    255  HB2 ALA A  17      88.415  72.389  90.912  1.00  1.00              
ATOM    256  HB3 ALA A  17      90.095  72.170  90.385  1.00  1.00              
ATOM    257  C   ALA A  17      91.040  70.698  92.516  1.00  1.00              
ATOM    258  O   ALA A  17      91.952  70.848  91.715  1.00  1.00              
ATOM    259  N   SER A  18      91.096  70.215  93.760  1.00  1.00              
ATOM    260  H   SER A  18      90.243  70.352  94.305  1.00  1.00              
ATOM    261  CA  SER A  18      92.049  69.423  94.542  1.00  1.00              
ATOM    262  HA  SER A  18      93.073  69.641  94.369  1.00  1.00              
ATOM    263  CB  SER A  18      91.635  69.427  96.041  1.00  1.00              
ATOM    264  HB1 SER A  18      92.052  70.296  96.528  1.00  1.00              
ATOM    265  HB2 SER A  18      92.032  68.549  96.555  1.00  1.00              
ATOM    266  OG  SER A  18      90.223  69.458  96.149  1.00  1.00              
ATOM    267  HG  SER A  18      89.987  69.737  97.044  1.00  1.00              
ATOM    268  C   SER A  18      91.782  67.927  94.154  1.00  1.00              
ATOM    269  O   SER A  18      92.622  67.101  94.432  1.00  1.00              
ATOM    270  N   GLN A  19      90.670  67.653  93.414  1.00  1.00              
ATOM    271  H   GLN A  19      89.879  68.230  93.666  1.00  1.00              
ATOM    272  CA  GLN A  19      90.719  67.137  92.019  1.00  1.00              
ATOM    273  HA  GLN A  19      90.442  66.078  92.045  1.00  1.00              
ATOM    274  CB  GLN A  19      89.674  67.921  91.178  1.00  1.00              
ATOM    275  HB1 GLN A  19      89.969  67.992  90.137  1.00  1.00              
ATOM    276  HB2 GLN A  19      89.631  68.928  91.539  1.00  1.00              
ATOM    277  CG  GLN A  19      88.247  67.363  91.284  1.00  1.00              
ATOM    278  HG1 GLN A  19      87.545  68.169  91.075  1.00  1.00              
ATOM    279  HG2 GLN A  19      88.044  67.017  92.299  1.00  1.00              
ATOM    280  CD  GLN A  19      87.956  66.220  90.309  1.00  1.00              
ATOM    281  OE1 GLN A  19      88.505  65.134  90.395  1.00  1.00              
ATOM    282  NE2 GLN A  19      87.109  66.423  89.326  1.00  1.00              
ATOM    283 1HE2 GLN A  19      86.714  67.334  89.157  1.00  1.00              
ATOM    284 2HE2 GLN A  19      86.968  65.658  88.690  1.00  1.00              
ATOM    285  C   GLN A  19      92.219  67.202  91.627  1.00  1.00              
ATOM    286  O   GLN A  19      92.839  66.137  91.626  1.00  1.00              
ATOM    287  N   LEU A  20      92.767  68.403  91.357  1.00  1.00              
ATOM    288  H   LEU A  20      92.067  69.118  91.337  1.00  1.00              
ATOM    289  CA  LEU A  20      94.106  68.987  91.591  1.00  1.00              
ATOM    290  HA  LEU A  20      93.977  69.649  92.390  1.00  1.00              
ATOM    291  CB  LEU A  20      95.131  67.932  92.129  1.00  1.00              
ATOM    292  HB1 LEU A  20      95.548  67.337  91.322  1.00  1.00              
ATOM    293  HB2 LEU A  20      94.628  67.237  92.795  1.00  1.00              
ATOM    294  CG  LEU A  20      96.335  68.469  92.946  1.00  1.00              
ATOM    295  HG  LEU A  20      96.709  69.398  92.527  1.00  1.00              
ATOM    296  CD1 LEU A  20      95.971  68.694  94.415  1.00  1.00              
ATOM    297 1HD1 LEU A  20      95.186  69.426  94.504  1.00  1.00              
ATOM    298 2HD1 LEU A  20      95.632  67.758  94.865  1.00  1.00              
ATOM    299 3HD1 LEU A  20      96.847  69.050  94.959  1.00  1.00              
ATOM    300  CD2 LEU A  20      97.484  67.461  92.926  1.00  1.00              
ATOM    301 1HD2 LEU A  20      97.807  67.289  91.900  1.00  1.00              
ATOM    302 2HD2 LEU A  20      98.326  67.850  93.498  1.00  1.00              
ATOM    303 3HD2 LEU A  20      97.159  66.516  93.361  1.00  1.00              
ATOM    304  C   LEU A  20      94.790  69.842  90.542  1.00  1.00              
ATOM    305  O   LEU A  20      95.545  70.751  90.885  1.00  1.00              
ATOM    306  N   ASN A  21      94.408  69.639  89.329  1.00  1.00              
ATOM    307  H   ASN A  21      94.119  68.686  89.122  1.00  1.00              
ATOM    308  CA  ASN A  21      94.535  70.589  88.301  1.00  1.00              
ATOM    309  HA  ASN A  21      94.973  71.459  88.714  1.00  1.00              
ATOM    310  CB  ASN A  21      95.607  70.138  87.275  1.00  1.00              
ATOM    311  HB1 ASN A  21      95.225  69.692  86.384  1.00  1.00              
ATOM    312  HB2 ASN A  21      96.293  69.410  87.709  1.00  1.00              
ATOM    313  CG  ASN A  21      96.479  71.285  86.788  1.00  1.00              
ATOM    314  OD1 ASN A  21      96.195  71.911  85.768  1.00  1.00              
ATOM    315  ND2 ASN A  21      97.547  71.588  87.466  1.00  1.00              
ATOM    316 1HD2 ASN A  21      97.771  71.042  88.277  1.00  1.00              
ATOM    317 2HD2 ASN A  21      98.072  72.377  87.132  1.00  1.00              
ATOM    318  C   ASN A  21      93.131  71.108  87.909  1.00  1.00              
ATOM    319  O   ASN A  21      92.955  71.830  86.914  1.00  1.00              
ATOM    320  N   ASN A  22      92.122  70.738  88.729  1.00  1.00              
ATOM    321  H   ASN A  22      92.450  70.353  89.601  1.00  1.00              
ATOM    322  CA  ASN A  22      90.700  70.500  88.439  1.00  1.00              
ATOM    323  HA  ASN A  22      90.188  70.031  89.261  1.00  1.00              
ATOM    324  CB  ASN A  22      90.032  71.837  87.929  1.00  1.00              
ATOM    325  HB1 ASN A  22      90.756  72.638  87.926  1.00  1.00              
ATOM    326  HB2 ASN A  22      89.186  72.153  88.519  1.00  1.00              
ATOM    327  CG  ASN A  22      89.395  71.824  86.546  1.00  1.00              
ATOM    328  OD1 ASN A  22      88.318  71.291  86.381  1.00  1.00              
ATOM    329  ND2 ASN A  22      90.064  72.328  85.538  1.00  1.00              
ATOM    330 1HD2 ASN A  22      90.913  72.850  85.691  1.00  1.00              
ATOM    331 2HD2 ASN A  22      89.604  72.299  84.640  1.00  1.00              
ATOM    332  C   ASN A  22      90.582  69.523  87.243  1.00  1.00              
ATOM    333  O   ASN A  22      89.865  68.549  87.320  1.00  1.00              
ATOM    334  N   SER A  23      91.419  69.755  86.214  1.00  1.00              
ATOM    335  H   SER A  23      91.660  70.737  86.100  1.00  1.00              
ATOM    336  CA  SER A  23      92.518  68.921  85.676  1.00  1.00              
ATOM    337  HA  SER A  23      91.974  68.212  85.072  1.00  1.00              
ATOM    338  CB  SER A  23      93.323  69.709  84.628  1.00  1.00              
ATOM    339  HB1 SER A  23      94.011  70.432  85.055  1.00  1.00              
ATOM    340  HB2 SER A  23      92.628  70.277  84.012  1.00  1.00              
ATOM    341  OG  SER A  23      94.016  68.832  83.761  1.00  1.00              
ATOM    342  HG  SER A  23      94.493  69.356  83.107  1.00  1.00              
ATOM    343  C   SER A  23      93.214  67.955  86.619  1.00  1.00              
ATOM    344  O   SER A  23      94.357  67.533  86.493  1.00  1.00              
ATOM    345  N   SER A  24      92.331  67.468  87.454  1.00  1.00              
ATOM    346  H   SER A  24      91.387  67.679  87.176  1.00  1.00              
ATOM    347  CA  SER A  24      92.330  66.877  88.729  1.00  1.00              
ATOM    348  HA  SER A  24      92.159  67.739  89.328  1.00  1.00              
ATOM    349  CB  SER A  24      91.070  65.971  88.935  1.00  1.00              
ATOM    350  HB1 SER A  24      90.255  66.301  88.295  1.00  1.00              
ATOM    351  HB2 SER A  24      90.714  66.097  89.927  1.00  1.00              
ATOM    352  OG  SER A  24      91.146  64.569  88.903  1.00  1.00              
ATOM    353  HG  SER A  24      90.276  64.238  89.181  1.00  1.00              
ATOM    354  C   SER A  24      93.677  66.258  89.042  1.00  1.00              
ATOM    355  O   SER A  24      94.673  66.932  89.124  1.00  1.00              
ATOM    356  N   THR A  25      93.770  64.969  89.079  1.00  1.00              
ATOM    357  H   THR A  25      92.978  64.344  89.138  1.00  1.00              
ATOM    358  CA  THR A  25      95.056  64.440  88.784  1.00  1.00              
ATOM    359  HA  THR A  25      95.849  64.971  89.316  1.00  1.00              
ATOM    360  CB  THR A  25      95.128  62.977  89.277  1.00  1.00              
ATOM    361  HB  THR A  25      96.078  62.542  88.968  1.00  1.00              
ATOM    362  CG2 THR A  25      95.020  62.877  90.798  1.00  1.00              
ATOM    363 1HG2 THR A  25      95.805  63.472  91.267  1.00  1.00              
ATOM    364 2HG2 THR A  25      94.050  63.238  91.141  1.00  1.00              
ATOM    365 3HG2 THR A  25      95.138  61.838  91.098  1.00  1.00              
ATOM    366  OG1 THR A  25      94.070  62.211  88.734  1.00  1.00              
ATOM    367  HG1 THR A  25      94.465  61.557  88.134  1.00  1.00              
ATOM    368  C   THR A  25      95.406  64.421  87.328  1.00  1.00              
ATOM    369  O   THR A  25      96.555  64.592  86.916  1.00  1.00              
ATOM    370  N   ASN A  26      94.376  64.137  86.555  1.00  1.00              
ATOM    371  H   ASN A  26      93.515  63.900  87.027  1.00  1.00              
ATOM    372  CA  ASN A  26      94.441  64.053  85.125  1.00  1.00              
ATOM    373  HA  ASN A  26      95.303  64.643  84.802  1.00  1.00              
ATOM    374  CB  ASN A  26      94.687  62.584  84.666  1.00  1.00              
ATOM    375  HB1 ASN A  26      95.189  62.600  83.699  1.00  1.00              
ATOM    376  HB2 ASN A  26      93.735  62.084  84.508  1.00  1.00              
ATOM    377  CG  ASN A  26      95.493  61.693  85.610  1.00  1.00              
ATOM    378  OD1 ASN A  26      94.930  60.934  86.382  1.00  1.00              
ATOM    379  ND2 ASN A  26      96.803  61.783  85.625  1.00  1.00              
ATOM    380 1HD2 ASN A  26      97.275  62.500  85.102  1.00  1.00              
ATOM    381 2HD2 ASN A  26      97.298  61.190  86.267  1.00  1.00              
ATOM    382  C   ASN A  26      93.235  64.701  84.445  1.00  1.00              
ATOM    383  O   ASN A  26      92.794  64.254  83.401  1.00  1.00              
ATOM    384  N   LEU A  27      92.564  65.572  85.207  1.00  1.00              
ATOM    385  H   LEU A  27      93.164  65.989  85.910  1.00  1.00              
ATOM    386  CA  LEU A  27      91.109  65.581  85.477  1.00  1.00              
ATOM    387  HA  LEU A  27      90.915  66.257  86.242  1.00  1.00              
ATOM    388  CB  LEU A  27      90.352  66.308  84.302  1.00  1.00              
ATOM    389  HB1 LEU A  27      89.773  67.064  84.822  1.00  1.00              
ATOM    390  HB2 LEU A  27      89.590  65.680  83.913  1.00  1.00              
ATOM    391  CG  LEU A  27      91.076  67.038  83.112  1.00  1.00              
ATOM    392  HG  LEU A  27      92.132  67.144  83.321  1.00  1.00              
ATOM    393  CD1 LEU A  27      90.977  66.412  81.713  1.00  1.00              
ATOM    394 1HD1 LEU A  27      91.361  67.104  80.961  1.00  1.00              
ATOM    395 2HD1 LEU A  27      91.588  65.517  81.648  1.00  1.00              
ATOM    396 3HD1 LEU A  27      89.943  66.172  81.466  1.00  1.00              
ATOM    397  CD2 LEU A  27      90.512  68.451  82.881  1.00  1.00              
ATOM    398 1HD2 LEU A  27      90.355  68.991  83.809  1.00  1.00              
ATOM    399 2HD2 LEU A  27      91.214  69.023  82.274  1.00  1.00              
ATOM    400 3HD2 LEU A  27      89.571  68.400  82.343  1.00  1.00              
ATOM    401  C   LEU A  27      90.646  64.333  86.141  1.00  1.00              
ATOM    402  O   LEU A  27      89.513  64.275  86.614  1.00  1.00              
ATOM    403  N   LYS A  28      91.525  63.352  86.317  1.00  1.00              
ATOM    404  H   LYS A  28      92.493  63.628  86.238  1.00  1.00              
ATOM    405  CA  LYS A  28      91.216  61.967  86.112  1.00  1.00              
ATOM    406  HA  LYS A  28      92.141  61.440  85.902  1.00  1.00              
ATOM    407  CB  LYS A  28      90.696  61.372  87.444  1.00  1.00              
ATOM    408  HB1 LYS A  28      89.743  61.826  87.701  1.00  1.00              
ATOM    409  HB2 LYS A  28      91.405  61.653  88.224  1.00  1.00              
ATOM    410  CG  LYS A  28      90.565  59.840  87.461  1.00  1.00              
ATOM    411  HG1 LYS A  28      91.522  59.396  87.185  1.00  1.00              
ATOM    412  HG2 LYS A  28      89.810  59.523  86.744  1.00  1.00              
ATOM    413  CD  LYS A  28      90.158  59.348  88.856  1.00  1.00              
ATOM    414  HD1 LYS A  28      89.227  59.833  89.155  1.00  1.00              
ATOM    415  HD2 LYS A  28      90.943  59.604  89.571  1.00  1.00              
ATOM    416  CE  LYS A  28      89.953  57.826  88.830  1.00  1.00              
ATOM    417  HE1 LYS A  28      90.872  57.362  88.457  1.00  1.00              
ATOM    418  HE2 LYS A  28      89.151  57.602  88.118  1.00  1.00              
ATOM    419  NZ  LYS A  28      89.617  57.285  90.173  1.00  1.00              
ATOM    420  HZ1 LYS A  28      90.369  57.475  90.824  1.00  1.00              
ATOM    421  HZ2 LYS A  28      88.767  57.706  90.528  1.00  1.00              
ATOM    422  HZ3 LYS A  28      89.480  56.284  90.117  1.00  1.00              
ATOM    423  C   LYS A  28      90.346  61.772  84.852  1.00  1.00              
ATOM    424  O   LYS A  28      89.336  61.076  84.858  1.00  1.00              
ATOM    425  N   MET A  29      90.673  62.578  83.840  1.00  1.00              
ATOM    426  H   MET A  29      91.610  62.952  83.879  1.00  1.00              
ATOM    427  CA  MET A  29      89.844  63.320  82.880  1.00  1.00              
ATOM    428  HA  MET A  29      90.367  64.241  82.674  1.00  1.00              
ATOM    429  CB  MET A  29      89.885  62.575  81.518  1.00  1.00              
ATOM    430  HB1 MET A  29      90.926  62.370  81.264  1.00  1.00              
ATOM    431  HB2 MET A  29      89.463  63.231  80.757  1.00  1.00              
ATOM    432  CG  MET A  29      89.100  61.257  81.519  1.00  1.00              
ATOM    433  HG1 MET A  29      88.075  61.459  81.830  1.00  1.00              
ATOM    434  HG2 MET A  29      89.556  60.578  82.240  1.00  1.00              
ATOM    435  SD  MET A  29      89.066  60.454  79.900  1.00  1.00              
ATOM    436  CE  MET A  29      87.994  59.046  80.288  1.00  1.00              
ATOM    437  HE1 MET A  29      87.838  58.452  79.388  1.00  1.00              
ATOM    438  HE2 MET A  29      88.463  58.426  81.053  1.00  1.00              
ATOM    439  HE3 MET A  29      87.032  59.407  80.652  1.00  1.00              
ATOM    440  C   MET A  29      88.402  63.682  83.254  1.00  1.00              
ATOM    441  O   MET A  29      87.628  64.159  82.424  1.00  1.00              
ATOM    442  N   VAL A  30      88.077  63.580  84.541  1.00  1.00              
ATOM    443  H   VAL A  30      88.737  63.165  85.178  1.00  1.00              
ATOM    444  CA  VAL A  30      86.837  64.016  85.144  1.00  1.00              
ATOM    445  HA  VAL A  30      86.124  63.318  84.702  1.00  1.00              
ATOM    446  CB  VAL A  30      86.634  63.785  86.664  1.00  1.00              
ATOM    447  HB  VAL A  30      87.281  64.436  87.241  1.00  1.00              
ATOM    448  CG1 VAL A  30      85.201  64.085  87.130  1.00  1.00              
ATOM    449 1HG1 VAL A  30      84.997  65.151  87.040  1.00  1.00              
ATOM    450 2HG1 VAL A  30      84.484  63.528  86.525  1.00  1.00              
ATOM    451 3HG1 VAL A  30      85.078  63.807  88.177  1.00  1.00              
ATOM    452  CG2 VAL A  30      86.882  62.320  87.044  1.00  1.00              
ATOM    453 1HG2 VAL A  30      86.136  61.678  86.574  1.00  1.00              
ATOM    454 2HG2 VAL A  30      87.861  62.007  86.703  1.00  1.00              
ATOM    455 3HG2 VAL A  30      86.837  62.200  88.126  1.00  1.00              
ATOM    456  C   VAL A  30      86.309  65.326  84.676  1.00  1.00              
ATOM    457  O   VAL A  30      85.144  65.408  84.299  1.00  1.00              
ATOM    458  N   CYS A  31      87.178  66.313  84.612  1.00  1.00              
ATOM    459  H   CYS A  31      88.114  66.160  84.947  1.00  1.00              
ATOM    460  CA  CYS A  31      86.783  67.626  84.221  1.00  1.00              
ATOM    461  HA  CYS A  31      85.705  67.709  84.378  1.00  1.00              
ATOM    462  CB  CYS A  31      87.347  68.702  85.139  1.00  1.00              
ATOM    463  HB1 CYS A  31      87.061  69.686  84.757  1.00  1.00              
ATOM    464  HB2 CYS A  31      88.431  68.676  85.180  1.00  1.00              
ATOM    465  SG  CYS A  31      86.628  68.542  86.799  1.00  1.00              
ATOM    466  HG  CYS A  31      87.059  69.755  87.187  1.00  1.00              
ATOM    467  C   CYS A  31      86.907  67.977  82.695  1.00  1.00              
ATOM    468  O   CYS A  31      87.216  69.118  82.375  1.00  1.00              
ATOM    469  N   PHE A  32      86.531  67.087  81.762  1.00  1.00              
ATOM    470  H   PHE A  32      86.495  66.105  82.004  1.00  1.00              
ATOM    471  CA  PHE A  32      85.552  67.555  80.720  1.00  1.00              
ATOM    472  HA  PHE A  32      86.003  68.388  80.174  1.00  1.00              
ATOM    473  CB  PHE A  32      85.200  66.435  79.758  1.00  1.00              
ATOM    474  HB1 PHE A  32      84.514  66.848  79.025  1.00  1.00              
ATOM    475  HB2 PHE A  32      84.686  65.631  80.289  1.00  1.00              
ATOM    476  CG  PHE A  32      86.365  65.857  78.979  1.00  1.00              
ATOM    477  CD1 PHE A  32      86.816  64.549  79.239  1.00  1.00              
ATOM    478  HD1 PHE A  32      86.372  63.967  80.033  1.00  1.00              
ATOM    479  CE1 PHE A  32      87.845  63.993  78.460  1.00  1.00              
ATOM    480  HE1 PHE A  32      88.181  62.983  78.650  1.00  1.00              
ATOM    481  CZ  PHE A  32      88.431  64.744  77.428  1.00  1.00              
ATOM    482  HZ  PHE A  32      89.218  64.308  76.831  1.00  1.00              
ATOM    483  CE2 PHE A  32      87.996  66.058  77.178  1.00  1.00              
ATOM    484  HE2 PHE A  32      88.451  66.638  76.386  1.00  1.00              
ATOM    485  CD2 PHE A  32      86.963  66.614  77.952  1.00  1.00              
ATOM    486  HD2 PHE A  32      86.626  67.623  77.755  1.00  1.00              
ATOM    487  C   PHE A  32      84.353  68.086  81.482  1.00  1.00              
ATOM    488  O   PHE A  32      83.817  69.102  81.103  1.00  1.00              
ATOM    489  N   GLN A  33      83.933  67.410  82.557  1.00  1.00              
ATOM    490  H   GLN A  33      84.502  66.630  82.865  1.00  1.00              
ATOM    491  CA  GLN A  33      82.626  67.503  83.190  1.00  1.00              
ATOM    492  HA  GLN A  33      82.343  66.459  83.288  1.00  1.00              
ATOM    493  CB  GLN A  33      82.625  68.058  84.643  1.00  1.00              
ATOM    494  HB1 GLN A  33      81.790  68.746  84.777  1.00  1.00              
ATOM    495  HB2 GLN A  33      83.545  68.619  84.800  1.00  1.00              
ATOM    496  CG  GLN A  33      82.516  66.971  85.732  1.00  1.00              
ATOM    497  HG1 GLN A  33      82.388  67.463  86.696  1.00  1.00              
ATOM    498  HG2 GLN A  33      83.457  66.435  85.785  1.00  1.00              
ATOM    499  CD  GLN A  33      81.386  65.941  85.569  1.00  1.00              
ATOM    500  OE1 GLN A  33      80.471  66.064  84.768  1.00  1.00              
ATOM    501  NE2 GLN A  33      81.418  64.838  86.288  1.00  1.00              
ATOM    502 1HE2 GLN A  33      82.156  64.677  86.949  1.00  1.00              
ATOM    503 2HE2 GLN A  33      80.661  64.196  86.151  1.00  1.00              
ATOM    504  C   GLN A  33      81.569  67.996  82.244  1.00  1.00              
ATOM    505  O   GLN A  33      80.918  68.967  82.588  1.00  1.00              
ATOM    506  N   ALA A  34      81.541  67.395  81.059  1.00  1.00              
ATOM    507  H   ALA A  34      82.096  66.558  80.960  1.00  1.00              
ATOM    508  CA  ALA A  34      81.277  68.070  79.773  1.00  1.00              
ATOM    509  HA  ALA A  34      82.023  68.832  79.593  1.00  1.00              
ATOM    510  CB  ALA A  34      81.504  66.996  78.647  1.00  1.00              
ATOM    511  HB1 ALA A  34      82.451  66.486  78.792  1.00  1.00              
ATOM    512  HB2 ALA A  34      80.680  66.282  78.699  1.00  1.00              
ATOM    513  HB3 ALA A  34      81.494  67.511  77.683  1.00  1.00              
ATOM    514  C   ALA A  34      79.841  68.639  79.606  1.00  1.00              
ATOM    515  O   ALA A  34      79.501  69.142  78.569  1.00  1.00              
ATOM    516  N   THR A  35      79.120  68.679  80.704  1.00  1.00              
ATOM    517  H   THR A  35      79.338  68.195  81.554  1.00  1.00              
ATOM    518  CA  THR A  35      78.557  69.958  81.204  1.00  1.00              
ATOM    519  HA  THR A  35      77.635  70.117  80.619  1.00  1.00              
ATOM    520  CB  THR A  35      77.949  69.870  82.642  1.00  1.00              
ATOM    521  HB  THR A  35      77.038  70.464  82.670  1.00  1.00              
ATOM    522  CG2 THR A  35      77.556  68.457  83.082  1.00  1.00              
ATOM    523 1HG2 THR A  35      77.036  68.520  84.039  1.00  1.00              
ATOM    524 2HG2 THR A  35      76.883  68.017  82.348  1.00  1.00              
ATOM    525 3HG2 THR A  35      78.437  67.827  83.205  1.00  1.00              
ATOM    526  OG1 THR A  35      78.830  70.368  83.609  1.00  1.00              
ATOM    527  HG1 THR A  35      79.634  69.835  83.563  1.00  1.00              
ATOM    528  C   THR A  35      79.374  71.213  80.899  1.00  1.00              
ATOM    529  O   THR A  35      78.830  72.302  80.688  1.00  1.00              
ATOM    530  N   MET A  36      80.651  71.059  80.586  1.00  1.00              
ATOM    531  H   MET A  36      81.111  70.243  80.973  1.00  1.00              
ATOM    532  CA  MET A  36      81.367  71.746  79.513  1.00  1.00              
ATOM    533  HA  MET A  36      81.524  72.720  79.944  1.00  1.00              
ATOM    534  CB  MET A  36      82.809  71.234  79.325  1.00  1.00              
ATOM    535  HB1 MET A  36      82.800  70.289  78.791  1.00  1.00              
ATOM    536  HB2 MET A  36      83.182  71.113  80.328  1.00  1.00              
ATOM    537  CG  MET A  36      83.840  72.136  78.647  1.00  1.00              
ATOM    538  HG1 MET A  36      83.799  73.131  79.086  1.00  1.00              
ATOM    539  HG2 MET A  36      83.633  72.210  77.582  1.00  1.00              
ATOM    540  SD  MET A  36      85.531  71.505  78.823  1.00  1.00              
ATOM    541  CE  MET A  36      86.434  72.828  77.979  1.00  1.00              
ATOM    542  HE1 MET A  36      87.498  72.589  77.966  1.00  1.00              
ATOM    543  HE2 MET A  36      86.074  72.921  76.955  1.00  1.00              
ATOM    544  HE3 MET A  36      86.281  73.770  78.506  1.00  1.00              
ATOM    545  C   MET A  36      80.651  72.101  78.161  1.00  1.00              
ATOM    546  O   MET A  36      81.306  72.428  77.180  1.00  1.00              
ATOM    547  N   SER A  37      79.323  72.240  78.113  1.00  1.00              
ATOM    548  H   SER A  37      78.778  71.764  78.817  1.00  1.00              
ATOM    549  CA  SER A  37      78.762  73.547  77.754  1.00  1.00              
ATOM    550  HA  SER A  37      79.556  74.276  77.829  1.00  1.00              
ATOM    551  CB  SER A  37      78.285  73.565  76.299  1.00  1.00              
ATOM    552  HB1 SER A  37      77.394  72.945  76.200  1.00  1.00              
ATOM    553  HB2 SER A  37      79.078  73.174  75.661  1.00  1.00              
ATOM    554  OG  SER A  37      78.004  74.903  75.933  1.00  1.00              
ATOM    555  HG  SER A  37      77.698  74.915  75.022  1.00  1.00              
ATOM    556  C   SER A  37      77.651  73.988  78.674  1.00  1.00              
ATOM    557  O   SER A  37      76.694  73.275  78.957  1.00  1.00              
ATOM    558  N   LEU A  38      77.882  75.199  79.153  1.00  1.00              
ATOM    559  H   LEU A  38      78.679  75.677  78.758  1.00  1.00              
ATOM    560  CA  LEU A  38      77.042  76.028  80.010  1.00  1.00              
ATOM    561  HA  LEU A  38      77.479  77.023  79.984  1.00  1.00              
ATOM    562  CB  LEU A  38      75.609  76.205  79.462  1.00  1.00              
ATOM    563  HB1 LEU A  38      75.042  76.802  80.178  1.00  1.00              
ATOM    564  HB2 LEU A  38      75.121  75.232  79.399  1.00  1.00              
ATOM    565  CG  LEU A  38      75.523  76.910  78.093  1.00  1.00              
ATOM    566  HG  LEU A  38      76.033  76.309  77.342  1.00  1.00              
ATOM    567  CD1 LEU A  38      74.054  77.035  77.687  1.00  1.00              
ATOM    568 1HD1 LEU A  38      73.980  77.490  76.699  1.00  1.00              
ATOM    569 2HD1 LEU A  38      73.599  76.046  77.651  1.00  1.00              
ATOM    570 3HD1 LEU A  38      73.513  77.653  78.405  1.00  1.00              
ATOM    571  CD2 LEU A  38      76.130  78.318  78.099  1.00  1.00              
ATOM    572 1HD2 LEU A  38      75.909  78.822  77.158  1.00  1.00              
ATOM    573 2HD2 LEU A  38      75.722  78.899  78.925  1.00  1.00              
ATOM    574 3HD2 LEU A  38      77.211  78.260  78.201  1.00  1.00              
ATOM    575  C   LEU A  38      77.089  75.683  81.493  1.00  1.00              
ATOM    576  O   LEU A  38      76.460  76.311  82.340  1.00  1.00              
ATOM    577  N   ALA A  39      77.965  74.743  81.775  1.00  1.00              
ATOM    578  H   ALA A  39      78.253  74.165  81.000  1.00  1.00              
ATOM    579  CA  ALA A  39      78.439  74.342  83.064  1.00  1.00              
ATOM    580  HA  ALA A  39      78.230  75.178  83.731  1.00  1.00              
ATOM    581  CB  ALA A  39      77.575  73.214  83.610  1.00  1.00              
ATOM    582  HB1 ALA A  39      76.595  73.608  83.883  1.00  1.00              
ATOM    583  HB2 ALA A  39      77.433  72.473  82.837  1.00  1.00              
ATOM    584  HB3 ALA A  39      78.040  72.773  84.492  1.00  1.00              
ATOM    585  C   ALA A  39      79.959  74.175  83.212  1.00  1.00              
ATOM    586  O   ALA A  39      80.468  74.492  84.285  1.00  1.00              
ATOM    587  N   LEU A  40      80.691  73.897  82.120  1.00  1.00              
ATOM    588  H   LEU A  40      80.202  73.497  81.335  1.00  1.00              
ATOM    589  CA  LEU A  40      82.089  74.331  81.980  1.00  1.00              
ATOM    590  HA  LEU A  40      82.211  75.107  82.735  1.00  1.00              
ATOM    591  CB  LEU A  40      83.174  73.284  82.345  1.00  1.00              
ATOM    592  HB1 LEU A  40      83.948  73.864  82.851  1.00  1.00              
ATOM    593  HB2 LEU A  40      83.632  72.961  81.414  1.00  1.00              
ATOM    594  CG  LEU A  40      82.967  71.994  83.167  1.00  1.00              
ATOM    595  HG  LEU A  40      82.339  71.300  82.614  1.00  1.00              
ATOM    596  CD1 LEU A  40      84.362  71.376  83.324  1.00  1.00              
ATOM    597 1HD1 LEU A  40      84.290  70.403  83.794  1.00  1.00              
ATOM    598 2HD1 LEU A  40      84.828  71.233  82.347  1.00  1.00              
ATOM    599 3HD1 LEU A  40      84.996  72.028  83.926  1.00  1.00              
ATOM    600  CD2 LEU A  40      82.406  72.157  84.578  1.00  1.00              
ATOM    601 1HD2 LEU A  40      81.321  72.202  84.532  1.00  1.00              
ATOM    602 2HD2 LEU A  40      82.659  71.294  85.193  1.00  1.00              
ATOM    603 3HD2 LEU A  40      82.797  73.065  85.038  1.00  1.00              
ATOM    604  C   LEU A  40      82.518  75.044  80.705  1.00  1.00              
ATOM    605  O   LEU A  40      83.638  75.545  80.642  1.00  1.00              
ATOM    606  N   LEU A  41      81.630  75.181  79.729  1.00  1.00              
ATOM    607  H   LEU A  41      80.738  74.730  79.843  1.00  1.00              
ATOM    608  CA  LEU A  41      81.682  76.370  78.892  1.00  1.00              
ATOM    609  HA  LEU A  41      82.622  76.888  79.047  1.00  1.00              
ATOM    610  CB  LEU A  41      81.648  76.076  77.377  1.00  1.00              
ATOM    611  HB1 LEU A  41      81.562  77.023  76.846  1.00  1.00              
ATOM    612  HB2 LEU A  41      80.762  75.507  77.123  1.00  1.00              
ATOM    613  CG  LEU A  41      82.893  75.349  76.836  1.00  1.00              
ATOM    614  HG  LEU A  41      83.007  74.405  77.357  1.00  1.00              
ATOM    615  CD1 LEU A  41      82.718  75.060  75.345  1.00  1.00              
ATOM    616 1HD1 LEU A  41      83.582  74.509  74.974  1.00  1.00              
ATOM    617 2HD1 LEU A  41      81.829  74.446  75.198  1.00  1.00              
ATOM    618 3HD1 LEU A  41      82.611  75.991  74.787  1.00  1.00              
ATOM    619  CD2 LEU A  41      84.189  76.148  77.007  1.00  1.00              
ATOM    620 1HD2 LEU A  41      84.078  77.142  76.584  1.00  1.00              
ATOM    621 2HD2 LEU A  41      84.451  76.214  78.061  1.00  1.00              
ATOM    622 3HD2 LEU A  41      85.003  75.634  76.496  1.00  1.00              
ATOM    623  C   LEU A  41      80.641  77.335  79.391  1.00  1.00              
ATOM    624  O   LEU A  41      79.628  77.588  78.753  1.00  1.00              
ATOM    625  N   THR A  42      80.866  77.745  80.634  1.00  1.00              
ATOM    626  H   THR A  42      81.723  77.461  81.087  1.00  1.00              
ATOM    627  CA  THR A  42      79.791  78.178  81.485  1.00  1.00              
ATOM    628  HA  THR A  42      79.021  77.415  81.412  1.00  1.00              
ATOM    629  CB  THR A  42      80.109  78.251  82.989  1.00  1.00              
ATOM    630  HB  THR A  42      80.709  79.120  83.225  1.00  1.00              
ATOM    631  CG2 THR A  42      78.891  78.289  83.905  1.00  1.00              
ATOM    632 1HG2 THR A  42      78.306  79.189  83.716  1.00  1.00              
ATOM    633 2HG2 THR A  42      78.261  77.419  83.739  1.00  1.00              
ATOM    634 3HG2 THR A  42      79.211  78.302  84.947  1.00  1.00              
ATOM    635  OG1 THR A  42      80.825  77.100  83.312  1.00  1.00              
ATOM    636  HG1 THR A  42      80.751  76.932  84.260  1.00  1.00              
ATOM    637  C   THR A  42      79.088  79.496  81.022  1.00  1.00              
ATOM    638  O   THR A  42      77.867  79.530  81.065  1.00  1.00              
ATOM    639  N   ILE A  43      79.741  80.532  80.448  1.00  1.00              
ATOM    640  H   ILE A  43      79.311  80.780  79.566  1.00  1.00              
ATOM    641  CA  ILE A  43      80.191  81.783  81.167  1.00  1.00              
ATOM    642  HA  ILE A  43      80.437  82.537  80.430  1.00  1.00              
ATOM    643  CB  ILE A  43      78.975  82.360  81.970  1.00  1.00              
ATOM    644  HB  ILE A  43      78.552  81.565  82.584  1.00  1.00              
ATOM    645  CG2 ILE A  43      79.275  83.527  82.934  1.00  1.00              
ATOM    646 1HG2 ILE A  43      78.357  83.907  83.378  1.00  1.00              
ATOM    647 2HG2 ILE A  43      79.891  83.186  83.764  1.00  1.00              
ATOM    648 3HG2 ILE A  43      79.774  84.337  82.411  1.00  1.00              
ATOM    649  CG1 ILE A  43      77.895  82.838  80.959  1.00  1.00              
ATOM    650 1HG1 ILE A  43      77.773  82.103  80.165  1.00  1.00              
ATOM    651 2HG1 ILE A  43      78.225  83.766  80.488  1.00  1.00              
ATOM    652  CD1 ILE A  43      76.499  83.051  81.560  1.00  1.00              
ATOM    653  HD1 ILE A  43      75.789  83.241  80.755  1.00  1.00              
ATOM    654  HD2 ILE A  43      76.188  82.156  82.100  1.00  1.00              
ATOM    655  HD3 ILE A  43      76.490  83.908  82.231  1.00  1.00              
ATOM    656  C   ILE A  43      81.475  81.502  81.963  1.00  1.00              
ATOM    657  O   ILE A  43      81.899  82.299  82.787  1.00  1.00              
ATOM    658  N   SER A  44      82.140  80.373  81.698  1.00  1.00              
ATOM    659  H   SER A  44      81.773  79.797  80.954  1.00  1.00              
ATOM    660  CA  SER A  44      83.201  79.769  82.512  1.00  1.00              
ATOM    661  HA  SER A  44      82.785  79.662  83.513  1.00  1.00              
ATOM    662  CB  SER A  44      83.600  78.358  82.053  1.00  1.00              
ATOM    663  HB1 SER A  44      82.821  77.649  82.283  1.00  1.00              
ATOM    664  HB2 SER A  44      84.491  77.992  82.558  1.00  1.00              
ATOM    665  OG  SER A  44      83.847  78.312  80.680  1.00  1.00              
ATOM    666  HG  SER A  44      84.186  77.418  80.497  1.00  1.00              
ATOM    667  C   SER A  44      84.514  80.580  82.740  1.00  1.00              
ATOM    668  O   SER A  44      85.519  80.014  83.153  1.00  1.00              
ATOM    669  N   SER A  45      84.570  81.858  82.365  1.00  1.00              
ATOM    670  H   SER A  45      83.679  82.338  82.374  1.00  1.00              
ATOM    671  CA  SER A  45      85.553  82.352  81.375  1.00  1.00              
ATOM    672  HA  SER A  45      85.580  83.442  81.434  1.00  1.00              
ATOM    673  CB  SER A  45      86.974  81.801  81.610  1.00  1.00              
ATOM    674  HB1 SER A  45      86.996  80.722  81.452  1.00  1.00              
ATOM    675  HB2 SER A  45      87.287  82.013  82.633  1.00  1.00              
ATOM    676  OG  SER A  45      87.940  82.337  80.727  1.00  1.00              
ATOM    677  HG  SER A  45      87.612  82.290  79.816  1.00  1.00              
ATOM    678  C   SER A  45      85.141  81.943  79.997  1.00  1.00              
ATOM    679  O   SER A  45      85.483  82.690  79.127  1.00  1.00              
ATOM    680  N   TYR A  46      84.235  80.983  79.794  1.00  1.00              
ATOM    681  H   TYR A  46      84.100  80.268  80.498  1.00  1.00              
ATOM    682  CA  TYR A  46      83.232  81.100  78.746  1.00  1.00              
ATOM    683  HA  TYR A  46      83.856  81.235  77.842  1.00  1.00              
ATOM    684  CB  TYR A  46      82.533  79.788  78.379  1.00  1.00              
ATOM    685  HB1 TYR A  46      81.745  79.635  79.101  1.00  1.00              
ATOM    686  HB2 TYR A  46      83.257  78.982  78.449  1.00  1.00              
ATOM    687  CG  TYR A  46      81.984  79.726  76.970  1.00  1.00              
ATOM    688  CD1 TYR A  46      82.866  79.508  75.893  1.00  1.00              
ATOM    689  HD1 TYR A  46      83.927  79.413  76.077  1.00  1.00              
ATOM    690  CE1 TYR A  46      82.364  79.374  74.585  1.00  1.00              
ATOM    691  HE1 TYR A  46      83.018  79.181  73.747  1.00  1.00              
ATOM    692  CZ  TYR A  46      80.978  79.468  74.352  1.00  1.00              
ATOM    693  OH  TYR A  46      80.515  79.331  73.087  1.00  1.00              
ATOM    694  HH  TYR A  46      79.567  79.466  73.012  1.00  1.00              
ATOM    695  CE2 TYR A  46      80.091  79.701  75.423  1.00  1.00              
ATOM    696  HE2 TYR A  46      79.027  79.777  75.245  1.00  1.00              
ATOM    697  CD2 TYR A  46      80.598  79.820  76.732  1.00  1.00              
ATOM    698  HD2 TYR A  46      79.911  79.979  77.550  1.00  1.00              
ATOM    699  C   TYR A  46      82.334  82.359  78.766  1.00  1.00              
ATOM    700  O   TYR A  46      81.227  82.372  78.209  1.00  1.00              
ATOM    701  N   ILE A  47      82.804  83.456  79.367  1.00  1.00              
ATOM    702  H   ILE A  47      83.720  83.351  79.768  1.00  1.00              
ATOM    703  CA  ILE A  47      82.422  84.850  79.101  1.00  1.00              
ATOM    704  HA  ILE A  47      81.837  84.868  78.179  1.00  1.00              
ATOM    705  CB  ILE A  47      81.534  85.394  80.240  1.00  1.00              
ATOM    706  HB  ILE A  47      80.720  84.685  80.377  1.00  1.00              
ATOM    707  CG2 ILE A  47      82.314  85.499  81.568  1.00  1.00              
ATOM    708 1HG2 ILE A  47      83.080  86.275  81.504  1.00  1.00              
ATOM    709 2HG2 ILE A  47      81.639  85.756  82.383  1.00  1.00              
ATOM    710 3HG2 ILE A  47      82.785  84.550  81.815  1.00  1.00              
ATOM    711  CG1 ILE A  47      80.889  86.741  79.849  1.00  1.00              
ATOM    712 1HG1 ILE A  47      80.465  86.648  78.847  1.00  1.00              
ATOM    713 2HG1 ILE A  47      81.649  87.523  79.824  1.00  1.00              
ATOM    714  CD1 ILE A  47      79.763  87.180  80.794  1.00  1.00              
ATOM    715  HD1 ILE A  47      79.301  88.087  80.404  1.00  1.00              
ATOM    716  HD2 ILE A  47      79.006  86.398  80.861  1.00  1.00              
ATOM    717  HD3 ILE A  47      80.158  87.391  81.787  1.00  1.00              
ATOM    718  C   ILE A  47      83.647  85.743  78.869  1.00  1.00              
ATOM    719  O   ILE A  47      83.583  86.717  78.122  1.00  1.00              
ATOM    720  N   PHE A  48      84.806  85.323  79.373  1.00  1.00              
ATOM    721  H   PHE A  48      84.763  84.501  79.948  1.00  1.00              
ATOM    722  CA  PHE A  48      86.098  85.567  78.729  1.00  1.00              
ATOM    723  HA  PHE A  48      86.077  86.604  78.388  1.00  1.00              
ATOM    724  CB  PHE A  48      87.267  85.528  79.739  1.00  1.00              
ATOM    725  HB1 PHE A  48      88.102  86.066  79.289  1.00  1.00              
ATOM    726  HB2 PHE A  48      87.575  84.504  79.823  1.00  1.00              
ATOM    727  CG  PHE A  48      86.995  86.112  81.113  1.00  1.00              
ATOM    728  CD1 PHE A  48      86.337  87.352  81.257  1.00  1.00              
ATOM    729  HD1 PHE A  48      86.024  87.904  80.382  1.00  1.00              
ATOM    730  CE1 PHE A  48      86.076  87.873  82.538  1.00  1.00              
ATOM    731  HE1 PHE A  48      85.569  88.823  82.635  1.00  1.00              
ATOM    732  CZ  PHE A  48      86.475  87.159  83.683  1.00  1.00              
ATOM    733  HZ  PHE A  48      86.270  87.561  84.665  1.00  1.00              
ATOM    734  CE2 PHE A  48      87.145  85.931  83.548  1.00  1.00              
ATOM    735  HE2 PHE A  48      87.454  85.391  84.433  1.00  1.00              
ATOM    736  CD2 PHE A  48      87.411  85.416  82.266  1.00  1.00              
ATOM    737  HD2 PHE A  48      87.946  84.481  82.180  1.00  1.00              
ATOM    738  C   PHE A  48      86.296  84.725  77.441  1.00  1.00              
ATOM    739  O   PHE A  48      87.337  84.100  77.224  1.00  1.00              
ATOM    740  N   SER A  49      85.233  84.661  76.636  1.00  1.00              
ATOM    741  H   SER A  49      84.590  85.445  76.710  1.00  1.00              
ATOM    742  CA  SER A  49      84.492  83.434  76.250  1.00  1.00              
ATOM    743  HA  SER A  49      83.936  83.259  77.164  1.00  1.00              
ATOM    744  CB  SER A  49      83.335  83.722  75.264  1.00  1.00              
ATOM    745  HB1 SER A  49      82.504  83.055  75.491  1.00  1.00              
ATOM    746  HB2 SER A  49      83.655  83.533  74.243  1.00  1.00              
ATOM    747  OG  SER A  49      82.889  85.056  75.361  1.00  1.00              
ATOM    748  HG  SER A  49      83.380  85.572  74.700  1.00  1.00              
ATOM    749  C   SER A  49      85.201  82.105  75.990  1.00  1.00              
ATOM    750  O   SER A  49      85.950  81.581  76.828  1.00  1.00              
ATOM    751  N   PHE A  50      85.098  81.535  74.809  1.00  1.00              
ATOM    752  H   PHE A  50      84.417  81.870  74.154  1.00  1.00              
ATOM    753  CA  PHE A  50      86.345  81.039  74.216  1.00  1.00              
ATOM    754  HA  PHE A  50      86.978  80.654  75.014  1.00  1.00              
ATOM    755  CB  PHE A  50      86.082  79.807  73.329  1.00  1.00              
ATOM    756  HB1 PHE A  50      85.579  80.077  72.412  1.00  1.00              
ATOM    757  HB2 PHE A  50      85.385  79.158  73.860  1.00  1.00              
ATOM    758  CG  PHE A  50      87.310  78.949  73.037  1.00  1.00              
ATOM    759  CD1 PHE A  50      88.202  79.271  71.994  1.00  1.00              
ATOM    760  HD1 PHE A  50      88.039  80.133  71.368  1.00  1.00              
ATOM    761  CE1 PHE A  50      89.345  78.487  71.766  1.00  1.00              
ATOM    762  HE1 PHE A  50      90.047  78.764  70.990  1.00  1.00              
ATOM    763  CZ  PHE A  50      89.602  77.367  72.573  1.00  1.00              
ATOM    764  HZ  PHE A  50      90.502  76.787  72.419  1.00  1.00              
ATOM    765  CE2 PHE A  50      88.708  77.023  73.600  1.00  1.00              
ATOM    766  HE2 PHE A  50      88.910  76.158  74.216  1.00  1.00              
ATOM    767  CD2 PHE A  50      87.568  77.812  73.831  1.00  1.00              
ATOM    768  HD2 PHE A  50      86.888  77.546  74.627  1.00  1.00              
ATOM    769  C   PHE A  50      87.131  82.262  73.649  1.00  1.00              
ATOM    770  O   PHE A  50      87.721  82.275  72.569  1.00  1.00              
ATOM    771  N   GLN A  51      87.046  83.381  74.358  1.00  1.00              
ATOM    772  H   GLN A  51      86.845  83.231  75.341  1.00  1.00              
ATOM    773  CA  GLN A  51      87.055  84.793  73.998  1.00  1.00              
ATOM    774  HA  GLN A  51      86.743  85.296  74.900  1.00  1.00              
ATOM    775  CB  GLN A  51      88.520  85.266  73.816  1.00  1.00              
ATOM    776  HB1 GLN A  51      88.852  85.144  72.784  1.00  1.00              
ATOM    777  HB2 GLN A  51      89.177  84.648  74.432  1.00  1.00              
ATOM    778  CG  GLN A  51      88.736  86.727  74.261  1.00  1.00              
ATOM    779  HG1 GLN A  51      88.074  87.380  73.692  1.00  1.00              
ATOM    780  HG2 GLN A  51      89.766  87.010  74.044  1.00  1.00              
ATOM    781  CD  GLN A  51      88.472  86.920  75.754  1.00  1.00              
ATOM    782  OE1 GLN A  51      87.423  87.370  76.169  1.00  1.00              
ATOM    783  NE2 GLN A  51      89.374  86.529  76.627  1.00  1.00              
ATOM    784 1HE2 GLN A  51      90.186  86.024  76.335  1.00  1.00              
ATOM    785 2HE2 GLN A  51      89.089  86.574  77.591  1.00  1.00              
ATOM    786  C   GLN A  51      86.031  85.310  73.024  1.00  1.00              
ATOM    787  O   GLN A  51      84.853  85.425  73.340  1.00  1.00              
ATOM    788  N   VAL A  52      86.489  85.564  71.813  1.00  1.00              
ATOM    789  H   VAL A  52      87.479  85.485  71.639  1.00  1.00              
ATOM    790  CA  VAL A  52      85.591  85.595  70.675  1.00  1.00              
ATOM    791  HA  VAL A  52      84.737  86.229  70.923  1.00  1.00              
ATOM    792  CB  VAL A  52      86.326  86.249  69.471  1.00  1.00              
ATOM    793  HB  VAL A  52      87.100  85.566  69.116  1.00  1.00              
ATOM    794  CG1 VAL A  52      85.409  86.602  68.291  1.00  1.00              
ATOM    795 1HG1 VAL A  52      85.960  87.154  67.530  1.00  1.00              
ATOM    796 2HG1 VAL A  52      85.025  85.700  67.817  1.00  1.00              
ATOM    797 3HG1 VAL A  52      84.569  87.208  68.634  1.00  1.00              
ATOM    798  CG2 VAL A  52      87.006  87.573  69.873  1.00  1.00              
ATOM    799 1HG2 VAL A  52      87.449  88.049  68.997  1.00  1.00              
ATOM    800 2HG2 VAL A  52      86.269  88.250  70.307  1.00  1.00              
ATOM    801 3HG2 VAL A  52      87.808  87.400  70.590  1.00  1.00              
ATOM    802  C   VAL A  52      85.047  84.244  70.338  1.00  1.00              
ATOM    803  O   VAL A  52      84.174  84.119  69.485  1.00  1.00              
ATOM    804  N   SER A  53      85.628  83.223  70.967  1.00  1.00              
ATOM    805  H   SER A  53      86.335  83.447  71.651  1.00  1.00              
ATOM    806  CA  SER A  53      85.748  81.913  70.397  1.00  1.00              
ATOM    807  HA  SER A  53      86.254  81.270  71.085  1.00  1.00              
ATOM    808  CB  SER A  53      84.287  81.398  70.268  1.00  1.00              
ATOM    809  HB1 SER A  53      83.617  81.968  70.916  1.00  1.00              
ATOM    810  HB2 SER A  53      84.167  80.395  70.653  1.00  1.00              
ATOM    811  OG  SER A  53      83.744  81.481  68.964  1.00  1.00              
ATOM    812  HG  SER A  53      83.372  82.372  68.862  1.00  1.00              
ATOM    813  C   SER A  53      86.672  82.070  69.196  1.00  1.00              
ATOM    814  O   SER A  53      87.815  81.611  69.254  1.00  1.00              
ATOM    815  N   ALA A  54      86.227  82.703  68.110  1.00  1.00              
ATOM    816  H   ALA A  54      85.365  83.211  68.253  1.00  1.00              
ATOM    817  CA  ALA A  54      86.287  82.097  66.789  1.00  1.00              
ATOM    818  HA  ALA A  54      85.571  82.620  66.160  1.00  1.00              
ATOM    819  CB  ALA A  54      87.671  82.323  66.143  1.00  1.00              
ATOM    820  HB1 ALA A  54      87.645  81.963  65.114  1.00  1.00              
ATOM    821  HB2 ALA A  54      87.902  83.389  66.154  1.00  1.00              
ATOM    822  HB3 ALA A  54      88.433  81.776  66.698  1.00  1.00              
ATOM    823  C   ALA A  54      85.845  80.616  66.793  1.00  1.00              
ATOM    824  O   ALA A  54      84.903  80.253  66.090  1.00  1.00              
ATOM    825  N   PHE A  55      86.461  79.832  67.692  1.00  1.00              
ATOM    826  H   PHE A  55      87.248  80.258  68.167  1.00  1.00              
ATOM    827  CA  PHE A  55      86.096  78.514  68.175  1.00  1.00              
ATOM    828  HA  PHE A  55      87.008  78.075  68.577  1.00  1.00              
ATOM    829  CB  PHE A  55      85.111  78.553  69.328  1.00  1.00              
ATOM    830  HB1 PHE A  55      84.186  78.994  68.960  1.00  1.00              
ATOM    831  HB2 PHE A  55      85.589  79.185  70.067  1.00  1.00              
ATOM    832  CG  PHE A  55      84.764  77.289  70.090  1.00  1.00              
ATOM    833  CD1 PHE A  55      85.740  76.643  70.873  1.00  1.00              
ATOM    834  HD1 PHE A  55      86.769  76.971  70.843  1.00  1.00              
ATOM    835  CE1 PHE A  55      85.370  75.604  71.745  1.00  1.00              
ATOM    836  HE1 PHE A  55      86.121  75.120  72.353  1.00  1.00              
ATOM    837  CZ  PHE A  55      84.023  75.216  71.848  1.00  1.00              
ATOM    838  HZ  PHE A  55      83.739  74.422  72.524  1.00  1.00              
ATOM    839  CE2 PHE A  55      83.046  75.851  71.061  1.00  1.00              
ATOM    840  HE2 PHE A  55      82.007  75.559  71.140  1.00  1.00              
ATOM    841  CD2 PHE A  55      83.417  76.883  70.182  1.00  1.00              
ATOM    842  HD2 PHE A  55      82.656  77.390  69.605  1.00  1.00              
ATOM    843  C   PHE A  55      85.711  77.627  67.005  1.00  1.00              
ATOM    844  O   PHE A  55      84.670  76.976  66.963  1.00  1.00              
ATOM    845  N   SER A  56      86.640  77.617  66.055  1.00  1.00              
ATOM    846  H   SER A  56      87.433  78.236  66.152  1.00  1.00              
ATOM    847  CA  SER A  56      86.765  76.634  65.006  1.00  1.00              
ATOM    848  HA  SER A  56      85.853  76.646  64.411  1.00  1.00              
ATOM    849  CB  SER A  56      87.941  77.017  64.086  1.00  1.00              
ATOM    850  HB1 SER A  56      87.576  77.750  63.366  1.00  1.00              
ATOM    851  HB2 SER A  56      88.293  76.147  63.529  1.00  1.00              
ATOM    852  OG  SER A  56      89.021  77.613  64.792  1.00  1.00              
ATOM    853  HG  SER A  56      89.678  76.924  65.032  1.00  1.00              
ATOM    854  C   SER A  56      86.936  75.185  65.513  1.00  1.00              
ATOM    855  O   SER A  56      86.953  74.244  64.717  1.00  1.00              
ATOM    856  N   LEU A  57      87.018  75.009  66.841  1.00  1.00              
ATOM    857  H   LEU A  57      87.135  75.860  67.362  1.00  1.00              
ATOM    858  CA  LEU A  57      86.623  73.840  67.639  1.00  1.00              
ATOM    859  HA  LEU A  57      86.698  74.143  68.683  1.00  1.00              
ATOM    860  CB  LEU A  57      85.127  73.540  67.366  1.00  1.00              
ATOM    861  HB1 LEU A  57      85.008  73.330  66.302  1.00  1.00              
ATOM    862  HB2 LEU A  57      84.552  74.438  67.591  1.00  1.00              
ATOM    863  CG  LEU A  57      84.493  72.363  68.136  1.00  1.00              
ATOM    864  HG  LEU A  57      85.005  71.436  67.883  1.00  1.00              
ATOM    865  CD1 LEU A  57      84.523  72.557  69.652  1.00  1.00              
ATOM    866 1HD1 LEU A  57      85.552  72.622  70.003  1.00  1.00              
ATOM    867 2HD1 LEU A  57      83.994  73.474  69.900  1.00  1.00              
ATOM    868 3HD1 LEU A  57      84.035  71.715  70.143  1.00  1.00              
ATOM    869  CD2 LEU A  57      83.032  72.201  67.721  1.00  1.00              
ATOM    870 1HD2 LEU A  57      82.595  71.341  68.227  1.00  1.00              
ATOM    871 2HD2 LEU A  57      82.467  73.096  67.982  1.00  1.00              
ATOM    872 3HD2 LEU A  57      82.970  72.044  66.644  1.00  1.00              
ATOM    873  C   LEU A  57      87.505  72.584  67.523  1.00  1.00              
ATOM    874  O   LEU A  57      87.464  71.695  68.376  1.00  1.00              
ATOM    875  N   THR A  58      88.292  72.508  66.465  1.00  1.00              
ATOM    876  H   THR A  58      88.290  73.310  65.846  1.00  1.00              
ATOM    877  CA  THR A  58      88.964  71.303  65.997  1.00  1.00              
ATOM    878  HA  THR A  58      88.208  70.560  65.747  1.00  1.00              
ATOM    879  CB  THR A  58      89.713  71.679  64.708  1.00  1.00              
ATOM    880  HB  THR A  58      90.367  72.532  64.897  1.00  1.00              
ATOM    881  CG2 THR A  58      90.538  70.546  64.096  1.00  1.00              
ATOM    882 1HG2 THR A  58      89.914  69.665  63.945  1.00  1.00              
ATOM    883 2HG2 THR A  58      90.930  70.874  63.134  1.00  1.00              
ATOM    884 3HG2 THR A  58      91.383  70.306  64.742  1.00  1.00              
ATOM    885  OG1 THR A  58      88.750  72.029  63.737  1.00  1.00              
ATOM    886  HG1 THR A  58      88.277  72.822  64.033  1.00  1.00              
ATOM    887  C   THR A  58      89.921  70.693  67.045  1.00  1.00              
ATOM    888  O   THR A  58      90.545  71.363  67.872  1.00  1.00              
ATOM    889  N   ASN A  59      90.011  69.362  67.014  1.00  1.00              
ATOM    890  H   ASN A  59      89.520  68.890  66.273  1.00  1.00              
ATOM    891  CA  ASN A  59      90.575  68.533  68.079  1.00  1.00              
ATOM    892  HA  ASN A  59      90.164  68.925  69.003  1.00  1.00              
ATOM    893  CB  ASN A  59      90.067  67.090  67.853  1.00  1.00              
ATOM    894  HB1 ASN A  59      88.977  67.106  67.843  1.00  1.00              
ATOM    895  HB2 ASN A  59      90.362  66.457  68.687  1.00  1.00              
ATOM    896  CG  ASN A  59      90.521  66.395  66.569  1.00  1.00              
ATOM    897  OD1 ASN A  59      89.891  65.458  66.120  1.00  1.00              
ATOM    898  ND2 ASN A  59      91.600  66.785  65.925  1.00  1.00              
ATOM    899 1HD2 ASN A  59      92.146  67.584  66.219  1.00  1.00              
ATOM    900 2HD2 ASN A  59      91.812  66.267  65.088  1.00  1.00              
ATOM    901  C   ASN A  59      92.125  68.567  68.271  1.00  1.00              
ATOM    902  O   ASN A  59      92.834  69.199  67.499  1.00  1.00              
ATOM    903  N   CYS A  60      92.612  67.795  69.266  1.00  1.00              
ATOM    904  H   CYS A  60      91.938  67.119  69.590  1.00  1.00              
ATOM    905  CA  CYS A  60      93.625  68.091  70.336  1.00  1.00              
ATOM    906  HA  CYS A  60      94.269  67.222  70.476  1.00  1.00              
ATOM    907  CB  CYS A  60      94.497  69.325  70.002  1.00  1.00              
ATOM    908  HB1 CYS A  60      95.077  69.612  70.881  1.00  1.00              
ATOM    909  HB2 CYS A  60      93.871  70.177  69.730  1.00  1.00              
ATOM    910  SG  CYS A  60      95.649  68.958  68.648  1.00  1.00              
ATOM    911  HG  CYS A  60      94.727  69.042  67.670  1.00  1.00              
ATOM    912  C   CYS A  60      92.868  68.321  71.630  1.00  1.00              
ATOM    913  O   CYS A  60      93.452  68.704  72.627  1.00  1.00              
ATOM    914  N   THR A  61      91.540  68.172  71.552  1.00  1.00              
ATOM    915  H   THR A  61      91.167  67.699  70.742  1.00  1.00              
ATOM    916  CA  THR A  61      90.616  69.134  72.131  1.00  1.00              
ATOM    917  HA  THR A  61      90.728  70.099  71.648  1.00  1.00              
ATOM    918  CB  THR A  61      89.163  68.630  71.987  1.00  1.00              
ATOM    919  HB  THR A  61      88.962  67.891  72.763  1.00  1.00              
ATOM    920  CG2 THR A  61      88.088  69.709  72.085  1.00  1.00              
ATOM    921 1HG2 THR A  61      87.112  69.240  72.214  1.00  1.00              
ATOM    922 2HG2 THR A  61      88.277  70.349  72.947  1.00  1.00              
ATOM    923 3HG2 THR A  61      88.065  70.311  71.178  1.00  1.00              
ATOM    924  OG1 THR A  61      88.981  67.980  70.755  1.00  1.00              
ATOM    925  HG1 THR A  61      88.031  67.864  70.636  1.00  1.00              
ATOM    926  C   THR A  61      90.833  69.311  73.628  1.00  1.00              
ATOM    927  O   THR A  61      90.825  70.407  74.174  1.00  1.00              
ATOM    928  N   VAL A  62      91.078  68.160  74.240  1.00  1.00              
ATOM    929  H   VAL A  62      90.901  67.326  73.694  1.00  1.00              
ATOM    930  CA  VAL A  62      92.098  67.971  75.248  1.00  1.00              
ATOM    931  HA  VAL A  62      92.806  68.794  75.179  1.00  1.00              
ATOM    932  CB  VAL A  62      91.389  67.958  76.630  1.00  1.00              
ATOM    933  HB  VAL A  62      90.330  68.180  76.491  1.00  1.00              
ATOM    934  CG1 VAL A  62      91.423  66.642  77.417  1.00  1.00              
ATOM    935 1HG1 VAL A  62      90.781  66.733  78.294  1.00  1.00              
ATOM    936 2HG1 VAL A  62      91.036  65.832  76.800  1.00  1.00              
ATOM    937 3HG1 VAL A  62      92.426  66.402  77.750  1.00  1.00              
ATOM    938  CG2 VAL A  62      91.920  69.082  77.518  1.00  1.00              
ATOM    939 1HG2 VAL A  62      91.368  69.109  78.457  1.00  1.00              
ATOM    940 2HG2 VAL A  62      92.979  68.950  77.720  1.00  1.00              
ATOM    941 3HG2 VAL A  62      91.771  70.035  77.006  1.00  1.00              
ATOM    942  C   VAL A  62      92.770  66.662  74.853  1.00  1.00              
ATOM    943  O   VAL A  62      92.151  65.712  74.364  1.00  1.00              
ATOM    944  N   SER A  63      94.048  66.574  75.141  1.00  1.00              
ATOM    945  H   SER A  63      94.510  67.444  75.389  1.00  1.00              
ATOM    946  CA  SER A  63      94.577  65.328  75.696  1.00  1.00              
ATOM    947  HA  SER A  63      93.764  64.627  75.882  1.00  1.00              
ATOM    948  CB  SER A  63      95.545  64.650  74.725  1.00  1.00              
ATOM    949  HB1 SER A  63      95.940  63.735  75.167  1.00  1.00              
ATOM    950  HB2 SER A  63      96.370  65.322  74.485  1.00  1.00              
ATOM    951  OG  SER A  63      94.831  64.333  73.546  1.00  1.00              
ATOM    952  HG  SER A  63      93.906  64.586  73.684  1.00  1.00              
ATOM    953  C   SER A  63      95.183  65.602  77.076  1.00  1.00              
ATOM    954  O   SER A  63      95.824  64.769  77.697  1.00  1.00              
ATOM    955  N   GLY A  64      94.969  66.835  77.540  1.00  1.00              
ATOM    956  H   GLY A  64      94.527  67.503  76.915  1.00  1.00              
ATOM    957  CA  GLY A  64      95.214  67.311  78.880  1.00  1.00              
ATOM    958  HA1 GLY A  64      95.214  66.471  79.575  1.00  1.00              
ATOM    959  HA2 GLY A  64      94.417  67.993  79.176  1.00  1.00              
ATOM    960  C   GLY A  64      96.528  68.033  79.015  1.00  1.00              
ATOM    961  O   GLY A  64      96.605  69.096  79.629  1.00  1.00              
ATOM    962  N   ALA A  65      97.539  67.487  78.354  1.00  1.00              
ATOM    963  H   ALA A  65      97.418  66.560  77.972  1.00  1.00              
ATOM    964  CA  ALA A  65      98.728  68.241  78.041  1.00  1.00              
ATOM    965  HA  ALA A  65      98.968  68.902  78.875  1.00  1.00              
ATOM    966  CB  ALA A  65      99.891  67.261  77.878  1.00  1.00              
ATOM    967  HB1 ALA A  65     100.797  67.838  77.703  1.00  1.00              
ATOM    968  HB2 ALA A  65     100.013  66.672  78.788  1.00  1.00              
ATOM    969  HB3 ALA A  65      99.715  66.595  77.031  1.00  1.00              
ATOM    970  C   ALA A  65      98.609  69.122  76.780  1.00  1.00              
ATOM    971  O   ALA A  65      99.250  70.165  76.678  1.00  1.00              
ATOM    972  N   LEU A  66      97.763  68.722  75.835  1.00  1.00              
ATOM    973  H   LEU A  66      97.330  67.823  75.958  1.00  1.00              
ATOM    974  CA  LEU A  66      97.072  69.652  74.947  1.00  1.00              
ATOM    975  HA  LEU A  66      97.697  70.499  74.665  1.00  1.00              
ATOM    976  CB  LEU A  66      96.620  68.889  73.685  1.00  1.00              
ATOM    977  HB1 LEU A  66      95.818  69.465  73.224  1.00  1.00              
ATOM    978  HB2 LEU A  66      96.197  67.931  73.988  1.00  1.00              
ATOM    979  CG  LEU A  66      97.684  68.651  72.592  1.00  1.00              
ATOM    980  HG  LEU A  66      97.742  69.546  71.974  1.00  1.00              
ATOM    981  CD1 LEU A  66      99.096  68.317  73.085  1.00  1.00              
ATOM    982 1HD1 LEU A  66      99.759  68.181  72.230  1.00  1.00              
ATOM    983 2HD1 LEU A  66      99.487  69.126  73.700  1.00  1.00              
ATOM    984 3HD1 LEU A  66      99.080  67.401  73.673  1.00  1.00              
ATOM    985  CD2 LEU A  66      97.263  67.481  71.703  1.00  1.00              
ATOM    986 1HD2 LEU A  66      97.288  66.546  72.263  1.00  1.00              
ATOM    987 2HD2 LEU A  66      96.252  67.641  71.346  1.00  1.00              
ATOM    988 3HD2 LEU A  66      97.927  67.405  70.842  1.00  1.00              
ATOM    989  C   LEU A  66      95.889  70.153  75.776  1.00  1.00              
ATOM    990  O   LEU A  66      94.974  69.375  76.056  1.00  1.00              
ATOM    991  N   ASN A  67      96.033  71.350  76.347  1.00  1.00              
ATOM    992  H   ASN A  67      96.813  71.934  76.070  1.00  1.00              
ATOM    993  CA  ASN A  67      95.202  71.805  77.470  1.00  1.00              
ATOM    994  HA  ASN A  67      94.920  70.931  78.058  1.00  1.00              
ATOM    995  CB  ASN A  67      95.980  72.756  78.395  1.00  1.00              
ATOM    996  HB1 ASN A  67      95.572  72.684  79.403  1.00  1.00              
ATOM    997  HB2 ASN A  67      95.847  73.783  78.068  1.00  1.00              
ATOM    998  CG  ASN A  67      97.460  72.472  78.429  1.00  1.00              
ATOM    999  OD1 ASN A  67      98.227  73.014  77.653  1.00  1.00              
ATOM   1000  ND2 ASN A  67      97.912  71.572  79.264  1.00  1.00              
ATOM   1001 1HD2 ASN A  67      97.271  70.965  79.763  1.00  1.00              
ATOM   1002 2HD2 ASN A  67      98.883  71.353  79.170  1.00  1.00              
ATOM   1003  C   ASN A  67      93.902  72.459  77.015  1.00  1.00              
ATOM   1004  O   ASN A  67      92.875  72.331  77.676  1.00  1.00              
ATOM   1005  N   ASN A  68      93.975  73.075  75.838  1.00  1.00              
ATOM   1006  H   ASN A  68      94.874  73.056  75.376  1.00  1.00              
ATOM   1007  CA  ASN A  68      92.837  73.357  74.988  1.00  1.00              
ATOM   1008  HA  ASN A  68      91.911  73.063  75.487  1.00  1.00              
ATOM   1009  CB  ASN A  68      92.780  74.862  74.640  1.00  1.00              
ATOM   1010  HB1 ASN A  68      91.999  75.037  73.901  1.00  1.00              
ATOM   1011  HB2 ASN A  68      93.714  75.154  74.174  1.00  1.00              
ATOM   1012  CG  ASN A  68      92.464  75.783  75.799  1.00  1.00              
ATOM   1013  OD1 ASN A  68      92.577  75.466  76.964  1.00  1.00              
ATOM   1014  ND2 ASN A  68      92.027  76.985  75.531  1.00  1.00              
ATOM   1015 1HD2 ASN A  68      91.972  77.330  74.573  1.00  1.00              
ATOM   1016 2HD2 ASN A  68      91.652  77.478  76.317  1.00  1.00              
ATOM   1017  C   ASN A  68      92.975  72.509  73.715  1.00  1.00              
ATOM   1018  O   ASN A  68      93.904  71.717  73.532  1.00  1.00              
ATOM   1019  N   THR A  69      92.055  72.763  72.796  1.00  1.00              
ATOM   1020  H   THR A  69      91.318  73.407  73.045  1.00  1.00              
ATOM   1021  CA  THR A  69      92.251  72.628  71.365  1.00  1.00              
ATOM   1022  HA  THR A  69      92.343  71.578  71.095  1.00  1.00              
ATOM   1023  CB  THR A  69      91.006  73.250  70.671  1.00  1.00              
ATOM   1024  HB  THR A  69      91.158  73.308  69.594  1.00  1.00              
ATOM   1025  CG2 THR A  69      89.704  72.494  70.895  1.00  1.00              
ATOM   1026 1HG2 THR A  69      89.753  71.550  70.357  1.00  1.00              
ATOM   1027 2HG2 THR A  69      89.534  72.320  71.957  1.00  1.00              
ATOM   1028 3HG2 THR A  69      88.871  73.066  70.485  1.00  1.00              
ATOM   1029  OG1 THR A  69      90.777  74.555  71.159  1.00  1.00              
ATOM   1030  HG1 THR A  69      90.503  75.102  70.414  1.00  1.00              
ATOM   1031  C   THR A  69      93.479  73.375  70.828  1.00  1.00              
ATOM   1032  O   THR A  69      94.194  74.071  71.560  1.00  1.00              
ATOM   1033  N   GLU A  70      93.616  73.287  69.496  1.00  1.00              
ATOM   1034  H   GLU A  70      92.972  72.669  69.020  1.00  1.00              
ATOM   1035  CA  GLU A  70      94.424  74.121  68.592  1.00  1.00              
ATOM   1036  HA  GLU A  70      94.947  73.473  67.888  1.00  1.00              
ATOM   1037  CB  GLU A  70      93.504  75.069  67.773  1.00  1.00              
ATOM   1038  HB1 GLU A  70      94.156  75.765  67.244  1.00  1.00              
ATOM   1039  HB2 GLU A  70      92.891  75.649  68.465  1.00  1.00              
ATOM   1040  CG  GLU A  70      92.559  74.448  66.732  1.00  1.00              
ATOM   1041  HG1 GLU A  70      91.861  73.782  67.243  1.00  1.00              
ATOM   1042  HG2 GLU A  70      93.146  73.853  66.028  1.00  1.00              
ATOM   1043  CD  GLU A  70      91.780  75.541  65.961  1.00  1.00              
ATOM   1044  OE1 GLU A  70      92.410  76.544  65.549  1.00  1.00              
ATOM   1045  OE2 GLU A  70      90.546  75.392  65.780  1.00  1.00              
ATOM   1046  C   GLU A  70      95.513  74.998  69.249  1.00  1.00              
ATOM   1047  O   GLU A  70      96.716  74.760  69.130  1.00  1.00              
ATOM   1048  N   GLU A  71      95.056  76.060  69.908  1.00  1.00              
ATOM   1049  H   GLU A  71      94.058  76.092  70.043  1.00  1.00              
ATOM   1050  CA  GLU A  71      95.817  77.190  70.404  1.00  1.00              
ATOM   1051  HA  GLU A  71      96.423  77.554  69.576  1.00  1.00              
ATOM   1052  CB  GLU A  71      94.832  78.311  70.770  1.00  1.00              
ATOM   1053  HB1 GLU A  71      94.380  78.695  69.854  1.00  1.00              
ATOM   1054  HB2 GLU A  71      95.390  79.121  71.233  1.00  1.00              
ATOM   1055  CG  GLU A  71      93.707  77.843  71.711  1.00  1.00              
ATOM   1056  HG1 GLU A  71      94.140  77.247  72.516  1.00  1.00              
ATOM   1057  HG2 GLU A  71      93.007  77.211  71.161  1.00  1.00              
ATOM   1058  CD  GLU A  71      92.937  78.996  72.348  1.00  1.00              
ATOM   1059  OE1 GLU A  71      93.035  80.158  71.887  1.00  1.00              
ATOM   1060  OE2 GLU A  71      92.298  78.753  73.399  1.00  1.00              
ATOM   1061  C   GLU A  71      96.785  76.910  71.567  1.00  1.00              
ATOM   1062  O   GLU A  71      97.794  77.614  71.714  1.00  1.00              
ATOM   1063  N   LEU A  72      96.500  75.933  72.428  1.00  1.00              
ATOM   1064  H   LEU A  72      95.707  75.323  72.244  1.00  1.00              
ATOM   1065  CA  LEU A  72      97.189  75.866  73.723  1.00  1.00              
ATOM   1066  HA  LEU A  72      98.094  76.470  73.672  1.00  1.00              
ATOM   1067  CB  LEU A  72      96.344  76.571  74.810  1.00  1.00              
ATOM   1068  HB1 LEU A  72      95.296  76.484  74.548  1.00  1.00              
ATOM   1069  HB2 LEU A  72      96.581  77.635  74.760  1.00  1.00              
ATOM   1070  CG  LEU A  72      96.490  76.109  76.272  1.00  1.00              
ATOM   1071  HG  LEU A  72      96.097  75.101  76.354  1.00  1.00              
ATOM   1072  CD1 LEU A  72      97.906  76.152  76.846  1.00  1.00              
ATOM   1073 1HD1 LEU A  72      98.255  77.179  76.897  1.00  1.00              
ATOM   1074 2HD1 LEU A  72      97.892  75.737  77.854  1.00  1.00              
ATOM   1075 3HD1 LEU A  72      98.590  75.551  76.254  1.00  1.00              
ATOM   1076  CD2 LEU A  72      95.660  77.035  77.165  1.00  1.00              
ATOM   1077 1HD2 LEU A  72      94.636  77.081  76.807  1.00  1.00              
ATOM   1078 2HD2 LEU A  72      95.644  76.640  78.182  1.00  1.00              
ATOM   1079 3HD2 LEU A  72      96.087  78.036  77.178  1.00  1.00              
ATOM   1080  C   LEU A  72      97.715  74.477  74.015  1.00  1.00              
ATOM   1081  O   LEU A  72      96.978  73.588  74.455  1.00  1.00              
ATOM   1082  N   LYS A  73      99.021  74.300  73.730  1.00  1.00              
ATOM   1083  H   LYS A  73      99.596  75.096  73.465  1.00  1.00              
ATOM   1084  CA  LYS A  73      99.578  72.943  73.750  1.00  1.00              
ATOM   1085  HA  LYS A  73      98.969  72.371  74.452  1.00  1.00              
ATOM   1086  CB  LYS A  73      99.371  72.243  72.385  1.00  1.00              
ATOM   1087  HB1 LYS A  73      98.467  72.643  71.919  1.00  1.00              
ATOM   1088  HB2 LYS A  73      99.173  71.191  72.573  1.00  1.00              
ATOM   1089  CG  LYS A  73     100.510  72.333  71.366  1.00  1.00              
ATOM   1090  HG1 LYS A  73     100.906  73.347  71.387  1.00  1.00              
ATOM   1091  HG2 LYS A  73     100.110  72.157  70.366  1.00  1.00              
ATOM   1092  CD  LYS A  73     101.586  71.261  71.652  1.00  1.00              
ATOM   1093  HD1 LYS A  73     101.276  70.332  71.169  1.00  1.00              
ATOM   1094  HD2 LYS A  73     101.650  71.049  72.717  1.00  1.00              
ATOM   1095  CE  LYS A  73     102.987  71.621  71.156  1.00  1.00              
ATOM   1096  HE1 LYS A  73     102.999  71.521  70.067  1.00  1.00              
ATOM   1097  HE2 LYS A  73     103.688  70.886  71.562  1.00  1.00              
ATOM   1098  NZ  LYS A  73     103.386  72.994  71.562  1.00  1.00              
ATOM   1099  HZ1 LYS A  73     103.110  73.175  72.526  1.00  1.00              
ATOM   1100  HZ2 LYS A  73     104.381  73.145  71.449  1.00  1.00              
ATOM   1101  HZ3 LYS A  73     102.885  73.671  71.003  1.00  1.00              
ATOM   1102  C   LYS A  73     100.976  72.921  74.362  1.00  1.00              
ATOM   1103  O   LYS A  73     101.929  73.544  73.876  1.00  1.00              
ATOM   1104  N   VAL A  74     101.107  72.132  75.419  1.00  1.00              
ATOM   1105  H   VAL A  74     100.290  71.638  75.768  1.00  1.00              
ATOM   1106  CA  VAL A  74     102.326  72.021  76.203  1.00  1.00              
ATOM   1107  HA  VAL A  74     102.912  72.928  76.066  1.00  1.00              
ATOM   1108  CB  VAL A  74     101.980  71.946  77.710  1.00  1.00              
ATOM   1109  HB  VAL A  74     101.188  71.218  77.869  1.00  1.00              
ATOM   1110  CG1 VAL A  74     103.159  71.521  78.596  1.00  1.00              
ATOM   1111 1HG1 VAL A  74     104.061  72.077  78.352  1.00  1.00              
ATOM   1112 2HG1 VAL A  74     102.916  71.678  79.648  1.00  1.00              
ATOM   1113 3HG1 VAL A  74     103.354  70.460  78.456  1.00  1.00              
ATOM   1114  CG2 VAL A  74     101.479  73.315  78.197  1.00  1.00              
ATOM   1115 1HG2 VAL A  74     101.139  73.238  79.230  1.00  1.00              
ATOM   1116 2HG2 VAL A  74     102.262  74.063  78.138  1.00  1.00              
ATOM   1117 3HG2 VAL A  74     100.642  73.652  77.587  1.00  1.00              
ATOM   1118  C   VAL A  74     103.200  70.850  75.750  1.00  1.00              
ATOM   1119  O   VAL A  74     102.753  69.708  75.743  1.00  1.00              
ATOM   1120  N   LEU A  75     104.480  71.104  75.430  1.00  1.00              
ATOM   1121  H   LEU A  75     104.807  72.062  75.385  1.00  1.00              
ATOM   1122  CA  LEU A  75     105.496  70.043  75.432  1.00  1.00              
ATOM   1123  HA  LEU A  75     105.095  69.207  74.851  1.00  1.00              
ATOM   1124  CB  LEU A  75     106.832  70.418  74.752  1.00  1.00              
ATOM   1125  HB1 LEU A  75     107.557  69.656  75.043  1.00  1.00              
ATOM   1126  HB2 LEU A  75     107.196  71.355  75.142  1.00  1.00              
ATOM   1127  CG  LEU A  75     106.848  70.481  73.216  1.00  1.00              
ATOM   1128  HG  LEU A  75     106.363  69.590  72.818  1.00  1.00              
ATOM   1129  CD1 LEU A  75     106.147  71.717  72.655  1.00  1.00              
ATOM   1130 1HD1 LEU A  75     106.753  72.601  72.855  1.00  1.00              
ATOM   1131 2HD1 LEU A  75     106.021  71.624  71.585  1.00  1.00              
ATOM   1132 3HD1 LEU A  75     105.179  71.834  73.122  1.00  1.00              
ATOM   1133  CD2 LEU A  75     108.298  70.519  72.725  1.00  1.00              
ATOM   1134 1HD2 LEU A  75     108.796  69.579  72.966  1.00  1.00              
ATOM   1135 2HD2 LEU A  75     108.336  70.672  71.650  1.00  1.00              
ATOM   1136 3HD2 LEU A  75     108.838  71.334  73.207  1.00  1.00              
ATOM   1137  C   LEU A  75     105.733  69.572  76.845  1.00  1.00              
ATOM   1138  O   LEU A  75     106.348  70.266  77.666  1.00  1.00              
ATOM   1139  N   CYS A  76     105.131  68.398  76.996  1.00  1.00              
ATOM   1140  H   CYS A  76     104.757  68.025  76.135  1.00  1.00              
ATOM   1141  CA  CYS A  76     104.632  67.661  78.130  1.00  1.00              
ATOM   1142  HA  CYS A  76     104.157  68.339  78.837  1.00  1.00              
ATOM   1143  CB  CYS A  76     103.581  66.695  77.553  1.00  1.00              
ATOM   1144  HB1 CYS A  76     102.748  67.275  77.162  1.00  1.00              
ATOM   1145  HB2 CYS A  76     103.215  66.034  78.343  1.00  1.00              
ATOM   1146  SG  CYS A  76     104.273  65.701  76.187  1.00  1.00              
ATOM   1147  HG  CYS A  76     103.247  64.847  76.088  1.00  1.00              
ATOM   1148  C   CYS A  76     105.760  66.891  78.903  1.00  1.00              
ATOM   1149  O   CYS A  76     105.507  65.784  79.365  1.00  1.00              
ATOM   1150  N   TYR A  77     107.002  67.413  79.016  1.00  1.00              
ATOM   1151  H   TYR A  77     107.122  68.356  78.671  1.00  1.00              
ATOM   1152  CA  TYR A  77     108.208  66.719  79.578  1.00  1.00              
ATOM   1153  HA  TYR A  77     109.065  67.360  79.368  1.00  1.00              
ATOM   1154  CB  TYR A  77     108.113  66.624  81.117  1.00  1.00              
ATOM   1155  HB1 TYR A  77     107.161  66.154  81.369  1.00  1.00              
ATOM   1156  HB2 TYR A  77     108.093  67.636  81.523  1.00  1.00              
ATOM   1157  CG  TYR A  77     109.213  65.849  81.838  1.00  1.00              
ATOM   1158  CD1 TYR A  77     110.522  65.769  81.321  1.00  1.00              
ATOM   1159  HD1 TYR A  77     110.771  66.261  80.400  1.00  1.00              
ATOM   1160  CE1 TYR A  77     111.510  65.014  81.978  1.00  1.00              
ATOM   1161  HE1 TYR A  77     112.507  64.938  81.576  1.00  1.00              
ATOM   1162  CZ  TYR A  77     111.189  64.318  83.158  1.00  1.00              
ATOM   1163  OH  TYR A  77     112.133  63.552  83.763  1.00  1.00              
ATOM   1164  HH  TYR A  77     111.780  63.073  84.514  1.00  1.00              
ATOM   1165  CE2 TYR A  77     109.883  64.397  83.688  1.00  1.00              
ATOM   1166  HE2 TYR A  77     109.627  63.857  84.586  1.00  1.00              
ATOM   1167  CD2 TYR A  77     108.902  65.163  83.029  1.00  1.00              
ATOM   1168  HD2 TYR A  77     107.895  65.199  83.421  1.00  1.00              
ATOM   1169  C   TYR A  77     108.501  65.384  78.879  1.00  1.00              
ATOM   1170  O   TYR A  77     108.365  64.291  79.422  1.00  1.00              
ATOM   1171  N   LYS A  78     108.977  65.491  77.636  1.00  1.00              
ATOM   1172  H   LYS A  78     109.056  66.417  77.242  1.00  1.00              
ATOM   1173  CA  LYS A  78     109.602  64.385  76.909  1.00  1.00              
ATOM   1174  HA  LYS A  78     109.751  63.552  77.598  1.00  1.00              
ATOM   1175  CB  LYS A  78     108.669  63.919  75.784  1.00  1.00              
ATOM   1176  HB1 LYS A  78     108.607  64.686  75.010  1.00  1.00              
ATOM   1177  HB2 LYS A  78     107.672  63.763  76.203  1.00  1.00              
ATOM   1178  CG  LYS A  78     109.161  62.598  75.179  1.00  1.00              
ATOM   1179  HG1 LYS A  78     109.299  61.869  75.979  1.00  1.00              
ATOM   1180  HG2 LYS A  78     110.116  62.758  74.678  1.00  1.00              
ATOM   1181  CD  LYS A  78     108.149  62.045  74.172  1.00  1.00              
ATOM   1182  HD1 LYS A  78     108.047  62.746  73.342  1.00  1.00              
ATOM   1183  HD2 LYS A  78     107.182  61.928  74.667  1.00  1.00              
ATOM   1184  CE  LYS A  78     108.635  60.685  73.660  1.00  1.00              
ATOM   1185  HE1 LYS A  78     108.798  60.030  74.522  1.00  1.00              
ATOM   1186  HE2 LYS A  78     109.600  60.826  73.161  1.00  1.00              
ATOM   1187  NZ  LYS A  78     107.651  60.075  72.733  1.00  1.00              
ATOM   1188  HZ1 LYS A  78     107.960  59.158  72.434  1.00  1.00              
ATOM   1189  HZ2 LYS A  78     106.756  59.967  73.194  1.00  1.00              
ATOM   1190  HZ3 LYS A  78     107.529  60.663  71.918  1.00  1.00              
ATOM   1191  C   LYS A  78     110.966  64.859  76.422  1.00  1.00              
ATOM   1192  O   LYS A  78     111.075  65.900  75.766  1.00  1.00              
ATOM   1193  N   MET A  79     112.011  64.109  76.771  1.00  1.00              
ATOM   1194  H   MET A  79     111.853  63.289  77.332  1.00  1.00              
ATOM   1195  CA  MET A  79     113.350  64.350  76.240  1.00  1.00              
ATOM   1196  HA  MET A  79     113.625  65.363  76.532  1.00  1.00              
ATOM   1197  CB  MET A  79     114.367  63.378  76.857  1.00  1.00              
ATOM   1198  HB1 MET A  79     114.125  62.355  76.565  1.00  1.00              
ATOM   1199  HB2 MET A  79     114.312  63.450  77.944  1.00  1.00              
ATOM   1200  CG  MET A  79     115.802  63.701  76.416  1.00  1.00              
ATOM   1201  HG1 MET A  79     115.902  63.441  75.362  1.00  1.00              
ATOM   1202  HG2 MET A  79     116.489  63.064  76.975  1.00  1.00              
ATOM   1203  SD  MET A  79     116.322  65.433  76.614  1.00  1.00              
ATOM   1204  CE  MET A  79     116.437  65.564  78.421  1.00  1.00              
ATOM   1205  HE1 MET A  79     116.780  66.563  78.692  1.00  1.00              
ATOM   1206  HE2 MET A  79     115.462  65.387  78.874  1.00  1.00              
ATOM   1207  HE3 MET A  79     117.152  64.832  78.797  1.00  1.00              
ATOM   1208  C   MET A  79     113.313  64.290  74.707  1.00  1.00              
ATOM   1209  O   MET A  79     112.692  63.394  74.131  1.00  1.00              
ATOM   1210  N   GLY A  80     113.902  65.286  74.042  1.00  1.00              
ATOM   1211  H   GLY A  80     114.448  65.971  74.549  1.00  1.00              
ATOM   1212  CA  GLY A  80     113.569  65.572  72.648  1.00  1.00              
ATOM   1213  HA1 GLY A  80     112.550  65.957  72.595  1.00  1.00              
ATOM   1214  HA2 GLY A  80     113.607  64.648  72.069  1.00  1.00              
ATOM   1215  C   GLY A  80     114.498  66.596  71.999  1.00  1.00              
ATOM   1216  O   GLY A  80     114.318  67.788  72.210  1.00  1.00              
ATOM   1217  N   PHE A  81     115.472  66.120  71.221  1.00  1.00              
ATOM   1218  H   PHE A  81     115.525  65.125  71.083  1.00  1.00              
ATOM   1219  CA  PHE A  81     116.599  66.910  70.712  1.00  1.00              
ATOM   1220  HA  PHE A  81     116.913  67.577  71.517  1.00  1.00              
ATOM   1221  CB  PHE A  81     117.773  65.949  70.423  1.00  1.00              
ATOM   1222  HB1 PHE A  81     117.505  65.319  69.573  1.00  1.00              
ATOM   1223  HB2 PHE A  81     117.906  65.294  71.286  1.00  1.00              
ATOM   1224  CG  PHE A  81     119.119  66.612  70.151  1.00  1.00              
ATOM   1225  CD1 PHE A  81     119.738  67.390  71.148  1.00  1.00              
ATOM   1226  HD1 PHE A  81     119.265  67.498  72.110  1.00  1.00              
ATOM   1227  CE1 PHE A  81     120.954  68.048  70.887  1.00  1.00              
ATOM   1228  HE1 PHE A  81     121.414  68.667  71.644  1.00  1.00              
ATOM   1229  CZ  PHE A  81     121.566  67.921  69.629  1.00  1.00              
ATOM   1230  HZ  PHE A  81     122.493  68.441  69.428  1.00  1.00              
ATOM   1231  CE2 PHE A  81     120.961  67.134  68.633  1.00  1.00              
ATOM   1232  HE2 PHE A  81     121.424  67.047  67.660  1.00  1.00              
ATOM   1233  CD2 PHE A  81     119.740  66.482  68.892  1.00  1.00              
ATOM   1234  HD2 PHE A  81     119.264  65.907  68.112  1.00  1.00              
ATOM   1235  C   PHE A  81     116.294  67.844  69.513  1.00  1.00              
ATOM   1236  O   PHE A  81     117.200  68.336  68.843  1.00  1.00              
ATOM   1237  N   TYR A  82     115.022  68.095  69.210  1.00  1.00              
ATOM   1238  H   TYR A  82     114.302  67.714  69.805  1.00  1.00              
ATOM   1239  CA  TYR A  82     114.620  69.200  68.338  1.00  1.00              
ATOM   1240  HA  TYR A  82     115.298  70.039  68.501  1.00  1.00              
ATOM   1241  CB  TYR A  82     114.680  68.795  66.852  1.00  1.00              
ATOM   1242  HB1 TYR A  82     113.739  68.328  66.558  1.00  1.00              
ATOM   1243  HB2 TYR A  82     115.465  68.050  66.712  1.00  1.00              
ATOM   1244  CG  TYR A  82     114.979  69.969  65.933  1.00  1.00              
ATOM   1245  CD1 TYR A  82     116.300  70.202  65.507  1.00  1.00              
ATOM   1246  HD1 TYR A  82     117.087  69.519  65.801  1.00  1.00              
ATOM   1247  CE1 TYR A  82     116.603  71.341  64.735  1.00  1.00              
ATOM   1248  HE1 TYR A  82     117.617  71.539  64.424  1.00  1.00              
ATOM   1249  CZ  TYR A  82     115.589  72.265  64.404  1.00  1.00              
ATOM   1250  OH  TYR A  82     115.907  73.395  63.721  1.00  1.00              
ATOM   1251  HH  TYR A  82     115.167  74.006  63.634  1.00  1.00              
ATOM   1252  CE2 TYR A  82     114.261  72.022  64.816  1.00  1.00              
ATOM   1253  HE2 TYR A  82     113.478  72.724  64.570  1.00  1.00              
ATOM   1254  CD2 TYR A  82     113.959  70.865  65.557  1.00  1.00              
ATOM   1255  HD2 TYR A  82     112.939  70.681  65.858  1.00  1.00              
ATOM   1256  C   TYR A  82     113.202  69.640  68.734  1.00  1.00              
ATOM   1257  O   TYR A  82     112.402  68.824  69.205  1.00  1.00              
ATOM   1258  N   THR A  83     112.877  70.921  68.554  1.00  1.00              
ATOM   1259  H   THR A  83     113.573  71.559  68.194  1.00  1.00              
ATOM   1260  CA  THR A  83     111.520  71.446  68.782  1.00  1.00              
ATOM   1261  HA  THR A  83     111.278  71.326  69.837  1.00  1.00              
ATOM   1262  CB  THR A  83     111.482  72.949  68.454  1.00  1.00              
ATOM   1263  HB  THR A  83     111.847  73.115  67.440  1.00  1.00              
ATOM   1264  CG2 THR A  83     110.100  73.590  68.605  1.00  1.00              
ATOM   1265 1HG2 THR A  83     110.181  74.665  68.447  1.00  1.00              
ATOM   1266 2HG2 THR A  83     109.412  73.193  67.858  1.00  1.00              
ATOM   1267 3HG2 THR A  83     109.711  73.408  69.606  1.00  1.00              
ATOM   1268  OG1 THR A  83     112.326  73.604  69.372  1.00  1.00              
ATOM   1269  HG1 THR A  83     112.374  74.531  69.108  1.00  1.00              
ATOM   1270  C   THR A  83     110.479  70.710  67.958  1.00  1.00              
ATOM   1271  O   THR A  83     110.704  70.449  66.782  1.00  1.00              
ATOM   1272  N   VAL A  84     109.335  70.373  68.559  1.00  1.00              
ATOM   1273  H   VAL A  84     109.219  70.589  69.535  1.00  1.00              
ATOM   1274  CA  VAL A  84     108.296  69.606  67.858  1.00  1.00              
ATOM   1275  HA  VAL A  84     108.827  68.761  67.424  1.00  1.00              
ATOM   1276  CB  VAL A  84     107.272  68.950  68.802  1.00  1.00              
ATOM   1277  HB  VAL A  84     106.648  68.288  68.205  1.00  1.00              
ATOM   1278  CG1 VAL A  84     107.971  68.062  69.845  1.00  1.00              
ATOM   1279 1HG1 VAL A  84     107.227  67.528  70.435  1.00  1.00              
ATOM   1280 2HG1 VAL A  84     108.598  67.332  69.332  1.00  1.00              
ATOM   1281 3HG1 VAL A  84     108.598  68.657  70.505  1.00  1.00              
ATOM   1282  CG2 VAL A  84     106.365  69.951  69.515  1.00  1.00              
ATOM   1283 1HG2 VAL A  84     105.849  69.475  70.347  1.00  1.00              
ATOM   1284 2HG2 VAL A  84     106.966  70.790  69.854  1.00  1.00              
ATOM   1285 3HG2 VAL A  84     105.623  70.330  68.815  1.00  1.00              
ATOM   1286  C   VAL A  84     107.679  70.379  66.701  1.00  1.00              
ATOM   1287  O   VAL A  84     107.046  71.390  66.970  1.00  1.00              
ATOM   1288  N   PRO A  85     107.835  69.934  65.437  1.00  1.00              
ATOM   1289  CD  PRO A  85     108.652  68.813  64.968  1.00  1.00              
ATOM   1290  HD1 PRO A  85     108.267  67.864  65.341  1.00  1.00              
ATOM   1291  HD2 PRO A  85     109.686  68.938  65.279  1.00  1.00              
ATOM   1292  CG  PRO A  85     108.596  68.841  63.439  1.00  1.00              
ATOM   1293  HG1 PRO A  85     107.821  68.161  63.084  1.00  1.00              
ATOM   1294  HG2 PRO A  85     109.560  68.588  62.997  1.00  1.00              
ATOM   1295  CB  PRO A  85     108.200  70.286  63.139  1.00  1.00              
ATOM   1296  HB1 PRO A  85     107.739  70.389  62.155  1.00  1.00              
ATOM   1297  HB2 PRO A  85     109.075  70.933  63.215  1.00  1.00              
ATOM   1298  CA  PRO A  85     107.232  70.597  64.283  1.00  1.00              
ATOM   1299  HA  PRO A  85     107.171  71.676  64.431  1.00  1.00              
ATOM   1300  C   PRO A  85     105.826  70.063  63.953  1.00  1.00              
ATOM   1301  O   PRO A  85     105.223  70.457  62.963  1.00  1.00              
ATOM   1302  N   SER A  86     105.345  69.079  64.722  1.00  1.00              
ATOM   1303  H   SER A  86     105.932  68.769  65.478  1.00  1.00              
ATOM   1304  CA  SER A  86     104.370  68.089  64.251  1.00  1.00              
ATOM   1305  HA  SER A  86     104.097  68.339  63.224  1.00  1.00              
ATOM   1306  CB  SER A  86     105.037  66.711  64.184  1.00  1.00              
ATOM   1307  HB1 SER A  86     105.609  66.656  63.257  1.00  1.00              
ATOM   1308  HB2 SER A  86     104.276  65.930  64.167  1.00  1.00              
ATOM   1309  OG  SER A  86     105.933  66.505  65.270  1.00  1.00              
ATOM   1310  HG  SER A  86     106.399  65.679  65.109  1.00  1.00              
ATOM   1311  C   SER A  86     103.034  68.055  65.005  1.00  1.00              
ATOM   1312  O   SER A  86     102.015  67.835  64.359  1.00  1.00              
ATOM   1313  N   PRO A  87     102.963  68.341  66.319  1.00  1.00              
ATOM   1314  CD  PRO A  87     103.985  68.046  67.311  1.00  1.00              
ATOM   1315  HD1 PRO A  87     104.769  68.798  67.275  1.00  1.00              
ATOM   1316  HD2 PRO A  87     104.390  67.049  67.142  1.00  1.00              
ATOM   1317  CG  PRO A  87     103.289  68.072  68.676  1.00  1.00              
ATOM   1318  HG1 PRO A  87     103.498  69.015  69.181  1.00  1.00              
ATOM   1319  HG2 PRO A  87     103.599  67.232  69.299  1.00  1.00              
ATOM   1320  CB  PRO A  87     101.802  67.986  68.319  1.00  1.00              
ATOM   1321  HB1 PRO A  87     101.163  68.408  69.096  1.00  1.00              
ATOM   1322  HB2 PRO A  87     101.529  66.946  68.135  1.00  1.00              
ATOM   1323  CA  PRO A  87     101.746  68.768  67.001  1.00  1.00              
ATOM   1324  HA  PRO A  87     100.850  68.499  66.440  1.00  1.00              
ATOM   1325  C   PRO A  87     101.774  70.283  67.212  1.00  1.00              
ATOM   1326  O   PRO A  87     101.644  70.784  68.335  1.00  1.00              
ATOM   1327  N   ILE A  88     102.030  71.004  66.121  1.00  1.00              
ATOM   1328  H   ILE A  88     102.106  70.532  65.226  1.00  1.00              
ATOM   1329  CA  ILE A  88     101.977  72.458  66.076  1.00  1.00              
ATOM   1330  HA  ILE A  88     101.505  72.798  66.991  1.00  1.00              
ATOM   1331  CB  ILE A  88     103.369  73.117  65.985  1.00  1.00              
ATOM   1332  HB  ILE A  88     103.802  72.867  65.014  1.00  1.00              
ATOM   1333  CG2 ILE A  88     103.244  74.647  66.083  1.00  1.00              
ATOM   1334 1HG2 ILE A  88     104.235  75.054  66.217  1.00  1.00              
ATOM   1335 2HG2 ILE A  88     102.877  75.055  65.143  1.00  1.00              
ATOM   1336 3HG2 ILE A  88     102.616  74.954  66.916  1.00  1.00              
ATOM   1337  CG1 ILE A  88     104.373  72.665  67.053  1.00  1.00              
ATOM   1338 1HG1 ILE A  88     105.341  73.075  66.766  1.00  1.00              
ATOM   1339 2HG1 ILE A  88     104.445  71.579  67.042  1.00  1.00              
ATOM   1340  CD1 ILE A  88     104.088  73.140  68.478  1.00  1.00              
ATOM   1341  HD1 ILE A  88     103.049  72.946  68.730  1.00  1.00              
ATOM   1342  HD2 ILE A  88     104.757  72.617  69.159  1.00  1.00              
ATOM   1343  HD3 ILE A  88     104.274  74.207  68.569  1.00  1.00              
ATOM   1344  C   ILE A  88     101.154  72.912  64.879  1.00  1.00              
ATOM   1345  O   ILE A  88     101.201  72.250  63.844  1.00  1.00              
ATOM   1346  N   PRO A  89     100.423  74.036  65.001  1.00  1.00              
ATOM   1347  CD  PRO A  89      99.934  74.616  66.239  1.00  1.00              
ATOM   1348  HD1 PRO A  89     100.198  75.674  66.260  1.00  1.00              
ATOM   1349  HD2 PRO A  89     100.312  74.123  67.132  1.00  1.00              
ATOM   1350  CG  PRO A  89      98.421  74.466  66.179  1.00  1.00              
ATOM   1351  HG1 PRO A  89      97.934  75.317  66.651  1.00  1.00              
ATOM   1352  HG2 PRO A  89      98.118  73.539  66.667  1.00  1.00              
ATOM   1353  CB  PRO A  89      98.122  74.382  64.678  1.00  1.00              
ATOM   1354  HB1 PRO A  89      97.448  75.182  64.371  1.00  1.00              
ATOM   1355  HB2 PRO A  89      97.655  73.421  64.461  1.00  1.00              
ATOM   1356  CA  PRO A  89      99.496  74.453  63.980  1.00  1.00              
ATOM   1357  HA  PRO A  89      99.486  73.740  63.156  1.00  1.00              
ATOM   1358  C   PRO A  89      99.765  75.822  63.344  1.00  1.00              
ATOM   1359  O   PRO A  89      98.855  76.415  62.765  1.00  1.00              
ATOM   1360  N   SER A  90     100.962  76.384  63.534  1.00  1.00              
ATOM   1361  H   SER A  90     101.725  75.781  63.813  1.00  1.00              
ATOM   1362  CA  SER A  90     101.296  77.809  63.371  1.00  1.00              
ATOM   1363  HA  SER A  90     102.300  77.931  63.769  1.00  1.00              
ATOM   1364  CB  SER A  90     101.395  78.210  61.894  1.00  1.00              
ATOM   1365  HB1 SER A  90     101.829  79.209  61.826  1.00  1.00              
ATOM   1366  HB2 SER A  90     100.399  78.227  61.450  1.00  1.00              
ATOM   1367  OG  SER A  90     102.205  77.311  61.170  1.00  1.00              
ATOM   1368  HG  SER A  90     102.975  77.075  61.724  1.00  1.00              
ATOM   1369  C   SER A  90     100.412  78.814  64.140  1.00  1.00              
ATOM   1370  O   SER A  90     100.853  79.941  64.369  1.00  1.00              
ATOM   1371  N   ASN A  91      99.207  78.439  64.603  1.00  1.00              
ATOM   1372  H   ASN A  91      98.846  77.541  64.301  1.00  1.00              
ATOM   1373  CA  ASN A  91      98.299  79.284  65.383  1.00  1.00              
ATOM   1374  HA  ASN A  91      98.629  80.310  65.237  1.00  1.00              
ATOM   1375  CB  ASN A  91      96.854  79.236  64.820  1.00  1.00              
ATOM   1376  HB1 ASN A  91      96.884  79.146  63.734  1.00  1.00              
ATOM   1377  HB2 ASN A  91      96.380  80.188  65.056  1.00  1.00              
ATOM   1378  CG  ASN A  91      95.939  78.141  65.368  1.00  1.00              
ATOM   1379  OD1 ASN A  91      96.389  77.140  65.888  1.00  1.00              
ATOM   1380  ND2 ASN A  91      94.644  78.320  65.252  1.00  1.00              
ATOM   1381 1HD2 ASN A  91      94.264  79.150  64.850  1.00  1.00              
ATOM   1382 2HD2 ASN A  91      94.007  77.555  65.498  1.00  1.00              
ATOM   1383  C   ASN A  91      98.379  79.056  66.905  1.00  1.00              
ATOM   1384  O   ASN A  91      97.652  79.713  67.652  1.00  1.00              
ATOM   1385  N   ALA A  92      99.286  78.184  67.361  1.00  1.00              
ATOM   1386  H   ALA A  92      99.856  77.712  66.678  1.00  1.00              
ATOM   1387  CA  ALA A  92      99.489  77.856  68.768  1.00  1.00              
ATOM   1388  HA  ALA A  92      98.526  77.539  69.165  1.00  1.00              
ATOM   1389  CB  ALA A  92     100.425  76.650  68.916  1.00  1.00              
ATOM   1390  HB1 ALA A  92     100.703  76.536  69.965  1.00  1.00              
ATOM   1391  HB2 ALA A  92      99.895  75.748  68.620  1.00  1.00              
ATOM   1392  HB3 ALA A  92     101.328  76.792  68.320  1.00  1.00              
ATOM   1393  C   ALA A  92      99.956  79.038  69.641  1.00  1.00              
ATOM   1394  O   ALA A  92     101.146  79.245  69.872  1.00  1.00              
ATOM   1395  N   ARG A  93      98.985  79.774  70.183  1.00  1.00              
ATOM   1396  H   ARG A  93      98.045  79.503  69.930  1.00  1.00              
ATOM   1397  CA  ARG A  93      99.146  80.870  71.137  1.00  1.00              
ATOM   1398  HA  ARG A  93      99.688  81.650  70.604  1.00  1.00              
ATOM   1399  CB  ARG A  93      97.758  81.459  71.525  1.00  1.00              
ATOM   1400  HB1 ARG A  93      97.069  81.345  70.685  1.00  1.00              
ATOM   1401  HB2 ARG A  93      97.889  82.529  71.691  1.00  1.00              
ATOM   1402  CG  ARG A  93      97.108  80.868  72.804  1.00  1.00              
ATOM   1403  HG1 ARG A  93      97.748  81.069  73.662  1.00  1.00              
ATOM   1404  HG2 ARG A  93      97.017  79.791  72.694  1.00  1.00              
ATOM   1405  CD  ARG A  93      95.721  81.450  73.130  1.00  1.00              
ATOM   1406  HD1 ARG A  93      95.090  81.329  72.248  1.00  1.00              
ATOM   1407  HD2 ARG A  93      95.821  82.516  73.335  1.00  1.00              
ATOM   1408  NE  ARG A  93      95.101  80.773  74.298  1.00  1.00              
ATOM   1409  HE  ARG A  93      95.636  80.034  74.717  1.00  1.00              
ATOM   1410  CZ  ARG A  93      93.833  80.860  74.693  1.00  1.00              
ATOM   1411  NH1 ARG A  93      92.968  81.654  74.131  1.00  1.00              
ATOM   1412 1HH1 ARG A  93      93.071  81.613  73.117  1.00  1.00              
ATOM   1413 2HH1 ARG A  93      92.019  81.569  74.438  1.00  1.00              
ATOM   1414  NH2 ARG A  93      93.339  80.052  75.585  1.00  1.00              
ATOM   1415 1HH2 ARG A  93      93.946  79.387  76.021  1.00  1.00              
ATOM   1416 2HH2 ARG A  93      92.465  79.651  75.251  1.00  1.00              
ATOM   1417  C   ARG A  93      99.965  80.621  72.387  1.00  1.00              
ATOM   1418  O   ARG A  93     100.374  81.617  72.980  1.00  1.00              
ATOM   1419  N   PHE A  94     100.103  79.372  72.837  1.00  1.00              
ATOM   1420  H   PHE A  94      99.660  78.619  72.326  1.00  1.00              
ATOM   1421  CA  PHE A  94     100.825  79.091  74.084  1.00  1.00              
ATOM   1422  HA  PHE A  94     101.497  79.923  74.306  1.00  1.00              
ATOM   1423  CB  PHE A  94      99.815  78.996  75.228  1.00  1.00              
ATOM   1424  HB1 PHE A  94      99.204  78.105  75.089  1.00  1.00              
ATOM   1425  HB2 PHE A  94      99.148  79.858  75.186  1.00  1.00              
ATOM   1426  CG  PHE A  94     100.466  78.970  76.594  1.00  1.00              
ATOM   1427  CD1 PHE A  94     100.648  80.175  77.296  1.00  1.00              
ATOM   1428  HD1 PHE A  94     100.323  81.108  76.858  1.00  1.00              
ATOM   1429  CE1 PHE A  94     101.255  80.167  78.563  1.00  1.00              
ATOM   1430  HE1 PHE A  94     101.394  81.092  79.104  1.00  1.00              
ATOM   1431  CZ  PHE A  94     101.668  78.951  79.135  1.00  1.00              
ATOM   1432  HZ  PHE A  94     102.122  78.938  80.116  1.00  1.00              
ATOM   1433  CE2 PHE A  94     101.481  77.745  78.437  1.00  1.00              
ATOM   1434  HE2 PHE A  94     101.777  76.811  78.891  1.00  1.00              
ATOM   1435  CD2 PHE A  94     100.896  77.756  77.160  1.00  1.00              
ATOM   1436  HD2 PHE A  94     100.753  76.828  76.625  1.00  1.00              
ATOM   1437  C   PHE A  94     101.667  77.831  73.971  1.00  1.00              
ATOM   1438  O   PHE A  94     101.119  76.711  73.832  1.00  1.00              
ATOM   1439  N   ILE A  95     102.998  78.040  74.074  1.00  1.00              
ATOM   1440  H   ILE A  95     103.356  78.968  74.289  1.00  1.00              
ATOM   1441  CA  ILE A  95     103.931  76.891  74.008  1.00  1.00              
ATOM   1442  HA  ILE A  95     103.324  75.994  74.131  1.00  1.00              
ATOM   1443  CB  ILE A  95     104.602  76.687  72.633  1.00  1.00              
ATOM   1444  HB  ILE A  95     105.129  75.734  72.710  1.00  1.00              
ATOM   1445  CG2 ILE A  95     103.547  76.512  71.526  1.00  1.00              
ATOM   1446 1HG2 ILE A  95     104.026  76.195  70.600  1.00  1.00              
ATOM   1447 2HG2 ILE A  95     102.794  75.786  71.829  1.00  1.00              
ATOM   1448 3HG2 ILE A  95     103.041  77.463  71.341  1.00  1.00              
ATOM   1449  CG1 ILE A  95     105.624  77.762  72.213  1.00  1.00              
ATOM   1450 1HG1 ILE A  95     105.855  78.431  73.037  1.00  1.00              
ATOM   1451 2HG1 ILE A  95     105.208  78.376  71.425  1.00  1.00              
ATOM   1452  CD1 ILE A  95     106.918  77.129  71.691  1.00  1.00              
ATOM   1453  HD1 ILE A  95     107.559  77.904  71.270  1.00  1.00              
ATOM   1454  HD2 ILE A  95     107.442  76.631  72.508  1.00  1.00              
ATOM   1455  HD3 ILE A  95     106.694  76.398  70.914  1.00  1.00              
ATOM   1456  C   ILE A  95     104.948  76.828  75.174  1.00  1.00              
ATOM   1457  O   ILE A  95     105.891  77.614  75.356  1.00  1.00              
ATOM   1458  N   CYS A  96     104.779  75.757  75.950  1.00  1.00              
ATOM   1459  H   CYS A  96     103.959  75.204  75.768  1.00  1.00              
ATOM   1460  CA  CYS A  96     105.818  75.180  76.804  1.00  1.00              
ATOM   1461  HA  CYS A  96     106.629  75.903  76.948  1.00  1.00              
ATOM   1462  CB  CYS A  96     105.226  74.873  78.188  1.00  1.00              
ATOM   1463  HB1 CYS A  96     105.986  74.429  78.835  1.00  1.00              
ATOM   1464  HB2 CYS A  96     104.404  74.174  78.085  1.00  1.00              
ATOM   1465  SG  CYS A  96     104.621  76.385  78.988  1.00  1.00              
ATOM   1466  HG  CYS A  96     103.955  76.909  77.950  1.00  1.00              
ATOM   1467  C   CYS A  96     106.452  73.931  76.141  1.00  1.00              
ATOM   1468  O   CYS A  96     106.064  73.605  75.023  1.00  1.00              
ATOM   1469  N   MET A  97     107.393  73.231  76.804  1.00  1.00              
ATOM   1470  H   MET A  97     107.285  73.206  77.809  1.00  1.00              
ATOM   1471  CA  MET A  97     108.838  73.134  76.414  1.00  1.00              
ATOM   1472  HA  MET A  97     109.056  72.115  76.120  1.00  1.00              
ATOM   1473  CB  MET A  97     109.224  74.071  75.255  1.00  1.00              
ATOM   1474  HB1 MET A  97     109.050  75.110  75.537  1.00  1.00              
ATOM   1475  HB2 MET A  97     108.615  73.836  74.382  1.00  1.00              
ATOM   1476  CG  MET A  97     110.693  73.896  74.855  1.00  1.00              
ATOM   1477  HG1 MET A  97     110.871  72.846  74.619  1.00  1.00              
ATOM   1478  HG2 MET A  97     111.338  74.181  75.688  1.00  1.00              
ATOM   1479  SD  MET A  97     111.141  74.889  73.413  1.00  1.00              
ATOM   1480  CE  MET A  97     112.766  74.175  73.033  1.00  1.00              
ATOM   1481  HE1 MET A  97     113.196  74.697  72.177  1.00  1.00              
ATOM   1482  HE2 MET A  97     113.431  74.283  73.890  1.00  1.00              
ATOM   1483  HE3 MET A  97     112.662  73.118  72.788  1.00  1.00              
ATOM   1484  C   MET A  97     109.609  73.457  77.702  1.00  1.00              
ATOM   1485  O   MET A  97     109.455  74.554  78.248  1.00  1.00              
ATOM   1486  N   SER A  98     110.280  72.438  78.246  1.00  1.00              
ATOM   1487  H   SER A  98     110.392  71.602  77.696  1.00  1.00              
ATOM   1488  CA  SER A  98     110.596  72.328  79.676  1.00  1.00              
ATOM   1489  HA  SER A  98     110.837  73.314  80.067  1.00  1.00              
ATOM   1490  CB  SER A  98     109.346  71.810  80.420  1.00  1.00              
ATOM   1491  HB1 SER A  98     109.591  71.560  81.452  1.00  1.00              
ATOM   1492  HB2 SER A  98     108.958  70.920  79.921  1.00  1.00              
ATOM   1493  OG  SER A  98     108.351  72.814  80.455  1.00  1.00              
ATOM   1494  HG  SER A  98     108.661  73.467  81.103  1.00  1.00              
ATOM   1495  C   SER A  98     111.847  71.468  79.911  1.00  1.00              
ATOM   1496  O   SER A  98     112.807  71.595  79.153  1.00  1.00              
ATOM   1497  N   PHE A  99     111.836  70.584  80.917  1.00  1.00              
ATOM   1498  H   PHE A  99     111.070  70.615  81.569  1.00  1.00              
ATOM   1499  CA  PHE A  99     112.790  69.484  81.076  1.00  1.00              
ATOM   1500  HA  PHE A  99     113.762  69.922  81.317  1.00  1.00              
ATOM   1501  CB  PHE A  99     112.383  68.613  82.272  1.00  1.00              
ATOM   1502  HB1 PHE A  99     112.980  67.700  82.258  1.00  1.00              
ATOM   1503  HB2 PHE A  99     111.336  68.322  82.170  1.00  1.00              
ATOM   1504  CG  PHE A  99     112.591  69.296  83.612  1.00  1.00              
ATOM   1505  CD1 PHE A  99     111.549  70.032  84.212  1.00  1.00              
ATOM   1506  HD1 PHE A  99     110.581  70.091  83.736  1.00  1.00              
ATOM   1507  CE1 PHE A  99     111.761  70.682  85.441  1.00  1.00              
ATOM   1508  HE1 PHE A  99     110.957  71.238  85.900  1.00  1.00              
ATOM   1509  CZ  PHE A  99     113.008  70.587  86.084  1.00  1.00              
ATOM   1510  HZ  PHE A  99     113.163  71.068  87.041  1.00  1.00              
ATOM   1511  CE2 PHE A  99     114.047  69.846  85.493  1.00  1.00              
ATOM   1512  HE2 PHE A  99     115.002  69.756  85.992  1.00  1.00              
ATOM   1513  CD2 PHE A  99     113.839  69.208  84.257  1.00  1.00              
ATOM   1514  HD2 PHE A  99     114.642  68.641  83.807  1.00  1.00              
ATOM   1515  C   PHE A  99     112.962  68.686  79.782  1.00  1.00              
ATOM   1516  O   PHE A  99     112.106  67.900  79.379  1.00  1.00              
ATOM   1517  N   ASN A 100     114.060  68.984  79.099  1.00  1.00              
ATOM   1518  H   ASN A 100     114.692  69.656  79.520  1.00  1.00              
ATOM   1519  CA  ASN A 100     114.357  68.710  77.701  1.00  1.00              
ATOM   1520  HA  ASN A 100     114.407  67.632  77.552  1.00  1.00              
ATOM   1521  CB  ASN A 100     113.184  69.266  76.854  1.00  1.00              
ATOM   1522  HB1 ASN A 100     112.961  70.281  77.150  1.00  1.00              
ATOM   1523  HB2 ASN A 100     112.290  68.675  77.042  1.00  1.00              
ATOM   1524  CG  ASN A 100     113.407  69.288  75.370  1.00  1.00              
ATOM   1525  OD1 ASN A 100     113.991  70.214  74.844  1.00  1.00              
ATOM   1526  ND2 ASN A 100     112.938  68.296  74.662  1.00  1.00              
ATOM   1527 1HD2 ASN A 100     112.366  67.574  75.076  1.00  1.00              
ATOM   1528 2HD2 ASN A 100     113.145  68.344  73.669  1.00  1.00              
ATOM   1529  C   ASN A 100     115.767  69.272  77.423  1.00  1.00              
ATOM   1530  O   ASN A 100     116.378  69.849  78.323  1.00  1.00              
ATOM   1531  N   PHE A 101     116.340  69.034  76.246  1.00  1.00              
ATOM   1532  H   PHE A 101     115.798  68.640  75.492  1.00  1.00              
ATOM   1533  CA  PHE A 101     117.717  69.424  75.949  1.00  1.00              
ATOM   1534  HA  PHE A 101     117.962  70.346  76.484  1.00  1.00              
ATOM   1535  CB  PHE A 101     118.667  68.311  76.434  1.00  1.00              
ATOM   1536  HB1 PHE A 101     118.431  67.391  75.899  1.00  1.00              
ATOM   1537  HB2 PHE A 101     118.471  68.125  77.491  1.00  1.00              
ATOM   1538  CG  PHE A 101     120.154  68.584  76.269  1.00  1.00              
ATOM   1539  CD1 PHE A 101     120.926  69.010  77.367  1.00  1.00              
ATOM   1540  HD1 PHE A 101     120.452  69.191  78.322  1.00  1.00              
ATOM   1541  CE1 PHE A 101     122.318  69.176  77.233  1.00  1.00              
ATOM   1542  HE1 PHE A 101     122.912  69.480  78.084  1.00  1.00              
ATOM   1543  CZ  PHE A 101     122.942  68.926  75.998  1.00  1.00              
ATOM   1544  HZ  PHE A 101     124.013  69.038  75.898  1.00  1.00              
ATOM   1545  CE2 PHE A 101     122.172  68.513  74.896  1.00  1.00              
ATOM   1546  HE2 PHE A 101     122.648  68.304  73.947  1.00  1.00              
ATOM   1547  CD2 PHE A 101     120.785  68.335  75.035  1.00  1.00              
ATOM   1548  HD2 PHE A 101     120.203  67.978  74.198  1.00  1.00              
ATOM   1549  C   PHE A 101     117.880  69.686  74.452  1.00  1.00              
ATOM   1550  O   PHE A 101     117.776  68.760  73.647  1.00  1.00              
ATOM   1551  N   PHE A 102     118.149  70.937  74.085  1.00  1.00              
ATOM   1552  H   PHE A 102     118.069  71.653  74.803  1.00  1.00              
ATOM   1553  CA  PHE A 102     118.313  71.375  72.693  1.00  1.00              
ATOM   1554  HA  PHE A 102     118.610  70.515  72.093  1.00  1.00              
ATOM   1555  CB  PHE A 102     116.939  71.871  72.192  1.00  1.00              
ATOM   1556  HB1 PHE A 102     116.659  72.743  72.785  1.00  1.00              
ATOM   1557  HB2 PHE A 102     116.201  71.093  72.396  1.00  1.00              
ATOM   1558  CG  PHE A 102     116.810  72.223  70.716  1.00  1.00              
ATOM   1559  CD1 PHE A 102     117.497  71.496  69.722  1.00  1.00              
ATOM   1560  HD1 PHE A 102     118.122  70.653  69.983  1.00  1.00              
ATOM   1561  CE1 PHE A 102     117.363  71.850  68.368  1.00  1.00              
ATOM   1562  HE1 PHE A 102     117.891  71.287  67.612  1.00  1.00              
ATOM   1563  CZ  PHE A 102     116.534  72.922  67.993  1.00  1.00              
ATOM   1564  HZ  PHE A 102     116.442  73.203  66.953  1.00  1.00              
ATOM   1565  CE2 PHE A 102     115.820  73.627  68.975  1.00  1.00              
ATOM   1566  HE2 PHE A 102     115.174  74.448  68.691  1.00  1.00              
ATOM   1567  CD2 PHE A 102     115.952  73.272  70.329  1.00  1.00              
ATOM   1568  HD2 PHE A 102     115.400  73.823  71.078  1.00  1.00              
ATOM   1569  C   PHE A 102     119.453  72.409  72.594  1.00  1.00              
ATOM   1570  O   PHE A 102     119.337  73.477  72.000  1.00  1.00              
ATOM   1571  N   SER A 103     120.564  72.106  73.271  1.00  1.00              
ATOM   1572  H   SER A 103     120.561  71.189  73.691  1.00  1.00              
ATOM   1573  CA  SER A 103     121.542  73.040  73.859  1.00  1.00              
ATOM   1574  HA  SER A 103     120.955  73.699  74.492  1.00  1.00              
ATOM   1575  CB  SER A 103     122.458  72.235  74.784  1.00  1.00              
ATOM   1576  HB1 SER A 103     123.272  72.855  75.163  1.00  1.00              
ATOM   1577  HB2 SER A 103     122.871  71.378  74.250  1.00  1.00              
ATOM   1578  OG  SER A 103     121.669  71.816  75.875  1.00  1.00              
ATOM   1579  HG  SER A 103     121.862  70.893  76.090  1.00  1.00              
ATOM   1580  C   SER A 103     122.373  73.979  72.970  1.00  1.00              
ATOM   1581  O   SER A 103     123.298  74.638  73.452  1.00  1.00              
ATOM   1582  N   ASN A 104     122.056  74.052  71.687  1.00  1.00              
ATOM   1583  H   ASN A 104     121.177  73.618  71.426  1.00  1.00              
ATOM   1584  CA  ASN A 104     122.907  74.506  70.590  1.00  1.00              
ATOM   1585  HA  ASN A 104     123.686  75.160  70.983  1.00  1.00              
ATOM   1586  CB  ASN A 104     123.559  73.242  69.983  1.00  1.00              
ATOM   1587  HB1 ASN A 104     124.278  72.840  70.696  1.00  1.00              
ATOM   1588  HB2 ASN A 104     124.097  73.499  69.072  1.00  1.00              
ATOM   1589  CG  ASN A 104     122.543  72.148  69.679  1.00  1.00              
ATOM   1590  OD1 ASN A 104     122.413  71.175  70.405  1.00  1.00              
ATOM   1591  ND2 ASN A 104     121.757  72.309  68.644  1.00  1.00              
ATOM   1592 1HD2 ASN A 104     121.788  73.182  68.134  1.00  1.00              
ATOM   1593 2HD2 ASN A 104     121.038  71.621  68.504  1.00  1.00              
ATOM   1594  C   ASN A 104     122.088  75.343  69.590  1.00  1.00              
ATOM   1595  O   ASN A 104     122.164  75.100  68.380  1.00  1.00              
ATOM   1596  N   ILE A 105     121.233  76.240  70.099  1.00  1.00              
ATOM   1597  H   ILE A 105     121.256  76.438  71.093  1.00  1.00              
ATOM   1598  CA  ILE A 105     120.263  76.962  69.273  1.00  1.00              
ATOM   1599  HA  ILE A 105     119.642  76.203  68.795  1.00  1.00              
ATOM   1600  CB  ILE A 105     119.310  77.852  70.094  1.00  1.00              
ATOM   1601  HB  ILE A 105     119.904  78.665  70.485  1.00  1.00              
ATOM   1602  CG2 ILE A 105     118.228  78.466  69.188  1.00  1.00              
ATOM   1603 1HG2 ILE A 105     117.504  79.018  69.788  1.00  1.00              
ATOM   1604 2HG2 ILE A 105     118.672  79.167  68.480  1.00  1.00              
ATOM   1605 3HG2 ILE A 105     117.699  77.694  68.629  1.00  1.00              
ATOM   1606  CG1 ILE A 105     118.646  77.145  71.301  1.00  1.00              
ATOM   1607 1HG1 ILE A 105     118.099  77.889  71.880  1.00  1.00              
ATOM   1608 2HG1 ILE A 105     119.415  76.738  71.956  1.00  1.00              
ATOM   1609  CD1 ILE A 105     117.674  76.015  70.945  1.00  1.00              
ATOM   1610  HD1 ILE A 105     117.327  75.540  71.862  1.00  1.00              
ATOM   1611  HD2 ILE A 105     116.809  76.409  70.411  1.00  1.00              
ATOM   1612  HD3 ILE A 105     118.173  75.268  70.328  1.00  1.00              
ATOM   1613  C   ILE A 105     120.966  77.731  68.161  1.00  1.00              
ATOM   1614  O   ILE A 105     121.938  78.448  68.396  1.00  1.00              
ATOM   1615  N   ARG A 106     120.469  77.509  66.945  1.00  1.00              
ATOM   1616  H   ARG A 106     119.603  76.989  66.889  1.00  1.00              
ATOM   1617  CA  ARG A 106     121.039  77.925  65.668  1.00  1.00              
ATOM   1618  HA  ARG A 106     121.832  78.646  65.847  1.00  1.00              
ATOM   1619  CB  ARG A 106     121.631  76.680  64.985  1.00  1.00              
ATOM   1620  HB1 ARG A 106     120.870  75.899  64.933  1.00  1.00              
ATOM   1621  HB2 ARG A 106     122.432  76.313  65.627  1.00  1.00              
ATOM   1622  CG  ARG A 106     122.173  76.921  63.565  1.00  1.00              
ATOM   1623  HG1 ARG A 106     122.437  77.968  63.430  1.00  1.00              
ATOM   1624  HG2 ARG A 106     121.374  76.698  62.856  1.00  1.00              
ATOM   1625  CD  ARG A 106     123.396  76.038  63.237  1.00  1.00              
ATOM   1626  HD1 ARG A 106     123.237  75.595  62.252  1.00  1.00              
ATOM   1627  HD2 ARG A 106     123.481  75.217  63.953  1.00  1.00              
ATOM   1628  NE  ARG A 106     124.650  76.822  63.192  1.00  1.00              
ATOM   1629  HE  ARG A 106     124.934  77.154  62.288  1.00  1.00              
ATOM   1630  CZ  ARG A 106     125.287  77.372  64.214  1.00  1.00              
ATOM   1631  NH1 ARG A 106     125.042  77.077  65.457  1.00  1.00              
ATOM   1632 1HH1 ARG A 106     124.246  76.513  65.666  1.00  1.00              
ATOM   1633 2HH1 ARG A 106     125.285  77.825  66.107  1.00  1.00              
ATOM   1634  NH2 ARG A 106     126.183  78.291  64.013  1.00  1.00              
ATOM   1635 1HH2 ARG A 106     126.270  78.698  63.106  1.00  1.00              
ATOM   1636 2HH2 ARG A 106     126.262  78.929  64.807  1.00  1.00              
ATOM   1637  C   ARG A 106     119.932  78.618  64.881  1.00  1.00              
ATOM   1638  O   ARG A 106     118.781  78.199  64.983  1.00  1.00              
ATOM   1639  N   ALA A 107     120.279  79.698  64.187  1.00  1.00              
ATOM   1640  H   ALA A 107     121.255  79.960  64.180  1.00  1.00              
ATOM   1641  CA  ALA A 107     119.308  80.660  63.665  1.00  1.00              
ATOM   1642  HA  ALA A 107     118.841  81.144  64.526  1.00  1.00              
ATOM   1643  CB  ALA A 107     120.077  81.744  62.901  1.00  1.00              
ATOM   1644  HB1 ALA A 107     119.381  82.511  62.559  1.00  1.00              
ATOM   1645  HB2 ALA A 107     120.818  82.206  63.557  1.00  1.00              
ATOM   1646  HB3 ALA A 107     120.578  81.305  62.037  1.00  1.00              
ATOM   1647  C   ALA A 107     118.169  80.059  62.823  1.00  1.00              
ATOM   1648  O   ALA A 107     118.392  79.138  62.035  1.00  1.00              
ATOM   1649  N   GLY A 108     116.960  80.614  62.976  1.00  1.00              
ATOM   1650  H   GLY A 108     116.867  81.436  63.564  1.00  1.00              
ATOM   1651  CA  GLY A 108     115.744  80.066  62.361  1.00  1.00              
ATOM   1652  HA1 GLY A 108     115.959  79.735  61.344  1.00  1.00              
ATOM   1653  HA2 GLY A 108     115.000  80.862  62.308  1.00  1.00              
ATOM   1654  C   GLY A 108     115.122  78.896  63.127  1.00  1.00              
ATOM   1655  O   GLY A 108     114.584  77.970  62.523  1.00  1.00              
ATOM   1656  N   ASP A 109     115.216  78.917  64.457  1.00  1.00              
ATOM   1657  H   ASP A 109     115.564  79.755  64.896  1.00  1.00              
ATOM   1658  CA  ASP A 109     114.832  77.809  65.337  1.00  1.00              
ATOM   1659  HA  ASP A 109     115.411  76.937  65.033  1.00  1.00              
ATOM   1660  CB  ASP A 109     115.243  78.160  66.779  1.00  1.00              
ATOM   1661  HB1 ASP A 109     116.240  78.605  66.776  1.00  1.00              
ATOM   1662  HB2 ASP A 109     115.305  77.228  67.344  1.00  1.00              
ATOM   1663  CG  ASP A 109     114.271  79.107  67.497  1.00  1.00              
ATOM   1664  OD1 ASP A 109     113.937  80.178  66.945  1.00  1.00              
ATOM   1665  OD2 ASP A 109     113.835  78.730  68.607  1.00  1.00              
ATOM   1666  C   ASP A 109     113.355  77.411  65.257  1.00  1.00              
ATOM   1667  O   ASP A 109     113.021  76.228  65.365  1.00  1.00              
ATOM   1668  N   CYS A 110     112.495  78.408  65.048  1.00  1.00              
ATOM   1669  H   CYS A 110     112.893  79.341  65.072  1.00  1.00              
ATOM   1670  CA  CYS A 110     111.058  78.305  65.254  1.00  1.00              
ATOM   1671  HA  CYS A 110     110.771  77.257  65.163  1.00  1.00              
ATOM   1672  CB  CYS A 110     110.757  78.745  66.686  1.00  1.00              
ATOM   1673  HB1 CYS A 110     109.704  78.980  66.734  1.00  1.00              
ATOM   1674  HB2 CYS A 110     111.329  79.645  66.932  1.00  1.00              
ATOM   1675  SG  CYS A 110     111.081  77.432  67.905  1.00  1.00              
ATOM   1676  HG  CYS A 110     112.357  77.790  68.144  1.00  1.00              
ATOM   1677  C   CYS A 110     110.209  79.048  64.205  1.00  1.00              
ATOM   1678  O   CYS A 110     109.132  79.560  64.509  1.00  1.00              
ATOM   1679  N   GLU A 111     110.667  79.066  62.952  1.00  1.00              
ATOM   1680  H   GLU A 111     111.580  78.664  62.784  1.00  1.00              
ATOM   1681  CA  GLU A 111     110.010  79.762  61.828  1.00  1.00              
ATOM   1682  HA  GLU A 111     109.889  80.804  62.131  1.00  1.00              
ATOM   1683  CB  GLU A 111     110.936  79.772  60.588  1.00  1.00              
ATOM   1684  HB1 GLU A 111     110.484  80.388  59.811  1.00  1.00              
ATOM   1685  HB2 GLU A 111     110.978  78.749  60.209  1.00  1.00              
ATOM   1686  CG  GLU A 111     112.395  80.248  60.798  1.00  1.00              
ATOM   1687  HG1 GLU A 111     112.976  79.894  59.943  1.00  1.00              
ATOM   1688  HG2 GLU A 111     112.812  79.755  61.676  1.00  1.00              
ATOM   1689  CD  GLU A 111     112.604  81.772  60.931  1.00  1.00              
ATOM   1690  OE1 GLU A 111     112.084  82.357  61.909  1.00  1.00              
ATOM   1691  OE2 GLU A 111     113.326  82.345  60.082  1.00  1.00              
ATOM   1692  C   GLU A 111     108.580  79.260  61.481  1.00  1.00              
ATOM   1693  O   GLU A 111     107.917  79.834  60.622  1.00  1.00              
ATOM   1694  N   ASP A 112     108.083  78.207  62.145  1.00  1.00              
ATOM   1695  H   ASP A 112     108.684  77.793  62.836  1.00  1.00              
ATOM   1696  CA  ASP A 112     106.686  77.737  62.108  1.00  1.00              
ATOM   1697  HA  ASP A 112     106.342  77.701  61.074  1.00  1.00              
ATOM   1698  CB  ASP A 112     106.671  76.298  62.672  1.00  1.00              
ATOM   1699  HB1 ASP A 112     107.367  76.258  63.513  1.00  1.00              
ATOM   1700  HB2 ASP A 112     107.063  75.629  61.905  1.00  1.00              
ATOM   1701  CG  ASP A 112     105.329  75.733  63.174  1.00  1.00              
ATOM   1702  OD1 ASP A 112     105.423  74.749  63.936  1.00  1.00              
ATOM   1703  OD2 ASP A 112     104.241  76.284  62.881  1.00  1.00              
ATOM   1704  C   ASP A 112     105.708  78.684  62.867  1.00  1.00              
ATOM   1705  O   ASP A 112     104.745  79.216  62.308  1.00  1.00              
ATOM   1706  N   LEU A 113     105.941  78.909  64.163  1.00  1.00              
ATOM   1707  H   LEU A 113     106.849  78.630  64.512  1.00  1.00              
ATOM   1708  CA  LEU A 113     104.849  79.038  65.148  1.00  1.00              
ATOM   1709  HA  LEU A 113     104.034  78.392  64.824  1.00  1.00              
ATOM   1710  CB  LEU A 113     105.345  78.525  66.528  1.00  1.00              
ATOM   1711  HB1 LEU A 113     104.452  78.460  67.150  1.00  1.00              
ATOM   1712  HB2 LEU A 113     105.993  79.276  66.979  1.00  1.00              
ATOM   1713  CG  LEU A 113     106.048  77.159  66.623  1.00  1.00              
ATOM   1714  HG  LEU A 113     105.651  76.508  65.859  1.00  1.00              
ATOM   1715  CD1 LEU A 113     107.562  77.234  66.456  1.00  1.00              
ATOM   1716 1HD1 LEU A 113     107.992  76.235  66.531  1.00  1.00              
ATOM   1717 2HD1 LEU A 113     107.815  77.633  65.479  1.00  1.00              
ATOM   1718 3HD1 LEU A 113     107.981  77.865  67.237  1.00  1.00              
ATOM   1719  CD2 LEU A 113     105.816  76.557  68.013  1.00  1.00              
ATOM   1720 1HD2 LEU A 113     106.275  75.570  68.062  1.00  1.00              
ATOM   1721 2HD2 LEU A 113     106.254  77.208  68.769  1.00  1.00              
ATOM   1722 3HD2 LEU A 113     104.747  76.465  68.190  1.00  1.00              
ATOM   1723  C   LEU A 113     104.263  80.449  65.357  1.00  1.00              
ATOM   1724  O   LEU A 113     103.793  80.748  66.452  1.00  1.00              
ATOM   1725  N   TRP A 114     104.371  81.349  64.377  1.00  1.00              
ATOM   1726  H   TRP A 114     104.720  80.981  63.498  1.00  1.00              
ATOM   1727  CA  TRP A 114     104.404  82.819  64.560  1.00  1.00              
ATOM   1728  HA  TRP A 114     105.409  83.053  64.914  1.00  1.00              
ATOM   1729  CB  TRP A 114     104.265  83.494  63.187  1.00  1.00              
ATOM   1730  HB1 TRP A 114     104.728  82.871  62.421  1.00  1.00              
ATOM   1731  HB2 TRP A 114     104.819  84.433  63.217  1.00  1.00              
ATOM   1732  CG  TRP A 114     102.853  83.802  62.789  1.00  1.00              
ATOM   1733  CD1 TRP A 114     101.884  82.888  62.562  1.00  1.00              
ATOM   1734  HD1 TRP A 114     102.028  81.812  62.597  1.00  1.00              
ATOM   1735  NE1 TRP A 114     100.680  83.535  62.365  1.00  1.00              
ATOM   1736  HE1 TRP A 114      99.809  83.051  62.207  1.00  1.00              
ATOM   1737  CE2 TRP A 114     100.814  84.903  62.459  1.00  1.00              
ATOM   1738  CZ2 TRP A 114      99.903  85.965  62.372  1.00  1.00              
ATOM   1739  HZ2 TRP A 114      98.854  85.769  62.205  1.00  1.00              
ATOM   1740  CH2 TRP A 114     100.371  87.282  62.519  1.00  1.00              
ATOM   1741  HH2 TRP A 114      99.680  88.112  62.464  1.00  1.00              
ATOM   1742  CZ3 TRP A 114     101.741  87.519  62.739  1.00  1.00              
ATOM   1743  HZ3 TRP A 114     102.097  88.535  62.849  1.00  1.00              
ATOM   1744  CE3 TRP A 114     102.646  86.442  62.827  1.00  1.00              
ATOM   1745  HE3 TRP A 114     103.697  86.626  63.005  1.00  1.00              
ATOM   1746  CD2 TRP A 114     102.205  85.108  62.698  1.00  1.00              
ATOM   1747  C   TRP A 114     103.442  83.475  65.582  1.00  1.00              
ATOM   1748  O   TRP A 114     103.769  84.503  66.175  1.00  1.00              
ATOM   1749  N   ASN A 115     102.266  82.894  65.817  1.00  1.00              
ATOM   1750  H   ASN A 115     102.116  82.008  65.350  1.00  1.00              
ATOM   1751  CA  ASN A 115     101.205  83.352  66.720  1.00  1.00              
ATOM   1752  HA  ASN A 115     101.026  84.408  66.508  1.00  1.00              
ATOM   1753  CB  ASN A 115      99.942  82.540  66.317  1.00  1.00              
ATOM   1754  HB1 ASN A 115      99.962  81.583  66.837  1.00  1.00              
ATOM   1755  HB2 ASN A 115      99.967  82.339  65.247  1.00  1.00              
ATOM   1756  CG  ASN A 115      98.607  83.233  66.568  1.00  1.00              
ATOM   1757  OD1 ASN A 115      98.481  84.440  66.455  1.00  1.00              
ATOM   1758  ND2 ASN A 115      97.543  82.507  66.851  1.00  1.00              
ATOM   1759 1HD2 ASN A 115      97.622  81.523  67.069  1.00  1.00              
ATOM   1760 2HD2 ASN A 115      96.688  83.009  66.997  1.00  1.00              
ATOM   1761  C   ASN A 115     101.503  83.238  68.232  1.00  1.00              
ATOM   1762  O   ASN A 115     100.576  83.257  69.043  1.00  1.00              
ATOM   1763  N   LEU A 116     102.772  83.072  68.620  1.00  1.00              
ATOM   1764  H   LEU A 116     103.485  83.052  67.902  1.00  1.00              
ATOM   1765  CA  LEU A 116     103.171  82.886  70.014  1.00  1.00              
ATOM   1766  HA  LEU A 116     102.604  82.039  70.406  1.00  1.00              
ATOM   1767  CB  LEU A 116     104.670  82.562  70.133  1.00  1.00              
ATOM   1768  HB1 LEU A 116     104.890  82.493  71.199  1.00  1.00              
ATOM   1769  HB2 LEU A 116     105.244  83.393  69.722  1.00  1.00              
ATOM   1770  CG  LEU A 116     105.163  81.265  69.475  1.00  1.00              
ATOM   1771  HG  LEU A 116     105.300  81.436  68.410  1.00  1.00              
ATOM   1772  CD1 LEU A 116     106.511  80.877  70.079  1.00  1.00              
ATOM   1773 1HD1 LEU A 116     106.898  79.990  69.576  1.00  1.00              
ATOM   1774 2HD1 LEU A 116     107.219  81.692  69.938  1.00  1.00              
ATOM   1775 3HD1 LEU A 116     106.410  80.663  71.141  1.00  1.00              
ATOM   1776  CD2 LEU A 116     104.198  80.101  69.679  1.00  1.00              
ATOM   1777 1HD2 LEU A 116     104.666  79.169  69.371  1.00  1.00              
ATOM   1778 2HD2 LEU A 116     103.885  80.040  70.721  1.00  1.00              
ATOM   1779 3HD2 LEU A 116     103.322  80.250  69.049  1.00  1.00              
ATOM   1780  C   LEU A 116     102.868  84.091  70.903  1.00  1.00              
ATOM   1781  O   LEU A 116     103.313  85.217  70.684  1.00  1.00              
ATOM   1782  N   ARG A 117     102.261  83.760  72.030  1.00  1.00              
ATOM   1783  H   ARG A 117     101.898  82.811  72.073  1.00  1.00              
ATOM   1784  CA  ARG A 117     102.467  84.379  73.332  1.00  1.00              
ATOM   1785  HA  ARG A 117     103.296  85.081  73.276  1.00  1.00              
ATOM   1786  CB  ARG A 117     101.131  85.078  73.700  1.00  1.00              
ATOM   1787  HB1 ARG A 117     101.139  85.368  74.744  1.00  1.00              
ATOM   1788  HB2 ARG A 117     100.302  84.379  73.575  1.00  1.00              
ATOM   1789  CG  ARG A 117     100.897  86.310  72.789  1.00  1.00              
ATOM   1790  HG1 ARG A 117     100.532  85.972  71.818  1.00  1.00              
ATOM   1791  HG2 ARG A 117     101.862  86.785  72.615  1.00  1.00              
ATOM   1792  CD  ARG A 117      99.960  87.413  73.321  1.00  1.00              
ATOM   1793  HD1 ARG A 117     100.025  88.257  72.629  1.00  1.00              
ATOM   1794  HD2 ARG A 117     100.314  87.749  74.293  1.00  1.00              
ATOM   1795  NE  ARG A 117      98.546  87.003  73.427  1.00  1.00              
ATOM   1796  HE  ARG A 117      98.327  86.085  73.076  1.00  1.00              
ATOM   1797  CZ  ARG A 117      97.532  87.751  73.846  1.00  1.00              
ATOM   1798  NH1 ARG A 117      97.687  88.966  74.303  1.00  1.00              
ATOM   1799 1HH1 ARG A 117      98.599  89.386  74.263  1.00  1.00              
ATOM   1800 2HH1 ARG A 117      96.894  89.533  74.542  1.00  1.00              
ATOM   1801  NH2 ARG A 117      96.317  87.277  73.818  1.00  1.00              
ATOM   1802 1HH2 ARG A 117      96.130  86.383  73.397  1.00  1.00              
ATOM   1803 2HH2 ARG A 117      95.550  87.826  74.162  1.00  1.00              
ATOM   1804  C   ARG A 117     102.883  83.170  74.226  1.00  1.00              
ATOM   1805  O   ARG A 117     102.955  82.003  73.797  1.00  1.00              
ATOM   1806  N   GLY A 118     103.172  83.462  75.489  1.00  1.00              
ATOM   1807  H   GLY A 118     103.116  84.416  75.790  1.00  1.00              
ATOM   1808  CA  GLY A 118     103.511  82.434  76.467  1.00  1.00              
ATOM   1809  HA1 GLY A 118     102.608  81.891  76.737  1.00  1.00              
ATOM   1810  HA2 GLY A 118     103.901  82.915  77.364  1.00  1.00              
ATOM   1811  C   GLY A 118     104.547  81.403  75.999  1.00  1.00              
ATOM   1812  O   GLY A 118     104.226  80.217  75.869  1.00  1.00              
ATOM   1813  N   PHE A 119     105.765  81.865  75.697  1.00  1.00              
ATOM   1814  H   PHE A 119     106.002  82.834  75.869  1.00  1.00              
ATOM   1815  CA  PHE A 119     106.834  80.967  75.257  1.00  1.00              
ATOM   1816  HA  PHE A 119     106.419  80.019  74.920  1.00  1.00              
ATOM   1817  CB  PHE A 119     107.591  81.607  74.090  1.00  1.00              
ATOM   1818  HB1 PHE A 119     107.920  82.596  74.406  1.00  1.00              
ATOM   1819  HB2 PHE A 119     106.886  81.737  73.268  1.00  1.00              
ATOM   1820  CG  PHE A 119     108.798  80.846  73.555  1.00  1.00              
ATOM   1821  CD1 PHE A 119     108.788  79.440  73.452  1.00  1.00              
ATOM   1822  HD1 PHE A 119     107.941  78.872  73.799  1.00  1.00              
ATOM   1823  CE1 PHE A 119     109.860  78.765  72.840  1.00  1.00              
ATOM   1824  HE1 PHE A 119     109.832  77.691  72.716  1.00  1.00              
ATOM   1825  CZ  PHE A 119     110.953  79.490  72.338  1.00  1.00              
ATOM   1826  HZ  PHE A 119     111.753  78.979  71.818  1.00  1.00              
ATOM   1827  CE2 PHE A 119     110.997  80.883  72.492  1.00  1.00              
ATOM   1828  HE2 PHE A 119     111.840  81.438  72.105  1.00  1.00              
ATOM   1829  CD2 PHE A 119     109.919  81.559  73.085  1.00  1.00              
ATOM   1830  HD2 PHE A 119     109.941  82.637  73.135  1.00  1.00              
ATOM   1831  C   PHE A 119     107.760  80.724  76.449  1.00  1.00              
ATOM   1832  O   PHE A 119     108.483  81.598  76.945  1.00  1.00              
ATOM   1833  N   ASN A 120     107.702  79.519  76.995  1.00  1.00              
ATOM   1834  H   ASN A 120     107.065  78.819  76.628  1.00  1.00              
ATOM   1835  CA  ASN A 120     108.437  79.296  78.239  1.00  1.00              
ATOM   1836  HA  ASN A 120     108.205  80.100  78.940  1.00  1.00              
ATOM   1837  CB  ASN A 120     107.883  77.976  78.776  1.00  1.00              
ATOM   1838  HB1 ASN A 120     108.287  77.138  78.209  1.00  1.00              
ATOM   1839  HB2 ASN A 120     106.802  77.975  78.667  1.00  1.00              
ATOM   1840  CG  ASN A 120     108.154  77.800  80.242  1.00  1.00              
ATOM   1841  OD1 ASN A 120     107.951  78.698  81.043  1.00  1.00              
ATOM   1842  ND2 ASN A 120     108.626  76.642  80.625  1.00  1.00              
ATOM   1843 1HD2 ASN A 120     108.823  75.928  79.935  1.00  1.00              
ATOM   1844 2HD2 ASN A 120     108.712  76.483  81.611  1.00  1.00              
ATOM   1845  C   ASN A 120     109.968  79.263  78.024  1.00  1.00              
ATOM   1846  O   ASN A 120     110.739  79.895  78.742  1.00  1.00              
ATOM   1847  N   LEU A 121     110.383  78.575  76.964  1.00  1.00              
ATOM   1848  H   LEU A 121     109.659  78.197  76.374  1.00  1.00              
ATOM   1849  CA  LEU A 121     111.746  78.177  76.630  1.00  1.00              
ATOM   1850  HA  LEU A 121     111.619  77.374  75.904  1.00  1.00              
ATOM   1851  CB  LEU A 121     112.493  79.287  75.860  1.00  1.00              
ATOM   1852  HB1 LEU A 121     112.677  80.111  76.548  1.00  1.00              
ATOM   1853  HB2 LEU A 121     111.846  79.655  75.064  1.00  1.00              
ATOM   1854  CG  LEU A 121     113.846  78.862  75.234  1.00  1.00              
ATOM   1855  HG  LEU A 121     114.503  78.501  76.017  1.00  1.00              
ATOM   1856  CD1 LEU A 121     113.769  77.744  74.192  1.00  1.00              
ATOM   1857 1HD1 LEU A 121     113.423  76.822  74.657  1.00  1.00              
ATOM   1858 2HD1 LEU A 121     113.088  78.023  73.392  1.00  1.00              
ATOM   1859 3HD1 LEU A 121     114.759  77.565  73.768  1.00  1.00              
ATOM   1860  CD2 LEU A 121     114.515  80.077  74.582  1.00  1.00              
ATOM   1861 1HD2 LEU A 121     115.501  79.798  74.213  1.00  1.00              
ATOM   1862 2HD2 LEU A 121     113.912  80.432  73.747  1.00  1.00              
ATOM   1863 3HD2 LEU A 121     114.629  80.876  75.314  1.00  1.00              
ATOM   1864  C   LEU A 121     112.556  77.508  77.759  1.00  1.00              
ATOM   1865  O   LEU A 121     112.475  76.294  77.935  1.00  1.00              
ATOM   1866  N   SER A 122     113.391  78.256  78.492  1.00  1.00              
ATOM   1867  H   SER A 122     113.403  79.248  78.306  1.00  1.00              
ATOM   1868  CA  SER A 122     114.645  77.661  78.995  1.00  1.00              
ATOM   1869  HA  SER A 122     114.906  76.892  78.266  1.00  1.00              
ATOM   1870  CB  SER A 122     115.849  78.604  78.973  1.00  1.00              
ATOM   1871  HB1 SER A 122     116.760  78.011  78.882  1.00  1.00              
ATOM   1872  HB2 SER A 122     115.901  79.148  79.913  1.00  1.00              
ATOM   1873  OG  SER A 122     115.779  79.509  77.897  1.00  1.00              
ATOM   1874  HG  SER A 122     116.365  79.180  77.201  1.00  1.00              
ATOM   1875  C   SER A 122     114.613  76.904  80.310  1.00  1.00              
ATOM   1876  O   SER A 122     115.674  76.526  80.791  1.00  1.00              
ATOM   1877  N   ASN A 123     113.417  76.661  80.840  1.00  1.00              
ATOM   1878  H   ASN A 123     112.641  76.942  80.256  1.00  1.00              
ATOM   1879  CA  ASN A 123     113.070  75.822  81.992  1.00  1.00              
ATOM   1880  HA  ASN A 123     113.246  76.379  82.905  1.00  1.00              
ATOM   1881  CB  ASN A 123     111.544  75.664  81.882  1.00  1.00              
ATOM   1882  HB1 ASN A 123     111.304  75.307  80.880  1.00  1.00              
ATOM   1883  HB2 ASN A 123     111.089  76.645  82.009  1.00  1.00              
ATOM   1884  CG  ASN A 123     110.881  74.727  82.867  1.00  1.00              
ATOM   1885  OD1 ASN A 123     109.959  74.011  82.511  1.00  1.00              
ATOM   1886  ND2 ASN A 123     111.245  74.741  84.126  1.00  1.00              
ATOM   1887 1HD2 ASN A 123     112.002  75.321  84.441  1.00  1.00              
ATOM   1888 2HD2 ASN A 123     110.785  74.077  84.726  1.00  1.00              
ATOM   1889  C   ASN A 123     113.900  74.522  82.102  1.00  1.00              
ATOM   1890  O   ASN A 123     113.448  73.471  81.653  1.00  1.00              
ATOM   1891  N   SER A 124     115.107  74.609  82.685  1.00  1.00              
ATOM   1892  H   SER A 124     115.422  75.537  82.953  1.00  1.00              
ATOM   1893  CA  SER A 124     116.095  73.519  82.801  1.00  1.00              
ATOM   1894  HA  SER A 124     116.966  73.906  83.314  1.00  1.00              
ATOM   1895  CB  SER A 124     115.544  72.394  83.695  1.00  1.00              
ATOM   1896  HB1 SER A 124     116.327  71.656  83.871  1.00  1.00              
ATOM   1897  HB2 SER A 124     114.715  71.900  83.187  1.00  1.00              
ATOM   1898  OG  SER A 124     115.095  72.892  84.946  1.00  1.00              
ATOM   1899  HG  SER A 124     114.540  72.206  85.337  1.00  1.00              
ATOM   1900  C   SER A 124     116.609  72.954  81.471  1.00  1.00              
ATOM   1901  O   SER A 124     117.183  71.870  81.460  1.00  1.00              
ATOM   1902  N   ASN A 125     116.457  73.669  80.352  1.00  1.00              
ATOM   1903  H   ASN A 125     116.045  74.592  80.439  1.00  1.00              
ATOM   1904  CA  ASN A 125     116.823  73.171  79.017  1.00  1.00              
ATOM   1905  HA  ASN A 125     116.575  72.111  79.012  1.00  1.00              
ATOM   1906  CB  ASN A 125     115.929  73.843  77.955  1.00  1.00              
ATOM   1907  HB1 ASN A 125     116.423  74.728  77.554  1.00  1.00              
ATOM   1908  HB2 ASN A 125     114.986  74.151  78.407  1.00  1.00              
ATOM   1909  CG  ASN A 125     115.605  72.898  76.801  1.00  1.00              
ATOM   1910  OD1 ASN A 125     116.407  72.621  75.924  1.00  1.00              
ATOM   1911  ND2 ASN A 125     114.403  72.374  76.756  1.00  1.00              
ATOM   1912 1HD2 ASN A 125     113.773  72.461  77.546  1.00  1.00              
ATOM   1913 2HD2 ASN A 125     114.250  71.736  75.986  1.00  1.00              
ATOM   1914  C   ASN A 125     118.334  73.233  78.685  1.00  1.00              
ATOM   1915  O   ASN A 125     118.738  73.007  77.550  1.00  1.00              
ATOM   1916  N   ILE A 126     119.164  73.592  79.673  1.00  1.00              
ATOM   1917  H   ILE A 126     118.718  73.671  80.573  1.00  1.00              
ATOM   1918  CA  ILE A 126     120.617  73.855  79.623  1.00  1.00              
ATOM   1919  HA  ILE A 126     120.906  74.165  80.623  1.00  1.00              
ATOM   1920  CB  ILE A 126     121.424  72.555  79.328  1.00  1.00              
ATOM   1921  HB  ILE A 126     120.910  71.984  78.555  1.00  1.00              
ATOM   1922  CG2 ILE A 126     122.855  72.826  78.816  1.00  1.00              
ATOM   1923 1HG2 ILE A 126     123.383  71.886  78.659  1.00  1.00              
ATOM   1924 2HG2 ILE A 126     122.824  73.344  77.857  1.00  1.00              
ATOM   1925 3HG2 ILE A 126     123.409  73.430  79.535  1.00  1.00              
ATOM   1926  CG1 ILE A 126     121.594  71.644  80.568  1.00  1.00              
ATOM   1927 1HG1 ILE A 126     122.186  72.167  81.321  1.00  1.00              
ATOM   1928 2HG1 ILE A 126     122.149  70.755  80.268  1.00  1.00              
ATOM   1929  CD1 ILE A 126     120.299  71.163  81.228  1.00  1.00              
ATOM   1930  HD1 ILE A 126     120.533  70.390  81.960  1.00  1.00              
ATOM   1931  HD2 ILE A 126     119.816  71.990  81.746  1.00  1.00              
ATOM   1932  HD3 ILE A 126     119.628  70.748  80.475  1.00  1.00              
ATOM   1933  C   ILE A 126     121.034  75.053  78.727  1.00  1.00              
ATOM   1934  O   ILE A 126     121.981  75.768  79.048  1.00  1.00              
ATOM   1935  N   SER A 127     120.299  75.295  77.648  1.00  1.00              
ATOM   1936  H   SER A 127     119.536  74.639  77.532  1.00  1.00              
ATOM   1937  CA  SER A 127     120.603  76.061  76.441  1.00  1.00              
ATOM   1938  HA  SER A 127     120.925  75.284  75.756  1.00  1.00              
ATOM   1939  CB  SER A 127     119.301  76.582  75.804  1.00  1.00              
ATOM   1940  HB1 SER A 127     118.648  75.731  75.600  1.00  1.00              
ATOM   1941  HB2 SER A 127     119.525  77.069  74.854  1.00  1.00              
ATOM   1942  OG  SER A 127     118.610  77.486  76.644  1.00  1.00              
ATOM   1943  HG  SER A 127     118.936  77.329  77.544  1.00  1.00              
ATOM   1944  C   SER A 127     121.730  77.112  76.329  1.00  1.00              
ATOM   1945  O   SER A 127     121.773  78.109  77.054  1.00  1.00              
ATOM   1946  N   GLN A 128     122.529  76.953  75.250  1.00  1.00              
ATOM   1947  H   GLN A 128     122.471  76.081  74.740  1.00  1.00              
ATOM   1948  CA  GLN A 128     123.231  78.032  74.530  1.00  1.00              
ATOM   1949  HA  GLN A 128     123.364  78.871  75.214  1.00  1.00              
ATOM   1950  CB  GLN A 128     124.620  77.590  74.048  1.00  1.00              
ATOM   1951  HB1 GLN A 128     125.140  78.471  73.665  1.00  1.00              
ATOM   1952  HB2 GLN A 128     124.515  76.885  73.223  1.00  1.00              
ATOM   1953  CG  GLN A 128     125.478  76.956  75.150  1.00  1.00              
ATOM   1954  HG1 GLN A 128     125.080  75.974  75.406  1.00  1.00              
ATOM   1955  HG2 GLN A 128     125.451  77.586  76.040  1.00  1.00              
ATOM   1956  CD  GLN A 128     126.926  76.800  74.706  1.00  1.00              
ATOM   1957  OE1 GLN A 128     127.824  77.407  75.263  1.00  1.00              
ATOM   1958  NE2 GLN A 128     127.204  76.003  73.693  1.00  1.00              
ATOM   1959 1HE2 GLN A 128     126.462  75.484  73.256  1.00  1.00              
ATOM   1960 2HE2 GLN A 128     128.178  75.907  73.454  1.00  1.00              
ATOM   1961  C   GLN A 128     122.410  78.523  73.329  1.00  1.00              
ATOM   1962  O   GLN A 128     121.747  77.711  72.683  1.00  1.00              
ATOM   1963  N   ILE A 129     122.452  79.829  73.037  1.00  1.00              
ATOM   1964  H   ILE A 129     123.051  80.443  73.568  1.00  1.00              
ATOM   1965  CA  ILE A 129     121.561  80.463  72.056  1.00  1.00              
ATOM   1966  HA  ILE A 129     121.229  79.688  71.376  1.00  1.00              
ATOM   1967  CB  ILE A 129     120.296  81.068  72.740  1.00  1.00              
ATOM   1968  HB  ILE A 129     120.552  82.053  73.134  1.00  1.00              
ATOM   1969  CG2 ILE A 129     119.183  81.249  71.699  1.00  1.00              
ATOM   1970 1HG2 ILE A 129     118.374  81.848  72.116  1.00  1.00              
ATOM   1971 2HG2 ILE A 129     119.570  81.741  70.810  1.00  1.00              
ATOM   1972 3HG2 ILE A 129     118.764  80.290  71.409  1.00  1.00              
ATOM   1973  CG1 ILE A 129     119.640  80.236  73.876  1.00  1.00              
ATOM   1974 1HG1 ILE A 129     119.712  79.173  73.650  1.00  1.00              
ATOM   1975 2HG1 ILE A 129     118.576  80.473  73.938  1.00  1.00              
ATOM   1976  CD1 ILE A 129     120.203  80.514  75.271  1.00  1.00              
ATOM   1977  HD1 ILE A 129     119.645  79.936  76.007  1.00  1.00              
ATOM   1978  HD2 ILE A 129     121.252  80.236  75.330  1.00  1.00              
ATOM   1979  HD3 ILE A 129     120.091  81.573  75.504  1.00  1.00              
ATOM   1980  C   ILE A 129     122.306  81.484  71.193  1.00  1.00              
ATOM   1981  O   ILE A 129     122.988  82.360  71.726  1.00  1.00              
ATOM   1982  N   GLU A 130     122.163  81.372  69.868  1.00  1.00              
ATOM   1983  H   GLU A 130     121.608  80.614  69.497  1.00  1.00              
ATOM   1984  CA  GLU A 130     122.817  82.241  68.882  1.00  1.00              
ATOM   1985  HA  GLU A 130     123.404  82.980  69.427  1.00  1.00              
ATOM   1986  CB  GLU A 130     123.831  81.450  68.026  1.00  1.00              
ATOM   1987  HB1 GLU A 130     124.174  80.574  68.581  1.00  1.00              
ATOM   1988  HB2 GLU A 130     124.694  82.089  67.837  1.00  1.00              
ATOM   1989  CG  GLU A 130     123.252  81.021  66.669  1.00  1.00              
ATOM   1990  HG1 GLU A 130     123.051  81.903  66.064  1.00  1.00              
ATOM   1991  HG2 GLU A 130     122.301  80.516  66.836  1.00  1.00              
ATOM   1992  CD  GLU A 130     124.154  80.122  65.834  1.00  1.00              
ATOM   1993  OE1 GLU A 130     125.279  79.749  66.249  1.00  1.00              
ATOM   1994  OE2 GLU A 130     123.682  79.710  64.751  1.00  1.00              
ATOM   1995  C   GLU A 130     121.835  83.041  68.011  1.00  1.00              
ATOM   1996  O   GLU A 130     120.686  82.655  67.791  1.00  1.00              
ATOM   1997  N   ASP A 131     122.389  84.117  67.460  1.00  1.00              
ATOM   1998  H   ASP A 131     123.375  84.248  67.659  1.00  1.00              
ATOM   1999  CA  ASP A 131     121.931  84.992  66.383  1.00  1.00              
ATOM   2000  HA  ASP A 131     122.187  85.990  66.743  1.00  1.00              
ATOM   2001  CB  ASP A 131     122.851  84.839  65.167  1.00  1.00              
ATOM   2002  HB1 ASP A 131     122.446  85.416  64.334  1.00  1.00              
ATOM   2003  HB2 ASP A 131     122.919  83.796  64.861  1.00  1.00              
ATOM   2004  CG  ASP A 131     124.250  85.396  65.531  1.00  1.00              
ATOM   2005  OD1 ASP A 131     124.724  86.257  64.763  1.00  1.00              
ATOM   2006  OD2 ASP A 131     124.796  85.058  66.619  1.00  1.00              
ATOM   2007  C   ASP A 131     120.422  85.159  66.237  1.00  1.00              
ATOM   2008  O   ASP A 131     119.775  85.379  67.251  1.00  1.00              
ATOM   2009  N   GLY A 132     119.838  85.196  65.044  1.00  1.00              
ATOM   2010  H   GLY A 132     120.399  85.070  64.217  1.00  1.00              
ATOM   2011  CA  GLY A 132     118.384  85.350  64.918  1.00  1.00              
ATOM   2012  HA1 GLY A 132     118.151  85.644  63.896  1.00  1.00              
ATOM   2013  HA2 GLY A 132     118.022  86.123  65.599  1.00  1.00              
ATOM   2014  C   GLY A 132     117.664  84.026  65.220  1.00  1.00              
ATOM   2015  O   GLY A 132     117.211  83.332  64.308  1.00  1.00              
ATOM   2016  N   THR A 133     117.604  83.679  66.508  1.00  1.00              
ATOM   2017  H   THR A 133     118.158  84.253  67.140  1.00  1.00              
ATOM   2018  CA  THR A 133     116.671  82.722  67.097  1.00  1.00              
ATOM   2019  HA  THR A 133     116.773  81.760  66.594  1.00  1.00              
ATOM   2020  CB  THR A 133     116.987  82.503  68.584  1.00  1.00              
ATOM   2021  HB  THR A 133     117.103  83.467  69.080  1.00  1.00              
ATOM   2022  CG2 THR A 133     115.969  81.667  69.355  1.00  1.00              
ATOM   2023 1HG2 THR A 133     116.284  81.572  70.392  1.00  1.00              
ATOM   2024 2HG2 THR A 133     114.981  82.122  69.325  1.00  1.00              
ATOM   2025 3HG2 THR A 133     115.909  80.673  68.914  1.00  1.00              
ATOM   2026  OG1 THR A 133     118.187  81.778  68.673  1.00  1.00              
ATOM   2027  HG1 THR A 133     118.906  82.264  68.237  1.00  1.00              
ATOM   2028  C   THR A 133     115.265  83.219  66.794  1.00  1.00              
ATOM   2029  O   THR A 133     114.689  82.870  65.774  1.00  1.00              
ATOM   2030  N   ALA A 134     114.774  84.177  67.573  1.00  1.00              
ATOM   2031  H   ALA A 134     115.353  84.529  68.318  1.00  1.00              
ATOM   2032  CA  ALA A 134     113.359  84.526  67.599  1.00  1.00              
ATOM   2033  HA  ALA A 134     112.790  83.606  67.445  1.00  1.00              
ATOM   2034  CB  ALA A 134     113.071  85.003  69.026  1.00  1.00              
ATOM   2035  HB1 ALA A 134     112.058  85.396  69.103  1.00  1.00              
ATOM   2036  HB2 ALA A 134     113.179  84.168  69.718  1.00  1.00              
ATOM   2037  HB3 ALA A 134     113.788  85.773  69.290  1.00  1.00              
ATOM   2038  C   ALA A 134     112.873  85.492  66.497  1.00  1.00              
ATOM   2039  O   ALA A 134     111.913  86.237  66.713  1.00  1.00              
ATOM   2040  N   LYS A 135     113.499  85.486  65.310  1.00  1.00              
ATOM   2041  H   LYS A 135     114.167  84.737  65.144  1.00  1.00              
ATOM   2042  CA  LYS A 135     113.184  86.431  64.222  1.00  1.00              
ATOM   2043  HA  LYS A 135     113.432  87.431  64.572  1.00  1.00              
ATOM   2044  CB  LYS A 135     113.993  86.087  62.959  1.00  1.00              
ATOM   2045  HB1 LYS A 135     113.516  86.538  62.088  1.00  1.00              
ATOM   2046  HB2 LYS A 135     113.979  85.005  62.803  1.00  1.00              
ATOM   2047  CG  LYS A 135     115.449  86.565  63.016  1.00  1.00              
ATOM   2048  HG1 LYS A 135     115.935  86.277  62.083  1.00  1.00              
ATOM   2049  HG2 LYS A 135     115.945  86.040  63.830  1.00  1.00              
ATOM   2050  CD  LYS A 135     115.643  88.078  63.222  1.00  1.00              
ATOM   2051  HD1 LYS A 135     116.697  88.301  63.046  1.00  1.00              
ATOM   2052  HD2 LYS A 135     115.427  88.329  64.260  1.00  1.00              
ATOM   2053  CE  LYS A 135     114.776  88.950  62.298  1.00  1.00              
ATOM   2054  HE1 LYS A 135     113.720  88.769  62.521  1.00  1.00              
ATOM   2055  HE2 LYS A 135     114.966  88.650  61.264  1.00  1.00              
ATOM   2056  NZ  LYS A 135     115.088  90.389  62.469  1.00  1.00              
ATOM   2057  HZ1 LYS A 135     114.674  90.981  61.769  1.00  1.00              
ATOM   2058  HZ2 LYS A 135     114.847  90.736  63.398  1.00  1.00              
ATOM   2059  HZ3 LYS A 135     116.101  90.527  62.492  1.00  1.00              
ATOM   2060  C   LYS A 135     111.705  86.491  63.864  1.00  1.00              
ATOM   2061  O   LYS A 135     111.163  87.588  63.730  1.00  1.00              
ATOM   2062  N   HIS A 136     111.055  85.332  63.745  1.00  1.00              
ATOM   2063  H   HIS A 136     111.593  84.472  63.790  1.00  1.00              
ATOM   2064  CA  HIS A 136     109.659  85.231  63.314  1.00  1.00              
ATOM   2065  HA  HIS A 136     109.395  86.176  62.838  1.00  1.00              
ATOM   2066  CB  HIS A 136     109.511  84.172  62.211  1.00  1.00              
ATOM   2067  HB1 HIS A 136     109.562  83.177  62.654  1.00  1.00              
ATOM   2068  HB2 HIS A 136     110.335  84.277  61.504  1.00  1.00              
ATOM   2069  CG  HIS A 136     108.228  84.315  61.425  1.00  1.00              
ATOM   2070  ND1 HIS A 136     107.625  85.523  61.049  1.00  1.00              
ATOM   2071  CE1 HIS A 136     106.503  85.184  60.398  1.00  1.00              
ATOM   2072  HE1 HIS A 136     105.803  85.893  59.978  1.00  1.00              
ATOM   2073  NE2 HIS A 136     106.376  83.848  60.344  1.00  1.00              
ATOM   2074  HE2 HIS A 136     105.626  83.338  59.904  1.00  1.00              
ATOM   2075  CD2 HIS A 136     107.453  83.284  60.986  1.00  1.00              
ATOM   2076  HD2 HIS A 136     107.656  82.231  61.127  1.00  1.00              
ATOM   2077  C   HIS A 136     108.646  85.079  64.461  1.00  1.00              
ATOM   2078  O   HIS A 136     107.562  84.516  64.300  1.00  1.00              
ATOM   2079  N   PHE A 137     108.957  85.664  65.622  1.00  1.00              
ATOM   2080  H   PHE A 137     109.885  86.056  65.744  1.00  1.00              
ATOM   2081  CA  PHE A 137     107.989  85.805  66.709  1.00  1.00              
ATOM   2082  HA  PHE A 137     107.052  85.325  66.423  1.00  1.00              
ATOM   2083  CB  PHE A 137     108.488  85.078  67.960  1.00  1.00              
ATOM   2084  HB1 PHE A 137     107.627  85.079  68.615  1.00  1.00              
ATOM   2085  HB2 PHE A 137     109.294  85.665  68.404  1.00  1.00              
ATOM   2086  CG  PHE A 137     108.910  83.629  67.958  1.00  1.00              
ATOM   2087  CD1 PHE A 137     108.271  82.669  67.150  1.00  1.00              
ATOM   2088  HD1 PHE A 137     107.570  82.964  66.383  1.00  1.00              
ATOM   2089  CE1 PHE A 137     108.510  81.304  67.377  1.00  1.00              
ATOM   2090  HE1 PHE A 137     108.025  80.563  66.758  1.00  1.00              
ATOM   2091  CZ  PHE A 137     109.362  80.903  68.424  1.00  1.00              
ATOM   2092  HZ  PHE A 137     109.496  79.858  68.656  1.00  1.00              
ATOM   2093  CE2 PHE A 137     110.046  81.856  69.186  1.00  1.00              
ATOM   2094  HE2 PHE A 137     110.725  81.532  69.958  1.00  1.00              
ATOM   2095  CD2 PHE A 137     109.812  83.220  68.960  1.00  1.00              
ATOM   2096  HD2 PHE A 137     110.287  83.950  69.599  1.00  1.00              
ATOM   2097  C   PHE A 137     107.620  87.268  67.067  1.00  1.00              
ATOM   2098  O   PHE A 137     107.716  87.650  68.235  1.00  1.00              
ATOM   2099  N   PRO A 138     107.158  88.135  66.145  1.00  1.00              
ATOM   2100  CD  PRO A 138     107.019  87.940  64.709  1.00  1.00              
ATOM   2101  HD1 PRO A 138     106.185  87.267  64.504  1.00  1.00              
ATOM   2102  HD2 PRO A 138     107.936  87.561  64.263  1.00  1.00              
ATOM   2103  CG  PRO A 138     106.745  89.323  64.124  1.00  1.00              
ATOM   2104  HG1 PRO A 138     106.102  89.269  63.245  1.00  1.00              
ATOM   2105  HG2 PRO A 138     107.692  89.804  63.877  1.00  1.00              
ATOM   2106  CB  PRO A 138     106.078  90.076  65.271  1.00  1.00              
ATOM   2107  HB1 PRO A 138     105.008  89.862  65.262  1.00  1.00              
ATOM   2108  HB2 PRO A 138     106.249  91.151  65.200  1.00  1.00              
ATOM   2109  CA  PRO A 138     106.731  89.486  66.527  1.00  1.00              
ATOM   2110  HA  PRO A 138     107.624  90.065  66.763  1.00  1.00              
ATOM   2111  C   PRO A 138     105.775  89.575  67.719  1.00  1.00              
ATOM   2112  O   PRO A 138     105.891  90.478  68.552  1.00  1.00              
ATOM   2113  N   ASN A 139     104.850  88.615  67.798  1.00  1.00              
ATOM   2114  H   ASN A 139     104.872  87.901  67.084  1.00  1.00              
ATOM   2115  CA  ASN A 139     103.778  88.518  68.794  1.00  1.00              
ATOM   2116  HA  ASN A 139     103.294  89.491  68.893  1.00  1.00              
ATOM   2117  CB  ASN A 139     102.755  87.511  68.250  1.00  1.00              
ATOM   2118  HB1 ASN A 139     101.894  87.468  68.916  1.00  1.00              
ATOM   2119  HB2 ASN A 139     103.204  86.517  68.213  1.00  1.00              
ATOM   2120  CG  ASN A 139     102.273  87.908  66.870  1.00  1.00              
ATOM   2121  OD1 ASN A 139     101.809  89.014  66.654  1.00  1.00              
ATOM   2122  ND2 ASN A 139     102.409  87.046  65.890  1.00  1.00              
ATOM   2123 1HD2 ASN A 139     102.822  86.133  66.041  1.00  1.00              
ATOM   2124 2HD2 ASN A 139     101.997  87.282  65.001  1.00  1.00              
ATOM   2125  C   ASN A 139     104.268  88.105  70.197  1.00  1.00              
ATOM   2126  O   ASN A 139     103.491  88.209  71.150  1.00  1.00              
ATOM   2127  N   LEU A 140     105.535  87.664  70.322  1.00  1.00              
ATOM   2128  H   LEU A 140     106.124  87.715  69.498  1.00  1.00              
ATOM   2129  CA  LEU A 140     106.123  86.993  71.492  1.00  1.00              
ATOM   2130  HA  LEU A 140     105.545  86.083  71.649  1.00  1.00              
ATOM   2131  CB  LEU A 140     107.587  86.592  71.216  1.00  1.00              
ATOM   2132  HB1 LEU A 140     108.236  87.455  71.353  1.00  1.00              
ATOM   2133  HB2 LEU A 140     107.665  86.346  70.180  1.00  1.00              
ATOM   2134  CG  LEU A 140     108.179  85.388  71.972  1.00  1.00              
ATOM   2135  HG  LEU A 140     109.222  85.297  71.668  1.00  1.00              
ATOM   2136  CD1 LEU A 140     108.146  85.497  73.498  1.00  1.00              
ATOM   2137 1HD1 LEU A 140     108.717  84.681  73.928  1.00  1.00              
ATOM   2138 2HD1 LEU A 140     108.608  86.435  73.802  1.00  1.00              
ATOM   2139 3HD1 LEU A 140     107.123  85.453  73.863  1.00  1.00              
ATOM   2140  CD2 LEU A 140     107.468  84.098  71.577  1.00  1.00              
ATOM   2141 1HD2 LEU A 140     108.064  83.247  71.888  1.00  1.00              
ATOM   2142 2HD2 LEU A 140     106.483  84.040  72.034  1.00  1.00              
ATOM   2143 3HD2 LEU A 140     107.369  84.039  70.498  1.00  1.00              
ATOM   2144  C   LEU A 140     106.056  87.817  72.794  1.00  1.00              
ATOM   2145  O   LEU A 140     107.018  88.455  73.224  1.00  1.00              
ATOM   2146  N   ILE A 141     104.900  87.795  73.448  1.00  1.00              
ATOM   2147  H   ILE A 141     104.117  87.437  72.913  1.00  1.00              
ATOM   2148  CA  ILE A 141     104.628  88.685  74.574  1.00  1.00              
ATOM   2149  HA  ILE A 141     104.785  89.697  74.199  1.00  1.00              
ATOM   2150  CB  ILE A 141     103.134  88.575  74.963  1.00  1.00              
ATOM   2151  HB  ILE A 141     102.568  88.591  74.032  1.00  1.00              
ATOM   2152  CG2 ILE A 141     102.805  87.233  75.640  1.00  1.00              
ATOM   2153 1HG2 ILE A 141     101.736  87.162  75.828  1.00  1.00              
ATOM   2154 2HG2 ILE A 141     103.133  86.427  74.994  1.00  1.00              
ATOM   2155 3HG2 ILE A 141     103.306  87.099  76.585  1.00  1.00              
ATOM   2156  CG1 ILE A 141     102.594  89.746  75.814  1.00  1.00              
ATOM   2157 1HG1 ILE A 141     103.288  89.990  76.616  1.00  1.00              
ATOM   2158 2HG1 ILE A 141     101.644  89.455  76.264  1.00  1.00              
ATOM   2159  CD1 ILE A 141     102.332  91.003  74.978  1.00  1.00              
ATOM   2160  HD1 ILE A 141     103.269  91.406  74.601  1.00  1.00              
ATOM   2161  HD2 ILE A 141     101.677  90.768  74.139  1.00  1.00              
ATOM   2162  HD3 ILE A 141     101.845  91.757  75.596  1.00  1.00              
ATOM   2163  C   ILE A 141     105.573  88.533  75.762  1.00  1.00              
ATOM   2164  O   ILE A 141     105.893  89.529  76.414  1.00  1.00              
ATOM   2165  N   LYS A 142     105.944  87.290  76.096  1.00  1.00              
ATOM   2166  H   LYS A 142     105.725  86.548  75.447  1.00  1.00              
ATOM   2167  CA  LYS A 142     106.635  86.925  77.342  1.00  1.00              
ATOM   2168  HA  LYS A 142     107.382  87.689  77.553  1.00  1.00              
ATOM   2169  CB  LYS A 142     105.636  86.860  78.537  1.00  1.00              
ATOM   2170  HB1 LYS A 142     106.207  86.648  79.444  1.00  1.00              
ATOM   2171  HB2 LYS A 142     104.945  86.031  78.377  1.00  1.00              
ATOM   2172  CG  LYS A 142     104.815  88.151  78.771  1.00  1.00              
ATOM   2173  HG1 LYS A 142     104.180  88.326  77.920  1.00  1.00              
ATOM   2174  HG2 LYS A 142     105.490  89.000  78.817  1.00  1.00              
ATOM   2175  CD  LYS A 142     103.878  88.186  79.987  1.00  1.00              
ATOM   2176  HD1 LYS A 142     104.459  88.297  80.902  1.00  1.00              
ATOM   2177  HD2 LYS A 142     103.337  87.240  80.048  1.00  1.00              
ATOM   2178  CE  LYS A 142     102.846  89.331  79.858  1.00  1.00              
ATOM   2179  HE1 LYS A 142     102.277  89.403  80.790  1.00  1.00              
ATOM   2180  HE2 LYS A 142     102.144  89.062  79.063  1.00  1.00              
ATOM   2181  NZ  LYS A 142     103.458  90.648  79.532  1.00  1.00              
ATOM   2182  HZ1 LYS A 142     102.769  91.371  79.318  1.00  1.00              
ATOM   2183  HZ2 LYS A 142     104.034  90.993  80.290  1.00  1.00              
ATOM   2184  HZ3 LYS A 142     104.029  90.588  78.697  1.00  1.00              
ATOM   2185  C   LYS A 142     107.361  85.601  77.192  1.00  1.00              
ATOM   2186  O   LYS A 142     106.821  84.638  76.616  1.00  1.00              
ATOM   2187  N   LEU A 143     108.568  85.609  77.753  1.00  1.00              
ATOM   2188  H   LEU A 143     108.872  86.430  78.269  1.00  1.00              
ATOM   2189  CA  LEU A 143     109.538  84.523  77.585  1.00  1.00              
ATOM   2190  HA  LEU A 143     109.045  83.688  77.126  1.00  1.00              
ATOM   2191  CB  LEU A 143     110.648  85.035  76.642  1.00  1.00              
ATOM   2192  HB1 LEU A 143     111.473  85.422  77.235  1.00  1.00              
ATOM   2193  HB2 LEU A 143     110.256  85.863  76.047  1.00  1.00              
ATOM   2194  CG  LEU A 143     111.182  83.990  75.655  1.00  1.00              
ATOM   2195  HG  LEU A 143     110.345  83.591  75.089  1.00  1.00              
ATOM   2196  CD1 LEU A 143     112.149  84.657  74.673  1.00  1.00              
ATOM   2197 1HD1 LEU A 143     112.498  83.922  73.947  1.00  1.00              
ATOM   2198 2HD1 LEU A 143     111.637  85.457  74.138  1.00  1.00              
ATOM   2199 3HD1 LEU A 143     113.007  85.067  75.208  1.00  1.00              
ATOM   2200  CD2 LEU A 143     111.885  82.827  76.344  1.00  1.00              
ATOM   2201 1HD2 LEU A 143     112.604  83.193  77.074  1.00  1.00              
ATOM   2202 2HD2 LEU A 143     111.150  82.196  76.840  1.00  1.00              
ATOM   2203 3HD2 LEU A 143     112.401  82.227  75.597  1.00  1.00              
ATOM   2204  C   LEU A 143     110.048  84.172  78.987  1.00  1.00              
ATOM   2205  O   LEU A 143     110.315  85.114  79.760  1.00  1.00              
ATOM   2206  N   ASN A 144     110.175  82.874  79.332  1.00  1.00              
ATOM   2207  H   ASN A 144     109.966  82.127  78.680  1.00  1.00              
ATOM   2208  CA  ASN A 144     110.954  82.623  80.563  1.00  1.00              
ATOM   2209  HA  ASN A 144     110.740  83.450  81.236  1.00  1.00              
ATOM   2210  CB  ASN A 144     110.469  81.437  81.442  1.00  1.00              
ATOM   2211  HB1 ASN A 144     111.266  81.137  82.121  1.00  1.00              
ATOM   2212  HB2 ASN A 144     110.186  80.575  80.860  1.00  1.00              
ATOM   2213  CG  ASN A 144     109.292  81.819  82.329  1.00  1.00              
ATOM   2214  OD1 ASN A 144     109.438  82.474  83.351  1.00  1.00              
ATOM   2215  ND2 ASN A 144     108.098  81.388  82.010  1.00  1.00              
ATOM   2216 1HD2 ASN A 144     108.014  80.624  81.347  1.00  1.00              
ATOM   2217 2HD2 ASN A 144     107.349  81.597  82.642  1.00  1.00              
ATOM   2218  C   ASN A 144     112.464  82.849  80.359  1.00  1.00              
ATOM   2219  O   ASN A 144     112.854  83.996  80.123  1.00  1.00              
ATOM   2220  N   LEU A 145     113.249  81.777  80.521  1.00  1.00              
ATOM   2221  H   LEU A 145     112.717  80.950  80.725  1.00  1.00              
ATOM   2222  CA  LEU A 145     114.721  81.608  80.551  1.00  1.00              
ATOM   2223  HA  LEU A 145     114.937  80.734  79.960  1.00  1.00              
ATOM   2224  CB  LEU A 145     115.561  82.762  79.941  1.00  1.00              
ATOM   2225  HB1 LEU A 145     116.591  82.654  80.284  1.00  1.00              
ATOM   2226  HB2 LEU A 145     115.229  83.718  80.337  1.00  1.00              
ATOM   2227  CG  LEU A 145     115.586  82.774  78.396  1.00  1.00              
ATOM   2228  HG  LEU A 145     114.847  82.070  78.014  1.00  1.00              
ATOM   2229  CD1 LEU A 145     115.263  84.149  77.819  1.00  1.00              
ATOM   2230 1HD1 LEU A 145     115.271  84.109  76.731  1.00  1.00              
ATOM   2231 2HD1 LEU A 145     114.271  84.451  78.146  1.00  1.00              
ATOM   2232 3HD1 LEU A 145     115.990  84.880  78.170  1.00  1.00              
ATOM   2233  CD2 LEU A 145     116.966  82.402  77.837  1.00  1.00              
ATOM   2234 1HD2 LEU A 145     116.897  82.256  76.758  1.00  1.00              
ATOM   2235 2HD2 LEU A 145     117.684  83.192  78.056  1.00  1.00              
ATOM   2236 3HD2 LEU A 145     117.323  81.486  78.301  1.00  1.00              
ATOM   2237  C   LEU A 145     115.141  81.273  81.999  1.00  1.00              
ATOM   2238  O   LEU A 145     115.954  81.946  82.639  1.00  1.00              
ATOM   2239  N   ALA A 146     114.545  80.196  82.516  1.00  1.00              
ATOM   2240  H   ALA A 146     113.966  79.633  81.921  1.00  1.00              
ATOM   2241  CA  ALA A 146     114.610  79.823  83.920  1.00  1.00              
ATOM   2242  HA  ALA A 146     115.133  80.604  84.475  1.00  1.00              
ATOM   2243  CB  ALA A 146     113.178  79.756  84.466  1.00  1.00              
ATOM   2244  HB1 ALA A 146     113.208  79.517  85.530  1.00  1.00              
ATOM   2245  HB2 ALA A 146     112.694  80.725  84.339  1.00  1.00              
ATOM   2246  HB3 ALA A 146     112.607  78.989  83.941  1.00  1.00              
ATOM   2247  C   ALA A 146     115.369  78.511  84.121  1.00  1.00              
ATOM   2248  O   ALA A 146     115.130  77.524  83.437  1.00  1.00              
ATOM   2249  N   TYR A 147     116.289  78.511  85.076  1.00  1.00              
ATOM   2250  H   TYR A 147     116.356  79.362  85.631  1.00  1.00              
ATOM   2251  CA  TYR A 147     117.373  77.556  85.226  1.00  1.00              
ATOM   2252  HA  TYR A 147     118.145  78.078  85.790  1.00  1.00              
ATOM   2253  CB  TYR A 147     116.917  76.374  86.090  1.00  1.00              
ATOM   2254  HB1 TYR A 147     116.320  75.680  85.493  1.00  1.00              
ATOM   2255  HB2 TYR A 147     116.276  76.744  86.892  1.00  1.00              
ATOM   2256  CG  TYR A 147     118.083  75.652  86.728  1.00  1.00              
ATOM   2257  CD1 TYR A 147     118.694  76.205  87.870  1.00  1.00              
ATOM   2258  HD1 TYR A 147     118.294  77.113  88.309  1.00  1.00              
ATOM   2259  CE1 TYR A 147     119.781  75.548  88.478  1.00  1.00              
ATOM   2260  HE1 TYR A 147     120.227  75.960  89.373  1.00  1.00              
ATOM   2261  CZ  TYR A 147     120.246  74.323  87.948  1.00  1.00              
ATOM   2262  OH  TYR A 147     121.308  73.693  88.507  1.00  1.00              
ATOM   2263  HH  TYR A 147     121.556  74.062  89.357  1.00  1.00              
ATOM   2264  CE2 TYR A 147     119.641  73.780  86.794  1.00  1.00              
ATOM   2265  HE2 TYR A 147     119.995  72.837  86.402  1.00  1.00              
ATOM   2266  CD2 TYR A 147     118.561  74.447  86.182  1.00  1.00              
ATOM   2267  HD2 TYR A 147     118.076  74.018  85.314  1.00  1.00              
ATOM   2268  C   TYR A 147     118.001  77.156  83.882  1.00  1.00              
ATOM   2269  O   TYR A 147     117.742  76.091  83.325  1.00  1.00              
ATOM   2270  N   ASN A 148     118.880  78.032  83.392  1.00  1.00              
ATOM   2271  H   ASN A 148     119.077  78.867  83.934  1.00  1.00              
ATOM   2272  CA  ASN A 148     119.571  77.890  82.112  1.00  1.00              
ATOM   2273  HA  ASN A 148     119.396  76.883  81.725  1.00  1.00              
ATOM   2274  CB  ASN A 148     118.935  78.891  81.130  1.00  1.00              
ATOM   2275  HB1 ASN A 148     119.173  79.918  81.387  1.00  1.00              
ATOM   2276  HB2 ASN A 148     117.852  78.776  81.152  1.00  1.00              
ATOM   2277  CG  ASN A 148     119.398  78.591  79.730  1.00  1.00              
ATOM   2278  OD1 ASN A 148     119.301  77.459  79.303  1.00  1.00              
ATOM   2279  ND2 ASN A 148     119.981  79.526  79.024  1.00  1.00              
ATOM   2280 1HD2 ASN A 148     120.015  80.493  79.336  1.00  1.00              
ATOM   2281 2HD2 ASN A 148     120.363  79.248  78.126  1.00  1.00              
ATOM   2282  C   ASN A 148     121.084  78.058  82.285  1.00  1.00              
ATOM   2283  O   ASN A 148     121.515  78.488  83.353  1.00  1.00              
ATOM   2284  N   LYS A 149     121.926  77.664  81.324  1.00  1.00              
ATOM   2285  H   LYS A 149     121.550  77.261  80.463  1.00  1.00              
ATOM   2286  CA  LYS A 149     123.384  77.526  81.565  1.00  1.00              
ATOM   2287  HA  LYS A 149     123.658  78.097  82.450  1.00  1.00              
ATOM   2288  CB  LYS A 149     123.755  76.038  81.818  1.00  1.00              
ATOM   2289  HB1 LYS A 149     124.773  75.995  82.210  1.00  1.00              
ATOM   2290  HB2 LYS A 149     123.762  75.515  80.862  1.00  1.00              
ATOM   2291  CG  LYS A 149     122.836  75.253  82.779  1.00  1.00              
ATOM   2292  HG1 LYS A 149     123.170  74.215  82.814  1.00  1.00              
ATOM   2293  HG2 LYS A 149     121.827  75.248  82.370  1.00  1.00              
ATOM   2294  CD  LYS A 149     122.819  75.811  84.213  1.00  1.00              
ATOM   2295  HD1 LYS A 149     123.157  76.842  84.198  1.00  1.00              
ATOM   2296  HD2 LYS A 149     123.520  75.249  84.831  1.00  1.00              
ATOM   2297  CE  LYS A 149     121.411  75.735  84.825  1.00  1.00              
ATOM   2298  HE1 LYS A 149     121.311  74.776  85.340  1.00  1.00              
ATOM   2299  HE2 LYS A 149     120.671  75.754  84.019  1.00  1.00              
ATOM   2300  NZ  LYS A 149     121.132  76.867  85.746  1.00  1.00              
ATOM   2301  HZ1 LYS A 149     120.225  76.749  86.183  1.00  1.00              
ATOM   2302  HZ2 LYS A 149     121.832  76.928  86.473  1.00  1.00              
ATOM   2303  HZ3 LYS A 149     121.132  77.751  85.230  1.00  1.00              
ATOM   2304  C   LYS A 149     124.258  78.154  80.478  1.00  1.00              
ATOM   2305  O   LYS A 149     125.418  77.778  80.358  1.00  1.00              
ATOM   2306  N   LEU A 150     123.689  79.105  79.734  1.00  1.00              
ATOM   2307  H   LEU A 150     122.699  79.224  79.870  1.00  1.00              
ATOM   2308  CA  LEU A 150     124.334  80.105  78.874  1.00  1.00              
ATOM   2309  HA  LEU A 150     124.251  79.759  77.844  1.00  1.00              
ATOM   2310  CB  LEU A 150     123.502  81.394  79.058  1.00  1.00              
ATOM   2311  HB1 LEU A 150     123.731  81.809  80.043  1.00  1.00              
ATOM   2312  HB2 LEU A 150     122.440  81.147  79.056  1.00  1.00              
ATOM   2313  CG  LEU A 150     123.741  82.476  77.994  1.00  1.00              
ATOM   2314  HG  LEU A 150     124.809  82.595  77.823  1.00  1.00              
ATOM   2315  CD1 LEU A 150     123.023  82.086  76.701  1.00  1.00              
ATOM   2316 1HD1 LEU A 150     123.136  82.876  75.958  1.00  1.00              
ATOM   2317 2HD1 LEU A 150     123.445  81.170  76.296  1.00  1.00              
ATOM   2318 3HD1 LEU A 150     121.962  81.948  76.902  1.00  1.00              
ATOM   2319  CD2 LEU A 150     123.159  83.814  78.449  1.00  1.00              
ATOM   2320 1HD2 LEU A 150     123.382  84.577  77.704  1.00  1.00              
ATOM   2321 2HD2 LEU A 150     122.078  83.725  78.554  1.00  1.00              
ATOM   2322 3HD2 LEU A 150     123.616  84.108  79.396  1.00  1.00              
ATOM   2323  C   LEU A 150     125.821  80.386  79.201  1.00  1.00              
ATOM   2324  O   LEU A 150     126.150  80.732  80.332  1.00  1.00              
ATOM   2325  N   LYS A 151     126.697  80.297  78.190  1.00  1.00              
ATOM   2326  H   LYS A 151     126.351  79.945  77.312  1.00  1.00              
ATOM   2327  CA  LYS A 151     128.143  80.605  78.286  1.00  1.00              
ATOM   2328  HA  LYS A 151     128.343  81.164  79.201  1.00  1.00              
ATOM   2329  CB  LYS A 151     128.967  79.294  78.298  1.00  1.00              
ATOM   2330  HB1 LYS A 151     130.020  79.546  78.436  1.00  1.00              
ATOM   2331  HB2 LYS A 151     128.879  78.831  77.314  1.00  1.00              
ATOM   2332  CG  LYS A 151     128.604  78.220  79.335  1.00  1.00              
ATOM   2333  HG1 LYS A 151     129.213  77.338  79.131  1.00  1.00              
ATOM   2334  HG2 LYS A 151     127.566  77.933  79.201  1.00  1.00              
ATOM   2335  CD  LYS A 151     128.861  78.654  80.783  1.00  1.00              
ATOM   2336  HD1 LYS A 151     128.289  79.553  81.004  1.00  1.00              
ATOM   2337  HD2 LYS A 151     129.925  78.868  80.895  1.00  1.00              
ATOM   2338  CE  LYS A 151     128.447  77.542  81.755  1.00  1.00              
ATOM   2339  HE1 LYS A 151     128.857  76.598  81.387  1.00  1.00              
ATOM   2340  HE2 LYS A 151     127.354  77.467  81.740  1.00  1.00              
ATOM   2341  NZ  LYS A 151     128.930  77.795  83.137  1.00  1.00              
ATOM   2342  HZ1 LYS A 151     128.712  77.045  83.772  1.00  1.00              
ATOM   2343  HZ2 LYS A 151     129.924  77.968  83.166  1.00  1.00              
ATOM   2344  HZ3 LYS A 151     128.509  78.635  83.546  1.00  1.00              
ATOM   2345  C   LYS A 151     128.674  81.453  77.120  1.00  1.00              
ATOM   2346  O   LYS A 151     129.838  81.832  77.096  1.00  1.00              
ATOM   2347  N   THR A 152     127.813  81.760  76.158  1.00  1.00              
ATOM   2348  H   THR A 152     126.863  81.455  76.294  1.00  1.00              
ATOM   2349  CA  THR A 152     128.003  82.757  75.094  1.00  1.00              
ATOM   2350  HA  THR A 152     128.803  83.449  75.359  1.00  1.00              
ATOM   2351  CB  THR A 152     128.352  82.095  73.746  1.00  1.00              
ATOM   2352  HB  THR A 152     129.254  81.495  73.876  1.00  1.00              
ATOM   2353  CG2 THR A 152     127.251  81.198  73.170  1.00  1.00              
ATOM   2354 1HG2 THR A 152     127.614  80.714  72.263  1.00  1.00              
ATOM   2355 2HG2 THR A 152     126.990  80.424  73.891  1.00  1.00              
ATOM   2356 3HG2 THR A 152     126.361  81.782  72.929  1.00  1.00              
ATOM   2357  OG1 THR A 152     128.610  83.084  72.777  1.00  1.00              
ATOM   2358  HG1 THR A 152     128.469  82.689  71.911  1.00  1.00              
ATOM   2359  C   THR A 152     126.686  83.520  75.014  1.00  1.00              
ATOM   2360  O   THR A 152     125.648  83.004  75.431  1.00  1.00              
ATOM   2361  N   VAL A 153     126.715  84.760  74.543  1.00  1.00              
ATOM   2362  H   VAL A 153     127.587  85.110  74.173  1.00  1.00              
ATOM   2363  CA  VAL A 153     125.569  85.670  74.582  1.00  1.00              
ATOM   2364  HA  VAL A 153     124.666  85.076  74.434  1.00  1.00              
ATOM   2365  CB  VAL A 153     125.431  86.323  75.976  1.00  1.00              
ATOM   2366  HB  VAL A 153     125.304  85.507  76.686  1.00  1.00              
ATOM   2367  CG1 VAL A 153     126.639  87.132  76.464  1.00  1.00              
ATOM   2368 1HG1 VAL A 153     126.510  87.359  77.520  1.00  1.00              
ATOM   2369 2HG1 VAL A 153     127.554  86.552  76.355  1.00  1.00              
ATOM   2370 3HG1 VAL A 153     126.735  88.065  75.908  1.00  1.00              
ATOM   2371  CG2 VAL A 153     124.160  87.171  76.058  1.00  1.00              
ATOM   2372 1HG2 VAL A 153     123.960  87.417  77.100  1.00  1.00              
ATOM   2373 2HG2 VAL A 153     124.287  88.090  75.484  1.00  1.00              
ATOM   2374 3HG2 VAL A 153     123.311  86.614  75.661  1.00  1.00              
ATOM   2375  C   VAL A 153     125.647  86.635  73.392  1.00  1.00              
ATOM   2376  O   VAL A 153     126.227  87.712  73.460  1.00  1.00              
ATOM   2377  N   SER A 154     125.159  86.190  72.234  1.00  1.00              
ATOM   2378  H   SER A 154     124.764  85.261  72.191  1.00  1.00              
ATOM   2379  CA  SER A 154     125.284  86.939  70.981  1.00  1.00              
ATOM   2380  HA  SER A 154     126.339  87.148  70.803  1.00  1.00              
ATOM   2381  CB  SER A 154     124.752  86.123  69.782  1.00  1.00              
ATOM   2382  HB1 SER A 154     124.620  86.792  68.930  1.00  1.00              
ATOM   2383  HB2 SER A 154     123.781  85.688  70.025  1.00  1.00              
ATOM   2384  OG  SER A 154     125.643  85.106  69.382  1.00  1.00              
ATOM   2385  HG  SER A 154     125.516  84.975  68.418  1.00  1.00              
ATOM   2386  C   SER A 154     124.500  88.253  70.967  1.00  1.00              
ATOM   2387  O   SER A 154     123.302  88.319  71.255  1.00  1.00              
ATOM   2388  N   ARG A 155     125.171  89.296  70.480  1.00  1.00              
ATOM   2389  H   ARG A 155     126.140  89.129  70.252  1.00  1.00              
ATOM   2390  CA  ARG A 155     124.726  90.697  70.468  1.00  1.00              
ATOM   2391  HA  ARG A 155     124.458  90.977  71.490  1.00  1.00              
ATOM   2392  CB  ARG A 155     125.921  91.558  70.031  1.00  1.00              
ATOM   2393  HB1 ARG A 155     125.598  92.590  69.880  1.00  1.00              
ATOM   2394  HB2 ARG A 155     126.328  91.177  69.092  1.00  1.00              
ATOM   2395  CG  ARG A 155     126.995  91.537  71.125  1.00  1.00              
ATOM   2396  HG1 ARG A 155     127.241  90.511  71.403  1.00  1.00              
ATOM   2397  HG2 ARG A 155     126.577  92.039  71.996  1.00  1.00              
ATOM   2398  CD  ARG A 155     128.297  92.223  70.709  1.00  1.00              
ATOM   2399  HD1 ARG A 155     128.649  91.789  69.771  1.00  1.00              
ATOM   2400  HD2 ARG A 155     129.054  92.024  71.471  1.00  1.00              
ATOM   2401  NE  ARG A 155     128.117  93.674  70.549  1.00  1.00              
ATOM   2402  HE  ARG A 155     127.919  94.012  69.626  1.00  1.00              
ATOM   2403  CZ  ARG A 155     128.172  94.568  71.522  1.00  1.00              
ATOM   2404  NH1 ARG A 155     128.367  94.251  72.766  1.00  1.00              
ATOM   2405 1HH1 ARG A 155     128.348  93.275  73.070  1.00  1.00              
ATOM   2406 2HH1 ARG A 155     128.401  94.983  73.456  1.00  1.00              
ATOM   2407  NH2 ARG A 155     128.022  95.828  71.253  1.00  1.00              
ATOM   2408 1HH2 ARG A 155     127.896  96.163  70.324  1.00  1.00              
ATOM   2409 2HH2 ARG A 155     128.041  96.495  72.029  1.00  1.00              
ATOM   2410  C   ARG A 155     123.491  91.042  69.634  1.00  1.00              
ATOM   2411  O   ARG A 155     122.987  92.151  69.776  1.00  1.00              
ATOM   2412  N   GLY A 156     122.997  90.126  68.807  1.00  1.00              
ATOM   2413  H   GLY A 156     123.483  89.246  68.732  1.00  1.00              
ATOM   2414  CA  GLY A 156     121.760  90.304  68.040  1.00  1.00              
ATOM   2415  HA1 GLY A 156     121.982  90.180  66.980  1.00  1.00              
ATOM   2416  HA2 GLY A 156     121.353  91.305  68.184  1.00  1.00              
ATOM   2417  C   GLY A 156     120.665  89.299  68.408  1.00  1.00              
ATOM   2418  O   GLY A 156     119.633  89.283  67.754  1.00  1.00              
ATOM   2419  N   LEU A 157     120.874  88.472  69.442  1.00  1.00              
ATOM   2420  H   LEU A 157     121.727  88.575  69.978  1.00  1.00              
ATOM   2421  CA  LEU A 157     120.030  87.313  69.759  1.00  1.00              
ATOM   2422  HA  LEU A 157     120.234  86.554  69.027  1.00  1.00              
ATOM   2423  CB  LEU A 157     120.539  86.768  71.115  1.00  1.00              
ATOM   2424  HB1 LEU A 157     120.637  87.600  71.813  1.00  1.00              
ATOM   2425  HB2 LEU A 157     121.532  86.344  70.958  1.00  1.00              
ATOM   2426  CG  LEU A 157     119.659  85.705  71.790  1.00  1.00              
ATOM   2427  HG  LEU A 157     118.689  86.138  72.027  1.00  1.00              
ATOM   2428  CD1 LEU A 157     119.447  84.496  70.891  1.00  1.00              
ATOM   2429 1HD1 LEU A 157     120.377  83.937  70.777  1.00  1.00              
ATOM   2430 2HD1 LEU A 157     118.673  83.873  71.325  1.00  1.00              
ATOM   2431 3HD1 LEU A 157     119.105  84.793  69.901  1.00  1.00              
ATOM   2432  CD2 LEU A 157     120.300  85.240  73.101  1.00  1.00              
ATOM   2433 1HD2 LEU A 157     119.641  84.527  73.596  1.00  1.00              
ATOM   2434 2HD2 LEU A 157     121.259  84.761  72.895  1.00  1.00              
ATOM   2435 3HD2 LEU A 157     120.460  86.095  73.757  1.00  1.00              
ATOM   2436  C   LEU A 157     118.515  87.582  69.772  1.00  1.00              
ATOM   2437  O   LEU A 157     117.724  86.954  69.069  1.00  1.00              
ATOM   2438  N   LEU A 158     118.107  88.543  70.600  1.00  1.00              
ATOM   2439  H   LEU A 158     118.819  89.064  71.083  1.00  1.00              
ATOM   2440  CA  LEU A 158     116.708  88.923  70.802  1.00  1.00              
ATOM   2441  HA  LEU A 158     116.086  88.035  70.691  1.00  1.00              
ATOM   2442  CB  LEU A 158     116.527  89.474  72.240  1.00  1.00              
ATOM   2443  HB1 LEU A 158     115.494  89.807  72.354  1.00  1.00              
ATOM   2444  HB2 LEU A 158     117.167  90.352  72.354  1.00  1.00              
ATOM   2445  CG  LEU A 158     116.823  88.494  73.394  1.00  1.00              
ATOM   2446  HG  LEU A 158     117.856  88.155  73.321  1.00  1.00              
ATOM   2447  CD1 LEU A 158     116.645  89.195  74.745  1.00  1.00              
ATOM   2448 1HD1 LEU A 158     116.941  88.519  75.547  1.00  1.00              
ATOM   2449 2HD1 LEU A 158     117.273  90.085  74.790  1.00  1.00              
ATOM   2450 3HD1 LEU A 158     115.602  89.480  74.886  1.00  1.00              
ATOM   2451  CD2 LEU A 158     115.899  87.275  73.376  1.00  1.00              
ATOM   2452 1HD2 LEU A 158     116.109  86.625  74.227  1.00  1.00              
ATOM   2453 2HD2 LEU A 158     114.856  87.592  73.418  1.00  1.00              
ATOM   2454 3HD2 LEU A 158     116.059  86.697  72.466  1.00  1.00              
ATOM   2455  C   LEU A 158     116.201  89.921  69.736  1.00  1.00              
ATOM   2456  O   LEU A 158     115.502  90.887  70.053  1.00  1.00              
ATOM   2457  N   ASP A 159     116.578  89.712  68.475  1.00  1.00              
ATOM   2458  H   ASP A 159     117.147  88.896  68.273  1.00  1.00              
ATOM   2459  CA  ASP A 159     116.098  90.500  67.335  1.00  1.00              
ATOM   2460  HA  ASP A 159     115.975  91.539  67.644  1.00  1.00              
ATOM   2461  CB  ASP A 159     117.176  90.474  66.231  1.00  1.00              
ATOM   2462  HB1 ASP A 159     117.468  89.435  66.061  1.00  1.00              
ATOM   2463  HB2 ASP A 159     118.048  91.022  66.588  1.00  1.00              
ATOM   2464  CG  ASP A 159     116.764  91.070  64.879  1.00  1.00              
ATOM   2465  OD1 ASP A 159     115.751  91.799  64.782  1.00  1.00              
ATOM   2466  OD2 ASP A 159     117.358  90.685  63.848  1.00  1.00              
ATOM   2467  C   ASP A 159     114.740  89.987  66.827  1.00  1.00              
ATOM   2468  O   ASP A 159     114.531  88.791  66.632  1.00  1.00              
ATOM   2469  N   GLY A 160     113.817  90.927  66.597  1.00  1.00              
ATOM   2470  H   GLY A 160     114.143  91.883  66.613  1.00  1.00              
ATOM   2471  CA  GLY A 160     112.489  90.681  66.031  1.00  1.00              
ATOM   2472  HA1 GLY A 160     112.451  89.678  65.602  1.00  1.00              
ATOM   2473  HA2 GLY A 160     112.307  91.397  65.231  1.00  1.00              
ATOM   2474  C   GLY A 160     111.341  90.789  67.048  1.00  1.00              
ATOM   2475  O   GLY A 160     110.176  90.892  66.672  1.00  1.00              
ATOM   2476  N   LEU A 161     111.684  90.831  68.338  1.00  1.00              
ATOM   2477  H   LEU A 161     112.676  90.796  68.519  1.00  1.00              
ATOM   2478  CA  LEU A 161     110.825  90.712  69.521  1.00  1.00              
ATOM   2479  HA  LEU A 161     110.153  89.869  69.358  1.00  1.00              
ATOM   2480  CB  LEU A 161     111.740  90.392  70.729  1.00  1.00              
ATOM   2481  HB1 LEU A 161     111.243  90.656  71.656  1.00  1.00              
ATOM   2482  HB2 LEU A 161     112.627  91.020  70.664  1.00  1.00              
ATOM   2483  CG  LEU A 161     112.186  88.941  70.927  1.00  1.00              
ATOM   2484  HG  LEU A 161     112.796  88.922  71.831  1.00  1.00              
ATOM   2485  CD1 LEU A 161     111.012  87.983  71.139  1.00  1.00              
ATOM   2486 1HD1 LEU A 161     111.396  87.004  71.424  1.00  1.00              
ATOM   2487 2HD1 LEU A 161     110.365  88.357  71.933  1.00  1.00              
ATOM   2488 3HD1 LEU A 161     110.432  87.876  70.222  1.00  1.00              
ATOM   2489  CD2 LEU A 161     113.056  88.442  69.785  1.00  1.00              
ATOM   2490 1HD2 LEU A 161     113.713  87.669  70.169  1.00  1.00              
ATOM   2491 2HD2 LEU A 161     112.451  88.056  68.962  1.00  1.00              
ATOM   2492 3HD2 LEU A 161     113.679  89.242  69.408  1.00  1.00              
ATOM   2493  C   LEU A 161     109.897  91.917  69.824  1.00  1.00              
ATOM   2494  O   LEU A 161     109.793  92.376  70.960  1.00  1.00              
ATOM   2495  N   VAL A 162     109.229  92.487  68.824  1.00  1.00              
ATOM   2496  H   VAL A 162     109.314  92.060  67.906  1.00  1.00              
ATOM   2497  CA  VAL A 162     108.553  93.794  68.960  1.00  1.00              
ATOM   2498  HA  VAL A 162     109.310  94.518  69.263  1.00  1.00              
ATOM   2499  CB  VAL A 162     108.004  94.254  67.591  1.00  1.00              
ATOM   2500  HB  VAL A 162     107.305  93.503  67.220  1.00  1.00              
ATOM   2501  CG1 VAL A 162     107.274  95.607  67.634  1.00  1.00              
ATOM   2502 1HG1 VAL A 162     107.002  95.911  66.622  1.00  1.00              
ATOM   2503 2HG1 VAL A 162     106.354  95.514  68.210  1.00  1.00              
ATOM   2504 3HG1 VAL A 162     107.924  96.361  68.078  1.00  1.00              
ATOM   2505  CG2 VAL A 162     109.145  94.405  66.573  1.00  1.00              
ATOM   2506 1HG2 VAL A 162     108.751  94.745  65.616  1.00  1.00              
ATOM   2507 2HG2 VAL A 162     109.883  95.122  66.935  1.00  1.00              
ATOM   2508 3HG2 VAL A 162     109.636  93.448  66.403  1.00  1.00              
ATOM   2509  C   VAL A 162     107.457  93.860  70.039  1.00  1.00              
ATOM   2510  O   VAL A 162     107.254  94.945  70.588  1.00  1.00              
ATOM   2511  N   ASN A 163     106.783  92.766  70.419  1.00  1.00              
ATOM   2512  H   ASN A 163     106.917  91.896  69.914  1.00  1.00              
ATOM   2513  CA  ASN A 163     105.808  92.796  71.530  1.00  1.00              
ATOM   2514  HA  ASN A 163     105.494  93.824  71.717  1.00  1.00              
ATOM   2515  CB  ASN A 163     104.542  92.037  71.088  1.00  1.00              
ATOM   2516  HB1 ASN A 163     103.865  91.931  71.935  1.00  1.00              
ATOM   2517  HB2 ASN A 163     104.792  91.039  70.739  1.00  1.00              
ATOM   2518  CG  ASN A 163     103.793  92.818  70.027  1.00  1.00              
ATOM   2519  OD1 ASN A 163     103.106  93.776  70.328  1.00  1.00              
ATOM   2520  ND2 ASN A 163     103.950  92.502  68.766  1.00  1.00              
ATOM   2521 1HD2 ASN A 163     104.560  91.734  68.524  1.00  1.00              
ATOM   2522 2HD2 ASN A 163     103.440  93.048  68.096  1.00  1.00              
ATOM   2523  C   ASN A 163     106.360  92.300  72.884  1.00  1.00              
ATOM   2524  O   ASN A 163     105.579  92.031  73.797  1.00  1.00              
ATOM   2525  N   LEU A 164     107.681  92.164  73.048  1.00  1.00              
ATOM   2526  H   LEU A 164     108.308  92.367  72.277  1.00  1.00              
ATOM   2527  CA  LEU A 164     108.260  91.606  74.274  1.00  1.00              
ATOM   2528  HA  LEU A 164     107.655  90.726  74.502  1.00  1.00              
ATOM   2529  CB  LEU A 164     109.673  91.072  73.992  1.00  1.00              
ATOM   2530  HB1 LEU A 164     110.309  91.904  73.689  1.00  1.00              
ATOM   2531  HB2 LEU A 164     109.592  90.374  73.159  1.00  1.00              
ATOM   2532  CG  LEU A 164     110.350  90.331  75.165  1.00  1.00              
ATOM   2533  HG  LEU A 164     110.606  91.055  75.935  1.00  1.00              
ATOM   2534  CD1 LEU A 164     109.489  89.238  75.807  1.00  1.00              
ATOM   2535 1HD1 LEU A 164     110.067  88.703  76.563  1.00  1.00              
ATOM   2536 2HD1 LEU A 164     108.619  89.668  76.290  1.00  1.00              
ATOM   2537 3HD1 LEU A 164     109.158  88.539  75.038  1.00  1.00              
ATOM   2538  CD2 LEU A 164     111.639  89.654  74.693  1.00  1.00              
ATOM   2539 1HD2 LEU A 164     112.171  89.239  75.548  1.00  1.00              
ATOM   2540 2HD2 LEU A 164     111.406  88.848  73.999  1.00  1.00              
ATOM   2541 3HD2 LEU A 164     112.281  90.380  74.200  1.00  1.00              
ATOM   2542  C   LEU A 164     108.181  92.524  75.495  1.00  1.00              
ATOM   2543  O   LEU A 164     108.791  93.586  75.528  1.00  1.00              
ATOM   2544  N   GLN A 165     107.456  92.058  76.516  1.00  1.00              
ATOM   2545  H   GLN A 165     106.947  91.198  76.336  1.00  1.00              
ATOM   2546  CA  GLN A 165     107.077  92.818  77.706  1.00  1.00              
ATOM   2547  HA  GLN A 165     107.447  93.834  77.635  1.00  1.00              
ATOM   2548  CB  GLN A 165     105.543  92.831  77.805  1.00  1.00              
ATOM   2549  HB1 GLN A 165     105.266  93.185  78.800  1.00  1.00              
ATOM   2550  HB2 GLN A 165     105.196  91.800  77.723  1.00  1.00              
ATOM   2551  CG  GLN A 165     104.746  93.683  76.816  1.00  1.00              
ATOM   2552  HG1 GLN A 165     104.838  93.283  75.810  1.00  1.00              
ATOM   2553  HG2 GLN A 165     105.128  94.703  76.822  1.00  1.00              
ATOM   2554  CD  GLN A 165     103.272  93.691  77.222  1.00  1.00              
ATOM   2555  OE1 GLN A 165     102.776  92.792  77.904  1.00  1.00              
ATOM   2556  NE2 GLN A 165     102.520  94.706  76.867  1.00  1.00              
ATOM   2557 1HE2 GLN A 165     102.914  95.466  76.337  1.00  1.00              
ATOM   2558 2HE2 GLN A 165     101.570  94.716  77.194  1.00  1.00              
ATOM   2559  C   GLN A 165     107.526  92.258  79.053  1.00  1.00              
ATOM   2560  O   GLN A 165     107.482  92.987  80.029  1.00  1.00              
ATOM   2561  N   VAL A 166     107.856  90.979  79.168  1.00  1.00              
ATOM   2562  H   VAL A 166     107.928  90.420  78.331  1.00  1.00              
ATOM   2563  CA  VAL A 166     108.278  90.353  80.432  1.00  1.00              
ATOM   2564  HA  VAL A 166     108.748  91.086  81.083  1.00  1.00              
ATOM   2565  CB  VAL A 166     107.135  89.643  81.193  1.00  1.00              
ATOM   2566  HB  VAL A 166     106.667  88.956  80.506  1.00  1.00              
ATOM   2567  CG1 VAL A 166     107.609  88.749  82.354  1.00  1.00              
ATOM   2568 1HG1 VAL A 166     108.022  87.821  81.956  1.00  1.00              
ATOM   2569 2HG1 VAL A 166     108.390  89.234  82.934  1.00  1.00              
ATOM   2570 3HG1 VAL A 166     106.774  88.497  83.006  1.00  1.00              
ATOM   2571  CG2 VAL A 166     106.047  90.625  81.653  1.00  1.00              
ATOM   2572 1HG2 VAL A 166     105.256  90.102  82.186  1.00  1.00              
ATOM   2573 2HG2 VAL A 166     106.459  91.383  82.311  1.00  1.00              
ATOM   2574 3HG2 VAL A 166     105.641  91.148  80.796  1.00  1.00              
ATOM   2575  C   VAL A 166     109.281  89.300  80.040  1.00  1.00              
ATOM   2576  O   VAL A 166     108.974  88.469  79.180  1.00  1.00              
ATOM   2577  N   LEU A 167     110.445  89.337  80.670  1.00  1.00              
ATOM   2578  H   LEU A 167     110.628  90.070  81.351  1.00  1.00              
ATOM   2579  CA  LEU A 167     111.524  88.422  80.328  1.00  1.00              
ATOM   2580  HA  LEU A 167     111.140  87.565  79.771  1.00  1.00              
ATOM   2581  CB  LEU A 167     112.486  89.216  79.423  1.00  1.00              
ATOM   2582  HB1 LEU A 167     112.821  90.097  79.974  1.00  1.00              
ATOM   2583  HB2 LEU A 167     111.926  89.561  78.553  1.00  1.00              
ATOM   2584  CG  LEU A 167     113.727  88.464  78.921  1.00  1.00              
ATOM   2585  HG  LEU A 167     114.307  88.128  79.771  1.00  1.00              
ATOM   2586  CD1 LEU A 167     113.389  87.240  78.077  1.00  1.00              
ATOM   2587 1HD1 LEU A 167     114.306  86.817  77.672  1.00  1.00              
ATOM   2588 2HD1 LEU A 167     112.906  86.488  78.700  1.00  1.00              
ATOM   2589 3HD1 LEU A 167     112.732  87.519  77.254  1.00  1.00              
ATOM   2590  CD2 LEU A 167     114.580  89.434  78.097  1.00  1.00              
ATOM   2591 1HD2 LEU A 167     115.493  88.935  77.778  1.00  1.00              
ATOM   2592 2HD2 LEU A 167     114.026  89.769  77.220  1.00  1.00              
ATOM   2593 3HD2 LEU A 167     114.847  90.299  78.705  1.00  1.00              
ATOM   2594  C   LEU A 167     112.179  87.904  81.607  1.00  1.00              
ATOM   2595  O   LEU A 167     112.594  88.723  82.441  1.00  1.00              
ATOM   2596  N   ARG A 168     112.215  86.569  81.780  1.00  1.00              
ATOM   2597  H   ARG A 168     111.893  85.947  81.039  1.00  1.00              
ATOM   2598  CA  ARG A 168     112.548  85.995  83.105  1.00  1.00              
ATOM   2599  HA  ARG A 168     112.808  86.790  83.805  1.00  1.00              
ATOM   2600  CB  ARG A 168     111.322  85.262  83.672  1.00  1.00              
ATOM   2601  HB1 ARG A 168     111.681  84.433  84.282  1.00  1.00              
ATOM   2602  HB2 ARG A 168     110.718  84.856  82.863  1.00  1.00              
ATOM   2603  CG  ARG A 168     110.452  86.182  84.545  1.00  1.00              
ATOM   2604  HG1 ARG A 168     110.087  87.020  83.950  1.00  1.00              
ATOM   2605  HG2 ARG A 168     111.075  86.569  85.345  1.00  1.00              
ATOM   2606  CD  ARG A 168     109.259  85.463  85.194  1.00  1.00              
ATOM   2607  HD1 ARG A 168     108.516  85.261  84.419  1.00  1.00              
ATOM   2608  HD2 ARG A 168     108.805  86.119  85.940  1.00  1.00              
ATOM   2609  NE  ARG A 168     109.657  84.183  85.810  1.00  1.00              
ATOM   2610  HE  ARG A 168     109.461  83.363  85.248  1.00  1.00              
ATOM   2611  CZ  ARG A 168     110.499  84.025  86.816  1.00  1.00              
ATOM   2612  NH1 ARG A 168     110.892  84.990  87.603  1.00  1.00              
ATOM   2613 1HH1 ARG A 168     110.552  85.935  87.485  1.00  1.00              
ATOM   2614 2HH1 ARG A 168     111.606  84.768  88.288  1.00  1.00              
ATOM   2615  NH2 ARG A 168     111.021  82.859  87.048  1.00  1.00              
ATOM   2616 1HH2 ARG A 168     110.793  82.067  86.481  1.00  1.00              
ATOM   2617 2HH2 ARG A 168     111.740  82.806  87.770  1.00  1.00              
ATOM   2618  C   ARG A 168     113.795  85.088  83.042  1.00  1.00              
ATOM   2619  O   ARG A 168     113.711  83.881  82.786  1.00  1.00              
ATOM   2620  N   LEU A 169     114.939  85.716  83.340  1.00  1.00              
ATOM   2621  H   LEU A 169     114.859  86.681  83.641  1.00  1.00              
ATOM   2622  CA  LEU A 169     116.318  85.218  83.245  1.00  1.00              
ATOM   2623  HA  LEU A 169     116.364  84.528  82.401  1.00  1.00              
ATOM   2624  CB  LEU A 169     117.290  86.395  82.965  1.00  1.00              
ATOM   2625  HB1 LEU A 169     118.298  85.980  82.928  1.00  1.00              
ATOM   2626  HB2 LEU A 169     117.273  87.064  83.825  1.00  1.00              
ATOM   2627  CG  LEU A 169     117.169  87.236  81.678  1.00  1.00              
ATOM   2628  HG  LEU A 169     118.124  87.743  81.541  1.00  1.00              
ATOM   2629  CD1 LEU A 169     116.924  86.384  80.432  1.00  1.00              
ATOM   2630 1HD1 LEU A 169     116.998  87.007  79.543  1.00  1.00              
ATOM   2631 2HD1 LEU A 169     117.667  85.588  80.375  1.00  1.00              
ATOM   2632 3HD1 LEU A 169     115.924  85.950  80.478  1.00  1.00              
ATOM   2633  CD2 LEU A 169     116.104  88.332  81.751  1.00  1.00              
ATOM   2634 1HD2 LEU A 169     116.154  88.950  80.856  1.00  1.00              
ATOM   2635 2HD2 LEU A 169     115.113  87.896  81.848  1.00  1.00              
ATOM   2636 3HD2 LEU A 169     116.284  88.964  82.618  1.00  1.00              
ATOM   2637  C   LEU A 169     116.832  84.413  84.467  1.00  1.00              
ATOM   2638  O   LEU A 169     118.013  84.426  84.824  1.00  1.00              
ATOM   2639  N   ASP A 170     115.927  83.754  85.164  1.00  1.00              
ATOM   2640  H   ASP A 170     115.037  83.620  84.710  1.00  1.00              
ATOM   2641  CA  ASP A 170     116.052  83.309  86.563  1.00  1.00              
ATOM   2642  HA  ASP A 170     116.334  84.145  87.203  1.00  1.00              
ATOM   2643  CB  ASP A 170     114.617  82.839  86.875  1.00  1.00              
ATOM   2644  HB1 ASP A 170     114.407  81.892  86.377  1.00  1.00              
ATOM   2645  HB2 ASP A 170     113.915  83.571  86.463  1.00  1.00              
ATOM   2646  CG  ASP A 170     114.309  82.705  88.349  1.00  1.00              
ATOM   2647  OD1 ASP A 170     115.133  82.128  89.079  1.00  1.00              
ATOM   2648  OD2 ASP A 170     113.248  83.265  88.733  1.00  1.00              
ATOM   2649  C   ASP A 170     117.081  82.171  86.714  1.00  1.00              
ATOM   2650  O   ASP A 170     116.806  81.024  86.367  1.00  1.00              
ATOM   2651  N   GLY A 171     118.324  82.454  87.106  1.00  1.00              
ATOM   2652  H   GLY A 171     118.538  83.392  87.426  1.00  1.00              
ATOM   2653  CA  GLY A 171     119.393  81.453  86.995  1.00  1.00              
ATOM   2654  HA1 GLY A 171     119.125  80.579  87.589  1.00  1.00              
ATOM   2655  HA2 GLY A 171     120.307  81.868  87.401  1.00  1.00              
ATOM   2656  C   GLY A 171     119.706  81.006  85.566  1.00  1.00              
ATOM   2657  O   GLY A 171     120.173  79.877  85.365  1.00  1.00              
ATOM   2658  N   ASN A 172     119.478  81.873  84.573  1.00  1.00              
ATOM   2659  H   ASN A 172     118.954  82.712  84.806  1.00  1.00              
ATOM   2660  CA  ASN A 172     120.221  81.900  83.314  1.00  1.00              
ATOM   2661  HA  ASN A 172     120.201  80.904  82.883  1.00  1.00              
ATOM   2662  CB  ASN A 172     119.526  82.870  82.338  1.00  1.00              
ATOM   2663  HB1 ASN A 172     119.422  83.843  82.813  1.00  1.00              
ATOM   2664  HB2 ASN A 172     118.529  82.503  82.102  1.00  1.00              
ATOM   2665  CG  ASN A 172     120.289  83.061  81.041  1.00  1.00              
ATOM   2666  OD1 ASN A 172     120.218  82.256  80.123  1.00  1.00              
ATOM   2667  ND2 ASN A 172     121.067  84.115  80.967  1.00  1.00              
ATOM   2668 1HD2 ASN A 172     121.236  84.628  81.820  1.00  1.00              
ATOM   2669 2HD2 ASN A 172     121.596  84.256  80.124  1.00  1.00              
ATOM   2670  C   ASN A 172     121.694  82.223  83.581  1.00  1.00              
ATOM   2671  O   ASN A 172     122.078  83.385  83.548  1.00  1.00              
ATOM   2672  N   LEU A 173     122.475  81.200  83.947  1.00  1.00              
ATOM   2673  H   LEU A 173     122.057  80.277  83.942  1.00  1.00              
ATOM   2674  CA  LEU A 173     123.765  81.346  84.616  1.00  1.00              
ATOM   2675  HA  LEU A 173     123.535  81.803  85.576  1.00  1.00              
ATOM   2676  CB  LEU A 173     124.457  80.013  84.937  1.00  1.00              
ATOM   2677  HB1 LEU A 173     125.464  80.245  85.293  1.00  1.00              
ATOM   2678  HB2 LEU A 173     124.563  79.433  84.021  1.00  1.00              
ATOM   2679  CG  LEU A 173     123.761  79.170  86.018  1.00  1.00              
ATOM   2680  HG  LEU A 173     122.844  78.772  85.600  1.00  1.00              
ATOM   2681  CD1 LEU A 173     124.668  77.999  86.406  1.00  1.00              
ATOM   2682 1HD1 LEU A 173     124.158  77.327  87.093  1.00  1.00              
ATOM   2683 2HD1 LEU A 173     124.981  77.452  85.518  1.00  1.00              
ATOM   2684 3HD1 LEU A 173     125.566  78.385  86.895  1.00  1.00              
ATOM   2685  CD2 LEU A 173     123.399  79.918  87.307  1.00  1.00              
ATOM   2686 1HD2 LEU A 173     123.066  79.218  88.072  1.00  1.00              
ATOM   2687 2HD2 LEU A 173     124.268  80.460  87.682  1.00  1.00              
ATOM   2688 3HD2 LEU A 173     122.588  80.624  87.126  1.00  1.00              
ATOM   2689  C   LEU A 173     124.722  82.356  83.970  1.00  1.00              
ATOM   2690  O   LEU A 173     125.438  82.034  83.024  1.00  1.00              
ATOM   2691  N   ILE A 174     124.727  83.582  84.506  1.00  1.00              
ATOM   2692  H   ILE A 174     124.044  83.798  85.216  1.00  1.00              
ATOM   2693  CA  ILE A 174     125.533  84.669  83.966  1.00  1.00              
ATOM   2694  HA  ILE A 174     125.516  84.567  82.879  1.00  1.00              
ATOM   2695  CB  ILE A 174     124.953  86.084  84.260  1.00  1.00              
ATOM   2696  HB  ILE A 174     125.002  86.278  85.333  1.00  1.00              
ATOM   2697  CG2 ILE A 174     125.784  87.156  83.524  1.00  1.00              
ATOM   2698 1HG2 ILE A 174     125.456  88.153  83.809  1.00  1.00              
ATOM   2699 2HG2 ILE A 174     126.840  87.092  83.781  1.00  1.00              
ATOM   2700 3HG2 ILE A 174     125.668  87.026  82.449  1.00  1.00              
ATOM   2701  CG1 ILE A 174     123.478  86.189  83.807  1.00  1.00              
ATOM   2702 1HG1 ILE A 174     122.878  85.579  84.477  1.00  1.00              
ATOM   2703 2HG1 ILE A 174     123.384  85.783  82.798  1.00  1.00              
ATOM   2704  CD1 ILE A 174     122.865  87.600  83.807  1.00  1.00              
ATOM   2705  HD1 ILE A 174     123.320  88.218  83.033  1.00  1.00              
ATOM   2706  HD2 ILE A 174     121.800  87.526  83.590  1.00  1.00              
ATOM   2707  HD3 ILE A 174     123.002  88.068  84.782  1.00  1.00              
ATOM   2708  C   ILE A 174     127.000  84.533  84.378  1.00  1.00              
ATOM   2709  O   ILE A 174     127.468  85.204  85.296  1.00  1.00              
ATOM   2710  N   GLU A 175     127.747  83.681  83.678  1.00  1.00              
ATOM   2711  H   GLU A 175     127.272  83.037  83.051  1.00  1.00              
ATOM   2712  CA  GLU A 175     129.221  83.734  83.687  1.00  1.00              
ATOM   2713  HA  GLU A 175     129.571  83.653  84.718  1.00  1.00              
ATOM   2714  CB  GLU A 175     129.831  82.578  82.885  1.00  1.00              
ATOM   2715  HB1 GLU A 175     130.908  82.568  83.056  1.00  1.00              
ATOM   2716  HB2 GLU A 175     129.667  82.764  81.822  1.00  1.00              
ATOM   2717  CG  GLU A 175     129.266  81.188  83.202  1.00  1.00              
ATOM   2718  HG1 GLU A 175     129.845  80.470  82.622  1.00  1.00              
ATOM   2719  HG2 GLU A 175     128.234  81.139  82.847  1.00  1.00              
ATOM   2720  CD  GLU A 175     129.315  80.747  84.671  1.00  1.00              
ATOM   2721  OE1 GLU A 175     130.112  81.300  85.454  1.00  1.00              
ATOM   2722  OE2 GLU A 175     128.607  79.748  84.954  1.00  1.00              
ATOM   2723  C   GLU A 175     129.737  85.069  83.132  1.00  1.00              
ATOM   2724  O   GLU A 175     130.745  85.597  83.595  1.00  1.00              
ATOM   2725  N   SER A 176     129.020  85.640  82.157  1.00  1.00              
ATOM   2726  H   SER A 176     128.210  85.138  81.821  1.00  1.00              
ATOM   2727  CA  SER A 176     129.224  86.995  81.633  1.00  1.00              
ATOM   2728  HA  SER A 176     129.423  87.669  82.466  1.00  1.00              
ATOM   2729  CB  SER A 176     130.426  87.035  80.677  1.00  1.00              
ATOM   2730  HB1 SER A 176     130.365  87.917  80.038  1.00  1.00              
ATOM   2731  HB2 SER A 176     130.427  86.145  80.044  1.00  1.00              
ATOM   2732  OG  SER A 176     131.630  87.111  81.418  1.00  1.00              
ATOM   2733  HG  SER A 176     131.563  86.492  82.162  1.00  1.00              
ATOM   2734  C   SER A 176     127.989  87.514  80.900  1.00  1.00              
ATOM   2735  O   SER A 176     127.216  86.747  80.322  1.00  1.00              
ATOM   2736  N   ILE A 177     127.843  88.841  80.883  1.00  1.00              
ATOM   2737  H   ILE A 177     128.521  89.416  81.367  1.00  1.00              
ATOM   2738  CA  ILE A 177     127.000  89.557  79.927  1.00  1.00              
ATOM   2739  HA  ILE A 177     126.864  88.891  79.078  1.00  1.00              
ATOM   2740  CB  ILE A 177     125.606  89.868  80.526  1.00  1.00              
ATOM   2741  HB  ILE A 177     125.475  89.244  81.411  1.00  1.00              
ATOM   2742  CG2 ILE A 177     125.457  91.317  81.014  1.00  1.00              
ATOM   2743 1HG2 ILE A 177     124.462  91.475  81.432  1.00  1.00              
ATOM   2744 2HG2 ILE A 177     126.195  91.513  81.793  1.00  1.00              
ATOM   2745 3HG2 ILE A 177     125.618  92.022  80.201  1.00  1.00              
ATOM   2746  CG1 ILE A 177     124.461  89.460  79.575  1.00  1.00              
ATOM   2747 1HG1 ILE A 177     123.516  89.809  79.993  1.00  1.00              
ATOM   2748 2HG1 ILE A 177     124.417  88.370  79.537  1.00  1.00              
ATOM   2749  CD1 ILE A 177     124.579  89.975  78.136  1.00  1.00              
ATOM   2750  HD1 ILE A 177     123.637  89.815  77.614  1.00  1.00              
ATOM   2751  HD2 ILE A 177     124.827  91.030  78.136  1.00  1.00              
ATOM   2752  HD3 ILE A 177     125.358  89.440  77.600  1.00  1.00              
ATOM   2753  C   ILE A 177     127.796  90.765  79.406  1.00  1.00              
ATOM   2754  O   ILE A 177     128.644  91.284  80.133  1.00  1.00              
ATOM   2755  N   ASP A 178     127.597  91.142  78.143  1.00  1.00              
ATOM   2756  H   ASP A 178     126.840  90.724  77.618  1.00  1.00              
ATOM   2757  CA  ASP A 178     128.671  91.731  77.329  1.00  1.00              
ATOM   2758  HA  ASP A 178     129.618  91.638  77.862  1.00  1.00              
ATOM   2759  CB  ASP A 178     128.786  90.897  76.034  1.00  1.00              
ATOM   2760  HB1 ASP A 178     128.796  89.833  76.281  1.00  1.00              
ATOM   2761  HB2 ASP A 178     129.739  91.136  75.559  1.00  1.00              
ATOM   2762  CG  ASP A 178     127.647  91.181  75.044  1.00  1.00              
ATOM   2763  OD1 ASP A 178     126.463  91.102  75.461  1.00  1.00              
ATOM   2764  OD2 ASP A 178     127.960  91.661  73.931  1.00  1.00              
ATOM   2765  C   ASP A 178     128.488  93.223  77.021  1.00  1.00              
ATOM   2766  O   ASP A 178     129.366  94.047  77.250  1.00  1.00              
ATOM   2767  N   GLU A 179     127.298  93.566  76.556  1.00  1.00              
ATOM   2768  H   GLU A 179     126.683  92.795  76.311  1.00  1.00              
ATOM   2769  CA  GLU A 179     126.700  94.890  76.560  1.00  1.00              
ATOM   2770  HA  GLU A 179     127.058  95.404  77.453  1.00  1.00              
ATOM   2771  CB  GLU A 179     127.134  95.707  75.339  1.00  1.00              
ATOM   2772  HB1 GLU A 179     126.595  95.359  74.457  1.00  1.00              
ATOM   2773  HB2 GLU A 179     128.204  95.555  75.191  1.00  1.00              
ATOM   2774  CG  GLU A 179     126.892  97.211  75.533  1.00  1.00              
ATOM   2775  HG1 GLU A 179     127.217  97.498  76.537  1.00  1.00              
ATOM   2776  HG2 GLU A 179     125.825  97.424  75.445  1.00  1.00              
ATOM   2777  CD  GLU A 179     127.649  98.067  74.514  1.00  1.00              
ATOM   2778  OE1 GLU A 179     127.999  97.554  73.428  1.00  1.00              
ATOM   2779  OE2 GLU A 179     127.852  99.269  74.816  1.00  1.00              
ATOM   2780  C   GLU A 179     125.174  94.770  76.698  1.00  1.00              
ATOM   2781  O   GLU A 179     124.477  95.751  76.942  1.00  1.00              
ATOM   2782  N   PHE A 180     124.693  93.521  76.640  1.00  1.00              
ATOM   2783  H   PHE A 180     125.371  92.799  76.403  1.00  1.00              
ATOM   2784  CA  PHE A 180     123.350  93.081  76.984  1.00  1.00              
ATOM   2785  HA  PHE A 180     123.313  92.020  76.751  1.00  1.00              
ATOM   2786  CB  PHE A 180     123.103  93.234  78.501  1.00  1.00              
ATOM   2787  HB1 PHE A 180     123.057  94.300  78.731  1.00  1.00              
ATOM   2788  HB2 PHE A 180     123.965  92.851  79.037  1.00  1.00              
ATOM   2789  CG  PHE A 180     121.864  92.569  79.096  1.00  1.00              
ATOM   2790  CD1 PHE A 180     121.329  93.090  80.290  1.00  1.00              
ATOM   2791  HD1 PHE A 180     121.785  93.956  80.748  1.00  1.00              
ATOM   2792  CE1 PHE A 180     120.209  92.494  80.896  1.00  1.00              
ATOM   2793  HE1 PHE A 180     119.810  92.904  81.814  1.00  1.00              
ATOM   2794  CZ  PHE A 180     119.618  91.358  80.318  1.00  1.00              
ATOM   2795  HZ  PHE A 180     118.769  90.886  80.790  1.00  1.00              
ATOM   2796  CE2 PHE A 180     120.149  90.821  79.135  1.00  1.00              
ATOM   2797  HE2 PHE A 180     119.709  89.935  78.699  1.00  1.00              
ATOM   2798  CD2 PHE A 180     121.264  91.425  78.524  1.00  1.00              
ATOM   2799  HD2 PHE A 180     121.657  90.982  77.626  1.00  1.00              
ATOM   2800  C   PHE A 180     122.255  93.758  76.170  1.00  1.00              
ATOM   2801  O   PHE A 180     121.647  94.759  76.543  1.00  1.00              
ATOM   2802  N   ALA A 181     122.012  93.173  75.007  1.00  1.00              
ATOM   2803  H   ALA A 181     122.555  92.358  74.774  1.00  1.00              
ATOM   2804  CA  ALA A 181     121.285  93.795  73.924  1.00  1.00              
ATOM   2805  HA  ALA A 181     121.674  94.809  73.818  1.00  1.00              
ATOM   2806  CB  ALA A 181     121.674  93.020  72.651  1.00  1.00              
ATOM   2807  HB1 ALA A 181     121.277  93.526  71.769  1.00  1.00              
ATOM   2808  HB2 ALA A 181     122.760  92.974  72.555  1.00  1.00              
ATOM   2809  HB3 ALA A 181     121.269  92.007  72.685  1.00  1.00              
ATOM   2810  C   ALA A 181     119.759  93.942  74.067  1.00  1.00              
ATOM   2811  O   ALA A 181     119.029  93.817  73.085  1.00  1.00              
ATOM   2812  N   PHE A 182     119.234  94.251  75.252  1.00  1.00              
ATOM   2813  H   PHE A 182     119.870  94.415  76.026  1.00  1.00              
ATOM   2814  CA  PHE A 182     117.813  94.571  75.422  1.00  1.00              
ATOM   2815  HA  PHE A 182     117.249  93.772  74.942  1.00  1.00              
ATOM   2816  CB  PHE A 182     117.433  94.542  76.910  1.00  1.00              
ATOM   2817  HB1 PHE A 182     117.683  93.562  77.318  1.00  1.00              
ATOM   2818  HB2 PHE A 182     116.353  94.662  77.002  1.00  1.00              
ATOM   2819  CG  PHE A 182     118.109  95.609  77.739  1.00  1.00              
ATOM   2820  CD1 PHE A 182     117.568  96.906  77.791  1.00  1.00              
ATOM   2821  HD1 PHE A 182     116.648  97.134  77.269  1.00  1.00              
ATOM   2822  CE1 PHE A 182     118.232  97.914  78.504  1.00  1.00              
ATOM   2823  HE1 PHE A 182     117.816  98.908  78.532  1.00  1.00              
ATOM   2824  CZ  PHE A 182     119.437  97.627  79.167  1.00  1.00              
ATOM   2825  HZ  PHE A 182     119.960  98.407  79.698  1.00  1.00              
ATOM   2826  CE2 PHE A 182     119.974  96.331  79.128  1.00  1.00              
ATOM   2827  HE2 PHE A 182     120.912  96.119  79.617  1.00  1.00              
ATOM   2828  CD2 PHE A 182     119.303  95.318  78.422  1.00  1.00              
ATOM   2829  HD2 PHE A 182     119.722  94.323  78.379  1.00  1.00              
ATOM   2830  C   PHE A 182     117.362  95.867  74.716  1.00  1.00              
ATOM   2831  O   PHE A 182     116.194  96.227  74.768  1.00  1.00              
ATOM   2832  N   ASN A 183     118.259  96.569  74.025  1.00  1.00              
ATOM   2833  H   ASN A 183     119.204  96.217  74.006  1.00  1.00              
ATOM   2834  CA  ASN A 183     118.003  97.880  73.440  1.00  1.00              
ATOM   2835  HA  ASN A 183     117.681  98.538  74.252  1.00  1.00              
ATOM   2836  CB  ASN A 183     119.353  98.401  72.898  1.00  1.00              
ATOM   2837  HB1 ASN A 183     119.489  98.065  71.870  1.00  1.00              
ATOM   2838  HB2 ASN A 183     120.170  97.996  73.496  1.00  1.00              
ATOM   2839  CG  ASN A 183     119.517  99.913  72.938  1.00  1.00              
ATOM   2840  OD1 ASN A 183     120.530 100.432  73.374  1.00  1.00              
ATOM   2841  ND2 ASN A 183     118.545 100.681  72.514  1.00  1.00              
ATOM   2842 1HD2 ASN A 183     117.652 100.285  72.244  1.00  1.00              
ATOM   2843 2HD2 ASN A 183     118.698 101.670  72.578  1.00  1.00              
ATOM   2844  C   ASN A 183     116.907  97.939  72.365  1.00  1.00              
ATOM   2845  O   ASN A 183     116.255  98.971  72.230  1.00  1.00              
ATOM   2846  N   THR A 184     116.700  96.867  71.596  1.00  1.00              
ATOM   2847  H   THR A 184     117.267  96.044  71.745  1.00  1.00              
ATOM   2848  CA  THR A 184     115.609  96.819  70.600  1.00  1.00              
ATOM   2849  HA  THR A 184     115.595  97.763  70.056  1.00  1.00              
ATOM   2850  CB  THR A 184     115.893  95.711  69.560  1.00  1.00              
ATOM   2851  HB  THR A 184     116.959  95.747  69.328  1.00  1.00              
ATOM   2852  CG2 THR A 184     115.568  94.288  70.010  1.00  1.00              
ATOM   2853 1HG2 THR A 184     115.980  93.575  69.297  1.00  1.00              
ATOM   2854 2HG2 THR A 184     116.014  94.092  70.985  1.00  1.00              
ATOM   2855 3HG2 THR A 184     114.490  94.147  70.060  1.00  1.00              
ATOM   2856  OG1 THR A 184     115.206  95.937  68.353  1.00  1.00              
ATOM   2857  HG1 THR A 184     115.363  95.182  67.778  1.00  1.00              
ATOM   2858  C   THR A 184     114.231  96.663  71.258  1.00  1.00              
ATOM   2859  O   THR A 184     113.189  96.883  70.643  1.00  1.00              
ATOM   2860  N   LEU A 185     114.206  96.321  72.549  1.00  1.00              
ATOM   2861  H   LEU A 185     115.084  96.279  73.050  1.00  1.00              
ATOM   2862  CA  LEU A 185     113.027  95.902  73.291  1.00  1.00              
ATOM   2863  HA  LEU A 185     112.308  95.503  72.574  1.00  1.00              
ATOM   2864  CB  LEU A 185     113.380  94.741  74.257  1.00  1.00              
ATOM   2865  HB1 LEU A 185     112.447  94.335  74.649  1.00  1.00              
ATOM   2866  HB2 LEU A 185     113.938  95.142  75.102  1.00  1.00              
ATOM   2867  CG  LEU A 185     114.185  93.578  73.647  1.00  1.00              
ATOM   2868  HG  LEU A 185     115.118  93.958  73.231  1.00  1.00              
ATOM   2869  CD1 LEU A 185     114.547  92.530  74.699  1.00  1.00              
ATOM   2870 1HD1 LEU A 185     115.183  91.771  74.247  1.00  1.00              
ATOM   2871 2HD1 LEU A 185     115.082  93.004  75.520  1.00  1.00              
ATOM   2872 3HD1 LEU A 185     113.649  92.055  75.087  1.00  1.00              
ATOM   2873  CD2 LEU A 185     113.404  92.860  72.549  1.00  1.00              
ATOM   2874 1HD2 LEU A 185     113.130  93.556  71.760  1.00  1.00              
ATOM   2875 2HD2 LEU A 185     114.029  92.080  72.113  1.00  1.00              
ATOM   2876 3HD2 LEU A 185     112.494  92.425  72.956  1.00  1.00              
ATOM   2877  C   LEU A 185     112.307  97.062  73.991  1.00  1.00              
ATOM   2878  O   LEU A 185     112.095  97.058  75.197  1.00  1.00              
ATOM   2879  N   ARG A 186     111.857  98.052  73.216  1.00  1.00              
ATOM   2880  H   ARG A 186     112.131  98.010  72.240  1.00  1.00              
ATOM   2881  CA  ARG A 186     111.004  99.172  73.673  1.00  1.00              
ATOM   2882  HA  ARG A 186     111.623  99.892  74.216  1.00  1.00              
ATOM   2883  CB  ARG A 186     110.446  99.837  72.398  1.00  1.00              
ATOM   2884  HB1 ARG A 186     110.060  99.037  71.764  1.00  1.00              
ATOM   2885  HB2 ARG A 186     111.271 100.297  71.852  1.00  1.00              
ATOM   2886  CG  ARG A 186     109.341 100.900  72.599  1.00  1.00              
ATOM   2887  HG1 ARG A 186     109.809 101.880  72.704  1.00  1.00              
ATOM   2888  HG2 ARG A 186     108.754 100.716  73.496  1.00  1.00              
ATOM   2889  CD  ARG A 186     108.364 100.922  71.415  1.00  1.00              
ATOM   2890  HD1 ARG A 186     108.932 101.115  70.502  1.00  1.00              
ATOM   2891  HD2 ARG A 186     107.657 101.741  71.564  1.00  1.00              
ATOM   2892  NE  ARG A 186     107.615  99.648  71.297  1.00  1.00              
ATOM   2893  HE  ARG A 186     107.611  99.033  72.100  1.00  1.00              
ATOM   2894  CZ  ARG A 186     107.018  99.178  70.218  1.00  1.00              
ATOM   2895  NH1 ARG A 186     106.918  99.879  69.124  1.00  1.00              
ATOM   2896 1HH1 ARG A 186     107.302 100.808  69.114  1.00  1.00              
ATOM   2897 2HH1 ARG A 186     106.477  99.489  68.314  1.00  1.00              
ATOM   2898  NH2 ARG A 186     106.508  97.981  70.227  1.00  1.00              
ATOM   2899 1HH2 ARG A 186     106.591  97.415  71.063  1.00  1.00              
ATOM   2900 2HH2 ARG A 186     106.066  97.580  69.420  1.00  1.00              
ATOM   2901  C   ARG A 186     109.877  98.762  74.618  1.00  1.00              
ATOM   2902  O   ARG A 186     109.604  99.444  75.599  1.00  1.00              
ATOM   2903  N   SER A 187     109.181  97.689  74.268  1.00  1.00              
ATOM   2904  H   SER A 187     109.476  97.188  73.447  1.00  1.00              
ATOM   2905  CA  SER A 187     108.018  97.169  74.994  1.00  1.00              
ATOM   2906  HA  SER A 187     107.334  97.984  75.228  1.00  1.00              
ATOM   2907  CB  SER A 187     107.301  96.160  74.090  1.00  1.00              
ATOM   2908  HB1 SER A 187     106.318  95.922  74.501  1.00  1.00              
ATOM   2909  HB2 SER A 187     107.889  95.246  74.040  1.00  1.00              
ATOM   2910  OG  SER A 187     107.171  96.655  72.764  1.00  1.00              
ATOM   2911  HG  SER A 187     107.276  95.875  72.187  1.00  1.00              
ATOM   2912  C   SER A 187     108.377  96.471  76.302  1.00  1.00              
ATOM   2913  O   SER A 187     107.450  96.062  76.991  1.00  1.00              
ATOM   2914  N   LEU A 188     109.671  96.304  76.624  1.00  1.00              
ATOM   2915  H   LEU A 188     110.392  96.712  76.041  1.00  1.00              
ATOM   2916  CA  LEU A 188     110.129  95.559  77.790  1.00  1.00              
ATOM   2917  HA  LEU A 188     109.653  94.581  77.746  1.00  1.00              
ATOM   2918  CB  LEU A 188     111.654  95.330  77.756  1.00  1.00              
ATOM   2919  HB1 LEU A 188     112.162  96.223  78.123  1.00  1.00              
ATOM   2920  HB2 LEU A 188     111.959  95.188  76.726  1.00  1.00              
ATOM   2921  CG  LEU A 188     112.178  94.103  78.527  1.00  1.00              
ATOM   2922  HG  LEU A 188     113.256  94.214  78.634  1.00  1.00              
ATOM   2923  CD1 LEU A 188     111.571  93.906  79.915  1.00  1.00              
ATOM   2924 1HD1 LEU A 188     112.084  93.091  80.420  1.00  1.00              
ATOM   2925 2HD1 LEU A 188     111.686  94.814  80.502  1.00  1.00              
ATOM   2926 3HD1 LEU A 188     110.514  93.653  79.848  1.00  1.00              
ATOM   2927  CD2 LEU A 188     111.916  92.805  77.761  1.00  1.00              
ATOM   2928 1HD2 LEU A 188     112.404  91.976  78.273  1.00  1.00              
ATOM   2929 2HD2 LEU A 188     110.846  92.614  77.694  1.00  1.00              
ATOM   2930 3HD2 LEU A 188     112.327  92.887  76.758  1.00  1.00              
ATOM   2931  C   LEU A 188     109.660  96.254  79.083  1.00  1.00              
ATOM   2932  O   LEU A 188     110.246  97.244  79.514  1.00  1.00              
ATOM   2933  N   ILE A 189     108.579  95.737  79.672  1.00  1.00              
ATOM   2934  H   ILE A 189     108.115  94.966  79.223  1.00  1.00              
ATOM   2935  CA  ILE A 189     107.963  96.277  80.880  1.00  1.00              
ATOM   2936  HA  ILE A 189     108.101  97.355  80.898  1.00  1.00              
ATOM   2937  CB  ILE A 189     106.437  95.969  80.966  1.00  1.00              
ATOM   2938  HB  ILE A 189     106.319  94.921  81.242  1.00  1.00              
ATOM   2939  CG2 ILE A 189     105.767  96.785  82.085  1.00  1.00              
ATOM   2940 1HG2 ILE A 189     104.691  96.606  82.100  1.00  1.00              
ATOM   2941 2HG2 ILE A 189     106.163  96.501  83.058  1.00  1.00              
ATOM   2942 3HG2 ILE A 189     105.936  97.853  81.938  1.00  1.00              
ATOM   2943  CG1 ILE A 189     105.624  96.142  79.669  1.00  1.00              
ATOM   2944 1HG1 ILE A 189     104.584  95.873  79.860  1.00  1.00              
ATOM   2945 2HG1 ILE A 189     106.001  95.440  78.934  1.00  1.00              
ATOM   2946  CD1 ILE A 189     105.659  97.547  79.071  1.00  1.00              
ATOM   2947  HD1 ILE A 189     105.114  97.553  78.127  1.00  1.00              
ATOM   2948  HD2 ILE A 189     105.200  98.266  79.749  1.00  1.00              
ATOM   2949  HD3 ILE A 189     106.694  97.823  78.888  1.00  1.00              
ATOM   2950  C   ILE A 189     108.589  95.700  82.149  1.00  1.00              
ATOM   2951  O   ILE A 189     108.878  96.469  83.071  1.00  1.00              
ATOM   2952  N   ILE A 190     108.815  94.374  82.222  1.00  1.00              
ATOM   2953  H   ILE A 190     108.547  93.763  81.457  1.00  1.00              
ATOM   2954  CA  ILE A 190     109.444  93.809  83.415  1.00  1.00              
ATOM   2955  HA  ILE A 190     109.854  94.638  83.992  1.00  1.00              
ATOM   2956  CB  ILE A 190     108.486  93.138  84.441  1.00  1.00              
ATOM   2957  HB  ILE A 190     108.918  93.339  85.421  1.00  1.00              
ATOM   2958  CG2 ILE A 190     107.092  93.797  84.442  1.00  1.00              
ATOM   2959 1HG2 ILE A 190     106.525  93.452  85.307  1.00  1.00              
ATOM   2960 2HG2 ILE A 190     107.200  94.878  84.544  1.00  1.00              
ATOM   2961 3HG2 ILE A 190     106.548  93.567  83.526  1.00  1.00              
ATOM   2962  CG1 ILE A 190     108.437  91.606  84.336  1.00  1.00              
ATOM   2963 1HG1 ILE A 190     109.406  91.212  84.641  1.00  1.00              
ATOM   2964 2HG1 ILE A 190     108.298  91.352  83.296  1.00  1.00              
ATOM   2965  CD1 ILE A 190     107.367  90.892  85.176  1.00  1.00              
ATOM   2966  HD1 ILE A 190     107.529  89.816  85.132  1.00  1.00              
ATOM   2967  HD2 ILE A 190     107.438  91.206  86.215  1.00  1.00              
ATOM   2968  HD3 ILE A 190     106.371  91.116  84.796  1.00  1.00              
ATOM   2969  C   ILE A 190     110.664  93.008  82.989  1.00  1.00              
ATOM   2970  O   ILE A 190     110.584  91.949  82.333  1.00  1.00              
ATOM   2971  N   LEU A 191     111.820  93.560  83.356  1.00  1.00              
ATOM   2972  H   LEU A 191     111.813  94.414  83.912  1.00  1.00              
ATOM   2973  CA  LEU A 191     113.001  92.715  83.364  1.00  1.00              
ATOM   2974  HA  LEU A 191     112.995  91.991  82.549  1.00  1.00              
ATOM   2975  CB  LEU A 191     114.273  93.593  83.286  1.00  1.00              
ATOM   2976  HB1 LEU A 191     115.121  93.005  83.636  1.00  1.00              
ATOM   2977  HB2 LEU A 191     114.144  94.418  83.987  1.00  1.00              
ATOM   2978  CG  LEU A 191     114.645  94.175  81.908  1.00  1.00              
ATOM   2979  HG  LEU A 191     113.789  94.696  81.492  1.00  1.00              
ATOM   2980  CD1 LEU A 191     115.796  95.177  82.055  1.00  1.00              
ATOM   2981 1HD1 LEU A 191     116.026  95.617  81.083  1.00  1.00              
ATOM   2982 2HD1 LEU A 191     115.499  95.975  82.735  1.00  1.00              
ATOM   2983 3HD1 LEU A 191     116.683  94.682  82.449  1.00  1.00              
ATOM   2984  CD2 LEU A 191     115.098  93.111  80.903  1.00  1.00              
ATOM   2985 1HD2 LEU A 191     114.297  92.395  80.734  1.00  1.00              
ATOM   2986 2HD2 LEU A 191     115.346  93.587  79.954  1.00  1.00              
ATOM   2987 3HD2 LEU A 191     115.975  92.583  81.281  1.00  1.00              
ATOM   2988  C   LEU A 191     112.994  91.975  84.724  1.00  1.00              
ATOM   2989  O   LEU A 191     112.738  92.540  85.809  1.00  1.00              
ATOM   2990  N   ASN A 192     113.337  90.692  84.654  1.00  1.00              
ATOM   2991  H   ASN A 192     113.440  90.251  83.747  1.00  1.00              
ATOM   2992  CA  ASN A 192     113.490  89.853  85.833  1.00  1.00              
ATOM   2993  HA  ASN A 192     113.521  90.469  86.733  1.00  1.00              
ATOM   2994  CB  ASN A 192     112.262  88.921  85.928  1.00  1.00              
ATOM   2995  HB1 ASN A 192     112.598  87.970  86.340  1.00  1.00              
ATOM   2996  HB2 ASN A 192     111.880  88.731  84.928  1.00  1.00              
ATOM   2997  CG  ASN A 192     111.082  89.369  86.791  1.00  1.00              
ATOM   2998  OD1 ASN A 192     110.368  88.510  87.294  1.00  1.00              
ATOM   2999  ND2 ASN A 192     110.814  90.644  86.955  1.00  1.00              
ATOM   3000 1HD2 ASN A 192     111.412  91.374  86.595  1.00  1.00              
ATOM   3001 2HD2 ASN A 192     110.056  90.954  87.568  1.00  1.00              
ATOM   3002  C   ASN A 192     114.828  89.088  85.795  1.00  1.00              
ATOM   3003  O   ASN A 192     115.017  88.191  84.973  1.00  1.00              
ATOM   3004  N   LEU A 193     115.747  89.455  86.693  1.00  1.00              
ATOM   3005  H   LEU A 193     115.505  90.221  87.316  1.00  1.00              
ATOM   3006  CA  LEU A 193     117.106  88.938  86.857  1.00  1.00              
ATOM   3007  HA  LEU A 193     117.204  88.027  86.263  1.00  1.00              
ATOM   3008  CB  LEU A 193     118.157  89.938  86.329  1.00  1.00              
ATOM   3009  HB1 LEU A 193     119.132  89.553  86.631  1.00  1.00              
ATOM   3010  HB2 LEU A 193     118.025  90.906  86.814  1.00  1.00              
ATOM   3011  CG  LEU A 193     118.180  90.110  84.799  1.00  1.00              
ATOM   3012  HG  LEU A 193     117.851  89.190  84.324  1.00  1.00              
ATOM   3013  CD1 LEU A 193     117.303  91.268  84.315  1.00  1.00              
ATOM   3014 1HD1 LEU A 193     117.359  91.345  83.230  1.00  1.00              
ATOM   3015 2HD1 LEU A 193     116.268  91.094  84.595  1.00  1.00              
ATOM   3016 3HD1 LEU A 193     117.638  92.203  84.765  1.00  1.00              
ATOM   3017  CD2 LEU A 193     119.602  90.401  84.306  1.00  1.00              
ATOM   3018 1HD2 LEU A 193     119.603  90.505  83.222  1.00  1.00              
ATOM   3019 2HD2 LEU A 193     119.976  91.319  84.761  1.00  1.00              
ATOM   3020 3HD2 LEU A 193     120.256  89.569  84.571  1.00  1.00              
ATOM   3021  C   LEU A 193     117.433  88.523  88.317  1.00  1.00              
ATOM   3022  O   LEU A 193     118.149  89.179  89.084  1.00  1.00              
ATOM   3023  N   THR A 194     116.825  87.407  88.690  1.00  1.00              
ATOM   3024  H   THR A 194     116.171  87.007  88.031  1.00  1.00              
ATOM   3025  CA  THR A 194     117.048  86.557  89.865  1.00  1.00              
ATOM   3026  HA  THR A 194     117.027  87.123  90.792  1.00  1.00              
ATOM   3027  CB  THR A 194     115.954  85.430  89.828  1.00  1.00              
ATOM   3028  HB  THR A 194     116.442  84.474  89.643  1.00  1.00              
ATOM   3029  CG2 THR A 194     115.115  85.254  91.088  1.00  1.00              
ATOM   3030 1HG2 THR A 194     114.111  85.652  90.945  1.00  1.00              
ATOM   3031 2HG2 THR A 194     115.021  84.190  91.309  1.00  1.00              
ATOM   3032 3HG2 THR A 194     115.600  85.745  91.922  1.00  1.00              
ATOM   3033  OG1 THR A 194     114.999  85.564  88.783  1.00  1.00              
ATOM   3034  HG1 THR A 194     114.385  84.824  88.921  1.00  1.00              
ATOM   3035  C   THR A 194     118.334  85.772  89.713  1.00  1.00              
ATOM   3036  O   THR A 194     118.754  85.494  88.590  1.00  1.00              
ATOM   3037  N   GLU A 195     118.840  85.270  90.838  1.00  1.00              
ATOM   3038  H   GLU A 195     118.348  85.496  91.696  1.00  1.00              
ATOM   3039  CA  GLU A 195     119.868  84.237  90.978  1.00  1.00              
ATOM   3040  HA  GLU A 195     120.467  84.462  91.847  1.00  1.00              
ATOM   3041  CB  GLU A 195     119.211  82.858  91.258  1.00  1.00              
ATOM   3042  HB1 GLU A 195     119.913  82.274  91.854  1.00  1.00              
ATOM   3043  HB2 GLU A 195     119.090  82.336  90.308  1.00  1.00              
ATOM   3044  CG  GLU A 195     117.822  82.802  91.946  1.00  1.00              
ATOM   3045  HG1 GLU A 195     117.594  81.753  92.145  1.00  1.00              
ATOM   3046  HG2 GLU A 195     117.077  83.141  91.231  1.00  1.00              
ATOM   3047  CD  GLU A 195     117.657  83.599  93.256  1.00  1.00              
ATOM   3048  OE1 GLU A 195     117.845  83.026  94.354  1.00  1.00              
ATOM   3049  OE2 GLU A 195     117.375  84.825  93.210  1.00  1.00              
ATOM   3050  C   GLU A 195     120.895  84.243  89.842  1.00  1.00              
ATOM   3051  O   GLU A 195     121.082  83.289  89.085  1.00  1.00              
ATOM   3052  N   ASN A 196     121.511  85.406  89.675  1.00  1.00              
ATOM   3053  H   ASN A 196     121.296  86.129  90.348  1.00  1.00              
ATOM   3054  CA  ASN A 196     122.565  85.654  88.727  1.00  1.00              
ATOM   3055  HA  ASN A 196     122.792  84.720  88.212  1.00  1.00              
ATOM   3056  CB  ASN A 196     122.080  86.622  87.619  1.00  1.00              
ATOM   3057  HB1 ASN A 196     122.931  86.983  87.047  1.00  1.00              
ATOM   3058  HB2 ASN A 196     121.565  87.454  88.070  1.00  1.00              
ATOM   3059  CG  ASN A 196     121.083  86.085  86.598  1.00  1.00              
ATOM   3060  OD1 ASN A 196     120.552  86.851  85.811  1.00  1.00              
ATOM   3061  ND2 ASN A 196     120.830  84.799  86.507  1.00  1.00              
ATOM   3062 1HD2 ASN A 196     121.056  84.200  87.293  1.00  1.00              
ATOM   3063 2HD2 ASN A 196     120.101  84.575  85.849  1.00  1.00              
ATOM   3064  C   ASN A 196     123.871  85.913  89.496  1.00  1.00              
ATOM   3065  O   ASN A 196     124.250  85.158  90.389  1.00  1.00              
ATOM   3066  N   ASN A 197     124.669  86.884  89.085  1.00  1.00              
ATOM   3067  H   ASN A 197     124.281  87.577  88.456  1.00  1.00              
ATOM   3068  CA  ASN A 197     126.091  86.924  89.420  1.00  1.00              
ATOM   3069  HA  ASN A 197     126.257  86.546  90.431  1.00  1.00              
ATOM   3070  CB  ASN A 197     126.771  85.989  88.383  1.00  1.00              
ATOM   3071  HB1 ASN A 197     126.835  86.511  87.429  1.00  1.00              
ATOM   3072  HB2 ASN A 197     126.148  85.109  88.219  1.00  1.00              
ATOM   3073  CG  ASN A 197     128.148  85.439  88.715  1.00  1.00              
ATOM   3074  OD1 ASN A 197     128.679  85.572  89.809  1.00  1.00              
ATOM   3075  ND2 ASN A 197     128.767  84.781  87.766  1.00  1.00              
ATOM   3076 1HD2 ASN A 197     128.326  84.699  86.852  1.00  1.00              
ATOM   3077 2HD2 ASN A 197     129.578  84.227  87.970  1.00  1.00              
ATOM   3078  C   ASN A 197     126.669  88.343  89.318  1.00  1.00              
ATOM   3079  O   ASN A 197     127.849  88.581  89.583  1.00  1.00              
ATOM   3080  N   LEU A 198     125.807  89.278  88.906  1.00  1.00              
ATOM   3081  H   LEU A 198     124.850  88.978  88.745  1.00  1.00              
ATOM   3082  CA  LEU A 198     126.096  90.670  88.619  1.00  1.00              
ATOM   3083  HA  LEU A 198     126.829  90.641  87.814  1.00  1.00              
ATOM   3084  CB  LEU A 198     124.874  91.409  88.029  1.00  1.00              
ATOM   3085  HB1 LEU A 198     125.139  92.453  87.854  1.00  1.00              
ATOM   3086  HB2 LEU A 198     124.065  91.413  88.756  1.00  1.00              
ATOM   3087  CG  LEU A 198     124.387  90.790  86.691  1.00  1.00              
ATOM   3088  HG  LEU A 198     124.373  89.703  86.763  1.00  1.00              
ATOM   3089  CD1 LEU A 198     122.971  91.237  86.334  1.00  1.00              
ATOM   3090 1HD1 LEU A 198     122.671  90.788  85.388  1.00  1.00              
ATOM   3091 2HD1 LEU A 198     122.273  90.899  87.100  1.00  1.00              
ATOM   3092 3HD1 LEU A 198     122.926  92.322  86.250  1.00  1.00              
ATOM   3093  CD2 LEU A 198     125.313  91.157  85.528  1.00  1.00              
ATOM   3094 1HD2 LEU A 198     124.924  90.727  84.605  1.00  1.00              
ATOM   3095 2HD2 LEU A 198     125.369  92.241  85.419  1.00  1.00              
ATOM   3096 3HD2 LEU A 198     126.309  90.753  85.693  1.00  1.00              
ATOM   3097  C   LEU A 198     126.802  91.367  89.781  1.00  1.00              
ATOM   3098  O   LEU A 198     126.314  91.423  90.908  1.00  1.00              
ATOM   3099  N   ARG A 199     128.023  91.805  89.470  1.00  1.00              
ATOM   3100  H   ARG A 199     128.307  91.657  88.514  1.00  1.00              
ATOM   3101  CA  ARG A 199     129.032  92.356  90.380  1.00  1.00              
ATOM   3102  HA  ARG A 199     128.910  91.952  91.388  1.00  1.00              
ATOM   3103  CB  ARG A 199     130.409  91.945  89.800  1.00  1.00              
ATOM   3104  HB1 ARG A 199     130.492  92.377  88.801  1.00  1.00              
ATOM   3105  HB2 ARG A 199     130.425  90.859  89.692  1.00  1.00              
ATOM   3106  CG  ARG A 199     131.662  92.355  90.607  1.00  1.00              
ATOM   3107  HG1 ARG A 199     131.649  91.835  91.566  1.00  1.00              
ATOM   3108  HG2 ARG A 199     131.674  93.424  90.803  1.00  1.00              
ATOM   3109  CD  ARG A 199     132.969  92.023  89.867  1.00  1.00              
ATOM   3110  HD1 ARG A 199     132.952  90.973  89.570  1.00  1.00              
ATOM   3111  HD2 ARG A 199     133.796  92.174  90.564  1.00  1.00              
ATOM   3112  NE  ARG A 199     133.185  92.885  88.682  1.00  1.00              
ATOM   3113  HE  ARG A 199     132.570  93.680  88.559  1.00  1.00              
ATOM   3114  CZ  ARG A 199     134.135  92.760  87.770  1.00  1.00              
ATOM   3115  NH1 ARG A 199     135.026  91.809  87.813  1.00  1.00              
ATOM   3116 1HH1 ARG A 199     135.036  91.189  88.601  1.00  1.00              
ATOM   3117 2HH1 ARG A 199     135.740  91.750  87.110  1.00  1.00              
ATOM   3118  NH2 ARG A 199     134.206  93.602  86.783  1.00  1.00              
ATOM   3119 1HH2 ARG A 199     133.521  94.354  86.749  1.00  1.00              
ATOM   3120 2HH2 ARG A 199     134.874  93.494  86.045  1.00  1.00              
ATOM   3121  C   ARG A 199     128.978  93.878  90.512  1.00  1.00              
ATOM   3122  O   ARG A 199     129.592  94.454  91.393  1.00  1.00              
ATOM   3123  N   GLN A 200     128.305  94.534  89.586  1.00  1.00              
ATOM   3124  H   GLN A 200     127.754  94.008  88.925  1.00  1.00              
ATOM   3125  CA  GLN A 200     128.190  95.981  89.495  1.00  1.00              
ATOM   3126  HA  GLN A 200     128.412  96.444  90.452  1.00  1.00              
ATOM   3127  CB  GLN A 200     129.183  96.499  88.444  1.00  1.00              
ATOM   3128  HB1 GLN A 200     128.966  97.543  88.251  1.00  1.00              
ATOM   3129  HB2 GLN A 200     129.050  95.936  87.519  1.00  1.00              
ATOM   3130  CG  GLN A 200     130.649  96.411  88.902  1.00  1.00              
ATOM   3131  HG1 GLN A 200     130.838  95.466  89.402  1.00  1.00              
ATOM   3132  HG2 GLN A 200     130.858  97.215  89.609  1.00  1.00              
ATOM   3133  CD  GLN A 200     131.618  96.486  87.733  1.00  1.00              
ATOM   3134  OE1 GLN A 200     132.176  95.481  87.305  1.00  1.00              
ATOM   3135  NE2 GLN A 200     131.873  97.653  87.184  1.00  1.00              
ATOM   3136 1HE2 GLN A 200     131.424  98.482  87.537  1.00  1.00              
ATOM   3137 2HE2 GLN A 200     132.461  97.670  86.372  1.00  1.00              
ATOM   3138  C   GLN A 200     126.725  96.240  89.163  1.00  1.00              
ATOM   3139  O   GLN A 200     126.193  95.458  88.366  1.00  1.00              
ATOM   3140  N   ILE A 201     126.077  97.269  89.745  1.00  1.00              
ATOM   3141  H   ILE A 201     126.544  97.885  90.403  1.00  1.00              
ATOM   3142  CA  ILE A 201     124.731  97.641  89.276  1.00  1.00              
ATOM   3143  HA  ILE A 201     124.494  96.822  88.604  1.00  1.00              
ATOM   3144  CB  ILE A 201     123.470  97.440  90.141  1.00  1.00              
ATOM   3145  HB  ILE A 201     122.763  96.915  89.494  1.00  1.00              
ATOM   3146  CG2 ILE A 201     123.718  96.446  91.272  1.00  1.00              
ATOM   3147 1HG2 ILE A 201     122.783  96.193  91.765  1.00  1.00              
ATOM   3148 2HG2 ILE A 201     124.156  95.530  90.874  1.00  1.00              
ATOM   3149 3HG2 ILE A 201     124.408  96.903  91.963  1.00  1.00              
ATOM   3150  CG1 ILE A 201     122.707  98.733  90.496  1.00  1.00              
ATOM   3151 1HG1 ILE A 201     121.863  98.483  91.129  1.00  1.00              
ATOM   3152 2HG1 ILE A 201     122.265  99.146  89.589  1.00  1.00              
ATOM   3153  CD1 ILE A 201     123.534  99.841  91.140  1.00  1.00              
ATOM   3154  HD1 ILE A 201     122.871 100.612  91.528  1.00  1.00              
ATOM   3155  HD2 ILE A 201     124.136  99.440  91.948  1.00  1.00              
ATOM   3156  HD3 ILE A 201     124.181 100.288  90.392  1.00  1.00              
ATOM   3157  C   ILE A 201     124.641  98.720  88.192  1.00  1.00              
ATOM   3158  O   ILE A 201     123.651  98.740  87.468  1.00  1.00              
ATOM   3159  N   VAL A 202     125.707  99.492  87.993  1.00  1.00              
ATOM   3160  H   VAL A 202     126.335  99.553  88.789  1.00  1.00              
ATOM   3161  CA  VAL A 202     126.144 100.226  86.789  1.00  1.00              
ATOM   3162  HA  VAL A 202     126.327 101.244  87.127  1.00  1.00              
ATOM   3163  CB  VAL A 202     127.502  99.699  86.256  1.00  1.00              
ATOM   3164  HB  VAL A 202     127.748 100.219  85.329  1.00  1.00              
ATOM   3165  CG1 VAL A 202     128.662 100.026  87.204  1.00  1.00              
ATOM   3166 1HG1 VAL A 202     129.571  99.533  86.867  1.00  1.00              
ATOM   3167 2HG1 VAL A 202     128.838 101.100  87.189  1.00  1.00              
ATOM   3168 3HG1 VAL A 202     128.428  99.721  88.223  1.00  1.00              
ATOM   3169  CG2 VAL A 202     127.491  98.193  85.948  1.00  1.00              
ATOM   3170 1HG2 VAL A 202     128.476  97.872  85.613  1.00  1.00              
ATOM   3171 2HG2 VAL A 202     127.194  97.623  86.822  1.00  1.00              
ATOM   3172 3HG2 VAL A 202     126.778  97.982  85.152  1.00  1.00              
ATOM   3173  C   VAL A 202     125.142 100.410  85.628  1.00  1.00              
ATOM   3174  O   VAL A 202     125.452 100.028  84.495  1.00  1.00              
ATOM   3175  N   ASN A 203     123.923 100.931  85.844  1.00  1.00              
ATOM   3176  H   ASN A 203     123.692 101.325  86.749  1.00  1.00              
ATOM   3177  CA  ASN A 203     122.871 100.596  84.863  1.00  1.00              
ATOM   3178  HA  ASN A 203     123.033  99.542  84.631  1.00  1.00              
ATOM   3179  CB  ASN A 203     121.437 100.595  85.422  1.00  1.00              
ATOM   3180  HB1 ASN A 203     121.358  99.778  86.139  1.00  1.00              
ATOM   3181  HB2 ASN A 203     120.740 100.385  84.612  1.00  1.00              
ATOM   3182  CG  ASN A 203     120.984 101.858  86.109  1.00  1.00              
ATOM   3183  OD1 ASN A 203     120.283 102.693  85.566  1.00  1.00              
ATOM   3184  ND2 ASN A 203     121.288 101.977  87.374  1.00  1.00              
ATOM   3185 1HD2 ASN A 203     121.892 101.309  87.828  1.00  1.00              
ATOM   3186 2HD2 ASN A 203     120.975 102.806  87.838  1.00  1.00              
ATOM   3187  C   ASN A 203     123.070 101.323  83.521  1.00  1.00              
ATOM   3188  O   ASN A 203     123.202 102.542  83.447  1.00  1.00              
ATOM   3189  N   VAL A 204     123.208 100.527  82.456  1.00  1.00              
ATOM   3190  H   VAL A 204     123.083  99.538  82.605  1.00  1.00              
ATOM   3191  CA  VAL A 204     123.862 100.932  81.203  1.00  1.00              
ATOM   3192  HA  VAL A 204     124.784 101.447  81.475  1.00  1.00              
ATOM   3193  CB  VAL A 204     124.256  99.691  80.374  1.00  1.00              
ATOM   3194  HB  VAL A 204     124.745 100.041  79.466  1.00  1.00              
ATOM   3195  CG1 VAL A 204     125.280  98.827  81.117  1.00  1.00              
ATOM   3196 1HG1 VAL A 204     125.617  98.017  80.468  1.00  1.00              
ATOM   3197 2HG1 VAL A 204     126.144  99.429  81.399  1.00  1.00              
ATOM   3198 3HG1 VAL A 204     124.846  98.396  82.019  1.00  1.00              
ATOM   3199  CG2 VAL A 204     123.062  98.809  79.978  1.00  1.00              
ATOM   3200 1HG2 VAL A 204     123.395  98.038  79.279  1.00  1.00              
ATOM   3201 2HG2 VAL A 204     122.639  98.319  80.854  1.00  1.00              
ATOM   3202 3HG2 VAL A 204     122.284  99.404  79.504  1.00  1.00              
ATOM   3203  C   VAL A 204     123.022 101.917  80.363  1.00  1.00              
ATOM   3204  O   VAL A 204     121.783 101.969  80.419  1.00  1.00              
ATOM   3205  N   ARG A 205     123.714 102.675  79.496  1.00  1.00              
ATOM   3206  H   ARG A 205     124.714 102.570  79.472  1.00  1.00              
ATOM   3207  CA  ARG A 205     123.073 103.676  78.625  1.00  1.00              
ATOM   3208  HA  ARG A 205     122.688 104.450  79.293  1.00  1.00              
ATOM   3209  CB  ARG A 205     124.035 104.370  77.639  1.00  1.00              
ATOM   3210  HB1 ARG A 205     123.537 105.287  77.319  1.00  1.00              
ATOM   3211  HB2 ARG A 205     124.138 103.760  76.743  1.00  1.00              
ATOM   3212  CG  ARG A 205     125.430 104.768  78.165  1.00  1.00              
ATOM   3213  HG1 ARG A 205     125.363 105.020  79.225  1.00  1.00              
ATOM   3214  HG2 ARG A 205     125.748 105.667  77.636  1.00  1.00              
ATOM   3215  CD  ARG A 205     126.515 103.695  77.955  1.00  1.00              
ATOM   3216  HD1 ARG A 205     126.254 102.809  78.535  1.00  1.00              
ATOM   3217  HD2 ARG A 205     127.464 104.084  78.330  1.00  1.00              
ATOM   3218  NE  ARG A 205     126.665 103.340  76.527  1.00  1.00              
ATOM   3219  HE  ARG A 205     126.324 104.004  75.853  1.00  1.00              
ATOM   3220  CZ  ARG A 205     127.074 102.177  76.038  1.00  1.00              
ATOM   3221  NH1 ARG A 205     127.629 101.257  76.768  1.00  1.00              
ATOM   3222 1HH1 ARG A 205     127.901 101.434  77.712  1.00  1.00              
ATOM   3223 2HH1 ARG A 205     127.897 100.392  76.290  1.00  1.00              
ATOM   3224  NH2 ARG A 205     126.927 101.888  74.780  1.00  1.00              
ATOM   3225 1HH2 ARG A 205     126.493 102.509  74.129  1.00  1.00              
ATOM   3226 2HH2 ARG A 205     127.263 100.969  74.476  1.00  1.00              
ATOM   3227  C   ARG A 205     121.826 103.153  77.881  1.00  1.00              
ATOM   3228  O   ARG A 205     120.858 103.897  77.782  1.00  1.00              
ATOM   3229  N   PRO A 206     121.784 101.891  77.407  1.00  1.00              
ATOM   3230  CD  PRO A 206     122.929 101.055  77.048  1.00  1.00              
ATOM   3231  HD1 PRO A 206     123.381 100.640  77.939  1.00  1.00              
ATOM   3232  HD2 PRO A 206     123.671 101.614  76.480  1.00  1.00              
ATOM   3233  CG  PRO A 206     122.392  99.906  76.198  1.00  1.00              
ATOM   3234  HG1 PRO A 206     122.939  98.979  76.376  1.00  1.00              
ATOM   3235  HG2 PRO A 206     122.436 100.180  75.144  1.00  1.00              
ATOM   3236  CB  PRO A 206     120.941  99.802  76.653  1.00  1.00              
ATOM   3237  HB1 PRO A 206     120.897  99.224  77.573  1.00  1.00              
ATOM   3238  HB2 PRO A 206     120.305  99.352  75.891  1.00  1.00              
ATOM   3239  CA  PRO A 206     120.561 101.259  76.927  1.00  1.00              
ATOM   3240  HA  PRO A 206     120.332 101.713  75.965  1.00  1.00              
ATOM   3241  C   PRO A 206     119.283 101.335  77.765  1.00  1.00              
ATOM   3242  O   PRO A 206     118.222 101.394  77.151  1.00  1.00              
ATOM   3243  N   VAL A 207     119.301 101.371  79.107  1.00  1.00              
ATOM   3244  H   VAL A 207     120.182 101.382  79.612  1.00  1.00              
ATOM   3245  CA  VAL A 207     118.034 101.533  79.853  1.00  1.00              
ATOM   3246  HA  VAL A 207     117.322 100.804  79.470  1.00  1.00              
ATOM   3247  CB  VAL A 207     118.134 101.295  81.381  1.00  1.00              
ATOM   3248  HB  VAL A 207     117.114 101.231  81.760  1.00  1.00              
ATOM   3249  CG1 VAL A 207     118.818  99.971  81.730  1.00  1.00              
ATOM   3250 1HG1 VAL A 207     118.759  99.801  82.805  1.00  1.00              
ATOM   3251 2HG1 VAL A 207     118.300  99.154  81.230  1.00  1.00              
ATOM   3252 3HG1 VAL A 207     119.865  99.995  81.430  1.00  1.00              
ATOM   3253  CG2 VAL A 207     118.828 102.408  82.174  1.00  1.00              
ATOM   3254 1HG2 VAL A 207     118.829 102.164  83.236  1.00  1.00              
ATOM   3255 2HG2 VAL A 207     119.854 102.524  81.838  1.00  1.00              
ATOM   3256 3HG2 VAL A 207     118.300 103.355  82.057  1.00  1.00              
ATOM   3257  C   VAL A 207     117.431 102.913  79.607  1.00  1.00              
ATOM   3258  O   VAL A 207     116.216 103.032  79.765  1.00  1.00              
ATOM   3259  N   LEU A 208     118.198 103.924  79.149  1.00  1.00              
ATOM   3260  H   LEU A 208     119.190 103.784  78.984  1.00  1.00              
ATOM   3261  CA  LEU A 208     117.546 105.175  78.680  1.00  1.00              
ATOM   3262  HA  LEU A 208     116.979 105.593  79.512  1.00  1.00              
ATOM   3263  CB  LEU A 208     118.551 106.246  78.184  1.00  1.00              
ATOM   3264  HB1 LEU A 208     117.971 106.971  77.610  1.00  1.00              
ATOM   3265  HB2 LEU A 208     119.242 105.797  77.474  1.00  1.00              
ATOM   3266  CG  LEU A 208     119.345 107.093  79.200  1.00  1.00              
ATOM   3267  HG  LEU A 208     119.752 107.945  78.654  1.00  1.00              
ATOM   3268  CD1 LEU A 208     118.482 107.653  80.322  1.00  1.00              
ATOM   3269 1HD1 LEU A 208     119.060 108.356  80.923  1.00  1.00              
ATOM   3270 2HD1 LEU A 208     117.646 108.191  79.879  1.00  1.00              
ATOM   3271 3HD1 LEU A 208     118.118 106.856  80.969  1.00  1.00              
ATOM   3272  CD2 LEU A 208     120.535 106.353  79.792  1.00  1.00              
ATOM   3273 1HD2 LEU A 208     121.023 106.975  80.543  1.00  1.00              
ATOM   3274 2HD2 LEU A 208     120.212 105.421  80.246  1.00  1.00              
ATOM   3275 3HD2 LEU A 208     121.249 106.149  78.998  1.00  1.00              
ATOM   3276  C   LEU A 208     116.515 104.931  77.562  1.00  1.00              
ATOM   3277  O   LEU A 208     115.452 105.549  77.535  1.00  1.00              
ATOM   3278  N   LEU A 209     116.799 103.983  76.664  1.00  1.00              
ATOM   3279  H   LEU A 209     117.639 103.434  76.803  1.00  1.00              
ATOM   3280  CA  LEU A 209     115.911 103.592  75.566  1.00  1.00              
ATOM   3281  HA  LEU A 209     115.412 104.489  75.197  1.00  1.00              
ATOM   3282  CB  LEU A 209     116.736 102.986  74.406  1.00  1.00              
ATOM   3283  HB1 LEU A 209     116.027 102.640  73.653  1.00  1.00              
ATOM   3284  HB2 LEU A 209     117.264 102.101  74.764  1.00  1.00              
ATOM   3285  CG  LEU A 209     117.729 103.910  73.665  1.00  1.00              
ATOM   3286  HG  LEU A 209     117.924 103.451  72.696  1.00  1.00              
ATOM   3287  CD1 LEU A 209     117.175 105.310  73.401  1.00  1.00              
ATOM   3288 1HD1 LEU A 209     117.861 105.860  72.757  1.00  1.00              
ATOM   3289 2HD1 LEU A 209     116.211 105.234  72.899  1.00  1.00              
ATOM   3290 3HD1 LEU A 209     117.056 105.856  74.337  1.00  1.00              
ATOM   3291  CD2 LEU A 209     119.085 104.057  74.354  1.00  1.00              
ATOM   3292 1HD2 LEU A 209     119.761 104.625  73.714  1.00  1.00              
ATOM   3293 2HD2 LEU A 209     118.982 104.576  75.305  1.00  1.00              
ATOM   3294 3HD2 LEU A 209     119.511 103.070  74.520  1.00  1.00              
ATOM   3295  C   LEU A 209     114.775 102.661  76.011  1.00  1.00              
ATOM   3296  O   LEU A 209     114.003 102.206  75.170  1.00  1.00              
ATOM   3297  N   SER A 210     114.603 102.434  77.320  1.00  1.00              
ATOM   3298  H   SER A 210     115.244 102.878  77.966  1.00  1.00              
ATOM   3299  CA  SER A 210     113.531 101.597  77.868  1.00  1.00              
ATOM   3300  HA  SER A 210     112.999 101.162  77.023  1.00  1.00              
ATOM   3301  CB  SER A 210     114.117 100.368  78.587  1.00  1.00              
ATOM   3302  HB1 SER A 210     114.861  99.904  77.938  1.00  1.00              
ATOM   3303  HB2 SER A 210     113.321  99.642  78.752  1.00  1.00              
ATOM   3304  OG  SER A 210     114.721 100.673  79.828  1.00  1.00              
ATOM   3305  HG  SER A 210     115.175 101.524  79.760  1.00  1.00              
ATOM   3306  C   SER A 210     112.421 102.331  78.642  1.00  1.00              
ATOM   3307  O   SER A 210     112.145 101.986  79.793  1.00  1.00              
ATOM   3308  N   PRO A 211     111.743 103.352  78.062  1.00  1.00              
ATOM   3309  CD  PRO A 211     112.011 104.001  76.782  1.00  1.00              
ATOM   3310  HD1 PRO A 211     111.764 103.325  75.963  1.00  1.00              
ATOM   3311  HD2 PRO A 211     113.044 104.336  76.715  1.00  1.00              
ATOM   3312  CG  PRO A 211     111.131 105.246  76.715  1.00  1.00              
ATOM   3313  HG1 PRO A 211     110.813 105.463  75.694  1.00  1.00              
ATOM   3314  HG2 PRO A 211     111.670 106.096  77.139  1.00  1.00              
ATOM   3315  CB  PRO A 211     109.957 104.888  77.613  1.00  1.00              
ATOM   3316  HB1 PRO A 211     109.234 104.303  77.042  1.00  1.00              
ATOM   3317  HB2 PRO A 211     109.484 105.777  78.032  1.00  1.00              
ATOM   3318  CA  PRO A 211     110.614 104.029  78.698  1.00  1.00              
ATOM   3319  HA  PRO A 211     111.020 104.700  79.456  1.00  1.00              
ATOM   3320  C   PRO A 211     109.591 103.122  79.378  1.00  1.00              
ATOM   3321  O   PRO A 211     109.339 103.314  80.567  1.00  1.00              
ATOM   3322  N   SER A 212     109.089 102.109  78.666  1.00  1.00              
ATOM   3323  H   SER A 212     109.335 102.018  77.692  1.00  1.00              
ATOM   3324  CA  SER A 212     108.065 101.186  79.170  1.00  1.00              
ATOM   3325  HA  SER A 212     107.216 101.779  79.513  1.00  1.00              
ATOM   3326  CB  SER A 212     107.566 100.255  78.055  1.00  1.00              
ATOM   3327  HB1 SER A 212     106.553  99.943  78.302  1.00  1.00              
ATOM   3328  HB2 SER A 212     108.210  99.374  78.014  1.00  1.00              
ATOM   3329  OG  SER A 212     107.552 100.855  76.768  1.00  1.00              
ATOM   3330  HG  SER A 212     108.189 100.354  76.237  1.00  1.00              
ATOM   3331  C   SER A 212     108.507 100.321  80.356  1.00  1.00              
ATOM   3332  O   SER A 212     107.658  99.706  80.990  1.00  1.00              
ATOM   3333  N   LEU A 213     109.813 100.264  80.657  1.00  1.00              
ATOM   3334  H   LEU A 213     110.464 100.752  80.061  1.00  1.00              
ATOM   3335  CA  LEU A 213     110.360  99.488  81.766  1.00  1.00              
ATOM   3336  HA  LEU A 213     109.981  98.473  81.661  1.00  1.00              
ATOM   3337  CB  LEU A 213     111.898  99.418  81.678  1.00  1.00              
ATOM   3338  HB1 LEU A 213     112.310 100.403  81.887  1.00  1.00              
ATOM   3339  HB2 LEU A 213     112.184  99.138  80.665  1.00  1.00              
ATOM   3340  CG  LEU A 213     112.515  98.404  82.662  1.00  1.00              
ATOM   3341  HG  LEU A 213     112.065  98.523  83.647  1.00  1.00              
ATOM   3342  CD1 LEU A 213     112.330  96.964  82.194  1.00  1.00              
ATOM   3343 1HD1 LEU A 213     112.780  96.289  82.918  1.00  1.00              
ATOM   3344 2HD1 LEU A 213     111.270  96.733  82.135  1.00  1.00              
ATOM   3345 3HD1 LEU A 213     112.783  96.828  81.213  1.00  1.00              
ATOM   3346  CD2 LEU A 213     114.019  98.637  82.803  1.00  1.00              
ATOM   3347 1HD2 LEU A 213     114.429  97.925  83.519  1.00  1.00              
ATOM   3348 2HD2 LEU A 213     114.506  98.507  81.836  1.00  1.00              
ATOM   3349 3HD2 LEU A 213     114.204  99.647  83.168  1.00  1.00              
ATOM   3350  C   LEU A 213     109.867 100.019  83.119  1.00  1.00              
ATOM   3351  O   LEU A 213     110.347 101.045  83.609  1.00  1.00              
ATOM   3352  N   GLU A 214     108.924  99.301  83.707  1.00  1.00              
ATOM   3353  H   GLU A 214     108.622  98.460  83.226  1.00  1.00              
ATOM   3354  CA  GLU A 214     108.271  99.583  84.975  1.00  1.00              
ATOM   3355  HA  GLU A 214     108.407 100.630  85.221  1.00  1.00              
ATOM   3356  CB  GLU A 214     106.764  99.309  84.862  1.00  1.00              
ATOM   3357  HB1 GLU A 214     106.367  99.157  85.866  1.00  1.00              
ATOM   3358  HB2 GLU A 214     106.597  98.383  84.316  1.00  1.00              
ATOM   3359  CG  GLU A 214     105.977 100.451  84.213  1.00  1.00              
ATOM   3360  HG1 GLU A 214     106.096 100.414  83.129  1.00  1.00              
ATOM   3361  HG2 GLU A 214     106.366 101.410  84.563  1.00  1.00              
ATOM   3362  CD  GLU A 214     104.501 100.324  84.603  1.00  1.00              
ATOM   3363  OE1 GLU A 214     104.107 100.974  85.601  1.00  1.00              
ATOM   3364  OE2 GLU A 214     103.806  99.512  83.957  1.00  1.00              
ATOM   3365  C   GLU A 214     108.800  98.772  86.169  1.00  1.00              
ATOM   3366  O   GLU A 214     108.653  99.227  87.311  1.00  1.00              
ATOM   3367  N   GLU A 215     109.400  97.597  85.941  1.00  1.00              
ATOM   3368  H   GLU A 215     109.475  97.254  84.988  1.00  1.00              
ATOM   3369  CA  GLU A 215     109.949  96.744  87.025  1.00  1.00              
ATOM   3370  HA  GLU A 215     110.317  97.358  87.845  1.00  1.00              
ATOM   3371  CB  GLU A 215     108.802  95.825  87.533  1.00  1.00              
ATOM   3372  HB1 GLU A 215     108.450  95.209  86.707  1.00  1.00              
ATOM   3373  HB2 GLU A 215     107.971  96.480  87.802  1.00  1.00              
ATOM   3374  CG  GLU A 215     109.056  94.923  88.766  1.00  1.00              
ATOM   3375  HG1 GLU A 215     108.166  94.954  89.397  1.00  1.00              
ATOM   3376  HG2 GLU A 215     109.880  95.332  89.354  1.00  1.00              
ATOM   3377  CD  GLU A 215     109.350  93.449  88.433  1.00  1.00              
ATOM   3378  OE1 GLU A 215     108.435  92.722  87.992  1.00  1.00              
ATOM   3379  OE2 GLU A 215     110.523  93.040  88.584  1.00  1.00              
ATOM   3380  C   GLU A 215     111.156  95.915  86.489  1.00  1.00              
ATOM   3381  O   GLU A 215     111.522  96.047  85.315  1.00  1.00              
ATOM   3382  N   LEU A 216     111.833  95.133  87.349  1.00  1.00              
ATOM   3383  H   LEU A 216     111.322  94.763  88.144  1.00  1.00              
ATOM   3384  CA  LEU A 216     113.292  95.007  87.450  1.00  1.00              
ATOM   3385  HA  LEU A 216     113.629  94.427  86.603  1.00  1.00              
ATOM   3386  CB  LEU A 216     113.965  96.402  87.273  1.00  1.00              
ATOM   3387  HB1 LEU A 216     113.648  97.042  88.097  1.00  1.00              
ATOM   3388  HB2 LEU A 216     113.594  96.850  86.355  1.00  1.00              
ATOM   3389  CG  LEU A 216     115.511  96.452  87.181  1.00  1.00              
ATOM   3390  HG  LEU A 216     115.961  96.330  88.163  1.00  1.00              
ATOM   3391  CD1 LEU A 216     116.116  95.408  86.236  1.00  1.00              
ATOM   3392 1HD1 LEU A 216     117.199  95.522  86.207  1.00  1.00              
ATOM   3393 2HD1 LEU A 216     115.891  94.405  86.600  1.00  1.00              
ATOM   3394 3HD1 LEU A 216     115.707  95.537  85.238  1.00  1.00              
ATOM   3395  CD2 LEU A 216     115.933  97.836  86.677  1.00  1.00              
ATOM   3396 1HD2 LEU A 216     117.021  97.901  86.654  1.00  1.00              
ATOM   3397 2HD2 LEU A 216     115.537  98.011  85.677  1.00  1.00              
ATOM   3398 3HD2 LEU A 216     115.547  98.595  87.356  1.00  1.00              
ATOM   3399  C   LEU A 216     113.803  94.279  88.711  1.00  1.00              
ATOM   3400  O   LEU A 216     114.656  94.780  89.445  1.00  1.00              
ATOM   3401  N   LEU A 217     113.314  93.069  88.958  1.00  1.00              
ATOM   3402  H   LEU A 217     112.487  92.786  88.435  1.00  1.00              
ATOM   3403  CA  LEU A 217     113.855  92.151  89.997  1.00  1.00              
ATOM   3404  HA  LEU A 217     113.657  92.570  90.975  1.00  1.00              
ATOM   3405  CB  LEU A 217     112.963  90.883  89.823  1.00  1.00              
ATOM   3406  HB1 LEU A 217     112.733  90.775  88.766  1.00  1.00              
ATOM   3407  HB2 LEU A 217     112.011  91.145  90.288  1.00  1.00              
ATOM   3408  CG  LEU A 217     113.328  89.468  90.315  1.00  1.00              
ATOM   3409  HG  LEU A 217     113.931  89.477  91.211  1.00  1.00              
ATOM   3410  CD1 LEU A 217     112.074  88.599  90.498  1.00  1.00              
ATOM   3411 1HD1 LEU A 217     111.489  88.955  91.334  1.00  1.00              
ATOM   3412 2HD1 LEU A 217     111.454  88.652  89.605  1.00  1.00              
ATOM   3413 3HD1 LEU A 217     112.337  87.559  90.686  1.00  1.00              
ATOM   3414  CD2 LEU A 217     114.142  88.710  89.310  1.00  1.00              
ATOM   3415 1HD2 LEU A 217     114.365  87.736  89.722  1.00  1.00              
ATOM   3416 2HD2 LEU A 217     113.606  88.594  88.377  1.00  1.00              
ATOM   3417 3HD2 LEU A 217     115.069  89.242  89.176  1.00  1.00              
ATOM   3418  C   LEU A 217     115.380  92.044  89.796  1.00  1.00              
ATOM   3419  O   LEU A 217     115.806  91.470  88.797  1.00  1.00              
ATOM   3420  N   ILE A 218     116.219  92.613  90.681  1.00  1.00              
ATOM   3421  H   ILE A 218     115.841  93.281  91.343  1.00  1.00              
ATOM   3422  CA  ILE A 218     117.636  92.253  90.789  1.00  1.00              
ATOM   3423  HA  ILE A 218     117.722  91.451  90.059  1.00  1.00              
ATOM   3424  CB  ILE A 218     118.653  93.254  90.168  1.00  1.00              
ATOM   3425  HB  ILE A 218     118.162  93.697  89.299  1.00  1.00              
ATOM   3426  CG2 ILE A 218     119.077  94.429  91.053  1.00  1.00              
ATOM   3427 1HG2 ILE A 218     119.750  95.099  90.521  1.00  1.00              
ATOM   3428 2HG2 ILE A 218     118.185  95.004  91.260  1.00  1.00              
ATOM   3429 3HG2 ILE A 218     119.539  94.090  91.975  1.00  1.00              
ATOM   3430  CG1 ILE A 218     119.863  92.462  89.605  1.00  1.00              
ATOM   3431 1HG1 ILE A 218     119.505  91.821  88.798  1.00  1.00              
ATOM   3432 2HG1 ILE A 218     120.268  91.805  90.369  1.00  1.00              
ATOM   3433  CD1 ILE A 218     121.014  93.306  89.041  1.00  1.00              
ATOM   3434  HD1 ILE A 218     121.746  92.648  88.577  1.00  1.00              
ATOM   3435  HD2 ILE A 218     120.635  94.003  88.292  1.00  1.00              
ATOM   3436  HD3 ILE A 218     121.515  93.853  89.839  1.00  1.00              
ATOM   3437  C   ILE A 218     117.921  91.555  92.047  1.00  1.00              
ATOM   3438  O   ILE A 218     118.019  92.155  93.103  1.00  1.00              
ATOM   3439  N   GLY A 219     117.972  90.236  91.921  1.00  1.00              
ATOM   3440  H   GLY A 219     117.902  89.814  90.995  1.00  1.00              
ATOM   3441  CA  GLY A 219     118.090  89.391  93.083  1.00  1.00              
ATOM   3442  HA1 GLY A 219     117.095  88.992  93.238  1.00  1.00              
ATOM   3443  HA2 GLY A 219     118.493  89.988  93.860  1.00  1.00              
ATOM   3444  C   GLY A 219     118.998  88.215  92.843  1.00  1.00              
ATOM   3445  O   GLY A 219     119.418  87.956  91.727  1.00  1.00              
ATOM   3446  N   SER A 220     119.407  87.627  93.956  1.00  1.00              
ATOM   3447  H   SER A 220     118.880  87.764  94.801  1.00  1.00              
ATOM   3448  CA  SER A 220     120.678  86.909  94.100  1.00  1.00              
ATOM   3449  HA  SER A 220     121.133  87.182  95.019  1.00  1.00              
ATOM   3450  CB  SER A 220     120.300  85.427  94.079  1.00  1.00              
ATOM   3451  HB1 SER A 220     121.153  84.782  93.906  1.00  1.00              
ATOM   3452  HB2 SER A 220     119.647  85.301  93.237  1.00  1.00              
ATOM   3453  OG  SER A 220     119.605  85.005  95.223  1.00  1.00              
ATOM   3454  HG  SER A 220     118.929  84.358  94.942  1.00  1.00              
ATOM   3455  C   SER A 220     121.757  87.219  93.043  1.00  1.00              
ATOM   3456  O   SER A 220     122.255  86.351  92.345  1.00  1.00              
ATOM   3457  N   ASN A 221     122.146  88.485  92.911  1.00  1.00              
ATOM   3458  H   ASN A 221     121.697  89.168  93.500  1.00  1.00              
ATOM   3459  CA  ASN A 221     123.412  88.892  92.301  1.00  1.00              
ATOM   3460  HA  ASN A 221     123.975  88.018  91.966  1.00  1.00              
ATOM   3461  CB  ASN A 221     123.197  89.846  91.103  1.00  1.00              
ATOM   3462  HB1 ASN A 221     124.175  90.147  90.753  1.00  1.00              
ATOM   3463  HB2 ASN A 221     122.717  90.771  91.377  1.00  1.00              
ATOM   3464  CG  ASN A 221     122.458  89.317  89.905  1.00  1.00              
ATOM   3465  OD1 ASN A 221     123.064  89.114  88.878  1.00  1.00              
ATOM   3466  ND2 ASN A 221     121.173  89.107  89.923  1.00  1.00              
ATOM   3467 1HD2 ASN A 221     120.622  89.069  90.766  1.00  1.00              
ATOM   3468 2HD2 ASN A 221     120.739  88.761  89.084  1.00  1.00              
ATOM   3469  C   ASN A 221     124.220  89.624  93.350  1.00  1.00              
ATOM   3470  O   ASN A 221     123.663  90.019  94.362  1.00  1.00              
ATOM   3471  N   LYS A 222     125.516  89.834  93.156  1.00  1.00              
ATOM   3472  H   LYS A 222     125.881  89.727  92.218  1.00  1.00              
ATOM   3473  CA  LYS A 222     126.470  89.941  94.266  1.00  1.00              
ATOM   3474  HA  LYS A 222     125.965  89.682  95.192  1.00  1.00              
ATOM   3475  CB  LYS A 222     127.569  88.877  94.066  1.00  1.00              
ATOM   3476  HB1 LYS A 222     127.088  87.912  93.937  1.00  1.00              
ATOM   3477  HB2 LYS A 222     128.167  88.810  94.970  1.00  1.00              
ATOM   3478  CG  LYS A 222     128.524  89.115  92.886  1.00  1.00              
ATOM   3479  HG1 LYS A 222     129.237  89.901  93.138  1.00  1.00              
ATOM   3480  HG2 LYS A 222     127.960  89.420  92.007  1.00  1.00              
ATOM   3481  CD  LYS A 222     129.274  87.810  92.581  1.00  1.00              
ATOM   3482  HD1 LYS A 222     128.547  87.068  92.241  1.00  1.00              
ATOM   3483  HD2 LYS A 222     129.755  87.445  93.490  1.00  1.00              
ATOM   3484  CE  LYS A 222     130.335  88.009  91.496  1.00  1.00              
ATOM   3485  HE1 LYS A 222     131.149  88.615  91.903  1.00  1.00              
ATOM   3486  HE2 LYS A 222     129.878  88.557  90.665  1.00  1.00              
ATOM   3487  NZ  LYS A 222     130.838  86.701  91.012  1.00  1.00              
ATOM   3488  HZ1 LYS A 222     131.497  86.809  90.255  1.00  1.00              
ATOM   3489  HZ2 LYS A 222     131.237  86.145  91.753  1.00  1.00              
ATOM   3490  HZ3 LYS A 222     130.053  86.168  90.631  1.00  1.00              
ATOM   3491  C   LYS A 222     127.005  91.320  94.575  1.00  1.00              
ATOM   3492  O   LYS A 222     128.132  91.386  95.047  1.00  1.00              
ATOM   3493  N   PHE A 223     126.217  92.362  94.316  1.00  1.00              
ATOM   3494  H   PHE A 223     125.318  92.200  93.894  1.00  1.00              
ATOM   3495  CA  PHE A 223     126.673  93.736  94.483  1.00  1.00              
ATOM   3496  HA  PHE A 223     127.506  93.825  93.787  1.00  1.00              
ATOM   3497  CB  PHE A 223     125.589  94.722  94.060  1.00  1.00              
ATOM   3498  HB1 PHE A 223     124.823  94.761  94.833  1.00  1.00              
ATOM   3499  HB2 PHE A 223     125.125  94.362  93.141  1.00  1.00              
ATOM   3500  CG  PHE A 223     126.106  96.119  93.790  1.00  1.00              
ATOM   3501  CD1 PHE A 223     127.278  96.326  93.035  1.00  1.00              
ATOM   3502  HD1 PHE A 223     127.869  95.497  92.693  1.00  1.00              
ATOM   3503  CE1 PHE A 223     127.679  97.622  92.683  1.00  1.00              
ATOM   3504  HE1 PHE A 223     128.581  97.792  92.114  1.00  1.00              
ATOM   3505  CZ  PHE A 223     126.868  98.708  93.018  1.00  1.00              
ATOM   3506  HZ  PHE A 223     127.134  99.693  92.659  1.00  1.00              
ATOM   3507  CE2 PHE A 223     125.732  98.510  93.818  1.00  1.00              
ATOM   3508  HE2 PHE A 223     125.116  99.353  94.079  1.00  1.00              
ATOM   3509  CD2 PHE A 223     125.371  97.224  94.241  1.00  1.00              
ATOM   3510  HD2 PHE A 223     124.487  97.083  94.842  1.00  1.00              
ATOM   3511  C   PHE A 223     127.288  94.060  95.864  1.00  1.00              
ATOM   3512  O   PHE A 223     127.122  93.333  96.846  1.00  1.00              
ATOM   3513  N   ASP A 224     128.027  95.164  95.925  1.00  1.00              
ATOM   3514  H   ASP A 224     128.086  95.717  95.087  1.00  1.00              
ATOM   3515  CA  ASP A 224     129.046  95.400  96.944  1.00  1.00              
ATOM   3516  HA  ASP A 224     128.857  94.796  97.831  1.00  1.00              
ATOM   3517  CB  ASP A 224     130.441  95.040  96.363  1.00  1.00              
ATOM   3518  HB1 ASP A 224     131.167  95.084  97.177  1.00  1.00              
ATOM   3519  HB2 ASP A 224     130.726  95.803  95.643  1.00  1.00              
ATOM   3520  CG  ASP A 224     130.595  93.702  95.630  1.00  1.00              
ATOM   3521  OD1 ASP A 224     130.046  93.555  94.516  1.00  1.00              
ATOM   3522  OD2 ASP A 224     131.304  92.825  96.175  1.00  1.00              
ATOM   3523  C   ASP A 224     129.124  96.876  97.348  1.00  1.00              
ATOM   3524  O   ASP A 224     129.294  97.172  98.530  1.00  1.00              
ATOM   3525  N   VAL A 225     129.084  97.765  96.338  1.00  1.00              
ATOM   3526  H   VAL A 225     128.899  97.397  95.418  1.00  1.00              
ATOM   3527  CA  VAL A 225     129.528  99.166  96.394  1.00  1.00              
ATOM   3528  HA  VAL A 225     129.274  99.531  97.377  1.00  1.00              
ATOM   3529  CB  VAL A 225     131.070  99.312  96.211  1.00  1.00              
ATOM   3530  HB  VAL A 225     131.311 100.373  96.227  1.00  1.00              
ATOM   3531  CG1 VAL A 225     131.857  98.671  97.364  1.00  1.00              
ATOM   3532 1HG1 VAL A 225     132.905  98.962  97.305  1.00  1.00              
ATOM   3533 2HG1 VAL A 225     131.461  99.012  98.319  1.00  1.00              
ATOM   3534 3HG1 VAL A 225     131.786  97.586  97.316  1.00  1.00              
ATOM   3535  CG2 VAL A 225     131.679  98.727  94.922  1.00  1.00              
ATOM   3536 1HG2 VAL A 225     131.282  99.221  94.038  1.00  1.00              
ATOM   3537 2HG2 VAL A 225     132.758  98.877  94.922  1.00  1.00              
ATOM   3538 3HG2 VAL A 225     131.473  97.664  94.844  1.00  1.00              
ATOM   3539  C   VAL A 225     128.745 100.048  95.405  1.00  1.00              
ATOM   3540  O   VAL A 225     129.193 100.379  94.310  1.00  1.00              
ATOM   3541  N   PHE A 226     127.523 100.413  95.783  1.00  1.00              
ATOM   3542  H   PHE A 226     127.211 100.072  96.677  1.00  1.00              
ATOM   3543  CA  PHE A 226     126.690 101.408  95.097  1.00  1.00              
ATOM   3544  HA  PHE A 226     126.459 101.089  94.084  1.00  1.00              
ATOM   3545  CB  PHE A 226     125.379 101.568  95.889  1.00  1.00              
ATOM   3546  HB1 PHE A 226     125.614 101.968  96.877  1.00  1.00              
ATOM   3547  HB2 PHE A 226     124.953 100.576  96.041  1.00  1.00              
ATOM   3548  CG  PHE A 226     124.280 102.438  95.302  1.00  1.00              
ATOM   3549  CD1 PHE A 226     124.414 103.144  94.088  1.00  1.00              
ATOM   3550  HD1 PHE A 226     125.321 103.126  93.514  1.00  1.00              
ATOM   3551  CE1 PHE A 226     123.353 103.898  93.577  1.00  1.00              
ATOM   3552  HE1 PHE A 226     123.512 104.486  92.686  1.00  1.00              
ATOM   3553  CZ  PHE A 226     122.099 103.854  94.197  1.00  1.00              
ATOM   3554  HZ  PHE A 226     121.261 104.389  93.775  1.00  1.00              
ATOM   3555  CE2 PHE A 226     121.947 103.119  95.379  1.00  1.00              
ATOM   3556  HE2 PHE A 226     120.982 103.057  95.836  1.00  1.00              
ATOM   3557  CD2 PHE A 226     123.039 102.459  95.963  1.00  1.00              
ATOM   3558  HD2 PHE A 226     122.908 101.898  96.877  1.00  1.00              
ATOM   3559  C   PHE A 226     127.420 102.738  95.021  1.00  1.00              
ATOM   3560  O   PHE A 226     127.577 103.398  96.040  1.00  1.00              
ATOM   3561  N   ASN A 227     127.792 103.160  93.814  1.00  1.00              
ATOM   3562  H   ASN A 227     127.438 102.652  93.007  1.00  1.00              
ATOM   3563  CA  ASN A 227     128.522 104.394  93.547  1.00  1.00              
ATOM   3564  HA  ASN A 227     128.741 104.910  94.472  1.00  1.00              
ATOM   3565  CB  ASN A 227     129.881 104.022  92.921  1.00  1.00              
ATOM   3566  HB1 ASN A 227     130.264 104.870  92.355  1.00  1.00              
ATOM   3567  HB2 ASN A 227     129.773 103.179  92.238  1.00  1.00              
ATOM   3568  CG  ASN A 227     130.920 103.704  93.984  1.00  1.00              
ATOM   3569  OD1 ASN A 227     131.611 104.581  94.468  1.00  1.00              
ATOM   3570  ND2 ASN A 227     131.075 102.465  94.374  1.00  1.00              
ATOM   3571 1HD2 ASN A 227     130.430 101.756  94.044  1.00  1.00              
ATOM   3572 2HD2 ASN A 227     131.647 102.311  95.182  1.00  1.00              
ATOM   3573  C   ASN A 227     127.714 105.331  92.639  1.00  1.00              
ATOM   3574  O   ASN A 227     126.847 104.901  91.893  1.00  1.00              
ATOM   3575  N   SER A 228     128.009 106.629  92.687  1.00  1.00              
ATOM   3576  H   SER A 228     128.800 106.919  93.241  1.00  1.00              
ATOM   3577  CA  SER A 228     127.167 107.703  92.128  1.00  1.00              
ATOM   3578  HA  SER A 228     126.188 107.715  92.586  1.00  1.00              
ATOM   3579  CB  SER A 228     127.895 109.039  92.396  1.00  1.00              
ATOM   3580  HB1 SER A 228     127.834 109.270  93.457  1.00  1.00              
ATOM   3581  HB2 SER A 228     127.412 109.843  91.840  1.00  1.00              
ATOM   3582  OG  SER A 228     129.276 108.982  92.071  1.00  1.00              
ATOM   3583  HG  SER A 228     129.682 109.757  92.472  1.00  1.00              
ATOM   3584  C   SER A 228     126.939 107.540  90.638  1.00  1.00              
ATOM   3585  O   SER A 228     125.794 107.409  90.168  1.00  1.00              
ATOM   3586  N   CYS A 229     128.057 107.420  89.923  1.00  1.00              
ATOM   3587  H   CYS A 229     128.919 107.653  90.398  1.00  1.00              
ATOM   3588  CA  CYS A 229     128.108 107.135  88.508  1.00  1.00              
ATOM   3589  HA  CYS A 229     127.842 108.041  87.960  1.00  1.00              
ATOM   3590  CB  CYS A 229     129.547 106.746  88.139  1.00  1.00              
ATOM   3591  HB1 CYS A 229     129.586 106.497  87.077  1.00  1.00              
ATOM   3592  HB2 CYS A 229     129.841 105.867  88.718  1.00  1.00              
ATOM   3593  SG  CYS A 229     130.699 108.111  88.465  1.00  1.00              
ATOM   3594  HG  CYS A 229     131.823 107.479  88.109  1.00  1.00              
ATOM   3595  C   CYS A 229     127.141 106.033  88.064  1.00  1.00              
ATOM   3596  O   CYS A 229     126.525 106.100  86.998  1.00  1.00              
ATOM   3597  N   ASP A 230     127.002 105.028  88.915  1.00  1.00              
ATOM   3598  H   ASP A 230     127.344 105.154  89.861  1.00  1.00              
ATOM   3599  CA  ASP A 230     126.359 103.752  88.660  1.00  1.00              
ATOM   3600  HA  ASP A 230     126.582 103.508  87.622  1.00  1.00              
ATOM   3601  CB  ASP A 230     127.178 102.719  89.497  1.00  1.00              
ATOM   3602  HB1 ASP A 230     127.900 103.244  90.126  1.00  1.00              
ATOM   3603  HB2 ASP A 230     127.801 102.186  88.785  1.00  1.00              
ATOM   3604  CG  ASP A 230     126.529 101.678  90.409  1.00  1.00              
ATOM   3605  OD1 ASP A 230     125.855 102.072  91.379  1.00  1.00              
ATOM   3606  OD2 ASP A 230     126.875 100.485  90.234  1.00  1.00              
ATOM   3607  C   ASP A 230     124.819 103.817  88.668  1.00  1.00              
ATOM   3608  O   ASP A 230     124.166 102.853  88.243  1.00  1.00              
ATOM   3609  N   LEU A 231     124.297 105.042  88.922  1.00  1.00              
ATOM   3610  H   LEU A 231     124.937 105.731  89.305  1.00  1.00              
ATOM   3611  CA  LEU A 231     122.903 105.474  88.731  1.00  1.00              
ATOM   3612  HA  LEU A 231     122.402 104.612  88.297  1.00  1.00              
ATOM   3613  CB  LEU A 231     122.264 105.737  90.110  1.00  1.00              
ATOM   3614  HB1 LEU A 231     121.750 106.699  90.100  1.00  1.00              
ATOM   3615  HB2 LEU A 231     123.046 105.822  90.866  1.00  1.00              
ATOM   3616  CG  LEU A 231     121.257 104.660  90.556  1.00  1.00              
ATOM   3617  HG  LEU A 231     120.912 104.941  91.548  1.00  1.00              
ATOM   3618  CD1 LEU A 231     120.038 104.614  89.627  1.00  1.00              
ATOM   3619 1HD1 LEU A 231     120.305 104.258  88.635  1.00  1.00              
ATOM   3620 2HD1 LEU A 231     119.274 103.962  90.048  1.00  1.00              
ATOM   3621 3HD1 LEU A 231     119.628 105.616  89.523  1.00  1.00              
ATOM   3622  CD2 LEU A 231     121.824 103.239  90.654  1.00  1.00              
ATOM   3623 1HD2 LEU A 231     121.158 102.610  91.243  1.00  1.00              
ATOM   3624 2HD2 LEU A 231     121.945 102.806  89.671  1.00  1.00              
ATOM   3625 3HD2 LEU A 231     122.815 103.239  91.100  1.00  1.00              
ATOM   3626  C   LEU A 231     122.639 106.570  87.690  1.00  1.00              
ATOM   3627  O   LEU A 231     121.492 106.987  87.561  1.00  1.00              
ATOM   3628  N   SER A 232     123.628 106.981  86.883  1.00  1.00              
ATOM   3629  H   SER A 232     124.545 106.567  86.995  1.00  1.00              
ATOM   3630  CA  SER A 232     123.440 108.059  85.880  1.00  1.00              
ATOM   3631  HA  SER A 232     123.291 108.997  86.416  1.00  1.00              
ATOM   3632  CB  SER A 232     124.673 108.224  84.988  1.00  1.00              
ATOM   3633  HB1 SER A 232     124.499 109.048  84.293  1.00  1.00              
ATOM   3634  HB2 SER A 232     124.837 107.310  84.415  1.00  1.00              
ATOM   3635  OG  SER A 232     125.826 108.512  85.749  1.00  1.00              
ATOM   3636  HG  SER A 232     126.089 107.693  86.190  1.00  1.00              
ATOM   3637  C   SER A 232     122.224 107.869  84.969  1.00  1.00              
ATOM   3638  O   SER A 232     121.546 108.831  84.629  1.00  1.00              
ATOM   3639  N   SER A 233     121.910 106.625  84.610  1.00  1.00              
ATOM   3640  H   SER A 233     122.514 105.874  84.909  1.00  1.00              
ATOM   3641  CA  SER A 233     120.809 106.293  83.694  1.00  1.00              
ATOM   3642  HA  SER A 233     120.829 107.019  82.882  1.00  1.00              
ATOM   3643  CB  SER A 233     121.055 104.929  83.065  1.00  1.00              
ATOM   3644  HB1 SER A 233     120.292 104.728  82.317  1.00  1.00              
ATOM   3645  HB2 SER A 233     121.015 104.162  83.833  1.00  1.00              
ATOM   3646  OG  SER A 233     122.336 104.921  82.461  1.00  1.00              
ATOM   3647  HG  SER A 233     122.734 104.072  82.706  1.00  1.00              
ATOM   3648  C   SER A 233     119.410 106.381  84.282  1.00  1.00              
ATOM   3649  O   SER A 233     118.436 106.137  83.574  1.00  1.00              
ATOM   3650  N   THR A 234     119.288 106.803  85.542  1.00  1.00              
ATOM   3651  H   THR A 234     120.128 106.945  86.095  1.00  1.00              
ATOM   3652  CA  THR A 234     118.026 107.333  86.051  1.00  1.00              
ATOM   3653  HA  THR A 234     117.229 106.678  85.695  1.00  1.00              
ATOM   3654  CB  THR A 234     117.972 107.288  87.574  1.00  1.00              
ATOM   3655  HB  THR A 234     118.303 106.306  87.905  1.00  1.00              
ATOM   3656  CG2 THR A 234     118.820 108.365  88.236  1.00  1.00              
ATOM   3657 1HG2 THR A 234     119.212 107.997  89.181  1.00  1.00              
ATOM   3658 2HG2 THR A 234     119.661 108.645  87.606  1.00  1.00              
ATOM   3659 3HG2 THR A 234     118.207 109.246  88.402  1.00  1.00              
ATOM   3660  OG1 THR A 234     116.638 107.477  87.973  1.00  1.00              
ATOM   3661  HG1 THR A 234     116.319 108.265  87.501  1.00  1.00              
ATOM   3662  C   THR A 234     117.687 108.725  85.531  1.00  1.00              
ATOM   3663  O   THR A 234     116.548 109.134  85.725  1.00  1.00              
ATOM   3664  N   ALA A 235     118.629 109.430  84.887  1.00  1.00              
ATOM   3665  H   ALA A 235     119.540 109.006  84.760  1.00  1.00              
ATOM   3666  CA  ALA A 235     118.463 110.766  84.318  1.00  1.00              
ATOM   3667  HA  ALA A 235     118.010 111.397  85.086  1.00  1.00              
ATOM   3668  CB  ALA A 235     119.844 111.355  83.999  1.00  1.00              
ATOM   3669  HB1 ALA A 235     119.731 112.382  83.648  1.00  1.00              
ATOM   3670  HB2 ALA A 235     120.469 111.353  84.892  1.00  1.00              
ATOM   3671  HB3 ALA A 235     120.328 110.768  83.217  1.00  1.00              
ATOM   3672  C   ALA A 235     117.501 110.803  83.113  1.00  1.00              
ATOM   3673  O   ALA A 235     117.900 111.038  81.972  1.00  1.00              
ATOM   3674  N   LEU A 236     116.228 110.522  83.375  1.00  1.00              
ATOM   3675  H   LEU A 236     115.990 110.371  84.353  1.00  1.00              
ATOM   3676  CA  LEU A 236     115.163 110.338  82.403  1.00  1.00              
ATOM   3677  HA  LEU A 236     115.319 111.023  81.567  1.00  1.00              
ATOM   3678  CB  LEU A 236     115.202 108.892  81.876  1.00  1.00              
ATOM   3679  HB1 LEU A 236     115.165 108.205  82.724  1.00  1.00              
ATOM   3680  HB2 LEU A 236     116.156 108.749  81.379  1.00  1.00              
ATOM   3681  CG  LEU A 236     114.069 108.521  80.898  1.00  1.00              
ATOM   3682  HG  LEU A 236     113.118 108.499  81.429  1.00  1.00              
ATOM   3683  CD1 LEU A 236     113.943 109.491  79.721  1.00  1.00              
ATOM   3684 1HD1 LEU A 236     113.210 109.112  79.010  1.00  1.00              
ATOM   3685 2HD1 LEU A 236     113.599 110.462  80.076  1.00  1.00              
ATOM   3686 3HD1 LEU A 236     114.908 109.603  79.224  1.00  1.00              
ATOM   3687  CD2 LEU A 236     114.333 107.123  80.336  1.00  1.00              
ATOM   3688 1HD2 LEU A 236     113.502 106.807  79.709  1.00  1.00              
ATOM   3689 2HD2 LEU A 236     115.243 107.139  79.736  1.00  1.00              
ATOM   3690 3HD2 LEU A 236     114.460 106.415  81.155  1.00  1.00              
ATOM   3691  C   LEU A 236     113.834 110.657  83.073  1.00  1.00              
ATOM   3692  O   LEU A 236     113.220 109.821  83.741  1.00  1.00              
ATOM   3693  N   SER A 237     113.392 111.894  82.889  1.00  1.00              
ATOM   3694  H   SER A 237     113.953 112.550  82.369  1.00  1.00              
ATOM   3695  CA  SER A 237     112.155 112.365  83.485  1.00  1.00              
ATOM   3696  HA  SER A 237     112.276 112.302  84.568  1.00  1.00              
ATOM   3697  CB  SER A 237     111.936 113.838  83.131  1.00  1.00              
ATOM   3698  HB1 SER A 237     111.094 114.226  83.706  1.00  1.00              
ATOM   3699  HB2 SER A 237     111.712 113.931  82.067  1.00  1.00              
ATOM   3700  OG  SER A 237     113.101 114.592  83.429  1.00  1.00              
ATOM   3701  HG  SER A 237     113.537 114.219  84.208  1.00  1.00              
ATOM   3702  C   SER A 237     110.948 111.516  83.089  1.00  1.00              
ATOM   3703  O   SER A 237     110.715 111.243  81.914  1.00  1.00              
ATOM   3704  N   LEU A 238     110.149 111.163  84.098  1.00  1.00              
ATOM   3705  H   LEU A 238     110.466 111.391  85.029  1.00  1.00              
ATOM   3706  CA  LEU A 238     108.861 110.486  83.960  1.00  1.00              
ATOM   3707  HA  LEU A 238     108.478 110.418  84.980  1.00  1.00              
ATOM   3708  CB  LEU A 238     107.857 111.387  83.195  1.00  1.00              
ATOM   3709  HB1 LEU A 238     107.838 111.104  82.141  1.00  1.00              
ATOM   3710  HB2 LEU A 238     108.212 112.417  83.238  1.00  1.00              
ATOM   3711  CG  LEU A 238     106.421 111.389  83.761  1.00  1.00              
ATOM   3712  HG  LEU A 238     106.459 111.753  84.789  1.00  1.00              
ATOM   3713  CD1 LEU A 238     105.558 112.354  82.949  1.00  1.00              
ATOM   3714 1HD1 LEU A 238     104.559 112.412  83.381  1.00  1.00              
ATOM   3715 2HD1 LEU A 238     106.003 113.349  82.961  1.00  1.00              
ATOM   3716 3HD1 LEU A 238     105.483 112.008  81.917  1.00  1.00              
ATOM   3717  CD2 LEU A 238     105.726 110.025  83.767  1.00  1.00              
ATOM   3718 1HD2 LEU A 238     104.706 110.130  84.136  1.00  1.00              
ATOM   3719 2HD2 LEU A 238     105.704 109.617  82.755  1.00  1.00              
ATOM   3720 3HD2 LEU A 238     106.257 109.335  84.420  1.00  1.00              
ATOM   3721  C   LEU A 238     108.936 109.029  83.485  1.00  1.00              
ATOM   3722  O   LEU A 238     108.218 108.618  82.577  1.00  1.00              
ATOM   3723  N   LYS A 239     109.711 108.196  84.192  1.00  1.00              
ATOM   3724  H   LYS A 239     110.364 108.573  84.866  1.00  1.00              
ATOM   3725  CA  LYS A 239     109.464 106.747  84.198  1.00  1.00              
ATOM   3726  HA  LYS A 239     108.400 106.618  83.986  1.00  1.00              
ATOM   3727  CB  LYS A 239     110.197 106.068  83.022  1.00  1.00              
ATOM   3728  HB1 LYS A 239     109.826 106.520  82.100  1.00  1.00              
ATOM   3729  HB2 LYS A 239     109.909 105.018  82.986  1.00  1.00              
ATOM   3730  CG  LYS A 239     111.730 106.207  83.009  1.00  1.00              
ATOM   3731  HG1 LYS A 239     112.021 107.118  83.533  1.00  1.00              
ATOM   3732  HG2 LYS A 239     112.058 106.313  81.975  1.00  1.00              
ATOM   3733  CD  LYS A 239     112.476 105.021  83.634  1.00  1.00              
ATOM   3734  HD1 LYS A 239     111.920 104.638  84.487  1.00  1.00              
ATOM   3735  HD2 LYS A 239     113.437 105.394  83.997  1.00  1.00              
ATOM   3736  CE  LYS A 239     112.772 103.893  82.635  1.00  1.00              
ATOM   3737  HE1 LYS A 239     113.536 103.245  83.074  1.00  1.00              
ATOM   3738  HE2 LYS A 239     113.202 104.330  81.728  1.00  1.00              
ATOM   3739  NZ  LYS A 239     111.585 103.073  82.294  1.00  1.00              
ATOM   3740  HZ1 LYS A 239     111.837 102.355  81.620  1.00  1.00              
ATOM   3741  HZ2 LYS A 239     111.198 102.579  83.096  1.00  1.00              
ATOM   3742  HZ3 LYS A 239     110.823 103.584  81.861  1.00  1.00              
ATOM   3743  C   LYS A 239     109.683 106.088  85.541  1.00  1.00              
ATOM   3744  O   LYS A 239     110.624 106.416  86.253  1.00  1.00              
ATOM   3745  N   LYS A 240     108.764 105.174  85.855  1.00  1.00              
ATOM   3746  H   LYS A 240     108.105 104.900  85.144  1.00  1.00              
ATOM   3747  CA  LYS A 240     108.561 104.621  87.191  1.00  1.00              
ATOM   3748  HA  LYS A 240     109.034 105.308  87.899  1.00  1.00              
ATOM   3749  CB  LYS A 240     107.048 104.657  87.513  1.00  1.00              
ATOM   3750  HB1 LYS A 240     106.612 105.535  87.033  1.00  1.00              
ATOM   3751  HB2 LYS A 240     106.927 104.820  88.586  1.00  1.00              
ATOM   3752  CG  LYS A 240     106.225 103.428  87.092  1.00  1.00              
ATOM   3753  HG1 LYS A 240     106.629 102.990  86.182  1.00  1.00              
ATOM   3754  HG2 LYS A 240     105.188 103.718  86.916  1.00  1.00              
ATOM   3755  CD  LYS A 240     106.271 102.444  88.257  1.00  1.00              
ATOM   3756  HD1 LYS A 240     105.632 102.838  89.048  1.00  1.00              
ATOM   3757  HD2 LYS A 240     107.293 102.392  88.624  1.00  1.00              
ATOM   3758  CE  LYS A 240     105.827 101.024  87.960  1.00  1.00              
ATOM   3759  HE1 LYS A 240     106.226 100.722  86.992  1.00  1.00              
ATOM   3760  HE2 LYS A 240     104.735 100.994  87.893  1.00  1.00              
ATOM   3761  NZ  LYS A 240     106.344 100.142  89.032  1.00  1.00              
ATOM   3762  HZ1 LYS A 240     105.824  99.282  89.091  1.00  1.00              
ATOM   3763  HZ2 LYS A 240     107.312  99.913  88.828  1.00  1.00              
ATOM   3764  HZ3 LYS A 240     106.325 100.642  89.925  1.00  1.00              
ATOM   3765  C   LYS A 240     109.314 103.318  87.316  1.00  1.00              
ATOM   3766  O   LYS A 240     109.122 102.474  86.451  1.00  1.00              
ATOM   3767  N   ILE A 241     110.204 103.167  88.304  1.00  1.00              
ATOM   3768  H   ILE A 241     110.381 103.945  88.927  1.00  1.00              
ATOM   3769  CA  ILE A 241     110.993 101.933  88.428  1.00  1.00              
ATOM   3770  HA  ILE A 241     110.534 101.238  87.725  1.00  1.00              
ATOM   3771  CB  ILE A 241     112.454 102.025  87.924  1.00  1.00              
ATOM   3772  HB  ILE A 241     113.098 102.272  88.767  1.00  1.00              
ATOM   3773  CG2 ILE A 241     112.843 100.635  87.367  1.00  1.00              
ATOM   3774 1HG2 ILE A 241     113.873 100.639  87.013  1.00  1.00              
ATOM   3775 2HG2 ILE A 241     112.751  99.873  88.143  1.00  1.00              
ATOM   3776 3HG2 ILE A 241     112.194 100.367  86.530  1.00  1.00              
ATOM   3777  CG1 ILE A 241     112.721 103.045  86.793  1.00  1.00              
ATOM   3778 1HG1 ILE A 241     111.865 103.080  86.120  1.00  1.00              
ATOM   3779 2HG1 ILE A 241     113.586 102.732  86.208  1.00  1.00              
ATOM   3780  CD1 ILE A 241     113.043 104.445  87.323  1.00  1.00              
ATOM   3781  HD1 ILE A 241     113.224 105.125  86.492  1.00  1.00              
ATOM   3782  HD2 ILE A 241     112.224 104.832  87.922  1.00  1.00              
ATOM   3783  HD3 ILE A 241     113.944 104.397  87.932  1.00  1.00              
ATOM   3784  C   ILE A 241     110.844 101.209  89.746  1.00  1.00              
ATOM   3785  O   ILE A 241     111.172 101.745  90.810  1.00  1.00              
ATOM   3786  N   ASP A 242     110.375  99.958  89.651  1.00  1.00              
ATOM   3787  H   ASP A 242     110.107  99.568  88.746  1.00  1.00              
ATOM   3788  CA  ASP A 242     110.340  99.096  90.827  1.00  1.00              
ATOM   3789  HA  ASP A 242     110.132  99.695  91.706  1.00  1.00              
ATOM   3790  CB  ASP A 242     109.212  98.069  90.656  1.00  1.00              
ATOM   3791  HB1 ASP A 242     109.409  97.460  89.784  1.00  1.00              
ATOM   3792  HB2 ASP A 242     108.287  98.614  90.459  1.00  1.00              
ATOM   3793  CG  ASP A 242     108.989  97.163  91.868  1.00  1.00              
ATOM   3794  OD1 ASP A 242     107.824  96.747  92.040  1.00  1.00              
ATOM   3795  OD2 ASP A 242     109.916  96.982  92.696  1.00  1.00              
ATOM   3796  C   ASP A 242     111.724  98.483  90.925  1.00  1.00              
ATOM   3797  O   ASP A 242     111.963  97.405  90.375  1.00  1.00              
ATOM   3798  N   LEU A 243     112.668  99.244  91.507  1.00  1.00              
ATOM   3799  H   LEU A 243     112.412 100.163  91.840  1.00  1.00              
ATOM   3800  CA  LEU A 243     113.977  98.716  91.820  1.00  1.00              
ATOM   3801  HA  LEU A 243     113.793  97.679  91.643  1.00  1.00              
ATOM   3802  CB  LEU A 243     115.084  98.733  90.739  1.00  1.00              
ATOM   3803  HB1 LEU A 243     114.595  98.520  89.788  1.00  1.00              
ATOM   3804  HB2 LEU A 243     115.720  97.864  90.924  1.00  1.00              
ATOM   3805  CG  LEU A 243     116.044  99.899  90.496  1.00  1.00              
ATOM   3806  HG  LEU A 243     116.724  99.597  89.699  1.00  1.00              
ATOM   3807  CD1 LEU A 243     115.278 101.097  89.982  1.00  1.00              
ATOM   3808 1HD1 LEU A 243     114.537 101.397  90.722  1.00  1.00              
ATOM   3809 2HD1 LEU A 243     115.969 101.901  89.747  1.00  1.00              
ATOM   3810 3HD1 LEU A 243     114.786 100.800  89.068  1.00  1.00              
ATOM   3811  CD2 LEU A 243     116.911 100.259  91.699  1.00  1.00              
ATOM   3812 1HD2 LEU A 243     117.580 101.078  91.439  1.00  1.00              
ATOM   3813 2HD2 LEU A 243     116.289 100.551  92.541  1.00  1.00              
ATOM   3814 3HD2 LEU A 243     117.519  99.399  91.966  1.00  1.00              
ATOM   3815  C   LEU A 243     114.343  98.439  93.343  1.00  1.00              
ATOM   3816  O   LEU A 243     114.587  99.423  94.041  1.00  1.00              
ATOM   3817  N   SER A 244     114.407  97.232  93.997  1.00  1.00              
ATOM   3818  H   SER A 244     114.501  97.432  94.983  1.00  1.00              
ATOM   3819  CA  SER A 244     114.255  95.704  93.798  1.00  1.00              
ATOM   3820  HA  SER A 244     113.794  95.327  94.680  1.00  1.00              
ATOM   3821  CB  SER A 244     113.336  95.524  92.551  1.00  1.00              
ATOM   3822  HB1 SER A 244     113.907  95.668  91.636  1.00  1.00              
ATOM   3823  HB2 SER A 244     112.571  96.294  92.577  1.00  1.00              
ATOM   3824  OG  SER A 244     112.624  94.326  92.428  1.00  1.00              
ATOM   3825  HG  SER A 244     112.124  94.399  91.600  1.00  1.00              
ATOM   3826  C   SER A 244     115.712  95.416  93.520  1.00  1.00              
ATOM   3827  O   SER A 244     116.075  95.080  92.395  1.00  1.00              
ATOM   3828  N   TYR A 245     116.592  95.666  94.505  1.00  1.00              
ATOM   3829  H   TYR A 245     116.256  96.063  95.373  1.00  1.00              
ATOM   3830  CA  TYR A 245     117.991  95.693  94.155  1.00  1.00              
ATOM   3831  HA  TYR A 245     118.137  94.912  93.416  1.00  1.00              
ATOM   3832  CB  TYR A 245     118.168  97.067  93.434  1.00  1.00              
ATOM   3833  HB1 TYR A 245     117.311  97.708  93.649  1.00  1.00              
ATOM   3834  HB2 TYR A 245     118.137  96.900  92.359  1.00  1.00              
ATOM   3835  CG  TYR A 245     119.393  97.902  93.720  1.00  1.00              
ATOM   3836  CD1 TYR A 245     119.264  99.189  94.282  1.00  1.00              
ATOM   3837  HD1 TYR A 245     118.287  99.593  94.513  1.00  1.00              
ATOM   3838  CE1 TYR A 245     120.411  99.979  94.482  1.00  1.00              
ATOM   3839  HE1 TYR A 245     120.334 100.977  94.872  1.00  1.00              
ATOM   3840  CZ  TYR A 245     121.676  99.450  94.173  1.00  1.00              
ATOM   3841  OH  TYR A 245     122.807 100.159  94.323  1.00  1.00              
ATOM   3842  HH  TYR A 245     122.649 101.091  94.504  1.00  1.00              
ATOM   3843  CE2 TYR A 245     121.800  98.170  93.632  1.00  1.00              
ATOM   3844  HE2 TYR A 245     122.780  97.817  93.368  1.00  1.00              
ATOM   3845  CD2 TYR A 245     120.656  97.422  93.340  1.00  1.00              
ATOM   3846  HD2 TYR A 245     120.747  96.475  92.827  1.00  1.00              
ATOM   3847  C   TYR A 245     119.132  95.423  95.120  1.00  1.00              
ATOM   3848  O   TYR A 245     120.119  94.949  94.590  1.00  1.00              
ATOM   3849  N   ASN A 246     119.066  95.502  96.456  1.00  1.00              
ATOM   3850  H   ASN A 246     118.234  95.885  96.884  1.00  1.00              
ATOM   3851  CA  ASN A 246     119.921  94.587  97.269  1.00  1.00              
ATOM   3852  HA  ASN A 246     120.462  93.941  96.597  1.00  1.00              
ATOM   3853  CB  ASN A 246     121.037  95.395  98.002  1.00  1.00              
ATOM   3854  HB1 ASN A 246     121.534  94.752  98.717  1.00  1.00              
ATOM   3855  HB2 ASN A 246     120.599  96.182  98.592  1.00  1.00              
ATOM   3856  CG  ASN A 246     122.199  96.006  97.230  1.00  1.00              
ATOM   3857  OD1 ASN A 246     123.189  96.358  97.826  1.00  1.00              
ATOM   3858  ND2 ASN A 246     122.204  96.152  95.935  1.00  1.00              
ATOM   3859 1HD2 ASN A 246     121.420  95.874  95.363  1.00  1.00              
ATOM   3860 2HD2 ASN A 246     122.953  96.712  95.562  1.00  1.00              
ATOM   3861  C   ASN A 246     119.242  93.589  98.157  1.00  1.00              
ATOM   3862  O   ASN A 246     119.803  93.222  99.162  1.00  1.00              
ATOM   3863  N   PRO A 247     118.124  93.024  97.736  1.00  1.00              
ATOM   3864  CD  PRO A 247     117.661  93.170  96.409  1.00  1.00              
ATOM   3865  HD1 PRO A 247     118.459  93.254  95.691  1.00  1.00              
ATOM   3866  HD2 PRO A 247     116.983  94.010  96.376  1.00  1.00              
ATOM   3867  CG  PRO A 247     117.030  91.901  96.101  1.00  1.00              
ATOM   3868  HG1 PRO A 247     117.801  91.418  95.559  1.00  1.00              
ATOM   3869  HG2 PRO A 247     116.295  91.901  95.390  1.00  1.00              
ATOM   3870  CB  PRO A 247     116.486  91.374  97.411  1.00  1.00              
ATOM   3871  HB1 PRO A 247     116.459  90.321  97.605  1.00  1.00              
ATOM   3872  HB2 PRO A 247     115.459  91.658  97.417  1.00  1.00              
ATOM   3873  CA  PRO A 247     117.218  92.155  98.448  1.00  1.00              
ATOM   3874  HA  PRO A 247     116.514  92.884  98.880  1.00  1.00              
ATOM   3875  C   PRO A 247     117.832  91.439  99.657  1.00  1.00              
ATOM   3876  O   PRO A 247     117.509  91.697 100.804  1.00  1.00              
ATOM   3877  N   LEU A 248     118.869  90.661  99.449  1.00  1.00              
ATOM   3878  H   LEU A 248     119.140  90.511  98.496  1.00  1.00              
ATOM   3879  CA  LEU A 248     119.743  90.153 100.486  1.00  1.00              
ATOM   3880  HA  LEU A 248     119.500  90.590 101.454  1.00  1.00              
ATOM   3881  CB  LEU A 248     119.603  88.639 100.594  1.00  1.00              
ATOM   3882  HB1 LEU A 248     120.487  88.219 101.048  1.00  1.00              
ATOM   3883  HB2 LEU A 248     119.584  88.262  99.617  1.00  1.00              
ATOM   3884  CG  LEU A 248     118.423  87.985 101.222  1.00  1.00              
ATOM   3885  HG  LEU A 248     118.225  88.460 102.171  1.00  1.00              
ATOM   3886  CD1 LEU A 248     117.261  88.145 100.269  1.00  1.00              
ATOM   3887 1HD1 LEU A 248     116.941  89.159 100.122  1.00  1.00              
ATOM   3888 2HD1 LEU A 248     117.631  87.773  99.367  1.00  1.00              
ATOM   3889 3HD1 LEU A 248     116.419  87.510 100.452  1.00  1.00              
ATOM   3890  CD2 LEU A 248     118.793  86.502 101.297  1.00  1.00              
ATOM   3891 1HD2 LEU A 248     118.739  86.063 100.317  1.00  1.00              
ATOM   3892 2HD2 LEU A 248     119.797  86.374 101.678  1.00  1.00              
ATOM   3893 3HD2 LEU A 248     118.172  85.906 101.928  1.00  1.00              
ATOM   3894  C   LEU A 248     121.223  90.492 100.267  1.00  1.00              
ATOM   3895  O   LEU A 248     122.017  89.861 100.914  1.00  1.00              
ATOM   3896  N   THR A 249     121.641  91.247  99.249  1.00  1.00              
ATOM   3897  H   THR A 249     121.043  91.981  98.891  1.00  1.00              
ATOM   3898  CA  THR A 249     122.999  91.052  98.703  1.00  1.00              
ATOM   3899  HA  THR A 249     123.099  89.991  98.594  1.00  1.00              
ATOM   3900  CB  THR A 249     123.218  91.637  97.327  1.00  1.00              
ATOM   3901  HB  THR A 249     122.269  91.541  96.844  1.00  1.00              
ATOM   3902  CG2 THR A 249     123.774  93.048  97.249  1.00  1.00              
ATOM   3903 1HG2 THR A 249     123.675  93.475  96.261  1.00  1.00              
ATOM   3904 2HG2 THR A 249     123.280  93.681  97.974  1.00  1.00              
ATOM   3905 3HG2 THR A 249     124.832  93.010  97.470  1.00  1.00              
ATOM   3906  OG1 THR A 249     124.182  90.812  96.755  1.00  1.00              
ATOM   3907  HG1 THR A 249     124.060  90.890  95.801  1.00  1.00              
ATOM   3908  C   THR A 249     124.093  91.529  99.548  1.00  1.00              
ATOM   3909  O   THR A 249     123.991  92.516 100.257  1.00  1.00              
ATOM   3910  N   LYS A 250     125.158  90.801  99.270  1.00  1.00              
ATOM   3911  H   LYS A 250     124.973  90.193  98.488  1.00  1.00              
ATOM   3912  CA  LYS A 250     126.488  90.654  99.751  1.00  1.00              
ATOM   3913  HA  LYS A 250     126.539  90.075 100.645  1.00  1.00              
ATOM   3914  CB  LYS A 250     127.084  89.783  98.607  1.00  1.00              
ATOM   3915  HB1 LYS A 250     127.332  90.430  97.766  1.00  1.00              
ATOM   3916  HB2 LYS A 250     126.330  89.080  98.242  1.00  1.00              
ATOM   3917  CG  LYS A 250     128.269  88.929  99.038  1.00  1.00              
ATOM   3918  HG1 LYS A 250     127.886  88.004  99.470  1.00  1.00              
ATOM   3919  HG2 LYS A 250     128.788  89.457  99.811  1.00  1.00              
ATOM   3920  CD  LYS A 250     129.245  88.593  97.905  1.00  1.00              
ATOM   3921  HD1 LYS A 250     128.690  88.372  96.999  1.00  1.00              
ATOM   3922  HD2 LYS A 250     129.783  87.687  98.188  1.00  1.00              
ATOM   3923  CE  LYS A 250     130.307  89.677  97.642  1.00  1.00              
ATOM   3924  HE1 LYS A 250     130.959  89.345  96.832  1.00  1.00              
ATOM   3925  HE2 LYS A 250     130.926  89.774  98.538  1.00  1.00              
ATOM   3926  NZ  LYS A 250     129.760  91.008  97.296  1.00  1.00              
ATOM   3927  HZ1 LYS A 250     129.195  91.430  98.028  1.00  1.00              
ATOM   3928  HZ2 LYS A 250     130.523  91.663  97.121  1.00  1.00              
ATOM   3929  HZ3 LYS A 250     129.238  91.042  96.425  1.00  1.00              
ATOM   3930  C   LYS A 250     127.189  91.996  99.936  1.00  1.00              
ATOM   3931  O   LYS A 250     128.296  92.170  99.427  1.00  1.00              
ATOM   3932  N   PHE A 251     126.562  92.943 100.641  1.00  1.00              
ATOM   3933  H   PHE A 251     125.705  92.695 101.112  1.00  1.00              
ATOM   3934  CA  PHE A 251     126.742  94.340 100.257  1.00  1.00              
ATOM   3935  HA  PHE A 251     127.449  94.354  99.429  1.00  1.00              
ATOM   3936  CB  PHE A 251     125.520  95.054  99.696  1.00  1.00              
ATOM   3937  HB1 PHE A 251     124.698  95.036 100.393  1.00  1.00              
ATOM   3938  HB2 PHE A 251     125.208  94.537  98.806  1.00  1.00              
ATOM   3939  CG  PHE A 251     125.766  96.503  99.299  1.00  1.00              
ATOM   3940  CD1 PHE A 251     125.931  96.840  97.946  1.00  1.00              
ATOM   3941  HD1 PHE A 251     125.897  96.066  97.197  1.00  1.00              
ATOM   3942  CE1 PHE A 251     126.037  98.183  97.557  1.00  1.00              
ATOM   3943  HE1 PHE A 251     126.120  98.414  96.511  1.00  1.00              
ATOM   3944  CZ  PHE A 251     126.012  99.202  98.522  1.00  1.00              
ATOM   3945  HZ  PHE A 251     126.101 100.238  98.243  1.00  1.00              
ATOM   3946  CE2 PHE A 251     125.858  98.867  99.871  1.00  1.00              
ATOM   3947  HE2 PHE A 251     125.824  99.624 100.631  1.00  1.00              
ATOM   3948  CD2 PHE A 251     125.751  97.529 100.262  1.00  1.00              
ATOM   3949  HD2 PHE A 251     125.650  97.310 101.314  1.00  1.00              
ATOM   3950  C   PHE A 251     127.361  95.146 101.333  1.00  1.00              
ATOM   3951  O   PHE A 251     126.767  95.309 102.386  1.00  1.00              
ATOM   3952  N   GLN A 252     128.516  95.717 101.044  1.00  1.00              
ATOM   3953  H   GLN A 252     128.876  95.709 100.100  1.00  1.00              
ATOM   3954  CA  GLN A 252     129.115  96.586 102.013  1.00  1.00              
ATOM   3955  HA  GLN A 252     129.079  96.069 102.962  1.00  1.00              
ATOM   3956  CB  GLN A 252     130.589  96.855 101.627  1.00  1.00              
ATOM   3957  HB1 GLN A 252     131.021  97.543 102.349  1.00  1.00              
ATOM   3958  HB2 GLN A 252     130.619  97.335 100.652  1.00  1.00              
ATOM   3959  CG  GLN A 252     131.505  95.636 101.563  1.00  1.00              
ATOM   3960  HG1 GLN A 252     131.094  94.919 100.857  1.00  1.00              
ATOM   3961  HG2 GLN A 252     131.572  95.195 102.556  1.00  1.00              
ATOM   3962  CD  GLN A 252     132.905  96.012 101.085  1.00  1.00              
ATOM   3963  OE1 GLN A 252     133.895  95.871 101.779  1.00  1.00              
ATOM   3964  NE2 GLN A 252     133.040  96.513  99.875  1.00  1.00              
ATOM   3965 1HE2 GLN A 252     132.221  96.718  99.330  1.00  1.00              
ATOM   3966 2HE2 GLN A 252     133.976  96.707  99.570  1.00  1.00              
ATOM   3967  C   GLN A 252     128.322  97.898 102.113  1.00  1.00              
ATOM   3968  O   GLN A 252     127.512  98.113 103.005  1.00  1.00              
ATOM   3969  N   ILE A 253     128.601  98.809 101.207  1.00  1.00              
ATOM   3970  H   ILE A 253     129.139  98.531 100.393  1.00  1.00              
ATOM   3971  CA  ILE A 253     128.502 100.231 101.452  1.00  1.00              
ATOM   3972  HA  ILE A 253     127.542 100.535 101.863  1.00  1.00              
ATOM   3973  CB  ILE A 253     129.706 100.685 102.366  1.00  1.00              
ATOM   3974  HB  ILE A 253     129.583 100.110 103.267  1.00  1.00              
ATOM   3975  CG2 ILE A 253     131.138 100.347 101.876  1.00  1.00              
ATOM   3976 1HG2 ILE A 253     131.529 101.136 101.234  1.00  1.00              
ATOM   3977 2HG2 ILE A 253     131.809 100.228 102.727  1.00  1.00              
ATOM   3978 3HG2 ILE A 253     131.159  99.437 101.292  1.00  1.00              
ATOM   3979  CG1 ILE A 253     129.740 102.186 102.765  1.00  1.00              
ATOM   3980 1HG1 ILE A 253     128.729 102.574 102.879  1.00  1.00              
ATOM   3981 2HG1 ILE A 253     130.215 102.777 101.993  1.00  1.00              
ATOM   3982  CD1 ILE A 253     130.534 102.452 104.053  1.00  1.00              
ATOM   3983  HD1 ILE A 253     130.366 103.480 104.376  1.00  1.00              
ATOM   3984  HD2 ILE A 253     130.221 101.771 104.840  1.00  1.00              
ATOM   3985  HD3 ILE A 253     131.600 102.314 103.873  1.00  1.00              
ATOM   3986  C   ILE A 253     128.809 100.931 100.117  1.00  1.00              
ATOM   3987  O   ILE A 253     129.669 100.443  99.399  1.00  1.00              
ATOM   3988  N   THR A 254     128.298 102.145  99.858  1.00  1.00              
ATOM   3989  H   THR A 254     127.487 102.409 100.402  1.00  1.00              
ATOM   3990  CA  THR A 254     129.189 103.285  99.498  1.00  1.00              
ATOM   3991  HA  THR A 254     130.055 103.200 100.144  1.00  1.00              
ATOM   3992  CB  THR A 254     129.792 103.334  98.065  1.00  1.00              
ATOM   3993  HB  THR A 254     129.279 104.089  97.476  1.00  1.00              
ATOM   3994  CG2 THR A 254     131.282 103.699  98.098  1.00  1.00              
ATOM   3995 1HG2 THR A 254     131.846 102.928  98.625  1.00  1.00              
ATOM   3996 2HG2 THR A 254     131.658 103.783  97.078  1.00  1.00              
ATOM   3997 3HG2 THR A 254     131.442 104.653  98.597  1.00  1.00              
ATOM   3998  OG1 THR A 254     129.782 102.124  97.368  1.00  1.00              
ATOM   3999  HG1 THR A 254     129.944 101.429  98.020  1.00  1.00              
ATOM   4000  C   THR A 254     128.565 104.625  99.863  1.00  1.00              
ATOM   4001  O   THR A 254     127.573 104.671 100.600  1.00  1.00              
ATOM   4002  N   GLU A 255     129.181 105.718  99.413  1.00  1.00              
ATOM   4003  H   GLU A 255     129.949 105.616  98.766  1.00  1.00              
ATOM   4004  CA  GLU A 255     129.009 107.046  99.967  1.00  1.00              
ATOM   4005  HA  GLU A 255     128.148 107.036 100.638  1.00  1.00              
ATOM   4006  CB  GLU A 255     130.240 107.389 100.829  1.00  1.00              
ATOM   4007  HB1 GLU A 255     131.113 107.476 100.180  1.00  1.00              
ATOM   4008  HB2 GLU A 255     130.418 106.576 101.535  1.00  1.00              
ATOM   4009  CG  GLU A 255     130.053 108.691 101.623  1.00  1.00              
ATOM   4010  HG1 GLU A 255     129.257 108.548 102.358  1.00  1.00              
ATOM   4011  HG2 GLU A 255     129.744 109.495 100.952  1.00  1.00              
ATOM   4012  CD  GLU A 255     131.359 109.100 102.315  1.00  1.00              
ATOM   4013  OE1 GLU A 255     132.210 109.683 101.606  1.00  1.00              
ATOM   4014  OE2 GLU A 255     131.498 108.816 103.525  1.00  1.00              
ATOM   4015  C   GLU A 255     128.777 108.114  98.911  1.00  1.00              
ATOM   4016  O   GLU A 255     129.613 108.297  98.035  1.00  1.00              
ATOM   4017  N   ASN A 256     127.620 108.784  99.019  1.00  1.00              
ATOM   4018  H   ASN A 256     126.994 108.438  99.734  1.00  1.00              
ATOM   4019  CA  ASN A 256     127.216 110.059  98.399  1.00  1.00              
ATOM   4020  HA  ASN A 256     126.702 110.580  99.197  1.00  1.00              
ATOM   4021  CB  ASN A 256     128.403 110.997  98.036  1.00  1.00              
ATOM   4022  HB1 ASN A 256     129.138 110.973  98.840  1.00  1.00              
ATOM   4023  HB2 ASN A 256     128.022 112.016  97.993  1.00  1.00              
ATOM   4024  CG  ASN A 256     129.125 110.771  96.701  1.00  1.00              
ATOM   4025  OD1 ASN A 256     128.550 110.710  95.628  1.00  1.00              
ATOM   4026  ND2 ASN A 256     130.438 110.705  96.717  1.00  1.00              
ATOM   4027 1HD2 ASN A 256     130.878 110.519  97.604  1.00  1.00              
ATOM   4028 2HD2 ASN A 256     130.882 110.473  95.855  1.00  1.00              
ATOM   4029  C   ASN A 256     126.138 109.956  97.294  1.00  1.00              
ATOM   4030  O   ASN A 256     125.655 110.975  96.792  1.00  1.00              
ATOM   4031  N   ILE A 257     125.738 108.731  96.902  1.00  1.00              
ATOM   4032  H   ILE A 257     125.951 108.010  97.576  1.00  1.00              
ATOM   4033  CA  ILE A 257     125.852 108.362  95.487  1.00  1.00              
ATOM   4034  HA  ILE A 257     126.781 108.857  95.188  1.00  1.00              
ATOM   4035  CB  ILE A 257     126.193 106.877  95.333  1.00  1.00              
ATOM   4036  HB  ILE A 257     126.097 106.578  94.302  1.00  1.00              
ATOM   4037  CG2 ILE A 257     127.646 106.745  95.833  1.00  1.00              
ATOM   4038 1HG2 ILE A 257     127.981 105.723  95.821  1.00  1.00              
ATOM   4039 2HG2 ILE A 257     128.338 107.362  95.262  1.00  1.00              
ATOM   4040 3HG2 ILE A 257     127.704 107.041  96.872  1.00  1.00              
ATOM   4041  CG1 ILE A 257     125.385 105.861  96.130  1.00  1.00              
ATOM   4042 1HG1 ILE A 257     125.710 105.858  97.164  1.00  1.00              
ATOM   4043 2HG1 ILE A 257     125.584 104.877  95.722  1.00  1.00              
ATOM   4044  CD1 ILE A 257     123.904 106.134  96.021  1.00  1.00              
ATOM   4045  HD1 ILE A 257     123.347 105.275  96.383  1.00  1.00              
ATOM   4046  HD2 ILE A 257     123.627 107.008  96.610  1.00  1.00              
ATOM   4047  HD3 ILE A 257     123.663 106.292  94.974  1.00  1.00              
ATOM   4048  C   ILE A 257     124.938 109.108  94.509  1.00  1.00              
ATOM   4049  O   ILE A 257     125.435 109.752  93.595  1.00  1.00              
ATOM   4050  N   PHE A 258     123.619 109.113  94.678  1.00  1.00              
ATOM   4051  H   PHE A 258     123.205 108.674  95.488  1.00  1.00              
ATOM   4052  CA  PHE A 258     122.849 109.210  93.444  1.00  1.00              
ATOM   4053  HA  PHE A 258     123.505 108.968  92.600  1.00  1.00              
ATOM   4054  CB  PHE A 258     121.823 108.046  93.413  1.00  1.00              
ATOM   4055  HB1 PHE A 258     122.360 107.100  93.371  1.00  1.00              
ATOM   4056  HB2 PHE A 258     121.230 108.103  92.500  1.00  1.00              
ATOM   4057  CG  PHE A 258     120.891 108.042  94.605  1.00  1.00              
ATOM   4058  CD1 PHE A 258     120.955 107.043  95.587  1.00  1.00              
ATOM   4059  HD1 PHE A 258     121.516 106.146  95.420  1.00  1.00              
ATOM   4060  CE1 PHE A 258     120.285 107.219  96.803  1.00  1.00              
ATOM   4061  HE1 PHE A 258     120.387 106.503  97.602  1.00  1.00              
ATOM   4062  CZ  PHE A 258     119.499 108.357  97.006  1.00  1.00              
ATOM   4063  HZ  PHE A 258     119.018 108.500  97.947  1.00  1.00              
ATOM   4064  CE2 PHE A 258     119.321 109.290  95.982  1.00  1.00              
ATOM   4065  HE2 PHE A 258     118.684 110.153  96.122  1.00  1.00              
ATOM   4066  CD2 PHE A 258     120.005 109.108  94.778  1.00  1.00              
ATOM   4067  HD2 PHE A 258     119.859 109.801  93.974  1.00  1.00              
ATOM   4068  C   PHE A 258     122.213 110.510  92.976  1.00  1.00              
ATOM   4069  O   PHE A 258     121.712 110.497  91.857  1.00  1.00              
ATOM   4070  N   PRO A 259     122.095 111.563  93.790  1.00  1.00              
ATOM   4071  CD  PRO A 259     123.211 112.252  94.431  1.00  1.00              
ATOM   4072  HD1 PRO A 259     123.766 112.806  93.674  1.00  1.00              
ATOM   4073  HD2 PRO A 259     123.883 111.576  94.951  1.00  1.00              
ATOM   4074  CG  PRO A 259     122.591 113.225  95.429  1.00  1.00              
ATOM   4075  HG1 PRO A 259     123.171 114.144  95.506  1.00  1.00              
ATOM   4076  HG2 PRO A 259     122.504 112.743  96.404  1.00  1.00              
ATOM   4077  CB  PRO A 259     121.202 113.472  94.847  1.00  1.00              
ATOM   4078  HB1 PRO A 259     121.264 114.210  94.044  1.00  1.00              
ATOM   4079  HB2 PRO A 259     120.495 113.799  95.610  1.00  1.00              
ATOM   4080  CA  PRO A 259     120.820 112.098  94.270  1.00  1.00              
ATOM   4081  HA  PRO A 259     120.511 111.511  95.129  1.00  1.00              
ATOM   4082  C   PRO A 259     119.611 112.259  93.346  1.00  1.00              
ATOM   4083  O   PRO A 259     118.528 112.416  93.905  1.00  1.00              
ATOM   4084  N   ASN A 260     119.731 112.240  92.014  1.00  1.00              
ATOM   4085  H   ASN A 260     120.631 112.029  91.599  1.00  1.00              
ATOM   4086  CA  ASN A 260     118.574 112.344  91.144  1.00  1.00              
ATOM   4087  HA  ASN A 260     118.014 113.179  91.571  1.00  1.00              
ATOM   4088  CB  ASN A 260     118.866 112.873  89.723  1.00  1.00              
ATOM   4089  HB1 ASN A 260     119.327 113.855  89.811  1.00  1.00              
ATOM   4090  HB2 ASN A 260     117.914 113.018  89.212  1.00  1.00              
ATOM   4091  CG  ASN A 260     119.766 112.047  88.834  1.00  1.00              
ATOM   4092  OD1 ASN A 260     120.958 111.962  89.056  1.00  1.00              
ATOM   4093  ND2 ASN A 260     119.255 111.471  87.774  1.00  1.00              
ATOM   4094 1HD2 ASN A 260     118.238 111.456  87.645  1.00  1.00              
ATOM   4095 2HD2 ASN A 260     119.882 110.974  87.171  1.00  1.00              
ATOM   4096  C   ASN A 260     117.553 111.215  91.265  1.00  1.00              
ATOM   4097  O   ASN A 260     116.481 111.460  91.810  1.00  1.00              
ATOM   4098  N   LEU A 261     117.911 109.986  90.888  1.00  1.00              
ATOM   4099  H   LEU A 261     118.826 109.867  90.480  1.00  1.00              
ATOM   4100  CA  LEU A 261     117.121 108.778  91.186  1.00  1.00              
ATOM   4101  HA  LEU A 261     117.487 107.987  90.538  1.00  1.00              
ATOM   4102  CB  LEU A 261     117.462 108.416  92.644  1.00  1.00              
ATOM   4103  HB1 LEU A 261     116.827 109.005  93.308  1.00  1.00              
ATOM   4104  HB2 LEU A 261     118.487 108.708  92.818  1.00  1.00              
ATOM   4105  CG  LEU A 261     117.368 106.934  93.005  1.00  1.00              
ATOM   4106  HG  LEU A 261     116.405 106.559  92.696  1.00  1.00              
ATOM   4107  CD1 LEU A 261     118.499 106.138  92.344  1.00  1.00              
ATOM   4108 1HD1 LEU A 261     118.542 105.125  92.739  1.00  1.00              
ATOM   4109 2HD1 LEU A 261     118.321 106.087  91.273  1.00  1.00              
ATOM   4110 3HD1 LEU A 261     119.454 106.621  92.527  1.00  1.00              
ATOM   4111  CD2 LEU A 261     117.468 106.724  94.509  1.00  1.00              
ATOM   4112 1HD2 LEU A 261     117.111 105.737  94.773  1.00  1.00              
ATOM   4113 2HD2 LEU A 261     118.495 106.809  94.828  1.00  1.00              
ATOM   4114 3HD2 LEU A 261     116.882 107.469  95.032  1.00  1.00              
ATOM   4115  C   LEU A 261     115.613 108.900  90.894  1.00  1.00              
ATOM   4116  O   LEU A 261     114.786 108.409  91.663  1.00  1.00              
ATOM   4117  N   ASP A 262     115.288 109.599  89.806  1.00  1.00              
ATOM   4118  H   ASP A 262     116.072 109.834  89.208  1.00  1.00              
ATOM   4119  CA  ASP A 262     114.215 110.596  89.713  1.00  1.00              
ATOM   4120  HA  ASP A 262     114.525 111.491  90.252  1.00  1.00              
ATOM   4121  CB  ASP A 262     114.041 110.981  88.221  1.00  1.00              
ATOM   4122  HB1 ASP A 262     113.268 111.749  88.160  1.00  1.00              
ATOM   4123  HB2 ASP A 262     113.676 110.111  87.672  1.00  1.00              
ATOM   4124  CG  ASP A 262     115.295 111.496  87.480  1.00  1.00              
ATOM   4125  OD1 ASP A 262     115.104 112.158  86.436  1.00  1.00              
ATOM   4126  OD2 ASP A 262     116.440 111.210  87.915  1.00  1.00              
ATOM   4127  C   ASP A 262     112.889 110.154  90.312  1.00  1.00              
ATOM   4128  O   ASP A 262     112.329 110.785  91.212  1.00  1.00              
ATOM   4129  N   TYR A 263     112.443 109.008  89.819  1.00  1.00              
ATOM   4130  H   TYR A 263     113.032 108.560  89.133  1.00  1.00              
ATOM   4131  CA  TYR A 263     111.252 108.310  90.248  1.00  1.00              
ATOM   4132  HA  TYR A 263     111.002 108.602  91.269  1.00  1.00              
ATOM   4133  CB  TYR A 263     110.076 108.663  89.317  1.00  1.00              
ATOM   4134  HB1 TYR A 263     109.181 108.153  89.678  1.00  1.00              
ATOM   4135  HB2 TYR A 263     110.292 108.279  88.319  1.00  1.00              
ATOM   4136  CG  TYR A 263     109.770 110.144  89.221  1.00  1.00              
ATOM   4137  CD1 TYR A 263     110.002 110.838  88.016  1.00  1.00              
ATOM   4138  HD1 TYR A 263     110.396 110.310  87.160  1.00  1.00              
ATOM   4139  CE1 TYR A 263     109.757 112.224  87.949  1.00  1.00              
ATOM   4140  HE1 TYR A 263     109.954 112.781  87.048  1.00  1.00              
ATOM   4141  CZ  TYR A 263     109.292 112.912  89.091  1.00  1.00              
ATOM   4142  OH  TYR A 263     109.065 114.251  89.026  1.00  1.00              
ATOM   4143  HH  TYR A 263     108.810 114.600  89.881  1.00  1.00              
ATOM   4144  CE2 TYR A 263     109.063 112.215  90.297  1.00  1.00              
ATOM   4145  HE2 TYR A 263     108.733 112.743  91.177  1.00  1.00              
ATOM   4146  CD2 TYR A 263     109.303 110.831  90.357  1.00  1.00              
ATOM   4147  HD2 TYR A 263     109.175 110.295  91.290  1.00  1.00              
ATOM   4148  C   TYR A 263     111.536 106.825  90.256  1.00  1.00              
ATOM   4149  O   TYR A 263     110.790 106.005  89.701  1.00  1.00              
ATOM   4150  N   LEU A 264     112.637 106.471  90.928  1.00  1.00              
ATOM   4151  H   LEU A 264     113.216 107.216  91.311  1.00  1.00              
ATOM   4152  CA  LEU A 264     112.606 105.217  91.649  1.00  1.00              
ATOM   4153  HA  LEU A 264     112.408 104.467  90.881  1.00  1.00              
ATOM   4154  CB  LEU A 264     113.990 104.818  92.151  1.00  1.00              
ATOM   4155  HB1 LEU A 264     113.839 103.980  92.831  1.00  1.00              
ATOM   4156  HB2 LEU A 264     114.440 105.664  92.660  1.00  1.00              
ATOM   4157  CG  LEU A 264     114.971 104.325  91.074  1.00  1.00              
ATOM   4158  HG  LEU A 264     114.460 103.577  90.476  1.00  1.00              
ATOM   4159  CD1 LEU A 264     115.543 105.354  90.102  1.00  1.00              
ATOM   4160 1HD1 LEU A 264     116.219 104.871  89.398  1.00  1.00              
ATOM   4161 2HD1 LEU A 264     114.746 105.826  89.535  1.00  1.00              
ATOM   4162 3HD1 LEU A 264     116.077 106.131  90.629  1.00  1.00              
ATOM   4163  CD2 LEU A 264     116.127 103.674  91.832  1.00  1.00              
ATOM   4164 1HD2 LEU A 264     115.772 102.762  92.306  1.00  1.00              
ATOM   4165 2HD2 LEU A 264     116.950 103.439  91.158  1.00  1.00              
ATOM   4166 3HD2 LEU A 264     116.481 104.327  92.620  1.00  1.00              
ATOM   4167  C   LEU A 264     111.328 105.214  92.465  1.00  1.00              
ATOM   4168  O   LEU A 264     110.923 106.219  93.027  1.00  1.00              
ATOM   4169  N   ASP A 265     110.591 104.141  92.314  1.00  1.00              
ATOM   4170  H   ASP A 265     110.978 103.361  91.799  1.00  1.00              
ATOM   4171  CA  ASP A 265     109.170 104.114  92.593  1.00  1.00              
ATOM   4172  HA  ASP A 265     108.838 105.023  93.093  1.00  1.00              
ATOM   4173  CB  ASP A 265     108.359 104.010  91.259  1.00  1.00              
ATOM   4174  HB1 ASP A 265     108.946 103.407  90.571  1.00  1.00              
ATOM   4175  HB2 ASP A 265     108.258 105.007  90.825  1.00  1.00              
ATOM   4176  CG  ASP A 265     106.980 103.345  91.419  1.00  1.00              
ATOM   4177  OD1 ASP A 265     106.884 102.130  91.087  1.00  1.00              
ATOM   4178  OD2 ASP A 265     106.006 104.046  91.783  1.00  1.00              
ATOM   4179  C   ASP A 265     108.841 102.923  93.433  1.00  1.00              
ATOM   4180  O   ASP A 265     107.912 102.969  94.210  1.00  1.00              
ATOM   4181  N   LEU A 266     109.675 101.918  93.448  1.00  1.00              
ATOM   4182  H   LEU A 266     110.448 101.914  92.793  1.00  1.00              
ATOM   4183  CA  LEU A 266     109.939 101.256  94.692  1.00  1.00              
ATOM   4184  HA  LEU A 266     109.342 101.597  95.525  1.00  1.00              
ATOM   4185  CB  LEU A 266     109.646  99.749  94.498  1.00  1.00              
ATOM   4186  HB1 LEU A 266     110.042  99.292  95.364  1.00  1.00              
ATOM   4187  HB2 LEU A 266     110.266  99.377  93.688  1.00  1.00              
ATOM   4188  CG  LEU A 266     108.227  99.158  94.363  1.00  1.00              
ATOM   4189  HG  LEU A 266     108.334  98.120  94.101  1.00  1.00              
ATOM   4190  CD1 LEU A 266     107.526  99.062  95.703  1.00  1.00              
ATOM   4191 1HD1 LEU A 266     108.028  98.330  96.326  1.00  1.00              
ATOM   4192 2HD1 LEU A 266     107.599 100.024  96.180  1.00  1.00              
ATOM   4193 3HD1 LEU A 266     106.489  98.758  95.562  1.00  1.00              
ATOM   4194  CD2 LEU A 266     107.316  99.793  93.315  1.00  1.00              
ATOM   4195 1HD2 LEU A 266     106.938 100.751  93.657  1.00  1.00              
ATOM   4196 2HD2 LEU A 266     107.873  99.948  92.395  1.00  1.00              
ATOM   4197 3HD2 LEU A 266     106.484  99.122  93.102  1.00  1.00              
ATOM   4198  C   LEU A 266     111.407 101.475  95.004  1.00  1.00              
ATOM   4199  O   LEU A 266     112.100 102.209  94.304  1.00  1.00              
ATOM   4200  N   SER A 267     111.836 100.891  96.087  1.00  1.00              
ATOM   4201  H   SER A 267     111.241 100.255  96.591  1.00  1.00              
ATOM   4202  CA  SER A 267     113.047 101.334  96.685  1.00  1.00              
ATOM   4203  HA  SER A 267     113.701 101.560  95.844  1.00  1.00              
ATOM   4204  CB  SER A 267     112.967 102.587  97.472  1.00  1.00              
ATOM   4205  HB1 SER A 267     112.202 103.200  97.046  1.00  1.00              
ATOM   4206  HB2 SER A 267     113.913 103.117  97.501  1.00  1.00              
ATOM   4207  OG  SER A 267     112.596 102.239  98.751  1.00  1.00              
ATOM   4208  HG  SER A 267     113.414 102.168  99.265  1.00  1.00              
ATOM   4209  C   SER A 267     113.897 100.387  97.388  1.00  1.00              
ATOM   4210  O   SER A 267     115.076 100.629  97.556  1.00  1.00              
ATOM   4211  N   HIS A 268     113.296  99.393  97.912  1.00  1.00              
ATOM   4212  H   HIS A 268     112.300  99.365  97.772  1.00  1.00              
ATOM   4213  CA  HIS A 268     113.925  98.331  98.584  1.00  1.00              
ATOM   4214  HA  HIS A 268     113.946  98.653  99.579  1.00  1.00              
ATOM   4215  CB  HIS A 268     112.840  97.276  98.480  1.00  1.00              
ATOM   4216  HB1 HIS A 268     112.118  97.461  99.276  1.00  1.00              
ATOM   4217  HB2 HIS A 268     113.321  96.312  98.573  1.00  1.00              
ATOM   4218  CG  HIS A 268     112.037  97.210  97.224  1.00  1.00              
ATOM   4219  ND1 HIS A 268     112.591  97.086  95.984  1.00  1.00              
ATOM   4220  CE1 HIS A 268     111.581  97.085  95.118  1.00  1.00              
ATOM   4221  HE1 HIS A 268     111.689  97.074  94.045  1.00  1.00              
ATOM   4222  NE2 HIS A 268     110.421  97.079  95.773  1.00  1.00              
ATOM   4223  HE2 HIS A 268     109.519  97.104  95.293  1.00  1.00              
ATOM   4224  CD2 HIS A 268     110.685  97.264  97.106  1.00  1.00              
ATOM   4225  HD2 HIS A 268     109.983  97.407  97.911  1.00  1.00              
ATOM   4226  C   HIS A 268     115.347  97.855  97.951  1.00  1.00              
ATOM   4227  O   HIS A 268     115.449  96.848  97.236  1.00  1.00              
ATOM   4228  N   CYS A 269     116.476  98.504  98.321  1.00  1.00              
ATOM   4229  H   CYS A 269     116.300  99.460  98.591  1.00  1.00              
ATOM   4230  CA  CYS A 269     117.941  98.163  98.368  1.00  1.00              
ATOM   4231  HA  CYS A 269     118.062  97.552  97.490  1.00  1.00              
ATOM   4232  CB  CYS A 269     118.915  99.320  98.030  1.00  1.00              
ATOM   4233  HB1 CYS A 269     119.035 100.008  98.856  1.00  1.00              
ATOM   4234  HB2 CYS A 269     118.517  99.826  97.156  1.00  1.00              
ATOM   4235  SG  CYS A 269     120.562  98.744  97.595  1.00  1.00              
ATOM   4236  HG  CYS A 269     121.060  98.470  98.815  1.00  1.00              
ATOM   4237  C   CYS A 269     118.459  97.215  99.469  1.00  1.00              
ATOM   4238  O   CYS A 269     118.217  96.035  99.267  1.00  1.00              
ATOM   4239  N   GLY A 270     119.088  97.626 100.593  1.00  1.00              
ATOM   4240  H   GLY A 270     119.491  98.553 100.702  1.00  1.00              
ATOM   4241  CA  GLY A 270     118.920  96.841 101.835  1.00  1.00              
ATOM   4242  HA1 GLY A 270     119.311  95.868 101.670  1.00  1.00              
ATOM   4243  HA2 GLY A 270     117.868  96.815 101.964  1.00  1.00              
ATOM   4244  C   GLY A 270     119.304  97.320 103.167  1.00  1.00              
ATOM   4245  O   GLY A 270     119.740  98.424 103.391  1.00  1.00              
ATOM   4246  N   ARG A 271     119.042  96.384 104.096  1.00  1.00              
ATOM   4247  H   ARG A 271     118.717  95.480 103.793  1.00  1.00              
ATOM   4248  CA  ARG A 271     119.706  96.452 105.375  1.00  1.00              
ATOM   4249  HA  ARG A 271     119.425  97.428 105.712  1.00  1.00              
ATOM   4250  CB  ARG A 271     119.168  95.574 106.566  1.00  1.00              
ATOM   4251  HB1 ARG A 271     118.535  96.194 107.182  1.00  1.00              
ATOM   4252  HB2 ARG A 271     120.026  95.430 107.216  1.00  1.00              
ATOM   4253  CG  ARG A 271     118.445  94.197 106.573  1.00  1.00              
ATOM   4254  HG1 ARG A 271     118.242  93.972 107.622  1.00  1.00              
ATOM   4255  HG2 ARG A 271     119.160  93.461 106.280  1.00  1.00              
ATOM   4256  CD  ARG A 271     117.160  93.844 105.812  1.00  1.00              
ATOM   4257  HD1 ARG A 271     117.135  94.344 104.847  1.00  1.00              
ATOM   4258  HD2 ARG A 271     116.305  94.207 106.385  1.00  1.00              
ATOM   4259  NE  ARG A 271     117.056  92.357 105.675  1.00  1.00              
ATOM   4260  HE  ARG A 271     116.864  91.836 106.526  1.00  1.00              
ATOM   4261  CZ  ARG A 271     117.090  91.599 104.588  1.00  1.00              
ATOM   4262  NH1 ARG A 271     117.295  92.084 103.419  1.00  1.00              
ATOM   4263 1HH1 ARG A 271     117.502  93.061 103.329  1.00  1.00              
ATOM   4264 2HH1 ARG A 271     117.410  91.528 102.584  1.00  1.00              
ATOM   4265  NH2 ARG A 271     116.917  90.314 104.606  1.00  1.00              
ATOM   4266 1HH2 ARG A 271     116.699  89.929 105.523  1.00  1.00              
ATOM   4267 2HH2 ARG A 271     116.507  89.909 103.792  1.00  1.00              
ATOM   4268  C   ARG A 271     121.189  96.757 105.327  1.00  1.00              
ATOM   4269  O   ARG A 271     121.748  97.319 106.249  1.00  1.00              
ATOM   4270  N   ASN A 272     121.747  96.596 104.155  1.00  1.00              
ATOM   4271  H   ASN A 272     121.192  96.034 103.535  1.00  1.00              
ATOM   4272  CA  ASN A 272     122.948  97.114 103.568  1.00  1.00              
ATOM   4273  HA  ASN A 272     123.790  96.559 103.929  1.00  1.00              
ATOM   4274  CB  ASN A 272     122.774  96.889 102.015  1.00  1.00              
ATOM   4275  HB1 ASN A 272     122.038  96.127 101.815  1.00  1.00              
ATOM   4276  HB2 ASN A 272     123.726  96.540 101.652  1.00  1.00              
ATOM   4277  CG  ASN A 272     122.337  98.035 101.101  1.00  1.00              
ATOM   4278  OD1 ASN A 272     121.459  98.817 101.375  1.00  1.00              
ATOM   4279  ND2 ASN A 272     122.765  98.087  99.868  1.00  1.00              
ATOM   4280 1HD2 ASN A 272     123.437  97.423  99.493  1.00  1.00              
ATOM   4281 2HD2 ASN A 272     122.463  98.857  99.303  1.00  1.00              
ATOM   4282  C   ASN A 272     123.376  98.544 103.724  1.00  1.00              
ATOM   4283  O   ASN A 272     124.339  98.990 103.100  1.00  1.00              
ATOM   4284  N   CYS A 273     122.664  99.241 104.568  1.00  1.00              
ATOM   4285  H   CYS A 273     121.801  98.824 104.880  1.00  1.00              
ATOM   4286  CA  CYS A 273     123.228 100.194 105.480  1.00  1.00              
ATOM   4287  HA  CYS A 273     123.302 101.091 104.949  1.00  1.00              
ATOM   4288  CB  CYS A 273     122.150 100.369 106.559  1.00  1.00              
ATOM   4289  HB1 CYS A 273     122.320 101.280 107.118  1.00  1.00              
ATOM   4290  HB2 CYS A 273     122.234  99.520 107.206  1.00  1.00              
ATOM   4291  SG  CYS A 273     120.448 100.223 106.042  1.00  1.00              
ATOM   4292  HG  CYS A 273     120.486 100.849 104.852  1.00  1.00              
ATOM   4293  C   CYS A 273     124.649  99.800 105.981  1.00  1.00              
ATOM   4294  O   CYS A 273     125.164  98.697 105.778  1.00  1.00              
ATOM   4295  N   THR A 274     125.249 100.725 106.680  1.00  1.00              
ATOM   4296  H   THR A 274     124.714 101.427 107.160  1.00  1.00              
ATOM   4297  CA  THR A 274     126.600 101.200 106.470  1.00  1.00              
ATOM   4298  HA  THR A 274     126.502 102.172 106.018  1.00  1.00              
ATOM   4299  CB  THR A 274     127.526 101.451 107.703  1.00  1.00              
ATOM   4300  HB  THR A 274     128.018 100.533 107.950  1.00  1.00              
ATOM   4301  CG2 THR A 274     128.631 102.481 107.536  1.00  1.00              
ATOM   4302 1HG2 THR A 274     129.493 102.189 108.137  1.00  1.00              
ATOM   4303 2HG2 THR A 274     128.946 102.561 106.501  1.00  1.00              
ATOM   4304 3HG2 THR A 274     128.322 103.456 107.896  1.00  1.00              
ATOM   4305  OG1 THR A 274     126.805 101.843 108.826  1.00  1.00              
ATOM   4306  HG1 THR A 274     127.215 101.421 109.600  1.00  1.00              
ATOM   4307  C   THR A 274     127.412 100.500 105.431  1.00  1.00              
ATOM   4308  O   THR A 274     127.658 101.079 104.382  1.00  1.00              
ATOM   4309  N   MET A 275     127.902  99.316 105.785  1.00  1.00              
ATOM   4310  H   MET A 275     127.376  98.912 106.519  1.00  1.00              
ATOM   4311  CA  MET A 275     129.221  98.823 105.468  1.00  1.00              
ATOM   4312  HA  MET A 275     129.555  99.336 104.585  1.00  1.00              
ATOM   4313  CB  MET A 275     130.217  99.196 106.587  1.00  1.00              
ATOM   4314  HB1 MET A 275     130.090  98.533 107.437  1.00  1.00              
ATOM   4315  HB2 MET A 275     130.025 100.214 106.910  1.00  1.00              
ATOM   4316  CG  MET A 275     131.689  99.155 106.161  1.00  1.00              
ATOM   4317  HG1 MET A 275     131.781  99.581 105.163  1.00  1.00              
ATOM   4318  HG2 MET A 275     132.027  98.119 106.125  1.00  1.00              
ATOM   4319  SD  MET A 275     132.790 100.085 107.259  1.00  1.00              
ATOM   4320  CE  MET A 275     132.581  99.155 108.806  1.00  1.00              
ATOM   4321  HE1 MET A 275     133.249  99.553 109.569  1.00  1.00              
ATOM   4322  HE2 MET A 275     131.555  99.239 109.163  1.00  1.00              
ATOM   4323  HE3 MET A 275     132.809  98.101 108.643  1.00  1.00              
ATOM   4324  C   MET A 275     129.287  97.405 105.126  1.00  1.00              
ATOM   4325  O   MET A 275     130.310  97.009 104.645  1.00  1.00              
ATOM   4326  N   LEU A 276     128.156  96.776 105.382  1.00  1.00              
ATOM   4327  H   LEU A 276     127.305  97.303 105.478  1.00  1.00              
ATOM   4328  CA  LEU A 276     127.980  95.378 105.489  1.00  1.00              
ATOM   4329  HA  LEU A 276     127.479  95.040 104.588  1.00  1.00              
ATOM   4330  CB  LEU A 276     129.362  94.612 105.582  1.00  1.00              
ATOM   4331  HB1 LEU A 276     129.786  94.643 104.583  1.00  1.00              
ATOM   4332  HB2 LEU A 276     129.206  93.575 105.721  1.00  1.00              
ATOM   4333  CG  LEU A 276     130.507  94.924 106.598  1.00  1.00              
ATOM   4334  HG  LEU A 276     130.418  95.935 106.987  1.00  1.00              
ATOM   4335  CD1 LEU A 276     130.549  93.939 107.764  1.00  1.00              
ATOM   4336 1HD1 LEU A 276     129.559  93.863 108.167  1.00  1.00              
ATOM   4337 2HD1 LEU A 276     130.873  92.951 107.441  1.00  1.00              
ATOM   4338 3HD1 LEU A 276     131.216  94.321 108.539  1.00  1.00              
ATOM   4339  CD2 LEU A 276     131.893  94.732 105.966  1.00  1.00              
ATOM   4340 1HD2 LEU A 276     132.014  93.711 105.611  1.00  1.00              
ATOM   4341 2HD2 LEU A 276     132.040  95.404 105.124  1.00  1.00              
ATOM   4342 3HD2 LEU A 276     132.666  94.957 106.700  1.00  1.00              
ATOM   4343  C   LEU A 276     126.997  95.039 106.604  1.00  1.00              
ATOM   4344  O   LEU A 276     127.367  94.614 107.701  1.00  1.00              
ATOM   4345  N   TRP A 277     125.735  95.093 106.274  1.00  1.00              
ATOM   4346  H   TRP A 277     125.567  95.524 105.384  1.00  1.00              
ATOM   4347  CA  TRP A 277     124.766  94.083 106.710  1.00  1.00              
ATOM   4348  HA  TRP A 277     124.638  94.173 107.770  1.00  1.00              
ATOM   4349  CB  TRP A 277     123.470  94.508 106.084  1.00  1.00              
ATOM   4350  HB1 TRP A 277     123.396  95.583 106.199  1.00  1.00              
ATOM   4351  HB2 TRP A 277     122.645  94.110 106.653  1.00  1.00              
ATOM   4352  CG  TRP A 277     123.337  94.183 104.637  1.00  1.00              
ATOM   4353  CD1 TRP A 277     124.285  94.304 103.695  1.00  1.00              
ATOM   4354  HD1 TRP A 277     125.294  94.610 103.885  1.00  1.00              
ATOM   4355  NE1 TRP A 277     123.735  94.110 102.456  1.00  1.00              
ATOM   4356  HE1 TRP A 277     124.281  94.100 101.600  1.00  1.00              
ATOM   4357  CE2 TRP A 277     122.402  93.820 102.534  1.00  1.00              
ATOM   4358  CZ2 TRP A 277     121.390  93.619 101.601  1.00  1.00              
ATOM   4359  HZ2 TRP A 277     121.651  93.626 100.562  1.00  1.00              
ATOM   4360  CH2 TRP A 277     120.061  93.537 102.041  1.00  1.00              
ATOM   4361  HH2 TRP A 277     119.234  93.488 101.352  1.00  1.00              
ATOM   4362  CZ3 TRP A 277     119.794  93.664 103.399  1.00  1.00              
ATOM   4363  HZ3 TRP A 277     118.799  93.798 103.744  1.00  1.00              
ATOM   4364  CE3 TRP A 277     120.835  93.755 104.318  1.00  1.00              
ATOM   4365  HE3 TRP A 277     120.684  93.878 105.365  1.00  1.00              
ATOM   4366  CD2 TRP A 277     122.152  93.829 103.919  1.00  1.00              
ATOM   4367  C   TRP A 277     125.252  92.664 106.363  1.00  1.00              
ATOM   4368  O   TRP A 277     124.588  91.891 105.694  1.00  1.00              
ATOM   4369  N   ASN A 278     126.423  92.315 106.830  1.00  1.00              
ATOM   4370  H   ASN A 278     126.803  92.872 107.583  1.00  1.00              
ATOM   4371  CA  ASN A 278     127.534  91.780 106.060  1.00  1.00              
ATOM   4372  HA  ASN A 278     128.413  92.215 106.500  1.00  1.00              
ATOM   4373  CB  ASN A 278     127.726  90.265 106.322  1.00  1.00              
ATOM   4374  HB1 ASN A 278     126.944  89.683 105.844  1.00  1.00              
ATOM   4375  HB2 ASN A 278     127.671  90.087 107.391  1.00  1.00              
ATOM   4376  CG  ASN A 278     129.075  89.705 105.893  1.00  1.00              
ATOM   4377  OD1 ASN A 278     130.095  90.363 106.012  1.00  1.00              
ATOM   4378  ND2 ASN A 278     129.126  88.542 105.293  1.00  1.00              
ATOM   4379 1HD2 ASN A 278     128.274  88.038 105.059  1.00  1.00              
ATOM   4380 2HD2 ASN A 278     130.028  88.188 105.044  1.00  1.00              
ATOM   4381  C   ASN A 278     127.585  92.231 104.583  1.00  1.00              
ATOM   4382  O   ASN A 278     126.708  92.802 103.931  1.00  1.00              
ATOM   4383  N   ILE A 279     128.648  91.802 103.972  1.00  1.00              
ATOM   4384  H   ILE A 279     129.394  91.458 104.567  1.00  1.00              
ATOM   4385  CA  ILE A 279     128.644  91.301 102.619  1.00  1.00              
ATOM   4386  HA  ILE A 279     128.310  92.072 101.983  1.00  1.00              
ATOM   4387  CB  ILE A 279     130.190  91.068 102.411  1.00  1.00              
ATOM   4388  HB  ILE A 279     130.540  90.466 103.254  1.00  1.00              
ATOM   4389  CG2 ILE A 279     130.702  90.334 101.168  1.00  1.00              
ATOM   4390 1HG2 ILE A 279     130.366  90.853 100.274  1.00  1.00              
ATOM   4391 2HG2 ILE A 279     131.790  90.303 101.152  1.00  1.00              
ATOM   4392 3HG2 ILE A 279     130.383  89.295 101.181  1.00  1.00              
ATOM   4393  CG1 ILE A 279     130.980  92.407 102.430  1.00  1.00              
ATOM   4394 1HG1 ILE A 279     130.459  93.165 103.008  1.00  1.00              
ATOM   4395 2HG1 ILE A 279     131.059  92.788 101.413  1.00  1.00              
ATOM   4396  CD1 ILE A 279     132.389  92.276 103.029  1.00  1.00              
ATOM   4397  HD1 ILE A 279     132.857  93.259 103.076  1.00  1.00              
ATOM   4398  HD2 ILE A 279     132.326  91.866 104.037  1.00  1.00              
ATOM   4399  HD3 ILE A 279     133.015  91.629 102.416  1.00  1.00              
ATOM   4400  C   ILE A 279     127.804  90.026 102.573  1.00  1.00              
ATOM   4401  O   ILE A 279     128.216  88.919 102.228  1.00  1.00              
ATOM   4402  N   THR A 280     126.595  90.299 103.002  1.00  1.00              
ATOM   4403  H   THR A 280     126.429  91.294 103.059  1.00  1.00              
ATOM   4404  CA  THR A 280     125.506  89.564 103.575  1.00  1.00              
ATOM   4405  HA  THR A 280     125.379  89.933 104.598  1.00  1.00              
ATOM   4406  CB  THR A 280     124.241  89.849 102.825  1.00  1.00              
ATOM   4407  HB  THR A 280     123.391  89.274 103.174  1.00  1.00              
ATOM   4408  CG2 THR A 280     123.888  91.278 102.832  1.00  1.00              
ATOM   4409 1HG2 THR A 280     124.750  91.868 102.547  1.00  1.00              
ATOM   4410 2HG2 THR A 280     123.061  91.454 102.172  1.00  1.00              
ATOM   4411 3HG2 THR A 280     123.518  91.562 103.789  1.00  1.00              
ATOM   4412  OG1 THR A 280     124.504  89.493 101.542  1.00  1.00              
ATOM   4413  HG1 THR A 280     123.676  89.111 101.213  1.00  1.00              
ATOM   4414  C   THR A 280     125.687  88.026 103.659  1.00  1.00              
ATOM   4415  O   THR A 280     126.708  87.549 104.133  1.00  1.00              
ATOM   4416  N   ASP A 281     124.691  87.230 103.227  1.00  1.00              
ATOM   4417  H   ASP A 281     123.771  87.628 103.114  1.00  1.00              
ATOM   4418  CA  ASP A 281     124.992  86.270 102.167  1.00  1.00              
ATOM   4419  HA  ASP A 281     126.092  86.261 102.183  1.00  1.00              
ATOM   4420  CB  ASP A 281     124.609  84.842 102.595  1.00  1.00              
ATOM   4421  HB1 ASP A 281     123.522  84.753 102.562  1.00  1.00              
ATOM   4422  HB2 ASP A 281     124.955  84.658 103.612  1.00  1.00              
ATOM   4423  CG  ASP A 281     125.275  83.827 101.666  1.00  1.00              
ATOM   4424  OD1 ASP A 281     126.388  84.075 101.147  1.00  1.00              
ATOM   4425  OD2 ASP A 281     124.599  82.871 101.244  1.00  1.00              
ATOM   4426  C   ASP A 281     124.561  86.738 100.862  1.00  1.00              
ATOM   4427  O   ASP A 281     123.471  87.292 100.731  1.00  1.00              
ATOM   4428  N   LYS A 282     125.319  86.381  99.840  1.00  1.00              
ATOM   4429  H   LYS A 282     126.173  85.879 100.089  1.00  1.00              
ATOM   4430  CA  LYS A 282     124.738  86.065  98.544  1.00  1.00              
ATOM   4431  HA  LYS A 282     124.271  86.958  98.314  1.00  1.00              
ATOM   4432  CB  LYS A 282     125.918  85.786  97.564  1.00  1.00              
ATOM   4433  HB1 LYS A 282     126.252  86.757  97.199  1.00  1.00              
ATOM   4434  HB2 LYS A 282     125.542  85.247  96.703  1.00  1.00              
ATOM   4435  CG  LYS A 282     127.199  85.050  98.035  1.00  1.00              
ATOM   4436  HG1 LYS A 282     127.250  84.976  99.112  1.00  1.00              
ATOM   4437  HG2 LYS A 282     128.043  85.682  97.757  1.00  1.00              
ATOM   4438  CD  LYS A 282     127.491  83.657  97.429  1.00  1.00              
ATOM   4439  HD1 LYS A 282     128.453  83.325  97.823  1.00  1.00              
ATOM   4440  HD2 LYS A 282     127.610  83.785  96.353  1.00  1.00              
ATOM   4441  CE  LYS A 282     126.461  82.545  97.665  1.00  1.00              
ATOM   4442  HE1 LYS A 282     126.825  81.629  97.196  1.00  1.00              
ATOM   4443  HE2 LYS A 282     125.534  82.809  97.150  1.00  1.00              
ATOM   4444  NZ  LYS A 282     126.187  82.281  99.098  1.00  1.00              
ATOM   4445  HZ1 LYS A 282     125.430  81.626  99.238  1.00  1.00              
ATOM   4446  HZ2 LYS A 282     126.991  82.005  99.639  1.00  1.00              
ATOM   4447  HZ3 LYS A 282     125.843  83.100  99.597  1.00  1.00              
ATOM   4448  C   LYS A 282     123.784  84.805  98.733  1.00  1.00              
ATOM   4449  O   LYS A 282     123.869  83.856  97.985  1.00  1.00              
ATOM   4450  N   THR A 283     122.950  84.717  99.783  1.00  1.00              
ATOM   4451  H   THR A 283     123.085  85.398 100.512  1.00  1.00              
ATOM   4452  CA  THR A 283     121.510  84.343  99.656  1.00  1.00              
ATOM   4453  HA  THR A 283     121.462  83.469  99.004  1.00  1.00              
ATOM   4454  CB  THR A 283     120.938  83.867 101.007  1.00  1.00              
ATOM   4455  HB  THR A 283     120.927  84.708 101.690  1.00  1.00              
ATOM   4456  CG2 THR A 283     119.566  83.212 100.887  1.00  1.00              
ATOM   4457 1HG2 THR A 283     118.837  83.850 100.399  1.00  1.00              
ATOM   4458 2HG2 THR A 283     119.636  82.295 100.300  1.00  1.00              
ATOM   4459 3HG2 THR A 283     119.192  82.961 101.879  1.00  1.00              
ATOM   4460  OG1 THR A 283     121.751  82.864 101.567  1.00  1.00              
ATOM   4461  HG1 THR A 283     122.693  82.984 101.362  1.00  1.00              
ATOM   4462  C   THR A 283     120.738  85.382  98.938  1.00  1.00              
ATOM   4463  O   THR A 283     119.762  85.100  98.285  1.00  1.00              
ATOM   4464  N   PHE A 284     121.402  86.529  99.020  1.00  1.00              
ATOM   4465  H   PHE A 284     122.101  86.494  99.752  1.00  1.00              
ATOM   4466  CA  PHE A 284     121.523  87.751  98.318  1.00  1.00              
ATOM   4467  HA  PHE A 284     121.679  88.498  99.033  1.00  1.00              
ATOM   4468  CB  PHE A 284     122.657  87.883  97.241  1.00  1.00              
ATOM   4469  HB1 PHE A 284     123.540  88.157  97.810  1.00  1.00              
ATOM   4470  HB2 PHE A 284     122.512  88.781  96.663  1.00  1.00              
ATOM   4471  CG  PHE A 284     123.112  86.821  96.222  1.00  1.00              
ATOM   4472  CD1 PHE A 284     124.188  87.160  95.378  1.00  1.00              
ATOM   4473  HD1 PHE A 284     124.652  88.117  95.502  1.00  1.00              
ATOM   4474  CE1 PHE A 284     124.688  86.261  94.415  1.00  1.00              
ATOM   4475  HE1 PHE A 284     125.472  86.550  93.737  1.00  1.00              
ATOM   4476  CZ  PHE A 284     124.171  84.963  94.340  1.00  1.00              
ATOM   4477  HZ  PHE A 284     124.545  84.265  93.604  1.00  1.00              
ATOM   4478  CE2 PHE A 284     123.141  84.590  95.210  1.00  1.00              
ATOM   4479  HE2 PHE A 284     122.719  83.595  95.153  1.00  1.00              
ATOM   4480  CD2 PHE A 284     122.585  85.522  96.105  1.00  1.00              
ATOM   4481  HD2 PHE A 284     121.741  85.211  96.685  1.00  1.00              
ATOM   4482  C   PHE A 284     120.398  88.070  97.458  1.00  1.00              
ATOM   4483  O   PHE A 284     119.867  87.240  96.788  1.00  1.00              
ATOM   4484  N   LEU A 285     120.186  89.360  97.419  1.00  1.00              
ATOM   4485  H   LEU A 285     120.804  89.931  97.972  1.00  1.00              
ATOM   4486  CA  LEU A 285     119.347  90.006  96.467  1.00  1.00              
ATOM   4487  HA  LEU A 285     119.179  90.936  96.941  1.00  1.00              
ATOM   4488  CB  LEU A 285     120.425  90.365  95.327  1.00  1.00              
ATOM   4489  HB1 LEU A 285     120.438  89.565  94.660  1.00  1.00              
ATOM   4490  HB2 LEU A 285     121.425  90.285  95.718  1.00  1.00              
ATOM   4491  CG  LEU A 285     120.547  91.691  94.524  1.00  1.00              
ATOM   4492  HG  LEU A 285     119.660  92.271  94.641  1.00  1.00              
ATOM   4493  CD1 LEU A 285     121.719  92.635  94.807  1.00  1.00              
ATOM   4494 1HD1 LEU A 285     121.814  93.405  94.040  1.00  1.00              
ATOM   4495 2HD1 LEU A 285     121.555  93.136  95.745  1.00  1.00              
ATOM   4496 3HD1 LEU A 285     122.667  92.118  94.805  1.00  1.00              
ATOM   4497  CD2 LEU A 285     120.873  91.422  93.057  1.00  1.00              
ATOM   4498 1HD2 LEU A 285     120.652  92.309  92.472  1.00  1.00              
ATOM   4499 2HD2 LEU A 285     121.922  91.213  92.957  1.00  1.00              
ATOM   4500 3HD2 LEU A 285     120.354  90.573  92.651  1.00  1.00              
ATOM   4501  C   LEU A 285     118.028  89.151  96.297  1.00  1.00              
ATOM   4502  O   LEU A 285     117.216  89.295  95.429  1.00  1.00              
ATOM   4503  N   ASN A 286     117.574  88.293  97.201  1.00  1.00              
ATOM   4504  H   ASN A 286     118.069  88.193  98.071  1.00  1.00              
ATOM   4505  CA  ASN A 286     116.968  87.042  96.786  1.00  1.00              
ATOM   4506  HA  ASN A 286     117.634  86.580  96.052  1.00  1.00              
ATOM   4507  CB  ASN A 286     116.767  86.016  97.914  1.00  1.00              
ATOM   4508  HB1 ASN A 286     115.971  86.302  98.598  1.00  1.00              
ATOM   4509  HB2 ASN A 286     117.651  85.894  98.496  1.00  1.00              
ATOM   4510  CG  ASN A 286     116.419  84.642  97.371  1.00  1.00              
ATOM   4511  OD1 ASN A 286     115.258  84.257  97.287  1.00  1.00              
ATOM   4512  ND2 ASN A 286     117.422  83.894  97.009  1.00  1.00              
ATOM   4513 1HD2 ASN A 286     118.362  84.262  97.110  1.00  1.00              
ATOM   4514 2HD2 ASN A 286     117.247  83.191  96.295  1.00  1.00              
ATOM   4515  C   ASN A 286     115.599  87.097  96.081  1.00  1.00              
ATOM   4516  O   ASN A 286     114.567  87.065  96.742  1.00  1.00              
ATOM   4517  N   SER A 287     115.614  87.224  94.759  1.00  1.00              
ATOM   4518  H   SER A 287     116.442  86.929  94.248  1.00  1.00              
ATOM   4519  CA  SER A 287     114.723  88.189  94.121  1.00  1.00              
ATOM   4520  HA  SER A 287     115.293  88.854  93.492  1.00  1.00              
ATOM   4521  CB  SER A 287     113.727  87.481  93.205  1.00  1.00              
ATOM   4522  HB1 SER A 287     114.199  87.351  92.239  1.00  1.00              
ATOM   4523  HB2 SER A 287     112.864  88.116  93.021  1.00  1.00              
ATOM   4524  OG  SER A 287     113.283  86.217  93.695  1.00  1.00              
ATOM   4525  HG  SER A 287     114.066  85.643  93.739  1.00  1.00              
ATOM   4526  C   SER A 287     113.963  89.105  95.085  1.00  1.00              
ATOM   4527  O   SER A 287     112.862  88.753  95.481  1.00  1.00              
ATOM   4528  N   VAL A 288     114.457  90.325  95.348  1.00  1.00              
ATOM   4529  H   VAL A 288     115.427  90.447  95.070  1.00  1.00              
ATOM   4530  CA  VAL A 288     113.557  91.495  95.173  1.00  1.00              
ATOM   4531  HA  VAL A 288     112.826  91.582  95.920  1.00  1.00              
ATOM   4532  CB  VAL A 288     114.139  92.815  94.787  1.00  1.00              
ATOM   4533  HB  VAL A 288     113.280  93.356  94.444  1.00  1.00              
ATOM   4534  CG1 VAL A 288     114.615  93.648  95.977  1.00  1.00              
ATOM   4535 1HG1 VAL A 288     115.570  94.030  95.783  1.00  1.00              
ATOM   4536 2HG1 VAL A 288     114.039  94.554  96.087  1.00  1.00              
ATOM   4537 3HG1 VAL A 288     114.636  93.134  96.911  1.00  1.00              
ATOM   4538  CG2 VAL A 288     115.110  92.648  93.604  1.00  1.00              
ATOM   4539 1HG2 VAL A 288     116.046  93.124  93.813  1.00  1.00              
ATOM   4540 2HG2 VAL A 288     115.379  91.618  93.384  1.00  1.00              
ATOM   4541 3HG2 VAL A 288     114.669  93.055  92.710  1.00  1.00              
ATOM   4542  C   VAL A 288     112.743  91.115  93.951  1.00  1.00              
ATOM   4543  O   VAL A 288     113.225  90.856  92.858  1.00  1.00              
ATOM   4544  N   LYS A 289     111.494  90.928  94.209  1.00  1.00              
ATOM   4545  H   LYS A 289     111.150  91.082  95.149  1.00  1.00              
ATOM   4546  CA  LYS A 289     110.550  90.681  93.210  1.00  1.00              
ATOM   4547  HA  LYS A 289     111.028  90.299  92.316  1.00  1.00              
ATOM   4548  CB  LYS A 289     109.490  89.658  93.694  1.00  1.00              
ATOM   4549  HB1 LYS A 289     108.984  89.242  92.821  1.00  1.00              
ATOM   4550  HB2 LYS A 289     108.748  90.163  94.315  1.00  1.00              
ATOM   4551  CG  LYS A 289     110.111  88.522  94.515  1.00  1.00              
ATOM   4552  HG1 LYS A 289     110.377  88.938  95.488  1.00  1.00              
ATOM   4553  HG2 LYS A 289     110.998  88.202  93.979  1.00  1.00              
ATOM   4554  CD  LYS A 289     109.293  87.254  94.774  1.00  1.00              
ATOM   4555  HD1 LYS A 289     109.230  86.678  93.849  1.00  1.00              
ATOM   4556  HD2 LYS A 289     108.284  87.532  95.084  1.00  1.00              
ATOM   4557  CE  LYS A 289     109.939  86.394  95.885  1.00  1.00              
ATOM   4558  HE1 LYS A 289     109.526  85.383  95.832  1.00  1.00              
ATOM   4559  HE2 LYS A 289     109.640  86.822  96.847  1.00  1.00              
ATOM   4560  NZ  LYS A 289     111.429  86.347  95.827  1.00  1.00              
ATOM   4561  HZ1 LYS A 289     111.839  85.790  96.563  1.00  1.00              
ATOM   4562  HZ2 LYS A 289     111.794  86.027  94.934  1.00  1.00              
ATOM   4563  HZ3 LYS A 289     111.811  87.286  95.914  1.00  1.00              
ATOM   4564  C   LYS A 289     109.819  91.995  92.740  1.00  1.00              
ATOM   4565  O   LYS A 289     109.055  91.820  91.803  1.00  1.00              
ATOM   4566  N   ALA A 290     109.910  93.283  93.165  1.00  1.00              
ATOM   4567  H   ALA A 290     109.455  93.848  92.463  1.00  1.00              
ATOM   4568  CA  ALA A 290     110.184  94.131  94.385  1.00  1.00              
ATOM   4569  HA  ALA A 290     110.821  94.956  94.080  1.00  1.00              
ATOM   4570  CB  ALA A 290     108.777  94.648  94.752  1.00  1.00              
ATOM   4571  HB1 ALA A 290     108.776  95.161  95.708  1.00  1.00              
ATOM   4572  HB2 ALA A 290     108.410  95.321  93.982  1.00  1.00              
ATOM   4573  HB3 ALA A 290     108.083  93.809  94.827  1.00  1.00              
ATOM   4574  C   ALA A 290     110.721  93.454  95.596  1.00  1.00              
ATOM   4575  O   ALA A 290     110.278  92.366  95.944  1.00  1.00              
ATOM   4576  N   LEU A 291     111.589  94.187  96.285  1.00  1.00              
ATOM   4577  H   LEU A 291     111.788  95.116  95.936  1.00  1.00              
ATOM   4578  CA  LEU A 291     112.136  93.865  97.578  1.00  1.00              
ATOM   4579  HA  LEU A 291     113.117  94.260  97.822  1.00  1.00              
ATOM   4580  CB  LEU A 291     111.129  94.475  98.662  1.00  1.00              
ATOM   4581  HB1 LEU A 291     111.394  95.474  98.876  1.00  1.00              
ATOM   4582  HB2 LEU A 291     111.391  94.030  99.621  1.00  1.00              
ATOM   4583  CG  LEU A 291     109.544  94.546  98.633  1.00  1.00              
ATOM   4584  HG  LEU A 291     109.249  95.386  98.017  1.00  1.00              
ATOM   4585  CD1 LEU A 291     108.525  93.434  98.308  1.00  1.00              
ATOM   4586 1HD1 LEU A 291     108.561  93.150  97.268  1.00  1.00              
ATOM   4587 2HD1 LEU A 291     108.676  92.556  98.935  1.00  1.00              
ATOM   4588 3HD1 LEU A 291     107.508  93.784  98.480  1.00  1.00              
ATOM   4589  CD2 LEU A 291     109.179  94.874 100.077  1.00  1.00              
ATOM   4590 1HD2 LEU A 291     108.110  95.022 100.195  1.00  1.00              
ATOM   4591 2HD2 LEU A 291     109.460  94.031 100.691  1.00  1.00              
ATOM   4592 3HD2 LEU A 291     109.723  95.733 100.442  1.00  1.00              
ATOM   4593  C   LEU A 291     111.968  92.407  98.032  1.00  1.00              
ATOM   4594  O   LEU A 291     110.931  91.929  98.489  1.00  1.00              
ATOM   4595  N   ASN A 292     113.068  91.739  98.087  1.00  1.00              
ATOM   4596  H   ASN A 292     113.934  92.134  97.750  1.00  1.00              
ATOM   4597  CA  ASN A 292     113.082  90.576  98.864  1.00  1.00              
ATOM   4598  HA  ASN A 292     112.362  90.751  99.662  1.00  1.00              
ATOM   4599  CB  ASN A 292     112.502  89.307  98.224  1.00  1.00              
ATOM   4600  HB1 ASN A 292     113.312  88.671  97.899  1.00  1.00              
ATOM   4601  HB2 ASN A 292     111.883  89.615  97.386  1.00  1.00              
ATOM   4602  CG  ASN A 292     111.547  88.472  99.091  1.00  1.00              
ATOM   4603  OD1 ASN A 292     110.546  87.976  98.602  1.00  1.00              
ATOM   4604  ND2 ASN A 292     111.803  88.257 100.366  1.00  1.00              
ATOM   4605 1HD2 ASN A 292     112.676  88.508 100.795  1.00  1.00              
ATOM   4606 2HD2 ASN A 292     111.083  87.777 100.888  1.00  1.00              
ATOM   4607  C   ASN A 292     114.291  90.444  99.686  1.00  1.00              
ATOM   4608  O   ASN A 292     115.087  91.326  99.681  1.00  1.00              
ATOM   4609  N   LEU A 293     114.312  89.581 100.654  1.00  1.00              
ATOM   4610  H   LEU A 293     113.590  88.870 100.721  1.00  1.00              
ATOM   4611  CA  LEU A 293     115.013  89.915 101.868  1.00  1.00              
ATOM   4612  HA  LEU A 293     116.066  90.142 101.726  1.00  1.00              
ATOM   4613  CB  LEU A 293     114.279  91.042 102.626  1.00  1.00              
ATOM   4614  HB1 LEU A 293     114.653  91.018 103.636  1.00  1.00              
ATOM   4615  HB2 LEU A 293     113.231  90.787 102.678  1.00  1.00              
ATOM   4616  CG  LEU A 293     114.386  92.496 102.129  1.00  1.00              
ATOM   4617  HG  LEU A 293     115.336  92.624 101.646  1.00  1.00              
ATOM   4618  CD1 LEU A 293     113.221  92.930 101.231  1.00  1.00              
ATOM   4619 1HD1 LEU A 293     113.598  93.145 100.239  1.00  1.00              
ATOM   4620 2HD1 LEU A 293     112.459  92.160 101.177  1.00  1.00              
ATOM   4621 3HD1 LEU A 293     112.730  93.836 101.577  1.00  1.00              
ATOM   4622  CD2 LEU A 293     114.362  93.474 103.272  1.00  1.00              
ATOM   4623 1HD2 LEU A 293     115.158  93.312 103.976  1.00  1.00              
ATOM   4624 2HD2 LEU A 293     114.402  94.489 102.954  1.00  1.00              
ATOM   4625 3HD2 LEU A 293     113.415  93.342 103.723  1.00  1.00              
ATOM   4626  C   LEU A 293     114.776  88.659 102.635  1.00  1.00              
ATOM   4627  O   LEU A 293     113.668  88.319 103.023  1.00  1.00              
ATOM   4628  N   THR A 294     115.861  87.949 102.708  1.00  1.00              
ATOM   4629  H   THR A 294     116.606  88.242 102.098  1.00  1.00              
ATOM   4630  CA  THR A 294     115.882  86.559 103.022  1.00  1.00              
ATOM   4631  HA  THR A 294     115.018  86.405 103.668  1.00  1.00              
ATOM   4632  CB  THR A 294     115.549  85.576 101.855  1.00  1.00              
ATOM   4633  HB  THR A 294     116.383  85.433 101.177  1.00  1.00              
ATOM   4634  CG2 THR A 294     115.064  84.193 102.284  1.00  1.00              
ATOM   4635 1HG2 THR A 294     114.744  83.628 101.408  1.00  1.00              
ATOM   4636 2HG2 THR A 294     115.881  83.645 102.753  1.00  1.00              
ATOM   4637 3HG2 THR A 294     114.235  84.285 102.986  1.00  1.00              
ATOM   4638  OG1 THR A 294     114.484  86.121 101.104  1.00  1.00              
ATOM   4639  HG1 THR A 294     114.107  85.407 100.579  1.00  1.00              
ATOM   4640  C   THR A 294     116.977  86.171 103.995  1.00  1.00              
ATOM   4641  O   THR A 294     117.025  85.050 104.493  1.00  1.00              
ATOM   4642  N   ALA A 295     117.821  87.163 104.242  1.00  1.00              
ATOM   4643  H   ALA A 295     117.492  88.053 103.940  1.00  1.00              
ATOM   4644  CA  ALA A 295     119.219  87.075 104.555  1.00  1.00              
ATOM   4645  HA  ALA A 295     119.265  87.371 105.599  1.00  1.00              
ATOM   4646  CB  ALA A 295     119.794  85.641 104.555  1.00  1.00              
ATOM   4647  HB1 ALA A 295     120.871  85.662 104.722  1.00  1.00              
ATOM   4648  HB2 ALA A 295     119.358  85.059 105.368  1.00  1.00              
ATOM   4649  HB3 ALA A 295     119.609  85.131 103.613  1.00  1.00              
ATOM   4650  C   ALA A 295     120.178  88.092 103.820  1.00  1.00              
ATOM   4651  O   ALA A 295     121.178  87.694 103.217  1.00  1.00              
ATOM   4652  N   ILE A 296     120.012  89.417 104.017  1.00  1.00              
ATOM   4653  H   ILE A 296     119.124  89.655 104.422  1.00  1.00              
ATOM   4654  CA  ILE A 296     121.128  90.190 104.660  1.00  1.00              
ATOM   4655  HA  ILE A 296     121.689  90.792 103.960  1.00  1.00              
ATOM   4656  CB  ILE A 296     120.460  91.009 105.839  1.00  1.00              
ATOM   4657  HB  ILE A 296     119.899  91.782 105.350  1.00  1.00              
ATOM   4658  CG2 ILE A 296     119.418  90.303 106.755  1.00  1.00              
ATOM   4659 1HG2 ILE A 296     118.803  91.041 107.267  1.00  1.00              
ATOM   4660 2HG2 ILE A 296     118.771  89.622 106.218  1.00  1.00              
ATOM   4661 3HG2 ILE A 296     119.908  89.717 107.535  1.00  1.00              
ATOM   4662  CG1 ILE A 296     121.506  91.590 106.834  1.00  1.00              
ATOM   4663 1HG1 ILE A 296     122.250  92.095 106.242  1.00  1.00              
ATOM   4664 2HG1 ILE A 296     121.997  90.762 107.332  1.00  1.00              
ATOM   4665  CD1 ILE A 296     121.095  92.484 108.015  1.00  1.00              
ATOM   4666  HD1 ILE A 296     120.354  91.998 108.648  1.00  1.00              
ATOM   4667  HD2 ILE A 296     121.976  92.691 108.621  1.00  1.00              
ATOM   4668  HD3 ILE A 296     120.732  93.439 107.678  1.00  1.00              
ATOM   4669  C   ILE A 296     121.939  89.159 105.471  1.00  1.00              
ATOM   4670  O   ILE A 296     121.337  88.320 106.142  1.00  1.00              
ATOM   4671  N   TYR A 297     123.242  89.288 105.609  1.00  1.00              
ATOM   4672  H   TYR A 297     123.733  90.071 105.197  1.00  1.00              
ATOM   4673  CA  TYR A 297     123.861  88.492 106.640  1.00  1.00              
ATOM   4674  HA  TYR A 297     123.123  88.373 107.437  1.00  1.00              
ATOM   4675  CB  TYR A 297     124.120  87.016 106.262  1.00  1.00              
ATOM   4676  HB1 TYR A 297     125.160  86.866 105.989  1.00  1.00              
ATOM   4677  HB2 TYR A 297     123.498  86.741 105.414  1.00  1.00              
ATOM   4678  CG  TYR A 297     123.779  86.024 107.366  1.00  1.00              
ATOM   4679  CD1 TYR A 297     122.450  85.584 107.516  1.00  1.00              
ATOM   4680  HD1 TYR A 297     121.681  85.957 106.859  1.00  1.00              
ATOM   4681  CE1 TYR A 297     122.119  84.654 108.517  1.00  1.00              
ATOM   4682  HE1 TYR A 297     121.106  84.303 108.627  1.00  1.00              
ATOM   4683  CZ  TYR A 297     123.117  84.163 109.380  1.00  1.00              
ATOM   4684  OH  TYR A 297     122.791  83.261 110.347  1.00  1.00              
ATOM   4685  HH  TYR A 297     123.561  83.000 110.850  1.00  1.00              
ATOM   4686  CE2 TYR A 297     124.450  84.613 109.241  1.00  1.00              
ATOM   4687  HE2 TYR A 297     125.218  84.244 109.900  1.00  1.00              
ATOM   4688  CD2 TYR A 297     124.777  85.542 108.234  1.00  1.00              
ATOM   4689  HD2 TYR A 297     125.796  85.895 108.127  1.00  1.00              
ATOM   4690  C   TYR A 297     124.924  89.101 107.531  1.00  1.00              
ATOM   4691  O   TYR A 297     125.902  88.506 107.960  1.00  1.00              
ATOM   4692  N   MET A 298     124.537  90.302 107.850  1.00  1.00              
ATOM   4693  H   MET A 298     123.811  90.681 107.277  1.00  1.00              
ATOM   4694  CA  MET A 298     124.818  91.100 109.006  1.00  1.00              
ATOM   4695  HA  MET A 298     124.652  92.152 108.731  1.00  1.00              
ATOM   4696  CB  MET A 298     123.706  90.740 110.010  1.00  1.00              
ATOM   4697  HB1 MET A 298     123.871  89.727 110.380  1.00  1.00              
ATOM   4698  HB2 MET A 298     122.732  90.733 109.524  1.00  1.00              
ATOM   4699  CG  MET A 298     123.592  91.688 111.213  1.00  1.00              
ATOM   4700  HG1 MET A 298     123.304  92.671 110.844  1.00  1.00              
ATOM   4701  HG2 MET A 298     124.558  91.773 111.710  1.00  1.00              
ATOM   4702  SD  MET A 298     122.362  91.151 112.428  1.00  1.00              
ATOM   4703  CE  MET A 298     123.271  89.799 113.227  1.00  1.00              
ATOM   4704  HE1 MET A 298     122.664  89.384 114.031  1.00  1.00              
ATOM   4705  HE2 MET A 298     123.490  89.015 112.503  1.00  1.00              
ATOM   4706  HE3 MET A 298     124.206  90.178 113.641  1.00  1.00              
ATOM   4707  C   MET A 298     126.202  90.960 109.759  1.00  1.00              
ATOM   4708  O   MET A 298     126.405  89.949 110.425  1.00  1.00              
ATOM   4709  N   PRO A 299     127.173  91.953 109.779  1.00  1.00              
ATOM   4710  CD  PRO A 299     128.552  91.518 109.558  1.00  1.00              
ATOM   4711  HD1 PRO A 299     128.874  91.815 108.566  1.00  1.00              
ATOM   4712  HD2 PRO A 299     128.683  90.438 109.647  1.00  1.00              
ATOM   4713  CG  PRO A 299     129.447  92.212 110.591  1.00  1.00              
ATOM   4714  HG1 PRO A 299     130.451  92.392 110.206  1.00  1.00              
ATOM   4715  HG2 PRO A 299     129.484  91.612 111.501  1.00  1.00              
ATOM   4716  CB  PRO A 299     128.703  93.510 110.859  1.00  1.00              
ATOM   4717  HB1 PRO A 299     128.856  94.213 110.058  1.00  1.00              
ATOM   4718  HB2 PRO A 299     128.969  93.925 111.832  1.00  1.00              
ATOM   4719  CA  PRO A 299     127.273  93.030 110.825  1.00  1.00              
ATOM   4720  HA  PRO A 299     127.128  92.518 111.770  1.00  1.00              
ATOM   4721  C   PRO A 299     126.157  94.061 110.808  1.00  1.00              
ATOM   4722  O   PRO A 299     125.329  94.051 109.897  1.00  1.00              
ATOM   4723  N   GLU A 300     126.041  94.904 111.829  1.00  1.00              
ATOM   4724  H   GLU A 300     126.751  94.916 112.547  1.00  1.00              
ATOM   4725  CA  GLU A 300     125.033  95.971 111.801  1.00  1.00              
ATOM   4726  HA  GLU A 300     124.810  96.127 110.762  1.00  1.00              
ATOM   4727  CB  GLU A 300     123.708  95.596 112.526  1.00  1.00              
ATOM   4728  HB1 GLU A 300     123.418  94.589 112.227  1.00  1.00              
ATOM   4729  HB2 GLU A 300     122.975  96.277 112.115  1.00  1.00              
ATOM   4730  CG  GLU A 300     123.514  95.731 114.054  1.00  1.00              
ATOM   4731  HG1 GLU A 300     124.064  96.590 114.438  1.00  1.00              
ATOM   4732  HG2 GLU A 300     123.909  94.839 114.546  1.00  1.00              
ATOM   4733  CD  GLU A 300     122.009  95.900 114.401  1.00  1.00              
ATOM   4734  OE1 GLU A 300     121.166  95.159 113.848  1.00  1.00              
ATOM   4735  OE2 GLU A 300     121.614  96.761 115.227  1.00  1.00              
ATOM   4736  C   GLU A 300     125.559  97.349 112.262  1.00  1.00              
ATOM   4737  O   GLU A 300     124.787  98.239 112.628  1.00  1.00              
ATOM   4738  N   GLU A 301     126.881  97.534 112.209  1.00  1.00              
ATOM   4739  H   GLU A 301     127.480  96.791 111.857  1.00  1.00              
ATOM   4740  CA  GLU A 301     127.575  98.772 112.553  1.00  1.00              
ATOM   4741  HA  GLU A 301     126.824  99.507 112.793  1.00  1.00              
ATOM   4742  CB  GLU A 301     128.481  98.598 113.799  1.00  1.00              
ATOM   4743  HB1 GLU A 301     128.676  99.603 114.175  1.00  1.00              
ATOM   4744  HB2 GLU A 301     129.438  98.180 113.484  1.00  1.00              
ATOM   4745  CG  GLU A 301     127.959  97.733 114.969  1.00  1.00              
ATOM   4746  HG1 GLU A 301     128.305  96.706 114.832  1.00  1.00              
ATOM   4747  HG2 GLU A 301     126.869  97.706 114.950  1.00  1.00              
ATOM   4748  CD  GLU A 301     128.409  98.242 116.357  1.00  1.00              
ATOM   4749  OE1 GLU A 301     127.649  98.087 117.347  1.00  1.00              
ATOM   4750  OE2 GLU A 301     129.483  98.869 116.522  1.00  1.00              
ATOM   4751  C   GLU A 301     128.432  99.454 111.361  1.00  1.00              
ATOM   4752  O   GLU A 301     129.115 100.430 111.665  1.00  1.00              
ATOM   4753  N   ASP A 302     128.527  99.170 110.008  1.00  1.00              
ATOM   4754  H   ASP A 302     129.374  99.582 109.652  1.00  1.00              
ATOM   4755  CA  ASP A 302     127.723  98.403 108.953  1.00  1.00              
ATOM   4756  HA  ASP A 302     127.968  98.716 108.021  1.00  1.00              
ATOM   4757  CB  ASP A 302     128.134  96.944 109.098  1.00  1.00              
ATOM   4758  HB1 ASP A 302     128.429  96.649 108.100  1.00  1.00              
ATOM   4759  HB2 ASP A 302     127.284  96.362 109.452  1.00  1.00              
ATOM   4760  CG  ASP A 302     129.352  96.694 109.999  1.00  1.00              
ATOM   4761  OD1 ASP A 302     130.479  96.868 109.492  1.00  1.00              
ATOM   4762  OD2 ASP A 302     129.140  96.380 111.191  1.00  1.00              
ATOM   4763  C   ASP A 302     126.239  98.750 109.284  1.00  1.00              
ATOM   4764  O   ASP A 302     125.974  99.566 110.157  1.00  1.00              
ATOM   4765  N   LEU A 303     125.250  98.268 108.548  1.00  1.00              
ATOM   4766  H   LEU A 303     125.485  97.616 107.817  1.00  1.00              
ATOM   4767  CA  LEU A 303     123.810  98.578 108.725  1.00  1.00              
ATOM   4768  HA  LEU A 303     123.395  98.446 107.739  1.00  1.00              
ATOM   4769  CB  LEU A 303     123.158  97.430 109.557  1.00  1.00              
ATOM   4770  HB1 LEU A 303     123.096  97.798 110.578  1.00  1.00              
ATOM   4771  HB2 LEU A 303     123.873  96.616 109.530  1.00  1.00              
ATOM   4772  CG  LEU A 303     121.826  96.741 109.178  1.00  1.00              
ATOM   4773  HG  LEU A 303     121.968  96.262 108.224  1.00  1.00              
ATOM   4774  CD1 LEU A 303     121.430  95.566 110.079  1.00  1.00              
ATOM   4775 1HD1 LEU A 303     120.588  95.025 109.652  1.00  1.00              
ATOM   4776 2HD1 LEU A 303     122.272  94.881 110.174  1.00  1.00              
ATOM   4777 3HD1 LEU A 303     121.143  95.927 111.065  1.00  1.00              
ATOM   4778  CD2 LEU A 303     120.592  97.649 109.143  1.00  1.00              
ATOM   4779 1HD2 LEU A 303     120.700  98.389 108.358  1.00  1.00              
ATOM   4780 2HD2 LEU A 303     119.692  97.067 108.975  1.00  1.00              
ATOM   4781 3HD2 LEU A 303     120.506  98.158 110.098  1.00  1.00              
ATOM   4782  C   LEU A 303     123.328  99.999 109.242  1.00  1.00              
ATOM   4783  O   LEU A 303     122.160 100.151 109.591  1.00  1.00              
ATOM   4784  N   THR A 304     124.082 101.115 109.129  1.00  1.00              
ATOM   4785  H   THR A 304     125.082 100.946 109.068  1.00  1.00              
ATOM   4786  CA  THR A 304     123.593 102.518 109.103  1.00  1.00              
ATOM   4787  HA  THR A 304     122.507 102.462 109.118  1.00  1.00              
ATOM   4788  CB  THR A 304     123.923 103.306 110.384  1.00  1.00              
ATOM   4789  HB  THR A 304     123.604 104.340 110.248  1.00  1.00              
ATOM   4790  CG2 THR A 304     123.193 102.747 111.601  1.00  1.00              
ATOM   4791 1HG2 THR A 304     122.129 102.945 111.501  1.00  1.00              
ATOM   4792 2HG2 THR A 304     123.352 101.672 111.689  1.00  1.00              
ATOM   4793 3HG2 THR A 304     123.556 103.225 112.510  1.00  1.00              
ATOM   4794  OG1 THR A 304     125.291 103.306 110.675  1.00  1.00              
ATOM   4795  HG1 THR A 304     125.524 102.416 110.962  1.00  1.00              
ATOM   4796  C   THR A 304     123.868 103.344 107.829  1.00  1.00              
ATOM   4797  O   THR A 304     122.945 103.614 107.066  1.00  1.00              
ATOM   4798  N   ALA A 305     125.102 103.695 107.452  1.00  1.00              
ATOM   4799  H   ALA A 305     125.853 103.433 108.086  1.00  1.00              
ATOM   4800  CA  ALA A 305     125.344 104.646 106.349  1.00  1.00              
ATOM   4801  HA  ALA A 305     124.869 105.573 106.715  1.00  1.00              
ATOM   4802  CB  ALA A 305     126.837 104.988 106.227  1.00  1.00              
ATOM   4803  HB1 ALA A 305     126.932 105.867 105.588  1.00  1.00              
ATOM   4804  HB2 ALA A 305     127.235 105.241 107.211  1.00  1.00              
ATOM   4805  HB3 ALA A 305     127.391 104.173 105.762  1.00  1.00              
ATOM   4806  C   ALA A 305     124.717 104.435 104.951  1.00  1.00              
ATOM   4807  O   ALA A 305     124.692 105.392 104.222  1.00  1.00              
ATOM   4808  N   VAL A 306     124.100 103.287 104.609  1.00  1.00              
ATOM   4809  H   VAL A 306     124.149 102.493 105.223  1.00  1.00              
ATOM   4810  CA  VAL A 306     123.228 103.199 103.399  1.00  1.00              
ATOM   4811  HA  VAL A 306     123.446 104.157 102.937  1.00  1.00              
ATOM   4812  CB  VAL A 306     123.760 102.410 102.196  1.00  1.00              
ATOM   4813  HB  VAL A 306     123.819 103.085 101.349  1.00  1.00              
ATOM   4814  CG1 VAL A 306     125.213 101.969 102.375  1.00  1.00              
ATOM   4815 1HG1 VAL A 306     125.568 101.547 101.443  1.00  1.00              
ATOM   4816 2HG1 VAL A 306     125.841 102.832 102.608  1.00  1.00              
ATOM   4817 3HG1 VAL A 306     125.301 101.234 103.169  1.00  1.00              
ATOM   4818  CG2 VAL A 306     122.796 101.347 101.726  1.00  1.00              
ATOM   4819 1HG2 VAL A 306     123.299 100.684 101.025  1.00  1.00              
ATOM   4820 2HG2 VAL A 306     122.425 100.792 102.576  1.00  1.00              
ATOM   4821 3HG2 VAL A 306     121.943 101.808 101.226  1.00  1.00              
ATOM   4822  C   VAL A 306     121.741 103.519 103.546  1.00  1.00              
ATOM   4823  O   VAL A 306     121.184 104.122 102.638  1.00  1.00              
ATOM   4824  N   LEU A 307     121.212 103.481 104.771  1.00  1.00              
ATOM   4825  H   LEU A 307     121.756 103.082 105.525  1.00  1.00              
ATOM   4826  CA  LEU A 307     120.167 104.426 105.187  1.00  1.00              
ATOM   4827  HA  LEU A 307     119.535 104.611 104.322  1.00  1.00              
ATOM   4828  CB  LEU A 307     119.234 103.783 106.222  1.00  1.00              
ATOM   4829  HB1 LEU A 307     118.759 102.946 105.731  1.00  1.00              
ATOM   4830  HB2 LEU A 307     118.449 104.488 106.496  1.00  1.00              
ATOM   4831  CG  LEU A 307     119.909 103.269 107.487  1.00  1.00              
ATOM   4832  HG  LEU A 307     120.756 102.668 107.208  1.00  1.00              
ATOM   4833  CD1 LEU A 307     120.404 104.384 108.405  1.00  1.00              
ATOM   4834 1HD1 LEU A 307     120.890 103.967 109.281  1.00  1.00              
ATOM   4835 2HD1 LEU A 307     121.145 105.017 107.934  1.00  1.00              
ATOM   4836 3HD1 LEU A 307     119.569 105.023 108.685  1.00  1.00              
ATOM   4837  CD2 LEU A 307     118.941 102.324 108.191  1.00  1.00              
ATOM   4838 1HD2 LEU A 307     119.473 101.825 108.997  1.00  1.00              
ATOM   4839 2HD2 LEU A 307     118.083 102.883 108.544  1.00  1.00              
ATOM   4840 3HD2 LEU A 307     118.583 101.558 107.508  1.00  1.00              
ATOM   4841  C   LEU A 307     120.711 105.786 105.622  1.00  1.00              
ATOM   4842  O   LEU A 307     119.919 106.559 106.124  1.00  1.00              
ATOM   4843  N   GLN A 308     122.001 106.094 105.400  1.00  1.00              
ATOM   4844  H   GLN A 308     122.632 105.354 105.152  1.00  1.00              
ATOM   4845  CA  GLN A 308     122.477 107.487 105.187  1.00  1.00              
ATOM   4846  HA  GLN A 308     121.655 108.153 105.441  1.00  1.00              
ATOM   4847  CB  GLN A 308     123.632 107.818 106.155  1.00  1.00              
ATOM   4848  HB1 GLN A 308     124.569 107.453 105.739  1.00  1.00              
ATOM   4849  HB2 GLN A 308     123.449 107.299 107.097  1.00  1.00              
ATOM   4850  CG  GLN A 308     123.804 109.313 106.473  1.00  1.00              
ATOM   4851  HG1 GLN A 308     122.842 109.749 106.733  1.00  1.00              
ATOM   4852  HG2 GLN A 308     124.193 109.837 105.601  1.00  1.00              
ATOM   4853  CD  GLN A 308     124.782 109.513 107.629  1.00  1.00              
ATOM   4854  OE1 GLN A 308     125.952 109.177 107.552  1.00  1.00              
ATOM   4855  NE2 GLN A 308     124.345 110.005 108.766  1.00  1.00              
ATOM   4856 1HE2 GLN A 308     123.373 110.230 108.912  1.00  1.00              
ATOM   4857 2HE2 GLN A 308     125.008 110.049 109.515  1.00  1.00              
ATOM   4858  C   GLN A 308     122.792 107.812 103.708  1.00  1.00              
ATOM   4859  O   GLN A 308     123.203 108.926 103.379  1.00  1.00              
ATOM   4860  N   ASN A 309     122.544 106.861 102.797  1.00  1.00              
ATOM   4861  H   ASN A 309     122.281 105.956 103.144  1.00  1.00              
ATOM   4862  CA  ASN A 309     122.780 106.972 101.357  1.00  1.00              
ATOM   4863  HA  ASN A 309     123.386 107.858 101.149  1.00  1.00              
ATOM   4864  CB  ASN A 309     123.554 105.732 100.940  1.00  1.00              
ATOM   4865  HB1 ASN A 309     122.855 104.906 100.957  1.00  1.00              
ATOM   4866  HB2 ASN A 309     124.380 105.559 101.628  1.00  1.00              
ATOM   4867  CG  ASN A 309     124.166 105.800  99.573  1.00  1.00              
ATOM   4868  OD1 ASN A 309     124.838 106.758  99.219  1.00  1.00              
ATOM   4869  ND2 ASN A 309     123.978 104.752  98.804  1.00  1.00              
ATOM   4870 1HD2 ASN A 309     123.381 104.001  99.101  1.00  1.00              
ATOM   4871 2HD2 ASN A 309     124.481 104.738  97.932  1.00  1.00              
ATOM   4872  C   ASN A 309     121.446 107.117 100.588  1.00  1.00              
ATOM   4873  O   ASN A 309     121.392 107.811  99.581  1.00  1.00              
ATOM   4874  N   ILE A 310     120.350 106.544 101.106  1.00  1.00              
ATOM   4875  H   ILE A 310     120.492 105.873 101.850  1.00  1.00              
ATOM   4876  CA  ILE A 310     118.947 106.888 100.806  1.00  1.00              
ATOM   4877  HA  ILE A 310     118.597 106.343  99.928  1.00  1.00              
ATOM   4878  CB  ILE A 310     118.008 106.589 102.017  1.00  1.00              
ATOM   4879  HB  ILE A 310     117.900 105.512 102.012  1.00  1.00              
ATOM   4880  CG2 ILE A 310     118.613 106.885 103.387  1.00  1.00              
ATOM   4881 1HG2 ILE A 310     119.634 106.542 103.441  1.00  1.00              
ATOM   4882 2HG2 ILE A 310     118.612 107.935 103.631  1.00  1.00              
ATOM   4883 3HG2 ILE A 310     118.022 106.379 104.146  1.00  1.00              
ATOM   4884  CG1 ILE A 310     116.562 107.199 101.927  1.00  1.00              
ATOM   4885 1HG1 ILE A 310     115.945 106.576 102.522  1.00  1.00              
ATOM   4886 2HG1 ILE A 310     116.259 107.138 100.888  1.00  1.00              
ATOM   4887  CD1 ILE A 310     115.999 108.530 102.432  1.00  1.00              
ATOM   4888  HD1 ILE A 310     114.913 108.445 102.498  1.00  1.00              
ATOM   4889  HD2 ILE A 310     116.362 108.768 103.427  1.00  1.00              
ATOM   4890  HD3 ILE A 310     116.185 109.314 101.716  1.00  1.00              
ATOM   4891  C   ILE A 310     118.673 108.407 100.586  1.00  1.00              
ATOM   4892  O   ILE A 310     117.783 108.795  99.839  1.00  1.00              
ATOM   4893  N   THR A 311     119.310 109.276 101.365  1.00  1.00              
ATOM   4894  H   THR A 311     120.156 108.913 101.784  1.00  1.00              
ATOM   4895  CA  THR A 311     118.654 110.235 102.291  1.00  1.00              
ATOM   4896  HA  THR A 311     118.153 109.697 103.081  1.00  1.00              
ATOM   4897  CB  THR A 311     119.804 110.967 103.012  1.00  1.00              
ATOM   4898  HB  THR A 311     120.386 111.526 102.278  1.00  1.00              
ATOM   4899  CG2 THR A 311     119.430 111.906 104.158  1.00  1.00              
ATOM   4900 1HG2 THR A 311     120.317 112.167 104.736  1.00  1.00              
ATOM   4901 2HG2 THR A 311     118.999 112.825 103.761  1.00  1.00              
ATOM   4902 3HG2 THR A 311     118.703 111.422 104.811  1.00  1.00              
ATOM   4903  OG1 THR A 311     120.629 109.980 103.580  1.00  1.00              
ATOM   4904  HG1 THR A 311     121.526 110.325 103.654  1.00  1.00              
ATOM   4905  C   THR A 311     117.659 111.294 101.825  1.00  1.00              
ATOM   4906  O   THR A 311     116.884 111.785 102.643  1.00  1.00              
ATOM   4907  N   TRP A 312     117.615 111.640 100.546  1.00  1.00              
ATOM   4908  H   TRP A 312     118.241 111.173  99.906  1.00  1.00              
ATOM   4909  CA  TRP A 312     116.575 112.540 100.022  1.00  1.00              
ATOM   4910  HA  TRP A 312     116.193 113.173 100.816  1.00  1.00              
ATOM   4911  CB  TRP A 312     117.203 113.445  98.952  1.00  1.00              
ATOM   4912  HB1 TRP A 312     116.462 114.186  98.648  1.00  1.00              
ATOM   4913  HB2 TRP A 312     117.429 112.835  98.076  1.00  1.00              
ATOM   4914  CG  TRP A 312     118.450 114.177  99.360  1.00  1.00              
ATOM   4915  CD1 TRP A 312     119.650 114.074  98.744  1.00  1.00              
ATOM   4916  HD1 TRP A 312     119.845 113.445  97.885  1.00  1.00              
ATOM   4917  NE1 TRP A 312     120.569 114.900  99.365  1.00  1.00              
ATOM   4918  HE1 TRP A 312     121.525 115.008  99.057  1.00  1.00              
ATOM   4919  CE2 TRP A 312     120.009 115.563 100.435  1.00  1.00              
ATOM   4920  CZ2 TRP A 312     120.524 116.482 101.363  1.00  1.00              
ATOM   4921  HZ2 TRP A 312     121.554 116.800 101.304  1.00  1.00              
ATOM   4922  CH2 TRP A 312     119.681 116.976 102.373  1.00  1.00              
ATOM   4923  HH2 TRP A 312     120.062 117.674 103.106  1.00  1.00              
ATOM   4924  CZ3 TRP A 312     118.340 116.558 102.433  1.00  1.00              
ATOM   4925  HZ3 TRP A 312     117.698 116.934 103.218  1.00  1.00              
ATOM   4926  CE3 TRP A 312     117.832 115.644 101.487  1.00  1.00              
ATOM   4927  HE3 TRP A 312     116.801 115.330 101.550  1.00  1.00              
ATOM   4928  CD2 TRP A 312     118.651 115.119 100.463  1.00  1.00              
ATOM   4929  C   TRP A 312     115.377 111.776  99.432  1.00  1.00              
ATOM   4930  O   TRP A 312     114.359 112.386  99.113  1.00  1.00              
ATOM   4931  N   ALA A 313     115.524 110.469  99.197  1.00  1.00              
ATOM   4932  H   ALA A 313     116.328 109.989  99.580  1.00  1.00              
ATOM   4933  CA  ALA A 313     114.983 109.896  97.977  1.00  1.00              
ATOM   4934  HA  ALA A 313     115.056 110.709  97.247  1.00  1.00              
ATOM   4935  CB  ALA A 313     115.967 108.870  97.429  1.00  1.00              
ATOM   4936  HB1 ALA A 313     115.661 108.546  96.445  1.00  1.00              
ATOM   4937  HB2 ALA A 313     116.926 109.364  97.313  1.00  1.00              
ATOM   4938  HB3 ALA A 313     116.110 108.036  98.107  1.00  1.00
[truncated: 900,264 more chars]
