# Supplementary material for: Variation in selection constraints on teleost TLRs with emphasis on their repertoire in the Walking catfish, Clarias batrachus
Source: Sci Rep. 2020 Dec 7;10:21394. doi: 10.1038/s41598-020-78347-6 (PMC7721727; doi:10.1038/s41598-020-78347-6)
Supplement: Supplementary file 34 — Supplementary Information 34. [file 41598_2020_78347_MOESM34_ESM.zip › T22/struct/S533571_results/lscore.txt]

		%%%%%%%%%%%%%%%%%%%%%%%%%%%%%%%%%%%%%%%%%%%%%%%%%%%
		% B-factor and local structure quality estimation %
		%       in I-TASSER structure modeling            %
		%%%%%%%%%%%%%%%%%%%%%%%%%%%%%%%%%%%%%%%%%%%%%%%%%%%

1. How was the local accuracy estimated?

    The local accuracy was defined as the distance deviation (in Angstrom) between residue positions 
    in the model and the native structure. It was estimated using support vector regression that makes 
    use of the coverage of threading alignment, divergence of I-TASSER simulation decoys, and 
    sequence-based secondary structure and solvent accessibility predictions. Large-scale benchmark 
    tests show that the estimated local accuracy has an average error of 2.21 Angstrom and the
    Pearson's correlation coefficient between estimated and actual error is 0.7. 

    Based on these tests, the local accuracy estimations tend to be  more accurate for residues:
	 1) that have higher threading alignment coverage
	 2) that are located at alpha-helix and beta-strand regions
	 3) that are buried (at 25% threshold)

    The estimated local accuracy for each model is available at the columns 61-66 in the model's PDB file
    and also at the bottom of this page (columns with label RSQ_*).

2. What is normalized B-factor?

    Normalized B-factor for a target protein is defined as z-score-based normalization of the 
    raw B-factor values. The normalized B-factor (called B-factor profile, BFP) is predicted using a 
    combination of both template-based assignment and profile-based prediction. Based on the distributions
    and predictions of the BFP, residues with BFP values higher than 0 are less stable in experimental 
    structures. The estimated normalized B-factor is shown at the bottom of this page.

For more information about the local accuracy and normalized B-factor predictions, please refer to the 
following article:

J Yang, Y Wang, Y Zhang. ResQ: An approach to unified estimation of B-factor and residue-specific error 
in protein structure prediction, Journal of Molecular Biology, 428: 693-701 (2016).
#RES	SS	SA	COV	BFP	RSQ_1	RSQ_2	RSQ_3	RSQ_4	RSQ_5	
1	C	E	0.22	1.59	26.17	34.25	32.14	23.80	24.45	
2	S	B	0.22	0.87	25.30	33.21	31.18	21.42	22.12	
3	S	B	0.22	0.08	25.62	32.69	31.02	20.19	21.58	
4	C	B	0.21	-0.13	25.64	32.65	31.27	19.33	20.51	
5	C	E	0.19	-0.06	26.78	33.39	31.75	18.97	20.59	
6	C	B	0.20	-0.30	27.46	33.56	32.39	19.55	20.16	
7	C	B	0.20	-0.28	26.86	32.63	31.76	19.93	18.54	
8	C	B	0.21	-0.30	26.39	32.96	31.69	20.88	18.29	
9	C	B	0.22	-0.28	25.14	32.05	30.58	20.58	16.96	
10	C	B	0.22	-0.22	24.61	30.32	29.10	20.38	15.41	
11	C	E	0.23	0.03	23.95	28.59	28.27	21.90	14.81	
12	C	B	0.22	0.02	22.92	27.49	27.65	23.23	14.11	
13	C	B	0.22	0.03	22.34	25.92	26.56	22.16	14.75	
14	C	E	0.22	0.12	22.83	25.49	26.01	22.89	15.20	
15	C	E	0.25	0.03	22.75	24.82	25.23	24.08	15.40	
16	C	B	0.25	-0.06	22.55	24.53	24.64	24.47	15.37	
17	C	B	0.23	0.19	22.91	23.87	24.95	24.79	15.12	
18	C	E	0.23	0.31	22.91	23.92	24.29	24.06	15.74	
19	C	E	0.23	0.14	22.97	24.66	23.05	22.65	16.49	
20	C	B	0.25	-0.11	21.64	24.38	22.64	21.13	15.76	
21	C	E	0.26	-0.18	21.07	23.98	23.31	21.10	16.57	
22	C	B	0.27	-0.32	21.25	24.09	23.10	19.06	16.34	
23	C	E	0.26	-0.10	21.14	23.73	23.49	18.12	16.98	
24	C	B	0.27	-0.21	20.22	22.71	24.43	17.98	16.01	
25	C	E	0.28	0.06	20.32	22.64	26.20	18.63	15.56	
26	C	E	0.28	0.21	19.50	22.44	27.33	19.73	14.51	
27	C	B	0.28	-0.01	18.48	21.61	26.84	20.24	13.80	
28	C	E	0.29	0.16	18.13	22.09	28.33	22.41	14.20	
29	C	E	0.28	0.11	17.29	22.01	27.62	23.12	14.28	
30	C	E	0.25	0.03	16.15	21.56	26.18	20.80	13.54	
31	C	B	0.29	-0.28	15.93	21.46	24.31	19.34	12.47	
32	C	B	0.29	-0.35	15.65	21.31	22.66	18.06	10.97	
33	C	E	0.29	-0.02	16.38	21.83	21.99	18.25	9.90	
34	C	B	0.29	0.05	16.39	21.62	21.74	19.37	8.17	
35	C	B	0.29	-0.15	16.69	21.30	21.33	18.34	7.08	
36	C	B	0.30	-0.10	16.50	21.49	20.43	16.07	6.94	
37	C	B	0.30	-0.15	16.42	21.62	20.46	15.78	6.92	
38	C	B	0.29	-0.21	15.97	21.16	20.50	14.86	7.89	
39	C	B	0.30	-0.37	14.77	20.41	19.79	12.16	8.31	
40	S	B	0.30	-0.33	14.10	20.36	20.35	10.34	9.03	
41	S	B	0.31	-0.65	15.03	21.23	21.91	11.50	11.07	
42	C	B	0.31	-0.41	16.09	22.24	23.13	13.84	13.52	
43	C	B	0.32	-0.47	17.41	23.25	24.43	16.91	16.57	
44	C	B	0.32	-0.36	18.57	24.13	25.79	18.87	19.26	
45	C	B	0.32	-0.48	17.84	23.69	25.72	17.32	20.34	
46	C	B	0.32	-0.48	16.05	22.55	23.86	15.78	19.17	
47	C	B	0.28	-0.37	15.24	22.80	22.52	13.97	18.62	
48	C	B	0.29	-0.26	14.19	22.78	21.39	14.20	17.34	
49	C	B	0.31	-0.26	13.72	22.77	19.62	16.29	17.26	
50	C	B	0.36	-0.16	13.46	22.10	17.65	17.01	14.94	
51	C	E	0.37	-0.13	14.88	22.90	16.91	18.09	14.76	
52	C	B	0.34	-0.30	15.50	22.75	16.08	17.55	12.48	
53	C	E	0.36	-0.10	17.36	23.98	17.03	17.54	12.05	
54	C	B	0.35	-0.10	18.22	23.64	16.73	17.47	9.82	
55	C	B	0.36	0.01	16.13	21.63	14.92	14.94	8.99	
56	C	E	0.36	0.03	16.11	20.60	15.48	11.82	9.16	
57	C	B	0.35	-0.16	14.32	18.54	14.80	10.41	8.91	
58	C	E	0.42	0.19	14.44	18.86	15.44	10.79	7.54	
59	C	E	0.43	0.21	13.12	17.43	15.27	10.49	7.72	
60	C	B	0.48	-0.10	10.93	14.89	13.32	9.03	6.42	
61	C	E	0.49	-0.02	9.65	13.53	13.21	8.31	6.43	
62	C	B	0.46	0.00	8.45	13.39	13.10	11.37	6.35	
63	C	E	0.55	0.12	8.48	13.44	14.93	12.64	6.26	
64	C	E	0.48	0.09	8.65	12.94	15.97	12.04	6.50	
65	C	B	0.52	0.13	7.43	11.18	16.44	11.63	6.54	
66	C	B	0.54	0.17	5.68	8.74	14.15	10.61	6.29	
67	C	E	0.58	0.29	4.94	8.10	11.90	9.13	6.19	
68	C	E	0.60	0.36	4.72	8.16	10.03	8.40	6.13	
69	C	B	0.65	0.30	4.70	7.71	9.12	7.39	6.07	
70	C	E	0.69	0.41	4.44	7.59	8.65	7.62	6.01	
71	C	E	0.79	0.25	4.16	7.37	7.74	6.99	5.82	
72	C	B	0.81	-0.12	3.97	7.31	7.21	5.78	5.66	
73	S	E	0.85	-0.36	3.43	6.83	6.81	4.71	5.14	
74	S	B	0.85	-0.47	3.48	6.81	6.79	4.86	5.10	
75	S	B	0.85	-0.37	3.64	6.85	6.84	4.95	5.09	
76	S	B	0.84	-0.38	3.88	7.02	6.99	5.48	5.31	
77	C	E	0.83	-0.27	4.14	7.24	7.20	5.70	5.46	
78	C	E	0.84	-0.12	4.16	7.27	7.25	6.02	5.47	
79	C	B	0.85	-0.15	4.21	7.27	7.33	6.12	5.49	
80	C	B	0.85	-0.11	4.15	7.24	7.26	6.43	5.47	
81	C	B	0.83	-0.26	4.17	7.24	7.27	6.39	5.49	
82	C	B	0.82	0.07	4.10	7.22	7.28	6.70	5.51	
83	C	E	0.83	0.19	3.80	6.99	7.05	6.40	5.34	
84	C	B	0.85	-0.02	3.91	7.14	7.20	6.80	5.50	
85	C	B	0.85	0.03	3.90	7.18	7.22	6.98	5.72	
86	C	E	0.85	0.39	3.94	7.24	7.33	6.36	5.95	
87	C	E	0.82	0.46	5.22	8.23	7.62	6.29	5.89	
88	C	B	0.85	0.13	4.92	8.04	7.52	5.80	5.61	
89	C	B	0.85	0.14	4.59	7.93	7.23	5.68	5.69	
90	C	E	0.86	0.29	3.89	7.31	7.22	5.94	5.68	
91	C	E	0.88	0.21	3.77	7.13	7.11	5.66	5.60	
92	C	B	0.87	-0.08	3.66	7.08	7.09	5.49	5.54	
93	C	E	0.85	-0.12	3.69	7.10	7.10	5.43	5.56	
94	S	E	0.85	-0.27	3.35	6.71	6.78	4.88	5.12	
95	S	E	0.85	-0.40	3.37	6.67	6.77	5.03	5.07	
96	S	E	0.85	-0.49	3.48	6.79	6.80	5.04	5.05	
97	C	B	0.86	-0.62	3.97	7.16	7.17	5.77	5.47	
98	C	E	0.86	-0.55	4.04	7.16	7.15	5.73	5.41	
99	C	E	0.85	-0.55	4.17	7.22	7.20	6.01	5.42	
100	C	B	0.86	-0.65	4.13	7.20	7.27	6.22	5.41	
101	C	B	0.86	-0.40	3.91	6.94	6.95	6.28	5.15	
102	C	B	0.88	-0.38	4.10	7.16	7.19	6.51	5.40	
103	C	E	0.88	-0.18	4.19	7.20	7.21	6.80	5.42	
104	C	E	0.88	-0.05	4.23	7.26	7.30	6.94	5.52	
105	C	B	0.88	-0.35	4.09	7.11	7.17	6.76	5.50	
106	C	E	0.88	-0.26	4.05	7.15	7.24	6.96	5.52	
107	H	E	0.87	0.02	4.02	7.18	7.27	7.10	5.59	
108	H	E	0.86	-0.04	3.93	7.14	7.26	6.89	5.60	
109	H	B	0.87	-0.30	3.93	7.14	7.24	6.61	5.57	
110	H	B	0.87	-0.40	3.83	7.11	7.21	6.38	5.57	
111	C	E	0.89	0.12	3.75	7.06	7.17	6.54	5.57	
112	C	E	0.89	0.10	3.72	7.07	7.16	6.33	5.59	
113	C	B	0.89	-0.19	3.68	7.06	7.13	6.06	5.56	
114	C	E	0.89	-0.17	3.63	7.05	7.12	6.15	5.57	
115	C	E	0.91	-0.31	3.58	7.02	7.06	5.84	5.54	
116	C	B	0.92	-0.45	3.61	7.01	7.04	5.66	5.48	
117	C	B	0.92	-0.41	3.68	6.99	7.00	5.46	5.44	
118	S	E	0.92	-0.57	3.29	6.62	6.69	4.92	5.09	
119	S	B	0.92	-0.74	3.29	6.58	6.61	5.10	4.97	
120	S	B	0.92	-0.67	3.48	6.70	6.71	5.10	4.96	
121	C	B	0.92	-0.68	3.89	7.07	7.10	5.84	5.38	
122	C	E	0.92	-0.46	3.95	7.06	7.07	5.74	5.31	
123	C	E	0.92	-0.45	4.03	7.11	7.09	6.01	5.32	
124	C	B	0.92	-0.62	4.12	7.14	7.11	6.25	5.33	
125	C	E	0.91	-0.35	3.68	6.72	6.72	6.18	4.93	
126	C	E	0.92	-0.16	4.32	7.19	7.14	6.57	5.35	
127	C	E	0.92	-0.03	4.24	7.24	7.60	6.84	5.35	
128	C	E	0.91	-0.00	4.22	7.33	7.50	7.03	5.47	
129	C	B	0.92	-0.23	4.15	7.25	7.34	6.83	5.45	
130	C	E	0.92	-0.18	4.03	7.27	7.30	7.03	5.45	
131	H	E	0.88	-0.01	4.09	7.57	7.39	7.18	5.56	
132	H	E	0.88	-0.15	3.91	7.13	7.27	7.02	5.56	
133	H	B	0.86	-0.38	3.93	7.16	7.22	6.77	5.55	
134	H	E	0.86	-0.34	3.87	7.13	7.20	6.53	5.56	
135	C	E	0.88	-0.05	3.77	7.08	7.17	6.70	5.56	
136	C	E	0.88	-0.18	3.72	7.07	7.17	6.57	5.60	
137	C	B	0.92	-0.26	3.64	7.02	7.09	6.21	5.51	
138	C	E	0.92	-0.08	3.60	7.01	7.07	6.23	5.53	
139	C	E	0.92	-0.14	3.57	7.00	7.03	5.90	5.50	
140	C	E	0.92	-0.26	3.61	6.99	7.03	5.73	5.45	
141	C	E	0.92	-0.34	3.64	7.00	7.01	5.52	5.50	
142	S	E	0.92	-0.65	3.31	6.60	6.61	5.00	4.99	
143	S	E	0.92	-0.77	3.35	6.59	6.61	5.20	4.95	
144	S	E	0.92	-0.74	3.56	6.72	6.73	5.21	4.96	
145	C	E	0.92	-0.76	3.95	7.07	7.07	5.91	5.34	
146	C	B	0.92	-0.68	3.88	7.02	6.99	5.68	5.16	
147	C	E	0.92	-0.61	4.15	7.21	7.17	6.08	5.29	
148	C	B	0.92	-0.68	4.21	7.21	7.18	6.35	5.31	
149	C	E	0.91	-0.38	3.96	6.93	6.88	6.42	5.06	
150	C	B	0.92	-0.27	4.16	7.16	7.13	6.65	5.31	
151	C	E	0.92	-0.09	4.26	7.22	7.17	6.90	5.33	
152	C	E	0.92	-0.05	4.20	7.20	7.17	7.10	5.42	
153	C	B	0.91	-0.33	4.08	7.14	7.11	6.93	5.41	
154	C	E	0.90	-0.33	4.20	7.30	7.30	7.04	5.56	
155	H	E	0.82	-0.18	4.22	7.37	7.36	7.25	6.00	
156	H	E	0.80	-0.08	4.23	7.43	7.45	7.03	6.11	
157	H	B	0.80	-0.43	4.15	7.33	7.37	7.01	5.88	
158	H	B	0.73	-0.47	4.13	7.37	7.41	7.19	5.75	
159	C	E	0.72	-0.20	4.06	7.34	7.38	7.02	5.77	
160	C	E	0.68	-0.23	4.03	7.38	7.43	6.91	5.85	
161	C	B	0.76	-0.35	3.90	7.25	7.29	6.48	5.70	
162	C	E	0.86	-0.23	3.72	7.11	7.13	6.39	5.58	
163	C	E	0.91	-0.30	3.63	7.03	7.04	5.99	5.50	
164	C	E	0.92	-0.38	3.68	7.02	7.02	5.82	5.51	
165	C	E	0.92	-0.38	3.72	7.03	7.00	5.56	5.49	
166	S	E	0.92	-0.64	3.39	6.63	6.60	5.06	4.98	
167	S	B	0.92	-0.95	3.41	6.61	6.59	5.26	4.93	
168	S	B	0.92	-0.87	3.54	6.67	6.64	5.25	4.94	
169	C	B	0.92	-0.75	4.03	7.18	7.15	5.96	5.33	
170	C	E	0.92	-0.50	4.00	7.10	7.04	5.76	5.20	
171	C	E	0.92	-0.54	4.19	7.23	7.17	6.09	5.28	
172	C	B	0.91	-0.65	4.20	7.21	7.17	6.37	5.29	
173	C	E	0.89	-0.40	3.86	6.82	6.75	6.29	4.90	
174	C	E	0.92	-0.20	4.25	7.21	7.12	6.64	5.30	
175	C	E	0.92	0.02	4.35	7.27	7.16	6.86	5.31	
176	C	E	0.92	0.01	4.41	7.45	7.55	6.98	5.42	
177	C	B	0.92	-0.31	4.30	7.40	7.48	6.82	5.40	
178	C	E	0.92	-0.07	4.40	7.78	7.58	7.03	5.41	
179	H	E	0.92	0.15	4.35	7.67	7.45	7.06	5.45	
180	H	E	0.91	0.04	4.05	7.19	7.13	7.03	5.47	
181	H	B	0.90	-0.26	4.05	7.23	7.19	6.88	5.52	
182	H	E	0.91	-0.16	3.91	7.14	7.09	6.55	5.45	
183	C	E	0.91	0.04	3.89	7.15	7.09	6.75	5.48	
184	C	E	0.92	-0.15	3.80	7.11	7.08	6.64	5.50	
185	C	B	0.92	-0.36	3.77	7.09	7.06	6.30	5.47	
186	C	E	0.92	-0.24	3.76	7.09	7.04	6.32	5.49	
187	C	E	0.92	-0.30	3.72	7.06	7.01	5.98	5.46	
188	C	E	0.92	-0.35	3.77	7.06	7.01	5.82	5.42	
189	C	E	0.92	-0.38	3.82	7.07	7.00	5.55	5.41	
190	S	E	0.92	-0.58	3.45	6.65	6.58	5.00	4.95	
191	S	B	0.92	-0.68	3.48	6.65	6.59	5.22	4.91	
192	S	E	0.92	-0.64	3.60	6.70	6.63	5.23	4.92	
193	C	B	0.92	-0.60	4.17	7.21	7.13	5.93	5.31	
194	C	B	0.92	-0.63	4.11	7.17	7.08	5.79	5.22	
195	C	E	0.92	-0.52	4.26	7.19	7.09	6.09	5.33	
196	C	B	0.92	-0.66	4.24	7.18	7.08	6.34	5.25	
197	C	B	0.91	-0.50	4.20	7.11	6.98	6.52	5.12	
198	C	B	0.91	-0.47	4.29	7.23	7.09	6.58	5.26	
199	C	E	0.91	-0.13	4.43	7.33	7.15	6.75	5.29	
200	C	E	0.92	-0.07	4.35	7.30	7.10	6.80	5.28	
201	C	B	0.92	-0.14	4.29	7.27	7.08	6.53	5.29	
202	C	E	0.88	0.07	4.13	7.36	7.15	6.89	5.39	
203	C	E	0.86	0.13	4.32	7.32	7.30	7.44	5.42	
204	C	E	0.71	0.11	4.76	7.59	7.58	7.02	6.71	
205	H	E	0.82	0.07	4.17	7.36	7.76	6.83	6.14	
206	H	B	0.70	-0.27	4.27	7.46	7.81	6.86	6.07	
207	H	B	0.83	-0.38	4.18	7.26	7.53	6.63	5.54	
208	C	E	0.88	-0.18	4.13	7.34	7.30	6.46	5.46	
209	C	B	0.88	-0.26	3.97	7.29	7.16	6.59	5.49	
210	C	B	0.86	-0.44	3.95	7.22	7.10	6.36	5.51	
211	C	E	0.83	-0.37	3.99	7.27	7.13	6.36	5.58	
212	C	E	0.84	-0.42	3.92	7.21	7.09	6.01	5.54	
213	C	B	0.83	-0.63	4.00	7.23	7.12	5.89	5.52	
214	C	E	0.83	-0.45	4.04	7.23	7.10	5.57	5.50	
215	S	E	0.83	-0.51	3.68	6.81	6.69	5.04	5.05	
216	S	E	0.83	-0.62	3.70	6.80	6.69	5.25	5.01	
217	S	E	0.83	-0.60	3.82	6.85	6.74	5.27	5.01	
218	C	E	0.82	-0.48	4.41	7.40	7.27	5.99	5.43	
219	C	E	0.82	-0.42	4.32	7.33	7.20	5.82	5.32	
220	C	E	0.82	-0.47	4.47	7.35	7.22	6.17	5.44	
221	C	B	0.82	-0.68	4.48	7.37	7.23	6.41	5.38	
222	C	E	0.82	-0.53	4.49	7.35	7.17	6.58	5.28	
223	C	B	0.82	-0.49	4.55	7.43	7.22	6.55	5.36	
224	C	E	0.82	-0.16	4.69	7.52	7.28	6.71	5.38	
225	C	E	0.81	-0.10	4.68	7.53	7.27	6.62	5.40	
226	C	B	0.80	-0.14	4.52	7.43	7.17	6.62	5.42	
227	C	E	0.79	-0.09	4.69	7.63	7.33	7.52	5.74	
228	C	E	0.78	0.09	4.69	7.61	7.30	6.90	6.07	
229	H	E	0.65	0.21	4.79	7.89	7.60	7.90	6.22	
230	H	B	0.58	-0.08	4.87	7.97	7.72	8.34	7.05	
231	H	B	0.59	-0.34	4.79	7.92	7.67	7.88	7.18	
232	H	E	0.55	-0.08	4.78	7.89	7.70	7.32	6.64	
233	C	E	0.68	0.09	4.48	7.59	7.40	6.89	6.35	
234	C	B	0.50	-0.20	5.14	8.22	7.98	7.12	6.32	
235	C	B	0.70	-0.19	5.01	8.41	8.08	6.49	6.02	
236	C	E	0.70	-0.24	4.91	8.40	7.87	6.55	5.94	
237	C	E	0.74	-0.36	4.73	8.25	7.29	6.07	5.71	
238	C	B	0.75	-0.53	5.66	9.07	7.28	5.87	5.68	
239	C	E	0.75	-0.50	4.27	7.49	7.27	5.55	5.66	
240	S	B	0.75	-0.73	3.96	7.12	6.91	5.04	5.20	
241	S	B	0.75	-0.90	3.91	7.11	6.92	5.26	5.17	
242	S	B	0.75	-0.78	3.97	7.04	6.95	5.35	5.16	
243	C	B	0.76	-0.65	4.39	7.42	7.24	5.97	5.56	
244	C	E	0.76	-0.56	4.32	7.38	7.21	5.79	5.36	
245	C	E	0.76	-0.55	4.48	7.43	7.26	6.18	5.50	
246	C	B	0.82	-0.60	4.53	7.41	7.23	6.33	5.45	
247	C	E	0.82	-0.31	4.47	7.35	7.18	6.52	5.33	
248	C	B	0.83	-0.33	4.53	7.35	7.17	6.36	5.31	
249	C	E	0.83	-0.05	4.71	7.41	7.22	6.54	5.33	
250	C	E	0.78	0.13	5.19	7.55	7.85	6.42	5.43	
251	C	B	0.68	-0.01	5.47	7.77	8.04	6.39	5.72	
252	C	E	0.65	0.05	5.85	8.34	8.29	6.55	5.77	
253	C	B	0.64	0.01	6.10	8.35	8.51	6.51	5.81	
254	C	E	0.65	0.20	5.96	9.12	8.43	6.85	5.85	
255	H	E	0.59	0.19	7.21	9.82	8.90	7.75	7.54	
256	H	E	0.59	0.11	8.91	11.41	8.75	8.37	8.61	
257	H	B	0.68	-0.25	9.12	12.82	8.37	7.23	6.65	
258	C	B	0.79	-0.32	9.25	13.48	8.67	6.46	5.85	
259	C	E	0.79	-0.08	8.77	14.66	7.90	6.71	5.64	
260	C	E	0.80	-0.06	9.06	16.13	8.47	6.34	5.67	
261	C	B	0.84	-0.33	8.50	16.45	8.42	5.99	5.60	
262	C	E	0.82	-0.26	10.03	18.82	8.57	5.95	5.64	
263	C	E	0.80	-0.37	10.36	20.40	9.05	5.79	5.69	
264	C	B	0.81	-0.56	10.45	20.87	8.16	5.53	5.58	
265	C	E	0.80	-0.43	11.43	23.12	8.36	5.27	5.60	
266	C	B	0.81	-0.63	11.63	22.87	7.63	5.24	5.59	
267	C	B	0.81	-0.71	13.86	22.02	7.27	5.48	5.57	
268	C	E	0.82	-0.65	15.17	22.03	7.24	5.46	5.49	
269	C	B	0.84	-0.64	14.44	20.59	7.30	5.79	5.51	
270	C	E	0.84	-0.44	15.30	20.52	7.33	5.79	5.42	
271	C	E	0.84	-0.40	16.64	19.67	7.39	6.13	5.44	
272	C	B	0.82	-0.41	15.46	18.03	7.48	6.40	5.58	
273	C	B	0.81	-0.25	14.63	16.38	7.38	6.61	5.41	
274	C	B	0.82	-0.23	12.97	15.25	7.29	6.69	5.28	
275	C	E	0.80	0.09	12.15	14.83	7.30	6.72	5.31	
276	C	E	0.78	0.19	13.90	16.54	8.69	6.61	5.46	
277	C	B	0.78	0.12	16.92	19.16	9.68	6.50	5.55	
278	C	E	0.78	0.23	19.34	21.03	11.80	6.47	5.57	
279	C	E	0.78	0.10	21.76	22.83	12.90	6.48	5.57	
280	C	E	0.77	0.07	21.36	22.13	12.56	6.27	5.67	
281	C	B	0.75	-0.02	19.97	20.42	13.04	6.25	5.75	
282	C	B	0.75	-0.07	18.17	18.20	13.28	5.92	5.67	
283	C	E	0.75	0.07	18.92	19.59	15.20	5.98	5.71	
284	C	E	0.73	0.02	20.76	20.84	16.57	6.21	5.81	
285	C	B	0.74	-0.18	20.72	20.48	16.03	5.92	5.79	
286	C	E	0.72	-0.06	19.83	19.48	17.46	5.93	5.90	
287	H	E	0.72	-0.21	19.04	18.04	17.99	5.79	5.94	
288	H	B	0.75	-0.50	15.91	14.96	17.09	5.58	5.86	
289	H	E	0.75	-0.55	14.72	13.11	17.81	5.33	5.86	
290	H	B	0.75	-0.69	12.13	10.24	17.47	5.27	5.81	
291	H	B	0.75	-0.77	10.53	9.66	15.91	5.50	5.79	
292	H	B	0.75	-0.69	9.31	9.28	15.28	5.64	5.76	
293	C	B	0.75	-0.71	8.80	10.03	13.98	5.85	5.68	
294	C	B	0.75	-0.57	7.53	9.28	13.33	5.94	5.67	
295	C	E	0.73	-0.52	6.49	9.18	12.26	6.32	5.69	
296	C	B	0.74	-0.52	5.87	9.25	10.36	6.29	5.64	
297	C	E	0.75	-0.35	6.10	8.35	9.94	6.44	5.59	
298	C	B	0.76	-0.34	5.96	8.12	9.06	6.29	5.62	
299	C	E	0.75	-0.03	5.91	7.74	8.93	6.20	5.51	
300	C	E	0.78	0.21	5.67	7.63	8.83	5.82	5.46	
301	C	B	0.58	0.18	5.58	8.14	8.78	6.11	5.82	
302	C	E	0.63	0.11	5.82	7.99	8.70	6.20	5.76	
303	C	B	0.57	-0.02	6.83	8.00	10.03	6.00	5.82	
304	C	E	0.68	0.13	5.75	7.84	9.89	6.22	5.83	
305	C	E	0.64	0.07	5.31	8.20	7.79	7.96	7.17	
306	C	B	0.65	-0.08	5.22	8.08	7.71	8.76	7.48	
307	C	B	0.68	-0.19	5.01	7.79	7.55	6.62	6.24	
308	C	E	0.68	0.11	5.08	7.87	7.60	6.53	5.80	
309	C	E	0.67	0.09	5.01	7.87	7.61	5.73	5.83	
310	C	B	0.65	-0.23	4.93	7.81	7.50	5.48	5.75	
311	C	E	0.67	-0.26	4.98	7.85	7.49	5.44	5.77	
312	C	E	0.68	-0.38	4.91	7.78	7.41	5.34	5.71	
313	C	B	0.68	-0.69	4.70	7.74	7.97	5.18	5.71	
314	C	B	0.67	-0.58	6.41	7.76	10.08	5.15	5.81	
315	C	B	0.68	-0.71	6.63	7.78	10.56	5.01	5.66	
316	C	B	0.68	-0.81	7.64	7.87	12.48	5.31	5.74	
317	C	E	0.68	-0.66	7.46	7.88	12.96	5.37	5.55	
318	C	B	0.68	-0.75	9.70	8.37	12.99	5.73	5.63	
319	C	B	0.69	-0.60	11.96	9.53	14.31	5.98	5.58	
320	C	E	0.66	-0.56	14.45	9.43	14.93	6.30	5.62	
321	C	B	0.67	-0.58	16.85	9.67	16.67	6.56	5.72	
322	C	E	0.68	-0.34	19.06	10.56	16.71	6.84	5.73	
323	C	B	0.68	-0.38	19.66	10.15	15.97	6.92	5.74	
324	C	E	0.68	-0.04	20.76	10.87	16.66	7.11	5.66	
325	C	E	0.66	-0.02	19.86	11.14	15.75	6.94	5.73	
326	C	B	0.65	-0.18	19.79	11.47	15.18	6.94	5.80	
327	C	E	0.63	-0.16	18.83	13.16	14.72	6.73	5.89	
328	C	E	0.65	-0.10	17.90	14.22	13.49	6.49	5.89	
329	C	E	0.66	-0.02	16.76	12.92	14.37	6.70	5.87	
330	H	B	0.69	-0.05	16.88	11.73	13.58	6.31	6.11	
331	H	B	0.61	-0.25	15.52	11.37	13.55	6.31	6.53	
332	H	E	0.64	-0.00	13.74	11.03	11.09	6.03	6.03	
333	H	E	0.56	0.09	12.87	10.80	9.03	5.95	6.09	
334	C	E	0.58	-0.01	10.46	10.66	7.75	5.55	5.95	
335	C	E	0.68	-0.05	8.40	9.99	7.51	5.36	5.78	
336	C	E	0.74	-0.02	6.41	9.21	7.47	5.29	5.73	
337	C	B	0.84	-0.28	4.70	8.26	7.28	5.04	5.54	
338	C	E	0.85	-0.27	4.59	7.34	7.23	5.02	5.50	
339	C	E	0.85	-0.40	4.81	7.50	7.26	4.98	5.51	
340	C	B	0.87	-0.63	4.82	7.48	7.22	4.81	5.45	
341	C	E	0.86	-0.51	4.90	7.51	7.24	4.80	5.46	
342	S	E	0.88	-0.53	4.50	7.09	6.87	4.35	4.99	
343	S	E	0.88	-0.70	4.47	7.06	6.75	4.52	4.94	
344	S	E	0.88	-0.69	4.64	7.19	6.78	4.80	5.01	
345	C	E	0.88	-0.56	5.03	7.59	7.22	5.44	5.35	
346	C	E	0.88	-0.48	4.95	7.54	7.20	5.74	5.30	
347	C	E	0.87	-0.48	5.00	7.57	7.25	6.03	5.30	
348	C	B	0.88	-0.64	4.92	7.52	7.22	6.16	5.27	
349	C	E	0.88	-0.38	4.91	7.47	7.17	5.84	5.20	
350	C	B	0.86	-0.33	5.07	7.58	7.25	5.92	5.26	
351	C	E	0.88	-0.14	5.11	7.67	7.25	6.11	5.25	
352	C	E	0.89	-0.18	5.11	7.68	7.24	6.15	5.32	
353	C	B	0.89	-0.23	5.06	7.62	7.20	6.06	5.29	
354	C	E	0.88	-0.34	5.07	7.66	7.32	5.90	5.38	
355	H	E	0.87	-0.06	5.00	7.60	7.23	5.67	5.31	
356	H	E	0.88	0.00	4.93	7.58	7.21	5.68	5.31	
357	H	B	0.88	-0.24	4.82	7.51	7.17	5.50	5.29	
358	C	E	0.89	-0.26	4.89	7.59	7.16	5.38	5.39	
359	C	E	0.90	-0.10	4.88	7.65	7.19	5.39	5.43	
360	C	E	0.90	-0.08	5.02	7.72	7.19	5.32	5.45	
361	C	B	0.90	-0.39	4.96	8.01	7.45	5.14	5.44	
362	C	E	0.90	-0.33	5.08	8.61	8.11	4.96	5.39	
363	C	E	0.91	-0.28	4.84	8.35	7.51	4.90	5.34	
364	C	E	0.91	-0.44	4.55	8.05	7.37	4.83	5.32	
365	C	E	0.91	-0.44	4.58	7.58	6.97	4.84	5.32	
366	S	E	0.91	-0.55	3.84	6.98	6.56	4.43	4.89	
367	S	E	0.91	-0.73	4.10	6.82	6.56	4.59	4.83	
368	S	B	0.91	-0.79	4.02	6.86	6.69	4.80	4.86	
369	C	E	0.91	-0.65	4.57	7.35	7.03	5.50	5.23	
370	C	B	0.91	-0.62	4.21	7.10	6.81	5.42	5.00	
371	C	E	0.91	-0.66	4.47	7.25	7.04	5.92	5.18	
372	C	B	0.91	-0.85	4.56	7.29	7.06	5.96	5.18	
373	C	E	0.91	-0.63	4.33	7.00	6.76	5.95	4.92	
374	C	B	0.92	-0.55	4.64	7.28	7.01	6.08	5.28	
375	C	E	0.92	-0.19	4.79	7.37	7.09	6.63	5.42	
376	C	E	0.92	-0.02	4.92	7.47	7.09	6.74	5.48	
377	C	B	0.92	-0.23	4.84	7.41	7.09	6.39	5.31	
378	C	E	0.92	-0.13	4.91	7.43	7.16	6.47	5.30	
379	C	E	0.92	-0.20	4.90	7.42	7.04	6.32	5.21	
380	H	E	0.91	0.05	4.94	7.51	7.13	6.16	5.33	
381	H	B	0.91	-0.29	4.85	7.46	7.11	5.94	5.31	
382	H	B	0.92	-0.56	4.74	7.42	7.06	5.69	5.30	
383	C	E	0.91	-0.12	4.79	7.44	7.05	5.74	5.30	
384	C	E	0.92	-0.04	4.75	7.44	7.05	5.47	5.30	
385	C	B	0.92	-0.38	4.64	7.39	7.02	5.31	5.31	
386	C	E	0.88	-0.27	4.77	7.52	7.12	5.56	5.45	
387	C	E	0.90	-0.31	4.63	7.45	7.06	5.27	5.42	
388	C	B	0.90	-0.51	4.57	7.40	7.05	5.24	5.40	
389	C	E	0.90	-0.53	4.51	7.38	7.03	5.23	5.41	
390	S	B	0.89	-0.74	4.19	6.99	6.68	4.84	5.03	
391	S	B	0.89	-0.85	4.21	6.97	6.68	5.01	4.99	
392	S	E	0.89	-0.75	4.13	6.98	6.79	5.14	4.99	
393	C	B	0.89	-0.62	4.69	7.49	7.15	5.88	5.39	
394	C	E	0.89	-0.52	4.64	7.43	7.11	5.93	5.34	
395	C	E	0.89	-0.50	4.65	7.41	7.57	6.20	5.35	
396	C	B	0.88	-0.73	5.20	7.51	8.15	6.39	5.40	
397	C	E	0.88	-0.54	5.62	7.48	8.50	6.64	5.32	
398	C	B	0.88	-0.46	6.12	7.55	10.60	6.67	5.39	
399	C	E	0.88	-0.03	7.11	7.60	12.88	6.98	5.40	
400	C	E	0.88	0.01	7.47	7.63	15.20	7.06	5.47	
401	C	B	0.87	-0.25	7.83	7.68	16.18	6.94	5.78	
402	C	E	0.86	-0.07	9.71	7.70	18.69	6.98	5.84	
403	H	E	0.88	0.09	11.55	7.73	20.47	6.81	5.67	
404	H	B	0.84	-0.14	11.87	7.81	21.10	6.59	5.57	
405	H	B	0.85	-0.42	13.15	7.73	19.20	6.36	5.64	
406	C	E	0.85	-0.02	15.63	7.77	20.77	6.51	5.66	
407	C	E	0.85	-0.03	17.61	7.70	21.06	6.19	5.61	
408	C	B	0.85	-0.33	16.96	7.66	19.66	6.01	5.61	
409	C	E	0.83	-0.31	19.19	7.70	19.75	6.14	5.66	
410	C	E	0.82	-0.43	18.73	7.66	19.34	5.85	5.66	
411	C	B	0.85	-0.57	15.62	7.52	19.08	5.70	5.54	
412	C	B	0.85	-0.52	16.14	7.49	19.86	5.66	5.55	
413	S	B	0.83	-0.70	13.77	7.07	17.96	5.19	5.14	
414	S	B	0.82	-0.95	11.28	7.07	15.42	5.37	5.10	
415	S	B	0.82	-0.91	9.00	7.10	12.97	5.47	5.12	
416	C	B	0.78	-0.86	8.17	7.64	11.40	6.23	5.53	
417	C	B	0.78	-0.74	6.29	7.41	8.65	6.06	5.31	
418	C	E	0.80	-0.64	4.77	7.55	8.24	6.45	5.47	
419	C	B	0.82	-0.71	4.89	7.50	8.99	6.58	5.39	
420	C	E	0.82	-0.52	5.01	7.35	7.14	6.73	5.20	
421	C	B	0.82	-0.45	6.78	7.48	7.22	6.84	5.31	
422	C	E	0.87	-0.06	6.18	7.55	7.20	7.18	5.35	
423	C	E	0.86	0.10	7.50	7.58	7.22	7.16	5.38	
424	C	B	0.88	0.01	6.66	7.51	7.13	6.96	5.33	
425	C	E	0.87	0.16	6.97	7.58	7.19	7.19	5.40	
426	H	E	0.85	0.17	7.01	7.64	7.22	7.32	5.48	
427	H	E	0.88	0.19	7.71	7.54	7.14	6.99	5.42	
428	H	B	0.88	-0.10	6.70	7.50	7.13	6.74	5.39	
429	H	B	0.89	-0.48	5.38	7.43	7.05	6.44	5.35	
430	C	E	0.91	-0.16	6.16	7.44	7.03	6.56	5.35	
431	C	E	0.87	-0.19	6.18	7.50	7.09	6.40	5.42	
432	C	B	0.87	-0.40	5.74	7.45	7.06	6.15	5.42	
433	C	E	0.92	-0.18	6.48	7.41	6.99	6.22	5.39	
434	C	E	0.93	-0.33	5.32	7.34	6.94	5.89	5.36	
435	C	B	0.93	-0.54	5.05	7.29	6.92	5.77	5.31	
436	C	E	0.93	-0.44	5.15	7.28	6.92	5.66	5.34	
437	S	E	0.93	-0.57	4.55	6.82	6.49	5.14	4.88	
438	S	E	0.93	-0.75	4.50	6.81	6.49	5.35	4.84	
439	S	B	0.93	-0.78	4.19	6.82	6.59	5.40	4.84	
440	C	B	0.93	-0.85	4.99	7.35	6.97	6.14	5.25	
441	C	E	0.93	-0.75	4.88	7.23	6.86	6.00	5.13	
442	C	E	0.92	-0.68	5.15	7.27	6.99	6.32	5.21	
443	C	B	0.93	-0.75	5.94	7.30	6.99	6.52	5.19	
444	C	E	0.93	-0.40	6.22	7.14	6.80	6.67	4.99	
445	C	B	0.93	-0.47	4.22	7.36	7.02	6.91	5.20	
446	C	E	0.93	-0.23	6.10	7.42	7.06	7.19	5.23	
447	C	E	0.93	-0.02	6.02	7.44	7.06	7.30	5.26	
448	C	B	0.93	-0.15	5.70	7.38	6.99	7.01	5.24	
449	C	E	0.92	-0.09	5.92	7.47	7.04	7.19	5.30	
450	H	E	0.92	0.02	6.06	7.52	7.06	7.11	5.29	
451	H	E	0.88	-0.10	5.39	7.55	7.08	7.16	5.33	
452	H	B	0.91	-0.43	5.40	7.47	7.04	6.83	5.27	
453	H	B	0.92	-0.54	5.83	7.42	7.00	6.63	5.35	
454	C	E	0.92	-0.14	5.53	7.43	6.98	6.87	5.35	
455	C	B	0.93	-0.20	5.64	7.43	6.98	6.72	5.38	
456	C	B	0.93	-0.37	5.35	7.40	6.95	6.41	5.36	
457	C	E	0.93	-0.13	5.10	7.40	6.94	6.47	5.40	
458	C	E	0.93	-0.20	5.02	7.35	6.92	6.12	5.38	
459	C	E	0.94	-0.31	5.15	7.30	6.90	6.00	5.33	
460	C	E	0.93	-0.28	4.82	7.27	6.88	5.82	5.33	
461	S	E	0.94	-0.49	4.42	6.83	6.47	5.32	4.89	
462	S	E	0.94	-0.67	4.65	6.83	6.47	5.52	4.85	
463	S	E	0.94	-0.62	4.30	6.83	6.57	5.48	4.85	
464	C	B	0.94	-0.61	4.81	7.37	6.95	6.23	5.27	
465	C	E	0.93	-0.65	4.54	7.22	6.89	6.10	5.19	
466	C	E	0.93	-0.58	4.58	7.31	7.05	6.37	5.23	
467	C	B	0.92	-0.69	4.25	7.33	6.99	6.59	5.23	
468	C	E	0.92	-0.50	4.87	7.24	6.89	6.81	5.10	
469	C	B	0.92	-0.53	5.64	7.40	7.00	6.97	5.24	
470	C	E	0.91	-0.21	6.61	7.40	7.04	7.30	5.27	
471	C	E	0.90	-0.10	5.84	7.52	7.11	7.52	5.39	
472	C	B	0.89	-0.33	6.16	7.49	7.07	7.30	5.39	
473	C	E	0.88	-0.16	6.37	8.29	7.21	7.60	5.56	
474	H	E	0.82	-0.09	5.93	9.06	7.41	7.84	5.81	
475	H	E	0.81	-0.12	5.69	8.88	7.47	7.90	5.86	
476	H	B	0.83	-0.33	5.74	8.79	7.31	7.45	5.68	
477	H	B	0.85	-0.46	6.40	8.71	7.27	7.20	5.67	
478	C	E	0.87	-0.17	7.09	8.69	7.17	7.27	5.60	
479	C	E	0.88	-0.25	7.01	8.80	7.08	6.96	5.51	
480	C	B	0.92	-0.41	6.38	7.52	7.02	6.64	5.46	
481	C	E	0.92	-0.21	6.00	7.49	6.93	6.65	5.43	
482	C	E	0.92	-0.26	6.30	7.36	6.91	6.30	5.41	
483	C	E	0.93	-0.37	5.38	7.31	6.88	6.14	5.35	
484	C	E	0.93	-0.32	5.37	7.30	6.87	5.92	5.36	
485	S	E	0.93	-0.49	4.79	6.87	6.48	5.50	4.93	
486	S	E	0.92	-0.66	4.53	6.87	6.48	5.73	4.90	
487	S	E	0.92	-0.64	4.68	6.89	6.52	5.64	4.90	
488	C	B	0.92	-0.73	5.16	7.42	7.03	6.37	5.31	
489	C	E	0.92	-0.74	5.15	7.38	6.93	6.24	5.27	
490	C	E	0.93	-0.59	5.12	7.42	7.04	6.45	5.26	
491	C	B	0.93	-0.72	6.58	7.44	6.95	6.69	5.24	
492	C	E	0.94	-0.58	6.64	7.09	6.57	6.63	4.85	
493	C	B	0.94	-0.49	5.98	7.44	6.96	7.06	5.27	
494	C	E	0.94	-0.21	5.77	7.43	6.94	7.31	5.29	
495	C	E	0.94	-0.09	5.71	7.47	6.96	7.47	5.41	
496	C	B	0.95	-0.33	6.07	7.42	6.88	7.27	5.37	
497	C	E	0.93	-0.28	5.54	7.44	8.34	7.51	5.38	
498	H	E	0.91	-0.12	6.22	8.19	9.22	7.73	5.61	
499	H	E	0.87	-0.11	8.52	9.86	9.80	7.69	5.71	
500	H	B	0.85	-0.46	9.08	10.74	9.86	7.52	5.70	
501	H	B	0.87	-0.69	7.75	10.74	9.71	7.27	5.73	
502	C	E	0.86	-0.23	6.97	10.31	9.70	7.48	5.77	
503	C	E	0.92	-0.27	6.61	8.38	10.38	7.15	5.56	
504	C	B	0.93	-0.44	6.66	7.53	9.87	6.74	5.47	
505	C	E	0.93	-0.22	7.33	7.74	6.98	6.77	5.51	
506	C	E	0.93	-0.22	5.43	7.82	6.89	6.36	5.42	
507	C	E	0.93	-0.36	5.57	7.46	6.90	6.23	5.40	
508	C	E	0.92	-0.36	5.01	7.46	6.96	6.03	5.47	
509	S	E	0.95	-0.62	4.54	6.94	6.43	5.42	4.91	
510	S	E	0.95	-0.73	4.88	6.91	6.43	5.64	4.88	
511	S	E	0.95	-0.68	4.53	6.86	6.46	5.64	4.87	
512	C	B	0.95	-0.66	5.26	7.41	7.00	6.46	5.31	
513	C	E	0.95	-0.69	5.06	7.35	6.96	6.24	5.24	
514	C	E	0.95	-0.62	5.21	7.41	7.02	6.45	5.25	
515	C	B	0.95	-0.80	5.09	7.42	6.93	6.71	5.24	
516	C	B	0.95	-0.54	4.75	7.27	6.75	6.81	5.04	
517	C	B	0.95	-0.55	4.89	7.44	6.90	6.98	5.23	
518	C	B	0.95	-0.40	6.44	7.45	6.93	7.27	5.30	
519	C	E	0.95	-0.27	7.39	8.13	6.94	7.50	5.41	
520	C	B	0.95	-0.43	6.55	7.33	6.74	7.16	5.24	
521	C	E	0.92	-0.41	6.15	7.60	7.07	7.61	5.47	
522	C	E	0.92	-0.28	7.62	8.63	8.60	7.66	5.57	
523	H	E	0.89	-0.14	6.51	8.30	9.90	7.69	5.73	
524	H	B	0.90	-0.44	5.66	7.97	9.82	7.49	5.68	
525	H	B	0.91	-0.60	7.00	7.71	8.11	7.19	5.65	
526	C	E	0.91	-0.25	7.14	7.71	8.11	7.31	5.61	
527	C	B	0.91	-0.22	6.29	7.63	7.81	7.08	5.50	
528	C	B	0.92	-0.29	6.23	7.43	7.78	6.72	5.45	
529	C	E	0.92	-0.12	7.30	7.45	7.79	6.73	5.49	
530	C	B	0.92	-0.34	5.55	7.40	7.85	6.39	5.46	
531	C	B	0.93	-0.60	5.36	7.36	7.29	6.24	5.42	
532	C	E	0.92	-0.56	5.34	7.40	7.29	6.02	5.49	
533	S	E	0.93	-0.70	4.85	6.86	6.70	5.42	4.95	
534	S	B	0.93	-0.85	5.47	6.88	6.45	5.65	4.92	
535	S	B	0.93	-0.81	5.11	6.90	6.49	5.63	4.92	
536	C	E	0.93	-0.62	5.48	7.44	7.01	6.35	5.35	
537	C	E	0.93	-0.66	5.37	7.40	6.99	6.20	5.30	
538	C	E	0.93	-0.61	5.19	7.39	6.98	6.46	5.31	
539	C	B	0.93	-0.83	4.77	7.40	6.97	6.74	5.30	
540	C	E	0.93	-0.62	5.86	7.30	6.84	6.87	5.17	
541	C	B	0.92	-0.66	6.10	7.52	6.95	6.97	5.33	
542	C	B	0.92	-0.36	6.73	7.49	6.95	7.08	5.34	
543	C	B	0.88	-0.20	7.22	7.62	7.02	7.28	5.46	
544	C	B	0.83	-0.15	7.96	8.08	7.14	7.33	5.60	
545	C	B	0.76	-0.13	9.17	8.55	7.27	8.06	6.01	
546	C	B	0.48	-0.02	10.17	10.40	9.35	10.10	6.87	
547	C	E	0.48	0.24	9.84	10.72	10.93	12.86	7.08	
548	C	E	0.53	0.15	9.48	10.28	12.59	11.13	6.74	
549	C	B	0.65	0.07	10.28	8.81	14.07	8.56	6.61	
550	H	E	0.57	0.05	11.74	11.22	13.71	8.22	6.38	
551	H	B	0.58	-0.27	11.49	11.80	11.04	7.91	6.26	
552	H	B	0.72	-0.42	10.96	10.65	8.72	7.34	5.95	
553	C	E	0.80	-0.01	12.46	10.11	8.70	7.47	5.84	
554	C	E	0.86	-0.07	13.32	9.10	7.95	7.21	5.69	
555	C	B	0.88	-0.36	13.04	9.83	7.02	6.78	5.58	
556	C	E	0.90	-0.21	14.86	10.51	7.01	6.75	5.60	
557	C	E	0.89	-0.41	15.21	9.98	6.97	6.44	5.56	
558	C	B	0.88	-0.66	14.11	10.90	7.00	6.29	5.55	
559	C	E	0.88	-0.55	14.96	10.81	7.07	6.04	5.62	
560	S	E	0.88	-0.63	13.75	12.30	6.65	5.54	5.16	
561	S	B	0.88	-0.89	12.42	13.16	6.65	5.76	5.13	
562	S	B	0.89	-0.78	13.66	14.29	6.68	5.74	5.12	
563	C	B	0.90	-0.77	13.82	13.90	7.12	6.36	5.47	
564	C	E	0.90	-0.68	16.19	14.72	7.03	6.23	5.41	
565	C	E	0.90	-0.64	17.37	14.51	7.08	6.48	5.42	
566	C	B	0.89	-0.76	16.02	12.36	7.08	6.76	5.43	
567	C	E	0.88	-0.54	16.09	11.69	7.02	6.93	5.36	
568	C	B	0.88	-0.48	13.97	10.65	7.05	6.87	5.43	
569	C	E	0.87	-0.23	14.14	11.15	7.13	7.06	5.50	
570	C	B	0.86	-0.21	14.32	12.47	8.59	7.31	5.55	
571	C	E	0.85	-0.05	15.07	13.44	9.48	7.48	5.62	
572	C	B	0.80	-0.03	14.93	13.16	10.59	7.60	5.74	
573	C	E	0.75	0.16	16.97	13.01	12.64	7.54	5.91	
574	C	E	0.71	0.26	19.08	13.27	14.50	7.88	6.30	
575	C	B	0.68	0.14	20.39	12.93	15.98	7.92	6.30	
576	C	E	0.67	0.24	22.81	13.06	16.91	8.23	6.75	
577	C	E	0.70	0.22	22.37	13.99	18.09	8.11	6.18	
578	C	B	0.73	-0.11	21.31	14.99	17.58	7.54	6.09	
579	C	B	0.78	-0.32	20.58	15.87	18.16	7.36	5.92	
580	C	B	0.81	-0.38	18.73	15.42	19.26	7.03	5.85	
581	C	E	0.79	-0.05	20.62	15.63	20.59	7.34	6.02	
582	C	E	0.80	0.00	21.78	15.87	21.89	7.31	5.97	
583	C	B	0.82	-0.17	19.82	16.85	23.02	6.95	5.91	
584	C	E	0.82	-0.10	20.56	18.45	25.43	6.90	5.94	
585	C	E	0.81	-0.30	19.31	19.53	27.38	6.59	5.89	
586	C	B	0.80	-0.55	17.14	20.52	26.92	6.44	5.87	
587	C	E	0.79	-0.47	17.57	21.64	27.43	6.10	5.85	
588	S	B	0.78	-0.64	17.52	21.17	24.99	5.77	5.56	
589	S	B	0.80	-0.85	16.73	20.23	22.38	5.93	5.48	
590	S	B	0.82	-0.78	18.71	20.28	21.08	5.90	5.43	
591	S	B	0.81	-0.92	18.96	20.16	18.67	6.29	5.56	
592	C	B	0.72	-0.65	20.60	21.00	18.64	6.47	5.80	
593	C	B	0.71	-0.58	20.81	20.86	17.71	6.83	5.91	
594	C	B	0.76	-0.54	19.25	19.15	15.76	7.13	5.93	
595	C	B	0.78	-0.32	19.39	18.67	15.07	7.34	5.87	
596	C	B	0.45	-0.30	17.75	16.71	13.68	7.84	6.28	
597	C	B	0.45	-0.30	15.44	14.80	11.93	7.52	6.25	
598	C	B	0.80	-0.31	12.16	12.22	9.24	7.05	5.90	
599	C	E	0.81	-0.10	10.25	10.72	9.65	7.03	5.71	
600	C	E	0.84	-0.06	8.94	11.41	8.42	7.10	5.74	
601	C	B	0.91	-0.25	7.99	11.07	7.30	6.61	5.42	
602	C	B	0.91	-0.26	8.66	11.48	7.03	6.89	5.51	
603	H	E	0.93	-0.06	6.83	10.00	7.01	6.82	5.54	
604	H	E	0.92	-0.09	8.81	11.61	7.06	6.89	5.61	
605	H	B	0.92	-0.35	9.05	11.78	7.05	6.75	5.57	
606	H	B	0.92	-0.44	9.10	11.82	7.04	6.52	5.58	
607	C	E	0.93	-0.16	9.86	12.31	6.95	6.64	5.53	
608	C	E	0.92	-0.31	9.11	11.51	6.94	6.62	5.54	
609	C	B	0.92	-0.45	9.40	11.69	6.93	6.29	5.51	
610	C	E	0.93	-0.29	10.38	12.31	6.91	6.17	5.52	
611	C	B	0.92	-0.45	11.95	13.62	6.90	6.00	5.51	
612	C	B	0.92	-0.63	11.54	13.31	6.89	5.80	5.46	
613	C	B	0.92	-0.63	12.37	13.95	6.72	5.31	5.28	
614	S	B	0.92	-0.82	12.38	13.99	6.50	5.09	5.03	
615	S	B	0.91	-0.89	10.44	12.30	6.51	5.29	5.01	
616	S	B	0.91	-0.77	10.90	12.84	6.54	5.23	4.99	
617	C	B	0.91	-0.73	9.71	12.06	7.08	5.93	5.43	
618	C	B	0.92	-0.62	11.35	13.52	6.99	5.82	5.39	
619	C	E	0.92	-0.50	11.89	14.01	7.02	6.05	5.37	
620	C	B	0.93	-0.63	12.45	14.54	7.01	6.28	5.36	
621	C	B	0.93	-0.53	10.13	12.74	6.99	6.48	5.32	
622	C	B	0.93	-0.46	9.21	11.96	6.96	6.44	5.33	
623	C	E	0.94	-0.16	11.07	13.49	7.03	6.40	5.47	
624	C	E	0.95	-0.14	10.01	12.58	7.04	6.49	5.48	
625	C	B	0.95	-0.33	7.94	10.86	6.95	6.28	5.44	
626	C	B	0.95	-0.32	7.45	10.46	7.00	6.44	5.46	
627	H	E	0.94	-0.12	8.24	11.08	8.29	6.53	5.57	
628	H	E	0.94	-0.23	7.46	9.72	7.58	6.35	5.56	
629	H	B	0.95	-0.39	5.95	8.20	7.83	6.33	5.51	
630	H	B	0.95	-0.47	6.24	8.79	7.48	6.04	5.50	
631	C	E	0.95	-0.05	6.98	9.59	7.48	6.17	5.53	
632	C	E	0.95	-0.11	7.39	10.18	7.30	6.26	5.52	
633	C	B	0.94	-0.19	7.19	10.18	7.36	5.96	5.51	
634	C	E	0.95	-0.15	9.41	11.99	6.94	5.88	5.53	
635	C	E	0.95	-0.36	10.56	12.94	6.93	5.67	5.49	
636	C	B	0.95	-0.49	10.02	12.48	7.03	5.49	5.46	
637	C	E	0.95	-0.38	11.46	13.66	6.98	5.20	5.46	
638	S	E	0.95	-0.56	11.25	13.35	6.66	4.80	5.01	
639	S	E	0.95	-0.65	9.75	12.11	6.63	4.97	4.97	
640	S	B	0.95	-0.66	10.18	12.55	6.68	4.98	4.96	
641	C	B	0.95	-0.67	8.76	11.31	7.05	5.68	5.40	
642	C	E	0.95	-0.64	10.57	12.63	7.06	5.64	5.35	
643	C	E	0.95	-0.55	10.31	12.17	7.16	5.90	5.34	
644	C	B	0.95	-0.74	10.30	12.21	7.15	6.13	5.33	
645	C	E	0.94	-0.39	9.24	11.18	7.02	6.09	5.22	
646	C	B	0.93	-0.34	6.94	9.36	7.15	6.47	5.39	
647	C	E	0.92	-0.01	7.61	9.83	7.29	6.34	5.53	
648	C	E	0.72	0.19	8.67	11.07	8.37	6.91	5.92	
649	C	E	0.58	0.18	9.78	11.49	8.76	7.96	6.63	
650	C	E	0.58	0.12	9.22	11.17	8.57	7.21	6.64	
651	C	E	0.74	0.17	9.53	12.12	8.18	6.76	6.00	
652	C	B	0.63	0.01	7.86	11.10	7.53	6.63	6.07	
653	C	E	0.56	0.15	8.47	11.80	7.61	6.67	6.15	
654	H	E	0.59	0.18	8.29	12.14	7.58	6.58	6.15	
655	H	E	0.80	0.09	9.87	14.16	7.33	6.29	5.95	
656	H	B	0.85	-0.20	8.64	12.88	7.24	6.21	5.83	
657	H	B	0.90	-0.24	8.04	12.20	7.16	5.89	5.76	
658	C	E	0.89	0.06	9.13	13.74	7.21	5.95	5.78	
659	C	E	0.90	-0.06	9.64	14.46	7.17	6.02	5.77	
660	C	B	0.92	-0.26	8.27	13.85	7.14	5.75	5.72	
661	C	E	0.91	-0.18	8.54	16.05	7.16	5.68	5.76	
662	C	B	0.91	-0.36	9.32	17.19	7.13	5.56	5.73	
663	C	B	0.91	-0.56	8.49	15.65	7.15	5.40	5.71	
664	C	B	0.92	-0.50	10.60	17.10	7.14	5.13	5.70	
665	S	B	0.92	-0.62	10.72	16.04	6.74	4.72	5.25	
666	S	B	0.92	-0.71	10.05	15.35	6.73	4.89	5.20	
667	S	B	0.92	-0.67	11.98	17.31	6.75	5.01	5.19	
668	C	B	0.92	-0.65	11.76	18.42	7.22	5.69	5.63	
669	C	B	0.92	-0.57	13.16	20.87	7.21	5.72	5.59	
670	C	E	0.92	-0.50	14.48	22.11	7.24	6.01	5.58	
671	C	B	0.92	-0.69	13.89	21.32	7.23	6.13	5.58	
672	C	B	0.92	-0.45	15.28	22.90	7.09	6.15	5.42	
673	C	B	0.92	-0.40	14.05	23.12	7.19	6.04	5.54	
674	C	E	0.92	-0.06	15.43	24.51	7.29	6.20	5.63	
675	C	E	0.92	0.01	14.25	23.12	7.28	6.02	5.67	
676	C	B	0.92	-0.06	12.15	20.10	7.21	5.78	5.63	
677	C	E	0.91	-0.05	11.68	19.00	7.27	5.93	5.73	
678	H	E	0.89	0.11	9.30	16.15	7.31	5.86	5.82	
679	H	E	0.87	0.16	8.57	14.61	7.39	5.82	5.93	
680	H	B	0.87	-0.03	6.70	12.19	7.38	5.89	5.90	
681	H	B	0.88	-0.26	6.04	10.77	7.28	5.56	5.81	
682	C	E	0.88	0.15	6.45	10.54	9.94	5.49	5.83	
683	C	E	0.84	0.05	6.10	8.76	10.47	5.77	5.98	
684	C	B	0.88	-0.19	6.54	8.56	10.02	5.41	5.78	
685	C	E	0.93	-0.16	4.77	7.54	7.59	5.14	5.58	
686	C	E	0.95	-0.27	4.38	7.35	6.94	5.03	5.53	
687	C	B	0.95	-0.50	4.25	7.37	6.95	4.88	5.50	
688	C	B	0.93	-0.51	4.17	7.34	6.96	4.71	5.50	
689	S	B	0.94	-0.63	3.81	6.91	6.55	4.32	5.04	
690	S	B	0.95	-0.76	3.78	6.91	6.54	4.51	5.01	
691	S	B	0.95	-0.67	3.77	6.90	6.55	4.67	4.99	
692	C	B	0.95	-0.61	4.27	7.44	7.02	5.34	5.42	
693	C	E	0.95	-0.41	4.25	7.41	7.01	5.40	5.38	
694	C	E	0.95	-0.36	4.33	7.38	7.05	5.72	5.37	
695	C	B	0.95	-0.53	4.39	7.41	7.12	5.79	5.38	
696	C	E	0.95	-0.33	4.37	7.37	6.99	5.87	5.31	
697	C	B	0.95	-0.29	4.39	7.42	7.02	5.69	5.38	
698	C	E	0.95	0.00	4.44	7.48	7.08	5.82	5.44	
699	C	E	0.94	-0.04	4.51	7.47	7.04	5.57	5.43	
700	C	B	0.94	-0.12	4.18	7.24	6.80	5.08	5.22	
701	C	E	0.95	-0.05	4.49	7.62	7.08	5.21	5.54	
702	H	E	0.92	0.16	4.55	7.63	7.13	4.98	5.55	
703	H	E	0.90	0.20	5.86	8.96	7.25	5.26	5.69	
704	H	B	0.91	-0.09	5.36	8.67	7.21	5.29	5.64	
705	H	B	0.90	-0.11	5.60	9.27	9.39	5.06	5.73	
706	H	E	0.83	0.22	6.55	9.67	10.61	5.45	6.06	
707	C	E	0.85	0.33	6.91	9.11	8.68	5.40	5.99	
708	C	B	0.85	0.09	6.52	9.09	9.67	5.27	5.94	
709	C	E	0.91	0.26	4.66	7.99	7.50	4.97	5.60	
710	C	B	0.93	-0.01	4.01	7.42	6.97	4.87	5.55	
711	C	B	0.93	-0.29	4.18	7.35	6.97	4.68	5.50	
712	C	B	0.95	-0.33	4.07	7.29	6.94	4.60	5.46	
713	C	B	0.95	-0.47	3.85	7.07	6.83	4.55	5.31	
714	C	B	0.95	-0.66	4.04	7.23	6.89	4.77	5.35	
715	C	B	0.95	-0.68	3.95	7.12	6.80	4.89	5.23	
716	C	B	0.95	-0.64	4.13	7.36	6.96	5.25	5.36	
717	C	E	0.95	-0.29	4.14	7.36	6.99	5.43	5.35	
718	C	E	0.95	-0.24	4.24	7.35	7.05	5.73	5.37	
719	C	B	0.95	-0.44	4.32	7.39	7.14	5.76	5.39	
720	C	B	0.95	-0.35	4.36	7.40	7.06	5.91	5.37	
721	C	B	0.95	-0.36	4.08	7.16	6.81	5.49	5.14	
722	C	E	0.95	0.04	4.29	7.36	6.99	5.82	5.32	
723	C	B	0.95	0.11	4.35	7.47	7.11	5.99	5.45	
724	C	B	0.95	0.29	4.45	7.56	7.17	5.98	5.51	
725	C	B	0.92	0.39	4.51	7.62	7.20	5.89	5.63	
726	C	E	0.92	0.53	4.58	7.65	7.20	5.76	5.63	
727	C	B	0.88	0.27	4.59	7.67	7.31	5.74	5.68	
728	C	E	0.88	0.31	4.61	7.74	7.32	5.75	5.71	
729	H	B	0.80	0.06	4.60	7.72	7.28	5.47	5.71	
730	H	B	0.86	-0.10	4.47	7.58	7.17	5.36	5.58	
731	H	B	0.86	-0.10	4.40	7.55	7.18	5.56	5.58	
732	H	B	0.86	0.05	4.40	7.57	7.17	5.51	5.61	
733	H	B	0.86	-0.13	4.38	7.54	7.14	5.25	5.60	
734	H	B	0.85	-0.17	4.31	7.50	7.14	5.28	5.58	
735	H	B	0.87	0.03	4.27	7.50	7.14	5.48	5.57	
736	H	B	0.86	0.07	4.39	7.53	7.15	5.44	5.62	
737	C	B	0.84	-0.01	4.28	7.50	7.13	5.27	5.70	
738	C	B	0.85	0.08	4.18	7.43	7.10	5.22	5.59	
739	C	E	0.78	0.06	4.25	7.46	7.24	5.07	5.66	
740	C	B	0.84	0.03	4.19	7.39	7.15	4.88	5.57	
741	C	E	0.86	0.03	4.24	7.39	7.13	5.05	5.59	
742	C	B	0.86	-0.03	4.17	7.40	7.16	5.23	5.59	
743	C	E	0.85	0.08	4.18	7.41	7.12	5.32	5.53	
744	C	B	0.84	-0.02	4.15	7.40	7.15	5.61	5.54	
745	C	B	0.82	-0.02	4.30	7.54	7.28	5.73	5.67	
746	C	E	0.83	0.13	4.26	7.51	7.27	5.97	5.67	
747	C	B	0.84	0.09	4.30	7.50	7.24	6.09	5.62	
748	C	B	0.84	-0.17	4.28	7.46	7.18	5.95	5.53	
749	C	B	0.84	0.04	4.32	7.49	7.20	6.30	5.60	
750	C	B	0.83	0.10	4.51	7.64	7.33	6.35	5.57	
751	C	B	0.84	0.35	4.54	7.62	7.29	6.48	5.59	
752	C	E	0.82	0.55	4.65	7.70	7.34	6.77	5.63	
753	C	B	0.82	0.74	4.61	7.70	7.36	7.01	5.60	
754	C	E	0.83	0.92	4.58	7.68	7.34	7.05	5.57	
755	C	E	0.81	1.03	4.57	7.72	7.38	7.13	5.60	
756	C	B	0.76	0.57	4.62	7.80	7.48	6.85	5.73	
757	C	E	0.75	0.47	4.70	7.85	7.55	6.84	5.86	
758	C	E	0.75	0.54	4.55	7.73	7.46	7.72	5.87	
759	C	B	0.80	0.29	4.44	7.66	7.38	7.92	5.73	
760	S	B	0.81	0.08	4.22	7.44	7.16	6.23	5.55	
761	S	B	0.81	-0.15	4.25	7.45	7.14	6.79	5.55	
762	S	B	0.80	0.03	4.22	7.47	7.16	7.79	5.59	
763	C	E	0.78	0.21	4.23	7.56	7.18	7.95	5.62	
764	C	B	0.78	0.31	4.38	7.60	7.27	6.88	5.71	
765	C	E	0.77	0.44	4.48	7.71	7.35	6.97	5.80	
766	C	B	0.67	0.77	4.76	7.96	7.57	8.35	6.00	
767	C	E	0.58	0.86	4.94	8.13	7.72	8.15	7.68	
768	C	E	0.57	0.90	5.10	8.26	7.81	8.30	8.93	
769	C	B	0.58	0.76	5.28	8.69	8.25	8.29	7.21	
770	C	E	0.29	0.59	6.36	10.68	9.69	10.44	9.17	
771	C	B	0.15	0.28	7.30	12.06	10.09	11.02	10.07	
772	C	E	0.11	0.38	8.07	14.60	10.56	12.27	11.22	
773	C	E	0.05	-0.16	9.25	17.04	11.84	13.09	11.44	
774	H	B	0.06	-0.27	10.52	18.61	12.95	13.79	11.76	
775	H	B	0.06	-0.55	8.75	16.85	11.99	14.03	11.49	
776	H	B	0.12	-0.62	7.63	15.75	8.90	13.80	11.43	
777	H	B	0.13	-0.62	7.66	15.49	8.62	13.32	10.85	
778	H	B	0.12	-0.64	8.66	14.56	8.70	12.88	10.45	
779	H	B	0.12	-0.79	8.25	12.73	8.68	12.26	10.92	
780	H	B	0.12	-0.69	9.07	11.89	8.61	11.75	10.32	
781	H	B	0.12	-0.77	8.68	11.45	8.63	11.58	10.09	
782	H	B	0.12	-0.64	8.49	11.09	8.62	11.75	11.00	
783	H	B	0.11	-0.55	8.35	11.14	8.60	11.49	11.51	
784	H	B	0.11	-0.55	8.88	11.66	8.59	10.83	10.50	
785	H	E	0.11	-0.51	8.76	11.40	8.60	11.89	10.09	
786	H	E	0.11	-0.49	8.47	11.10	8.58	12.41	11.47	
787	H	E	0.10	-0.55	8.48	11.31	8.57	12.04	11.91	
788	H	B	0.10	-0.58	8.82	11.56	8.58	12.36	11.42	
789	H	E	0.10	-0.64	8.51	11.12	8.59	13.24	11.68	
790	H	B	0.10	-0.69	8.37	11.12	8.55	13.66	11.88	
791	H	B	0.10	-0.69	8.76	11.55	8.52	13.32	11.17	
792	H	B	0.12	-0.69	8.77	11.46	8.45	13.78	10.44	
793	H	B	0.12	-0.70	8.30	10.99	8.44	14.34	10.36	
794	H	B	0.11	-0.63	8.59	11.35	8.41	13.46	10.17	
795	H	B	0.11	-0.57	8.54	11.33	8.37	13.42	9.90	
796	H	B	0.10	-0.60	8.78	11.40	8.39	13.80	9.84	
797	H	B	0.11	-0.53	8.68	11.34	8.50	13.72	10.13	
798	H	B	0.10	-0.47	8.35	11.27	8.56	13.48	10.36	
799	H	B	0.10	-0.44	8.23	11.00	10.65	13.40	10.47	
800	H	B	0.12	-0.47	9.08	11.74	12.04	13.33	9.98	
801	H	B	0.05	-0.43	11.07	13.90	14.85	14.20	10.34	
802	H	B	0.05	-0.46	11.14	14.79	15.52	13.27	10.41	
803	H	B	0.05	-0.48	10.28	16.04	15.34	13.23	10.04	
804	H	B	0.05	-0.47	9.97	16.12	16.38	13.11	10.53	
805	H	B	0.05	-0.42	10.45	17.34	17.32	13.27	10.33	
806	H	B	0.05	-0.48	9.95	16.47	17.60	13.51	10.10	
807	H	B	0.05	-0.49	10.38	17.28	17.98	13.47	10.14	
808	H	B	0.08	-0.45	11.18	16.79	17.43	13.63	10.46	
809	H	B	0.08	-0.39	11.88	16.00	17.14	13.94	10.88	
810	H	B	0.10	-0.32	11.44	14.42	15.59	14.13	12.13	
811	S	B	0.10	-0.53	10.78	14.21	14.66	14.38	13.90	
812	S	B	0.09	-0.30	10.39	12.43	15.01	14.31	14.36	
813	S	B	0.10	-0.45	10.04	12.41	15.40	14.40	14.01	
814	C	B	0.14	-0.17	9.29	11.46	14.89	13.89	15.02	
815	C	E	0.12	0.21	7.98	11.01	15.23	14.78	16.86	
816	C	E	0.13	0.51	7.07	9.78	15.39	14.09	17.88	
817	C	E	0.18	0.72	5.45	8.59	13.89	12.98	17.02	
818	C	E	0.15	0.73	5.59	8.78	12.63	13.38	16.53	
819	C	E	0.15	0.87	5.37	8.49	12.60	12.45	15.95	
820	C	E	0.15	1.05	5.38	8.69	12.47	13.67	17.15	
821	C	E	0.15	1.35	5.45	8.69	11.66	15.03	18.12	
822	C	E	0.13	1.59	5.50	8.72	9.93	15.31	16.18	
823	C	E	0.13	1.33	5.37	8.60	8.81	15.79	15.34	
824	C	E	0.17	0.98	5.13	8.37	8.37	17.90	16.87	
825	C	E	0.17	1.03	5.20	8.43	8.36	17.92	18.04	
826	C	E	0.18	0.81	4.92	8.30	8.32	18.08	18.19	
827	C	B	0.19	0.41	4.89	8.28	8.27	15.09	17.63	
828	C	E	0.18	0.01	4.86	8.28	8.26	14.25	18.11	
829	C	E	0.17	-0.41	4.95	8.36	8.30	11.25	15.99	
830	C	B	0.16	-0.75	4.97	8.36	8.26	10.20	15.29	
831	C	B	0.15	-1.07	4.99	8.36	8.23	9.58	14.51	
832	S	B	0.15	-1.15	4.70	8.00	7.87	8.29	13.87	
833	S	B	0.14	-1.15	4.70	7.99	7.90	8.87	12.84	
834	S	B	0.14	-1.19	4.72	8.06	7.87	10.07	14.00	
835	C	B	0.15	-0.99	5.13	8.45	8.22	11.86	15.29	
836	C	B	0.16	-0.95	5.13	8.44	8.18	13.77	18.07	
837	C	E	0.16	-0.79	5.11	8.43	8.25	15.47	18.75	
838	C	E	0.16	-0.59	5.21	8.49	8.25	16.13	18.91	
839	H	B	0.16	-0.63	5.15	8.50	8.12	14.65	16.37	
840	H	B	0.16	-0.62	5.05	8.37	8.10	14.38	13.93	
841	H	E	0.16	-0.38	5.10	8.39	8.08	15.83	12.17	
842	H	E	0.15	-0.60	5.13	8.41	8.11	14.12	11.23	
843	H	B	0.15	-0.64	5.04	8.37	8.12	12.90	10.99	
844	H	E	0.17	0.03	4.97	8.32	8.08	14.24	10.44	
845	H	E	0.16	0.25	5.05	8.36	8.09	15.30	9.52	
846	H	E	0.17	0.04	5.08	8.39	8.10	14.10	9.53	
847	H	E	0.17	-0.18	5.05	8.38	8.12	11.72	9.33	
848	H	B	0.17	-0.32	4.95	8.32	8.11	12.46	10.15	
849	H	E	0.17	-0.23	4.97	8.34	8.11	14.00	10.60	
850	H	E	0.17	-0.12	5.04	8.38	8.13	13.41	10.31	
851	C	B	0.18	0.08	5.10	8.47	8.27	11.47	10.22	
852	C	E	0.18	0.48	5.15	8.50	8.26	12.95	11.16	
853	C	E	0.17	1.03	5.02	8.60	8.20	14.35	11.33	
854	C	E	0.17	0.96	5.33	9.06	8.68	12.82	10.76	
855	C	E	0.18	0.58	5.39	9.18	8.83	12.37	10.94	
856	C	E	0.18	0.34	5.12	8.50	8.86	11.53	11.92	
857	C	B	0.17	-0.01	5.09	8.46	8.60	9.74	11.37	
858	S	B	0.18	-0.46	4.57	7.99	7.89	9.48	10.65	
859	S	B	0.19	-0.57	4.54	7.88	7.76	8.36	9.49	
860	S	B	0.19	-0.65	4.53	7.86	7.77	7.86	9.04	
861	S	B	0.18	-0.47	4.59	7.99	7.88	7.93	9.32	
862	S	B	0.18	-0.52	4.69	8.10	7.99	8.90	10.29	
863	C	B	0.18	-0.10	4.85	8.27	8.15	11.17	11.93	
864	C	B	0.18	-0.30	4.81	8.25	8.15	11.16	11.71	
865	C	B	0.18	-0.13	4.82	8.26	8.21	12.70	11.47	
866	C	B	0.18	-0.05	4.82	8.25	8.21	13.11	9.66	
867	C	E	0.19	0.43	4.78	8.21	8.21	13.69	10.84	
868	C	B	0.18	0.59	4.83	8.26	8.24	15.36	10.66	
869	C	B	0.18	0.32	4.81	8.25	8.26	15.99	10.89	
870	C	E	0.18	0.10	4.86	8.27	8.27	15.13	10.24	
871	C	B	0.18	-0.20	4.88	8.28	8.23	15.14	10.02	
872	H	B	0.17	-0.59	4.91	8.29	8.19	14.48	10.14	
873	H	B	0.17	-0.68	4.96	8.31	8.22	14.36	10.11	
874	H	B	0.17	-0.64	4.90	8.28	8.23	14.57	9.04	
875	H	B	0.15	-0.77	4.88	8.27	8.22	13.56	8.92	
876	H	B	0.15	-0.82	4.93	8.31	8.22	12.83	9.18	
877	H	B	0.15	-0.53	4.96	8.32	8.27	12.94	9.85	
878	H	B	0.14	-0.30	4.91	8.29	8.27	13.01	9.44	
879	H	B	0.15	-0.31	4.90	8.29	8.23	12.22	9.16	
880	H	B	0.15	-0.40	4.97	8.33	8.26	11.20	9.45	
881	H	E	0.15	-0.27	4.95	8.31	8.28	12.05	10.55	
882	H	B	0.15	0.09	4.89	8.28	8.26	11.65	10.13	
883	C	B	0.16	-0.04	5.07	8.45	8.38	9.57	9.50	
884	C	B	0.16	-0.10	5.09	8.45	8.36	9.47	10.10	
885	C	B	0.16	-0.45	5.09	8.42	8.29	9.70	10.42	
886	S	B	0.16	-0.55	4.69	8.02	7.87	9.23	10.87	
887	S	B	0.16	-0.63	4.69	8.01	7.81	9.13	11.20	
888	S	B	0.16	-0.74	4.73	8.03	7.81	10.29	11.29	
889	S	B	0.16	-0.90	4.85	8.06	7.86	11.78	12.83	
890	S	B	0.15	-0.79	4.99	8.16	7.93	13.91	13.45	
891	C	B	0.16	-0.70	5.31	8.53	8.18	15.88	14.72	
892	C	E	0.16	-0.43	5.41	8.60	8.22	17.51	15.72	
893	C	E	0.16	-0.34	5.35	8.59	8.24	16.55	14.62	
894	H	B	0.15	-0.78	5.31	8.57	8.28	15.04	12.44	
895	H	B	0.15	-0.50	5.42	8.66	8.34	16.58	12.51	
896	H	B	0.15	-0.43	5.31	8.63	8.23	17.57	12.80	
897	C	B	0.15	-0.29	5.34	8.62	8.35	16.62	13.15	
898	H	E	0.15	-0.31	5.17	8.47	8.23	15.41	12.58	
899	H	B	0.16	-0.35	5.14	8.49	8.23	14.81	11.29	
900	H	B	0.17	-0.21	5.37	8.59	8.24	16.37	12.27	
901	H	E	0.12	-0.10	5.53	8.61	8.50	16.05	12.74	
902	H	B	0.17	0.06	5.26	8.33	8.33	14.75	11.53	
903	H	B	0.18	0.02	5.21	8.38	8.39	15.46	11.29	
904	H	B	0.18	-0.20	5.43	8.62	8.32	16.69	11.94	
905	H	B	0.16	-0.45	5.25	8.50	8.39	15.53	12.26	
906	H	B	0.16	-0.42	5.40	8.61	8.31	15.33	11.54	
907	H	B	0.17	-0.23	5.28	8.48	8.32	17.11	11.62	
908	H	B	0.16	-0.00	5.23	8.45	8.34	17.61	12.90	
909	H	B	0.17	-0.03	5.24	8.48	8.40	16.56	14.25	
910	H	B	0.17	0.16	5.28	8.50	8.40	15.39	14.30	
911	H	B	0.17	0.25	5.23	8.47	8.38	14.09	15.06	
912	H	B	0.17	0.40	5.28	8.51	8.37	13.16	14.11	
913	H	E	0.17	0.82	5.40	8.59	8.42	13.89	14.64	
914	H	E	0.17	0.98	5.50	8.66	8.43	13.99	15.05	
915	C	E	0.18	1.12	5.47	8.62	8.39	13.49	16.15	
916	C	E	0.18	0.92	5.37	8.56	8.37	12.66	15.88	
917	C	B	0.18	0.44	5.24	8.47	8.28	11.52	16.42	
918	S	B	0.18	-0.04	4.95	8.22	8.07	10.99	16.29	
919	S	B	0.16	-0.30	4.81	8.07	7.89	10.78	15.96	
920	S	B	0.15	-0.81	4.84	8.10	7.88	10.68	15.67	
921	S	B	0.15	-1.09	4.90	8.13	7.86	11.62	16.27	
922	S	B	0.15	-1.18	4.88	8.12	7.82	12.71	16.61	
923	S	B	0.15	-1.05	4.97	8.17	7.83	15.20	17.55	
924	S	B	0.15	-0.85	5.11	8.33	7.97	16.03	18.76	
925	C	B	0.15	-0.53	5.45	8.63	8.23	18.27	19.01	
926	C	E	0.17	-0.13	5.50	8.64	8.20	19.50	18.09	
927	C	B	0.19	-0.10	5.50	8.65	8.23	19.33	16.34	
928	C	E	0.19	0.09	5.61	8.73	8.26	21.57	17.10	
929	H	E	0.19	0.32	5.62	8.79	8.33	22.36	18.57	
930	H	E	0.19	0.40	5.60	8.79	8.31	23.37	19.58	
931	H	E	0.20	0.26	5.47	8.69	8.27	21.64	18.77	
932	C	B	0.17	0.35	5.57	8.73	8.34	20.34	16.63	
933	C	E	0.17	0.52	5.56	8.72	8.34	20.81	15.71	
934	H	E	0.16	0.54	5.59	8.74	8.39	20.81	15.54	
935	H	B	0.15	0.61	5.52	8.69	8.39	19.39	14.87	
936	H	B	0.15	0.64	5.49	8.63	8.34	19.64	15.15	
937	H	B	0.15	0.34	5.40	8.57	8.31	19.04	15.10	
938	H	B	0.15	-0.04	5.41	8.59	8.29	16.47	14.89	
939	H	B	0.15	-0.06	5.52	8.65	8.32	16.69	15.46	
940	H	E	0.15	-0.08	5.50	8.63	8.34	17.23	15.30	
941	H	B	0.15	-0.10	5.43	8.60	8.31	16.02	13.99	
942	H	B	0.15	0.11	5.52	8.66	8.31	15.54	13.07	
943	C	E	0.15	0.45	5.75	8.84	8.49	16.20	13.76	
944	C	E	0.17	0.28	5.62	8.73	8.40	15.55	13.39	
945	C	E	0.18	0.07	5.58	8.70	8.34	15.75	12.68	
946	C	B	0.18	-0.29	5.43	8.59	8.27	14.64	11.92	
947	S	B	0.19	-0.20	5.00	8.26	7.94	14.04	11.02	
948	S	B	0.19	-0.17	4.93	8.14	7.80	13.83	11.68	
949	S	B	0.19	-0.01	5.00	8.18	7.81	14.82	13.34	
950	C	B	0.19	0.06	5.38	8.57	8.19	15.19	15.43	
951	C	E	0.19	0.50	5.47	8.63	8.20	16.88	16.42	
952	C	E	0.18	0.85	5.55	8.68	8.21	18.59	18.78	
953	C	E	0.18	1.03	5.58	8.69	8.21	19.38	18.94	
954	C	E	0.18	1.01	5.50	8.72	8.20	19.81	18.78	
955	C	E	0.17	0.57	5.54	8.75	8.21	20.23	18.67	
956	C	E	0.17	0.42	5.49	8.73	8.22	19.24	17.36	
957	C	E	0.17	0.35	5.47	8.67	8.28	17.80	16.11	
958	H	E	0.17	0.02	5.28	8.52	8.15	16.35	15.08	
959	H	B	0.17	-0.39	5.34	8.56	8.19	16.35	15.23	
960	H	B	0.16	-0.55	5.29	8.53	8.18	14.84	13.75	
961	H	B	0.16	-0.45	5.19	8.47	8.17	14.04	12.92	
962	H	E	0.16	0.00	5.30	8.50	8.20	14.64	13.30	
963	H	B	0.16	-0.14	5.32	8.51	8.21	13.74	13.16	
964	H	B	0.15	-0.42	5.25	8.47	8.20	11.58	11.91	
965	H	E	0.15	-0.14	5.20	8.44	8.21	12.07	11.32	
966	H	E	0.17	-0.12	5.25	8.46	8.22	11.93	11.81	
967	H	B	0.16	-0.63	5.20	8.47	8.25	11.47	12.50	
968	H	B	0.16	-0.50	5.13	8.44	8.26	9.64	11.40	
969	C	E	0.16	-0.47	5.24	8.49	8.39	9.74	11.78	
970	C	E	0.16	-0.29	5.25	8.53	8.35	10.29	11.98	
971	C	E	0.16	0.11	5.25	8.52	8.37	11.17	13.53	
972	C	E	0.16	0.32	5.23	8.49	8.36	10.69	14.55	
973	C	E	0.18	0.69	5.30	8.51	8.36	12.21	17.02	
974	C	E	0.15	1.02	5.33	8.52	8.41	12.44	18.93	
975	C	E	0.15	1.11	5.39	8.63	8.46	13.88	21.27	
976	C	E	0.13	0.95	5.57	8.76	8.58	13.99	22.67	
977	C	E	0.13	0.78	5.75	9.04	8.83	16.59	23.71	
978	C	E	0.02	0.75	8.36	11.72	11.72	18.12	24.61	
979	C	E	0.02	0.59	9.53	13.31	13.13	17.18	25.97	
980	C	E	0.02	0.65	9.95	13.59	13.70	18.64	27.34	
981	C	E	0.03	0.92	10.95	14.42	15.01	20.65	28.19	
982	C	E	0.03	0.99	13.27	17.18	16.92	21.66	28.25	
983	C	E	0.02	1.33	14.99	19.25	18.72	22.39	28.58	
984	C	E	0.02	1.62	16.64	21.01	20.26	23.27	29.84	
985	C	E	0.02	0.34	18.53	22.93	22.11	25.00	31.17	
986	C	E	0.02	0.25	19.95	24.75	23.41	25.90	32.38	
987	C	E	0.02	0.29	21.65	26.48	25.25	27.04	33.45	
988	C	E	0.02	0.63	23.24	28.05	26.78	27.82	34.89	
989	C	E	0.02	1.87	24.69	29.67	28.07	28.98	35.35	
990	C	E	0.03	2.64	26.26	31.23	29.50	29.98	36.30	


RES:   Residue number
SS:    Predicted secondary structure: C - random coil; H - alpha-helix; S - beta-strand
SA:    Predicted solvent accessibility at 25% cutoff: E - exposed; B - buried
COV:   Threading alignment coverage defined as the number of threading alignments on the residue divided 
       by the number of total threading programs
BFP:   Predicted normalized B-factor 
RSQ_*: Residue-Specific Quality of models defined as the estimated deviation of the residue on the model
       from the native structure of the protein


You are requested to cite the following article when you use the ResQ prediction results:

     J Yang, Y Wang, Y Zhang. ResQ: An approach to unified estimation of B-factor and residue-specific 
     error in protein structure prediction, Journal of Molecular Biology, 428: 693-701 (2016).
