# Supplementary material for: Variation in selection constraints on teleost TLRs with emphasis on their repertoire in the Walking catfish, Clarias batrachus
Source: Sci Rep. 2020 Dec 7;10:21394. doi: 10.1038/s41598-020-78347-6 (PMC7721727; doi:10.1038/s41598-020-78347-6)
Supplement: Supplementary file 34 — Supplementary Information 34. [file 41598_2020_78347_MOESM34_ESM.zip › T22/struct/S533571_results/model2.pdb]

HEADER protein
METHOD
METHOD    The models are generated by I-TASSER which combines the
METHOD    methods of threading, ab initio modeling and structural
METHOD    refinement. The procedure is fully automated.
METHOD
METHOD    Please cite following articles when you use the I-TASSER server:
METHOD 1. Ambrish Roy, Alper Kucukural, Yang Zhang. I-TASSER: a unified
METHOD    platform for automated protein structure and function prediction.
METHOD    Nature Protocols, vol 5, 725-738 (2010). 
METHOD 2. Yang Zhang. I-TASSER server for protein 3D structure prediction. 
METHOD    BMC Bioinformatics, 9:40 (2008).
METHOD
MODEL  2
REMARK PARENT 4z0c_A 3j0a 3j0a_A 
ATOM      1  N   MET A   1      90.371  80.710  84.651  1.00 34.25              
ATOM      2  CA  MET A   1      91.669  80.405  85.251  1.00 34.25              
ATOM      3  HA  MET A   1      91.769  79.328  85.318  1.00 34.25              
ATOM      4  CB  MET A   1      92.805  80.931  84.356  1.00 34.25              
ATOM      5  HB1 MET A   1      93.595  81.367  84.966  1.00 34.25              
ATOM      6  HB2 MET A   1      92.444  81.718  83.697  1.00 34.25              
ATOM      7  CG  MET A   1      93.415  79.793  83.530  1.00 34.25              
ATOM      8  HG1 MET A   1      92.668  79.431  82.824  1.00 34.25              
ATOM      9  HG2 MET A   1      93.669  78.975  84.205  1.00 34.25              
ATOM     10  SD  MET A   1      94.912  80.261  82.621  1.00 34.25              
ATOM     11  CE  MET A   1      95.370  78.639  81.960  1.00 34.25              
ATOM     12  HE1 MET A   1      95.629  77.971  82.782  1.00 34.25              
ATOM     13  HE2 MET A   1      94.533  78.223  81.399  1.00 34.25              
ATOM     14  HE3 MET A   1      96.231  78.746  81.301  1.00 34.25              
ATOM     15  C   MET A   1      91.775  80.984  86.699  1.00 34.25              
ATOM     16  O   MET A   1      92.802  80.931  87.368  1.00 34.25              
ATOM     17  N   ILE A   2      90.644  81.317  87.314  1.00 33.21              
ATOM     18  H   ILE A   2      89.847  81.476  86.718  1.00 33.21              
ATOM     19  CA  ILE A   2      90.380  80.777  88.675  1.00 33.21              
ATOM     20  HA  ILE A   2      91.293  80.873  89.238  1.00 33.21              
ATOM     21  CB  ILE A   2      89.387  81.670  89.461  1.00 33.21              
ATOM     22  HB  ILE A   2      89.998  82.503  89.812  1.00 33.21              
ATOM     23  CG2 ILE A   2      88.330  82.313  88.565  1.00 33.21              
ATOM     24 1HG2 ILE A   2      87.632  82.876  89.184  1.00 33.21              
ATOM     25 2HG2 ILE A   2      88.791  83.021  87.875  1.00 33.21              
ATOM     26 3HG2 ILE A   2      87.835  81.524  88.013  1.00 33.21              
ATOM     27  CG1 ILE A   2      88.767  81.053  90.741  1.00 33.21              
ATOM     28 1HG1 ILE A   2      88.531  81.866  91.429  1.00 33.21              
ATOM     29 2HG1 ILE A   2      89.511  80.438  91.236  1.00 33.21              
ATOM     30  CD1 ILE A   2      87.496  80.212  90.573  1.00 33.21              
ATOM     31  HD1 ILE A   2      86.631  80.868  90.514  1.00 33.21              
ATOM     32  HD2 ILE A   2      87.548  79.594  89.678  1.00 33.21              
ATOM     33  HD3 ILE A   2      87.374  79.567  91.444  1.00 33.21              
ATOM     34  C   ILE A   2      90.120  79.238  88.567  1.00 33.21              
ATOM     35  O   ILE A   2      89.927  78.564  89.557  1.00 33.21              
ATOM     36  N   PHE A   3      90.321  78.603  87.401  1.00 32.69              
ATOM     37  H   PHE A   3      90.322  79.164  86.560  1.00 32.69              
ATOM     38  CA  PHE A   3      90.973  77.281  87.279  1.00 32.69              
ATOM     39  HA  PHE A   3      90.898  76.765  88.225  1.00 32.69              
ATOM     40  CB  PHE A   3      90.249  76.418  86.219  1.00 32.69              
ATOM     41  HB1 PHE A   3      89.182  76.462  86.421  1.00 32.69              
ATOM     42  HB2 PHE A   3      90.531  75.389  86.427  1.00 32.69              
ATOM     43  CG  PHE A   3      90.512  76.697  84.732  1.00 32.69              
ATOM     44  CD1 PHE A   3      91.402  75.897  83.981  1.00 32.69              
ATOM     45  HD1 PHE A   3      91.956  75.116  84.468  1.00 32.69              
ATOM     46  CE1 PHE A   3      91.642  76.141  82.616  1.00 32.69              
ATOM     47  HE1 PHE A   3      92.328  75.513  82.068  1.00 32.69              
ATOM     48  CZ  PHE A   3      91.009  77.218  81.979  1.00 32.69              
ATOM     49  HZ  PHE A   3      91.200  77.423  80.935  1.00 32.69              
ATOM     50  CE2 PHE A   3      90.142  78.035  82.718  1.00 32.69              
ATOM     51  HE2 PHE A   3      89.681  78.893  82.263  1.00 32.69              
ATOM     52  CD2 PHE A   3      89.880  77.759  84.070  1.00 32.69              
ATOM     53  HD2 PHE A   3      89.211  78.407  84.599  1.00 32.69              
ATOM     54  C   PHE A   3      92.479  77.387  86.958  1.00 32.69              
ATOM     55  O   PHE A   3      93.063  76.716  86.118  1.00 32.69              
ATOM     56  N   LEU A   4      93.125  78.332  87.608  1.00 32.65              
ATOM     57  H   LEU A   4      92.538  79.099  87.893  1.00 32.65              
ATOM     58  CA  LEU A   4      94.349  78.203  88.370  1.00 32.65              
ATOM     59  HA  LEU A   4      94.492  77.201  88.702  1.00 32.65              
ATOM     60  CB  LEU A   4      95.604  78.447  87.503  1.00 32.65              
ATOM     61  HB1 LEU A   4      95.640  77.608  86.812  1.00 32.65              
ATOM     62  HB2 LEU A   4      96.480  78.350  88.146  1.00 32.65              
ATOM     63  CG  LEU A   4      95.720  79.735  86.682  1.00 32.65              
ATOM     64  HG  LEU A   4      94.810  79.896  86.117  1.00 32.65              
ATOM     65  CD1 LEU A   4      96.032  80.971  87.523  1.00 32.65              
ATOM     66 1HD1 LEU A   4      96.150  81.839  86.876  1.00 32.65              
ATOM     67 2HD1 LEU A   4      95.209  81.174  88.204  1.00 32.65              
ATOM     68 3HD1 LEU A   4      96.942  80.813  88.100  1.00 32.65              
ATOM     69  CD2 LEU A   4      96.866  79.577  85.676  1.00 32.65              
ATOM     70 1HD2 LEU A   4      96.966  80.486  85.084  1.00 32.65              
ATOM     71 2HD2 LEU A   4      97.797  79.379  86.207  1.00 32.65              
ATOM     72 3HD2 LEU A   4      96.644  78.747  85.005  1.00 32.65              
ATOM     73  C   LEU A   4      94.224  79.045  89.643  1.00 32.65              
ATOM     74  O   LEU A   4      95.172  79.498  90.268  1.00 32.65              
ATOM     75  N   THR A   5      92.952  79.209  90.031  1.00 33.39              
ATOM     76  H   THR A   5      92.236  78.897  89.401  1.00 33.39              
ATOM     77  CA  THR A   5      92.590  79.600  91.386  1.00 33.39              
ATOM     78  HA  THR A   5      93.473  79.379  91.978  1.00 33.39              
ATOM     79  CB  THR A   5      92.440  81.130  91.567  1.00 33.39              
ATOM     80  HB  THR A   5      91.394  81.415  91.513  1.00 33.39              
ATOM     81  CG2 THR A   5      93.021  81.638  92.889  1.00 33.39              
ATOM     82 1HG2 THR A   5      92.900  82.721  92.942  1.00 33.39              
ATOM     83 2HG2 THR A   5      92.496  81.194  93.733  1.00 33.39              
ATOM     84 3HG2 THR A   5      94.081  81.393  92.955  1.00 33.39              
ATOM     85  OG1 THR A   5      93.146  81.848  90.584  1.00 33.39              
ATOM     86  HG1 THR A   5      94.004  81.419  90.471  1.00 33.39              
ATOM     87  C   THR A   5      91.510  78.797  92.126  1.00 33.39              
ATOM     88  O   THR A   5      91.059  79.221  93.186  1.00 33.39              
ATOM     89  N   GLY A   6      91.166  77.586  91.671  1.00 33.56              
ATOM     90  H   GLY A   6      91.443  77.335  90.735  1.00 33.56              
ATOM     91  CA  GLY A   6      90.439  76.612  92.487  1.00 33.56              
ATOM     92  HA1 GLY A   6      89.526  77.071  92.859  1.00 33.56              
ATOM     93  HA2 GLY A   6      90.166  75.721  91.960  1.00 33.56              
ATOM     94  C   GLY A   6      91.391  76.314  93.730  1.00 33.56              
ATOM     95  O   GLY A   6      90.837  75.979  94.772  1.00 33.56              
ATOM     96  N   LEU A   7      92.770  76.386  93.829  1.00 32.63              
ATOM     97  H   LEU A   7      93.011  76.276  94.802  1.00 32.63              
ATOM     98  CA  LEU A   7      94.031  76.582  92.983  1.00 32.63              
ATOM     99  HA  LEU A   7      94.069  77.629  92.713  1.00 32.63              
ATOM    100  CB  LEU A   7      95.238  76.416  93.923  1.00 32.63              
ATOM    101  HB1 LEU A   7      96.114  76.213  93.338  1.00 32.63              
ATOM    102  HB2 LEU A   7      95.059  75.586  94.597  1.00 32.63              
ATOM    103  CG  LEU A   7      95.602  77.641  94.786  1.00 32.63              
ATOM    104  HG  LEU A   7      96.005  78.420  94.138  1.00 32.63              
ATOM    105  CD1 LEU A   7      94.448  78.234  95.601  1.00 32.63              
ATOM    106 1HD1 LEU A   7      93.993  77.467  96.228  1.00 32.63              
ATOM    107 2HD1 LEU A   7      94.826  79.033  96.238  1.00 32.63              
ATOM    108 3HD1 LEU A   7      93.698  78.664  94.938  1.00 32.63              
ATOM    109  CD2 LEU A   7      96.680  77.211  95.781  1.00 32.63              
ATOM    110 1HD2 LEU A   7      96.276  76.492  96.494  1.00 32.63              
ATOM    111 2HD2 LEU A   7      97.517  76.750  95.255  1.00 32.63              
ATOM    112 3HD2 LEU A   7      97.048  78.081  96.322  1.00 32.63              
ATOM    113  C   LEU A   7      93.888  75.891  91.643  1.00 32.63              
ATOM    114  O   LEU A   7      94.550  76.308  90.727  1.00 32.63              
ATOM    115  N   ALA A   8      92.940  74.957  91.506  1.00 32.96              
ATOM    116  H   ALA A   8      92.393  74.758  92.336  1.00 32.96              
ATOM    117  CA  ALA A   8      92.475  74.241  90.316  1.00 32.96              
ATOM    118  HA  ALA A   8      92.387  73.249  90.635  1.00 32.96              
ATOM    119  CB  ALA A   8      91.042  74.640  89.928  1.00 32.96              
ATOM    120  HB1 ALA A   8      90.932  75.714  89.954  1.00 32.96              
ATOM    121  HB2 ALA A   8      90.814  74.318  88.911  1.00 32.96              
ATOM    122  HB3 ALA A   8      90.320  74.169  90.591  1.00 32.96              
ATOM    123  C   ALA A   8      93.299  74.301  89.038  1.00 32.96              
ATOM    124  O   ALA A   8      93.421  75.338  88.451  1.00 32.96              
ATOM    125  N   GLN A   9      93.838  73.191  88.587  1.00 32.05              
ATOM    126  H   GLN A   9      93.342  72.329  88.766  1.00 32.05              
ATOM    127  CA  GLN A   9      95.217  73.066  88.173  1.00 32.05              
ATOM    128  HA  GLN A   9      95.409  72.007  88.311  1.00 32.05              
ATOM    129  CB  GLN A   9      95.405  73.247  86.650  1.00 32.05              
ATOM    130  HB1 GLN A   9      94.515  72.871  86.147  1.00 32.05              
ATOM    131  HB2 GLN A   9      96.236  72.616  86.337  1.00 32.05              
ATOM    132  CG  GLN A   9      95.704  74.659  86.140  1.00 32.05              
ATOM    133  HG1 GLN A   9      96.733  74.927  86.375  1.00 32.05              
ATOM    134  HG2 GLN A   9      95.058  75.365  86.643  1.00 32.05              
ATOM    135  CD  GLN A   9      95.504  74.763  84.630  1.00 32.05              
ATOM    136  OE1 GLN A   9      96.004  73.971  83.842  1.00 32.05              
ATOM    137  NE2 GLN A   9      94.756  75.733  84.157  1.00 32.05              
ATOM    138 1HE2 GLN A   9      94.204  76.274  84.821  1.00 32.05              
ATOM    139 2HE2 GLN A   9      94.590  75.763  83.175  1.00 32.05              
ATOM    140  C   GLN A   9      96.275  73.713  89.076  1.00 32.05              
ATOM    141  O   GLN A   9      97.434  73.825  88.686  1.00 32.05              
ATOM    142  N   PHE A  10      95.891  73.948  90.335  1.00 30.32              
ATOM    143  H   PHE A  10      94.924  73.793  90.543  1.00 30.32              
ATOM    144  CA  PHE A  10      96.769  74.150  91.471  1.00 30.32              
ATOM    145  HA  PHE A  10      97.580  73.462  91.308  1.00 30.32              
ATOM    146  CB  PHE A  10      97.510  75.519  91.338  1.00 30.32              
ATOM    147  HB1 PHE A  10      96.802  76.323  91.246  1.00 30.32              
ATOM    148  HB2 PHE A  10      98.046  75.523  90.392  1.00 30.32              
ATOM    149  CG  PHE A  10      98.542  75.956  92.370  1.00 30.32              
ATOM    150  CD1 PHE A  10      98.641  77.328  92.690  1.00 30.32              
ATOM    151  HD1 PHE A  10      97.969  78.033  92.223  1.00 30.32              
ATOM    152  CE1 PHE A  10      99.611  77.782  93.600  1.00 30.32              
ATOM    153  HE1 PHE A  10      99.668  78.834  93.836  1.00 30.32              
ATOM    154  CZ  PHE A  10     100.498  76.867  94.195  1.00 30.32              
ATOM    155  HZ  PHE A  10     101.240  77.220  94.898  1.00 30.32              
ATOM    156  CE2 PHE A  10     100.418  75.504  93.865  1.00 30.32              
ATOM    157  HE2 PHE A  10     101.102  74.802  94.320  1.00 30.32              
ATOM    158  CD2 PHE A  10      99.454  75.055  92.947  1.00 30.32              
ATOM    159  HD2 PHE A  10      99.413  74.006  92.698  1.00 30.32              
ATOM    160  C   PHE A  10      96.338  73.690  92.904  1.00 30.32              
ATOM    161  O   PHE A  10      97.166  73.301  93.703  1.00 30.32              
ATOM    162  N   GLN A  11      95.048  73.502  93.167  1.00 28.59              
ATOM    163  H   GLN A  11      94.414  73.959  92.534  1.00 28.59              
ATOM    164  CA  GLN A  11      94.536  72.186  93.594  1.00 28.59              
ATOM    165  HA  GLN A  11      95.360  71.672  94.116  1.00 28.59              
ATOM    166  CB  GLN A  11      93.425  72.430  94.598  1.00 28.59              
ATOM    167  HB1 GLN A  11      92.919  71.514  94.836  1.00 28.59              
ATOM    168  HB2 GLN A  11      92.760  73.202  94.244  1.00 28.59              
ATOM    169  CG  GLN A  11      94.050  72.916  95.928  1.00 28.59              
ATOM    170  HG1 GLN A  11      94.709  73.761  95.750  1.00 28.59              
ATOM    171  HG2 GLN A  11      94.645  72.110  96.354  1.00 28.59              
ATOM    172  CD  GLN A  11      93.052  73.360  96.991  1.00 28.59              
ATOM    173  OE1 GLN A  11      93.124  72.953  98.137  1.00 28.59              
ATOM    174  NE2 GLN A  11      92.114  74.232  96.708  1.00 28.59              
ATOM    175 1HE2 GLN A  11      91.878  74.500  95.764  1.00 28.59              
ATOM    176 2HE2 GLN A  11      91.487  74.443  97.461  1.00 28.59              
ATOM    177  C   GLN A  11      94.564  71.511  92.218  1.00 28.59              
ATOM    178  O   GLN A  11      94.065  72.118  91.311  1.00 28.59              
ATOM    179  N   MET A  12      95.377  70.491  91.915  1.00 27.49              
ATOM    180  H   MET A  12      95.782  70.035  92.712  1.00 27.49              
ATOM    181  CA  MET A  12      96.253  70.629  90.768  1.00 27.49              
ATOM    182  HA  MET A  12      96.061  71.532  90.185  1.00 27.49              
ATOM    183  CB  MET A  12      97.662  70.775  91.411  1.00 27.49              
ATOM    184  HB1 MET A  12      97.993  69.837  91.855  1.00 27.49              
ATOM    185  HB2 MET A  12      97.599  71.437  92.265  1.00 27.49              
ATOM    186  CG  MET A  12      98.874  71.304  90.603  1.00 27.49              
ATOM    187  HG1 MET A  12      98.587  72.204  90.071  1.00 27.49              
ATOM    188  HG2 MET A  12      99.208  70.582  89.867  1.00 27.49              
ATOM    189  SD  MET A  12     100.318  71.654  91.627  1.00 27.49              
ATOM    190  CE  MET A  12     101.230  72.722  90.481  1.00 27.49              
ATOM    191  HE1 MET A  12     102.149  73.065  90.955  1.00 27.49              
ATOM    192  HE2 MET A  12     101.474  72.166  89.576  1.00 27.49              
ATOM    193  HE3 MET A  12     100.617  73.586  90.220  1.00 27.49              
ATOM    194  C   MET A  12      96.383  69.537  89.597  1.00 27.49              
ATOM    195  O   MET A  12      97.469  69.394  89.061  1.00 27.49              
ATOM    196  N   PHE A  13      95.465  68.684  89.178  1.00 25.92              
ATOM    197  H   PHE A  13      95.828  67.747  89.147  1.00 25.92              
ATOM    198  CA  PHE A  13      94.775  68.976  87.872  1.00 25.92              
ATOM    199  HA  PHE A  13      94.428  68.092  87.458  1.00 25.92              
ATOM    200  CB  PHE A  13      95.660  69.603  86.742  1.00 25.92              
ATOM    201  HB1 PHE A  13      96.311  70.381  87.122  1.00 25.92              
ATOM    202  HB2 PHE A  13      95.000  70.106  86.033  1.00 25.92              
ATOM    203  CG  PHE A  13      96.491  68.654  85.882  1.00 25.92              
ATOM    204  CD1 PHE A  13      97.288  67.641  86.450  1.00 25.92              
ATOM    205  HD1 PHE A  13      97.331  67.502  87.514  1.00 25.92              
ATOM    206  CE1 PHE A  13      98.069  66.804  85.632  1.00 25.92              
ATOM    207  HE1 PHE A  13      98.681  66.030  86.074  1.00 25.92              
ATOM    208  CZ  PHE A  13      98.058  66.974  84.237  1.00 25.92              
ATOM    209  HZ  PHE A  13      98.657  66.325  83.613  1.00 25.92              
ATOM    210  CE2 PHE A  13      97.273  67.985  83.662  1.00 25.92              
ATOM    211  HE2 PHE A  13      97.272  68.121  82.589  1.00 25.92              
ATOM    212  CD2 PHE A  13      96.496  68.823  84.482  1.00 25.92              
ATOM    213  HD2 PHE A  13      95.910  69.605  84.021  1.00 25.92              
ATOM    214  C   PHE A  13      93.522  69.738  88.186  1.00 25.92              
ATOM    215  O   PHE A  13      93.211  70.710  87.512  1.00 25.92              
ATOM    216  N   SER A  14      92.858  69.272  89.254  1.00 25.49              
ATOM    217  H   SER A  14      93.019  68.298  89.413  1.00 25.49              
ATOM    218  CA  SER A  14      92.424  69.968  90.470  1.00 25.49              
ATOM    219  HA  SER A  14      93.290  70.165  90.954  1.00 25.49              
ATOM    220  CB  SER A  14      91.501  71.191  90.244  1.00 25.49              
ATOM    221  HB1 SER A  14      91.835  71.964  90.896  1.00 25.49              
ATOM    222  HB2 SER A  14      90.511  70.974  90.606  1.00 25.49              
ATOM    223  OG  SER A  14      91.352  71.790  89.001  1.00 25.49              
ATOM    224  HG  SER A  14      90.752  72.542  89.047  1.00 25.49              
ATOM    225  C   SER A  14      91.689  69.024  91.311  1.00 25.49              
ATOM    226  O   SER A  14      90.590  68.656  90.957  1.00 25.49              
ATOM    227  N   SER A  15      92.350  68.694  92.415  1.00 24.82              
ATOM    228  H   SER A  15      92.828  69.518  92.740  1.00 24.82              
ATOM    229  CA  SER A  15      92.949  67.490  93.058  1.00 24.82              
ATOM    230  HA  SER A  15      92.349  66.860  93.691  1.00 24.82              
ATOM    231  CB  SER A  15      93.039  66.781  91.723  1.00 24.82              
ATOM    232  HB1 SER A  15      93.458  67.368  90.909  1.00 24.82              
ATOM    233  HB2 SER A  15      93.448  65.850  91.699  1.00 24.82              
ATOM    234  OG  SER A  15      91.783  66.291  91.496  1.00 24.82              
ATOM    235  HG  SER A  15      91.799  65.460  90.991  1.00 24.82              
ATOM    236  C   SER A  15      93.974  68.245  93.936  1.00 24.82              
ATOM    237  O   SER A  15      93.866  69.453  94.047  1.00 24.82              
ATOM    238  N   CYS A  16      94.904  67.739  94.710  1.00 24.53              
ATOM    239  H   CYS A  16      95.008  66.758  94.903  1.00 24.53              
ATOM    240  CA  CYS A  16      95.980  68.630  95.135  1.00 24.53              
ATOM    241  HA  CYS A  16      95.899  69.574  94.608  1.00 24.53              
ATOM    242  CB  CYS A  16      96.161  69.227  96.556  1.00 24.53              
ATOM    243  HB1 CYS A  16      96.579  68.515  97.271  1.00 24.53              
ATOM    244  HB2 CYS A  16      95.224  69.618  96.907  1.00 24.53              
ATOM    245  SG  CYS A  16      97.284  70.648  96.472  1.00 24.53              
ATOM    246  HG  CYS A  16      98.383  69.936  96.169  1.00 24.53              
ATOM    247  C   CYS A  16      97.244  68.157  94.359  1.00 24.53              
ATOM    248  O   CYS A  16      98.344  68.254  94.897  1.00 24.53              
ATOM    249  N   ALA A  17      97.283  67.590  93.109  1.00 23.87              
ATOM    250  H   ALA A  17      98.279  67.394  92.950  1.00 23.87              
ATOM    251  CA  ALA A  17      96.467  67.173  91.897  1.00 23.87              
ATOM    252  HA  ALA A  17      95.815  68.006  91.618  1.00 23.87              
ATOM    253  CB  ALA A  17      97.627  67.058  90.862  1.00 23.87              
ATOM    254  HB1 ALA A  17      98.363  66.305  91.124  1.00 23.87              
ATOM    255  HB2 ALA A  17      97.300  66.846  89.846  1.00 23.87              
ATOM    256  HB3 ALA A  17      98.253  67.949  90.815  1.00 23.87              
ATOM    257  C   ALA A  17      95.656  65.959  91.972  1.00 23.87              
ATOM    258  O   ALA A  17      95.391  65.645  90.819  1.00 23.87              
ATOM    259  N   SER A  18      95.153  65.337  93.076  1.00 23.92              
ATOM    260  H   SER A  18      95.437  65.731  93.950  1.00 23.92              
ATOM    261  CA  SER A  18      94.309  64.097  93.041  1.00 23.92              
ATOM    262  HA  SER A  18      94.548  63.639  92.160  1.00 23.92              
ATOM    263  CB  SER A  18      94.629  63.065  94.118  1.00 23.92              
ATOM    264  HB1 SER A  18      95.654  62.787  94.073  1.00 23.92              
ATOM    265  HB2 SER A  18      94.441  63.537  95.049  1.00 23.92              
ATOM    266  OG  SER A  18      93.919  61.861  94.102  1.00 23.92              
ATOM    267  HG  SER A  18      94.454  61.263  93.561  1.00 23.92              
ATOM    268  C   SER A  18      92.807  64.087  92.938  1.00 23.92              
ATOM    269  O   SER A  18      92.347  63.766  91.843  1.00 23.92              
ATOM    270  N   GLN A  19      92.068  64.372  93.981  1.00 24.66              
ATOM    271  H   GLN A  19      92.448  64.471  94.907  1.00 24.66              
ATOM    272  CA  GLN A  19      90.772  63.746  93.900  1.00 24.66              
ATOM    273  HA  GLN A  19      90.846  62.944  93.153  1.00 24.66              
ATOM    274  CB  GLN A  19      90.499  62.754  95.041  1.00 24.66              
ATOM    275  HB1 GLN A  19      90.441  63.295  95.956  1.00 24.66              
ATOM    276  HB2 GLN A  19      91.351  62.080  95.136  1.00 24.66              
ATOM    277  CG  GLN A  19      89.245  61.867  94.892  1.00 24.66              
ATOM    278  HG1 GLN A  19      88.369  62.493  94.724  1.00 24.66              
ATOM    279  HG2 GLN A  19      89.087  61.348  95.837  1.00 24.66              
ATOM    280  CD  GLN A  19      89.387  60.819  93.793  1.00 24.66              
ATOM    281  OE1 GLN A  19      89.984  59.764  93.966  1.00 24.66              
ATOM    282  NE2 GLN A  19      88.894  61.074  92.599  1.00 24.66              
ATOM    283 1HE2 GLN A  19      88.898  60.358  91.901  1.00 24.66              
ATOM    284 2HE2 GLN A  19      88.465  61.978  92.411  1.00 24.66              
ATOM    285  C   GLN A  19      89.603  64.499  93.302  1.00 24.66              
ATOM    286  O   GLN A  19      88.877  63.948  92.488  1.00 24.66              
ATOM    287  N   LEU A  20      89.565  65.751  93.646  1.00 24.38              
ATOM    288  H   LEU A  20      90.098  65.982  94.468  1.00 24.38              
ATOM    289  CA  LEU A  20      89.315  66.969  92.898  1.00 24.38              
ATOM    290  HA  LEU A  20      89.688  66.890  91.908  1.00 24.38              
ATOM    291  CB  LEU A  20      87.799  67.297  92.750  1.00 24.38              
ATOM    292  HB1 LEU A  20      87.519  68.008  93.519  1.00 24.38              
ATOM    293  HB2 LEU A  20      87.692  67.844  91.821  1.00 24.38              
ATOM    294  CG  LEU A  20      86.690  66.217  92.731  1.00 24.38              
ATOM    295  HG  LEU A  20      86.889  65.446  93.474  1.00 24.38              
ATOM    296  CD1 LEU A  20      85.320  66.834  93.051  1.00 24.38              
ATOM    297 1HD1 LEU A  20      84.558  66.055  93.041  1.00 24.38              
ATOM    298 2HD1 LEU A  20      85.335  67.285  94.040  1.00 24.38              
ATOM    299 3HD1 LEU A  20      85.070  67.594  92.314  1.00 24.38              
ATOM    300  CD2 LEU A  20      86.508  65.581  91.354  1.00 24.38              
ATOM    301 1HD2 LEU A  20      87.446  65.154  91.033  1.00 24.38              
ATOM    302 2HD2 LEU A  20      85.761  64.790  91.401  1.00 24.38              
ATOM    303 3HD2 LEU A  20      86.203  66.331  90.623  1.00 24.38              
ATOM    304  C   LEU A  20      89.975  68.058  93.726  1.00 24.38              
ATOM    305  O   LEU A  20      90.718  67.732  94.612  1.00 24.38              
ATOM    306  N   ASN A  21      89.814  69.339  93.524  1.00 23.98              
ATOM    307  H   ASN A  21      89.100  69.656  92.879  1.00 23.98              
ATOM    308  CA  ASN A  21      90.789  70.276  94.059  1.00 23.98              
ATOM    309  HA  ASN A  21      91.799  69.889  94.265  1.00 23.98              
ATOM    310  CB  ASN A  21      90.768  71.447  93.096  1.00 23.98              
ATOM    311  HB1 ASN A  21      90.171  71.165  92.250  1.00 23.98              
ATOM    312  HB2 ASN A  21      91.789  71.593  92.786  1.00 23.98              
ATOM    313  CG  ASN A  21      90.209  72.790  93.434  1.00 23.98              
ATOM    314  OD1 ASN A  21      90.830  73.742  93.037  1.00 23.98              
ATOM    315  ND2 ASN A  21      89.031  72.955  93.975  1.00 23.98              
ATOM    316 1HD2 ASN A  21      88.461  72.166  94.259  1.00 23.98              
ATOM    317 2HD2 ASN A  21      88.775  73.897  94.211  1.00 23.98              
ATOM    318  C   ASN A  21      90.337  70.630  95.517  1.00 23.98              
ATOM    319  O   ASN A  21      90.793  71.653  95.978  1.00 23.98              
ATOM    320  N   ASN A  22      89.565  69.909  96.371  1.00 24.09              
ATOM    321  H   ASN A  22      89.783  70.253  97.303  1.00 24.09              
ATOM    322  CA  ASN A  22      88.413  68.949  96.453  1.00 24.09              
ATOM    323  HA  ASN A  22      88.520  68.757  97.522  1.00 24.09              
ATOM    324  CB  ASN A  22      87.077  69.732  96.490  1.00 24.09              
ATOM    325  HB1 ASN A  22      87.189  70.619  97.114  1.00 24.09              
ATOM    326  HB2 ASN A  22      86.298  69.125  96.951  1.00 24.09              
ATOM    327  CG  ASN A  22      86.584  70.203  95.139  1.00 24.09              
ATOM    328  OD1 ASN A  22      87.367  70.681  94.343  1.00 24.09              
ATOM    329  ND2 ASN A  22      85.306  70.136  94.845  1.00 24.09              
ATOM    330 1HD2 ASN A  22      84.651  69.716  95.477  1.00 24.09              
ATOM    331 2HD2 ASN A  22      85.039  70.478  93.931  1.00 24.09              
ATOM    332  C   ASN A  22      88.249  67.410  96.138  1.00 24.09              
ATOM    333  O   ASN A  22      87.151  67.062  95.751  1.00 24.09              
ATOM    334  N   SER A  23      89.077  66.354  96.291  1.00 23.73              
ATOM    335  H   SER A  23      88.518  65.553  96.037  1.00 23.73              
ATOM    336  CA  SER A  23      90.380  65.914  96.867  1.00 23.73              
ATOM    337  HA  SER A  23      91.013  65.484  96.115  1.00 23.73              
ATOM    338  CB  SER A  23      89.945  64.865  97.930  1.00 23.73              
ATOM    339  HB1 SER A  23      89.545  65.353  98.823  1.00 23.73              
ATOM    340  HB2 SER A  23      90.773  64.230  98.246  1.00 23.73              
ATOM    341  OG  SER A  23      88.866  64.024  97.510  1.00 23.73              
ATOM    342  HG  SER A  23      88.344  63.778  98.283  1.00 23.73              
ATOM    343  C   SER A  23      91.120  66.983  97.671  1.00 23.73              
ATOM    344  O   SER A  23      91.460  66.811  98.838  1.00 23.73              
ATOM    345  N   SER A  24      91.521  68.038  96.972  1.00 22.71              
ATOM    346  H   SER A  24      90.993  68.187  96.133  1.00 22.71              
ATOM    347  CA  SER A  24      92.836  68.632  96.998  1.00 22.71              
ATOM    348  HA  SER A  24      93.077  69.148  96.083  1.00 22.71              
ATOM    349  CB  SER A  24      92.861  69.647  98.177  1.00 22.71              
ATOM    350  HB1 SER A  24      93.722  70.317  98.129  1.00 22.71              
ATOM    351  HB2 SER A  24      92.902  69.149  99.152  1.00 22.71              
ATOM    352  OG  SER A  24      91.716  70.486  98.302  1.00 22.71              
ATOM    353  HG  SER A  24      92.028  71.393  98.470  1.00 22.71              
ATOM    354  C   SER A  24      93.824  67.511  97.393  1.00 22.71              
ATOM    355  O   SER A  24      94.602  67.657  98.314  1.00 22.71              
ATOM    356  N   THR A  25      93.695  66.328  96.756  1.00 22.64              
ATOM    357  H   THR A  25      92.887  66.166  96.184  1.00 22.64              
ATOM    358  CA  THR A  25      94.585  65.221  97.068  1.00 22.64              
ATOM    359  HA  THR A  25      94.891  65.439  98.091  1.00 22.64              
ATOM    360  CB  THR A  25      93.948  63.864  97.403  1.00 22.64              
ATOM    361  HB  THR A  25      94.629  63.052  97.149  1.00 22.64              
ATOM    362  CG2 THR A  25      93.540  63.711  98.868  1.00 22.64              
ATOM    363 1HG2 THR A  25      93.018  62.767  99.018  1.00 22.64              
ATOM    364 2HG2 THR A  25      94.432  63.718  99.495  1.00 22.64              
ATOM    365 3HG2 THR A  25      92.903  64.543  99.170  1.00 22.64              
ATOM    366  OG1 THR A  25      92.776  63.748  96.667  1.00 22.64              
ATOM    367  HG1 THR A  25      92.310  62.990  97.042  1.00 22.64              
ATOM    368  C   THR A  25      95.985  65.307  96.512  1.00 22.64              
ATOM    369  O   THR A  25      96.559  66.354  96.633  1.00 22.64              
ATOM    370  N   ASN A  26      96.553  64.354  95.784  1.00 22.44              
ATOM    371  H   ASN A  26      96.234  63.395  95.796  1.00 22.44              
ATOM    372  CA  ASN A  26      97.476  64.782  94.733  1.00 22.44              
ATOM    373  HA  ASN A  26      97.144  65.706  94.328  1.00 22.44              
ATOM    374  CB  ASN A  26      98.866  65.001  95.423  1.00 22.44              
ATOM    375  HB1 ASN A  26      99.263  64.045  95.761  1.00 22.44              
ATOM    376  HB2 ASN A  26      98.794  65.626  96.307  1.00 22.44              
ATOM    377  CG  ASN A  26      99.931  65.660  94.552  1.00 22.44              
ATOM    378  OD1 ASN A  26      99.686  66.047  93.417  1.00 22.44              
ATOM    379  ND2 ASN A  26     101.138  65.803  95.041  1.00 22.44              
ATOM    380 1HD2 ASN A  26     101.807  66.269  94.455  1.00 22.44              
ATOM    381 2HD2 ASN A  26     101.356  65.508  95.976  1.00 22.44              
ATOM    382  C   ASN A  26      97.757  63.743  93.633  1.00 22.44              
ATOM    383  O   ASN A  26      97.893  62.560  93.922  1.00 22.44              
ATOM    384  N   LEU A  27      97.831  64.251  92.410  1.00 21.61              
ATOM    385  H   LEU A  27      98.199  65.196  92.383  1.00 21.61              
ATOM    386  CA  LEU A  27      97.428  63.748  91.104  1.00 21.61              
ATOM    387  HA  LEU A  27      97.194  64.506  90.346  1.00 21.61              
ATOM    388  CB  LEU A  27      98.716  63.205  90.436  1.00 21.61              
ATOM    389  HB1 LEU A  27      99.033  62.311  90.974  1.00 21.61              
ATOM    390  HB2 LEU A  27      99.475  63.972  90.614  1.00 21.61              
ATOM    391  CG  LEU A  27      98.584  62.935  88.930  1.00 21.61              
ATOM    392  HG  LEU A  27      97.793  63.554  88.505  1.00 21.61              
ATOM    393  CD1 LEU A  27      99.880  63.300  88.196  1.00 21.61              
ATOM    394 1HD1 LEU A  27     100.707  62.708  88.591  1.00 21.61              
ATOM    395 2HD1 LEU A  27      99.769  63.104  87.128  1.00 21.61              
ATOM    396 3HD1 LEU A  27     100.089  64.361  88.338  1.00 21.61              
ATOM    397  CD2 LEU A  27      98.279  61.467  88.611  1.00 21.61              
ATOM    398 1HD2 LEU A  27      98.166  61.338  87.532  1.00 21.61              
ATOM    399 2HD2 LEU A  27      99.102  60.837  88.953  1.00 21.61              
ATOM    400 3HD2 LEU A  27      97.364  61.138  89.096  1.00 21.61              
ATOM    401  C   LEU A  27      96.367  62.622  91.075  1.00 21.61              
ATOM    402  O   LEU A  27      96.246  61.750  91.909  1.00 21.61              
ATOM    403  N   LYS A  28      95.495  62.804  90.094  1.00 22.09              
ATOM    404  H   LYS A  28      95.787  63.519  89.439  1.00 22.09              
ATOM    405  CA  LYS A  28      94.161  62.253  89.873  1.00 22.09              
ATOM    406  HA  LYS A  28      94.330  61.625  88.990  1.00 22.09              
ATOM    407  CB  LYS A  28      93.554  61.213  90.838  1.00 22.09              
ATOM    408  HB1 LYS A  28      92.474  61.216  90.673  1.00 22.09              
ATOM    409  HB2 LYS A  28      93.736  61.545  91.828  1.00 22.09              
ATOM    410  CG  LYS A  28      94.094  59.801  90.610  1.00 22.09              
ATOM    411  HG1 LYS A  28      95.180  59.809  90.499  1.00 22.09              
ATOM    412  HG2 LYS A  28      93.676  59.392  89.688  1.00 22.09              
ATOM    413  CD  LYS A  28      93.758  58.839  91.768  1.00 22.09              
ATOM    414  HD1 LYS A  28      94.318  59.152  92.650  1.00 22.09              
ATOM    415  HD2 LYS A  28      94.078  57.832  91.491  1.00 22.09              
ATOM    416  CE  LYS A  28      92.256  58.836  92.084  1.00 22.09              
ATOM    417  HE1 LYS A  28      91.706  58.525  91.190  1.00 22.09              
ATOM    418  HE2 LYS A  28      91.948  59.860  92.322  1.00 22.09              
ATOM    419  NZ  LYS A  28      91.921  57.958  93.227  1.00 22.09              
ATOM    420  HZ1 LYS A  28      92.489  58.182  94.032  1.00 22.09              
ATOM    421  HZ2 LYS A  28      90.958  58.142  93.508  1.00 22.09              
ATOM    422  HZ3 LYS A  28      92.016  56.978  92.999  1.00 22.09              
ATOM    423  C   LYS A  28      93.199  63.236  89.253  1.00 22.09              
ATOM    424  O   LYS A  28      92.386  62.904  88.401  1.00 22.09              
ATOM    425  N   MET A  29      93.563  64.465  89.535  1.00 22.01              
ATOM    426  H   MET A  29      94.219  64.513  90.297  1.00 22.01              
ATOM    427  CA  MET A  29      93.518  65.683  88.743  1.00 22.01              
ATOM    428  HA  MET A  29      93.749  66.520  89.336  1.00 22.01              
ATOM    429  CB  MET A  29      94.633  65.533  87.663  1.00 22.01              
ATOM    430  HB1 MET A  29      95.611  65.532  88.144  1.00 22.01              
ATOM    431  HB2 MET A  29      94.612  66.393  87.000  1.00 22.01              
ATOM    432  CG  MET A  29      94.578  64.297  86.739  1.00 22.01              
ATOM    433  HG1 MET A  29      93.575  64.203  86.320  1.00 22.01              
ATOM    434  HG2 MET A  29      94.791  63.408  87.325  1.00 22.01              
ATOM    435  SD  MET A  29      95.771  64.289  85.382  1.00 22.01              
ATOM    436  CE  MET A  29      94.932  65.416  84.235  1.00 22.01              
ATOM    437  HE1 MET A  29      95.511  65.492  83.315  1.00 22.01              
ATOM    438  HE2 MET A  29      93.937  65.034  84.004  1.00 22.01              
ATOM    439  HE3 MET A  29      94.843  66.405  84.683  1.00 22.01              
ATOM    440  C   MET A  29      92.178  65.882  88.142  1.00 22.01              
ATOM    441  O   MET A  29      92.042  66.369  87.034  1.00 22.01              
ATOM    442  N   VAL A  30      91.261  65.569  89.041  1.00 21.56              
ATOM    443  H   VAL A  30      91.621  65.061  89.834  1.00 21.56              
ATOM    444  CA  VAL A  30      89.917  65.999  89.329  1.00 21.56              
ATOM    445  HA  VAL A  30      89.718  65.906  90.389  1.00 21.56              
ATOM    446  CB  VAL A  30      88.955  64.959  88.664  1.00 21.56              
ATOM    447  HB  VAL A  30      87.932  65.209  88.934  1.00 21.56              
ATOM    448  CG1 VAL A  30      88.985  64.928  87.128  1.00 21.56              
ATOM    449 1HG1 VAL A  30      89.972  64.649  86.761  1.00 21.56              
ATOM    450 2HG1 VAL A  30      88.259  64.201  86.764  1.00 21.56              
ATOM    451 3HG1 VAL A  30      88.712  65.900  86.721  1.00 21.56              
ATOM    452  CG2 VAL A  30      89.177  63.514  89.131  1.00 21.56              
ATOM    453 1HG2 VAL A  30      88.266  62.939  88.961  1.00 21.56              
ATOM    454 2HG2 VAL A  30      89.978  63.046  88.568  1.00 21.56              
ATOM    455 3HG2 VAL A  30      89.420  63.479  90.185  1.00 21.56              
ATOM    456  C   VAL A  30      89.386  67.295  88.927  1.00 21.56              
ATOM    457  O   VAL A  30      88.290  67.632  89.361  1.00 21.56              
ATOM    458  N   CYS A  31      90.251  67.943  88.175  1.00 21.46              
ATOM    459  H   CYS A  31      90.926  67.339  87.745  1.00 21.46              
ATOM    460  CA  CYS A  31      90.237  69.234  87.635  1.00 21.46              
ATOM    461  HA  CYS A  31      90.973  69.830  88.077  1.00 21.46              
ATOM    462  CB  CYS A  31      90.663  69.099  86.152  1.00 21.46              
ATOM    463  HB1 CYS A  31      91.606  68.565  86.104  1.00 21.46              
ATOM    464  HB2 CYS A  31      90.868  70.076  85.741  1.00 21.46              
ATOM    465  SG  CYS A  31      89.451  68.224  85.123  1.00 21.46              
ATOM    466  HG  CYS A  31      88.377  68.929  85.523  1.00 21.46              
ATOM    467  C   CYS A  31      88.893  69.834  87.955  1.00 21.46              
ATOM    468  O   CYS A  31      87.923  69.773  87.223  1.00 21.46              
ATOM    469  N   PHE A  32      88.842  70.260  89.203  1.00 21.31              
ATOM    470  H   PHE A  32      89.575  69.970  89.829  1.00 21.31              
ATOM    471  CA  PHE A  32      87.762  70.985  89.723  1.00 21.31              
ATOM    472  HA  PHE A  32      86.856  70.569  89.286  1.00 21.31              
ATOM    473  CB  PHE A  32      87.559  70.886  91.239  1.00 21.31              
ATOM    474  HB1 PHE A  32      88.202  71.605  91.729  1.00 21.31              
ATOM    475  HB2 PHE A  32      87.824  69.892  91.571  1.00 21.31              
ATOM    476  CG  PHE A  32      86.120  71.174  91.621  1.00 21.31              
ATOM    477  CD1 PHE A  32      85.116  70.239  91.318  1.00 21.31              
ATOM    478  HD1 PHE A  32      85.372  69.321  90.804  1.00 21.31              
ATOM    479  CE1 PHE A  32      83.778  70.506  91.652  1.00 21.31              
ATOM    480  HE1 PHE A  32      83.005  69.792  91.402  1.00 21.31              
ATOM    481  CZ  PHE A  32      83.438  71.715  92.283  1.00 21.31              
ATOM    482  HZ  PHE A  32      82.406  71.934  92.521  1.00 21.31              
ATOM    483  CE2 PHE A  32      84.437  72.660  92.578  1.00 21.31              
ATOM    484  HE2 PHE A  32      84.174  73.599  93.046  1.00 21.31              
ATOM    485  CD2 PHE A  32      85.777  72.391  92.245  1.00 21.31              
ATOM    486  HD2 PHE A  32      86.541  73.124  92.461  1.00 21.31              
ATOM    487  C   PHE A  32      87.881  72.475  89.197  1.00 21.31              
ATOM    488  O   PHE A  32      87.832  73.383  90.027  1.00 21.31              
ATOM    489  N   GLN A  33      88.213  72.965  87.956  1.00 21.83              
ATOM    490  H   GLN A  33      88.422  73.948  88.048  1.00 21.83              
ATOM    491  CA  GLN A  33      88.021  72.629  86.489  1.00 21.83              
ATOM    492  HA  GLN A  33      87.976  73.606  86.000  1.00 21.83              
ATOM    493  CB  GLN A  33      89.242  71.974  85.847  1.00 21.83              
ATOM    494  HB1 GLN A  33      88.940  71.060  85.344  1.00 21.83              
ATOM    495  HB2 GLN A  33      89.930  71.752  86.657  1.00 21.83              
ATOM    496  CG  GLN A  33      90.009  72.807  84.819  1.00 21.83              
ATOM    497  HG1 GLN A  33      89.692  73.847  84.828  1.00 21.83              
ATOM    498  HG2 GLN A  33      89.834  72.410  83.818  1.00 21.83              
ATOM    499  CD  GLN A  33      91.486  72.752  85.164  1.00 21.83              
ATOM    500  OE1 GLN A  33      91.914  73.292  86.167  1.00 21.83              
ATOM    501  NE2 GLN A  33      92.308  72.085  84.389  1.00 21.83              
ATOM    502 1HE2 GLN A  33      91.985  71.557  83.598  1.00 21.83              
ATOM    503 2HE2 GLN A  33      93.256  72.066  84.726  1.00 21.83              
ATOM    504  C   GLN A  33      86.661  72.044  86.151  1.00 21.83              
ATOM    505  O   GLN A  33      86.488  71.239  85.237  1.00 21.83              
ATOM    506  N   ALA A  34      85.680  72.545  86.893  1.00 21.62              
ATOM    507  H   ALA A  34      85.925  73.224  87.594  1.00 21.62              
ATOM    508  CA  ALA A  34      84.295  72.324  86.593  1.00 21.62              
ATOM    509  HA  ALA A  34      84.144  72.351  85.521  1.00 21.62              
ATOM    510  CB  ALA A  34      83.954  70.905  87.098  1.00 21.62              
ATOM    511  HB1 ALA A  34      84.629  70.164  86.668  1.00 21.62              
ATOM    512  HB2 ALA A  34      84.033  70.869  88.186  1.00 21.62              
ATOM    513  HB3 ALA A  34      82.937  70.642  86.807  1.00 21.62              
ATOM    514  C   ALA A  34      83.280  73.395  87.244  1.00 21.62              
ATOM    515  O   ALA A  34      82.135  72.993  87.432  1.00 21.62              
ATOM    516  N   THR A  35      83.449  74.709  87.642  1.00 21.30              
ATOM    517  H   THR A  35      82.629  75.011  88.149  1.00 21.30              
ATOM    518  CA  THR A  35      84.505  75.811  87.566  1.00 21.30              
ATOM    519  HA  THR A  35      84.047  76.797  87.508  1.00 21.30              
ATOM    520  CB  THR A  35      85.392  75.676  88.842  1.00 21.30              
ATOM    521  HB  THR A  35      86.093  74.858  88.692  1.00 21.30              
ATOM    522  CG2 THR A  35      86.190  76.914  89.245  1.00 21.30              
ATOM    523 1HG2 THR A  35      87.085  76.988  88.631  1.00 21.30              
ATOM    524 2HG2 THR A  35      85.575  77.808  89.136  1.00 21.30              
ATOM    525 3HG2 THR A  35      86.519  76.828  90.282  1.00 21.30              
ATOM    526  OG1 THR A  35      84.642  75.312  89.979  1.00 21.30              
ATOM    527  HG1 THR A  35      85.225  74.796  90.546  1.00 21.30              
ATOM    528  C   THR A  35      85.300  75.454  86.308  1.00 21.30              
ATOM    529  O   THR A  35      86.515  75.318  86.353  1.00 21.30              
ATOM    530  N   MET A  36      84.594  75.108  85.221  1.00 21.49              
ATOM    531  H   MET A  36      83.587  75.149  85.303  1.00 21.49              
ATOM    532  CA  MET A  36      85.163  75.032  83.875  1.00 21.49              
ATOM    533  HA  MET A  36      86.046  75.677  83.898  1.00 21.49              
ATOM    534  CB  MET A  36      85.709  73.689  83.368  1.00 21.49              
ATOM    535  HB1 MET A  36      86.454  73.308  84.043  1.00 21.49              
ATOM    536  HB2 MET A  36      86.274  73.917  82.462  1.00 21.49              
ATOM    537  CG  MET A  36      84.679  72.613  82.966  1.00 21.49              
ATOM    538  HG1 MET A  36      83.706  73.076  82.817  1.00 21.49              
ATOM    539  HG2 MET A  36      84.577  71.881  83.761  1.00 21.49              
ATOM    540  SD  MET A  36      85.088  71.719  81.443  1.00 21.49              
ATOM    541  CE  MET A  36      86.430  70.663  82.058  1.00 21.49              
ATOM    542  HE1 MET A  36      86.802  70.036  81.247  1.00 21.49              
ATOM    543  HE2 MET A  36      87.244  71.277  82.442  1.00 21.49              
ATOM    544  HE3 MET A  36      86.057  70.027  82.862  1.00 21.49              
ATOM    545  C   MET A  36      84.293  75.596  82.775  1.00 21.49              
ATOM    546  O   MET A  36      84.818  76.063  81.784  1.00 21.49              
ATOM    547  N   SER A  37      82.976  75.700  83.001  1.00 21.62              
ATOM    548  H   SER A  37      82.639  75.157  83.792  1.00 21.62              
ATOM    549  CA  SER A  37      82.240  76.947  82.758  1.00 21.62              
ATOM    550  HA  SER A  37      82.910  77.667  82.373  1.00 21.62              
ATOM    551  CB  SER A  37      81.086  76.728  81.778  1.00 21.62              
ATOM    552  HB1 SER A  37      80.341  76.060  82.211  1.00 21.62              
ATOM    553  HB2 SER A  37      81.455  76.315  80.839  1.00 21.62              
ATOM    554  OG  SER A  37      80.496  77.993  81.523  1.00 21.62              
ATOM    555  HG  SER A  37      79.820  77.889  80.843  1.00 21.62              
ATOM    556  C   SER A  37      81.783  77.404  84.109  1.00 21.62              
ATOM    557  O   SER A  37      81.770  76.635  85.074  1.00 21.62              
ATOM    558  N   LEU A  38      81.728  78.723  84.252  1.00 21.16              
ATOM    559  H   LEU A  38      81.533  79.285  83.432  1.00 21.16              
ATOM    560  CA  LEU A  38      82.211  79.400  85.445  1.00 21.16              
ATOM    561  HA  LEU A  38      82.283  80.461  85.257  1.00 21.16              
ATOM    562  CB  LEU A  38      81.181  79.270  86.604  1.00 21.16              
ATOM    563  HB1 LEU A  38      81.375  80.047  87.348  1.00 21.16              
ATOM    564  HB2 LEU A  38      81.315  78.307  87.105  1.00 21.16              
ATOM    565  CG  LEU A  38      79.661  79.356  86.280  1.00 21.16              
ATOM    566  HG  LEU A  38      79.407  78.517  85.631  1.00 21.16              
ATOM    567  CD1 LEU A  38      78.858  79.249  87.568  1.00 21.16              
ATOM    568 1HD1 LEU A  38      77.793  79.258  87.342  1.00 21.16              
ATOM    569 2HD1 LEU A  38      79.091  78.317  88.084  1.00 21.16              
ATOM    570 3HD1 LEU A  38      79.087  80.084  88.231  1.00 21.16              
ATOM    571  CD2 LEU A  38      79.279  80.653  85.579  1.00 21.16              
ATOM    572 1HD2 LEU A  38      79.599  81.510  86.172  1.00 21.16              
ATOM    573 2HD2 LEU A  38      79.754  80.702  84.602  1.00 21.16              
ATOM    574 3HD2 LEU A  38      78.201  80.691  85.439  1.00 21.16              
ATOM    575  C   LEU A  38      83.610  78.962  85.993  1.00 21.16              
ATOM    576  O   LEU A  38      84.016  79.385  87.051  1.00 21.16              
ATOM    577  N   ALA A  39      84.380  78.135  85.276  1.00 20.41              
ATOM    578  H   ALA A  39      83.900  77.535  84.628  1.00 20.41              
ATOM    579  CA  ALA A  39      85.747  78.510  84.889  1.00 20.41              
ATOM    580  HA  ALA A  39      85.739  79.575  84.995  1.00 20.41              
ATOM    581  CB  ALA A  39      86.883  78.115  85.808  1.00 20.41              
ATOM    582  HB1 ALA A  39      87.579  78.948  85.888  1.00 20.41              
ATOM    583  HB2 ALA A  39      86.498  77.926  86.799  1.00 20.41              
ATOM    584  HB3 ALA A  39      87.407  77.264  85.389  1.00 20.41              
ATOM    585  C   ALA A  39      85.938  78.404  83.369  1.00 20.41              
ATOM    586  O   ALA A  39      86.902  77.901  82.792  1.00 20.41              
ATOM    587  N   LEU A  40      84.871  78.921  82.762  1.00 20.36              
ATOM    588  H   LEU A  40      84.140  79.212  83.383  1.00 20.36              
ATOM    589  CA  LEU A  40      84.778  79.479  81.428  1.00 20.36              
ATOM    590  HA  LEU A  40      85.736  79.435  80.932  1.00 20.36              
ATOM    591  CB  LEU A  40      83.705  78.781  80.507  1.00 20.36              
ATOM    592  HB1 LEU A  40      82.723  79.014  80.907  1.00 20.36              
ATOM    593  HB2 LEU A  40      83.869  77.727  80.601  1.00 20.36              
ATOM    594  CG  LEU A  40      83.527  78.956  78.970  1.00 20.36              
ATOM    595  HG  LEU A  40      84.472  78.894  78.450  1.00 20.36              
ATOM    596  CD1 LEU A  40      82.696  77.771  78.453  1.00 20.36              
ATOM    597 1HD1 LEU A  40      81.706  77.781  78.907  1.00 20.36              
ATOM    598 2HD1 LEU A  40      82.588  77.834  77.370  1.00 20.36              
ATOM    599 3HD1 LEU A  40      83.198  76.831  78.686  1.00 20.36              
ATOM    600  CD2 LEU A  40      82.757  80.194  78.485  1.00 20.36              
ATOM    601 1HD2 LEU A  40      83.348  81.094  78.626  1.00 20.36              
ATOM    602 2HD2 LEU A  40      82.568  80.120  77.414  1.00 20.36              
ATOM    603 3HD2 LEU A  40      81.808  80.283  79.012  1.00 20.36              
ATOM    604  C   LEU A  40      84.327  80.896  81.411  1.00 20.36              
ATOM    605  O   LEU A  40      84.590  81.677  80.528  1.00 20.36              
ATOM    606  N   LEU A  41      83.525  81.150  82.396  1.00 21.23              
ATOM    607  H   LEU A  41      83.404  80.415  83.063  1.00 21.23              
ATOM    608  CA  LEU A  41      82.744  82.324  82.537  1.00 21.23              
ATOM    609  HA  LEU A  41      83.173  83.161  82.068  1.00 21.23              
ATOM    610  CB  LEU A  41      81.379  81.977  81.869  1.00 21.23              
ATOM    611  HB1 LEU A  41      80.936  81.126  82.383  1.00 21.23              
ATOM    612  HB2 LEU A  41      81.614  81.631  80.864  1.00 21.23              
ATOM    613  CG  LEU A  41      80.332  83.099  81.724  1.00 21.23              
ATOM    614  HG  LEU A  41      80.774  84.067  81.961  1.00 21.23              
ATOM    615  CD1 LEU A  41      79.757  83.141  80.298  1.00 21.23              
ATOM    616 1HD1 LEU A  41      80.564  83.275  79.579  1.00 21.23              
ATOM    617 2HD1 LEU A  41      79.232  82.213  80.073  1.00 21.23              
ATOM    618 3HD1 LEU A  41      79.077  83.985  80.202  1.00 21.23              
ATOM    619  CD2 LEU A  41      79.110  82.876  82.623  1.00 21.23              
ATOM    620 1HD2 LEU A  41      79.415  82.862  83.664  1.00 21.23              
ATOM    621 2HD2 LEU A  41      78.396  83.686  82.480  1.00 21.23              
ATOM    622 3HD2 LEU A  41      78.627  81.928  82.381  1.00 21.23              
ATOM    623  C   LEU A  41      82.743  82.466  84.037  1.00 21.23              
ATOM    624  O   LEU A  41      81.670  82.532  84.625  1.00 21.23              
ATOM    625  N   THR A  42      83.926  82.349  84.694  1.00 22.24              
ATOM    626  H   THR A  42      84.784  82.292  84.154  1.00 22.24              
ATOM    627  CA  THR A  42      84.007  82.489  86.154  1.00 22.24              
ATOM    628  HA  THR A  42      83.362  81.717  86.528  1.00 22.24              
ATOM    629  CB  THR A  42      85.349  82.314  86.883  1.00 22.24              
ATOM    630  HB  THR A  42      85.795  83.293  87.036  1.00 22.24              
ATOM    631  CG2 THR A  42      85.160  81.723  88.287  1.00 22.24              
ATOM    632 1HG2 THR A  42      84.115  81.510  88.510  1.00 22.24              
ATOM    633 2HG2 THR A  42      85.719  80.796  88.390  1.00 22.24              
ATOM    634 3HG2 THR A  42      85.486  82.445  89.033  1.00 22.24              
ATOM    635  OG1 THR A  42      86.233  81.554  86.101  1.00 22.24              
ATOM    636  HG1 THR A  42      87.117  81.690  86.455  1.00 22.24              
ATOM    637  C   THR A  42      83.338  83.785  86.624  1.00 22.24              
ATOM    638  O   THR A  42      82.925  83.905  87.772  1.00 22.24              
ATOM    639  N   ILE A  43      83.173  84.697  85.666  1.00 23.25              
ATOM    640  H   ILE A  43      83.797  84.513  84.898  1.00 23.25              
ATOM    641  CA  ILE A  43      81.934  85.352  85.201  1.00 23.25              
ATOM    642  HA  ILE A  43      81.678  84.958  84.224  1.00 23.25              
ATOM    643  CB  ILE A  43      80.686  85.172  86.120  1.00 23.25              
ATOM    644  HB  ILE A  43      80.627  84.128  86.428  1.00 23.25              
ATOM    645  CG2 ILE A  43      80.701  86.058  87.388  1.00 23.25              
ATOM    646 1HG2 ILE A  43      80.502  87.100  87.138  1.00 23.25              
ATOM    647 2HG2 ILE A  43      79.938  85.712  88.086  1.00 23.25              
ATOM    648 3HG2 ILE A  43      81.662  85.996  87.893  1.00 23.25              
ATOM    649  CG1 ILE A  43      79.400  85.483  85.314  1.00 23.25              
ATOM    650 1HG1 ILE A  43      79.490  85.039  84.325  1.00 23.25              
ATOM    651 2HG1 ILE A  43      79.305  86.561  85.177  1.00 23.25              
ATOM    652  CD1 ILE A  43      78.124  84.944  85.965  1.00 23.25              
ATOM    653  HD1 ILE A  43      78.208  83.868  86.120  1.00 23.25              
ATOM    654  HD2 ILE A  43      77.942  85.435  86.921  1.00 23.25              
ATOM    655  HD3 ILE A  43      77.275  85.139  85.308  1.00 23.25              
ATOM    656  C   ILE A  43      82.248  86.859  85.011  1.00 23.25              
ATOM    657  O   ILE A  43      81.649  87.548  84.187  1.00 23.25              
ATOM    658  N   SER A  44      83.290  87.346  85.689  1.00 24.13              
ATOM    659  H   SER A  44      83.529  86.782  86.494  1.00 24.13              
ATOM    660  CA  SER A  44      84.456  88.006  85.089  1.00 24.13              
ATOM    661  HA  SER A  44      84.338  88.132  84.016  1.00 24.13              
ATOM    662  CB  SER A  44      84.678  89.378  85.725  1.00 24.13              
ATOM    663  HB1 SER A  44      85.659  89.765  85.444  1.00 24.13              
ATOM    664  HB2 SER A  44      84.623  89.297  86.812  1.00 24.13              
ATOM    665  OG  SER A  44      83.684  90.260  85.251  1.00 24.13              
ATOM    666  HG  SER A  44      82.824  89.828  85.332  1.00 24.13              
ATOM    667  C   SER A  44      85.644  87.045  85.379  1.00 24.13              
ATOM    668  O   SER A  44      85.687  86.458  86.455  1.00 24.13              
ATOM    669  N   SER A  45      86.502  86.738  84.398  1.00 23.69              
ATOM    670  H   SER A  45      86.686  87.456  83.716  1.00 23.69              
ATOM    671  CA  SER A  45      86.674  85.333  83.876  1.00 23.69              
ATOM    672  HA  SER A  45      87.545  85.366  83.226  1.00 23.69              
ATOM    673  CB  SER A  45      86.967  84.297  84.941  1.00 23.69              
ATOM    674  HB1 SER A  45      87.340  83.383  84.478  1.00 23.69              
ATOM    675  HB2 SER A  45      86.019  84.107  85.414  1.00 23.69              
ATOM    676  OG  SER A  45      87.874  84.757  85.915  1.00 23.69              
ATOM    677  HG  SER A  45      87.420  85.453  86.415  1.00 23.69              
ATOM    678  C   SER A  45      85.488  84.956  83.010  1.00 23.69              
ATOM    679  O   SER A  45      85.265  83.787  82.770  1.00 23.69              
ATOM    680  N   TYR A  46      84.701  85.950  82.600  1.00 22.55              
ATOM    681  H   TYR A  46      84.970  86.886  82.847  1.00 22.55              
ATOM    682  CA  TYR A  46      83.484  85.859  81.802  1.00 22.55              
ATOM    683  HA  TYR A  46      82.668  85.437  82.374  1.00 22.55              
ATOM    684  CB  TYR A  46      83.115  87.302  81.381  1.00 22.55              
ATOM    685  HB1 TYR A  46      83.966  87.734  80.852  1.00 22.55              
ATOM    686  HB2 TYR A  46      82.974  87.931  82.252  1.00 22.55              
ATOM    687  CG  TYR A  46      81.892  87.442  80.489  1.00 22.55              
ATOM    688  CD1 TYR A  46      80.603  87.215  81.009  1.00 22.55              
ATOM    689  HD1 TYR A  46      80.480  86.928  82.043  1.00 22.55              
ATOM    690  CE1 TYR A  46      79.468  87.376  80.191  1.00 22.55              
ATOM    691  HE1 TYR A  46      78.484  87.208  80.599  1.00 22.55              
ATOM    692  CZ  TYR A  46      79.619  87.767  78.843  1.00 22.55              
ATOM    693  OH  TYR A  46      78.526  87.959  78.059  1.00 22.55              
ATOM    694  HH  TYR A  46      77.714  87.793  78.538  1.00 22.55              
ATOM    695  CE2 TYR A  46      80.911  87.972  78.315  1.00 22.55              
ATOM    696  HE2 TYR A  46      81.014  88.262  77.280  1.00 22.55              
ATOM    697  CD2 TYR A  46      82.043  87.813  79.137  1.00 22.55              
ATOM    698  HD2 TYR A  46      83.025  87.982  78.722  1.00 22.55              
ATOM    699  C   TYR A  46      83.609  85.089  80.513  1.00 22.55              
ATOM    700  O   TYR A  46      82.710  84.387  80.084  1.00 22.55              
ATOM    701  N   ILE A  47      84.787  85.241  79.958  1.00 22.80              
ATOM    702  H   ILE A  47      85.436  85.882  80.378  1.00 22.80              
ATOM    703  CA  ILE A  47      85.322  84.329  79.006  1.00 22.80              
ATOM    704  HA  ILE A  47      84.757  83.400  79.014  1.00 22.80              
ATOM    705  CB  ILE A  47      85.214  84.888  77.557  1.00 22.80              
ATOM    706  HB  ILE A  47      85.833  84.262  76.915  1.00 22.80              
ATOM    707  CG2 ILE A  47      83.766  84.728  77.054  1.00 22.80              
ATOM    708 1HG2 ILE A  47      83.100  85.412  77.580  1.00 22.80              
ATOM    709 2HG2 ILE A  47      83.708  84.914  75.983  1.00 22.80              
ATOM    710 3HG2 ILE A  47      83.424  83.706  77.227  1.00 22.80              
ATOM    711  CG1 ILE A  47      85.694  86.354  77.399  1.00 22.80              
ATOM    712 1HG1 ILE A  47      86.731  86.431  77.720  1.00 22.80              
ATOM    713 2HG1 ILE A  47      85.099  87.011  78.032  1.00 22.80              
ATOM    714  CD1 ILE A  47      85.619  86.890  75.963  1.00 22.80              
ATOM    715  HD1 ILE A  47      86.135  87.849  75.910  1.00 22.80              
ATOM    716  HD2 ILE A  47      86.097  86.190  75.278  1.00 22.80              
ATOM    717  HD3 ILE A  47      84.581  87.038  75.667  1.00 22.80              
ATOM    718  C   ILE A  47      86.726  84.018  79.470  1.00 22.80              
ATOM    719  O   ILE A  47      87.726  84.565  79.017  1.00 22.80              
ATOM    720  N   PHE A  48      86.768  83.163  80.479  1.00 22.78              
ATOM    721  H   PHE A  48      85.877  82.846  80.843  1.00 22.78              
ATOM    722  CA  PHE A  48      87.931  82.430  80.843  1.00 22.78              
ATOM    723  HA  PHE A  48      88.511  82.330  79.919  1.00 22.78              
ATOM    724  CB  PHE A  48      88.865  83.232  81.761  1.00 22.78              
ATOM    725  HB1 PHE A  48      88.850  82.837  82.778  1.00 22.78              
ATOM    726  HB2 PHE A  48      88.530  84.264  81.797  1.00 22.78              
ATOM    727  CG  PHE A  48      90.287  83.239  81.235  1.00 22.78              
ATOM    728  CD1 PHE A  48      90.780  84.378  80.571  1.00 22.78              
ATOM    729  HD1 PHE A  48      90.164  85.260  80.468  1.00 22.78              
ATOM    730  CE1 PHE A  48      92.073  84.367  80.013  1.00 22.78              
ATOM    731  HE1 PHE A  48      92.452  85.246  79.514  1.00 22.78              
ATOM    732  CZ  PHE A  48      92.863  83.208  80.100  1.00 22.78              
ATOM    733  HZ  PHE A  48      93.856  83.196  79.674  1.00 22.78              
ATOM    734  CE2 PHE A  48      92.362  82.064  80.744  1.00 22.78              
ATOM    735  HE2 PHE A  48      92.964  81.171  80.808  1.00 22.78              
ATOM    736  CD2 PHE A  48      91.078  82.081  81.318  1.00 22.78              
ATOM    737  HD2 PHE A  48      90.706  81.199  81.819  1.00 22.78              
ATOM    738  C   PHE A  48      87.739  80.915  81.294  1.00 22.78              
ATOM    739  O   PHE A  48      87.402  80.776  82.466  1.00 22.78              
ATOM    740  N   SER A  49      87.967  79.735  80.606  1.00 22.77              
ATOM    741  H   SER A  49      88.020  78.979  81.276  1.00 22.77              
ATOM    742  CA  SER A  49      87.707  79.141  79.209  1.00 22.77              
ATOM    743  HA  SER A  49      88.664  78.820  78.802  1.00 22.77              
ATOM    744  CB  SER A  49      86.860  77.872  79.289  1.00 22.77              
ATOM    745  HB1 SER A  49      86.657  77.494  78.298  1.00 22.77              
ATOM    746  HB2 SER A  49      85.921  78.046  79.766  1.00 22.77              
ATOM    747  OG  SER A  49      87.538  76.889  80.046  1.00 22.77              
ATOM    748  HG  SER A  49      87.244  76.956  80.973  1.00 22.77              
ATOM    749  C   SER A  49      87.241  80.301  78.381  1.00 22.77              
ATOM    750  O   SER A  49      86.068  80.624  78.278  1.00 22.77              
ATOM    751  N   PHE A  50      88.246  81.021  77.904  1.00 22.10              
ATOM    752  H   PHE A  50      89.183  80.700  78.093  1.00 22.10              
ATOM    753  CA  PHE A  50      88.137  82.144  76.995  1.00 22.10              
ATOM    754  HA  PHE A  50      87.378  82.844  77.343  1.00 22.10              
ATOM    755  CB  PHE A  50      89.528  82.807  76.962  1.00 22.10              
ATOM    756  HB1 PHE A  50      90.232  82.098  76.524  1.00 22.10              
ATOM    757  HB2 PHE A  50      89.841  82.963  77.995  1.00 22.10              
ATOM    758  CG  PHE A  50      89.735  84.140  76.250  1.00 22.10              
ATOM    759  CD1 PHE A  50      90.968  84.801  76.438  1.00 22.10              
ATOM    760  HD1 PHE A  50      91.700  84.371  77.107  1.00 22.10              
ATOM    761  CE1 PHE A  50      91.240  86.016  75.784  1.00 22.10              
ATOM    762  HE1 PHE A  50      92.180  86.521  75.950  1.00 22.10              
ATOM    763  CZ  PHE A  50      90.278  86.583  74.932  1.00 22.10              
ATOM    764  HZ  PHE A  50      90.482  87.517  74.428  1.00 22.10              
ATOM    765  CE2 PHE A  50      89.044  85.936  74.744  1.00 22.10              
ATOM    766  HE2 PHE A  50      88.304  86.371  74.088  1.00 22.10              
ATOM    767  CD2 PHE A  50      88.769  84.725  75.405  1.00 22.10              
ATOM    768  HD2 PHE A  50      87.816  84.246  75.246  1.00 22.10              
ATOM    769  C   PHE A  50      87.664  81.583  75.598  1.00 22.10              
ATOM    770  O   PHE A  50      88.298  81.779  74.569  1.00 22.10              
ATOM    771  N   GLN A  51      86.589  80.769  75.613  1.00 22.90              
ATOM    772  H   GLN A  51      85.956  81.014  76.367  1.00 22.90              
ATOM    773  CA  GLN A  51      86.546  79.313  75.323  1.00 22.90              
ATOM    774  HA  GLN A  51      85.947  78.931  76.150  1.00 22.90              
ATOM    775  CB  GLN A  51      85.639  79.025  74.119  1.00 22.90              
ATOM    776  HB1 GLN A  51      85.594  77.944  74.008  1.00 22.90              
ATOM    777  HB2 GLN A  51      86.050  79.500  73.231  1.00 22.90              
ATOM    778  CG  GLN A  51      84.182  79.497  74.297  1.00 22.90              
ATOM    779  HG1 GLN A  51      83.795  79.143  75.253  1.00 22.90              
ATOM    780  HG2 GLN A  51      83.579  79.042  73.512  1.00 22.90              
ATOM    781  CD  GLN A  51      83.990  81.012  74.214  1.00 22.90              
ATOM    782  OE1 GLN A  51      83.715  81.686  75.189  1.00 22.90              
ATOM    783  NE2 GLN A  51      84.135  81.603  73.048  1.00 22.90              
ATOM    784 1HE2 GLN A  51      84.357  81.078  72.224  1.00 22.90              
ATOM    785 2HE2 GLN A  51      84.010  82.600  73.047  1.00 22.90              
ATOM    786  C   GLN A  51      87.891  78.601  75.546  1.00 22.90              
ATOM    787  O   GLN A  51      88.970  79.026  75.149  1.00 22.90              
ATOM    788  N   VAL A  52      87.794  77.434  76.169  1.00 22.75              
ATOM    789  H   VAL A  52      86.927  77.304  76.672  1.00 22.75              
ATOM    790  CA  VAL A  52      88.349  76.147  75.722  1.00 22.75              
ATOM    791  HA  VAL A  52      89.436  76.184  75.734  1.00 22.75              
ATOM    792  CB  VAL A  52      87.834  75.175  76.809  1.00 22.75              
ATOM    793  HB  VAL A  52      88.189  75.583  77.755  1.00 22.75              
ATOM    794  CG1 VAL A  52      86.304  75.044  76.949  1.00 22.75              
ATOM    795 1HG1 VAL A  52      85.887  74.470  76.122  1.00 22.75              
ATOM    796 2HG1 VAL A  52      86.067  74.522  77.876  1.00 22.75              
ATOM    797 3HG1 VAL A  52      85.807  76.010  76.972  1.00 22.75              
ATOM    798  CG2 VAL A  52      88.386  73.771  76.794  1.00 22.75              
ATOM    799 1HG2 VAL A  52      88.290  73.347  77.793  1.00 22.75              
ATOM    800 2HG2 VAL A  52      87.804  73.183  76.100  1.00 22.75              
ATOM    801 3HG2 VAL A  52      89.431  73.779  76.515  1.00 22.75              
ATOM    802  C   VAL A  52      87.858  76.009  74.274  1.00 22.75              
ATOM    803  O   VAL A  52      86.892  75.318  73.981  1.00 22.75              
ATOM    804  N   SER A  53      88.343  76.948  73.456  1.00 23.98              
ATOM    805  H   SER A  53      89.139  77.468  73.820  1.00 23.98              
ATOM    806  CA  SER A  53      87.740  77.573  72.264  1.00 23.98              
ATOM    807  HA  SER A  53      86.671  77.680  72.315  1.00 23.98              
ATOM    808  CB  SER A  53      88.448  78.919  71.988  1.00 23.98              
ATOM    809  HB1 SER A  53      88.162  79.654  72.741  1.00 23.98              
ATOM    810  HB2 SER A  53      88.165  79.294  71.004  1.00 23.98              
ATOM    811  OG  SER A  53      89.853  78.731  72.054  1.00 23.98              
ATOM    812  HG  SER A  53      90.298  79.582  72.179  1.00 23.98              
ATOM    813  C   SER A  53      88.005  76.612  71.104  1.00 23.98              
ATOM    814  O   SER A  53      87.084  76.195  70.408  1.00 23.98              
ATOM    815  N   ALA A  54      89.255  76.157  71.049  1.00 23.64              
ATOM    816  H   ALA A  54      89.919  76.785  71.487  1.00 23.64              
ATOM    817  CA  ALA A  54      89.720  74.779  71.025  1.00 23.64              
ATOM    818  HA  ALA A  54      90.241  74.650  70.076  1.00 23.64              
ATOM    819  CB  ALA A  54      90.795  74.774  72.075  1.00 23.64              
ATOM    820  HB1 ALA A  54      91.183  73.790  72.105  1.00 23.64              
ATOM    821  HB2 ALA A  54      91.602  75.448  71.784  1.00 23.64              
ATOM    822  HB3 ALA A  54      90.404  75.084  73.039  1.00 23.64              
ATOM    823  C   ALA A  54      88.608  73.699  70.978  1.00 23.64              
ATOM    824  O   ALA A  54      88.496  73.007  69.969  1.00 23.64              
ATOM    825  N   PHE A  55      87.783  73.581  72.007  1.00 21.63              
ATOM    826  H   PHE A  55      87.658  74.419  72.558  1.00 21.63              
ATOM    827  CA  PHE A  55      87.606  72.358  72.805  1.00 21.63              
ATOM    828  HA  PHE A  55      86.746  72.596  73.427  1.00 21.63              
ATOM    829  CB  PHE A  55      87.118  71.129  72.004  1.00 21.63              
ATOM    830  HB1 PHE A  55      87.198  70.232  72.619  1.00 21.63              
ATOM    831  HB2 PHE A  55      87.738  70.960  71.130  1.00 21.63              
ATOM    832  CG  PHE A  55      85.675  71.242  71.552  1.00 21.63              
ATOM    833  CD1 PHE A  55      85.370  71.784  70.291  1.00 21.63              
ATOM    834  HD1 PHE A  55      86.164  72.117  69.636  1.00 21.63              
ATOM    835  CE1 PHE A  55      84.032  71.898  69.876  1.00 21.63              
ATOM    836  HE1 PHE A  55      83.805  72.316  68.906  1.00 21.63              
ATOM    837  CZ  PHE A  55      82.994  71.468  70.722  1.00 21.63              
ATOM    838  HZ  PHE A  55      81.965  71.552  70.398  1.00 21.63              
ATOM    839  CE2 PHE A  55      83.296  70.928  71.985  1.00 21.63              
ATOM    840  HE2 PHE A  55      82.497  70.601  72.634  1.00 21.63              
ATOM    841  CD2 PHE A  55      84.635  70.813  72.399  1.00 21.63              
ATOM    842  HD2 PHE A  55      84.858  70.395  73.369  1.00 21.63              
ATOM    843  C   PHE A  55      88.666  72.187  73.820  1.00 21.63              
ATOM    844  O   PHE A  55      89.602  72.960  73.912  1.00 21.63              
ATOM    845  N   SER A  56      88.446  71.232  74.686  1.00 20.60              
ATOM    846  H   SER A  56      87.624  70.661  74.610  1.00 20.60              
ATOM    847  CA  SER A  56      89.513  70.876  75.577  1.00 20.60              
ATOM    848  HA  SER A  56      90.156  71.715  75.802  1.00 20.60              
ATOM    849  CB  SER A  56      88.918  70.401  76.913  1.00 20.60              
ATOM    850  HB1 SER A  56      88.148  69.651  76.732  1.00 20.60              
ATOM    851  HB2 SER A  56      88.448  71.233  77.428  1.00 20.60              
ATOM    852  OG  SER A  56      89.890  69.832  77.764  1.00 20.60              
ATOM    853  HG  SER A  56      90.697  70.376  77.774  1.00 20.60              
ATOM    854  C   SER A  56      90.320  69.775  75.013  1.00 20.60              
ATOM    855  O   SER A  56      91.546  69.815  74.969  1.00 20.60              
ATOM    856  N   LEU A  57      89.590  68.789  74.540  1.00 18.54              
ATOM    857  H   LEU A  57      88.590  68.881  74.561  1.00 18.54              
ATOM    858  CA  LEU A  57      90.169  67.563  74.212  1.00 18.54              
ATOM    859  HA  LEU A  57      90.964  67.386  74.877  1.00 18.54              
ATOM    860  CB  LEU A  57      89.098  66.451  74.432  1.00 18.54              
ATOM    861  HB1 LEU A  57      89.598  65.490  74.333  1.00 18.54              
ATOM    862  HB2 LEU A  57      88.374  66.528  73.620  1.00 18.54              
ATOM    863  CG  LEU A  57      88.336  66.504  75.762  1.00 18.54              
ATOM    864  HG  LEU A  57      87.761  67.427  75.833  1.00 18.54              
ATOM    865  CD1 LEU A  57      87.330  65.350  75.821  1.00 18.54              
ATOM    866 1HD1 LEU A  57      86.633  65.437  74.987  1.00 18.54              
ATOM    867 2HD1 LEU A  57      87.855  64.397  75.749  1.00 18.54              
ATOM    868 3HD1 LEU A  57      86.772  65.390  76.756  1.00 18.54              
ATOM    869  CD2 LEU A  57      89.237  66.411  76.996  1.00 18.54              
ATOM    870 1HD2 LEU A  57      89.750  65.455  77.003  1.00 18.54              
ATOM    871 2HD2 LEU A  57      89.968  67.219  76.986  1.00 18.54              
ATOM    872 3HD2 LEU A  57      88.637  66.505  77.901  1.00 18.54              
ATOM    873  C   LEU A  57      90.732  67.627  72.795  1.00 18.54              
ATOM    874  O   LEU A  57      90.041  67.193  71.875  1.00 18.54              
ATOM    875  N   THR A  58      91.955  68.146  72.592  1.00 18.86              
ATOM    876  H   THR A  58      92.434  68.645  73.327  1.00 18.86              
ATOM    877  CA  THR A  58      92.653  67.721  71.388  1.00 18.86              
ATOM    878  HA  THR A  58      91.868  67.660  70.622  1.00 18.86              
ATOM    879  CB  THR A  58      93.724  68.587  70.638  1.00 18.86              
ATOM    880  HB  THR A  58      94.265  69.241  71.318  1.00 18.86              
ATOM    881  CG2 THR A  58      94.699  67.863  69.698  1.00 18.86              
ATOM    882 1HG2 THR A  58      94.153  67.392  68.879  1.00 18.86              
ATOM    883 2HG2 THR A  58      95.401  68.587  69.280  1.00 18.86              
ATOM    884 3HG2 THR A  58      95.256  67.100  70.223  1.00 18.86              
ATOM    885  OG1 THR A  58      93.038  69.352  69.692  1.00 18.86              
ATOM    886  HG1 THR A  58      93.649  69.638  68.984  1.00 18.86              
ATOM    887  C   THR A  58      93.065  66.184  71.473  1.00 18.86              
ATOM    888  O   THR A  58      92.999  65.509  70.462  1.00 18.86              
ATOM    889  N   ASN A  59      93.426  65.470  72.575  1.00 17.43              
ATOM    890  H   ASN A  59      94.082  64.760  72.267  1.00 17.43              
ATOM    891  CA  ASN A  59      92.581  64.884  73.632  1.00 17.43              
ATOM    892  HA  ASN A  59      91.686  65.411  73.551  1.00 17.43              
ATOM    893  CB  ASN A  59      92.084  63.460  73.229  1.00 17.43              
ATOM    894  HB1 ASN A  59      92.022  62.810  74.090  1.00 17.43              
ATOM    895  HB2 ASN A  59      92.752  63.012  72.504  1.00 17.43              
ATOM    896  CG  ASN A  59      90.724  63.506  72.560  1.00 17.43              
ATOM    897  OD1 ASN A  59      89.727  63.110  73.130  1.00 17.43              
ATOM    898  ND2 ASN A  59      90.623  64.022  71.355  1.00 17.43              
ATOM    899 1HD2 ASN A  59      91.425  64.409  70.869  1.00 17.43              
ATOM    900 2HD2 ASN A  59      89.697  64.116  70.980  1.00 17.43              
ATOM    901  C   ASN A  59      92.922  65.201  75.096  1.00 17.43              
ATOM    902  O   ASN A  59      92.061  65.676  75.824  1.00 17.43              
ATOM    903  N   CYS A  60      94.170  65.074  75.516  1.00 14.89              
ATOM    904  H   CYS A  60      94.766  64.721  74.792  1.00 14.89              
ATOM    905  CA  CYS A  60      94.840  65.385  76.789  1.00 14.89              
ATOM    906  HA  CYS A  60      94.361  66.247  77.073  1.00 14.89              
ATOM    907  CB  CYS A  60      96.396  65.479  76.832  1.00 14.89              
ATOM    908  HB1 CYS A  60      96.689  66.055  77.692  1.00 14.89              
ATOM    909  HB2 CYS A  60      96.790  66.022  75.982  1.00 14.89              
ATOM    910  SG  CYS A  60      97.354  63.957  77.056  1.00 14.89              
ATOM    911  HG  CYS A  60      96.680  63.528  78.146  1.00 14.89              
ATOM    912  C   CYS A  60      94.233  64.584  77.981  1.00 14.89              
ATOM    913  O   CYS A  60      94.938  64.017  78.784  1.00 14.89              
ATOM    914  N   THR A  61      92.878  64.411  77.983  1.00 13.53              
ATOM    915  H   THR A  61      92.368  65.112  77.460  1.00 13.53              
ATOM    916  CA  THR A  61      92.393  63.047  78.050  1.00 13.53              
ATOM    917  HA  THR A  61      92.541  62.741  79.071  1.00 13.53              
ATOM    918  CB  THR A  61      90.890  62.838  77.799  1.00 13.53              
ATOM    919  HB  THR A  61      90.338  63.653  78.267  1.00 13.53              
ATOM    920  CG2 THR A  61      90.436  62.702  76.350  1.00 13.53              
ATOM    921 1HG2 THR A  61      90.931  61.857  75.873  1.00 13.53              
ATOM    922 2HG2 THR A  61      89.361  62.520  76.331  1.00 13.53              
ATOM    923 3HG2 THR A  61      90.625  63.623  75.811  1.00 13.53              
ATOM    924  OG1 THR A  61      90.494  61.641  78.419  1.00 13.53              
ATOM    925  HG1 THR A  61      90.961  60.901  78.023  1.00 13.53              
ATOM    926  C   THR A  61      93.397  62.094  77.190  1.00 13.53              
ATOM    927  O   THR A  61      93.863  61.134  77.770  1.00 13.53              
ATOM    928  N   VAL A  62      93.861  62.416  75.913  1.00 13.39              
ATOM    929  H   VAL A  62      93.235  63.044  75.442  1.00 13.39              
ATOM    930  CA  VAL A  62      95.200  62.183  75.149  1.00 13.39              
ATOM    931  HA  VAL A  62      96.003  62.158  75.863  1.00 13.39              
ATOM    932  CB  VAL A  62      95.238  60.767  74.491  1.00 13.39              
ATOM    933  HB  VAL A  62      94.528  60.740  73.665  1.00 13.39              
ATOM    934  CG1 VAL A  62      96.641  60.454  73.945  1.00 13.39              
ATOM    935 1HG1 VAL A  62      96.933  61.160  73.169  1.00 13.39              
ATOM    936 2HG1 VAL A  62      97.374  60.477  74.752  1.00 13.39              
ATOM    937 3HG1 VAL A  62      96.650  59.461  73.494  1.00 13.39              
ATOM    938  CG2 VAL A  62      94.877  59.601  75.418  1.00 13.39              
ATOM    939 1HG2 VAL A  62      95.499  59.624  76.313  1.00 13.39              
ATOM    940 2HG2 VAL A  62      93.827  59.657  75.700  1.00 13.39              
ATOM    941 3HG2 VAL A  62      95.026  58.650  74.907  1.00 13.39              
ATOM    942  C   VAL A  62      95.548  63.222  73.992  1.00 13.39              
ATOM    943  O   VAL A  62      95.015  63.104  72.901  1.00 13.39              
ATOM    944  N   SER A  63      96.314  64.328  74.196  1.00 13.44              
ATOM    945  H   SER A  63      96.861  64.278  75.045  1.00 13.44              
ATOM    946  CA  SER A  63      96.437  65.630  73.412  1.00 13.44              
ATOM    947  HA  SER A  63      97.420  65.959  73.729  1.00 13.44              
ATOM    948  CB  SER A  63      96.682  65.273  71.925  1.00 13.44              
ATOM    949  HB1 SER A  63      95.741  65.138  71.394  1.00 13.44              
ATOM    950  HB2 SER A  63      97.239  64.337  71.867  1.00 13.44              
ATOM    951  OG  SER A  63      97.454  66.263  71.285  1.00 13.44              
ATOM    952  HG  SER A  63      96.874  67.015  71.087  1.00 13.44              
ATOM    953  C   SER A  63      95.590  66.995  73.561  1.00 13.44              
ATOM    954  O   SER A  63      95.512  67.724  72.603  1.00 13.44              
ATOM    955  N   GLY A  64      95.044  67.428  74.719  1.00 12.94              
ATOM    956  H   GLY A  64      95.238  66.799  75.469  1.00 12.94              
ATOM    957  CA  GLY A  64      94.035  68.466  75.125  1.00 12.94              
ATOM    958  HA1 GLY A  64      93.071  68.054  74.886  1.00 12.94              
ATOM    959  HA2 GLY A  64      94.136  69.419  74.603  1.00 12.94              
ATOM    960  C   GLY A  64      94.091  68.556  76.749  1.00 12.94              
ATOM    961  O   GLY A  64      93.069  68.742  77.381  1.00 12.94              
ATOM    962  N   ALA A  65      95.251  68.222  77.437  1.00 11.18              
ATOM    963  H   ALA A  65      95.984  68.075  76.765  1.00 11.18              
ATOM    964  CA  ALA A  65      95.854  68.144  78.864  1.00 11.18              
ATOM    965  HA  ALA A  65      95.540  69.037  79.428  1.00 11.18              
ATOM    966  CB  ALA A  65      95.458  66.961  79.762  1.00 11.18              
ATOM    967  HB1 ALA A  65      94.401  66.734  79.628  1.00 11.18              
ATOM    968  HB2 ALA A  65      96.100  66.101  79.603  1.00 11.18              
ATOM    969  HB3 ALA A  65      95.603  67.259  80.800  1.00 11.18              
ATOM    970  C   ALA A  65      97.376  68.339  78.464  1.00 11.18              
ATOM    971  O   ALA A  65      98.232  67.892  79.198  1.00 11.18              
ATOM    972  N   LEU A  66      97.869  68.865  77.274  1.00  8.74              
ATOM    973  H   LEU A  66      98.875  68.786  77.343  1.00  8.74              
ATOM    974  CA  LEU A  66      97.464  69.555  75.952  1.00  8.74              
ATOM    975  HA  LEU A  66      98.220  70.312  75.902  1.00  8.74              
ATOM    976  CB  LEU A  66      97.789  68.669  74.741  1.00  8.74              
ATOM    977  HB1 LEU A  66      97.282  69.074  73.867  1.00  8.74              
ATOM    978  HB2 LEU A  66      97.428  67.688  74.971  1.00  8.74              
ATOM    979  CG  LEU A  66      99.269  68.405  74.357  1.00  8.74              
ATOM    980  HG  LEU A  66      99.782  69.341  74.329  1.00  8.74              
ATOM    981  CD1 LEU A  66     100.014  67.485  75.326  1.00  8.74              
ATOM    982 1HD1 LEU A  66     101.042  67.350  74.987  1.00  8.74              
ATOM    983 2HD1 LEU A  66     100.043  67.893  76.327  1.00  8.74              
ATOM    984 3HD1 LEU A  66      99.538  66.504  75.360  1.00  8.74              
ATOM    985  CD2 LEU A  66      99.498  67.841  72.963  1.00  8.74              
ATOM    986 1HD2 LEU A  66     100.544  67.959  72.683  1.00  8.74              
ATOM    987 2HD2 LEU A  66      99.264  66.780  72.939  1.00  8.74              
ATOM    988 3HD2 LEU A  66      98.879  68.378  72.240  1.00  8.74              
ATOM    989  C   LEU A  66      96.268  70.557  76.068  1.00  8.74              
ATOM    990  O   LEU A  66      95.692  70.885  75.060  1.00  8.74              
ATOM    991  N   ASN A  67      95.920  71.051  77.276  1.00  8.10              
ATOM    992  H   ASN A  67      96.622  70.915  77.992  1.00  8.10              
ATOM    993  CA  ASN A  67      94.595  71.422  77.876  1.00  8.10              
ATOM    994  HA  ASN A  67      94.251  70.549  78.463  1.00  8.10              
ATOM    995  CB  ASN A  67      94.799  72.517  78.948  1.00  8.10              
ATOM    996  HB1 ASN A  67      93.852  72.655  79.473  1.00  8.10              
ATOM    997  HB2 ASN A  67      95.021  73.454  78.460  1.00  8.10              
ATOM    998  CG  ASN A  67      95.868  72.276  80.010  1.00  8.10              
ATOM    999  OD1 ASN A  67      96.767  71.462  79.862  1.00  8.10              
ATOM   1000  ND2 ASN A  67      95.785  73.005  81.106  1.00  8.10              
ATOM   1001 1HD2 ASN A  67      95.063  73.690  81.231  1.00  8.10              
ATOM   1002 2HD2 ASN A  67      96.445  72.860  81.859  1.00  8.10              
ATOM   1003  C   ASN A  67      93.382  71.796  77.052  1.00  8.10              
ATOM   1004  O   ASN A  67      92.257  71.580  77.502  1.00  8.10              
ATOM   1005  N   ASN A  68      93.609  72.411  75.914  1.00  8.16              
ATOM   1006  H   ASN A  68      94.546  72.449  75.531  1.00  8.16              
ATOM   1007  CA  ASN A  68      92.534  72.883  75.107  1.00  8.16              
ATOM   1008  HA  ASN A  68      91.713  72.194  75.250  1.00  8.16              
ATOM   1009  CB  ASN A  68      91.963  74.225  75.628  1.00  8.16              
ATOM   1010  HB1 ASN A  68      91.640  74.066  76.654  1.00  8.16              
ATOM   1011  HB2 ASN A  68      91.085  74.481  75.052  1.00  8.16              
ATOM   1012  CG  ASN A  68      92.851  75.437  75.636  1.00  8.16              
ATOM   1013  OD1 ASN A  68      93.335  75.834  76.681  1.00  8.16              
ATOM   1014  ND2 ASN A  68      93.060  76.099  74.526  1.00  8.16              
ATOM   1015 1HD2 ASN A  68      92.763  75.707  73.647  1.00  8.16              
ATOM   1016 2HD2 ASN A  68      93.698  76.879  74.572  1.00  8.16              
ATOM   1017  C   ASN A  68      92.824  72.818  73.626  1.00  8.16              
ATOM   1018  O   ASN A  68      93.471  73.684  73.053  1.00  8.16              
ATOM   1019  N   THR A  69      92.209  71.774  73.074  1.00  7.71              
ATOM   1020  H   THR A  69      91.671  71.203  73.705  1.00  7.71              
ATOM   1021  CA  THR A  69      92.137  71.346  71.695  1.00  7.71              
ATOM   1022  HA  THR A  69      92.487  70.366  71.770  1.00  7.71              
ATOM   1023  CB  THR A  69      90.715  71.186  71.170  1.00  7.71              
ATOM   1024  HB  THR A  69      90.293  72.156  71.184  1.00  7.71              
ATOM   1025  CG2 THR A  69      90.413  70.530  69.824  1.00  7.71              
ATOM   1026 1HG2 THR A  69      91.046  70.947  69.053  1.00  7.71              
ATOM   1027 2HG2 THR A  69      90.566  69.453  69.867  1.00  7.71              
ATOM   1028 3HG2 THR A  69      89.378  70.702  69.539  1.00  7.71              
ATOM   1029  OG1 THR A  69      90.016  70.364  72.056  1.00  7.71              
ATOM   1030  HG1 THR A  69      89.856  69.559  71.547  1.00  7.71              
ATOM   1031  C   THR A  69      93.191  72.001  70.813  1.00  7.71              
ATOM   1032  O   THR A  69      94.369  71.794  71.084  1.00  7.71              
ATOM   1033  N   GLU A  70      92.831  72.778  69.798  1.00  7.59              
ATOM   1034  H   GLU A  70      91.861  72.871  69.553  1.00  7.59              
ATOM   1035  CA  GLU A  70      93.834  73.258  68.851  1.00  7.59              
ATOM   1036  HA  GLU A  70      94.572  72.464  68.727  1.00  7.59              
ATOM   1037  CB  GLU A  70      93.193  73.485  67.460  1.00  7.59              
ATOM   1038  HB1 GLU A  70      93.910  73.969  66.797  1.00  7.59              
ATOM   1039  HB2 GLU A  70      92.338  74.155  67.570  1.00  7.59              
ATOM   1040  CG  GLU A  70      92.736  72.204  66.740  1.00  7.59              
ATOM   1041  HG1 GLU A  70      92.300  72.493  65.780  1.00  7.59              
ATOM   1042  HG2 GLU A  70      91.944  71.725  67.309  1.00  7.59              
ATOM   1043  CD  GLU A  70      93.888  71.215  66.498  1.00  7.59              
ATOM   1044  OE1 GLU A  70      94.485  71.280  65.398  1.00  7.59              
ATOM   1045  OE2 GLU A  70      94.195  70.438  67.435  1.00  7.59              
ATOM   1046  C   GLU A  70      94.690  74.461  69.305  1.00  7.59              
ATOM   1047  O   GLU A  70      95.235  75.180  68.466  1.00  7.59              
ATOM   1048  N   GLU A  71      94.827  74.725  70.613  1.00  7.37              
ATOM   1049  H   GLU A  71      94.446  74.062  71.283  1.00  7.37              
ATOM   1050  CA  GLU A  71      95.405  75.997  71.079  1.00  7.37              
ATOM   1051  HA  GLU A  71      96.052  76.388  70.295  1.00  7.37              
ATOM   1052  CB  GLU A  71      94.245  76.993  71.226  1.00  7.37              
ATOM   1053  HB1 GLU A  71      93.693  76.767  72.134  1.00  7.37              
ATOM   1054  HB2 GLU A  71      93.552  76.873  70.391  1.00  7.37              
ATOM   1055  CG  GLU A  71      94.709  78.450  71.228  1.00  7.37              
ATOM   1056  HG1 GLU A  71      94.384  78.933  70.304  1.00  7.37              
ATOM   1057  HG2 GLU A  71      95.796  78.496  71.243  1.00  7.37              
ATOM   1058  CD  GLU A  71      94.145  79.195  72.433  1.00  7.37              
ATOM   1059  OE1 GLU A  71      94.776  79.171  73.513  1.00  7.37              
ATOM   1060  OE2 GLU A  71      93.113  79.884  72.304  1.00  7.37              
ATOM   1061  C   GLU A  71      96.299  75.945  72.339  1.00  7.37              
ATOM   1062  O   GLU A  71      97.393  76.544  72.396  1.00  7.37              
ATOM   1063  N   LEU A  72      95.884  75.140  73.317  1.00  7.31              
ATOM   1064  H   LEU A  72      95.015  74.637  73.166  1.00  7.31              
ATOM   1065  CA  LEU A  72      96.800  74.587  74.298  1.00  7.31              
ATOM   1066  HA  LEU A  72      97.594  75.305  74.455  1.00  7.31              
ATOM   1067  CB  LEU A  72      96.112  74.336  75.640  1.00  7.31              
ATOM   1068  HB1 LEU A  72      96.334  73.328  75.971  1.00  7.31              
ATOM   1069  HB2 LEU A  72      95.054  74.382  75.464  1.00  7.31              
ATOM   1070  CG  LEU A  72      96.446  75.300  76.796  1.00  7.31              
ATOM   1071  HG  LEU A  72      95.669  75.210  77.545  1.00  7.31              
ATOM   1072  CD1 LEU A  72      97.737  74.838  77.471  1.00  7.31              
ATOM   1073 1HD1 LEU A  72      98.010  75.539  78.259  1.00  7.31              
ATOM   1074 2HD1 LEU A  72      97.586  73.863  77.929  1.00  7.31              
ATOM   1075 3HD1 LEU A  72      98.538  74.763  76.745  1.00  7.31              
ATOM   1076  CD2 LEU A  72      96.482  76.782  76.422  1.00  7.31              
ATOM   1077 1HD2 LEU A  72      96.651  77.380  77.316  1.00  7.31              
ATOM   1078 2HD2 LEU A  72      97.244  77.011  75.690  1.00  7.31              
ATOM   1079 3HD2 LEU A  72      95.520  77.070  76.000  1.00  7.31              
ATOM   1080  C   LEU A  72      97.452  73.346  73.716  1.00  7.31              
ATOM   1081  O   LEU A  72      96.823  72.481  73.122  1.00  7.31              
ATOM   1082  N   LYS A  73      98.746  73.227  73.990  1.00  6.83              
ATOM   1083  H   LYS A  73      99.212  74.020  74.409  1.00  6.83              
ATOM   1084  CA  LYS A  73      99.425  71.948  74.006  1.00  6.83              
ATOM   1085  HA  LYS A  73      98.656  71.194  74.189  1.00  6.83              
ATOM   1086  CB  LYS A  73     100.034  71.620  72.629  1.00  6.83              
ATOM   1087  HB1 LYS A  73      99.257  71.713  71.867  1.00  6.83              
ATOM   1088  HB2 LYS A  73     100.335  70.578  72.646  1.00  6.83              
ATOM   1089  CG  LYS A  73     101.247  72.471  72.204  1.00  6.83              
ATOM   1090  HG1 LYS A  73     101.947  72.571  73.027  1.00  6.83              
ATOM   1091  HG2 LYS A  73     100.902  73.468  71.935  1.00  6.83              
ATOM   1092  CD  LYS A  73     101.987  71.839  71.015  1.00  6.83              
ATOM   1093  HD1 LYS A  73     102.739  72.541  70.656  1.00  6.83              
ATOM   1094  HD2 LYS A  73     101.273  71.698  70.202  1.00  6.83              
ATOM   1095  CE  LYS A  73     102.655  70.482  71.321  1.00  6.83              
ATOM   1096  HE1 LYS A  73     103.169  70.148  70.414  1.00  6.83              
ATOM   1097  HE2 LYS A  73     101.876  69.744  71.538  1.00  6.83              
ATOM   1098  NZ  LYS A  73     103.631  70.540  72.446  1.00  6.83              
ATOM   1099  HZ1 LYS A  73     103.204  70.816  73.329  1.00  6.83              
ATOM   1100  HZ2 LYS A  73     104.067  69.642  72.603  1.00  6.83              
ATOM   1101  HZ3 LYS A  73     104.362  71.213  72.247  1.00  6.83              
ATOM   1102  C   LYS A  73     100.448  71.957  75.150  1.00  6.83              
ATOM   1103  O   LYS A  73     101.139  72.960  75.334  1.00  6.83              
ATOM   1104  N   VAL A  74     100.615  70.865  75.902  1.00  6.81              
ATOM   1105  H   VAL A  74     100.021  70.082  75.705  1.00  6.81              
ATOM   1106  CA  VAL A  74     101.609  70.718  76.978  1.00  6.81              
ATOM   1107  HA  VAL A  74     101.840  71.731  77.310  1.00  6.81              
ATOM   1108  CB  VAL A  74     101.014  70.082  78.267  1.00  6.81              
ATOM   1109  HB  VAL A  74     100.646  69.084  78.049  1.00  6.81              
ATOM   1110  CG1 VAL A  74     101.939  70.011  79.494  1.00  6.81              
ATOM   1111 1HG1 VAL A  74     101.353  69.791  80.390  1.00  6.81              
ATOM   1112 2HG1 VAL A  74     102.647  69.192  79.407  1.00  6.81              
ATOM   1113 3HG1 VAL A  74     102.459  70.956  79.647  1.00  6.81              
ATOM   1114  CG2 VAL A  74      99.848  70.964  78.752  1.00  6.81              
ATOM   1115 1HG2 VAL A  74      99.342  70.483  79.591  1.00  6.81              
ATOM   1116 2HG2 VAL A  74     100.219  71.935  79.085  1.00  6.81              
ATOM   1117 3HG2 VAL A  74      99.112  71.136  77.974  1.00  6.81              
ATOM   1118  C   VAL A  74     102.993  70.249  76.419  1.00  6.81              
ATOM   1119  O   VAL A  74     103.310  70.596  75.275  1.00  6.81              
ATOM   1120  N   LEU A  75     103.843  69.607  77.236  1.00  6.85              
ATOM   1121  H   LEU A  75     103.763  69.867  78.209  1.00  6.85              
ATOM   1122  CA  LEU A  75     104.526  68.302  77.070  1.00  6.85              
ATOM   1123  HA  LEU A  75     103.868  67.582  76.584  1.00  6.85              
ATOM   1124  CB  LEU A  75     105.887  68.375  76.338  1.00  6.85              
ATOM   1125  HB1 LEU A  75     106.435  67.469  76.608  1.00  6.85              
ATOM   1126  HB2 LEU A  75     106.465  69.203  76.745  1.00  6.85              
ATOM   1127  CG  LEU A  75     105.915  68.445  74.808  1.00  6.85              
ATOM   1128  HG  LEU A  75     105.569  69.419  74.467  1.00  6.85              
ATOM   1129  CD1 LEU A  75     107.361  68.243  74.343  1.00  6.85              
ATOM   1130 1HD1 LEU A  75     107.441  68.396  73.270  1.00  6.85              
ATOM   1131 2HD1 LEU A  75     108.010  68.956  74.847  1.00  6.85              
ATOM   1132 3HD1 LEU A  75     107.698  67.233  74.582  1.00  6.85              
ATOM   1133  CD2 LEU A  75     105.036  67.362  74.174  1.00  6.85              
ATOM   1134 1HD2 LEU A  75     105.223  67.303  73.105  1.00  6.85              
ATOM   1135 2HD2 LEU A  75     105.281  66.393  74.612  1.00  6.85              
ATOM   1136 3HD2 LEU A  75     103.985  67.584  74.347  1.00  6.85              
ATOM   1137  C   LEU A  75     104.851  67.799  78.475  1.00  6.85              
ATOM   1138  O   LEU A  75     105.671  68.386  79.180  1.00  6.85              
ATOM   1139  N   CYS A  76     104.215  66.716  78.891  1.00  7.02              
ATOM   1140  H   CYS A  76     103.543  66.255  78.301  1.00  7.02              
ATOM   1141  CA  CYS A  76     104.434  66.169  80.216  1.00  7.02              
ATOM   1142  HA  CYS A  76     104.574  66.978  80.936  1.00  7.02              
ATOM   1143  CB  CYS A  76     103.199  65.363  80.650  1.00  7.02              
ATOM   1144  HB1 CYS A  76     103.336  65.028  81.681  1.00  7.02              
ATOM   1145  HB2 CYS A  76     103.089  64.479  80.020  1.00  7.02              
ATOM   1146  SG  CYS A  76     101.707  66.396  80.535  1.00  7.02              
ATOM   1147  HG  CYS A  76     100.873  65.550  81.152  1.00  7.02              
ATOM   1148  C   CYS A  76     105.723  65.289  80.224  1.00  7.02              
ATOM   1149  O   CYS A  76     105.640  64.107  79.904  1.00  7.02              
ATOM   1150  N   TYR A  77     106.911  65.860  80.511  1.00  7.24              
ATOM   1151  H   TYR A  77     106.910  66.864  80.619  1.00  7.24              
ATOM   1152  CA  TYR A  77     108.200  65.181  80.845  1.00  7.24              
ATOM   1153  HA  TYR A  77     108.973  65.939  80.710  1.00  7.24              
ATOM   1154  CB  TYR A  77     108.207  64.858  82.355  1.00  7.24              
ATOM   1155  HB1 TYR A  77     108.260  65.806  82.890  1.00  7.24              
ATOM   1156  HB2 TYR A  77     109.116  64.314  82.610  1.00  7.24              
ATOM   1157  CG  TYR A  77     107.006  64.097  82.898  1.00  7.24              
ATOM   1158  CD1 TYR A  77     106.017  64.783  83.634  1.00  7.24              
ATOM   1159  HD1 TYR A  77     106.111  65.845  83.807  1.00  7.24              
ATOM   1160  CE1 TYR A  77     104.917  64.083  84.168  1.00  7.24              
ATOM   1161  HE1 TYR A  77     104.164  64.593  84.752  1.00  7.24              
ATOM   1162  CZ  TYR A  77     104.802  62.692  83.966  1.00  7.24              
ATOM   1163  OH  TYR A  77     103.753  62.017  84.508  1.00  7.24              
ATOM   1164  HH  TYR A  77     103.812  61.076  84.339  1.00  7.24              
ATOM   1165  CE2 TYR A  77     105.786  62.004  83.222  1.00  7.24              
ATOM   1166  HE2 TYR A  77     105.702  60.939  83.072  1.00  7.24              
ATOM   1167  CD2 TYR A  77     106.887  62.709  82.691  1.00  7.24              
ATOM   1168  HD2 TYR A  77     107.647  62.186  82.127  1.00  7.24              
ATOM   1169  C   TYR A  77     108.696  64.013  79.958  1.00  7.24              
ATOM   1170  O   TYR A  77     109.540  63.202  80.347  1.00  7.24              
ATOM   1171  N   LYS A  78     108.186  63.908  78.731  1.00  7.27              
ATOM   1172  H   LYS A  78     107.431  64.542  78.524  1.00  7.27              
ATOM   1173  CA  LYS A  78     108.488  62.853  77.755  1.00  7.27              
ATOM   1174  HA  LYS A  78     108.524  61.913  78.304  1.00  7.27              
ATOM   1175  CB  LYS A  78     107.280  62.795  76.785  1.00  7.27              
ATOM   1176  HB1 LYS A  78     107.106  63.797  76.389  1.00  7.27              
ATOM   1177  HB2 LYS A  78     106.404  62.541  77.386  1.00  7.27              
ATOM   1178  CG  LYS A  78     107.293  61.830  75.582  1.00  7.27              
ATOM   1179  HG1 LYS A  78     107.784  62.326  74.743  1.00  7.27              
ATOM   1180  HG2 LYS A  78     106.257  61.675  75.279  1.00  7.27              
ATOM   1181  CD  LYS A  78     107.934  60.450  75.814  1.00  7.27              
ATOM   1182  HD1 LYS A  78     107.279  59.674  75.413  1.00  7.27              
ATOM   1183  HD2 LYS A  78     108.062  60.268  76.880  1.00  7.27              
ATOM   1184  CE  LYS A  78     109.276  60.394  75.074  1.00  7.27              
ATOM   1185  HE1 LYS A  78     109.758  61.371  75.157  1.00  7.27              
ATOM   1186  HE2 LYS A  78     109.095  60.222  74.009  1.00  7.27              
ATOM   1187  NZ  LYS A  78     110.195  59.372  75.622  1.00  7.27              
ATOM   1188  HZ1 LYS A  78     111.126  59.574  75.257  1.00  7.27              
ATOM   1189  HZ2 LYS A  78     110.263  59.467  76.625  1.00  7.27              
ATOM   1190  HZ3 LYS A  78     109.913  58.436  75.374  1.00  7.27              
ATOM   1191  C   LYS A  78     109.856  63.035  77.101  1.00  7.27              
ATOM   1192  O   LYS A  78     109.921  63.456  75.953  1.00  7.27              
ATOM   1193  N   MET A  79     110.923  62.654  77.815  1.00  7.27              
ATOM   1194  H   MET A  79     110.753  62.485  78.801  1.00  7.27              
ATOM   1195  CA  MET A  79     112.328  62.630  77.352  1.00  7.27              
ATOM   1196  HA  MET A  79     112.715  63.639  77.499  1.00  7.27              
ATOM   1197  CB  MET A  79     113.179  61.694  78.224  1.00  7.27              
ATOM   1198  HB1 MET A  79     114.082  61.412  77.682  1.00  7.27              
ATOM   1199  HB2 MET A  79     112.618  60.786  78.445  1.00  7.27              
ATOM   1200  CG  MET A  79     113.592  62.378  79.536  1.00  7.27              
ATOM   1201  HG1 MET A  79     114.033  61.630  80.197  1.00  7.27              
ATOM   1202  HG2 MET A  79     112.698  62.765  80.028  1.00  7.27              
ATOM   1203  SD  MET A  79     114.781  63.744  79.354  1.00  7.27              
ATOM   1204  CE  MET A  79     116.300  62.825  78.982  1.00  7.27              
ATOM   1205  HE1 MET A  79     117.140  63.517  78.920  1.00  7.27              
ATOM   1206  HE2 MET A  79     116.496  62.102  79.776  1.00  7.27              
ATOM   1207  HE3 MET A  79     116.197  62.304  78.031  1.00  7.27              
ATOM   1208  C   MET A  79     112.477  62.335  75.851  1.00  7.27              
ATOM   1209  O   MET A  79     112.186  61.228  75.387  1.00  7.27              
ATOM   1210  N   GLY A  80     112.845  63.375  75.109  1.00  7.24              
ATOM   1211  H   GLY A  80     113.112  64.210  75.618  1.00  7.24              
ATOM   1212  CA  GLY A  80     112.422  63.640  73.740  1.00  7.24              
ATOM   1213  HA1 GLY A  80     111.439  64.111  73.750  1.00  7.24              
ATOM   1214  HA2 GLY A  80     112.357  62.706  73.183  1.00  7.24              
ATOM   1215  C   GLY A  80     113.400  64.578  73.046  1.00  7.24              
ATOM   1216  O   GLY A  80     113.264  65.795  73.108  1.00  7.24              
ATOM   1217  N   PHE A  81     114.426  63.996  72.433  1.00  7.24              
ATOM   1218  H   PHE A  81     114.480  62.992  72.484  1.00  7.24              
ATOM   1219  CA  PHE A  81     115.651  64.675  71.999  1.00  7.24              
ATOM   1220  HA  PHE A  81     115.992  65.278  72.841  1.00  7.24              
ATOM   1221  CB  PHE A  81     116.720  63.600  71.741  1.00  7.24              
ATOM   1222  HB1 PHE A  81     117.677  64.088  71.551  1.00  7.24              
ATOM   1223  HB2 PHE A  81     116.450  63.041  70.845  1.00  7.24              
ATOM   1224  CG  PHE A  81     116.906  62.642  72.906  1.00  7.24              
ATOM   1225  CD1 PHE A  81     117.356  63.131  74.147  1.00  7.24              
ATOM   1226  HD1 PHE A  81     117.590  64.180  74.257  1.00  7.24              
ATOM   1227  CE1 PHE A  81     117.497  62.261  75.242  1.00  7.24              
ATOM   1228  HE1 PHE A  81     117.856  62.641  76.189  1.00  7.24              
ATOM   1229  CZ  PHE A  81     117.182  60.899  75.101  1.00  7.24              
ATOM   1230  HZ  PHE A  81     117.299  60.227  75.940  1.00  7.24              
ATOM   1231  CE2 PHE A  81     116.730  60.407  73.864  1.00  7.24              
ATOM   1232  HE2 PHE A  81     116.503  59.356  73.750  1.00  7.24              
ATOM   1233  CD2 PHE A  81     116.592  61.277  72.767  1.00  7.24              
ATOM   1234  HD2 PHE A  81     116.254  60.892  71.815  1.00  7.24              
ATOM   1235  C   PHE A  81     115.545  65.674  70.827  1.00  7.24              
ATOM   1236  O   PHE A  81     116.560  66.082  70.265  1.00  7.24              
ATOM   1237  N   TYR A  82     114.342  66.100  70.462  1.00  7.22              
ATOM   1238  H   TYR A  82     113.552  65.836  71.036  1.00  7.22              
ATOM   1239  CA  TYR A  82     114.124  67.232  69.570  1.00  7.22              
ATOM   1240  HA  TYR A  82     114.964  67.922  69.658  1.00  7.22              
ATOM   1241  CB  TYR A  82     114.031  66.752  68.111  1.00  7.22              
ATOM   1242  HB1 TYR A  82     112.991  66.552  67.847  1.00  7.22              
ATOM   1243  HB2 TYR A  82     114.582  65.816  67.999  1.00  7.22              
ATOM   1244  CG  TYR A  82     114.635  67.755  67.152  1.00  7.22              
ATOM   1245  CD1 TYR A  82     116.031  67.772  66.974  1.00  7.22              
ATOM   1246  HD1 TYR A  82     116.646  67.037  67.478  1.00  7.22              
ATOM   1247  CE1 TYR A  82     116.627  68.762  66.171  1.00  7.22              
ATOM   1248  HE1 TYR A  82     117.697  68.793  66.036  1.00  7.22              
ATOM   1249  CZ  TYR A  82     115.829  69.754  65.566  1.00  7.22              
ATOM   1250  OH  TYR A  82     116.420  70.735  64.837  1.00  7.22              
ATOM   1251  HH  TYR A  82     115.787  71.401  64.556  1.00  7.22              
ATOM   1252  CE2 TYR A  82     114.427  69.723  65.723  1.00  7.22              
ATOM   1253  HE2 TYR A  82     113.815  70.481  65.255  1.00  7.22              
ATOM   1254  CD2 TYR A  82     113.830  68.714  66.507  1.00  7.22              
ATOM   1255  HD2 TYR A  82     112.753  68.689  66.627  1.00  7.22              
ATOM   1256  C   TYR A  82     112.866  67.981  70.018  1.00  7.22              
ATOM   1257  O   TYR A  82     112.111  67.477  70.854  1.00  7.22              
ATOM   1258  N   THR A  83     112.589  69.163  69.462  1.00  6.99              
ATOM   1259  H   THR A  83     113.210  69.537  68.757  1.00  6.99              
ATOM   1260  CA  THR A  83     111.216  69.679  69.559  1.00  6.99              
ATOM   1261  HA  THR A  83     110.971  69.760  70.616  1.00  6.99              
ATOM   1262  CB  THR A  83     111.066  71.099  68.966  1.00  6.99              
ATOM   1263  HB  THR A  83     111.803  71.754  69.433  1.00  6.99              
ATOM   1264  CG2 THR A  83     111.226  71.197  67.452  1.00  6.99              
ATOM   1265 1HG2 THR A  83     111.055  72.226  67.132  1.00  6.99              
ATOM   1266 2HG2 THR A  83     112.244  70.934  67.179  1.00  6.99              
ATOM   1267 3HG2 THR A  83     110.517  70.545  66.940  1.00  6.99              
ATOM   1268  OG1 THR A  83     109.782  71.588  69.278  1.00  6.99              
ATOM   1269  HG1 THR A  83     109.597  72.322  68.672  1.00  6.99              
ATOM   1270  C   THR A  83     110.237  68.704  68.940  1.00  6.99              
ATOM   1271  O   THR A  83     110.568  67.981  68.001  1.00  6.99              
ATOM   1272  N   VAL A  84     109.032  68.668  69.497  1.00  7.14              
ATOM   1273  H   VAL A  84     108.804  69.430  70.119  1.00  7.14              
ATOM   1274  CA  VAL A  84     107.941  67.914  68.892  1.00  7.14              
ATOM   1275  HA  VAL A  84     108.348  66.960  68.567  1.00  7.14              
ATOM   1276  CB  VAL A  84     106.892  67.585  69.973  1.00  7.14              
ATOM   1277  HB  VAL A  84     107.437  67.105  70.787  1.00  7.14              
ATOM   1278  CG1 VAL A  84     106.219  68.806  70.622  1.00  7.14              
ATOM   1279 1HG1 VAL A  84     105.376  68.486  71.226  1.00  7.14              
ATOM   1280 2HG1 VAL A  84     106.942  69.331  71.244  1.00  7.14              
ATOM   1281 3HG1 VAL A  84     105.881  69.508  69.873  1.00  7.14              
ATOM   1282  CG2 VAL A  84     105.900  66.516  69.507  1.00  7.14              
ATOM   1283 1HG2 VAL A  84     105.377  66.816  68.608  1.00  7.14              
ATOM   1284 2HG2 VAL A  84     106.441  65.596  69.284  1.00  7.14              
ATOM   1285 3HG2 VAL A  84     105.175  66.304  70.291  1.00  7.14              
ATOM   1286  C   VAL A  84     107.490  68.695  67.657  1.00  7.14              
ATOM   1287  O   VAL A  84     107.171  69.868  67.814  1.00  7.14              
ATOM   1288  N   PRO A  85     107.451  68.103  66.445  1.00  7.18              
ATOM   1289  CD  PRO A  85     108.158  66.890  66.043  1.00  7.18              
ATOM   1290  HD1 PRO A  85     107.711  66.004  66.495  1.00  7.18              
ATOM   1291  HD2 PRO A  85     109.208  66.962  66.319  1.00  7.18              
ATOM   1292  CG  PRO A  85     108.060  66.818  64.516  1.00  7.18              
ATOM   1293  HG1 PRO A  85     107.253  66.144  64.226  1.00  7.18              
ATOM   1294  HG2 PRO A  85     109.001  66.494  64.069  1.00  7.18              
ATOM   1295  CB  PRO A  85     107.715  68.254  64.110  1.00  7.18              
ATOM   1296  HB1 PRO A  85     107.193  68.295  63.153  1.00  7.18              
ATOM   1297  HB2 PRO A  85     108.627  68.853  64.070  1.00  7.18              
ATOM   1298  CA  PRO A  85     106.843  68.736  65.270  1.00  7.18              
ATOM   1299  HA  PRO A  85     106.886  69.825  65.332  1.00  7.18              
ATOM   1300  C   PRO A  85     105.382  68.309  65.043  1.00  7.18              
ATOM   1301  O   PRO A  85     104.602  69.027  64.429  1.00  7.18              
ATOM   1302  N   SER A  86     104.999  67.149  65.582  1.00  7.24              
ATOM   1303  H   SER A  86     105.697  66.598  66.054  1.00  7.24              
ATOM   1304  CA  SER A  86     103.625  66.669  65.736  1.00  7.24              
ATOM   1305  HA  SER A  86     103.086  66.863  64.807  1.00  7.24              
ATOM   1306  CB  SER A  86     103.674  65.152  65.954  1.00  7.24              
ATOM   1307  HB1 SER A  86     103.927  64.675  65.006  1.00  7.24              
ATOM   1308  HB2 SER A  86     102.699  64.781  66.270  1.00  7.24              
ATOM   1309  OG  SER A  86     104.669  64.808  66.909  1.00  7.24              
ATOM   1310  HG  SER A  86     104.571  63.870  67.099  1.00  7.24              
ATOM   1311  C   SER A  86     102.823  67.388  66.846  1.00  7.24              
ATOM   1312  O   SER A  86     101.964  66.791  67.499  1.00  7.24              
ATOM   1313  N   PRO A  87     103.103  68.675  67.112  1.00  8.23              
ATOM   1314  CD  PRO A  87     104.192  69.101  67.939  1.00  8.23              
ATOM   1315  HD1 PRO A  87     105.100  68.622  67.630  1.00  8.23              
ATOM   1316  HD2 PRO A  87     103.963  68.840  68.971  1.00  8.23              
ATOM   1317  CG  PRO A  87     104.303  70.617  67.787  1.00  8.23              
ATOM   1318  HG1 PRO A  87     104.974  70.864  66.963  1.00  8.23              
ATOM   1319  HG2 PRO A  87     104.633  71.097  68.708  1.00  8.23              
ATOM   1320  CB  PRO A  87     102.896  71.034  67.410  1.00  8.23              
ATOM   1321  HB1 PRO A  87     102.939  71.561  66.454  1.00  8.23              
ATOM   1322  HB2 PRO A  87     102.454  71.679  68.167  1.00  8.23              
ATOM   1323  CA  PRO A  87     102.119  69.712  67.280  1.00  8.23              
ATOM   1324  HA  PRO A  87     101.579  69.526  68.209  1.00  8.23              
ATOM   1325  C   PRO A  87     101.094  69.807  66.158  1.00  8.23              
ATOM   1326  O   PRO A  87     101.009  68.987  65.245  1.00  8.23              
ATOM   1327  N   ILE A  88     100.315  70.871  66.275  1.00  8.04              
ATOM   1328  H   ILE A  88     100.520  71.539  66.999  1.00  8.04              
ATOM   1329  CA  ILE A  88      99.173  71.176  65.453  1.00  8.04              
ATOM   1330  HA  ILE A  88      99.203  70.537  64.570  1.00  8.04              
ATOM   1331  CB  ILE A  88      97.855  70.885  66.227  1.00  8.04              
ATOM   1332  HB  ILE A  88      97.044  71.061  65.523  1.00  8.04              
ATOM   1333  CG2 ILE A  88      97.739  69.402  66.623  1.00  8.04              
ATOM   1334 1HG2 ILE A  88      96.738  69.219  67.022  1.00  8.04              
ATOM   1335 2HG2 ILE A  88      97.875  68.772  65.743  1.00  8.04              
ATOM   1336 3HG2 ILE A  88      98.483  69.129  67.369  1.00  8.04              
ATOM   1337  CG1 ILE A  88      97.546  71.807  67.437  1.00  8.04              
ATOM   1338 1HG1 ILE A  88      96.533  71.584  67.766  1.00  8.04              
ATOM   1339 2HG1 ILE A  88      97.534  72.845  67.103  1.00  8.04              
ATOM   1340  CD1 ILE A  88      98.449  71.707  68.677  1.00  8.04              
ATOM   1341  HD1 ILE A  88      98.468  70.686  69.054  1.00  8.04              
ATOM   1342  HD2 ILE A  88      99.458  72.036  68.442  1.00  8.04              
ATOM   1343  HD3 ILE A  88      98.047  72.355  69.457  1.00  8.04              
ATOM   1344  C   ILE A  88      99.230  72.642  65.005  1.00  8.04              
ATOM   1345  O   ILE A  88      99.855  73.484  65.669  1.00  8.04              
ATOM   1346  N   PRO A  89      98.702  72.954  63.812  1.00  7.93              
ATOM   1347  CD  PRO A  89      97.768  72.162  63.013  1.00  7.93              
ATOM   1348  HD1 PRO A  89      96.826  72.707  62.928  1.00  7.93              
ATOM   1349  HD2 PRO A  89      97.568  71.170  63.412  1.00  7.93              
ATOM   1350  CG  PRO A  89      98.416  72.042  61.639  1.00  7.93              
ATOM   1351  HG1 PRO A  89      97.679  71.858  60.857  1.00  7.93              
ATOM   1352  HG2 PRO A  89      99.178  71.261  61.654  1.00  7.93              
ATOM   1353  CB  PRO A  89      99.072  73.411  61.497  1.00  7.93              
ATOM   1354  HB1 PRO A  89      98.322  74.128  61.157  1.00  7.93              
ATOM   1355  HB2 PRO A  89      99.909  73.384  60.799  1.00  7.93              
ATOM   1356  CA  PRO A  89      99.540  73.742  62.924  1.00  7.93              
ATOM   1357  HA  PRO A  89     100.565  73.379  63.021  1.00  7.93              
ATOM   1358  C   PRO A  89      99.528  75.242  63.152  1.00  7.93              
ATOM   1359  O   PRO A  89      98.498  75.900  63.023  1.00  7.93              
ATOM   1360  N   SER A  90     100.723  75.765  63.429  1.00  7.31              
ATOM   1361  H   SER A  90     101.489  75.110  63.503  1.00  7.31              
ATOM   1362  CA  SER A  90     101.085  77.176  63.602  1.00  7.31              
ATOM   1363  HA  SER A  90     102.111  77.171  63.962  1.00  7.31              
ATOM   1364  CB  SER A  90     101.129  77.909  62.260  1.00  7.31              
ATOM   1365  HB1 SER A  90     101.473  78.932  62.419  1.00  7.31              
ATOM   1366  HB2 SER A  90     100.131  77.934  61.819  1.00  7.31              
ATOM   1367  OG  SER A  90     102.024  77.247  61.383  1.00  7.31              
ATOM   1368  HG  SER A  90     102.821  76.989  61.877  1.00  7.31              
ATOM   1369  C   SER A  90     100.327  77.979  64.681  1.00  7.31              
ATOM   1370  O   SER A  90     100.808  79.023  65.126  1.00  7.31              
ATOM   1371  N   ASN A  91      99.189  77.471  65.165  1.00  7.13              
ATOM   1372  H   ASN A  91      98.851  76.641  64.693  1.00  7.13              
ATOM   1373  CA  ASN A  91      98.232  78.156  66.040  1.00  7.13              
ATOM   1374  HA  ASN A  91      98.312  79.231  65.873  1.00  7.13              
ATOM   1375  CB  ASN A  91      96.808  77.721  65.670  1.00  7.13              
ATOM   1376  HB1 ASN A  91      96.089  78.194  66.339  1.00  7.13              
ATOM   1377  HB2 ASN A  91      96.720  76.642  65.804  1.00  7.13              
ATOM   1378  CG  ASN A  91      96.412  78.095  64.262  1.00  7.13              
ATOM   1379  OD1 ASN A  91      96.799  79.116  63.719  1.00  7.13              
ATOM   1380  ND2 ASN A  91      95.619  77.255  63.643  1.00  7.13              
ATOM   1381 1HD2 ASN A  91      95.333  76.413  64.113  1.00  7.13              
ATOM   1382 2HD2 ASN A  91      95.439  77.428  62.672  1.00  7.13              
ATOM   1383  C   ASN A  91      98.414  77.916  67.542  1.00  7.13              
ATOM   1384  O   ASN A  91      97.735  78.567  68.334  1.00  7.13              
ATOM   1385  N   ALA A  92      99.266  76.971  67.945  1.00  7.08              
ATOM   1386  H   ALA A  92      99.805  76.495  67.238  1.00  7.08              
ATOM   1387  CA  ALA A  92      99.253  76.394  69.288  1.00  7.08              
ATOM   1388  HA  ALA A  92      98.212  76.208  69.557  1.00  7.08              
ATOM   1389  CB  ALA A  92      99.948  75.031  69.239  1.00  7.08              
ATOM   1390  HB1 ALA A  92      99.562  74.446  68.403  1.00  7.08              
ATOM   1391  HB2 ALA A  92     101.022  75.167  69.131  1.00  7.08              
ATOM   1392  HB3 ALA A  92      99.748  74.498  70.167  1.00  7.08              
ATOM   1393  C   ALA A  92      99.836  77.331  70.372  1.00  7.08              
ATOM   1394  O   ALA A  92     100.946  77.135  70.869  1.00  7.08              
ATOM   1395  N   ARG A  93      99.050  78.356  70.711  1.00  7.10              
ATOM   1396  H   ARG A  93      98.143  78.339  70.262  1.00  7.10              
ATOM   1397  CA  ARG A  93      99.313  79.526  71.554  1.00  7.10              
ATOM   1398  HA  ARG A  93      99.927  80.221  70.977  1.00  7.10              
ATOM   1399  CB  ARG A  93      97.946  80.195  71.833  1.00  7.10              
ATOM   1400  HB1 ARG A  93      97.363  79.544  72.487  1.00  7.10              
ATOM   1401  HB2 ARG A  93      97.412  80.303  70.888  1.00  7.10              
ATOM   1402  CG  ARG A  93      98.046  81.581  72.487  1.00  7.10              
ATOM   1403  HG1 ARG A  93      98.812  82.133  71.948  1.00  7.10              
ATOM   1404  HG2 ARG A  93      98.364  81.475  73.525  1.00  7.10              
ATOM   1405  CD  ARG A  93      96.739  82.399  72.445  1.00  7.10              
ATOM   1406  HD1 ARG A  93      96.395  82.460  71.410  1.00  7.10              
ATOM   1407  HD2 ARG A  93      96.964  83.407  72.793  1.00  7.10              
ATOM   1408  NE  ARG A  93      95.663  81.827  73.278  1.00  7.10              
ATOM   1409  HE  ARG A  93      95.679  80.818  73.432  1.00  7.10              
ATOM   1410  CZ  ARG A  93      94.577  82.420  73.753  1.00  7.10              
ATOM   1411  NH1 ARG A  93      94.355  83.701  73.618  1.00  7.10              
ATOM   1412 1HH1 ARG A  93      95.015  84.254  73.113  1.00  7.10              
ATOM   1413 2HH1 ARG A  93      93.501  84.091  73.971  1.00  7.10              
ATOM   1414  NH2 ARG A  93      93.680  81.711  74.370  1.00  7.10              
ATOM   1415 1HH2 ARG A  93      93.742  80.701  74.186  1.00  7.10              
ATOM   1416 2HH2 ARG A  93      92.769  82.073  74.569  1.00  7.10              
ATOM   1417  C   ARG A  93     100.074  79.294  72.867  1.00  7.10              
ATOM   1418  O   ARG A  93     100.728  80.249  73.342  1.00  7.10              
ATOM   1419  N   PHE A  94      99.955  78.080  73.446  1.00  6.71              
ATOM   1420  H   PHE A  94      99.340  77.407  73.001  1.00  6.71              
ATOM   1421  CA  PHE A  94     100.751  77.735  74.633  1.00  6.71              
ATOM   1422  HA  PHE A  94     100.547  78.540  75.323  1.00  6.71              
ATOM   1423  CB  PHE A  94     100.254  76.478  75.353  1.00  6.71              
ATOM   1424  HB1 PHE A  94     100.695  75.591  74.909  1.00  6.71              
ATOM   1425  HB2 PHE A  94      99.187  76.411  75.203  1.00  6.71              
ATOM   1426  CG  PHE A  94     100.504  76.536  76.857  1.00  6.71              
ATOM   1427  CD1 PHE A  94      99.884  77.543  77.627  1.00  6.71              
ATOM   1428  HD1 PHE A  94      99.240  78.269  77.150  1.00  6.71              
ATOM   1429  CE1 PHE A  94     100.076  77.602  79.018  1.00  6.71              
ATOM   1430  HE1 PHE A  94      99.586  78.372  79.600  1.00  6.71              
ATOM   1431  CZ  PHE A  94     100.882  76.645  79.654  1.00  6.71              
ATOM   1432  HZ  PHE A  94     101.028  76.682  80.725  1.00  6.71              
ATOM   1433  CE2 PHE A  94     101.494  75.632  78.898  1.00  6.71              
ATOM   1434  HE2 PHE A  94     102.101  74.895  79.398  1.00  6.71              
ATOM   1435  CD2 PHE A  94     101.310  75.579  77.502  1.00  6.71              
ATOM   1436  HD2 PHE A  94     101.779  74.796  76.932  1.00  6.71              
ATOM   1437  C   PHE A  94     102.306  77.770  74.465  1.00  6.71              
ATOM   1438  O   PHE A  94     102.802  78.869  74.211  1.00  6.71              
ATOM   1439  N   ILE A  95     103.253  76.851  74.717  1.00  6.67              
ATOM   1440  H   ILE A  95     104.105  77.338  74.955  1.00  6.67              
ATOM   1441  CA  ILE A  95     103.558  75.373  74.639  1.00  6.67              
ATOM   1442  HA  ILE A  95     102.645  74.782  74.734  1.00  6.67              
ATOM   1443  CB  ILE A  95     104.261  75.051  73.284  1.00  6.67              
ATOM   1444  HB  ILE A  95     103.496  75.087  72.506  1.00  6.67              
ATOM   1445  CG2 ILE A  95     105.356  76.066  72.899  1.00  6.67              
ATOM   1446 1HG2 ILE A  95     105.701  75.895  71.878  1.00  6.67              
ATOM   1447 2HG2 ILE A  95     104.967  77.078  72.923  1.00  6.67              
ATOM   1448 3HG2 ILE A  95     106.203  75.992  73.578  1.00  6.67              
ATOM   1449  CG1 ILE A  95     104.887  73.634  73.282  1.00  6.67              
ATOM   1450 1HG1 ILE A  95     104.125  72.918  73.580  1.00  6.67              
ATOM   1451 2HG1 ILE A  95     105.689  73.586  74.019  1.00  6.67              
ATOM   1452  CD1 ILE A  95     105.501  73.186  71.946  1.00  6.67              
ATOM   1453  HD1 ILE A  95     105.800  72.141  72.011  1.00  6.67              
ATOM   1454  HD2 ILE A  95     104.784  73.315  71.136  1.00  6.67              
ATOM   1455  HD3 ILE A  95     106.396  73.768  71.726  1.00  6.67              
ATOM   1456  C   ILE A  95     104.492  75.108  75.825  1.00  6.67              
ATOM   1457  O   ILE A  95     105.326  75.959  76.201  1.00  6.67              
ATOM   1458  N   CYS A  96     104.400  73.893  76.393  1.00  6.79              
ATOM   1459  H   CYS A  96     103.785  73.195  75.995  1.00  6.79              
ATOM   1460  CA  CYS A  96     105.355  73.529  77.433  1.00  6.79              
ATOM   1461  HA  CYS A  96     105.950  74.390  77.733  1.00  6.79              
ATOM   1462  CB  CYS A  96     104.629  73.041  78.690  1.00  6.79              
ATOM   1463  HB1 CYS A  96     104.405  71.979  78.606  1.00  6.79              
ATOM   1464  HB2 CYS A  96     103.709  73.606  78.827  1.00  6.79              
ATOM   1465  SG  CYS A  96     105.726  73.339  80.106  1.00  6.79              
ATOM   1466  HG  CYS A  96     105.018  72.680  81.035  1.00  6.79              
ATOM   1467  C   CYS A  96     106.301  72.479  76.869  1.00  6.79              
ATOM   1468  O   CYS A  96     105.903  71.555  76.165  1.00  6.79              
ATOM   1469  N   MET A  97     107.562  72.657  77.217  1.00  7.16              
ATOM   1470  H   MET A  97     107.758  73.423  77.847  1.00  7.16              
ATOM   1471  CA  MET A  97     108.684  71.767  76.990  1.00  7.16              
ATOM   1472  HA  MET A  97     108.352  70.737  76.854  1.00  7.16              
ATOM   1473  CB  MET A  97     109.512  72.239  75.779  1.00  7.16              
ATOM   1474  HB1 MET A  97     110.440  71.668  75.736  1.00  7.16              
ATOM   1475  HB2 MET A  97     109.765  73.294  75.905  1.00  7.16              
ATOM   1476  CG  MET A  97     108.756  72.059  74.455  1.00  7.16              
ATOM   1477  HG1 MET A  97     107.756  72.476  74.562  1.00  7.16              
ATOM   1478  HG2 MET A  97     108.654  70.996  74.247  1.00  7.16              
ATOM   1479  SD  MET A  97     109.489  72.861  73.005  1.00  7.16              
ATOM   1480  CE  MET A  97     111.061  71.972  72.833  1.00  7.16              
ATOM   1481  HE1 MET A  97     111.547  72.280  71.906  1.00  7.16              
ATOM   1482  HE2 MET A  97     111.715  72.212  73.670  1.00  7.16              
ATOM   1483  HE3 MET A  97     110.879  70.898  72.798  1.00  7.16              
ATOM   1484  C   MET A  97     109.464  71.910  78.303  1.00  7.16              
ATOM   1485  O   MET A  97     109.681  73.033  78.776  1.00  7.16              
ATOM   1486  N   SER A  98     109.699  70.782  78.967  1.00  7.16              
ATOM   1487  H   SER A  98     109.443  69.899  78.552  1.00  7.16              
ATOM   1488  CA  SER A  98     110.058  70.751  80.382  1.00  7.16              
ATOM   1489  HA  SER A  98     110.932  71.384  80.544  1.00  7.16              
ATOM   1490  CB  SER A  98     108.894  71.250  81.255  1.00  7.16              
ATOM   1491  HB1 SER A  98     108.761  72.322  81.108  1.00  7.16              
ATOM   1492  HB2 SER A  98     109.130  71.076  82.305  1.00  7.16              
ATOM   1493  OG  SER A  98     107.677  70.601  80.936  1.00  7.16              
ATOM   1494  HG  SER A  98     107.845  69.659  80.802  1.00  7.16              
ATOM   1495  C   SER A  98     110.389  69.344  80.825  1.00  7.16              
ATOM   1496  O   SER A  98     109.712  68.420  80.371  1.00  7.16              
ATOM   1497  N   PHE A  99     111.368  69.184  81.725  1.00  7.22              
ATOM   1498  H   PHE A  99     111.836  70.008  82.094  1.00  7.22              
ATOM   1499  CA  PHE A  99     111.922  67.862  82.066  1.00  7.22              
ATOM   1500  HA  PHE A  99     112.912  68.030  82.489  1.00  7.22              
ATOM   1501  CB  PHE A  99     111.091  67.202  83.173  1.00  7.22              
ATOM   1502  HB1 PHE A  99     111.431  66.174  83.309  1.00  7.22              
ATOM   1503  HB2 PHE A  99     110.047  67.169  82.864  1.00  7.22              
ATOM   1504  CG  PHE A  99     111.206  67.924  84.504  1.00  7.22              
ATOM   1505  CD1 PHE A  99     112.273  67.627  85.374  1.00  7.22              
ATOM   1506  HD1 PHE A  99     112.997  66.872  85.103  1.00  7.22              
ATOM   1507  CE1 PHE A  99     112.393  68.299  86.604  1.00  7.22              
ATOM   1508  HE1 PHE A  99     113.201  68.049  87.278  1.00  7.22              
ATOM   1509  CZ  PHE A  99     111.447  69.273  86.968  1.00  7.22              
ATOM   1510  HZ  PHE A  99     111.530  69.779  87.920  1.00  7.22              
ATOM   1511  CE2 PHE A  99     110.382  69.574  86.101  1.00  7.22              
ATOM   1512  HE2 PHE A  99     109.644  70.308  86.389  1.00  7.22              
ATOM   1513  CD2 PHE A  99     110.263  68.904  84.869  1.00  7.22              
ATOM   1514  HD2 PHE A  99     109.438  69.133  84.209  1.00  7.22              
ATOM   1515  C   PHE A  99     112.172  67.007  80.817  1.00  7.22              
ATOM   1516  O   PHE A  99     111.693  65.885  80.659  1.00  7.22              
ATOM   1517  N   ASN A 100     112.909  67.634  79.903  1.00  7.20              
ATOM   1518  H   ASN A 100     113.316  68.519  80.163  1.00  7.20              
ATOM   1519  CA  ASN A 100     113.307  67.130  78.607  1.00  7.20              
ATOM   1520  HA  ASN A 100     113.275  66.040  78.628  1.00  7.20              
ATOM   1521  CB  ASN A 100     112.312  67.658  77.554  1.00  7.20              
ATOM   1522  HB1 ASN A 100     112.434  68.735  77.442  1.00  7.20              
ATOM   1523  HB2 ASN A 100     111.291  67.447  77.872  1.00  7.20              
ATOM   1524  CG  ASN A 100     112.533  66.977  76.220  1.00  7.20              
ATOM   1525  OD1 ASN A 100     113.059  65.879  76.172  1.00  7.20              
ATOM   1526  ND2 ASN A 100     112.209  67.596  75.113  1.00  7.20              
ATOM   1527 1HD2 ASN A 100     111.858  68.532  75.110  1.00  7.20              
ATOM   1528 2HD2 ASN A 100     112.439  67.110  74.248  1.00  7.20              
ATOM   1529  C   ASN A 100     114.755  67.571  78.338  1.00  7.20              
ATOM   1530  O   ASN A 100     115.272  68.436  79.048  1.00  7.20              
ATOM   1531  N   PHE A 101     115.397  67.018  77.312  1.00  6.94              
ATOM   1532  H   PHE A 101     114.905  66.341  76.739  1.00  6.94              
ATOM   1533  CA  PHE A 101     116.799  67.281  77.022  1.00  6.94              
ATOM   1534  HA  PHE A 101     117.142  68.138  77.603  1.00  6.94              
ATOM   1535  CB  PHE A 101     117.642  66.078  77.474  1.00  6.94              
ATOM   1536  HB1 PHE A 101     117.341  65.197  76.905  1.00  6.94              
ATOM   1537  HB2 PHE A 101     117.421  65.877  78.523  1.00  6.94              
ATOM   1538  CG  PHE A 101     119.143  66.270  77.333  1.00  6.94              
ATOM   1539  CD1 PHE A 101     119.887  66.828  78.391  1.00  6.94              
ATOM   1540  HD1 PHE A 101     119.389  67.137  79.299  1.00  6.94              
ATOM   1541  CE1 PHE A 101     121.282  66.974  78.277  1.00  6.94              
ATOM   1542  HE1 PHE A 101     121.853  67.399  79.092  1.00  6.94              
ATOM   1543  CZ  PHE A 101     121.938  66.564  77.103  1.00  6.94              
ATOM   1544  HZ  PHE A 101     123.010  66.677  77.019  1.00  6.94              
ATOM   1545  CE2 PHE A 101     121.199  66.020  76.037  1.00  6.94              
ATOM   1546  HE2 PHE A 101     121.704  65.700  75.136  1.00  6.94              
ATOM   1547  CD2 PHE A 101     119.805  65.874  76.153  1.00  6.94              
ATOM   1548  HD2 PHE A 101     119.243  65.442  75.338  1.00  6.94              
ATOM   1549  C   PHE A 101     117.024  67.610  75.546  1.00  6.94              
ATOM   1550  O   PHE A 101     116.968  66.751  74.669  1.00  6.94              
ATOM   1551  N   PHE A 102     117.324  68.876  75.288  1.00  7.16              
ATOM   1552  H   PHE A 102     117.318  69.519  76.076  1.00  7.16              
ATOM   1553  CA  PHE A 102     117.702  69.410  73.986  1.00  7.16              
ATOM   1554  HA  PHE A 102     118.102  68.614  73.357  1.00  7.16              
ATOM   1555  CB  PHE A 102     116.458  69.992  73.300  1.00  7.16              
ATOM   1556  HB1 PHE A 102     116.040  70.786  73.918  1.00  7.16              
ATOM   1557  HB2 PHE A 102     115.703  69.207  73.228  1.00  7.16              
ATOM   1558  CG  PHE A 102     116.702  70.525  71.903  1.00  7.16              
ATOM   1559  CD1 PHE A 102     117.007  69.631  70.859  1.00  7.16              
ATOM   1560  HD1 PHE A 102     117.089  68.570  71.054  1.00  7.16              
ATOM   1561  CE1 PHE A 102     117.182  70.112  69.550  1.00  7.16              
ATOM   1562  HE1 PHE A 102     117.404  69.423  68.750  1.00  7.16              
ATOM   1563  CZ  PHE A 102     117.043  71.484  69.277  1.00  7.16              
ATOM   1564  HZ  PHE A 102     117.142  71.856  68.265  1.00  7.16              
ATOM   1565  CE2 PHE A 102     116.751  72.378  70.319  1.00  7.16              
ATOM   1566  HE2 PHE A 102     116.621  73.431  70.100  1.00  7.16              
ATOM   1567  CD2 PHE A 102     116.587  71.902  71.632  1.00  7.16              
ATOM   1568  HD2 PHE A 102     116.348  72.601  72.421  1.00  7.16              
ATOM   1569  C   PHE A 102     118.807  70.438  74.249  1.00  7.16              
ATOM   1570  O   PHE A 102     118.547  71.608  74.546  1.00  7.16              
ATOM   1571  N   SER A 103     120.046  69.935  74.335  1.00  7.20              
ATOM   1572  H   SER A 103     120.165  68.952  74.140  1.00  7.20              
ATOM   1573  CA  SER A 103     121.127  70.639  75.042  1.00  7.20              
ATOM   1574  HA  SER A 103     120.651  71.351  75.715  1.00  7.20              
ATOM   1575  CB  SER A 103     121.912  69.692  75.946  1.00  7.20              
ATOM   1576  HB1 SER A 103     122.562  69.051  75.349  1.00  7.20              
ATOM   1577  HB2 SER A 103     121.209  69.080  76.510  1.00  7.20              
ATOM   1578  OG  SER A 103     122.677  70.456  76.857  1.00  7.20              
ATOM   1579  HG  SER A 103     123.232  71.074  76.357  1.00  7.20              
ATOM   1580  C   SER A 103     122.068  71.459  74.168  1.00  7.20              
ATOM   1581  O   SER A 103     122.861  72.245  74.692  1.00  7.20              
ATOM   1582  N   ASN A 104     121.945  71.320  72.851  1.00  7.26              
ATOM   1583  H   ASN A 104     121.239  70.688  72.503  1.00  7.26              
ATOM   1584  CA  ASN A 104     122.615  72.156  71.870  1.00  7.26              
ATOM   1585  HA  ASN A 104     123.044  73.018  72.387  1.00  7.26              
ATOM   1586  CB  ASN A 104     123.775  71.400  71.204  1.00  7.26              
ATOM   1587  HB1 ASN A 104     123.385  70.515  70.701  1.00  7.26              
ATOM   1588  HB2 ASN A 104     124.482  71.087  71.972  1.00  7.26              
ATOM   1589  CG  ASN A 104     124.535  72.229  70.178  1.00  7.26              
ATOM   1590  OD1 ASN A 104     125.033  71.705  69.194  1.00  7.26              
ATOM   1591  ND2 ASN A 104     124.704  73.516  70.390  1.00  7.26              
ATOM   1592 1HD2 ASN A 104     124.242  73.988  71.138  1.00  7.26              
ATOM   1593 2HD2 ASN A 104     125.182  74.125  69.723  1.00  7.26              
ATOM   1594  C   ASN A 104     121.569  72.709  70.909  1.00  7.26              
ATOM   1595  O   ASN A 104     121.306  72.118  69.865  1.00  7.26              
ATOM   1596  N   ILE A 105     120.954  73.820  71.321  1.00  7.11              
ATOM   1597  H   ILE A 105     121.197  74.211  72.221  1.00  7.11              
ATOM   1598  CA  ILE A 105     120.153  74.660  70.432  1.00  7.11              
ATOM   1599  HA  ILE A 105     119.326  74.061  70.044  1.00  7.11              
ATOM   1600  CB  ILE A 105     119.552  75.839  71.232  1.00  7.11              
ATOM   1601  HB  ILE A 105     120.328  76.238  71.878  1.00  7.11              
ATOM   1602  CG2 ILE A 105     119.083  76.997  70.338  1.00  7.11              
ATOM   1603 1HG2 ILE A 105     118.606  77.765  70.942  1.00  7.11              
ATOM   1604 2HG2 ILE A 105     119.928  77.452  69.822  1.00  7.11              
ATOM   1605 3HG2 ILE A 105     118.365  76.635  69.602  1.00  7.11              
ATOM   1606  CG1 ILE A 105     118.390  75.293  72.101  1.00  7.11              
ATOM   1607 1HG1 ILE A 105     118.703  74.370  72.590  1.00  7.11              
ATOM   1608 2HG1 ILE A 105     117.546  75.054  71.454  1.00  7.11              
ATOM   1609  CD1 ILE A 105     117.896  76.234  73.203  1.00  7.11              
ATOM   1610  HD1 ILE A 105     118.720  76.480  73.870  1.00  7.11              
ATOM   1611  HD2 ILE A 105     117.477  77.144  72.773  1.00  7.11              
ATOM   1612  HD3 ILE A 105     117.116  75.734  73.778  1.00  7.11              
ATOM   1613  C   ILE A 105     121.004  75.082  69.232  1.00  7.11              
ATOM   1614  O   ILE A 105     122.206  75.315  69.365  1.00  7.11              
ATOM   1615  N   ARG A 106     120.371  75.168  68.062  1.00  7.15              
ATOM   1616  H   ARG A 106     119.371  74.997  68.056  1.00  7.15              
ATOM   1617  CA  ARG A 106     120.947  75.633  66.795  1.00  7.15              
ATOM   1618  HA  ARG A 106     121.811  76.266  67.001  1.00  7.15              
ATOM   1619  CB  ARG A 106     121.345  74.432  65.913  1.00  7.15              
ATOM   1620  HB1 ARG A 106     121.624  74.795  64.922  1.00  7.15              
ATOM   1621  HB2 ARG A 106     120.476  73.783  65.792  1.00  7.15              
ATOM   1622  CG  ARG A 106     122.510  73.592  66.460  1.00  7.15              
ATOM   1623  HG1 ARG A 106     122.680  72.753  65.784  1.00  7.15              
ATOM   1624  HG2 ARG A 106     122.248  73.191  67.439  1.00  7.15              
ATOM   1625  CD  ARG A 106     123.803  74.408  66.570  1.00  7.15              
ATOM   1626  HD1 ARG A 106     123.639  75.236  67.256  1.00  7.15              
ATOM   1627  HD2 ARG A 106     124.066  74.807  65.588  1.00  7.15              
ATOM   1628  NE  ARG A 106     124.908  73.593  67.089  1.00  7.15              
ATOM   1629  HE  ARG A 106     124.656  72.750  67.589  1.00  7.15              
ATOM   1630  CZ  ARG A 106     126.173  73.953  67.183  1.00  7.15              
ATOM   1631  NH1 ARG A 106     126.626  75.082  66.728  1.00  7.15              
ATOM   1632 1HH1 ARG A 106     125.914  75.812  66.696  1.00  7.15              
ATOM   1633 2HH1 ARG A 106     127.493  75.413  67.086  1.00  7.15              
ATOM   1634  NH2 ARG A 106     127.012  73.153  67.771  1.00  7.15              
ATOM   1635 1HH2 ARG A 106     126.617  72.362  68.267  1.00  7.15              
ATOM   1636 2HH2 ARG A 106     127.953  73.450  67.929  1.00  7.15              
ATOM   1637  C   ARG A 106     119.910  76.506  66.080  1.00  7.15              
ATOM   1638  O   ARG A 106     118.722  76.439  66.386  1.00  7.15              
ATOM   1639  N   ALA A 107     120.374  77.350  65.159  1.00  7.18              
ATOM   1640  H   ALA A 107     121.361  77.367  64.983  1.00  7.18              
ATOM   1641  CA  ALA A 107     119.536  78.319  64.457  1.00  7.18              
ATOM   1642  HA  ALA A 107     119.097  78.976  65.210  1.00  7.18              
ATOM   1643  CB  ALA A 107     120.424  79.172  63.543  1.00  7.18              
ATOM   1644  HB1 ALA A 107     119.822  79.947  63.065  1.00  7.18              
ATOM   1645  HB2 ALA A 107     121.208  79.653  64.130  1.00  7.18              
ATOM   1646  HB3 ALA A 107     120.877  78.543  62.775  1.00  7.18              
ATOM   1647  C   ALA A 107     118.367  77.686  63.677  1.00  7.18              
ATOM   1648  O   ALA A 107     118.473  76.564  63.186  1.00  7.18              
ATOM   1649  N   GLY A 108     117.263  78.434  63.562  1.00  7.14              
ATOM   1650  H   GLY A 108     117.266  79.346  63.994  1.00  7.14              
ATOM   1651  CA  GLY A 108     115.970  77.968  63.039  1.00  7.14              
ATOM   1652  HA1 GLY A 108     116.106  77.099  62.393  1.00  7.14              
ATOM   1653  HA2 GLY A 108     115.501  78.757  62.451  1.00  7.14              
ATOM   1654  C   GLY A 108     115.024  77.587  64.176  1.00  7.14              
ATOM   1655  O   GLY A 108     114.016  78.252  64.403  1.00  7.14              
ATOM   1656  N   ASP A 109     115.453  76.585  64.944  1.00  7.14              
ATOM   1657  H   ASP A 109     116.330  76.173  64.658  1.00  7.14              
ATOM   1658  CA  ASP A 109     114.815  75.928  66.097  1.00  7.14              
ATOM   1659  HA  ASP A 109     115.334  74.975  66.197  1.00  7.14              
ATOM   1660  CB  ASP A 109     115.112  76.708  67.400  1.00  7.14              
ATOM   1661  HB1 ASP A 109     114.274  77.370  67.607  1.00  7.14              
ATOM   1662  HB2 ASP A 109     116.002  77.323  67.253  1.00  7.14              
ATOM   1663  CG  ASP A 109     115.354  75.832  68.640  1.00  7.14              
ATOM   1664  OD1 ASP A 109     115.042  74.623  68.588  1.00  7.14              
ATOM   1665  OD2 ASP A 109     115.874  76.385  69.640  1.00  7.14              
ATOM   1666  C   ASP A 109     113.327  75.543  65.931  1.00  7.14              
ATOM   1667  O   ASP A 109     113.001  74.361  65.812  1.00  7.14              
ATOM   1668  N   CYS A 110     112.419  76.521  65.858  1.00  7.11              
ATOM   1669  H   CYS A 110     112.766  77.471  65.802  1.00  7.11              
ATOM   1670  CA  CYS A 110     110.974  76.302  65.983  1.00  7.11              
ATOM   1671  HA  CYS A 110     110.792  75.254  65.734  1.00  7.11              
ATOM   1672  CB  CYS A 110     110.599  76.442  67.462  1.00  7.11              
ATOM   1673  HB1 CYS A 110     110.439  77.491  67.677  1.00  7.11              
ATOM   1674  HB2 CYS A 110     111.435  76.096  68.073  1.00  7.11              
ATOM   1675  SG  CYS A 110     109.148  75.423  67.902  1.00  7.11              
ATOM   1676  HG  CYS A 110     108.657  75.198  66.664  1.00  7.11              
ATOM   1677  C   CYS A 110     110.121  77.068  64.965  1.00  7.11              
ATOM   1678  O   CYS A 110     109.103  77.682  65.282  1.00  7.11              
ATOM   1679  N   GLU A 111     110.569  77.013  63.709  1.00  7.06              
ATOM   1680  H   GLU A 111     111.426  76.500  63.551  1.00  7.06              
ATOM   1681  CA  GLU A 111     109.903  77.568  62.524  1.00  7.06              
ATOM   1682  HA  GLU A 111     109.723  78.610  62.752  1.00  7.06              
ATOM   1683  CB  GLU A 111     110.877  77.604  61.334  1.00  7.06              
ATOM   1684  HB1 GLU A 111     111.736  78.210  61.631  1.00  7.06              
ATOM   1685  HB2 GLU A 111     110.396  78.115  60.500  1.00  7.06              
ATOM   1686  CG  GLU A 111     111.395  76.244  60.855  1.00  7.06              
ATOM   1687  HG1 GLU A 111     110.564  75.658  60.456  1.00  7.06              
ATOM   1688  HG2 GLU A 111     111.825  75.698  61.698  1.00  7.06              
ATOM   1689  CD  GLU A 111     112.466  76.455  59.775  1.00  7.06              
ATOM   1690  OE1 GLU A 111     113.668  76.414  60.129  1.00  7.06              
ATOM   1691  OE2 GLU A 111     112.080  76.687  58.607  1.00  7.06              
ATOM   1692  C   GLU A 111     108.506  76.990  62.185  1.00  7.06              
ATOM   1693  O   GLU A 111     107.901  77.377  61.186  1.00  7.06              
ATOM   1694  N   ASP A 112     107.937  76.112  63.020  1.00  7.07              
ATOM   1695  H   ASP A 112     108.448  75.791  63.836  1.00  7.07              
ATOM   1696  CA  ASP A 112     106.593  75.562  62.814  1.00  7.07              
ATOM   1697  HA  ASP A 112     106.381  75.585  61.745  1.00  7.07              
ATOM   1698  CB  ASP A 112     106.563  74.074  63.211  1.00  7.07              
ATOM   1699  HB1 ASP A 112     107.380  73.553  62.709  1.00  7.07              
ATOM   1700  HB2 ASP A 112     105.629  73.642  62.847  1.00  7.07              
ATOM   1701  CG  ASP A 112     106.670  73.836  64.720  1.00  7.07              
ATOM   1702  OD1 ASP A 112     107.722  74.211  65.288  1.00  7.07              
ATOM   1703  OD2 ASP A 112     105.688  73.319  65.300  1.00  7.07              
ATOM   1704  C   ASP A 112     105.445  76.347  63.484  1.00  7.07              
ATOM   1705  O   ASP A 112     104.302  76.341  63.003  1.00  7.07              
ATOM   1706  N   LEU A 113     105.737  77.075  64.567  1.00  7.06              
ATOM   1707  H   LEU A 113     106.709  77.056  64.859  1.00  7.06              
ATOM   1708  CA  LEU A 113     104.738  77.343  65.610  1.00  7.06              
ATOM   1709  HA  LEU A 113     103.787  76.937  65.274  1.00  7.06              
ATOM   1710  CB  LEU A 113     105.147  76.554  66.880  1.00  7.06              
ATOM   1711  HB1 LEU A 113     105.785  77.184  67.500  1.00  7.06              
ATOM   1712  HB2 LEU A 113     105.743  75.682  66.611  1.00  7.06              
ATOM   1713  CG  LEU A 113     103.938  76.066  67.703  1.00  7.06              
ATOM   1714  HG  LEU A 113     103.176  76.845  67.742  1.00  7.06              
ATOM   1715  CD1 LEU A 113     103.324  74.812  67.071  1.00  7.06              
ATOM   1716 1HD1 LEU A 113     102.405  74.534  67.575  1.00  7.06              
ATOM   1717 2HD1 LEU A 113     103.108  74.985  66.018  1.00  7.06              
ATOM   1718 3HD1 LEU A 113     104.034  73.986  67.135  1.00  7.06              
ATOM   1719  CD2 LEU A 113     104.357  75.736  69.137  1.00  7.06              
ATOM   1720 1HD2 LEU A 113     103.499  75.367  69.696  1.00  7.06              
ATOM   1721 2HD2 LEU A 113     105.148  74.984  69.122  1.00  7.06              
ATOM   1722 3HD2 LEU A 113     104.727  76.639  69.620  1.00  7.06              
ATOM   1723  C   LEU A 113     104.474  78.828  65.903  1.00  7.06              
ATOM   1724  O   LEU A 113     104.210  79.203  67.042  1.00  7.06              
ATOM   1725  N   TRP A 114     104.574  79.688  64.889  1.00  7.05              
ATOM   1726  H   TRP A 114     104.816  79.286  63.996  1.00  7.05              
ATOM   1727  CA  TRP A 114     104.485  81.161  64.963  1.00  7.05              
ATOM   1728  HA  TRP A 114     105.493  81.544  65.136  1.00  7.05              
ATOM   1729  CB  TRP A 114     104.043  81.670  63.580  1.00  7.05              
ATOM   1730  HB1 TRP A 114     103.280  80.999  63.183  1.00  7.05              
ATOM   1731  HB2 TRP A 114     104.896  81.639  62.902  1.00  7.05              
ATOM   1732  CG  TRP A 114     103.464  83.051  63.572  1.00  7.05              
ATOM   1733  CD1 TRP A 114     104.172  84.202  63.587  1.00  7.05              
ATOM   1734  HD1 TRP A 114     105.255  84.255  63.557  1.00  7.05              
ATOM   1735  NE1 TRP A 114     103.304  85.273  63.698  1.00  7.05              
ATOM   1736  HE1 TRP A 114     103.607  86.232  63.753  1.00  7.05              
ATOM   1737  CE2 TRP A 114     101.991  84.861  63.776  1.00  7.05              
ATOM   1738  CZ2 TRP A 114     100.776  85.547  63.926  1.00  7.05              
ATOM   1739  HZ2 TRP A 114     100.765  86.624  63.997  1.00  7.05              
ATOM   1740  CH2 TRP A 114      99.580  84.811  63.990  1.00  7.05              
ATOM   1741  HH2 TRP A 114      98.634  85.321  64.104  1.00  7.05              
ATOM   1742  CZ3 TRP A 114      99.613  83.408  63.893  1.00  7.05              
ATOM   1743  HZ3 TRP A 114      98.690  82.843  63.930  1.00  7.05              
ATOM   1744  CE3 TRP A 114     100.838  82.733  63.733  1.00  7.05              
ATOM   1745  HE3 TRP A 114     100.848  81.655  63.656  1.00  7.05              
ATOM   1746  CD2 TRP A 114     102.059  83.441  63.677  1.00  7.05              
ATOM   1747  C   TRP A 114     103.607  81.801  66.074  1.00  7.05              
ATOM   1748  O   TRP A 114     104.048  82.767  66.697  1.00  7.05              
ATOM   1749  N   ASN A 115     102.380  81.323  66.338  1.00  7.02              
ATOM   1750  H   ASN A 115     102.059  80.499  65.838  1.00  7.02              
ATOM   1751  CA  ASN A 115     101.441  82.006  67.255  1.00  7.02              
ATOM   1752  HA  ASN A 115     101.407  83.061  66.975  1.00  7.02              
ATOM   1753  CB  ASN A 115     100.038  81.380  67.032  1.00  7.02              
ATOM   1754  HB1 ASN A 115     100.064  80.350  67.386  1.00  7.02              
ATOM   1755  HB2 ASN A 115      99.810  81.359  65.968  1.00  7.02              
ATOM   1756  CG  ASN A 115      98.880  82.101  67.718  1.00  7.02              
ATOM   1757  OD1 ASN A 115      98.800  83.317  67.758  1.00  7.02              
ATOM   1758  ND2 ASN A 115      97.923  81.411  68.293  1.00  7.02              
ATOM   1759 1HD2 ASN A 115      97.928  80.399  68.298  1.00  7.02              
ATOM   1760 2HD2 ASN A 115      97.124  81.925  68.604  1.00  7.02              
ATOM   1761  C   ASN A 115     101.778  81.948  68.757  1.00  7.02              
ATOM   1762  O   ASN A 115     101.040  82.489  69.585  1.00  7.02              
ATOM   1763  N   LEU A 116     102.848  81.245  69.104  1.00  7.01              
ATOM   1764  H   LEU A 116     103.393  80.849  68.347  1.00  7.01              
ATOM   1765  CA  LEU A 116     103.356  81.038  70.451  1.00  7.01              
ATOM   1766  HA  LEU A 116     102.720  80.302  70.945  1.00  7.01              
ATOM   1767  CB  LEU A 116     104.768  80.438  70.245  1.00  7.01              
ATOM   1768  HB1 LEU A 116     105.500  81.243  70.173  1.00  7.01              
ATOM   1769  HB2 LEU A 116     104.803  79.902  69.299  1.00  7.01              
ATOM   1770  CG  LEU A 116     105.207  79.425  71.297  1.00  7.01              
ATOM   1771  HG  LEU A 116     104.511  78.587  71.298  1.00  7.01              
ATOM   1772  CD1 LEU A 116     106.611  78.914  70.982  1.00  7.01              
ATOM   1773 1HD1 LEU A 116     106.967  78.246  71.765  1.00  7.01              
ATOM   1774 2HD1 LEU A 116     106.584  78.361  70.044  1.00  7.01              
ATOM   1775 3HD1 LEU A 116     107.308  79.747  70.878  1.00  7.01              
ATOM   1776  CD2 LEU A 116     105.222  80.062  72.669  1.00  7.01              
ATOM   1777 1HD2 LEU A 116     105.612  79.338  73.373  1.00  7.01              
ATOM   1778 2HD2 LEU A 116     105.814  80.973  72.648  1.00  7.01              
ATOM   1779 3HD2 LEU A 116     104.216  80.301  72.972  1.00  7.01              
ATOM   1780  C   LEU A 116     103.374  82.334  71.266  1.00  7.01              
ATOM   1781  O   LEU A 116     103.959  83.331  70.856  1.00  7.01              
ATOM   1782  N   ARG A 117     102.729  82.309  72.437  1.00  6.99              
ATOM   1783  H   ARG A 117     102.219  81.462  72.665  1.00  6.99              
ATOM   1784  CA  ARG A 117     102.675  83.430  73.390  1.00  6.99              
ATOM   1785  HA  ARG A 117     103.377  84.198  73.067  1.00  6.99              
ATOM   1786  CB  ARG A 117     101.260  84.044  73.333  1.00  6.99              
ATOM   1787  HB1 ARG A 117     101.109  84.705  74.187  1.00  6.99              
ATOM   1788  HB2 ARG A 117     100.524  83.240  73.389  1.00  6.99              
ATOM   1789  CG  ARG A 117     101.068  84.854  72.027  1.00  6.99              
ATOM   1790  HG1 ARG A 117     101.610  84.373  71.218  1.00  6.99              
ATOM   1791  HG2 ARG A 117     101.508  85.837  72.169  1.00  6.99              
ATOM   1792  CD  ARG A 117      99.617  85.049  71.562  1.00  6.99              
ATOM   1793  HD1 ARG A 117      99.220  85.968  71.995  1.00  6.99              
ATOM   1794  HD2 ARG A 117      99.016  84.227  71.935  1.00  6.99              
ATOM   1795  NE  ARG A 117      99.500  85.074  70.082  1.00  6.99              
ATOM   1796  HE  ARG A 117      99.368  84.183  69.608  1.00  6.99              
ATOM   1797  CZ  ARG A 117      99.742  86.086  69.268  1.00  6.99              
ATOM   1798  NH1 ARG A 117     100.133  87.246  69.716  1.00  6.99              
ATOM   1799 1HH1 ARG A 117     100.379  87.312  70.686  1.00  6.99              
ATOM   1800 2HH1 ARG A 117     100.431  87.955  69.064  1.00  6.99              
ATOM   1801  NH2 ARG A 117      99.634  85.937  67.980  1.00  6.99              
ATOM   1802 1HH2 ARG A 117      99.351  85.024  67.639  1.00  6.99              
ATOM   1803 2HH2 ARG A 117      99.985  86.619  67.317  1.00  6.99              
ATOM   1804  C   ARG A 117     103.129  82.988  74.769  1.00  6.99              
ATOM   1805  O   ARG A 117     103.792  83.796  75.424  1.00  6.99              
ATOM   1806  N   GLY A 118     102.916  81.715  75.140  1.00  6.62              
ATOM   1807  H   GLY A 118     102.448  81.075  74.504  1.00  6.62              
ATOM   1808  CA  GLY A 118     103.382  81.178  76.438  1.00  6.62              
ATOM   1809  HA1 GLY A 118     102.531  80.717  76.939  1.00  6.62              
ATOM   1810  HA2 GLY A 118     103.737  81.989  77.074  1.00  6.62              
ATOM   1811  C   GLY A 118     104.492  80.126  76.356  1.00  6.62              
ATOM   1812  O   GLY A 118     104.257  78.961  76.685  1.00  6.62              
ATOM   1813  N   PHE A 119     105.709  80.503  75.941  1.00  6.58              
ATOM   1814  H   PHE A 119     105.913  81.483  75.798  1.00  6.58              
ATOM   1815  CA  PHE A 119     106.788  79.523  75.745  1.00  6.58              
ATOM   1816  HA  PHE A 119     106.367  78.617  75.313  1.00  6.58              
ATOM   1817  CB  PHE A 119     107.876  80.115  74.823  1.00  6.58              
ATOM   1818  HB1 PHE A 119     108.435  80.865  75.380  1.00  6.58              
ATOM   1819  HB2 PHE A 119     107.394  80.665  74.028  1.00  6.58              
ATOM   1820  CG  PHE A 119     108.873  79.171  74.157  1.00  6.58              
ATOM   1821  CD1 PHE A 119     108.660  77.778  74.072  1.00  6.58              
ATOM   1822  HD1 PHE A 119     107.803  77.315  74.528  1.00  6.58              
ATOM   1823  CE1 PHE A 119     109.537  76.969  73.329  1.00  6.58              
ATOM   1824  HE1 PHE A 119     109.345  75.910  73.227  1.00  6.58              
ATOM   1825  CZ  PHE A 119     110.640  77.538  72.671  1.00  6.58              
ATOM   1826  HZ  PHE A 119     111.295  76.915  72.072  1.00  6.58              
ATOM   1827  CE2 PHE A 119     110.885  78.915  72.784  1.00  6.58              
ATOM   1828  HE2 PHE A 119     111.736  79.353  72.278  1.00  6.58              
ATOM   1829  CD2 PHE A 119     110.000  79.726  73.517  1.00  6.58              
ATOM   1830  HD2 PHE A 119     110.172  80.792  73.550  1.00  6.58              
ATOM   1831  C   PHE A 119     107.434  79.210  77.104  1.00  6.58              
ATOM   1832  O   PHE A 119     108.099  80.065  77.733  1.00  6.58              
ATOM   1833  N   ASN A 120     107.246  77.991  77.618  1.00  6.70              
ATOM   1834  H   ASN A 120     106.614  77.320  77.186  1.00  6.70              
ATOM   1835  CA  ASN A 120     107.901  77.742  78.903  1.00  6.70              
ATOM   1836  HA  ASN A 120     107.730  78.616  79.525  1.00  6.70              
ATOM   1837  CB  ASN A 120     107.249  76.554  79.630  1.00  6.70              
ATOM   1838  HB1 ASN A 120     107.664  75.613  79.271  1.00  6.70              
ATOM   1839  HB2 ASN A 120     106.173  76.551  79.453  1.00  6.70              
ATOM   1840  CG  ASN A 120     107.461  76.696  81.131  1.00  6.70              
ATOM   1841  OD1 ASN A 120     107.120  77.722  81.707  1.00  6.70              
ATOM   1842  ND2 ASN A 120     108.061  75.721  81.772  1.00  6.70              
ATOM   1843 1HD2 ASN A 120     108.284  74.863  81.298  1.00  6.70              
ATOM   1844 2HD2 ASN A 120     108.161  75.787  82.780  1.00  6.70              
ATOM   1845  C   ASN A 120     109.437  77.585  78.783  1.00  6.70              
ATOM   1846  O   ASN A 120     110.214  78.246  79.463  1.00  6.70              
ATOM   1847  N   LEU A 121     109.874  76.793  77.817  1.00  7.07              
ATOM   1848  H   LEU A 121     109.171  76.306  77.288  1.00  7.07              
ATOM   1849  CA  LEU A 121     111.258  76.523  77.437  1.00  7.07              
ATOM   1850  HA  LEU A 121     111.130  75.796  76.635  1.00  7.07              
ATOM   1851  CB  LEU A 121     111.918  77.728  76.732  1.00  7.07              
ATOM   1852  HB1 LEU A 121     112.151  78.490  77.475  1.00  7.07              
ATOM   1853  HB2 LEU A 121     111.173  78.153  76.057  1.00  7.07              
ATOM   1854  CG  LEU A 121     113.185  77.463  75.873  1.00  7.07              
ATOM   1855  HG  LEU A 121     113.308  78.332  75.227  1.00  7.07              
ATOM   1856  CD1 LEU A 121     114.481  77.328  76.678  1.00  7.07              
ATOM   1857 1HD1 LEU A 121     115.330  77.377  75.994  1.00  7.07              
ATOM   1858 2HD1 LEU A 121     114.563  78.150  77.387  1.00  7.07              
ATOM   1859 3HD1 LEU A 121     114.517  76.372  77.193  1.00  7.07              
ATOM   1860  CD2 LEU A 121     113.087  76.231  74.972  1.00  7.07              
ATOM   1861 1HD2 LEU A 121     112.156  76.262  74.413  1.00  7.07              
ATOM   1862 2HD2 LEU A 121     113.916  76.233  74.262  1.00  7.07              
ATOM   1863 3HD2 LEU A 121     113.119  75.314  75.561  1.00  7.07              
ATOM   1864  C   LEU A 121     112.175  75.769  78.403  1.00  7.07              
ATOM   1865  O   LEU A 121     112.336  74.573  78.190  1.00  7.07              
ATOM   1866  N   SER A 122     112.889  76.418  79.340  1.00  7.06              
ATOM   1867  H   SER A 122     112.760  77.409  79.451  1.00  7.06              
ATOM   1868  CA  SER A 122     114.027  75.734  79.998  1.00  7.06              
ATOM   1869  HA  SER A 122     114.607  75.236  79.221  1.00  7.06              
ATOM   1870  CB  SER A 122     114.989  76.628  80.745  1.00  7.06              
ATOM   1871  HB1 SER A 122     115.764  76.008  81.197  1.00  7.06              
ATOM   1872  HB2 SER A 122     114.461  77.152  81.532  1.00  7.06              
ATOM   1873  OG  SER A 122     115.562  77.532  79.826  1.00  7.06              
ATOM   1874  HG  SER A 122     116.366  77.124  79.475  1.00  7.06              
ATOM   1875  C   SER A 122     113.528  74.613  80.912  1.00  7.06              
ATOM   1876  O   SER A 122     113.482  73.451  80.526  1.00  7.06              
ATOM   1877  N   ASN A 123     113.090  74.969  82.116  1.00  7.11              
ATOM   1878  H   ASN A 123     113.279  75.907  82.432  1.00  7.11              
ATOM   1879  CA  ASN A 123     112.455  74.071  83.066  1.00  7.11              
ATOM   1880  HA  ASN A 123     112.500  74.560  84.040  1.00  7.11              
ATOM   1881  CB  ASN A 123     110.972  73.964  82.660  1.00  7.11              
ATOM   1882  HB1 ASN A 123     110.865  73.234  81.863  1.00  7.11              
ATOM   1883  HB2 ASN A 123     110.646  74.927  82.270  1.00  7.11              
ATOM   1884  CG  ASN A 123     110.040  73.617  83.805  1.00  7.11              
ATOM   1885  OD1 ASN A 123     109.098  74.338  84.080  1.00  7.11              
ATOM   1886  ND2 ASN A 123     110.252  72.534  84.508  1.00  7.11              
ATOM   1887 1HD2 ASN A 123     111.059  71.955  84.315  1.00  7.11              
ATOM   1888 2HD2 ASN A 123     109.674  72.412  85.318  1.00  7.11              
ATOM   1889  C   ASN A 123     113.182  72.718  83.237  1.00  7.11              
ATOM   1890  O   ASN A 123     112.602  71.643  82.995  1.00  7.11              
ATOM   1891  N   SER A 124     114.473  72.826  83.597  1.00  7.14              
ATOM   1892  H   SER A 124     114.856  73.756  83.722  1.00  7.14              
ATOM   1893  CA  SER A 124     115.397  71.710  83.852  1.00  7.14              
ATOM   1894  HA  SER A 124     116.213  72.091  84.460  1.00  7.14              
ATOM   1895  CB  SER A 124     114.754  70.554  84.652  1.00  7.14              
ATOM   1896  HB1 SER A 124     115.545  69.905  85.031  1.00  7.14              
ATOM   1897  HB2 SER A 124     114.129  69.957  83.986  1.00  7.14              
ATOM   1898  OG  SER A 124     113.959  71.004  85.744  1.00  7.14              
ATOM   1899  HG  SER A 124     113.378  70.279  86.013  1.00  7.14              
ATOM   1900  C   SER A 124     116.028  71.157  82.575  1.00  7.14              
ATOM   1901  O   SER A 124     116.977  70.383  82.671  1.00  7.14              
ATOM   1902  N   ASN A 125     115.553  71.549  81.385  1.00  6.72              
ATOM   1903  H   ASN A 125     114.751  72.165  81.359  1.00  6.72              
ATOM   1904  CA  ASN A 125     116.316  71.392  80.154  1.00  6.72              
ATOM   1905  HA  ASN A 125     116.528  70.328  80.036  1.00  6.72              
ATOM   1906  CB  ASN A 125     115.527  71.855  78.915  1.00  6.72              
ATOM   1907  HB1 ASN A 125     115.435  72.940  78.931  1.00  6.72              
ATOM   1908  HB2 ASN A 125     114.529  71.420  78.938  1.00  6.72              
ATOM   1909  CG  ASN A 125     116.185  71.455  77.600  1.00  6.72              
ATOM   1910  OD1 ASN A 125     117.144  70.700  77.543  1.00  6.72              
ATOM   1911  ND2 ASN A 125     115.665  71.936  76.494  1.00  6.72              
ATOM   1912 1HD2 ASN A 125     114.878  72.556  76.547  1.00  6.72              
ATOM   1913 2HD2 ASN A 125     116.171  71.775  75.640  1.00  6.72              
ATOM   1914  C   ASN A 125     117.656  72.130  80.323  1.00  6.72              
ATOM   1915  O   ASN A 125     117.693  73.345  80.519  1.00  6.72              
ATOM   1916  N   ILE A 126     118.738  71.352  80.313  1.00  7.19              
ATOM   1917  H   ILE A 126     118.560  70.372  80.153  1.00  7.19              
ATOM   1918  CA  ILE A 126     120.100  71.700  80.751  1.00  7.19              
ATOM   1919  HA  ILE A 126     120.046  72.102  81.761  1.00  7.19              
ATOM   1920  CB  ILE A 126     120.929  70.382  80.777  1.00  7.19              
ATOM   1921  HB  ILE A 126     120.903  69.966  79.767  1.00  7.19              
ATOM   1922  CG2 ILE A 126     122.415  70.558  81.136  1.00  7.19              
ATOM   1923 1HG2 ILE A 126     122.896  69.586  81.252  1.00  7.19              
ATOM   1924 2HG2 ILE A 126     122.935  71.081  80.333  1.00  7.19              
ATOM   1925 3HG2 ILE A 126     122.521  71.127  82.058  1.00  7.19              
ATOM   1926  CG1 ILE A 126     120.318  69.311  81.717  1.00  7.19              
ATOM   1927 1HG1 ILE A 126     120.903  68.394  81.627  1.00  7.19              
ATOM   1928 2HG1 ILE A 126     119.309  69.064  81.386  1.00  7.19              
ATOM   1929  CD1 ILE A 126     120.255  69.692  83.205  1.00  7.19              
ATOM   1930  HD1 ILE A 126     119.799  68.874  83.763  1.00  7.19              
ATOM   1931  HD2 ILE A 126     121.257  69.864  83.598  1.00  7.19              
ATOM   1932  HD3 ILE A 126     119.649  70.587  83.345  1.00  7.19              
ATOM   1933  C   ILE A 126     120.788  72.798  79.891  1.00  7.19              
ATOM   1934  O   ILE A 126     121.834  73.328  80.258  1.00  7.19              
ATOM   1935  N   SER A 127     120.176  73.154  78.766  1.00  7.24              
ATOM   1936  H   SER A 127     119.234  72.808  78.674  1.00  7.24              
ATOM   1937  CA  SER A 127     120.674  73.846  77.571  1.00  7.24              
ATOM   1938  HA  SER A 127     121.009  73.018  76.952  1.00  7.24              
ATOM   1939  CB  SER A 127     119.498  74.459  76.795  1.00  7.24              
ATOM   1940  HB1 SER A 127     119.811  74.701  75.779  1.00  7.24              
ATOM   1941  HB2 SER A 127     119.197  75.382  77.287  1.00  7.24              
ATOM   1942  OG  SER A 127     118.383  73.585  76.733  1.00  7.24              
ATOM   1943  HG  SER A 127     118.490  72.980  75.980  1.00  7.24              
ATOM   1944  C   SER A 127     121.838  74.837  77.496  1.00  7.24              
ATOM   1945  O   SER A 127     121.933  75.831  78.202  1.00  7.24              
ATOM   1946  N   GLN A 128     122.572  74.707  76.381  1.00  7.33              
ATOM   1947  H   GLN A 128     122.465  73.858  75.843  1.00  7.33              
ATOM   1948  CA  GLN A 128     123.161  75.845  75.666  1.00  7.33              
ATOM   1949  HA  GLN A 128     123.451  76.580  76.417  1.00  7.33              
ATOM   1950  CB  GLN A 128     124.416  75.373  74.901  1.00  7.33              
ATOM   1951  HB1 GLN A 128     124.126  74.705  74.090  1.00  7.33              
ATOM   1952  HB2 GLN A 128     125.054  74.817  75.591  1.00  7.33              
ATOM   1953  CG  GLN A 128     125.235  76.543  74.326  1.00  7.33              
ATOM   1954  HG1 GLN A 128     124.709  76.984  73.480  1.00  7.33              
ATOM   1955  HG2 GLN A 128     126.197  76.174  73.969  1.00  7.33              
ATOM   1956  CD  GLN A 128     125.476  77.594  75.400  1.00  7.33              
ATOM   1957  OE1 GLN A 128     126.016  77.317  76.455  1.00  7.33              
ATOM   1958  NE2 GLN A 128     124.938  78.786  75.268  1.00  7.33              
ATOM   1959 1HE2 GLN A 128     124.667  79.101  74.345  1.00  7.33              
ATOM   1960 2HE2 GLN A 128     125.183  79.471  75.973  1.00  7.33              
ATOM   1961  C   GLN A 128     122.158  76.507  74.708  1.00  7.33              
ATOM   1962  O   GLN A 128     121.367  75.812  74.076  1.00  7.33              
ATOM   1963  N   ILE A 129     122.264  77.833  74.562  1.00  7.25              
ATOM   1964  H   ILE A 129     122.971  78.296  75.120  1.00  7.25              
ATOM   1965  CA  ILE A 129     121.529  78.676  73.607  1.00  7.25              
ATOM   1966  HA  ILE A 129     120.793  78.051  73.101  1.00  7.25              
ATOM   1967  CB  ILE A 129     120.749  79.769  74.390  1.00  7.25              
ATOM   1968  HB  ILE A 129     121.299  79.999  75.305  1.00  7.25              
ATOM   1969  CG2 ILE A 129     120.585  81.100  73.634  1.00  7.25              
ATOM   1970 1HG2 ILE A 129     120.067  81.825  74.258  1.00  7.25              
ATOM   1971 2HG2 ILE A 129     121.560  81.521  73.388  1.00  7.25              
ATOM   1972 3HG2 ILE A 129     120.012  80.944  72.718  1.00  7.25              
ATOM   1973  CG1 ILE A 129     119.374  79.177  74.781  1.00  7.25              
ATOM   1974 1HG1 ILE A 129     119.542  78.272  75.367  1.00  7.25              
ATOM   1975 2HG1 ILE A 129     118.846  78.897  73.869  1.00  7.25              
ATOM   1976  CD1 ILE A 129     118.438  80.086  75.586  1.00  7.25              
ATOM   1977  HD1 ILE A 129     117.558  79.514  75.882  1.00  7.25              
ATOM   1978  HD2 ILE A 129     118.938  80.449  76.481  1.00  7.25              
ATOM   1979  HD3 ILE A 129     118.108  80.929  74.979  1.00  7.25              
ATOM   1980  C   ILE A 129     122.443  79.215  72.497  1.00  7.25              
ATOM   1981  O   ILE A 129     123.588  79.607  72.744  1.00  7.25              
ATOM   1982  N   GLU A 130     121.906  79.272  71.276  1.00  7.27              
ATOM   1983  H   GLU A 130     120.946  78.987  71.160  1.00  7.27              
ATOM   1984  CA  GLU A 130     122.573  79.740  70.061  1.00  7.27              
ATOM   1985  HA  GLU A 130     123.441  80.331  70.348  1.00  7.27              
ATOM   1986  CB  GLU A 130     123.100  78.559  69.216  1.00  7.27              
ATOM   1987  HB1 GLU A 130     123.384  78.940  68.236  1.00  7.27              
ATOM   1988  HB2 GLU A 130     122.304  77.832  69.070  1.00  7.27              
ATOM   1989  CG  GLU A 130     124.343  77.892  69.836  1.00  7.27              
ATOM   1990  HG1 GLU A 130     124.039  77.335  70.726  1.00  7.27              
ATOM   1991  HG2 GLU A 130     125.036  78.674  70.152  1.00  7.27              
ATOM   1992  CD  GLU A 130     125.088  76.959  68.862  1.00  7.27              
ATOM   1993  OE1 GLU A 130     125.066  77.193  67.630  1.00  7.27              
ATOM   1994  OE2 GLU A 130     125.734  75.993  69.334  1.00  7.27              
ATOM   1995  C   GLU A 130     121.717  80.690  69.213  1.00  7.27              
ATOM   1996  O   GLU A 130     120.571  80.981  69.552  1.00  7.27              
ATOM   1997  N   ASP A 131     122.319  81.256  68.161  1.00  7.57              
ATOM   1998  H   ASP A 131     123.230  80.924  67.881  1.00  7.57              
ATOM   1999  CA  ASP A 131     121.726  82.348  67.390  1.00  7.57              
ATOM   2000  HA  ASP A 131     121.582  83.173  68.088  1.00  7.57              
ATOM   2001  CB  ASP A 131     122.675  82.877  66.290  1.00  7.57              
ATOM   2002  HB1 ASP A 131     122.971  82.050  65.641  1.00  7.57              
ATOM   2003  HB2 ASP A 131     123.572  83.291  66.755  1.00  7.57              
ATOM   2004  CG  ASP A 131     121.982  83.970  65.444  1.00  7.57              
ATOM   2005  OD1 ASP A 131     121.605  85.022  66.014  1.00  7.57              
ATOM   2006  OD2 ASP A 131     121.585  83.706  64.288  1.00  7.57              
ATOM   2007  C   ASP A 131     120.372  82.063  66.769  1.00  7.57              
ATOM   2008  O   ASP A 131     120.093  80.967  66.293  1.00  7.57              
ATOM   2009  N   GLY A 132     119.570  83.127  66.724  1.00  7.13              
ATOM   2010  H   GLY A 132     119.976  84.015  67.003  1.00  7.13              
ATOM   2011  CA  GLY A 132     118.328  83.162  65.991  1.00  7.13              
ATOM   2012  HA1 GLY A 132     118.542  83.018  64.933  1.00  7.13              
ATOM   2013  HA2 GLY A 132     117.869  84.128  66.167  1.00  7.13              
ATOM   2014  C   GLY A 132     117.334  82.102  66.417  1.00  7.13              
ATOM   2015  O   GLY A 132     116.375  81.867  65.687  1.00  7.13              
ATOM   2016  N   THR A 133     117.554  81.499  67.588  1.00  7.16              
ATOM   2017  H   THR A 133     118.417  81.718  68.068  1.00  7.16              
ATOM   2018  CA  THR A 133     116.753  80.407  68.135  1.00  7.16              
ATOM   2019  HA  THR A 133     116.884  79.538  67.492  1.00  7.16              
ATOM   2020  CB  THR A 133     117.225  79.990  69.549  1.00  7.16              
ATOM   2021  HB  THR A 133     118.181  79.476  69.454  1.00  7.16              
ATOM   2022  CG2 THR A 133     117.408  81.175  70.505  1.00  7.16              
ATOM   2023 1HG2 THR A 133     116.472  81.724  70.612  1.00  7.16              
ATOM   2024 2HG2 THR A 133     117.716  80.804  71.482  1.00  7.16              
ATOM   2025 3HG2 THR A 133     118.181  81.844  70.134  1.00  7.16              
ATOM   2026  OG1 THR A 133     116.309  79.157  70.228  1.00  7.16              
ATOM   2027  HG1 THR A 133     116.216  78.286  69.796  1.00  7.16              
ATOM   2028  C   THR A 133     115.261  80.700  68.153  1.00  7.16              
ATOM   2029  O   THR A 133     114.447  79.793  68.047  1.00  7.16              
ATOM   2030  N   ALA A 134     114.882  81.977  68.179  1.00  7.13              
ATOM   2031  H   ALA A 134     115.590  82.686  68.274  1.00  7.13              
ATOM   2032  CA  ALA A 134     113.492  82.373  68.192  1.00  7.13              
ATOM   2033  HA  ALA A 134     112.870  81.508  67.954  1.00  7.13              
ATOM   2034  CB  ALA A 134     113.159  82.756  69.635  1.00  7.13              
ATOM   2035  HB1 ALA A 134     112.147  83.149  69.687  1.00  7.13              
ATOM   2036  HB2 ALA A 134     113.226  81.870  70.269  1.00  7.13              
ATOM   2037  HB3 ALA A 134     113.866  83.496  69.998  1.00  7.13              
ATOM   2038  C   ALA A 134     113.096  83.415  67.131  1.00  7.13              
ATOM   2039  O   ALA A 134     112.067  84.079  67.272  1.00  7.13              
ATOM   2040  N   LYS A 135     113.847  83.527  66.024  1.00  7.08              
ATOM   2041  H   LYS A 135     114.651  82.911  65.921  1.00  7.08              
ATOM   2042  CA  LYS A 135     113.523  84.478  64.939  1.00  7.08              
ATOM   2043  HA  LYS A 135     113.458  85.469  65.395  1.00  7.08              
ATOM   2044  CB  LYS A 135     114.679  84.536  63.909  1.00  7.08              
ATOM   2045  HB1 LYS A 135     114.325  85.007  62.990  1.00  7.08              
ATOM   2046  HB2 LYS A 135     115.005  83.522  63.672  1.00  7.08              
ATOM   2047  CG  LYS A 135     115.867  85.366  64.446  1.00  7.08              
ATOM   2048  HG1 LYS A 135     116.079  85.039  65.462  1.00  7.08              
ATOM   2049  HG2 LYS A 135     115.564  86.413  64.499  1.00  7.08              
ATOM   2050  CD  LYS A 135     117.167  85.266  63.612  1.00  7.08              
ATOM   2051  HD1 LYS A 135     117.006  85.716  62.632  1.00  7.08              
ATOM   2052  HD2 LYS A 135     117.422  84.216  63.478  1.00  7.08              
ATOM   2053  CE  LYS A 135     118.310  86.009  64.340  1.00  7.08              
ATOM   2054  HE1 LYS A 135     118.207  85.835  65.413  1.00  7.08              
ATOM   2055  HE2 LYS A 135     118.173  87.079  64.183  1.00  7.08              
ATOM   2056  NZ  LYS A 135     119.689  85.632  63.925  1.00  7.08              
ATOM   2057  HZ1 LYS A 135     120.377  86.024  64.568  1.00  7.08              
ATOM   2058  HZ2 LYS A 135     119.907  84.639  64.008  1.00  7.08              
ATOM   2059  HZ3 LYS A 135     119.911  85.936  62.991  1.00  7.08              
ATOM   2060  C   LYS A 135     112.136  84.291  64.294  1.00  7.08              
ATOM   2061  O   LYS A 135     111.578  85.243  63.758  1.00  7.08              
ATOM   2062  N   HIS A 136     111.533  83.104  64.410  1.00  7.07              
ATOM   2063  H   HIS A 136     112.052  82.354  64.842  1.00  7.07              
ATOM   2064  CA  HIS A 136     110.150  82.833  63.966  1.00  7.07              
ATOM   2065  HA  HIS A 136     109.992  83.312  62.998  1.00  7.07              
ATOM   2066  CB  HIS A 136     109.965  81.324  63.770  1.00  7.07              
ATOM   2067  HB1 HIS A 136     109.912  80.828  64.741  1.00  7.07              
ATOM   2068  HB2 HIS A 136     110.825  80.923  63.231  1.00  7.07              
ATOM   2069  CG  HIS A 136     108.732  80.993  62.964  1.00  7.07              
ATOM   2070  ND1 HIS A 136     108.481  81.471  61.679  1.00  7.07              
ATOM   2071  CE1 HIS A 136     107.436  80.765  61.229  1.00  7.07              
ATOM   2072  HE1 HIS A 136     107.061  80.809  60.215  1.00  7.07              
ATOM   2073  NE2 HIS A 136     107.002  79.905  62.165  1.00  7.07              
ATOM   2074  HE2 HIS A 136     106.461  79.077  61.944  1.00  7.07              
ATOM   2075  CD2 HIS A 136     107.792  80.058  63.285  1.00  7.07              
ATOM   2076  HD2 HIS A 136     107.794  79.444  64.175  1.00  7.07              
ATOM   2077  C   HIS A 136     109.036  83.343  64.891  1.00  7.07              
ATOM   2078  O   HIS A 136     107.855  83.240  64.558  1.00  7.07              
ATOM   2079  N   PHE A 137     109.364  83.908  66.054  1.00  7.02              
ATOM   2080  H   PHE A 137     110.338  84.046  66.293  1.00  7.02              
ATOM   2081  CA  PHE A 137     108.360  84.177  67.082  1.00  7.02              
ATOM   2082  HA  PHE A 137     107.386  83.831  66.740  1.00  7.02              
ATOM   2083  CB  PHE A 137     108.675  83.377  68.344  1.00  7.02              
ATOM   2084  HB1 PHE A 137     107.885  83.596  69.058  1.00  7.02              
ATOM   2085  HB2 PHE A 137     109.625  83.718  68.759  1.00  7.02              
ATOM   2086  CG  PHE A 137     108.682  81.875  68.206  1.00  7.02              
ATOM   2087  CD1 PHE A 137     109.707  81.121  68.807  1.00  7.02              
ATOM   2088  HD1 PHE A 137     110.530  81.614  69.299  1.00  7.02              
ATOM   2089  CE1 PHE A 137     109.631  79.720  68.823  1.00  7.02              
ATOM   2090  HE1 PHE A 137     110.398  79.135  69.313  1.00  7.02              
ATOM   2091  CZ  PHE A 137     108.535  79.081  68.222  1.00  7.02              
ATOM   2092  HZ  PHE A 137     108.433  78.009  68.260  1.00  7.02              
ATOM   2093  CE2 PHE A 137     107.541  79.827  67.581  1.00  7.02              
ATOM   2094  HE2 PHE A 137     106.716  79.317  67.120  1.00  7.02              
ATOM   2095  CD2 PHE A 137     107.598  81.225  67.587  1.00  7.02              
ATOM   2096  HD2 PHE A 137     106.792  81.789  67.144  1.00  7.02              
ATOM   2097  C   PHE A 137     108.146  85.673  67.389  1.00  7.02              
ATOM   2098  O   PHE A 137     108.331  86.096  68.530  1.00  7.02              
ATOM   2099  N   PRO A 138     107.689  86.508  66.435  1.00  7.01              
ATOM   2100  CD  PRO A 138     107.603  86.275  64.999  1.00  7.01              
ATOM   2101  HD1 PRO A 138     106.743  85.642  64.779  1.00  7.01              
ATOM   2102  HD2 PRO A 138     108.518  85.837  64.609  1.00  7.01              
ATOM   2103  CG  PRO A 138     107.430  87.646  64.353  1.00  7.01              
ATOM   2104  HG1 PRO A 138     106.841  87.591  63.437  1.00  7.01              
ATOM   2105  HG2 PRO A 138     108.411  88.080  64.155  1.00  7.01              
ATOM   2106  CB  PRO A 138     106.726  88.453  65.435  1.00  7.01              
ATOM   2107  HB1 PRO A 138     105.652  88.266  65.378  1.00  7.01              
ATOM   2108  HB2 PRO A 138     106.933  89.520  65.340  1.00  7.01              
ATOM   2109  CA  PRO A 138     107.300  87.882  66.737  1.00  7.01              
ATOM   2110  HA  PRO A 138     108.209  88.433  66.978  1.00  7.01              
ATOM   2111  C   PRO A 138     106.311  88.101  67.882  1.00  7.01              
ATOM   2112  O   PRO A 138     106.391  89.090  68.620  1.00  7.01              
ATOM   2113  N   ASN A 139     105.358  87.173  67.984  1.00  7.00              
ATOM   2114  H   ASN A 139     105.404  86.388  67.351  1.00  7.00              
ATOM   2115  CA  ASN A 139     104.226  87.213  68.902  1.00  7.00              
ATOM   2116  HA  ASN A 139     104.044  88.250  69.173  1.00  7.00              
ATOM   2117  CB  ASN A 139     103.010  86.630  68.170  1.00  7.00              
ATOM   2118  HB1 ASN A 139     102.369  86.142  68.896  1.00  7.00              
ATOM   2119  HB2 ASN A 139     103.323  85.852  67.472  1.00  7.00              
ATOM   2120  CG  ASN A 139     102.193  87.667  67.420  1.00  7.00              
ATOM   2121  OD1 ASN A 139     101.585  87.391  66.408  1.00  7.00              
ATOM   2122  ND2 ASN A 139     101.996  88.861  67.923  1.00  7.00              
ATOM   2123 1HD2 ASN A 139     102.522  89.198  68.727  1.00  7.00              
ATOM   2124 2HD2 ASN A 139     101.548  89.522  67.311  1.00  7.00              
ATOM   2125  C   ASN A 139     104.490  86.520  70.240  1.00  7.00              
ATOM   2126  O   ASN A 139     103.591  86.523  71.078  1.00  7.00              
ATOM   2127  N   LEU A 140     105.699  85.991  70.456  1.00  6.99              
ATOM   2128  H   LEU A 140     106.392  86.049  69.722  1.00  6.99              
ATOM   2129  CA  LEU A 140     106.145  85.499  71.757  1.00  6.99              
ATOM   2130  HA  LEU A 140     105.614  84.577  71.977  1.00  6.99              
ATOM   2131  CB  LEU A 140     107.655  85.204  71.701  1.00  6.99              
ATOM   2132  HB1 LEU A 140     108.171  86.116  71.977  1.00  6.99              
ATOM   2133  HB2 LEU A 140     107.950  85.006  70.679  1.00  6.99              
ATOM   2134  CG  LEU A 140     108.199  84.045  72.558  1.00  6.99              
ATOM   2135  HG  LEU A 140     109.260  84.222  72.732  1.00  6.99              
ATOM   2136  CD1 LEU A 140     107.535  83.888  73.923  1.00  6.99              
ATOM   2137 1HD1 LEU A 140     108.085  83.148  74.500  1.00  6.99              
ATOM   2138 2HD1 LEU A 140     107.565  84.831  74.463  1.00  6.99              
ATOM   2139 3HD1 LEU A 140     106.505  83.549  73.816  1.00  6.99              
ATOM   2140  CD2 LEU A 140     108.080  82.723  71.807  1.00  6.99              
ATOM   2141 1HD2 LEU A 140     108.777  82.730  70.975  1.00  6.99              
ATOM   2142 2HD2 LEU A 140     108.355  81.892  72.447  1.00  6.99              
ATOM   2143 3HD2 LEU A 140     107.066  82.587  71.433  1.00  6.99              
ATOM   2144  C   LEU A 140     105.843  86.525  72.866  1.00  6.99              
ATOM   2145  O   LEU A 140     106.290  87.667  72.757  1.00  6.99              
ATOM   2146  N   ILE A 141     105.124  86.135  73.932  1.00  7.00              
ATOM   2147  H   ILE A 141     104.795  85.184  73.992  1.00  7.00              
ATOM   2148  CA  ILE A 141     104.802  87.082  75.013  1.00  7.00              
ATOM   2149  HA  ILE A 141     105.063  88.091  74.689  1.00  7.00              
ATOM   2150  CB  ILE A 141     103.279  87.136  75.308  1.00  7.00              
ATOM   2151  HB  ILE A 141     102.876  86.126  75.302  1.00  7.00              
ATOM   2152  CG2 ILE A 141     102.966  87.754  76.685  1.00  7.00              
ATOM   2153 1HG2 ILE A 141     101.893  87.757  76.872  1.00  7.00              
ATOM   2154 2HG2 ILE A 141     103.426  87.175  77.485  1.00  7.00              
ATOM   2155 3HG2 ILE A 141     103.339  88.779  76.729  1.00  7.00              
ATOM   2156  CG1 ILE A 141     102.590  87.949  74.187  1.00  7.00              
ATOM   2157 1HG1 ILE A 141     102.841  87.500  73.232  1.00  7.00              
ATOM   2158 2HG1 ILE A 141     102.987  88.965  74.182  1.00  7.00              
ATOM   2159  CD1 ILE A 141     101.060  88.028  74.273  1.00  7.00              
ATOM   2160  HD1 ILE A 141     100.639  87.030  74.388  1.00  7.00              
ATOM   2161  HD2 ILE A 141     100.759  88.651  75.115  1.00  7.00              
ATOM   2162  HD3 ILE A 141     100.673  88.474  73.358  1.00  7.00              
ATOM   2163  C   ILE A 141     105.682  86.877  76.257  1.00  7.00              
ATOM   2164  O   ILE A 141     106.248  87.841  76.793  1.00  7.00              
ATOM   2165  N   LYS A 142     105.854  85.617  76.674  1.00  6.60              
ATOM   2166  H   LYS A 142     105.336  84.888  76.191  1.00  6.60              
ATOM   2167  CA  LYS A 142     106.664  85.240  77.845  1.00  6.60              
ATOM   2168  HA  LYS A 142     107.287  86.079  78.158  1.00  6.60              
ATOM   2169  CB  LYS A 142     105.707  84.845  79.004  1.00  6.60              
ATOM   2170  HB1 LYS A 142     105.026  84.063  78.664  1.00  6.60              
ATOM   2171  HB2 LYS A 142     105.101  85.724  79.231  1.00  6.60              
ATOM   2172  CG  LYS A 142     106.372  84.386  80.330  1.00  6.60              
ATOM   2173  HG1 LYS A 142     105.688  84.635  81.142  1.00  6.60              
ATOM   2174  HG2 LYS A 142     107.263  84.996  80.478  1.00  6.60              
ATOM   2175  CD  LYS A 142     106.783  82.900  80.522  1.00  6.60              
ATOM   2176  HD1 LYS A 142     107.415  82.858  81.410  1.00  6.60              
ATOM   2177  HD2 LYS A 142     107.381  82.548  79.687  1.00  6.60              
ATOM   2178  CE  LYS A 142     105.623  81.914  80.720  1.00  6.60              
ATOM   2179  HE1 LYS A 142     105.045  81.860  79.793  1.00  6.60              
ATOM   2180  HE2 LYS A 142     104.971  82.302  81.508  1.00  6.60              
ATOM   2181  NZ  LYS A 142     106.117  80.559  81.105  1.00  6.60              
ATOM   2182  HZ1 LYS A 142     105.359  79.912  81.285  1.00  6.60              
ATOM   2183  HZ2 LYS A 142     106.701  80.150  80.388  1.00  6.60              
ATOM   2184  HZ3 LYS A 142     106.677  80.598  81.958  1.00  6.60              
ATOM   2185  C   LYS A 142     107.558  84.048  77.548  1.00  6.60              
ATOM   2186  O   LYS A 142     107.103  83.070  76.936  1.00  6.60              
ATOM   2187  N   LEU A 143     108.761  84.066  78.143  1.00  6.59              
ATOM   2188  H   LEU A 143     109.035  84.882  78.681  1.00  6.59              
ATOM   2189  CA  LEU A 143     109.729  82.955  77.987  1.00  6.59              
ATOM   2190  HA  LEU A 143     109.229  82.095  77.553  1.00  6.59              
ATOM   2191  CB  LEU A 143     110.817  83.441  76.995  1.00  6.59              
ATOM   2192  HB1 LEU A 143     111.714  83.727  77.544  1.00  6.59              
ATOM   2193  HB2 LEU A 143     110.460  84.332  76.477  1.00  6.59              
ATOM   2194  CG  LEU A 143     111.203  82.424  75.913  1.00  6.59              
ATOM   2195  HG  LEU A 143     110.302  82.133  75.380  1.00  6.59              
ATOM   2196  CD1 LEU A 143     112.159  83.065  74.903  1.00  6.59              
ATOM   2197 1HD1 LEU A 143     112.390  82.353  74.109  1.00  6.59              
ATOM   2198 2HD1 LEU A 143     111.696  83.944  74.454  1.00  6.59              
ATOM   2199 3HD1 LEU A 143     113.083  83.356  75.403  1.00  6.59              
ATOM   2200  CD2 LEU A 143     111.856  81.176  76.501  1.00  6.59              
ATOM   2201 1HD2 LEU A 143     112.160  80.518  75.686  1.00  6.59              
ATOM   2202 2HD2 LEU A 143     112.732  81.443  77.090  1.00  6.59              
ATOM   2203 3HD2 LEU A 143     111.138  80.642  77.120  1.00  6.59              
ATOM   2204  C   LEU A 143     110.348  82.542  79.338  1.00  6.59              
ATOM   2205  O   LEU A 143     110.839  83.428  80.042  1.00  6.59              
ATOM   2206  N   ASN A 144     110.297  81.260  79.761  1.00  6.72              
ATOM   2207  H   ASN A 144     109.902  80.528  79.182  1.00  6.72              
ATOM   2208  CA  ASN A 144     110.560  81.007  81.207  1.00  6.72              
ATOM   2209  HA  ASN A 144     110.126  81.876  81.698  1.00  6.72              
ATOM   2210  CB  ASN A 144     109.729  79.840  81.767  1.00  6.72              
ATOM   2211  HB1 ASN A 144     110.345  78.944  81.841  1.00  6.72              
ATOM   2212  HB2 ASN A 144     108.898  79.636  81.102  1.00  6.72              
ATOM   2213  CG  ASN A 144     109.139  80.126  83.135  1.00  6.72              
ATOM   2214  OD1 ASN A 144     107.981  80.507  83.246  1.00  6.72              
ATOM   2215  ND2 ASN A 144     109.905  80.013  84.193  1.00  6.72              
ATOM   2216 1HD2 ASN A 144     110.911  79.934  84.108  1.00  6.72              
ATOM   2217 2HD2 ASN A 144     109.488  80.121  85.099  1.00  6.72              
ATOM   2218  C   ASN A 144     111.992  81.007  81.780  1.00  6.72              
ATOM   2219  O   ASN A 144     112.139  81.408  82.928  1.00  6.72              
ATOM   2220  N   LEU A 145     112.971  80.506  81.026  1.00  7.07              
ATOM   2221  H   LEU A 145     112.705  80.368  80.066  1.00  7.07              
ATOM   2222  CA  LEU A 145     114.289  79.936  81.390  1.00  7.07              
ATOM   2223  HA  LEU A 145     114.236  78.968  80.948  1.00  7.07              
ATOM   2224  CB  LEU A 145     115.423  80.702  80.677  1.00  7.07              
ATOM   2225  HB1 LEU A 145     116.281  80.040  80.692  1.00  7.07              
ATOM   2226  HB2 LEU A 145     115.673  81.583  81.262  1.00  7.07              
ATOM   2227  CG  LEU A 145     115.184  81.124  79.214  1.00  7.07              
ATOM   2228  HG  LEU A 145     114.488  80.430  78.740  1.00  7.07              
ATOM   2229  CD1 LEU A 145     114.641  82.555  79.090  1.00  7.07              
ATOM   2230 1HD1 LEU A 145     114.540  82.832  78.042  1.00  7.07              
ATOM   2231 2HD1 LEU A 145     113.664  82.630  79.564  1.00  7.07              
ATOM   2232 3HD1 LEU A 145     115.313  83.256  79.584  1.00  7.07              
ATOM   2233  CD2 LEU A 145     116.495  81.082  78.425  1.00  7.07              
ATOM   2234 1HD2 LEU A 145     116.305  81.370  77.391  1.00  7.07              
ATOM   2235 2HD2 LEU A 145     117.211  81.776  78.863  1.00  7.07              
ATOM   2236 3HD2 LEU A 145     116.901  80.071  78.430  1.00  7.07              
ATOM   2237  C   LEU A 145     114.579  79.707  82.903  1.00  7.07              
ATOM   2238  O   LEU A 145     115.458  80.317  83.525  1.00  7.07              
ATOM   2239  N   ALA A 146     113.836  78.758  83.484  1.00  7.02              
ATOM   2240  H   ALA A 146     113.095  78.346  82.951  1.00  7.02              
ATOM   2241  CA  ALA A 146     114.105  78.207  84.816  1.00  7.02              
ATOM   2242  HA  ALA A 146     114.547  78.975  85.443  1.00  7.02              
ATOM   2243  CB  ALA A 146     112.760  77.797  85.429  1.00  7.02              
ATOM   2244  HB1 ALA A 146     112.915  77.484  86.463  1.00  7.02              
ATOM   2245  HB2 ALA A 146     112.078  78.644  85.429  1.00  7.02              
ATOM   2246  HB3 ALA A 146     112.313  76.976  84.868  1.00  7.02              
ATOM   2247  C   ALA A 146     115.034  77.004  84.802  1.00  7.02              
ATOM   2248  O   ALA A 146     114.950  76.195  83.874  1.00  7.02              
ATOM   2249  N   TYR A 147     115.861  76.891  85.849  1.00  7.21              
ATOM   2250  H   TYR A 147     115.747  77.599  86.573  1.00  7.21              
ATOM   2251  CA  TYR A 147     116.980  75.965  86.026  1.00  7.21              
ATOM   2252  HA  TYR A 147     117.786  76.529  86.466  1.00  7.21              
ATOM   2253  CB  TYR A 147     116.622  74.837  87.006  1.00  7.21              
ATOM   2254  HB1 TYR A 147     117.366  74.046  86.912  1.00  7.21              
ATOM   2255  HB2 TYR A 147     115.659  74.411  86.717  1.00  7.21              
ATOM   2256  CG  TYR A 147     116.589  75.240  88.473  1.00  7.21              
ATOM   2257  CD1 TYR A 147     115.547  74.784  89.304  1.00  7.21              
ATOM   2258  HD1 TYR A 147     114.751  74.180  88.894  1.00  7.21              
ATOM   2259  CE1 TYR A 147     115.537  75.113  90.676  1.00  7.21              
ATOM   2260  HE1 TYR A 147     114.746  74.765  91.322  1.00  7.21              
ATOM   2261  CZ  TYR A 147     116.565  75.908  91.228  1.00  7.21              
ATOM   2262  OH  TYR A 147     116.564  76.221  92.551  1.00  7.21              
ATOM   2263  HH  TYR A 147     117.276  76.854  92.756  1.00  7.21              
ATOM   2264  CE2 TYR A 147     117.602  76.363  90.391  1.00  7.21              
ATOM   2265  HE2 TYR A 147     118.387  76.972  90.810  1.00  7.21              
ATOM   2266  CD2 TYR A 147     117.622  76.025  89.029  1.00  7.21              
ATOM   2267  HD2 TYR A 147     118.430  76.404  88.433  1.00  7.21              
ATOM   2268  C   TYR A 147     117.493  75.437  84.680  1.00  7.21              
ATOM   2269  O   TYR A 147     117.134  74.347  84.216  1.00  7.21              
ATOM   2270  N   ASN A 148     118.349  76.264  84.081  1.00  7.21              
ATOM   2271  H   ASN A 148     118.585  77.128  84.553  1.00  7.21              
ATOM   2272  CA  ASN A 148     119.081  75.951  82.856  1.00  7.21              
ATOM   2273  HA  ASN A 148     118.894  74.909  82.579  1.00  7.21              
ATOM   2274  CB  ASN A 148     118.585  76.841  81.701  1.00  7.21              
ATOM   2275  HB1 ASN A 148     119.154  77.761  81.707  1.00  7.21              
ATOM   2276  HB2 ASN A 148     117.533  77.078  81.835  1.00  7.21              
ATOM   2277  CG  ASN A 148     118.806  76.200  80.345  1.00  7.21              
ATOM   2278  OD1 ASN A 148     119.800  75.554  80.139  1.00  7.21              
ATOM   2279  ND2 ASN A 148     117.940  76.337  79.369  1.00  7.21              
ATOM   2280 1HD2 ASN A 148     117.092  76.869  79.476  1.00  7.21              
ATOM   2281 2HD2 ASN A 148     118.138  75.754  78.569  1.00  7.21              
ATOM   2282  C   ASN A 148     120.583  76.091  83.128  1.00  7.21              
ATOM   2283  O   ASN A 148     120.944  76.669  84.154  1.00  7.21              
ATOM   2284  N   LYS A 149     121.487  75.563  82.301  1.00  6.93              
ATOM   2285  H   LYS A 149     121.173  75.092  81.447  1.00  6.93              
ATOM   2286  CA  LYS A 149     122.923  75.539  82.624  1.00  6.93              
ATOM   2287  HA  LYS A 149     123.129  76.226  83.439  1.00  6.93              
ATOM   2288  CB  LYS A 149     123.344  74.114  83.077  1.00  6.93              
ATOM   2289  HB1 LYS A 149     124.348  74.167  83.500  1.00  6.93              
ATOM   2290  HB2 LYS A 149     123.408  73.472  82.198  1.00  6.93              
ATOM   2291  CG  LYS A 149     122.417  73.421  84.107  1.00  6.93              
ATOM   2292  HG1 LYS A 149     122.781  72.407  84.276  1.00  6.93              
ATOM   2293  HG2 LYS A 149     121.414  73.332  83.688  1.00  6.93              
ATOM   2294  CD  LYS A 149     122.366  74.151  85.462  1.00  6.93              
ATOM   2295  HD1 LYS A 149     122.762  75.145  85.318  1.00  6.93              
ATOM   2296  HD2 LYS A 149     123.024  73.647  86.171  1.00  6.93              
ATOM   2297  CE  LYS A 149     120.949  74.253  86.053  1.00  6.93              
ATOM   2298  HE1 LYS A 149     120.753  73.361  86.655  1.00  6.93              
ATOM   2299  HE2 LYS A 149     120.224  74.266  85.234  1.00  6.93              
ATOM   2300  NZ  LYS A 149     120.778  75.485  86.871  1.00  6.93              
ATOM   2301  HZ1 LYS A 149     119.908  75.465  87.382  1.00  6.93              
ATOM   2302  HZ2 LYS A 149     121.532  75.601  87.534  1.00  6.93              
ATOM   2303  HZ3 LYS A 149     120.742  76.318  86.275  1.00  6.93              
ATOM   2304  C   LYS A 149     123.787  76.093  81.483  1.00  6.93              
ATOM   2305  O   LYS A 149     124.935  75.677  81.341  1.00  6.93              
ATOM   2306  N   LEU A 150     123.214  77.043  80.725  1.00  7.16              
ATOM   2307  H   LEU A 150     122.221  77.158  80.823  1.00  7.16              
ATOM   2308  CA  LEU A 150     123.892  77.887  79.731  1.00  7.16              
ATOM   2309  HA  LEU A 150     123.916  77.356  78.779  1.00  7.16              
ATOM   2310  CB  LEU A 150     123.198  79.250  79.533  1.00  7.16              
ATOM   2311  HB1 LEU A 150     123.940  79.918  79.090  1.00  7.16              
ATOM   2312  HB2 LEU A 150     122.943  79.672  80.507  1.00  7.16              
ATOM   2313  CG  LEU A 150     121.978  79.289  78.607  1.00  7.16              
ATOM   2314  HG  LEU A 150     122.182  78.736  77.689  1.00  7.16              
ATOM   2315  CD1 LEU A 150     120.742  78.717  79.291  1.00  7.16              
ATOM   2316 1HD1 LEU A 150     119.856  78.880  78.677  1.00  7.16              
ATOM   2317 2HD1 LEU A 150     120.885  77.652  79.406  1.00  7.16              
ATOM   2318 3HD1 LEU A 150     120.616  79.154  80.276  1.00  7.16              
ATOM   2319  CD2 LEU A 150     121.689  80.746  78.245  1.00  7.16              
ATOM   2320 1HD2 LEU A 150     120.796  80.806  77.631  1.00  7.16              
ATOM   2321 2HD2 LEU A 150     121.558  81.339  79.149  1.00  7.16              
ATOM   2322 3HD2 LEU A 150     122.525  81.144  77.671  1.00  7.16              
ATOM   2323  C   LEU A 150     125.334  78.198  80.144  1.00  7.16              
ATOM   2324  O   LEU A 150     125.582  78.716  81.233  1.00  7.16              
ATOM   2325  N   LYS A 151     126.258  77.937  79.224  1.00  7.22              
ATOM   2326  H   LYS A 151     125.954  77.527  78.350  1.00  7.22              
ATOM   2327  CA  LYS A 151     127.689  78.147  79.413  1.00  7.22              
ATOM   2328  HA  LYS A 151     127.910  78.403  80.452  1.00  7.22              
ATOM   2329  CB  LYS A 151     128.441  76.859  79.015  1.00  7.22              
ATOM   2330  HB1 LYS A 151     129.512  77.037  79.125  1.00  7.22              
ATOM   2331  HB2 LYS A 151     128.254  76.647  77.962  1.00  7.22              
ATOM   2332  CG  LYS A 151     128.074  75.601  79.817  1.00  7.22              
ATOM   2333  HG1 LYS A 151     128.669  74.769  79.436  1.00  7.22              
ATOM   2334  HG2 LYS A 151     127.020  75.358  79.681  1.00  7.22              
ATOM   2335  CD  LYS A 151     128.381  75.794  81.301  1.00  7.22              
ATOM   2336  HD1 LYS A 151     127.690  76.526  81.727  1.00  7.22              
ATOM   2337  HD2 LYS A 151     129.400  76.172  81.389  1.00  7.22              
ATOM   2338  CE  LYS A 151     128.266  74.485  82.081  1.00  7.22              
ATOM   2339  HE1 LYS A 151     128.878  73.729  81.585  1.00  7.22              
ATOM   2340  HE2 LYS A 151     127.220  74.166  82.070  1.00  7.22              
ATOM   2341  NZ  LYS A 151     128.734  74.695  83.469  1.00  7.22              
ATOM   2342  HZ1 LYS A 151     128.816  73.864  84.025  1.00  7.22              
ATOM   2343  HZ2 LYS A 151     129.608  75.228  83.485  1.00  7.22              
ATOM   2344  HZ3 LYS A 151     128.135  75.381  83.934  1.00  7.22              
ATOM   2345  C   LYS A 151     128.213  79.299  78.562  1.00  7.22              
ATOM   2346  O   LYS A 151     128.934  80.159  79.057  1.00  7.22              
ATOM   2347  N   THR A 152     127.832  79.334  77.285  1.00  7.20              
ATOM   2348  H   THR A 152     127.258  78.573  76.945  1.00  7.20              
ATOM   2349  CA  THR A 152     127.988  80.518  76.441  1.00  7.20              
ATOM   2350  HA  THR A 152     128.770  81.138  76.880  1.00  7.20              
ATOM   2351  CB  THR A 152     128.472  80.225  75.009  1.00  7.20              
ATOM   2352  HB  THR A 152     128.630  81.177  74.501  1.00  7.20              
ATOM   2353  CG2 THR A 152     129.797  79.464  75.011  1.00  7.20              
ATOM   2354 1HG2 THR A 152     130.170  79.374  73.992  1.00  7.20              
ATOM   2355 2HG2 THR A 152     130.531  80.005  75.609  1.00  7.20              
ATOM   2356 3HG2 THR A 152     129.657  78.467  75.430  1.00  7.20              
ATOM   2357  OG1 THR A 152     127.558  79.476  74.256  1.00  7.20              
ATOM   2358  HG1 THR A 152     127.768  79.628  73.330  1.00  7.20              
ATOM   2359  C   THR A 152     126.728  81.380  76.477  1.00  7.20              
ATOM   2360  O   THR A 152     125.644  80.950  76.876  1.00  7.20              
ATOM   2361  N   VAL A 153     126.859  82.616  76.015  1.00  7.14              
ATOM   2362  H   VAL A 153     127.776  82.933  75.731  1.00  7.14              
ATOM   2363  CA  VAL A 153     125.751  83.460  75.565  1.00  7.14              
ATOM   2364  HA  VAL A 153     124.899  82.832  75.307  1.00  7.14              
ATOM   2365  CB  VAL A 153     125.304  84.505  76.616  1.00  7.14              
ATOM   2366  HB  VAL A 153     124.495  85.085  76.171  1.00  7.14              
ATOM   2367  CG1 VAL A 153     124.737  83.848  77.881  1.00  7.14              
ATOM   2368 1HG1 VAL A 153     124.331  84.612  78.544  1.00  7.14              
ATOM   2369 2HG1 VAL A 153     123.944  83.150  77.615  1.00  7.14              
ATOM   2370 3HG1 VAL A 153     125.521  83.306  78.413  1.00  7.14              
ATOM   2371  CG2 VAL A 153     126.402  85.496  77.031  1.00  7.14              
ATOM   2372 1HG2 VAL A 153     126.011  86.200  77.765  1.00  7.14              
ATOM   2373 2HG2 VAL A 153     127.247  84.965  77.470  1.00  7.14              
ATOM   2374 3HG2 VAL A 153     126.751  86.068  76.172  1.00  7.14              
ATOM   2375  C   VAL A 153     126.237  84.167  74.303  1.00  7.14              
ATOM   2376  O   VAL A 153     127.433  84.407  74.138  1.00  7.14              
ATOM   2377  N   SER A 154     125.321  84.453  73.382  1.00  7.30              
ATOM   2378  H   SER A 154     124.366  84.214  73.594  1.00  7.30              
ATOM   2379  CA  SER A 154     125.680  84.469  71.956  1.00  7.30              
ATOM   2380  HA  SER A 154     126.764  84.515  71.847  1.00  7.30              
ATOM   2381  CB  SER A 154     125.238  83.138  71.315  1.00  7.30              
ATOM   2382  HB1 SER A 154     125.630  83.069  70.299  1.00  7.30              
ATOM   2383  HB2 SER A 154     124.151  83.089  71.280  1.00  7.30              
ATOM   2384  OG  SER A 154     125.717  82.048  72.095  1.00  7.30              
ATOM   2385  HG  SER A 154     125.177  81.262  71.937  1.00  7.30              
ATOM   2386  C   SER A 154     125.125  85.709  71.254  1.00  7.30              
ATOM   2387  O   SER A 154     124.185  85.596  70.467  1.00  7.30              
ATOM   2388  N   ARG A 155     125.598  86.902  71.671  1.00  7.37              
ATOM   2389  H   ARG A 155     126.381  86.881  72.313  1.00  7.37              
ATOM   2390  CA  ARG A 155     124.920  88.205  71.484  1.00  7.37              
ATOM   2391  HA  ARG A 155     124.083  88.171  72.179  1.00  7.37              
ATOM   2392  CB  ARG A 155     125.753  89.410  71.994  1.00  7.37              
ATOM   2393  HB1 ARG A 155     126.069  89.205  73.019  1.00  7.37              
ATOM   2394  HB2 ARG A 155     125.074  90.263  72.039  1.00  7.37              
ATOM   2395  CG  ARG A 155     126.993  89.847  71.184  1.00  7.37              
ATOM   2396  HG1 ARG A 155     126.757  89.860  70.124  1.00  7.37              
ATOM   2397  HG2 ARG A 155     127.805  89.135  71.342  1.00  7.37              
ATOM   2398  CD  ARG A 155     127.462  91.271  71.548  1.00  7.37              
ATOM   2399  HD1 ARG A 155     126.610  91.951  71.502  1.00  7.37              
ATOM   2400  HD2 ARG A 155     128.195  91.587  70.803  1.00  7.37              
ATOM   2401  NE  ARG A 155     128.091  91.339  72.878  1.00  7.37              
ATOM   2402  HE  ARG A 155     128.184  90.466  73.395  1.00  7.37              
ATOM   2403  CZ  ARG A 155     128.577  92.383  73.523  1.00  7.37              
ATOM   2404  NH1 ARG A 155     128.400  93.620  73.134  1.00  7.37              
ATOM   2405 1HH1 ARG A 155     127.806  93.777  72.347  1.00  7.37              
ATOM   2406 2HH1 ARG A 155     128.526  94.393  73.790  1.00  7.37              
ATOM   2407  NH2 ARG A 155     129.260  92.141  74.600  1.00  7.37              
ATOM   2408 1HH2 ARG A 155     129.261  91.176  74.925  1.00  7.37              
ATOM   2409 2HH2 ARG A 155     129.625  92.885  75.164  1.00  7.37              
ATOM   2410  C   ARG A 155     124.276  88.419  70.100  1.00  7.37              
ATOM   2411  O   ARG A 155     124.944  88.618  69.094  1.00  7.37              
ATOM   2412  N   GLY A 156     122.952  88.312  70.075  1.00  7.43              
ATOM   2413  H   GLY A 156     122.486  88.178  70.955  1.00  7.43              
ATOM   2414  CA  GLY A 156     122.174  88.053  68.860  1.00  7.43              
ATOM   2415  HA1 GLY A 156     122.809  87.598  68.098  1.00  7.43              
ATOM   2416  HA2 GLY A 156     121.763  88.984  68.468  1.00  7.43              
ATOM   2417  C   GLY A 156     121.025  87.082  69.159  1.00  7.43              
ATOM   2418  O   GLY A 156     119.903  87.279  68.719  1.00  7.43              
ATOM   2419  N   LEU A 157     121.283  86.096  70.021  1.00  7.33              
ATOM   2420  H   LEU A 157     122.264  85.988  70.255  1.00  7.33              
ATOM   2421  CA  LEU A 157     120.421  84.998  70.477  1.00  7.33              
ATOM   2422  HA  LEU A 157     120.352  84.311  69.633  1.00  7.33              
ATOM   2423  CB  LEU A 157     121.180  84.228  71.588  1.00  7.33              
ATOM   2424  HB1 LEU A 157     122.178  84.014  71.214  1.00  7.33              
ATOM   2425  HB2 LEU A 157     120.696  83.256  71.694  1.00  7.33              
ATOM   2426  CG  LEU A 157     121.331  84.825  73.015  1.00  7.33              
ATOM   2427  HG  LEU A 157     122.007  84.161  73.555  1.00  7.33              
ATOM   2428  CD1 LEU A 157     121.939  86.227  73.069  1.00  7.33              
ATOM   2429 1HD1 LEU A 157     122.899  86.219  72.571  1.00  7.33              
ATOM   2430 2HD1 LEU A 157     121.276  86.946  72.591  1.00  7.33              
ATOM   2431 3HD1 LEU A 157     122.087  86.522  74.108  1.00  7.33              
ATOM   2432  CD2 LEU A 157     120.042  84.899  73.828  1.00  7.33              
ATOM   2433 1HD2 LEU A 157     120.278  85.006  74.886  1.00  7.33              
ATOM   2434 2HD2 LEU A 157     119.447  85.753  73.514  1.00  7.33              
ATOM   2435 3HD2 LEU A 157     119.459  83.989  73.683  1.00  7.33              
ATOM   2436  C   LEU A 157     118.952  85.215  70.903  1.00  7.33              
ATOM   2437  O   LEU A 157     118.242  84.243  71.145  1.00  7.33              
ATOM   2438  N   LEU A 158     118.478  86.454  71.007  1.00  7.37              
ATOM   2439  H   LEU A 158     119.087  87.200  70.703  1.00  7.37              
ATOM   2440  CA  LEU A 158     117.079  86.807  71.304  1.00  7.37              
ATOM   2441  HA  LEU A 158     116.444  85.948  71.088  1.00  7.37              
ATOM   2442  CB  LEU A 158     116.926  87.173  72.803  1.00  7.37              
ATOM   2443  HB1 LEU A 158     116.151  87.928  72.930  1.00  7.37              
ATOM   2444  HB2 LEU A 158     117.858  87.621  73.150  1.00  7.37              
ATOM   2445  CG  LEU A 158     116.544  85.985  73.712  1.00  7.37              
ATOM   2446  HG  LEU A 158     117.182  85.130  73.499  1.00  7.37              
ATOM   2447  CD1 LEU A 158     116.747  86.384  75.176  1.00  7.37              
ATOM   2448 1HD1 LEU A 158     116.483  85.547  75.823  1.00  7.37              
ATOM   2449 2HD1 LEU A 158     117.794  86.634  75.344  1.00  7.37              
ATOM   2450 3HD1 LEU A 158     116.122  87.243  75.423  1.00  7.37              
ATOM   2451  CD2 LEU A 158     115.081  85.561  73.552  1.00  7.37              
ATOM   2452 1HD2 LEU A 158     114.837  84.780  74.272  1.00  7.37              
ATOM   2453 2HD2 LEU A 158     114.422  86.415  73.711  1.00  7.37              
ATOM   2454 3HD2 LEU A 158     114.922  85.161  72.552  1.00  7.37              
ATOM   2455  C   LEU A 158     116.596  87.904  70.331  1.00  7.37              
ATOM   2456  O   LEU A 158     115.821  88.793  70.683  1.00  7.37              
ATOM   2457  N   ASP A 159     117.086  87.843  69.094  1.00  7.34              
ATOM   2458  H   ASP A 159     117.804  87.164  68.891  1.00  7.34              
ATOM   2459  CA  ASP A 159     116.544  88.576  67.957  1.00  7.34              
ATOM   2460  HA  ASP A 159     116.383  89.611  68.264  1.00  7.34              
ATOM   2461  CB  ASP A 159     117.561  88.588  66.808  1.00  7.34              
ATOM   2462  HB1 ASP A 159     117.786  87.562  66.522  1.00  7.34              
ATOM   2463  HB2 ASP A 159     118.482  89.066  67.145  1.00  7.34              
ATOM   2464  CG  ASP A 159     117.010  89.365  65.610  1.00  7.34              
ATOM   2465  OD1 ASP A 159     116.498  90.480  65.862  1.00  7.34              
ATOM   2466  OD2 ASP A 159     117.046  88.817  64.485  1.00  7.34              
ATOM   2467  C   ASP A 159     115.199  88.017  67.462  1.00  7.34              
ATOM   2468  O   ASP A 159     114.971  86.805  67.433  1.00  7.34              
ATOM   2469  N   GLY A 160     114.323  88.936  67.047  1.00  7.38              
ATOM   2470  H   GLY A 160     114.697  89.872  66.911  1.00  7.38              
ATOM   2471  CA  GLY A 160     113.010  88.654  66.467  1.00  7.38              
ATOM   2472  HA1 GLY A 160     112.988  87.626  66.106  1.00  7.38              
ATOM   2473  HA2 GLY A 160     112.863  89.311  65.609  1.00  7.38              
ATOM   2474  C   GLY A 160     111.819  88.841  67.422  1.00  7.38              
ATOM   2475  O   GLY A 160     110.682  88.997  66.984  1.00  7.38              
ATOM   2476  N   LEU A 161     112.076  88.861  68.731  1.00  7.25              
ATOM   2477  H   LEU A 161     113.048  88.788  68.995  1.00  7.25              
ATOM   2478  CA  LEU A 161     111.091  88.748  69.814  1.00  7.25              
ATOM   2479  HA  LEU A 161     110.327  88.032  69.504  1.00  7.25              
ATOM   2480  CB  LEU A 161     111.795  88.179  71.067  1.00  7.25              
ATOM   2481  HB1 LEU A 161     111.101  88.246  71.896  1.00  7.25              
ATOM   2482  HB2 LEU A 161     112.649  88.813  71.312  1.00  7.25              
ATOM   2483  CG  LEU A 161     112.254  86.713  71.055  1.00  7.25              
ATOM   2484  HG  LEU A 161     112.659  86.513  72.046  1.00  7.25              
ATOM   2485  CD1 LEU A 161     111.110  85.732  70.821  1.00  7.25              
ATOM   2486 1HD1 LEU A 161     111.445  84.727  71.066  1.00  7.25              
ATOM   2487 2HD1 LEU A 161     110.289  85.993  71.473  1.00  7.25              
ATOM   2488 3HD1 LEU A 161     110.774  85.767  69.784  1.00  7.25              
ATOM   2489  CD2 LEU A 161     113.354  86.431  70.046  1.00  7.25              
ATOM   2490 1HD2 LEU A 161     112.936  86.233  69.058  1.00  7.25              
ATOM   2491 2HD2 LEU A 161     114.015  87.285  69.984  1.00  7.25              
ATOM   2492 3HD2 LEU A 161     113.942  85.580  70.368  1.00  7.25              
ATOM   2493  C   LEU A 161     110.333  90.056  70.138  1.00  7.25              
ATOM   2494  O   LEU A 161     110.316  90.518  71.277  1.00  7.25              
ATOM   2495  N   VAL A 162     109.702  90.689  69.152  1.00  7.11              
ATOM   2496  H   VAL A 162     109.742  90.259  68.233  1.00  7.11              
ATOM   2497  CA  VAL A 162     109.131  92.047  69.291  1.00  7.11              
ATOM   2498  HA  VAL A 162     109.943  92.721  69.563  1.00  7.11              
ATOM   2499  CB  VAL A 162     108.580  92.509  67.920  1.00  7.11              
ATOM   2500  HB  VAL A 162     107.842  91.783  67.577  1.00  7.11              
ATOM   2501  CG1 VAL A 162     107.907  93.890  67.947  1.00  7.11              
ATOM   2502 1HG1 VAL A 162     107.622  94.189  66.938  1.00  7.11              
ATOM   2503 2HG1 VAL A 162     107.003  93.866  68.554  1.00  7.11              
ATOM   2504 3HG1 VAL A 162     108.596  94.631  68.358  1.00  7.11              
ATOM   2505  CG2 VAL A 162     109.705  92.588  66.877  1.00  7.11              
ATOM   2506 1HG2 VAL A 162     109.304  92.922  65.921  1.00  7.11              
ATOM   2507 2HG2 VAL A 162     110.476  93.287  67.204  1.00  7.11              
ATOM   2508 3HG2 VAL A 162     110.157  91.611  66.721  1.00  7.11              
ATOM   2509  C   VAL A 162     108.063  92.202  70.381  1.00  7.11              
ATOM   2510  O   VAL A 162     107.923  93.287  70.941  1.00  7.11              
ATOM   2511  N   ASN A 163     107.297  91.163  70.718  1.00  7.03              
ATOM   2512  H   ASN A 163     107.384  90.293  70.203  1.00  7.03              
ATOM   2513  CA  ASN A 163     106.291  91.251  71.791  1.00  7.03              
ATOM   2514  HA  ASN A 163     105.953  92.281  71.916  1.00  7.03              
ATOM   2515  CB  ASN A 163     105.073  90.392  71.358  1.00  7.03              
ATOM   2516  HB1 ASN A 163     104.408  90.256  72.210  1.00  7.03              
ATOM   2517  HB2 ASN A 163     105.423  89.404  71.067  1.00  7.03              
ATOM   2518  CG  ASN A 163     104.199  90.932  70.234  1.00  7.03              
ATOM   2519  OD1 ASN A 163     103.124  90.415  69.970  1.00  7.03              
ATOM   2520  ND2 ASN A 163     104.585  91.974  69.535  1.00  7.03              
ATOM   2521 1HD2 ASN A 163     105.472  92.403  69.728  1.00  7.03              
ATOM   2522 2HD2 ASN A 163     103.959  92.315  68.832  1.00  7.03              
ATOM   2523  C   ASN A 163     106.795  90.809  73.183  1.00  7.03              
ATOM   2524  O   ASN A 163     105.962  90.701  74.085  1.00  7.03              
ATOM   2525  N   LEU A 164     108.091  90.525  73.382  1.00  7.02              
ATOM   2526  H   LEU A 164     108.758  90.647  72.628  1.00  7.02              
ATOM   2527  CA  LEU A 164     108.566  89.972  74.656  1.00  7.02              
ATOM   2528  HA  LEU A 164     107.909  89.130  74.871  1.00  7.02              
ATOM   2529  CB  LEU A 164     110.009  89.435  74.545  1.00  7.02              
ATOM   2530  HB1 LEU A 164     110.691  90.127  75.035  1.00  7.02              
ATOM   2531  HB2 LEU A 164     110.298  89.422  73.502  1.00  7.02              
ATOM   2532  CG  LEU A 164     110.253  88.018  75.109  1.00  7.02              
ATOM   2533  HG  LEU A 164     111.310  87.789  74.968  1.00  7.02              
ATOM   2534  CD1 LEU A 164     109.935  87.857  76.596  1.00  7.02              
ATOM   2535 1HD1 LEU A 164     110.191  86.850  76.922  1.00  7.02              
ATOM   2536 2HD1 LEU A 164     110.517  88.563  77.180  1.00  7.02              
ATOM   2537 3HD1 LEU A 164     108.875  88.019  76.780  1.00  7.02              
ATOM   2538  CD2 LEU A 164     109.447  86.964  74.355  1.00  7.02              
ATOM   2539 1HD2 LEU A 164     109.785  85.969  74.640  1.00  7.02              
ATOM   2540 2HD2 LEU A 164     108.383  87.063  74.568  1.00  7.02              
ATOM   2541 3HD2 LEU A 164     109.603  87.106  73.291  1.00  7.02              
ATOM   2542  C   LEU A 164     108.424  90.948  75.828  1.00  7.02              
ATOM   2543  O   LEU A 164     109.013  92.028  75.822  1.00  7.02              
ATOM   2544  N   GLN A 165     107.674  90.524  76.847  1.00  7.03              
ATOM   2545  H   GLN A 165     107.192  89.639  76.727  1.00  7.03              
ATOM   2546  CA  GLN A 165     107.249  91.379  77.964  1.00  7.03              
ATOM   2547  HA  GLN A 165     107.668  92.376  77.870  1.00  7.03              
ATOM   2548  CB  GLN A 165     105.712  91.470  77.909  1.00  7.03              
ATOM   2549  HB1 GLN A 165     105.319  91.804  78.870  1.00  7.03              
ATOM   2550  HB2 GLN A 165     105.311  90.470  77.732  1.00  7.03              
ATOM   2551  CG  GLN A 165     105.184  92.424  76.831  1.00  7.03              
ATOM   2552  HG1 GLN A 165     105.803  92.367  75.939  1.00  7.03              
ATOM   2553  HG2 GLN A 165     105.235  93.449  77.199  1.00  7.03              
ATOM   2554  CD  GLN A 165     103.738  92.092  76.477  1.00  7.03              
ATOM   2555  OE1 GLN A 165     102.821  92.269  77.260  1.00  7.03              
ATOM   2556  NE2 GLN A 165     103.476  91.560  75.303  1.00  7.03              
ATOM   2557 1HE2 GLN A 165     104.251  91.284  74.709  1.00  7.03              
ATOM   2558 2HE2 GLN A 165     102.518  91.328  75.121  1.00  7.03              
ATOM   2559  C   GLN A 165     107.644  90.851  79.334  1.00  7.03              
ATOM   2560  O   GLN A 165     107.594  91.592  80.296  1.00  7.03              
ATOM   2561  N   VAL A 166     108.023  89.583  79.439  1.00  6.63              
ATOM   2562  H   VAL A 166     108.053  89.026  78.598  1.00  6.63              
ATOM   2563  CA  VAL A 166     108.318  88.897  80.695  1.00  6.63              
ATOM   2564  HA  VAL A 166     108.686  89.591  81.441  1.00  6.63              
ATOM   2565  CB  VAL A 166     107.050  88.168  81.213  1.00  6.63              
ATOM   2566  HB  VAL A 166     106.683  87.516  80.420  1.00  6.63              
ATOM   2567  CG1 VAL A 166     107.337  87.269  82.427  1.00  6.63              
ATOM   2568 1HG1 VAL A 166     108.046  86.487  82.162  1.00  6.63              
ATOM   2569 2HG1 VAL A 166     107.755  87.853  83.239  1.00  6.63              
ATOM   2570 3HG1 VAL A 166     106.414  86.799  82.764  1.00  6.63              
ATOM   2571  CG2 VAL A 166     105.887  89.107  81.553  1.00  6.63              
ATOM   2572 1HG2 VAL A 166     105.549  89.621  80.654  1.00  6.63              
ATOM   2573 2HG2 VAL A 166     105.043  88.543  81.948  1.00  6.63              
ATOM   2574 3HG2 VAL A 166     106.194  89.856  82.281  1.00  6.63              
ATOM   2575  C   VAL A 166     109.359  87.861  80.331  1.00  6.63              
ATOM   2576  O   VAL A 166     109.052  86.916  79.599  1.00  6.63              
ATOM   2577  N   LEU A 167     110.569  88.006  80.847  1.00  6.61              
ATOM   2578  H   LEU A 167     110.734  88.790  81.473  1.00  6.61              
ATOM   2579  CA  LEU A 167     111.542  86.918  80.821  1.00  6.61              
ATOM   2580  HA  LEU A 167     111.211  86.115  80.161  1.00  6.61              
ATOM   2581  CB  LEU A 167     112.896  87.473  80.329  1.00  6.61              
ATOM   2582  HB1 LEU A 167     113.487  87.754  81.202  1.00  6.61              
ATOM   2583  HB2 LEU A 167     112.734  88.376  79.741  1.00  6.61              
ATOM   2584  CG  LEU A 167     113.701  86.486  79.463  1.00  6.61              
ATOM   2585  HG  LEU A 167     113.727  85.515  79.960  1.00  6.61              
ATOM   2586  CD1 LEU A 167     113.105  86.328  78.060  1.00  6.61              
ATOM   2587 1HD1 LEU A 167     113.695  85.610  77.490  1.00  6.61              
ATOM   2588 2HD1 LEU A 167     112.083  85.963  78.132  1.00  6.61              
ATOM   2589 3HD1 LEU A 167     113.103  87.286  77.538  1.00  6.61              
ATOM   2590  CD2 LEU A 167     115.132  86.996  79.302  1.00  6.61              
ATOM   2591 1HD2 LEU A 167     115.737  86.242  78.799  1.00  6.61              
ATOM   2592 2HD2 LEU A 167     115.138  87.916  78.717  1.00  6.61              
ATOM   2593 3HD2 LEU A 167     115.554  87.204  80.281  1.00  6.61              
ATOM   2594  C   LEU A 167     111.606  86.374  82.248  1.00  6.61              
ATOM   2595  O   LEU A 167     111.587  87.174  83.199  1.00  6.61              
ATOM   2596  N   ARG A 168     111.753  85.048  82.412  1.00  6.67              
ATOM   2597  H   ARG A 168     111.746  84.426  81.609  1.00  6.67              
ATOM   2598  CA  ARG A 168     112.440  84.608  83.612  1.00  6.67              
ATOM   2599  HA  ARG A 168     112.779  85.493  84.143  1.00  6.67              
ATOM   2600  CB  ARG A 168     111.562  83.863  84.637  1.00  6.67              
ATOM   2601  HB1 ARG A 168     111.514  84.507  85.504  1.00  6.67              
ATOM   2602  HB2 ARG A 168     112.062  82.947  84.945  1.00  6.67              
ATOM   2603  CG  ARG A 168     110.101  83.545  84.290  1.00  6.67              
ATOM   2604  HG1 ARG A 168     110.063  82.662  83.668  1.00  6.67              
ATOM   2605  HG2 ARG A 168     109.653  84.372  83.739  1.00  6.67              
ATOM   2606  CD  ARG A 168     109.246  83.321  85.548  1.00  6.67              
ATOM   2607  HD1 ARG A 168     108.313  82.838  85.251  1.00  6.67              
ATOM   2608  HD2 ARG A 168     109.007  84.308  85.950  1.00  6.67              
ATOM   2609  NE  ARG A 168     109.901  82.514  86.604  1.00  6.67              
ATOM   2610  HE  ARG A 168     110.671  81.891  86.352  1.00  6.67              
ATOM   2611  CZ  ARG A 168     109.596  82.516  87.891  1.00  6.67              
ATOM   2612  NH1 ARG A 168     108.654  83.275  88.374  1.00  6.67              
ATOM   2613 1HH1 ARG A 168     108.189  83.922  87.771  1.00  6.67              
ATOM   2614 2HH1 ARG A 168     108.440  83.218  89.350  1.00  6.67              
ATOM   2615  NH2 ARG A 168     110.212  81.752  88.735  1.00  6.67              
ATOM   2616 1HH2 ARG A 168     111.066  81.272  88.418  1.00  6.67              
ATOM   2617 2HH2 ARG A 168     110.098  81.825  89.721  1.00  6.67              
ATOM   2618  C   ARG A 168     113.774  83.963  83.232  1.00  6.67              
ATOM   2619  O   ARG A 168     113.906  83.278  82.212  1.00  6.67              
ATOM   2620  N   LEU A 169     114.763  84.294  84.052  1.00  7.18              
ATOM   2621  H   LEU A 169     114.606  85.010  84.749  1.00  7.18              
ATOM   2622  CA  LEU A 169     116.088  83.705  84.041  1.00  7.18              
ATOM   2623  HA  LEU A 169     116.124  82.801  83.433  1.00  7.18              
ATOM   2624  CB  LEU A 169     117.086  84.762  83.518  1.00  7.18              
ATOM   2625  HB1 LEU A 169     118.100  84.458  83.784  1.00  7.18              
ATOM   2626  HB2 LEU A 169     116.881  85.687  84.056  1.00  7.18              
ATOM   2627  CG  LEU A 169     117.044  85.077  82.013  1.00  7.18              
ATOM   2628  HG  LEU A 169     116.013  85.159  81.672  1.00  7.18              
ATOM   2629  CD1 LEU A 169     117.767  86.396  81.728  1.00  7.18              
ATOM   2630 1HD1 LEU A 169     117.785  86.596  80.658  1.00  7.18              
ATOM   2631 2HD1 LEU A 169     117.245  87.209  82.237  1.00  7.18              
ATOM   2632 3HD1 LEU A 169     118.793  86.348  82.094  1.00  7.18              
ATOM   2633  CD2 LEU A 169     117.767  83.991  81.219  1.00  7.18              
ATOM   2634 1HD2 LEU A 169     117.694  84.204  80.154  1.00  7.18              
ATOM   2635 2HD2 LEU A 169     118.815  83.954  81.513  1.00  7.18              
ATOM   2636 3HD2 LEU A 169     117.300  83.032  81.420  1.00  7.18              
ATOM   2637  C   LEU A 169     116.404  83.376  85.509  1.00  7.18              
ATOM   2638  O   LEU A 169     116.574  84.258  86.346  1.00  7.18              
ATOM   2639  N   ASP A 170     116.313  82.101  85.853  1.00  7.10              
ATOM   2640  H   ASP A 170     116.152  81.451  85.087  1.00  7.10              
ATOM   2641  CA  ASP A 170     115.632  81.720  87.104  1.00  7.10              
ATOM   2642  HA  ASP A 170     115.710  82.486  87.878  1.00  7.10              
ATOM   2643  CB  ASP A 170     114.175  81.626  86.595  1.00  7.10              
ATOM   2644  HB1 ASP A 170     114.148  81.026  85.688  1.00  7.10              
ATOM   2645  HB2 ASP A 170     113.885  82.634  86.294  1.00  7.10              
ATOM   2646  CG  ASP A 170     113.050  81.143  87.487  1.00  7.10              
ATOM   2647  OD1 ASP A 170     112.991  81.502  88.678  1.00  7.10              
ATOM   2648  OD2 ASP A 170     112.044  80.675  86.902  1.00  7.10              
ATOM   2649  C   ASP A 170     116.303  80.430  87.596  1.00  7.10              
ATOM   2650  O   ASP A 170     115.784  79.323  87.490  1.00  7.10              
ATOM   2651  N   GLY A 171     117.594  80.573  87.900  1.00  7.23              
ATOM   2652  H   GLY A 171     117.892  81.511  88.150  1.00  7.23              
ATOM   2653  CA  GLY A 171     118.611  79.528  87.906  1.00  7.23              
ATOM   2654  HA1 GLY A 171     118.213  78.659  88.426  1.00  7.23              
ATOM   2655  HA2 GLY A 171     119.480  79.881  88.454  1.00  7.23              
ATOM   2656  C   GLY A 171     119.073  79.116  86.507  1.00  7.23              
ATOM   2657  O   GLY A 171     119.558  77.996  86.310  1.00  7.23              
ATOM   2658  N   ASN A 172     118.937  80.004  85.516  1.00  7.21              
ATOM   2659  H   ASN A 172     118.441  80.852  85.746  1.00  7.21              
ATOM   2660  CA  ASN A 172     119.911  80.080  84.425  1.00  7.21              
ATOM   2661  HA  ASN A 172     119.909  79.138  83.872  1.00  7.21              
ATOM   2662  CB  ASN A 172     119.563  81.238  83.473  1.00  7.21              
ATOM   2663  HB1 ASN A 172     120.476  81.770  83.203  1.00  7.21              
ATOM   2664  HB2 ASN A 172     118.890  81.951  83.947  1.00  7.21              
ATOM   2665  CG  ASN A 172     118.922  80.722  82.207  1.00  7.21              
ATOM   2666  OD1 ASN A 172     118.114  79.816  82.221  1.00  7.21              
ATOM   2667  ND2 ASN A 172     119.325  81.212  81.059  1.00  7.21              
ATOM   2668 1HD2 ASN A 172     120.058  81.899  81.023  1.00  7.21              
ATOM   2669 2HD2 ASN A 172     118.869  80.857  80.236  1.00  7.21              
ATOM   2670  C   ASN A 172     121.292  80.258  85.050  1.00  7.21              
ATOM   2671  O   ASN A 172     121.554  81.260  85.714  1.00  7.21              
ATOM   2672  N   LEU A 173     122.138  79.242  84.904  1.00  6.82              
ATOM   2673  H   LEU A 173     121.837  78.425  84.391  1.00  6.82              
ATOM   2674  CA  LEU A 173     123.407  79.171  85.606  1.00  6.82              
ATOM   2675  HA  LEU A 173     123.211  79.561  86.604  1.00  6.82              
ATOM   2676  CB  LEU A 173     123.883  77.725  85.801  1.00  6.82              
ATOM   2677  HB1 LEU A 173     124.415  77.393  84.909  1.00  6.82              
ATOM   2678  HB2 LEU A 173     122.993  77.119  85.918  1.00  6.82              
ATOM   2679  CG  LEU A 173     124.767  77.464  87.041  1.00  6.82              
ATOM   2680  HG  LEU A 173     125.093  76.425  86.987  1.00  6.82              
ATOM   2681  CD1 LEU A 173     126.011  78.347  87.127  1.00  6.82              
ATOM   2682 1HD1 LEU A 173     126.665  77.987  87.921  1.00  6.82              
ATOM   2683 2HD1 LEU A 173     126.558  78.292  86.182  1.00  6.82              
ATOM   2684 3HD1 LEU A 173     125.744  79.383  87.325  1.00  6.82              
ATOM   2685  CD2 LEU A 173     123.980  77.628  88.349  1.00  6.82              
ATOM   2686 1HD2 LEU A 173     124.593  77.288  89.184  1.00  6.82              
ATOM   2687 2HD2 LEU A 173     123.720  78.673  88.520  1.00  6.82              
ATOM   2688 3HD2 LEU A 173     123.069  77.036  88.328  1.00  6.82              
ATOM   2689  C   LEU A 173     124.439  80.119  84.990  1.00  6.82              
ATOM   2690  O   LEU A 173     125.284  79.729  84.195  1.00  6.82              
ATOM   2691  N   ILE A 174     124.324  81.394  85.354  1.00  7.21              
ATOM   2692  H   ILE A 174     123.509  81.654  85.897  1.00  7.21              
ATOM   2693  CA  ILE A 174     125.247  82.435  84.933  1.00  7.21              
ATOM   2694  HA  ILE A 174     125.424  82.294  83.867  1.00  7.21              
ATOM   2695  CB  ILE A 174     124.617  83.845  85.085  1.00  7.21              
ATOM   2696  HB  ILE A 174     124.241  83.941  86.105  1.00  7.21              
ATOM   2697  CG2 ILE A 174     125.612  85.001  84.856  1.00  7.21              
ATOM   2698 1HG2 ILE A 174     126.136  84.865  83.915  1.00  7.21              
ATOM   2699 2HG2 ILE A 174     125.077  85.951  84.835  1.00  7.21              
ATOM   2700 3HG2 ILE A 174     126.343  85.045  85.662  1.00  7.21              
ATOM   2701  CG1 ILE A 174     123.415  84.028  84.121  1.00  7.21              
ATOM   2702 1HG1 ILE A 174     122.989  85.017  84.290  1.00  7.21              
ATOM   2703 2HG1 ILE A 174     122.643  83.303  84.376  1.00  7.21              
ATOM   2704  CD1 ILE A 174     123.694  83.906  82.614  1.00  7.21              
ATOM   2705  HD1 ILE A 174     122.775  84.116  82.065  1.00  7.21              
ATOM   2706  HD2 ILE A 174     124.451  84.625  82.304  1.00  7.21              
ATOM   2707  HD3 ILE A 174     124.019  82.897  82.361  1.00  7.21              
ATOM   2708  C   ILE A 174     126.623  82.253  85.575  1.00  7.21              
ATOM   2709  O   ILE A 174     126.946  82.829  86.612  1.00  7.21              
ATOM   2710  N   GLU A 175     127.435  81.414  84.933  1.00  7.27              
ATOM   2711  H   GLU A 175     127.015  80.806  84.230  1.00  7.27              
ATOM   2712  CA  GLU A 175     128.896  81.392  85.070  1.00  7.27              
ATOM   2713  HA  GLU A 175     129.121  81.669  86.100  1.00  7.27              
ATOM   2714  CB  GLU A 175     129.447  79.963  84.927  1.00  7.27              
ATOM   2715  HB1 GLU A 175     129.124  79.424  85.819  1.00  7.27              
ATOM   2716  HB2 GLU A 175     130.537  79.990  84.949  1.00  7.27              
ATOM   2717  CG  GLU A 175     128.987  79.158  83.705  1.00  7.27              
ATOM   2718  HG1 GLU A 175     129.600  79.427  82.842  1.00  7.27              
ATOM   2719  HG2 GLU A 175     127.949  79.385  83.459  1.00  7.27              
ATOM   2720  CD  GLU A 175     129.098  77.658  84.005  1.00  7.27              
ATOM   2721  OE1 GLU A 175     128.156  77.058  84.577  1.00  7.27              
ATOM   2722  OE2 GLU A 175     130.116  77.025  83.640  1.00  7.27              
ATOM   2723  C   GLU A 175     129.605  82.487  84.254  1.00  7.27              
ATOM   2724  O   GLU A 175     130.768  82.784  84.515  1.00  7.27              
ATOM   2725  N   SER A 176     128.881  83.169  83.352  1.00  7.45              
ATOM   2726  H   SER A 176     127.940  82.846  83.175  1.00  7.45              
ATOM   2727  CA  SER A 176     129.293  84.408  82.668  1.00  7.45              
ATOM   2728  HA  SER A 176     129.703  85.112  83.393  1.00  7.45              
ATOM   2729  CB  SER A 176     130.367  84.081  81.618  1.00  7.45              
ATOM   2730  HB1 SER A 176     130.378  84.843  80.837  1.00  7.45              
ATOM   2731  HB2 SER A 176     130.160  83.114  81.156  1.00  7.45              
ATOM   2732  OG  SER A 176     131.638  84.070  82.231  1.00  7.45              
ATOM   2733  HG  SER A 176     131.575  83.531  83.037  1.00  7.45              
ATOM   2734  C   SER A 176     128.134  85.087  81.931  1.00  7.45              
ATOM   2735  O   SER A 176     127.125  84.464  81.604  1.00  7.45              
ATOM   2736  N   ILE A 177     128.294  86.392  81.683  1.00  7.40              
ATOM   2737  H   ILE A 177     129.163  86.823  81.971  1.00  7.40              
ATOM   2738  CA  ILE A 177     127.343  87.297  81.016  1.00  7.40              
ATOM   2739  HA  ILE A 177     126.898  86.769  80.172  1.00  7.40              
ATOM   2740  CB  ILE A 177     126.224  87.672  82.023  1.00  7.40              
ATOM   2741  HB  ILE A 177     125.797  86.736  82.382  1.00  7.40              
ATOM   2742  CG2 ILE A 177     126.731  88.440  83.262  1.00  7.40              
ATOM   2743 1HG2 ILE A 177     125.935  88.539  83.998  1.00  7.40              
ATOM   2744 2HG2 ILE A 177     127.556  87.901  83.728  1.00  7.40              
ATOM   2745 3HG2 ILE A 177     127.079  89.432  82.971  1.00  7.40              
ATOM   2746  CG1 ILE A 177     125.086  88.423  81.312  1.00  7.40              
ATOM   2747 1HG1 ILE A 177     124.831  87.874  80.404  1.00  7.40              
ATOM   2748 2HG1 ILE A 177     125.426  89.421  81.032  1.00  7.40              
ATOM   2749  CD1 ILE A 177     123.807  88.545  82.155  1.00  7.40              
ATOM   2750  HD1 ILE A 177     123.014  88.984  81.549  1.00  7.40              
ATOM   2751  HD2 ILE A 177     123.488  87.558  82.492  1.00  7.40              
ATOM   2752  HD3 ILE A 177     123.978  89.188  83.018  1.00  7.40              
ATOM   2753  C   ILE A 177     128.129  88.503  80.476  1.00  7.40              
ATOM   2754  O   ILE A 177     129.037  88.964  81.168  1.00  7.40              
ATOM   2755  N   ASP A 178     127.854  88.976  79.249  1.00  7.78              
ATOM   2756  H   ASP A 178     127.091  88.591  78.707  1.00  7.78              
ATOM   2757  CA  ASP A 178     128.885  89.696  78.478  1.00  7.78              
ATOM   2758  HA  ASP A 178     129.825  89.647  79.031  1.00  7.78              
ATOM   2759  CB  ASP A 178     129.150  88.924  77.161  1.00  7.78              
ATOM   2760  HB1 ASP A 178     129.297  87.867  77.390  1.00  7.78              
ATOM   2761  HB2 ASP A 178     130.086  89.297  76.740  1.00  7.78              
ATOM   2762  CG  ASP A 178     128.050  89.050  76.093  1.00  7.78              
ATOM   2763  OD1 ASP A 178     126.855  88.913  76.446  1.00  7.78              
ATOM   2764  OD2 ASP A 178     128.399  89.417  74.945  1.00  7.78              
ATOM   2765  C   ASP A 178     128.642  91.197  78.261  1.00  7.78              
ATOM   2766  O   ASP A 178     129.374  92.042  78.766  1.00  7.78              
ATOM   2767  N   GLU A 179     127.581  91.527  77.540  1.00  7.67              
ATOM   2768  H   GLU A 179     127.080  90.752  77.110  1.00  7.67              
ATOM   2769  CA  GLU A 179     126.898  92.816  77.517  1.00  7.67              
ATOM   2770  HA  GLU A 179     126.870  93.213  78.533  1.00  7.67              
ATOM   2771  CB  GLU A 179     127.552  93.868  76.607  1.00  7.67              
ATOM   2772  HB1 GLU A 179     127.348  93.608  75.575  1.00  7.67              
ATOM   2773  HB2 GLU A 179     128.631  93.892  76.765  1.00  7.67              
ATOM   2774  CG  GLU A 179     126.975  95.264  76.891  1.00  7.67              
ATOM   2775  HG1 GLU A 179     127.481  95.669  77.768  1.00  7.67              
ATOM   2776  HG2 GLU A 179     125.913  95.178  77.132  1.00  7.67              
ATOM   2777  CD  GLU A 179     127.118  96.252  75.724  1.00  7.67              
ATOM   2778  OE1 GLU A 179     126.446  97.312  75.792  1.00  7.67              
ATOM   2779  OE2 GLU A 179     127.903  96.002  74.774  1.00  7.67              
ATOM   2780  C   GLU A 179     125.467  92.494  77.067  1.00  7.67              
ATOM   2781  O   GLU A 179     125.077  92.692  75.915  1.00  7.67              
ATOM   2782  N   PHE A 180     124.766  91.774  77.945  1.00  7.19              
ATOM   2783  H   PHE A 180     125.165  91.639  78.860  1.00  7.19              
ATOM   2784  CA  PHE A 180     123.688  90.876  77.546  1.00  7.19              
ATOM   2785  HA  PHE A 180     124.141  90.093  76.934  1.00  7.19              
ATOM   2786  CB  PHE A 180     123.083  90.211  78.788  1.00  7.19              
ATOM   2787  HB1 PHE A 180     122.771  90.985  79.492  1.00  7.19              
ATOM   2788  HB2 PHE A 180     123.862  89.624  79.263  1.00  7.19              
ATOM   2789  CG  PHE A 180     121.902  89.299  78.495  1.00  7.19              
ATOM   2790  CD1 PHE A 180     122.112  88.019  77.947  1.00  7.19              
ATOM   2791  HD1 PHE A 180     123.118  87.658  77.782  1.00  7.19              
ATOM   2792  CE1 PHE A 180     121.010  87.206  77.615  1.00  7.19              
ATOM   2793  HE1 PHE A 180     121.170  86.225  77.193  1.00  7.19              
ATOM   2794  CZ  PHE A 180     119.700  87.666  77.838  1.00  7.19              
ATOM   2795  HZ  PHE A 180     118.854  87.038  77.594  1.00  7.19              
ATOM   2796  CE2 PHE A 180     119.487  88.941  78.389  1.00  7.19              
ATOM   2797  HE2 PHE A 180     118.481  89.291  78.573  1.00  7.19              
ATOM   2798  CD2 PHE A 180     120.587  89.755  78.716  1.00  7.19              
ATOM   2799  HD2 PHE A 180     120.416  90.733  79.139  1.00  7.19              
ATOM   2800  C   PHE A 180     122.588  91.538  76.719  1.00  7.19              
ATOM   2801  O   PHE A 180     122.142  92.657  76.964  1.00  7.19              
ATOM   2802  N   ALA A 181     122.115  90.758  75.754  1.00  7.23              
ATOM   2803  H   ALA A 181     122.467  89.816  75.728  1.00  7.23              
ATOM   2804  CA  ALA A 181     121.420  91.218  74.572  1.00  7.23              
ATOM   2805  HA  ALA A 181     121.971  92.083  74.196  1.00  7.23              
ATOM   2806  CB  ALA A 181     121.541  90.093  73.530  1.00  7.23              
ATOM   2807  HB1 ALA A 181     121.147  90.433  72.571  1.00  7.23              
ATOM   2808  HB2 ALA A 181     122.589  89.822  73.398  1.00  7.23              
ATOM   2809  HB3 ALA A 181     120.972  89.222  73.859  1.00  7.23              
ATOM   2810  C   ALA A 181     119.962  91.699  74.747  1.00  7.23              
ATOM   2811  O   ALA A 181     119.170  91.604  73.807  1.00  7.23              
ATOM   2812  N   PHE A 182     119.572  92.214  75.915  1.00  7.14              
ATOM   2813  H   PHE A 182     120.280  92.391  76.619  1.00  7.14              
ATOM   2814  CA  PHE A 182     118.205  92.689  76.139  1.00  7.14              
ATOM   2815  HA  PHE A 182     117.541  91.917  75.749  1.00  7.14              
ATOM   2816  CB  PHE A 182     117.896  92.786  77.640  1.00  7.14              
ATOM   2817  HB1 PHE A 182     118.225  91.868  78.128  1.00  7.14              
ATOM   2818  HB2 PHE A 182     116.811  92.823  77.755  1.00  7.14              
ATOM   2819  CG  PHE A 182     118.482  93.972  78.381  1.00  7.14              
ATOM   2820  CD1 PHE A 182     117.723  95.149  78.524  1.00  7.14              
ATOM   2821  HD1 PHE A 182     116.744  95.224  78.070  1.00  7.14              
ATOM   2822  CE1 PHE A 182     118.224  96.226  79.273  1.00  7.14              
ATOM   2823  HE1 PHE A 182     117.636  97.124  79.381  1.00  7.14              
ATOM   2824  CZ  PHE A 182     119.482  96.125  79.890  1.00  7.14              
ATOM   2825  HZ  PHE A 182     119.867  96.946  80.472  1.00  7.14              
ATOM   2826  CE2 PHE A 182     120.250  94.961  79.736  1.00  7.14              
ATOM   2827  HE2 PHE A 182     121.225  94.891  80.196  1.00  7.14              
ATOM   2828  CD2 PHE A 182     119.751  93.885  78.984  1.00  7.14              
ATOM   2829  HD2 PHE A 182     120.348  92.994  78.879  1.00  7.14              
ATOM   2830  C   PHE A 182     117.838  93.964  75.363  1.00  7.14              
ATOM   2831  O   PHE A 182     116.680  94.351  75.308  1.00  7.14              
ATOM   2832  N   ASN A 183     118.804  94.579  74.687  1.00  7.15              
ATOM   2833  H   ASN A 183     119.747  94.258  74.882  1.00  7.15              
ATOM   2834  CA  ASN A 183     118.689  95.833  73.949  1.00  7.15              
ATOM   2835  HA  ASN A 183     118.482  96.630  74.667  1.00  7.15              
ATOM   2836  CB  ASN A 183     120.044  96.123  73.244  1.00  7.15              
ATOM   2837  HB1 ASN A 183     120.041  97.158  72.906  1.00  7.15              
ATOM   2838  HB2 ASN A 183     120.120  95.490  72.361  1.00  7.15              
ATOM   2839  CG  ASN A 183     121.330  95.896  74.035  1.00  7.15              
ATOM   2840  OD1 ASN A 183     121.361  95.367  75.127  1.00  7.15              
ATOM   2841  ND2 ASN A 183     122.469  96.228  73.476  1.00  7.15              
ATOM   2842 1HD2 ASN A 183     122.527  96.593  72.545  1.00  7.15              
ATOM   2843 2HD2 ASN A 183     123.292  95.969  74.004  1.00  7.15              
ATOM   2844  C   ASN A 183     117.597  95.863  72.879  1.00  7.15              
ATOM   2845  O   ASN A 183     117.019  96.919  72.623  1.00  7.15              
ATOM   2846  N   THR A 184     117.357  94.744  72.195  1.00  7.11              
ATOM   2847  H   THR A 184     117.867  93.907  72.448  1.00  7.11              
ATOM   2848  CA  THR A 184     116.318  94.658  71.154  1.00  7.11              
ATOM   2849  HA  THR A 184     116.380  95.541  70.519  1.00  7.11              
ATOM   2850  CB  THR A 184     116.598  93.438  70.246  1.00  7.11              
ATOM   2851  HB  THR A 184     117.680  93.352  70.136  1.00  7.11              
ATOM   2852  CG2 THR A 184     116.084  92.095  70.752  1.00  7.11              
ATOM   2853 1HG2 THR A 184     116.440  91.303  70.095  1.00  7.11              
ATOM   2854 2HG2 THR A 184     116.462  91.905  71.756  1.00  7.11              
ATOM   2855 3HG2 THR A 184     114.994  92.084  70.754  1.00  7.11              
ATOM   2856  OG1 THR A 184     116.082  93.647  68.958  1.00  7.11              
ATOM   2857  HG1 THR A 184     116.192  92.835  68.444  1.00  7.11              
ATOM   2858  C   THR A 184     114.909  94.653  71.769  1.00  7.11              
ATOM   2859  O   THR A 184     113.945  95.100  71.154  1.00  7.11              
ATOM   2860  N   LEU A 185     114.802  94.246  73.039  1.00  7.09              
ATOM   2861  H   LEU A 185     115.655  94.091  73.563  1.00  7.09              
ATOM   2862  CA  LEU A 185     113.573  93.964  73.770  1.00  7.09              
ATOM   2863  HA  LEU A 185     112.862  93.562  73.048  1.00  7.09              
ATOM   2864  CB  LEU A 185     113.805  92.849  74.823  1.00  7.09              
ATOM   2865  HB1 LEU A 185     112.821  92.531  75.161  1.00  7.09              
ATOM   2866  HB2 LEU A 185     114.338  93.274  75.673  1.00  7.09              
ATOM   2867  CG  LEU A 185     114.551  91.577  74.373  1.00  7.09              
ATOM   2868  HG  LEU A 185     115.527  91.855  73.976  1.00  7.09              
ATOM   2869  CD1 LEU A 185     114.778  90.613  75.545  1.00  7.09              
ATOM   2870 1HD1 LEU A 185     115.412  89.790  75.218  1.00  7.09              
ATOM   2871 2HD1 LEU A 185     115.270  91.133  76.366  1.00  7.09              
ATOM   2872 3HD1 LEU A 185     113.830  90.207  75.893  1.00  7.09              
ATOM   2873  CD2 LEU A 185     113.774  90.806  73.303  1.00  7.09              
ATOM   2874 1HD2 LEU A 185     114.359  89.951  72.965  1.00  7.09              
ATOM   2875 2HD2 LEU A 185     112.821  90.463  73.703  1.00  7.09              
ATOM   2876 3HD2 LEU A 185     113.579  91.446  72.446  1.00  7.09              
ATOM   2877  C   LEU A 185     112.896  95.207  74.356  1.00  7.09              
ATOM   2878  O   LEU A 185     112.729  95.346  75.562  1.00  7.09              
ATOM   2879  N   ARG A 186     112.467  96.135  73.496  1.00  7.09              
ATOM   2880  H   ARG A 186     112.659  95.970  72.511  1.00  7.09              
ATOM   2881  CA  ARG A 186     111.797  97.389  73.916  1.00  7.09              
ATOM   2882  HA  ARG A 186     112.468  97.903  74.605  1.00  7.09              
ATOM   2883  CB  ARG A 186     111.528  98.290  72.691  1.00  7.09              
ATOM   2884  HB1 ARG A 186     111.094  99.231  73.035  1.00  7.09              
ATOM   2885  HB2 ARG A 186     110.791  97.799  72.052  1.00  7.09              
ATOM   2886  CG  ARG A 186     112.771  98.608  71.840  1.00  7.09              
ATOM   2887  HG1 ARG A 186     112.468  99.190  70.969  1.00  7.09              
ATOM   2888  HG2 ARG A 186     113.200  97.674  71.475  1.00  7.09              
ATOM   2889  CD  ARG A 186     113.836  99.397  72.615  1.00  7.09              
ATOM   2890  HD1 ARG A 186     113.781  99.126  73.665  1.00  7.09              
ATOM   2891  HD2 ARG A 186     113.633 100.466  72.546  1.00  7.09              
ATOM   2892  NE  ARG A 186     115.195  99.066  72.159  1.00  7.09              
ATOM   2893  HE  ARG A 186     115.588  98.213  72.544  1.00  7.09              
ATOM   2894  CZ  ARG A 186     115.981  99.728  71.337  1.00  7.09              
ATOM   2895  NH1 ARG A 186     115.651 100.868  70.797  1.00  7.09              
ATOM   2896 1HH1 ARG A 186     114.754 101.255  71.027  1.00  7.09              
ATOM   2897 2HH1 ARG A 186     116.268 101.339  70.165  1.00  7.09              
ATOM   2898  NH2 ARG A 186     117.137  99.224  71.025  1.00  7.09              
ATOM   2899 1HH2 ARG A 186     117.366  98.323  71.430  1.00  7.09              
ATOM   2900 2HH2 ARG A 186     117.750  99.688  70.384  1.00  7.09              
ATOM   2901  C   ARG A 186     110.526  97.228  74.742  1.00  7.09              
ATOM   2902  O   ARG A 186     110.197  98.116  75.522  1.00  7.09              
ATOM   2903  N   SER A 187     109.852  96.101  74.570  1.00  7.06              
ATOM   2904  H   SER A 187     110.186  95.474  73.859  1.00  7.06              
ATOM   2905  CA  SER A 187     108.617  95.716  75.255  1.00  7.06              
ATOM   2906  HA  SER A 187     107.997  96.597  75.422  1.00  7.06              
ATOM   2907  CB  SER A 187     107.851  94.742  74.345  1.00  7.06              
ATOM   2908  HB1 SER A 187     106.866  94.538  74.765  1.00  7.06              
ATOM   2909  HB2 SER A 187     108.407  93.808  74.272  1.00  7.06              
ATOM   2910  OG  SER A 187     107.715  95.276  73.037  1.00  7.06              
ATOM   2911  HG  SER A 187     107.696  94.546  72.399  1.00  7.06              
ATOM   2912  C   SER A 187     108.844  95.033  76.610  1.00  7.06              
ATOM   2913  O   SER A 187     107.855  94.660  77.237  1.00  7.06              
ATOM   2914  N   LEU A 188     110.106  94.798  77.014  1.00  7.06              
ATOM   2915  H   LEU A 188     110.873  95.180  76.476  1.00  7.06              
ATOM   2916  CA  LEU A 188     110.463  93.885  78.105  1.00  7.06              
ATOM   2917  HA  LEU A 188     109.861  92.993  77.951  1.00  7.06              
ATOM   2918  CB  LEU A 188     111.935  93.439  78.034  1.00  7.06              
ATOM   2919  HB1 LEU A 188     112.573  94.188  78.505  1.00  7.06              
ATOM   2920  HB2 LEU A 188     112.220  93.406  76.994  1.00  7.06              
ATOM   2921  CG  LEU A 188     112.255  92.049  78.631  1.00  7.06              
ATOM   2922  HG  LEU A 188     113.340  91.938  78.627  1.00  7.06              
ATOM   2923  CD1 LEU A 188     111.758  91.777  80.052  1.00  7.06              
ATOM   2924 1HD1 LEU A 188     112.157  90.834  80.419  1.00  7.06              
ATOM   2925 2HD1 LEU A 188     112.087  92.583  80.700  1.00  7.06              
ATOM   2926 3HD1 LEU A 188     110.668  91.735  80.077  1.00  7.06              
ATOM   2927  CD2 LEU A 188     111.679  90.925  77.776  1.00  7.06              
ATOM   2928 1HD2 LEU A 188     112.104  89.976  78.097  1.00  7.06              
ATOM   2929 2HD2 LEU A 188     110.596  90.889  77.876  1.00  7.06              
ATOM   2930 3HD2 LEU A 188     111.929  91.096  76.734  1.00  7.06              
ATOM   2931  C   LEU A 188     110.093  94.391  79.514  1.00  7.06              
ATOM   2932  O   LEU A 188     110.959  94.789  80.295  1.00  7.06              
ATOM   2933  N   ILE A 189     108.806  94.343  79.864  1.00  7.07              
ATOM   2934  H   ILE A 189     108.132  94.068  79.164  1.00  7.07              
ATOM   2935  CA  ILE A 189     108.343  94.963  81.105  1.00  7.07              
ATOM   2936  HA  ILE A 189     108.833  95.930  81.157  1.00  7.07              
ATOM   2937  CB  ILE A 189     106.823  95.272  81.139  1.00  7.07              
ATOM   2938  HB  ILE A 189     106.586  95.615  82.148  1.00  7.07              
ATOM   2939  CG2 ILE A 189     106.495  96.438  80.198  1.00  7.07              
ATOM   2940 1HG2 ILE A 189     105.462  96.758  80.327  1.00  7.07              
ATOM   2941 2HG2 ILE A 189     107.134  97.284  80.440  1.00  7.07              
ATOM   2942 3HG2 ILE A 189     106.654  96.134  79.164  1.00  7.07              
ATOM   2943  CG1 ILE A 189     105.927  94.055  80.846  1.00  7.07              
ATOM   2944 1HG1 ILE A 189     106.205  93.253  81.526  1.00  7.07              
ATOM   2945 2HG1 ILE A 189     106.097  93.730  79.822  1.00  7.07              
ATOM   2946  CD1 ILE A 189     104.425  94.299  81.034  1.00  7.07              
ATOM   2947  HD1 ILE A 189     103.894  93.352  80.935  1.00  7.07              
ATOM   2948  HD2 ILE A 189     104.236  94.710  82.027  1.00  7.07              
ATOM   2949  HD3 ILE A 189     104.050  94.984  80.274  1.00  7.07              
ATOM   2950  C   ILE A 189     108.763  94.268  82.404  1.00  7.07              
ATOM   2951  O   ILE A 189     108.983  94.995  83.380  1.00  7.07              
ATOM   2952  N   ILE A 190     108.917  92.934  82.477  1.00  6.65              
ATOM   2953  H   ILE A 190     108.676  92.352  81.680  1.00  6.65              
ATOM   2954  CA  ILE A 190     109.396  92.327  83.726  1.00  6.65              
ATOM   2955  HA  ILE A 190     109.856  93.124  84.307  1.00  6.65              
ATOM   2956  CB  ILE A 190     108.285  91.805  84.688  1.00  6.65              
ATOM   2957  HB  ILE A 190     108.669  91.966  85.696  1.00  6.65              
ATOM   2958  CG2 ILE A 190     106.979  92.619  84.609  1.00  6.65              
ATOM   2959 1HG2 ILE A 190     106.311  92.333  85.422  1.00  6.65              
ATOM   2960 2HG2 ILE A 190     107.189  93.684  84.725  1.00  6.65              
ATOM   2961 3HG2 ILE A 190     106.476  92.448  83.659  1.00  6.65              
ATOM   2962  CG1 ILE A 190     107.944  90.304  84.602  1.00  6.65              
ATOM   2963 1HG1 ILE A 190     108.025  89.990  83.568  1.00  6.65              
ATOM   2964 2HG1 ILE A 190     106.913  90.141  84.919  1.00  6.65              
ATOM   2965  CD1 ILE A 190     108.832  89.422  85.499  1.00  6.65              
ATOM   2966  HD1 ILE A 190     108.524  88.381  85.406  1.00  6.65              
ATOM   2967  HD2 ILE A 190     109.880  89.502  85.220  1.00  6.65              
ATOM   2968  HD3 ILE A 190     108.719  89.725  86.540  1.00  6.65              
ATOM   2969  C   ILE A 190     110.543  91.368  83.452  1.00  6.65              
ATOM   2970  O   ILE A 190     110.412  90.338  82.779  1.00  6.65              
ATOM   2971  N   LEU A 191     111.708  91.723  83.983  1.00  6.65              
ATOM   2972  H   LEU A 191     111.766  92.582  84.529  1.00  6.65              
ATOM   2973  CA  LEU A 191     112.931  90.983  83.678  1.00  6.65              
ATOM   2974  HA  LEU A 191     112.750  90.216  82.925  1.00  6.65              
ATOM   2975  CB  LEU A 191     113.936  92.018  83.115  1.00  6.65              
ATOM   2976  HB1 LEU A 191     114.178  92.736  83.897  1.00  6.65              
ATOM   2977  HB2 LEU A 191     113.415  92.596  82.358  1.00  6.65              
ATOM   2978  CG  LEU A 191     115.239  91.535  82.448  1.00  6.65              
ATOM   2979  HG  LEU A 191     115.479  92.242  81.652  1.00  6.65              
ATOM   2980  CD1 LEU A 191     116.412  91.559  83.419  1.00  6.65              
ATOM   2981 1HD1 LEU A 191     117.316  91.230  82.907  1.00  6.65              
ATOM   2982 2HD1 LEU A 191     116.565  92.578  83.775  1.00  6.65              
ATOM   2983 3HD1 LEU A 191     116.203  90.904  84.264  1.00  6.65              
ATOM   2984  CD2 LEU A 191     115.143  90.150  81.811  1.00  6.65              
ATOM   2985 1HD2 LEU A 191     116.076  89.922  81.295  1.00  6.65              
ATOM   2986 2HD2 LEU A 191     114.975  89.392  82.576  1.00  6.65              
ATOM   2987 3HD2 LEU A 191     114.332  90.138  81.085  1.00  6.65              
ATOM   2988  C   LEU A 191     113.361  90.297  84.998  1.00  6.65              
ATOM   2989  O   LEU A 191     113.961  90.903  85.897  1.00  6.65              
ATOM   2990  N   ASN A 192     112.950  89.041  85.201  1.00  6.70              
ATOM   2991  H   ASN A 192     112.419  88.569  84.475  1.00  6.70              
ATOM   2992  CA  ASN A 192     113.338  88.305  86.416  1.00  6.70              
ATOM   2993  HA  ASN A 192     113.344  88.984  87.269  1.00  6.70              
ATOM   2994  CB  ASN A 192     112.299  87.205  86.707  1.00  6.70              
ATOM   2995  HB1 ASN A 192     112.140  86.632  85.803  1.00  6.70              
ATOM   2996  HB2 ASN A 192     111.350  87.664  86.978  1.00  6.70              
ATOM   2997  CG  ASN A 192     112.726  86.270  87.836  1.00  6.70              
ATOM   2998  OD1 ASN A 192     113.165  86.692  88.889  1.00  6.70              
ATOM   2999  ND2 ASN A 192     112.638  84.974  87.664  1.00  6.70              
ATOM   3000 1HD2 ASN A 192     112.403  84.592  86.770  1.00  6.70              
ATOM   3001 2HD2 ASN A 192     112.987  84.378  88.410  1.00  6.70              
ATOM   3002  C   ASN A 192     114.751  87.716  86.300  1.00  6.70              
ATOM   3003  O   ASN A 192     115.041  87.141  85.265  1.00  6.70              
ATOM   3004  N   LEU A 193     115.584  87.783  87.345  1.00  7.21              
ATOM   3005  H   LEU A 193     115.251  88.198  88.207  1.00  7.21              
ATOM   3006  CA  LEU A 193     116.979  87.318  87.352  1.00  7.21              
ATOM   3007  HA  LEU A 193     117.118  86.534  86.612  1.00  7.21              
ATOM   3008  CB  LEU A 193     117.917  88.499  87.008  1.00  7.21              
ATOM   3009  HB1 LEU A 193     118.908  88.291  87.411  1.00  7.21              
ATOM   3010  HB2 LEU A 193     117.541  89.393  87.509  1.00  7.21              
ATOM   3011  CG  LEU A 193     118.115  88.794  85.514  1.00  7.21              
ATOM   3012  HG  LEU A 193     117.158  88.818  84.997  1.00  7.21              
ATOM   3013  CD1 LEU A 193     118.802  90.155  85.365  1.00  7.21              
ATOM   3014 1HD1 LEU A 193     118.966  90.376  84.313  1.00  7.21              
ATOM   3015 2HD1 LEU A 193     118.172  90.932  85.796  1.00  7.21              
ATOM   3016 3HD1 LEU A 193     119.764  90.151  85.876  1.00  7.21              
ATOM   3017  CD2 LEU A 193     119.040  87.766  84.856  1.00  7.21              
ATOM   3018 1HD2 LEU A 193     119.175  88.013  83.805  1.00  7.21              
ATOM   3019 2HD2 LEU A 193     120.012  87.758  85.351  1.00  7.21              
ATOM   3020 3HD2 LEU A 193     118.610  86.772  84.938  1.00  7.21              
ATOM   3021  C   LEU A 193     117.340  86.737  88.736  1.00  7.21              
ATOM   3022  O   LEU A 193     118.064  87.342  89.538  1.00  7.21              
ATOM   3023  N   THR A 194     116.824  85.554  89.052  1.00  7.17              
ATOM   3024  H   THR A 194     116.370  85.012  88.324  1.00  7.17              
ATOM   3025  CA  THR A 194     116.951  84.958  90.393  1.00  7.17              
ATOM   3026  HA  THR A 194     117.484  85.653  91.030  1.00  7.17              
ATOM   3027  CB  THR A 194     115.581  84.717  91.064  1.00  7.17              
ATOM   3028  HB  THR A 194     115.633  83.833  91.700  1.00  7.17              
ATOM   3029  CG2 THR A 194     115.181  85.910  91.931  1.00  7.17              
ATOM   3030 1HG2 THR A 194     114.185  85.747  92.343  1.00  7.17              
ATOM   3031 2HG2 THR A 194     115.886  86.013  92.752  1.00  7.17              
ATOM   3032 3HG2 THR A 194     115.179  86.823  91.334  1.00  7.17              
ATOM   3033  OG1 THR A 194     114.531  84.557  90.143  1.00  7.17              
ATOM   3034  HG1 THR A 194     114.306  85.447  89.839  1.00  7.17              
ATOM   3035  C   THR A 194     117.790  83.696  90.395  1.00  7.17              
ATOM   3036  O   THR A 194     117.942  83.054  89.369  1.00  7.17              
ATOM   3037  N   GLU A 195     118.393  83.391  91.544  1.00  7.19              
ATOM   3038  H   GLU A 195     118.248  84.028  92.311  1.00  7.19              
ATOM   3039  CA  GLU A 195     119.457  82.392  91.718  1.00  7.19              
ATOM   3040  HA  GLU A 195     119.993  82.650  92.626  1.00  7.19              
ATOM   3041  CB  GLU A 195     118.881  80.986  91.952  1.00  7.19              
ATOM   3042  HB1 GLU A 195     118.578  80.546  91.001  1.00  7.19              
ATOM   3043  HB2 GLU A 195     118.005  81.053  92.598  1.00  7.19              
ATOM   3044  CG  GLU A 195     119.933  80.106  92.646  1.00  7.19              
ATOM   3045  HG1 GLU A 195     119.985  80.382  93.702  1.00  7.19              
ATOM   3046  HG2 GLU A 195     120.917  80.294  92.212  1.00  7.19              
ATOM   3047  CD  GLU A 195     119.599  78.619  92.515  1.00  7.19              
ATOM   3048  OE1 GLU A 195     118.528  78.210  93.016  1.00  7.19              
ATOM   3049  OE2 GLU A 195     120.404  77.905  91.875  1.00  7.19              
ATOM   3050  C   GLU A 195     120.504  82.443  90.594  1.00  7.19              
ATOM   3051  O   GLU A 195     120.600  81.585  89.721  1.00  7.19              
ATOM   3052  N   ASN A 196     121.281  83.518  90.591  1.00  7.18              
ATOM   3053  H   ASN A 196     121.250  84.121  91.404  1.00  7.18              
ATOM   3054  CA  ASN A 196     122.285  83.819  89.573  1.00  7.18              
ATOM   3055  HA  ASN A 196     122.503  82.935  88.968  1.00  7.18              
ATOM   3056  CB  ASN A 196     121.716  84.924  88.653  1.00  7.18              
ATOM   3057  HB1 ASN A 196     122.521  85.570  88.311  1.00  7.18              
ATOM   3058  HB2 ASN A 196     121.013  85.543  89.202  1.00  7.18              
ATOM   3059  CG  ASN A 196     121.007  84.439  87.404  1.00  7.18              
ATOM   3060  OD1 ASN A 196     121.414  84.763  86.307  1.00  7.18              
ATOM   3061  ND2 ASN A 196     119.924  83.713  87.501  1.00  7.18              
ATOM   3062 1HD2 ASN A 196     119.546  83.403  88.389  1.00  7.18              
ATOM   3063 2HD2 ASN A 196     119.474  83.465  86.642  1.00  7.18              
ATOM   3064  C   ASN A 196     123.589  84.210  90.296  1.00  7.18              
ATOM   3065  O   ASN A 196     123.678  84.123  91.518  1.00  7.18              
ATOM   3066  N   ASN A 197     124.637  84.611  89.580  1.00  7.11              
ATOM   3067  H   ASN A 197     124.570  84.624  88.572  1.00  7.11              
ATOM   3068  CA  ASN A 197     125.921  84.983  90.194  1.00  7.11              
ATOM   3069  HA  ASN A 197     125.842  85.020  91.279  1.00  7.11              
ATOM   3070  CB  ASN A 197     126.989  83.938  89.812  1.00  7.11              
ATOM   3071  HB1 ASN A 197     127.922  84.176  90.321  1.00  7.11              
ATOM   3072  HB2 ASN A 197     127.182  84.009  88.745  1.00  7.11              
ATOM   3073  CG  ASN A 197     126.646  82.510  90.172  1.00  7.11              
ATOM   3074  OD1 ASN A 197     126.338  82.207  91.314  1.00  7.11              
ATOM   3075  ND2 ASN A 197     126.710  81.601  89.228  1.00  7.11              
ATOM   3076 1HD2 ASN A 197     126.948  81.876  88.278  1.00  7.11              
ATOM   3077 2HD2 ASN A 197     126.552  80.648  89.492  1.00  7.11              
ATOM   3078  C   ASN A 197     126.371  86.377  89.742  1.00  7.11              
ATOM   3079  O   ASN A 197     127.571  86.637  89.600  1.00  7.11              
ATOM   3080  N   LEU A 198     125.421  87.284  89.489  1.00  7.23              
ATOM   3081  H   LEU A 198     124.443  87.041  89.613  1.00  7.23              
ATOM   3082  CA  LEU A 198     125.773  88.686  89.360  1.00  7.23              
ATOM   3083  HA  LEU A 198     126.492  88.747  88.542  1.00  7.23              
ATOM   3084  CB  LEU A 198     124.602  89.608  88.962  1.00  7.23              
ATOM   3085  HB1 LEU A 198     124.925  90.630  89.157  1.00  7.23              
ATOM   3086  HB2 LEU A 198     123.731  89.436  89.587  1.00  7.23              
ATOM   3087  CG  LEU A 198     124.228  89.527  87.464  1.00  7.23              
ATOM   3088  HG  LEU A 198     125.143  89.496  86.871  1.00  7.23              
ATOM   3089  CD1 LEU A 198     123.382  88.303  87.118  1.00  7.23              
ATOM   3090 1HD1 LEU A 198     123.107  88.325  86.064  1.00  7.23              
ATOM   3091 2HD1 LEU A 198     123.950  87.392  87.294  1.00  7.23              
ATOM   3092 3HD1 LEU A 198     122.475  88.292  87.722  1.00  7.23              
ATOM   3093  CD2 LEU A 198     123.449  90.773  87.038  1.00  7.23              
ATOM   3094 1HD2 LEU A 198     123.190  90.705  85.981  1.00  7.23              
ATOM   3095 2HD2 LEU A 198     122.537  90.861  87.625  1.00  7.23              
ATOM   3096 3HD2 LEU A 198     124.061  91.662  87.189  1.00  7.23              
ATOM   3097  C   LEU A 198     126.508  89.140  90.617  1.00  7.23              
ATOM   3098  O   LEU A 198     126.021  88.987  91.740  1.00  7.23              
ATOM   3099  N   ARG A 199     127.723  89.635  90.377  1.00  7.33              
ATOM   3100  H   ARG A 199     128.044  89.570  89.423  1.00  7.33              
ATOM   3101  CA  ARG A 199     128.678  90.088  91.390  1.00  7.33              
ATOM   3102  HA  ARG A 199     128.108  90.292  92.297  1.00  7.33              
ATOM   3103  CB  ARG A 199     129.650  88.944  91.743  1.00  7.33              
ATOM   3104  HB1 ARG A 199     129.069  88.030  91.885  1.00  7.33              
ATOM   3105  HB2 ARG A 199     130.112  89.162  92.707  1.00  7.33              
ATOM   3106  CG  ARG A 199     130.731  88.673  90.683  1.00  7.33              
ATOM   3107  HG1 ARG A 199     130.488  89.215  89.769  1.00  7.33              
ATOM   3108  HG2 ARG A 199     130.741  87.609  90.443  1.00  7.33              
ATOM   3109  CD  ARG A 199     132.128  89.076  91.182  1.00  7.33              
ATOM   3110  HD1 ARG A 199     132.615  88.203  91.621  1.00  7.33              
ATOM   3111  HD2 ARG A 199     132.037  89.823  91.973  1.00  7.33              
ATOM   3112  NE  ARG A 199     132.951  89.607  90.079  1.00  7.33              
ATOM   3113  HE  ARG A 199     133.259  88.942  89.389  1.00  7.33              
ATOM   3114  CZ  ARG A 199     133.268  90.878  89.885  1.00  7.33              
ATOM   3115  NH1 ARG A 199     132.955  91.811  90.727  1.00  7.33              
ATOM   3116 1HH1 ARG A 199     132.293  91.590  91.457  1.00  7.33              
ATOM   3117 2HH1 ARG A 199     133.044  92.783  90.456  1.00  7.33              
ATOM   3118  NH2 ARG A 199     133.881  91.263  88.806  1.00  7.33              
ATOM   3119 1HH2 ARG A 199     134.150  90.600  88.102  1.00  7.33              
ATOM   3120 2HH2 ARG A 199     133.988  92.256  88.666  1.00  7.33              
ATOM   3121  C   ARG A 199     129.316  91.432  91.029  1.00  7.33              
ATOM   3122  O   ARG A 199     130.357  91.797  91.559  1.00  7.33              
ATOM   3123  N   GLN A 200     128.678  92.153  90.109  1.00  7.30              
ATOM   3124  H   GLN A 200     127.889  91.669  89.701  1.00  7.30              
ATOM   3125  CA  GLN A 200     128.408  93.597  90.174  1.00  7.30              
ATOM   3126  HA  GLN A 200     128.920  94.064  91.015  1.00  7.30              
ATOM   3127  CB  GLN A 200     128.805  94.283  88.850  1.00  7.30              
ATOM   3128  HB1 GLN A 200     128.588  95.346  88.936  1.00  7.30              
ATOM   3129  HB2 GLN A 200     128.154  93.894  88.064  1.00  7.30              
ATOM   3130  CG  GLN A 200     130.253  94.116  88.350  1.00  7.30              
ATOM   3131  HG1 GLN A 200     130.314  94.568  87.360  1.00  7.30              
ATOM   3132  HG2 GLN A 200     130.478  93.055  88.244  1.00  7.30              
ATOM   3133  CD  GLN A 200     131.333  94.767  89.210  1.00  7.30              
ATOM   3134  OE1 GLN A 200     132.381  94.184  89.454  1.00  7.30              
ATOM   3135  NE2 GLN A 200     131.153  95.985  89.676  1.00  7.30              
ATOM   3136 1HE2 GLN A 200     130.344  96.541  89.448  1.00  7.30              
ATOM   3137 2HE2 GLN A 200     131.882  96.393  90.237  1.00  7.30              
ATOM   3138  C   GLN A 200     126.887  93.723  90.337  1.00  7.30              
ATOM   3139  O   GLN A 200     126.212  92.758  89.979  1.00  7.30              
ATOM   3140  N   ILE A 201     126.332  94.894  90.695  1.00  7.27              
ATOM   3141  H   ILE A 201     126.923  95.619  91.091  1.00  7.27              
ATOM   3142  CA  ILE A 201     125.054  95.329  90.091  1.00  7.27              
ATOM   3143  HA  ILE A 201     125.269  94.889  89.115  1.00  7.27              
ATOM   3144  CB  ILE A 201     123.803  94.384  90.221  1.00  7.27              
ATOM   3145  HB  ILE A 201     124.026  93.597  89.500  1.00  7.27              
ATOM   3146  CG2 ILE A 201     123.676  93.588  91.533  1.00  7.27              
ATOM   3147 1HG2 ILE A 201     122.650  93.585  91.898  1.00  7.27              
ATOM   3148 2HG2 ILE A 201     123.962  92.549  91.353  1.00  7.27              
ATOM   3149 3HG2 ILE A 201     124.347  93.985  92.290  1.00  7.27              
ATOM   3150  CG1 ILE A 201     122.449  94.830  89.633  1.00  7.27              
ATOM   3151 1HG1 ILE A 201     121.827  93.945  89.493  1.00  7.27              
ATOM   3152 2HG1 ILE A 201     122.618  95.238  88.636  1.00  7.27              
ATOM   3153  CD1 ILE A 201     121.636  95.830  90.447  1.00  7.27              
ATOM   3154  HD1 ILE A 201     121.119  95.317  91.255  1.00  7.27              
ATOM   3155  HD2 ILE A 201     122.263  96.609  90.860  1.00  7.27              
ATOM   3156  HD3 ILE A 201     120.912  96.291  89.777  1.00  7.27              
ATOM   3157  C   ILE A 201     125.039  96.680  89.368  1.00  7.27              
ATOM   3158  O   ILE A 201     123.994  97.264  89.147  1.00  7.27              
ATOM   3159  N   VAL A 202     126.201  97.115  88.867  1.00  7.36              
ATOM   3160  H   VAL A 202     127.049  96.745  89.263  1.00  7.36              
ATOM   3161  CA  VAL A 202     126.360  98.068  87.756  1.00  7.36              
ATOM   3162  HA  VAL A 202     126.306  99.085  88.132  1.00  7.36              
ATOM   3163  CB  VAL A 202     127.722  97.870  87.029  1.00  7.36              
ATOM   3164  HB  VAL A 202     127.770  96.837  86.683  1.00  7.36              
ATOM   3165  CG1 VAL A 202     127.894  98.791  85.805  1.00  7.36              
ATOM   3166 1HG1 VAL A 202     128.882  98.641  85.366  1.00  7.36              
ATOM   3167 2HG1 VAL A 202     127.158  98.563  85.035  1.00  7.36              
ATOM   3168 3HG1 VAL A 202     127.793  99.836  86.102  1.00  7.36              
ATOM   3169  CG2 VAL A 202     128.962  98.091  87.895  1.00  7.36              
ATOM   3170 1HG2 VAL A 202     129.835  97.671  87.395  1.00  7.36              
ATOM   3171 2HG2 VAL A 202     129.130  99.160  88.024  1.00  7.36              
ATOM   3172 3HG2 VAL A 202     128.847  97.634  88.874  1.00  7.36              
ATOM   3173  C   VAL A 202     125.276  97.869  86.681  1.00  7.36              
ATOM   3174  O   VAL A 202     125.261  96.866  85.965  1.00  7.36              
ATOM   3175  N   ASN A 203     124.377  98.835  86.521  1.00  7.32              
ATOM   3176  H   ASN A 203     124.386  99.613  87.172  1.00  7.32              
ATOM   3177  CA  ASN A 203     123.383  98.803  85.450  1.00  7.32              
ATOM   3178  HA  ASN A 203     123.001  97.784  85.347  1.00  7.32              
ATOM   3179  CB  ASN A 203     122.202  99.716  85.809  1.00  7.32              
ATOM   3180  HB1 ASN A 203     121.612  99.905  84.915  1.00  7.32              
ATOM   3181  HB2 ASN A 203     122.577 100.675  86.165  1.00  7.32              
ATOM   3182  CG  ASN A 203     121.305  99.105  86.863  1.00  7.32              
ATOM   3183  OD1 ASN A 203     121.650  98.986  88.022  1.00  7.32              
ATOM   3184  ND2 ASN A 203     120.110  98.702  86.515  1.00  7.32              
ATOM   3185 1HD2 ASN A 203     119.775  98.747  85.570  1.00  7.32              
ATOM   3186 2HD2 ASN A 203     119.536  98.353  87.264  1.00  7.32              
ATOM   3187  C   ASN A 203     123.991  99.216  84.115  1.00  7.32              
ATOM   3188  O   ASN A 203     124.201 100.401  83.852  1.00  7.32              
ATOM   3189  N   VAL A 204     124.253  98.243  83.247  1.00  7.59              
ATOM   3190  H   VAL A 204     124.121  97.284  83.538  1.00  7.59              
ATOM   3191  CA  VAL A 204     124.787  98.512  81.909  1.00  7.59              
ATOM   3192  HA  VAL A 204     125.705  99.078  82.069  1.00  7.59              
ATOM   3193  CB  VAL A 204     125.215  97.180  81.257  1.00  7.59              
ATOM   3194  HB  VAL A 204     125.774  96.629  82.014  1.00  7.59              
ATOM   3195  CG1 VAL A 204     124.052  96.267  80.852  1.00  7.59              
ATOM   3196 1HG1 VAL A 204     124.439  95.358  80.391  1.00  7.59              
ATOM   3197 2HG1 VAL A 204     123.479  95.985  81.736  1.00  7.59              
ATOM   3198 3HG1 VAL A 204     123.383  96.760  80.152  1.00  7.59              
ATOM   3199  CG2 VAL A 204     126.213  97.400  80.115  1.00  7.59              
ATOM   3200 1HG2 VAL A 204     126.533  96.431  79.733  1.00  7.59              
ATOM   3201 2HG2 VAL A 204     125.784  97.972  79.300  1.00  7.59              
ATOM   3202 3HG2 VAL A 204     127.093  97.921  80.492  1.00  7.59              
ATOM   3203  C   VAL A 204     123.858  99.402  81.077  1.00  7.59              
ATOM   3204  O   VAL A 204     122.636  99.249  81.087  1.00  7.59              
ATOM   3205  N   ARG A 205     124.480 100.350  80.365  1.00  7.36              
ATOM   3206  H   ARG A 205     125.479 100.388  80.501  1.00  7.36              
ATOM   3207  CA  ARG A 205     123.917 101.338  79.420  1.00  7.36              
ATOM   3208  HA  ARG A 205     123.679 102.252  79.971  1.00  7.36              
ATOM   3209  CB  ARG A 205     125.063 101.653  78.419  1.00  7.36              
ATOM   3210  HB1 ARG A 205     125.659 100.750  78.281  1.00  7.36              
ATOM   3211  HB2 ARG A 205     125.723 102.389  78.883  1.00  7.36              
ATOM   3212  CG  ARG A 205     124.679 102.162  77.015  1.00  7.36              
ATOM   3213  HG1 ARG A 205     124.256 103.163  77.110  1.00  7.36              
ATOM   3214  HG2 ARG A 205     123.931 101.515  76.557  1.00  7.36              
ATOM   3215  CD  ARG A 205     125.898 102.213  76.073  1.00  7.36              
ATOM   3216  HD1 ARG A 205     126.698 102.779  76.557  1.00  7.36              
ATOM   3217  HD2 ARG A 205     125.600 102.751  75.171  1.00  7.36              
ATOM   3218  NE  ARG A 205     126.401 100.871  75.683  1.00  7.36              
ATOM   3219  HE  ARG A 205     125.996 100.051  76.114  1.00  7.36              
ATOM   3220  CZ  ARG A 205     127.346 100.600  74.797  1.00  7.36              
ATOM   3221  NH1 ARG A 205     128.000 101.534  74.166  1.00  7.36              
ATOM   3222 1HH1 ARG A 205     127.799 102.496  74.361  1.00  7.36              
ATOM   3223 2HH1 ARG A 205     128.690 101.273  73.489  1.00  7.36              
ATOM   3224  NH2 ARG A 205     127.671  99.380  74.505  1.00  7.36              
ATOM   3225 1HH2 ARG A 205     127.200  98.593  74.960  1.00  7.36              
ATOM   3226 2HH2 ARG A 205     128.405  99.144  73.869  1.00  7.36              
ATOM   3227  C   ARG A 205     122.601 100.924  78.735  1.00  7.36              
ATOM   3228  O   ARG A 205     121.686 101.746  78.753  1.00  7.36              
ATOM   3229  N   PRO A 206     122.463  99.712  78.152  1.00  7.46              
ATOM   3230  CD  PRO A 206     123.519  98.759  77.821  1.00  7.46              
ATOM   3231  HD1 PRO A 206     123.820  98.247  78.724  1.00  7.46              
ATOM   3232  HD2 PRO A 206     124.374  99.232  77.344  1.00  7.46              
ATOM   3233  CG  PRO A 206     122.916  97.728  76.870  1.00  7.46              
ATOM   3234  HG1 PRO A 206     123.376  96.746  76.986  1.00  7.46              
ATOM   3235  HG2 PRO A 206     123.001  98.078  75.840  1.00  7.46              
ATOM   3236  CB  PRO A 206     121.457  97.728  77.301  1.00  7.46              
ATOM   3237  HB1 PRO A 206     121.350  97.134  78.208  1.00  7.46              
ATOM   3238  HB2 PRO A 206     120.786  97.373  76.521  1.00  7.46              
ATOM   3239  CA  PRO A 206     121.213  99.203  77.600  1.00  7.46              
ATOM   3240  HA  PRO A 206     121.065  99.706  76.647  1.00  7.46              
ATOM   3241  C   PRO A 206     119.916  99.387  78.390  1.00  7.46              
ATOM   3242  O   PRO A 206     118.862  99.468  77.760  1.00  7.46              
ATOM   3243  N   VAL A 207     119.963  99.536  79.721  1.00  7.26              
ATOM   3244  H   VAL A 207     120.867  99.477  80.177  1.00  7.26              
ATOM   3245  CA  VAL A 207     118.780  99.894  80.534  1.00  7.26              
ATOM   3246  HA  VAL A 207     118.058  99.080  80.492  1.00  7.26              
ATOM   3247  CB  VAL A 207     119.194 100.107  82.011  1.00  7.26              
ATOM   3248  HB  VAL A 207     120.050 100.782  82.045  1.00  7.26              
ATOM   3249  CG1 VAL A 207     118.087 100.705  82.893  1.00  7.26              
ATOM   3250 1HG1 VAL A 207     118.422 100.776  83.928  1.00  7.26              
ATOM   3251 2HG1 VAL A 207     117.844 101.716  82.563  1.00  7.26              
ATOM   3252 3HG1 VAL A 207     117.189 100.088  82.841  1.00  7.26              
ATOM   3253  CG2 VAL A 207     119.593  98.781  82.671  1.00  7.26              
ATOM   3254 1HG2 VAL A 207     119.854  98.946  83.712  1.00  7.26              
ATOM   3255 2HG2 VAL A 207     118.764  98.074  82.616  1.00  7.26              
ATOM   3256 3HG2 VAL A 207     120.460  98.358  82.168  1.00  7.26              
ATOM   3257  C   VAL A 207     118.062 101.140  80.001  1.00  7.26              
ATOM   3258  O   VAL A 207     116.833 101.195  80.018  1.00  7.26              
ATOM   3259  N   LEU A 208     118.809 102.117  79.479  1.00  7.34              
ATOM   3260  H   LEU A 208     119.814 101.984  79.437  1.00  7.34              
ATOM   3261  CA  LEU A 208     118.267 103.372  78.950  1.00  7.34              
ATOM   3262  HA  LEU A 208     117.578 103.788  79.682  1.00  7.34              
ATOM   3263  CB  LEU A 208     119.426 104.372  78.746  1.00  7.34              
ATOM   3264  HB1 LEU A 208     119.026 105.285  78.300  1.00  7.34              
ATOM   3265  HB2 LEU A 208     120.131 103.940  78.034  1.00  7.34              
ATOM   3266  CG  LEU A 208     120.193 104.762  80.025  1.00  7.34              
ATOM   3267  HG  LEU A 208     120.590 103.865  80.496  1.00  7.34              
ATOM   3268  CD1 LEU A 208     121.375 105.665  79.669  1.00  7.34              
ATOM   3269 1HD1 LEU A 208     121.957 105.878  80.566  1.00  7.34              
ATOM   3270 2HD1 LEU A 208     122.013 105.166  78.940  1.00  7.34              
ATOM   3271 3HD1 LEU A 208     121.010 106.606  79.252  1.00  7.34              
ATOM   3272  CD2 LEU A 208     119.323 105.507  81.037  1.00  7.34              
ATOM   3273 1HD2 LEU A 208     119.926 105.869  81.866  1.00  7.34              
ATOM   3274 2HD2 LEU A 208     118.845 106.364  80.560  1.00  7.34              
ATOM   3275 3HD2 LEU A 208     118.562 104.840  81.438  1.00  7.34              
ATOM   3276  C   LEU A 208     117.469 103.230  77.651  1.00  7.34              
ATOM   3277  O   LEU A 208     116.797 104.165  77.223  1.00  7.34              
ATOM   3278  N   LEU A 209     117.511 102.051  77.035  1.00  7.29              
ATOM   3279  H   LEU A 209     118.054 101.311  77.467  1.00  7.29              
ATOM   3280  CA  LEU A 209     116.696 101.705  75.881  1.00  7.29              
ATOM   3281  HA  LEU A 209     116.193 102.596  75.504  1.00  7.29              
ATOM   3282  CB  LEU A 209     117.603 101.131  74.762  1.00  7.29              
ATOM   3283  HB1 LEU A 209     116.949 100.843  73.940  1.00  7.29              
ATOM   3284  HB2 LEU A 209     118.072 100.216  75.124  1.00  7.29              
ATOM   3285  CG  LEU A 209     118.690 102.034  74.138  1.00  7.29              
ATOM   3286  HG  LEU A 209     118.956 101.580  73.183  1.00  7.29              
ATOM   3287  CD1 LEU A 209     118.190 103.445  73.835  1.00  7.29              
ATOM   3288 1HD1 LEU A 209     118.954 103.997  73.288  1.00  7.29              
ATOM   3289 2HD1 LEU A 209     117.284 103.399  73.232  1.00  7.29              
ATOM   3290 3HD1 LEU A 209     117.976 103.977  74.764  1.00  7.29              
ATOM   3291  CD2 LEU A 209     119.986 102.109  74.947  1.00  7.29              
ATOM   3292 1HD2 LEU A 209     120.733 102.673  74.389  1.00  7.29              
ATOM   3293 2HD2 LEU A 209     119.814 102.606  75.900  1.00  7.29              
ATOM   3294 3HD2 LEU A 209     120.361 101.104  75.121  1.00  7.29              
ATOM   3295  C   LEU A 209     115.593 100.724  76.286  1.00  7.29              
ATOM   3296  O   LEU A 209     115.099  99.992  75.430  1.00  7.29              
ATOM   3297  N   SER A 210     115.195 100.697  77.563  1.00  7.22              
ATOM   3298  H   SER A 210     115.696 101.262  78.243  1.00  7.22              
ATOM   3299  CA  SER A 210     114.156  99.807  78.075  1.00  7.22              
ATOM   3300  HA  SER A 210     113.701  99.305  77.223  1.00  7.22              
ATOM   3301  CB  SER A 210     114.771  98.683  78.912  1.00  7.22              
ATOM   3302  HB1 SER A 210     114.777  98.954  79.968  1.00  7.22              
ATOM   3303  HB2 SER A 210     115.800  98.512  78.593  1.00  7.22              
ATOM   3304  OG  SER A 210     114.041  97.486  78.709  1.00  7.22              
ATOM   3305  HG  SER A 210     114.121  97.192  77.796  1.00  7.22              
ATOM   3306  C   SER A 210     112.994 100.572  78.735  1.00  7.22              
ATOM   3307  O   SER A 210     112.858 100.604  79.957  1.00  7.22              
ATOM   3308  N   PRO A 211     112.190 101.322  77.946  1.00  7.27              
ATOM   3309  CD  PRO A 211     112.152 101.408  76.493  1.00  7.27              
ATOM   3310  HD1 PRO A 211     111.374 100.745  76.111  1.00  7.27              
ATOM   3311  HD2 PRO A 211     113.095 101.174  76.019  1.00  7.27              
ATOM   3312  CG  PRO A 211     111.789 102.858  76.198  1.00  7.27              
ATOM   3313  HG1 PRO A 211     111.320 102.968  75.220  1.00  7.27              
ATOM   3314  HG2 PRO A 211     112.683 103.480  76.273  1.00  7.27              
ATOM   3315  CB  PRO A 211     110.827 103.201  77.332  1.00  7.27              
ATOM   3316  HB1 PRO A 211     109.808 102.981  77.010  1.00  7.27              
ATOM   3317  HB2 PRO A 211     110.907 104.253  77.611  1.00  7.27              
ATOM   3318  CA  PRO A 211     111.239 102.284  78.497  1.00  7.27              
ATOM   3319  HA  PRO A 211     111.738 102.886  79.258  1.00  7.27              
ATOM   3320  C   PRO A 211     109.984 101.663  79.101  1.00  7.27              
ATOM   3321  O   PRO A 211     109.411 102.217  80.033  1.00  7.27              
ATOM   3322  N   SER A 212     109.598 100.505  78.579  1.00  7.21              
ATOM   3323  H   SER A 212     110.095 100.166  77.771  1.00  7.21              
ATOM   3324  CA  SER A 212     108.688  99.552  79.201  1.00  7.21              
ATOM   3325  HA  SER A 212     108.069 100.063  79.927  1.00  7.21              
ATOM   3326  CB  SER A 212     107.720  98.934  78.161  1.00  7.21              
ATOM   3327  HB1 SER A 212     106.715  99.287  78.394  1.00  7.21              
ATOM   3328  HB2 SER A 212     107.708  97.850  78.238  1.00  7.21              
ATOM   3329  OG  SER A 212     107.997  99.274  76.810  1.00  7.21              
ATOM   3330  HG  SER A 212     108.764  98.764  76.511  1.00  7.21              
ATOM   3331  C   SER A 212     109.561  98.498  79.901  1.00  7.21              
ATOM   3332  O   SER A 212     109.754  97.404  79.387  1.00  7.21              
ATOM   3333  N   LEU A 213     110.139  98.876  81.039  1.00  7.23              
ATOM   3334  H   LEU A 213     109.796  99.759  81.393  1.00  7.23              
ATOM   3335  CA  LEU A 213     110.858  98.015  81.986  1.00  7.23              
ATOM   3336  HA  LEU A 213     110.495  96.996  81.864  1.00  7.23              
ATOM   3337  CB  LEU A 213     112.371  97.970  81.731  1.00  7.23              
ATOM   3338  HB1 LEU A 213     112.758  98.985  81.754  1.00  7.23              
ATOM   3339  HB2 LEU A 213     112.524  97.548  80.740  1.00  7.23              
ATOM   3340  CG  LEU A 213     113.180  97.148  82.757  1.00  7.23              
ATOM   3341  HG  LEU A 213     113.120  97.649  83.721  1.00  7.23              
ATOM   3342  CD1 LEU A 213     112.716  95.702  82.953  1.00  7.23              
ATOM   3343 1HD1 LEU A 213     113.324  95.215  83.715  1.00  7.23              
ATOM   3344 2HD1 LEU A 213     111.680  95.672  83.283  1.00  7.23              
ATOM   3345 3HD1 LEU A 213     112.802  95.159  82.013  1.00  7.23              
ATOM   3346  CD2 LEU A 213     114.653  97.102  82.337  1.00  7.23              
ATOM   3347 1HD2 LEU A 213     115.236  96.573  83.088  1.00  7.23              
ATOM   3348 2HD2 LEU A 213     114.739  96.587  81.379  1.00  7.23              
ATOM   3349 3HD2 LEU A 213     115.037  98.117  82.234  1.00  7.23              
ATOM   3350  C   LEU A 213     110.501  98.494  83.386  1.00  7.23              
ATOM   3351  O   LEU A 213     110.952  99.533  83.876  1.00  7.23              
ATOM   3352  N   GLU A 214     109.566  97.767  83.956  1.00  7.23              
ATOM   3353  H   GLU A 214     109.327  96.885  83.518  1.00  7.23              
ATOM   3354  CA  GLU A 214     108.731  98.159  85.063  1.00  7.23              
ATOM   3355  HA  GLU A 214     108.914  99.205  85.303  1.00  7.23              
ATOM   3356  CB  GLU A 214     107.255  97.986  84.667  1.00  7.23              
ATOM   3357  HB1 GLU A 214     106.646  98.203  85.534  1.00  7.23              
ATOM   3358  HB2 GLU A 214     107.076  96.942  84.409  1.00  7.23              
ATOM   3359  CG  GLU A 214     106.745  98.861  83.507  1.00  7.23              
ATOM   3360  HG1 GLU A 214     105.695  99.105  83.686  1.00  7.23              
ATOM   3361  HG2 GLU A 214     106.786  98.263  82.596  1.00  7.23              
ATOM   3362  CD  GLU A 214     107.537 100.155  83.278  1.00  7.23              
ATOM   3363  OE1 GLU A 214     107.732 100.962  84.213  1.00  7.23              
ATOM   3364  OE2 GLU A 214     108.042 100.334  82.154  1.00  7.23              
ATOM   3365  C   GLU A 214     109.077  97.403  86.328  1.00  7.23              
ATOM   3366  O   GLU A 214     109.027  98.021  87.387  1.00  7.23              
ATOM   3367  N   GLU A 215     109.537  96.156  86.233  1.00  6.81              
ATOM   3368  H   GLU A 215     109.516  95.697  85.328  1.00  6.81              
ATOM   3369  CA  GLU A 215     109.955  95.359  87.398  1.00  6.81              
ATOM   3370  HA  GLU A 215     110.181  95.994  88.246  1.00  6.81              
ATOM   3371  CB  GLU A 215     108.813  94.357  87.727  1.00  6.81              
ATOM   3372  HB1 GLU A 215     109.259  93.524  88.272  1.00  6.81              
ATOM   3373  HB2 GLU A 215     108.460  93.944  86.785  1.00  6.81              
ATOM   3374  CG  GLU A 215     107.563  94.758  88.545  1.00  6.81              
ATOM   3375  HG1 GLU A 215     107.850  94.900  89.584  1.00  6.81              
ATOM   3376  HG2 GLU A 215     106.895  93.894  88.547  1.00  6.81              
ATOM   3377  CD  GLU A 215     106.752  95.970  88.055  1.00  6.81              
ATOM   3378  OE1 GLU A 215     106.476  96.895  88.857  1.00  6.81              
ATOM   3379  OE2 GLU A 215     106.357  96.013  86.873  1.00  6.81              
ATOM   3380  C   GLU A 215     111.211  94.537  87.052  1.00  6.81              
ATOM   3381  O   GLU A 215     111.418  94.200  85.886  1.00  6.81              
ATOM   3382  N   LEU A 216     112.057  94.183  88.029  1.00  6.80              
ATOM   3383  H   LEU A 216     111.922  94.560  88.965  1.00  6.80              
ATOM   3384  CA  LEU A 216     113.323  93.487  87.742  1.00  6.80              
ATOM   3385  HA  LEU A 216     113.151  92.764  86.954  1.00  6.80              
ATOM   3386  CB  LEU A 216     114.308  94.577  87.234  1.00  6.80              
ATOM   3387  HB1 LEU A 216     114.550  95.245  88.062  1.00  6.80              
ATOM   3388  HB2 LEU A 216     113.785  95.183  86.493  1.00  6.80              
ATOM   3389  CG  LEU A 216     115.617  94.124  86.560  1.00  6.80              
ATOM   3390  HG  LEU A 216     115.372  93.550  85.669  1.00  6.80              
ATOM   3391  CD1 LEU A 216     116.398  95.370  86.126  1.00  6.80              
ATOM   3392 1HD1 LEU A 216     117.319  95.074  85.624  1.00  6.80              
ATOM   3393 2HD1 LEU A 216     115.796  95.945  85.424  1.00  6.80              
ATOM   3394 3HD1 LEU A 216     116.632  95.987  86.993  1.00  6.80              
ATOM   3395  CD2 LEU A 216     116.559  93.285  87.425  1.00  6.80              
ATOM   3396 1HD2 LEU A 216     116.129  92.296  87.576  1.00  6.80              
ATOM   3397 2HD2 LEU A 216     117.515  93.155  86.921  1.00  6.80              
ATOM   3398 3HD2 LEU A 216     116.713  93.770  88.388  1.00  6.80              
ATOM   3399  C   LEU A 216     113.892  92.794  88.966  1.00  6.80              
ATOM   3400  O   LEU A 216     114.358  93.453  89.899  1.00  6.80              
ATOM   3401  N   LEU A 217     113.903  91.455  88.979  1.00  6.85              
ATOM   3402  H   LEU A 217     113.622  90.934  88.159  1.00  6.85              
ATOM   3403  CA  LEU A 217     114.037  90.825  90.312  1.00  6.85              
ATOM   3404  HA  LEU A 217     113.909  91.552  91.106  1.00  6.85              
ATOM   3405  CB  LEU A 217     112.933  89.766  90.522  1.00  6.85              
ATOM   3406  HB1 LEU A 217     113.100  89.322  91.505  1.00  6.85              
ATOM   3407  HB2 LEU A 217     113.069  88.975  89.792  1.00  6.85              
ATOM   3408  CG  LEU A 217     111.453  90.211  90.472  1.00  6.85              
ATOM   3409  HG  LEU A 217     110.873  89.406  90.926  1.00  6.85              
ATOM   3410  CD1 LEU A 217     111.166  91.484  91.268  1.00  6.85              
ATOM   3411 1HD1 LEU A 217     110.099  91.709  91.240  1.00  6.85              
ATOM   3412 2HD1 LEU A 217     111.462  91.350  92.308  1.00  6.85              
ATOM   3413 3HD1 LEU A 217     111.701  92.337  90.849  1.00  6.85              
ATOM   3414  CD2 LEU A 217     110.916  90.376  89.047  1.00  6.85              
ATOM   3415 1HD2 LEU A 217     109.834  90.494  89.085  1.00  6.85              
ATOM   3416 2HD2 LEU A 217     111.331  91.266  88.576  1.00  6.85              
ATOM   3417 3HD2 LEU A 217     111.152  89.497  88.452  1.00  6.85              
ATOM   3418  C   LEU A 217     115.437  90.247  90.442  1.00  6.85              
ATOM   3419  O   LEU A 217     115.665  89.106  90.038  1.00  6.85              
ATOM   3420  N   ILE A 218     116.368  91.032  91.007  1.00  7.40              
ATOM   3421  H   ILE A 218     116.115  91.980  91.257  1.00  7.40              
ATOM   3422  CA  ILE A 218     117.642  90.476  91.477  1.00  7.40              
ATOM   3423  HA  ILE A 218     117.828  89.614  90.835  1.00  7.40              
ATOM   3424  CB  ILE A 218     118.886  91.354  91.191  1.00  7.40              
ATOM   3425  HB  ILE A 218     118.617  92.379  91.354  1.00  7.40              
ATOM   3426  CG2 ILE A 218     120.077  91.016  92.112  1.00  7.40              
ATOM   3427 1HG2 ILE A 218     120.919  91.666  91.871  1.00  7.40              
ATOM   3428 2HG2 ILE A 218     119.812  91.164  93.158  1.00  7.40              
ATOM   3429 3HG2 ILE A 218     120.373  89.979  91.972  1.00  7.40              
ATOM   3430  CG1 ILE A 218     119.301  91.332  89.700  1.00  7.40              
ATOM   3431 1HG1 ILE A 218     119.848  92.251  89.486  1.00  7.40              
ATOM   3432 2HG1 ILE A 218     118.403  91.344  89.081  1.00  7.40              
ATOM   3433  CD1 ILE A 218     120.188  90.162  89.259  1.00  7.40              
ATOM   3434  HD1 ILE A 218     120.303  90.186  88.177  1.00  7.40              
ATOM   3435  HD2 ILE A 218     121.176  90.240  89.712  1.00  7.40              
ATOM   3436  HD3 ILE A 218     119.734  89.218  89.546  1.00  7.40              
ATOM   3437  C   ILE A 218     117.506  89.858  92.849  1.00  7.40              
ATOM   3438  O   ILE A 218     117.032  90.508  93.773  1.00  7.40              
ATOM   3439  N   GLY A 219     117.893  88.585  92.954  1.00  7.33              
ATOM   3440  H   GLY A 219     118.178  88.117  92.100  1.00  7.33              
ATOM   3441  CA  GLY A 219     117.759  87.778  94.163  1.00  7.33              
ATOM   3442  HA1 GLY A 219     116.713  87.514  94.318  1.00  7.33              
ATOM   3443  HA2 GLY A 219     118.099  88.366  95.015  1.00  7.33              
ATOM   3444  C   GLY A 219     118.587  86.506  94.117  1.00  7.33              
ATOM   3445  O   GLY A 219     118.788  85.958  93.037  1.00  7.33              
ATOM   3446  N   SER A 220     119.118  86.029  95.246  1.00  7.35              
ATOM   3447  H   SER A 220     118.919  86.497  96.130  1.00  7.35              
ATOM   3448  CA  SER A 220     120.123  84.948  95.263  1.00  7.35              
ATOM   3449  HA  SER A 220     120.617  84.996  96.235  1.00  7.35              
ATOM   3450  CB  SER A 220     119.412  83.585  95.211  1.00  7.35              
ATOM   3451  HB1 SER A 220     118.884  83.487  94.264  1.00  7.35              
ATOM   3452  HB2 SER A 220     118.675  83.539  96.014  1.00  7.35              
ATOM   3453  OG  SER A 220     120.316  82.506  95.369  1.00  7.35              
ATOM   3454  HG  SER A 220     119.849  81.690  95.145  1.00  7.35              
ATOM   3455  C   SER A 220     121.240  85.129  94.215  1.00  7.35              
ATOM   3456  O   SER A 220     121.680  84.220  93.513  1.00  7.35              
ATOM   3457  N   ASN A 221     121.683  86.376  94.105  1.00  7.37              
ATOM   3458  H   ASN A 221     121.321  87.013  94.802  1.00  7.37              
ATOM   3459  CA  ASN A 221     122.930  86.797  93.475  1.00  7.37              
ATOM   3460  HA  ASN A 221     123.414  85.992  92.927  1.00  7.37              
ATOM   3461  CB  ASN A 221     122.609  87.968  92.544  1.00  7.37              
ATOM   3462  HB1 ASN A 221     123.524  88.490  92.267  1.00  7.37              
ATOM   3463  HB2 ASN A 221     121.959  88.683  93.045  1.00  7.37              
ATOM   3464  CG  ASN A 221     121.970  87.496  91.266  1.00  7.37              
ATOM   3465  OD1 ASN A 221     122.633  87.351  90.260  1.00  7.37              
ATOM   3466  ND2 ASN A 221     120.694  87.200  91.256  1.00  7.37              
ATOM   3467 1HD2 ASN A 221     120.177  87.075  92.110  1.00  7.37              
ATOM   3468 2HD2 ASN A 221     120.262  86.992  90.367  1.00  7.37              
ATOM   3469  C   ASN A 221     123.831  87.223  94.636  1.00  7.37              
ATOM   3470  O   ASN A 221     123.452  87.126  95.808  1.00  7.37              
ATOM   3471  N   LYS A 222     125.046  87.636  94.323  1.00  7.35              
ATOM   3472  H   LYS A 222     125.286  87.790  93.350  1.00  7.35              
ATOM   3473  CA  LYS A 222     126.069  87.888  95.322  1.00  7.35              
ATOM   3474  HA  LYS A 222     125.598  88.161  96.270  1.00  7.35              
ATOM   3475  CB  LYS A 222     126.935  86.622  95.610  1.00  7.35              
ATOM   3476  HB1 LYS A 222     126.707  86.289  96.624  1.00  7.35              
ATOM   3477  HB2 LYS A 222     127.986  86.913  95.634  1.00  7.35              
ATOM   3478  CG  LYS A 222     126.811  85.391  94.673  1.00  7.35              
ATOM   3479  HG1 LYS A 222     127.742  84.827  94.745  1.00  7.35              
ATOM   3480  HG2 LYS A 222     126.723  85.728  93.640  1.00  7.35              
ATOM   3481  CD  LYS A 222     125.659  84.413  95.014  1.00  7.35              
ATOM   3482  HD1 LYS A 222     124.720  84.945  95.089  1.00  7.35              
ATOM   3483  HD2 LYS A 222     125.853  83.946  95.981  1.00  7.35              
ATOM   3484  CE  LYS A 222     125.527  83.324  93.937  1.00  7.35              
ATOM   3485  HE1 LYS A 222     126.264  82.538  94.126  1.00  7.35              
ATOM   3486  HE2 LYS A 222     125.776  83.765  92.968  1.00  7.35              
ATOM   3487  NZ  LYS A 222     124.162  82.738  93.831  1.00  7.35              
ATOM   3488  HZ1 LYS A 222     124.176  81.995  93.145  1.00  7.35              
ATOM   3489  HZ2 LYS A 222     123.798  82.392  94.706  1.00  7.35              
ATOM   3490  HZ3 LYS A 222     123.504  83.421  93.447  1.00  7.35              
ATOM   3491  C   LYS A 222     126.822  89.136  94.905  1.00  7.35              
ATOM   3492  O   LYS A 222     127.935  89.054  94.390  1.00  7.35              
ATOM   3493  N   PHE A 223     126.155  90.288  95.071  1.00  7.43              
ATOM   3494  H   PHE A 223     125.260  90.254  95.541  1.00  7.43              
ATOM   3495  CA  PHE A 223     126.868  91.565  95.075  1.00  7.43              
ATOM   3496  HA  PHE A 223     127.893  91.290  94.848  1.00  7.43              
ATOM   3497  CB  PHE A 223     126.506  92.531  93.945  1.00  7.43              
ATOM   3498  HB1 PHE A 223     125.542  92.985  94.178  1.00  7.43              
ATOM   3499  HB2 PHE A 223     126.401  91.969  93.017  1.00  7.43              
ATOM   3500  CG  PHE A 223     127.562  93.620  93.727  1.00  7.43              
ATOM   3501  CD1 PHE A 223     128.947  93.341  93.703  1.00  7.43              
ATOM   3502  HD1 PHE A 223     129.312  92.330  93.810  1.00  7.43              
ATOM   3503  CE1 PHE A 223     129.889  94.375  93.549  1.00  7.43              
ATOM   3504  HE1 PHE A 223     130.947  94.146  93.540  1.00  7.43              
ATOM   3505  CZ  PHE A 223     129.459  95.700  93.381  1.00  7.43              
ATOM   3506  HZ  PHE A 223     130.174  96.503  93.237  1.00  7.43              
ATOM   3507  CE2 PHE A 223     128.086  95.983  93.386  1.00  7.43              
ATOM   3508  HE2 PHE A 223     127.761  97.000  93.219  1.00  7.43              
ATOM   3509  CD2 PHE A 223     127.151  94.949  93.584  1.00  7.43              
ATOM   3510  HD2 PHE A 223     126.097  95.157  93.592  1.00  7.43              
ATOM   3511  C   PHE A 223     127.038  92.159  96.461  1.00  7.43              
ATOM   3512  O   PHE A 223     126.274  91.825  97.355  1.00  7.43              
ATOM   3513  N   ASP A 224     128.075  92.989  96.617  1.00  7.52              
ATOM   3514  H   ASP A 224     128.613  93.217  95.799  1.00  7.52              
ATOM   3515  CA  ASP A 224     128.745  93.168  97.901  1.00  7.52              
ATOM   3516  HA  ASP A 224     128.017  92.952  98.678  1.00  7.52              
ATOM   3517  CB  ASP A 224     129.885  92.139  98.060  1.00  7.52              
ATOM   3518  HB1 ASP A 224     130.818  92.653  98.299  1.00  7.52              
ATOM   3519  HB2 ASP A 224     130.046  91.605  97.120  1.00  7.52              
ATOM   3520  CG  ASP A 224     129.577  91.129  99.176  1.00  7.52              
ATOM   3521  OD1 ASP A 224     129.523  91.553 100.354  1.00  7.52              
ATOM   3522  OD2 ASP A 224     129.379  89.934  98.866  1.00  7.52              
ATOM   3523  C   ASP A 224     129.194  94.606  98.225  1.00  7.52              
ATOM   3524  O   ASP A 224     129.531  94.841  99.378  1.00  7.52              
ATOM   3525  N   VAL A 225     129.150  95.584  97.288  1.00  7.53              
ATOM   3526  H   VAL A 225     128.875  95.333  96.354  1.00  7.53              
ATOM   3527  CA  VAL A 225     129.688  96.948  97.579  1.00  7.53              
ATOM   3528  HA  VAL A 225     129.605  97.094  98.648  1.00  7.53              
ATOM   3529  CB  VAL A 225     131.214  97.033  97.249  1.00  7.53              
ATOM   3530  HB  VAL A 225     131.324  97.404  96.228  1.00  7.53              
ATOM   3531  CG1 VAL A 225     131.969  97.986  98.197  1.00  7.53              
ATOM   3532 1HG1 VAL A 225     131.850  97.654  99.231  1.00  7.53              
ATOM   3533 2HG1 VAL A 225     133.031  98.004  97.952  1.00  7.53              
ATOM   3534 3HG1 VAL A 225     131.604  99.005  98.108  1.00  7.53              
ATOM   3535  CG2 VAL A 225     131.987  95.702  97.317  1.00  7.53              
ATOM   3536 1HG2 VAL A 225     133.035  95.870  97.072  1.00  7.53              
ATOM   3537 2HG2 VAL A 225     131.929  95.292  98.327  1.00  7.53              
ATOM   3538 3HG2 VAL A 225     131.588  94.986  96.601  1.00  7.53              
ATOM   3539  C   VAL A 225     129.033  98.188  96.982  1.00  7.53              
ATOM   3540  O   VAL A 225     129.276  99.290  97.463  1.00  7.53              
ATOM   3541  N   PHE A 226     128.167  98.048  95.988  1.00  7.43              
ATOM   3542  H   PHE A 226     128.077  97.125  95.598  1.00  7.43              
ATOM   3543  CA  PHE A 226     127.117  99.009  95.628  1.00  7.43              
ATOM   3544  HA  PHE A 226     127.118  98.958  94.543  1.00  7.43              
ATOM   3545  CB  PHE A 226     125.829  98.361  96.039  1.00  7.43              
ATOM   3546  HB1 PHE A 226     125.123  99.153  96.075  1.00  7.43              
ATOM   3547  HB2 PHE A 226     125.957  97.954  97.028  1.00  7.43              
ATOM   3548  CG  PHE A 226     125.218  97.296  95.141  1.00  7.43              
ATOM   3549  CD1 PHE A 226     125.140  97.477  93.745  1.00  7.43              
ATOM   3550  HD1 PHE A 226     125.750  98.210  93.239  1.00  7.43              
ATOM   3551  CE1 PHE A 226     124.169  96.787  93.005  1.00  7.43              
ATOM   3552  HE1 PHE A 226     124.086  96.975  91.951  1.00  7.43              
ATOM   3553  CZ  PHE A 226     123.284  95.908  93.648  1.00  7.43              
ATOM   3554  HZ  PHE A 226     122.475  95.439  93.112  1.00  7.43              
ATOM   3555  CE2 PHE A 226     123.455  95.616  95.003  1.00  7.43              
ATOM   3556  HE2 PHE A 226     122.768  94.944  95.497  1.00  7.43              
ATOM   3557  CD2 PHE A 226     124.435  96.292  95.742  1.00  7.43              
ATOM   3558  HD2 PHE A 226     124.461  96.147  96.809  1.00  7.43              
ATOM   3559  C   PHE A 226     127.368 100.499  95.774  1.00  7.43              
ATOM   3560  O   PHE A 226     126.569 101.247  96.307  1.00  7.43              
ATOM   3561  N   ASN A 227     128.519 100.871  95.243  1.00  7.63              
ATOM   3562  H   ASN A 227     129.125 100.119  94.945  1.00  7.63              
ATOM   3563  CA  ASN A 227     128.957 102.169  94.806  1.00  7.63              
ATOM   3564  HA  ASN A 227     129.098 102.864  95.582  1.00  7.63              
ATOM   3565  CB  ASN A 227     130.378 101.931  94.273  1.00  7.63              
ATOM   3566  HB1 ASN A 227     131.010 101.565  95.081  1.00  7.63              
ATOM   3567  HB2 ASN A 227     130.779 102.874  93.935  1.00  7.63              
ATOM   3568  CG  ASN A 227     130.480 100.940  93.136  1.00  7.63              
ATOM   3569  OD1 ASN A 227     130.501  99.734  93.355  1.00  7.63              
ATOM   3570  ND2 ASN A 227     130.522 101.438  91.926  1.00  7.63              
ATOM   3571 1HD2 ASN A 227     130.360 102.425  91.812  1.00  7.63              
ATOM   3572 2HD2 ASN A 227     130.248 100.790  91.188  1.00  7.63              
ATOM   3573  C   ASN A 227     128.071 102.816  93.790  1.00  7.63              
ATOM   3574  O   ASN A 227     127.734 102.231  92.761  1.00  7.63              
ATOM   3575  N   SER A 228     127.839 104.097  93.989  1.00  7.61              
ATOM   3576  H   SER A 228     128.031 104.545  94.874  1.00  7.61              
ATOM   3577  CA  SER A 228     127.291 104.857  92.910  1.00  7.61              
ATOM   3578  HA  SER A 228     126.483 104.269  92.468  1.00  7.61              
ATOM   3579  CB  SER A 228     126.741 106.135  93.350  1.00  7.61              
ATOM   3580  HB1 SER A 228     126.912 106.884  92.593  1.00  7.61              
ATOM   3581  HB2 SER A 228     127.173 106.457  94.283  1.00  7.61              
ATOM   3582  OG  SER A 228     125.373 105.839  93.477  1.00  7.61              
ATOM   3583  HG  SER A 228     124.944 106.655  93.785  1.00  7.61              
ATOM   3584  C   SER A 228     128.330 104.962  91.802  1.00  7.61              
ATOM   3585  O   SER A 228     129.474 104.536  91.944  1.00  7.61              
ATOM   3586  N   CYS A 229     127.874 105.406  90.649  1.00  7.89              
ATOM   3587  H   CYS A 229     127.040 105.975  90.664  1.00  7.89              
ATOM   3588  CA  CYS A 229     128.307 105.005  89.326  1.00  7.89              
ATOM   3589  HA  CYS A 229     127.991 105.806  88.654  1.00  7.89              
ATOM   3590  CB  CYS A 229     129.823 104.886  89.126  1.00  7.89              
ATOM   3591  HB1 CYS A 229     130.233 104.077  89.728  1.00  7.89              
ATOM   3592  HB2 CYS A 229     130.269 105.838  89.407  1.00  7.89              
ATOM   3593  SG  CYS A 229     130.193 104.574  87.379  1.00  7.89              
ATOM   3594  HG  CYS A 229     131.524 104.617  87.490  1.00  7.89              
ATOM   3595  C   CYS A 229     127.505 103.760  88.917  1.00  7.89              
ATOM   3596  O   CYS A 229     126.931 103.754  87.823  1.00  7.89              
ATOM   3597  N   ASP A 230     127.289 102.784  89.821  1.00  7.97              
ATOM   3598  H   ASP A 230     127.779 102.788  90.712  1.00  7.97              
ATOM   3599  CA  ASP A 230     126.500 101.594  89.494  1.00  7.97              
ATOM   3600  HA  ASP A 230     126.948 101.161  88.598  1.00  7.97              
ATOM   3601  CB  ASP A 230     126.511 100.490  90.578  1.00  7.97              
ATOM   3602  HB1 ASP A 230     125.682  99.816  90.367  1.00  7.97              
ATOM   3603  HB2 ASP A 230     126.285 100.920  91.543  1.00  7.97              
ATOM   3604  CG  ASP A 230     127.725  99.561  90.661  1.00  7.97              
ATOM   3605  OD1 ASP A 230     128.837  99.971  90.276  1.00  7.97              
ATOM   3606  OD2 ASP A 230     127.495  98.391  91.062  1.00  7.97              
ATOM   3607  C   ASP A 230     125.027 101.846  89.155  1.00  7.97              
ATOM   3608  O   ASP A 230     124.346 100.940  88.653  1.00  7.97              
ATOM   3609  N   LEU A 231     124.519 103.042  89.448  1.00  7.92              
ATOM   3610  H   LEU A 231     125.128 103.698  89.920  1.00  7.92              
ATOM   3611  CA  LEU A 231     123.190 103.483  89.043  1.00  7.92              
ATOM   3612  HA  LEU A 231     122.946 102.738  88.294  1.00  7.92              
ATOM   3613  CB  LEU A 231     122.085 103.276  90.098  1.00  7.92              
ATOM   3614  HB1 LEU A 231     121.465 104.160  90.178  1.00  7.92              
ATOM   3615  HB2 LEU A 231     122.557 103.100  91.056  1.00  7.92              
ATOM   3616  CG  LEU A 231     121.109 102.127  89.797  1.00  7.92              
ATOM   3617  HG  LEU A 231     121.645 101.204  89.880  1.00  7.92              
ATOM   3618  CD1 LEU A 231     119.997 102.097  90.842  1.00  7.92              
ATOM   3619 1HD1 LEU A 231     119.655 103.104  91.070  1.00  7.92              
ATOM   3620 2HD1 LEU A 231     119.164 101.478  90.516  1.00  7.92              
ATOM   3621 3HD1 LEU A 231     120.403 101.689  91.757  1.00  7.92              
ATOM   3622  CD2 LEU A 231     120.540 102.140  88.381  1.00  7.92              
ATOM   3623 1HD2 LEU A 231     120.445 103.160  88.041  1.00  7.92              
ATOM   3624 2HD2 LEU A 231     121.234 101.650  87.710  1.00  7.92              
ATOM   3625 3HD2 LEU A 231     119.589 101.610  88.327  1.00  7.92              
ATOM   3626  C   LEU A 231     123.076 104.671  88.094  1.00  7.92              
ATOM   3627  O   LEU A 231     122.010 105.279  87.973  1.00  7.92              
ATOM   3628  N   SER A 232     124.156 104.923  87.349  1.00  7.89              
ATOM   3629  H   SER A 232     125.012 104.409  87.526  1.00  7.89              
ATOM   3630  CA  SER A 232     124.171 105.953  86.312  1.00  7.89              
ATOM   3631  HA  SER A 232     124.075 106.899  86.786  1.00  7.89              
ATOM   3632  CB  SER A 232     125.482 105.951  85.513  1.00  7.89              
ATOM   3633  HB1 SER A 232     125.423 106.726  84.747  1.00  7.89              
ATOM   3634  HB2 SER A 232     125.616 104.986  85.020  1.00  7.89              
ATOM   3635  OG  SER A 232     126.607 106.217  86.320  1.00  7.89              
ATOM   3636  HG  SER A 232     126.833 105.427  86.831  1.00  7.89              
ATOM   3637  C   SER A 232     123.022 105.812  85.350  1.00  7.89              
ATOM   3638  O   SER A 232     122.256 106.733  85.163  1.00  7.89              
ATOM   3639  N   SER A 233     122.790 104.615  84.830  1.00  7.59              
ATOM   3640  H   SER A 233     123.486 103.897  84.959  1.00  7.59              
ATOM   3641  CA  SER A 233     121.685 104.332  83.912  1.00  7.59              
ATOM   3642  HA  SER A 233     121.649 105.116  83.155  1.00  7.59              
ATOM   3643  CB  SER A 233     121.995 102.989  83.216  1.00  7.59              
ATOM   3644  HB1 SER A 233     121.347 102.861  82.349  1.00  7.59              
ATOM   3645  HB2 SER A 233     121.794 102.177  83.917  1.00  7.59              
ATOM   3646  OG  SER A 233     123.355 102.903  82.814  1.00  7.59              
ATOM   3647  HG  SER A 233     123.681 102.010  83.013  1.00  7.59              
ATOM   3648  C   SER A 233     120.316 104.243  84.569  1.00  7.59              
ATOM   3649  O   SER A 233     119.413 103.687  83.946  1.00  7.59              
ATOM   3650  N   THR A 234     120.153 104.754  85.802  1.00  8.22              
ATOM   3651  H   THR A 234     120.955 105.169  86.270  1.00  8.22              
ATOM   3652  CA  THR A 234     118.823 105.171  86.247  1.00  8.22              
ATOM   3653  HA  THR A 234     118.178 104.804  85.451  1.00  8.22              
ATOM   3654  CB  THR A 234     118.176 104.379  87.387  1.00  8.22              
ATOM   3655  HB  THR A 234     118.434 103.333  87.237  1.00  8.22              
ATOM   3656  CG2 THR A 234     118.555 104.764  88.809  1.00  8.22              
ATOM   3657 1HG2 THR A 234     117.797 105.412  89.239  1.00  8.22              
ATOM   3658 2HG2 THR A 234     118.579 103.866  89.403  1.00  8.22              
ATOM   3659 3HG2 THR A 234     119.537 105.236  88.837  1.00  8.22              
ATOM   3660  OG1 THR A 234     116.771 104.447  87.296  1.00  8.22              
ATOM   3661  HG1 THR A 234     116.535 105.265  86.824  1.00  8.22              
ATOM   3662  C   THR A 234     118.485 106.630  86.052  1.00  8.22              
ATOM   3663  O   THR A 234     117.301 106.921  86.127  1.00  8.22              
ATOM   3664  N   ALA A 235     119.468 107.451  85.659  1.00  8.41              
ATOM   3665  H   ALA A 235     120.410 107.077  85.694  1.00  8.41              
ATOM   3666  CA  ALA A 235     119.363 108.667  84.843  1.00  8.41              
ATOM   3667  HA  ALA A 235     119.037 109.496  85.436  1.00  8.41              
ATOM   3668  CB  ALA A 235     120.760 109.094  84.383  1.00  8.41              
ATOM   3669  HB1 ALA A 235     120.710 110.075  83.912  1.00  8.41              
ATOM   3670  HB2 ALA A 235     121.438 109.145  85.232  1.00  8.41              
ATOM   3671  HB3 ALA A 235     121.155 108.391  83.650  1.00  8.41              
ATOM   3672  C   ALA A 235     118.398 108.560  83.639  1.00  8.41              
ATOM   3673  O   ALA A 235     118.842 108.458  82.493  1.00  8.41              
ATOM   3674  N   LEU A 236     117.082 108.559  83.869  1.00  8.40              
ATOM   3675  H   LEU A 236     116.763 108.612  84.837  1.00  8.40              
ATOM   3676  CA  LEU A 236     116.085 108.433  82.815  1.00  8.40              
ATOM   3677  HA  LEU A 236     116.451 108.986  81.949  1.00  8.40              
ATOM   3678  CB  LEU A 236     115.962 106.943  82.392  1.00  8.40              
ATOM   3679  HB1 LEU A 236     115.287 106.423  83.074  1.00  8.40              
ATOM   3680  HB2 LEU A 236     116.935 106.463  82.499  1.00  8.40              
ATOM   3681  CG  LEU A 236     115.506 106.703  80.934  1.00  8.40              
ATOM   3682  HG  LEU A 236     116.335 106.965  80.276  1.00  8.40              
ATOM   3683  CD1 LEU A 236     115.187 105.220  80.728  1.00  8.40              
ATOM   3684 1HD1 LEU A 236     115.060 105.016  79.664  1.00  8.40              
ATOM   3685 2HD1 LEU A 236     116.000 104.604  81.110  1.00  8.40              
ATOM   3686 3HD1 LEU A 236     114.268 104.965  81.257  1.00  8.40              
ATOM   3687  CD2 LEU A 236     114.279 107.501  80.477  1.00  8.40              
ATOM   3688 1HD2 LEU A 236     113.958 107.151  79.496  1.00  8.40              
ATOM   3689 2HD2 LEU A 236     113.459 107.359  81.182  1.00  8.40              
ATOM   3690 3HD2 LEU A 236     114.525 108.557  80.392  1.00  8.40              
ATOM   3691  C   LEU A 236     114.710 108.989  83.180  1.00  8.40              
ATOM   3692  O   LEU A 236     113.958 108.348  83.898  1.00  8.40              
ATOM   3693  N   SER A 237     114.378 110.133  82.584  1.00  8.25              
ATOM   3694  H   SER A 237     115.083 110.547  81.995  1.00  8.25              
ATOM   3695  CA  SER A 237     113.241 111.017  82.879  1.00  8.25              
ATOM   3696  HA  SER A 237     113.315 111.255  83.942  1.00  8.25              
ATOM   3697  CB  SER A 237     113.435 112.331  82.107  1.00  8.25              
ATOM   3698  HB1 SER A 237     112.786 113.102  82.526  1.00  8.25              
ATOM   3699  HB2 SER A 237     113.166 112.176  81.061  1.00  8.25              
ATOM   3700  OG  SER A 237     114.789 112.760  82.177  1.00  8.25              
ATOM   3701  HG  SER A 237     115.022 112.856  83.108  1.00  8.25              
ATOM   3702  C   SER A 237     111.802 110.505  82.717  1.00  8.25              
ATOM   3703  O   SER A 237     110.887 111.317  82.590  1.00  8.25              
ATOM   3704  N   LEU A 238     111.612 109.189  82.692  1.00  9.07              
ATOM   3705  H   LEU A 238     112.473 108.663  82.616  1.00  9.07              
ATOM   3706  CA  LEU A 238     110.696 108.496  83.601  1.00  9.07              
ATOM   3707  HA  LEU A 238     110.976 108.784  84.616  1.00  9.07              
ATOM   3708  CB  LEU A 238     109.202 108.864  83.410  1.00  9.07              
ATOM   3709  HB1 LEU A 238     109.073 109.943  83.445  1.00  9.07              
ATOM   3710  HB2 LEU A 238     108.681 108.477  84.287  1.00  9.07              
ATOM   3711  CG  LEU A 238     108.472 108.302  82.170  1.00  9.07              
ATOM   3712  HG  LEU A 238     108.553 107.215  82.152  1.00  9.07              
ATOM   3713  CD1 LEU A 238     106.984 108.645  82.272  1.00  9.07              
ATOM   3714 1HD1 LEU A 238     106.450 108.245  81.411  1.00  9.07              
ATOM   3715 2HD1 LEU A 238     106.570 108.203  83.178  1.00  9.07              
ATOM   3716 3HD1 LEU A 238     106.856 109.727  82.309  1.00  9.07              
ATOM   3717  CD2 LEU A 238     108.988 108.855  80.840  1.00  9.07              
ATOM   3718 1HD2 LEU A 238     108.376 108.486  80.019  1.00  9.07              
ATOM   3719 2HD2 LEU A 238     108.966 109.944  80.862  1.00  9.07              
ATOM   3720 3HD2 LEU A 238     110.012 108.518  80.684  1.00  9.07              
ATOM   3721  C   LEU A 238     110.868 106.996  83.471  1.00  9.07              
ATOM   3722  O   LEU A 238     111.130 106.438  82.396  1.00  9.07              
ATOM   3723  N   LYS A 239     110.583 106.334  84.575  1.00  7.49              
ATOM   3724  H   LYS A 239     110.595 106.876  85.442  1.00  7.49              
ATOM   3725  CA  LYS A 239     110.470 104.895  84.648  1.00  7.49              
ATOM   3726  HA  LYS A 239     110.056 104.529  83.714  1.00  7.49              
ATOM   3727  CB  LYS A 239     111.926 104.391  84.861  1.00  7.49              
ATOM   3728  HB1 LYS A 239     112.224 104.662  85.870  1.00  7.49              
ATOM   3729  HB2 LYS A 239     112.597 104.951  84.205  1.00  7.49              
ATOM   3730  CG  LYS A 239     112.243 102.900  84.638  1.00  7.49              
ATOM   3731  HG1 LYS A 239     111.468 102.266  85.059  1.00  7.49              
ATOM   3732  HG2 LYS A 239     113.170 102.679  85.171  1.00  7.49              
ATOM   3733  CD  LYS A 239     112.465 102.517  83.169  1.00  7.49              
ATOM   3734  HD1 LYS A 239     112.756 101.466  83.121  1.00  7.49              
ATOM   3735  HD2 LYS A 239     113.293 103.105  82.770  1.00  7.49              
ATOM   3736  CE  LYS A 239     111.244 102.730  82.274  1.00  7.49              
ATOM   3737  HE1 LYS A 239     111.518 102.399  81.269  1.00  7.49              
ATOM   3738  HE2 LYS A 239     111.003 103.797  82.219  1.00  7.49              
ATOM   3739  NZ  LYS A 239     110.072 101.940  82.719  1.00  7.49              
ATOM   3740  HZ1 LYS A 239     109.571 102.287  83.523  1.00  7.49              
ATOM   3741  HZ2 LYS A 239     109.363 101.847  81.984  1.00  7.49              
ATOM   3742  HZ3 LYS A 239     110.334 100.988  82.949  1.00  7.49              
ATOM   3743  C   LYS A 239     109.484 104.549  85.754  1.00  7.49              
ATOM   3744  O   LYS A 239     108.495 105.248  85.952  1.00  7.49              
ATOM   3745  N   LYS A 240     109.704 103.426  86.433  1.00  7.12              
ATOM   3746  H   LYS A 240     110.537 102.905  86.215  1.00  7.12              
ATOM   3747  CA  LYS A 240     108.833 102.946  87.504  1.00  7.12              
ATOM   3748  HA  LYS A 240     108.604 103.794  88.154  1.00  7.12              
ATOM   3749  CB  LYS A 240     107.514 102.420  86.898  1.00  7.12              
ATOM   3750  HB1 LYS A 240     107.734 101.419  86.546  1.00  7.12              
ATOM   3751  HB2 LYS A 240     107.209 103.014  86.036  1.00  7.12              
ATOM   3752  CG  LYS A 240     106.332 102.394  87.892  1.00  7.12              
ATOM   3753  HG1 LYS A 240     105.910 103.399  87.956  1.00  7.12              
ATOM   3754  HG2 LYS A 240     106.674 102.144  88.893  1.00  7.12              
ATOM   3755  CD  LYS A 240     105.211 101.408  87.513  1.00  7.12              
ATOM   3756  HD1 LYS A 240     104.632 101.852  86.701  1.00  7.12              
ATOM   3757  HD2 LYS A 240     104.545 101.289  88.369  1.00  7.12              
ATOM   3758  CE  LYS A 240     105.679 100.020  87.042  1.00  7.12              
ATOM   3759  HE1 LYS A 240     106.192 100.153  86.084  1.00  7.12              
ATOM   3760  HE2 LYS A 240     104.811  99.382  86.858  1.00  7.12              
ATOM   3761  NZ  LYS A 240     106.600  99.331  87.980  1.00  7.12              
ATOM   3762  HZ1 LYS A 240     106.962  98.462  87.580  1.00  7.12              
ATOM   3763  HZ2 LYS A 240     107.420  99.867  88.245  1.00  7.12              
ATOM   3764  HZ3 LYS A 240     106.154  98.913  88.792  1.00  7.12              
ATOM   3765  C   LYS A 240     109.486 101.852  88.395  1.00  7.12              
ATOM   3766  O   LYS A 240     108.772 100.967  88.860  1.00  7.12              
ATOM   3767  N   ILE A 241     110.813 101.722  88.478  1.00  7.11              
ATOM   3768  H   ILE A 241     111.421 102.522  88.415  1.00  7.11              
ATOM   3769  CA  ILE A 241     111.368 100.357  88.362  1.00  7.11              
ATOM   3770  HA  ILE A 241     110.641  99.820  87.752  1.00  7.11              
ATOM   3771  CB  ILE A 241     112.637 100.270  87.482  1.00  7.11              
ATOM   3772  HB  ILE A 241     112.373 100.700  86.517  1.00  7.11              
ATOM   3773  CG2 ILE A 241     113.806 101.101  88.026  1.00  7.11              
ATOM   3774 1HG2 ILE A 241     113.567 102.145  87.892  1.00  7.11              
ATOM   3775 2HG2 ILE A 241     113.958 100.904  89.086  1.00  7.11              
ATOM   3776 3HG2 ILE A 241     114.725 100.908  87.478  1.00  7.11              
ATOM   3777  CG1 ILE A 241     112.992  98.791  87.196  1.00  7.11              
ATOM   3778 1HG1 ILE A 241     112.114  98.303  86.770  1.00  7.11              
ATOM   3779 2HG1 ILE A 241     113.244  98.272  88.119  1.00  7.11              
ATOM   3780  CD1 ILE A 241     114.147  98.605  86.206  1.00  7.11              
ATOM   3781  HD1 ILE A 241     114.181  97.560  85.900  1.00  7.11              
ATOM   3782  HD2 ILE A 241     113.989  99.228  85.325  1.00  7.11              
ATOM   3783  HD3 ILE A 241     115.097  98.858  86.674  1.00  7.11              
ATOM   3784  C   ILE A 241     111.446  99.532  89.645  1.00  7.11              
ATOM   3785  O   ILE A 241     112.080  99.949  90.571  1.00  7.11              
ATOM   3786  N   ASP A 242     110.764  98.376  89.725  1.00  7.04              
ATOM   3787  H   ASP A 242     110.251  98.034  88.912  1.00  7.04              
ATOM   3788  CA  ASP A 242     110.643  97.600  90.980  1.00  7.04              
ATOM   3789  HA  ASP A 242     110.421  98.232  91.831  1.00  7.04              
ATOM   3790  CB  ASP A 242     109.504  96.579  90.738  1.00  7.04              
ATOM   3791  HB1 ASP A 242     109.901  95.683  90.267  1.00  7.04              
ATOM   3792  HB2 ASP A 242     108.793  97.022  90.042  1.00  7.04              
ATOM   3793  CG  ASP A 242     108.719  96.126  91.960  1.00  7.04              
ATOM   3794  OD1 ASP A 242     109.215  95.247  92.689  1.00  7.04              
ATOM   3795  OD2 ASP A 242     107.653  96.730  92.208  1.00  7.04              
ATOM   3796  C   ASP A 242     111.992  96.897  91.181  1.00  7.04              
ATOM   3797  O   ASP A 242     112.322  95.973  90.430  1.00  7.04              
ATOM   3798  N   LEU A 243     112.839  97.447  92.060  1.00  7.42              
ATOM   3799  H   LEU A 243     112.526  98.195  92.650  1.00  7.42              
ATOM   3800  CA  LEU A 243     114.236  97.065  92.105  1.00  7.42              
ATOM   3801  HA  LEU A 243     114.523  96.880  91.071  1.00  7.42              
ATOM   3802  CB  LEU A 243     115.157  98.162  92.617  1.00  7.42              
ATOM   3803  HB1 LEU A 243     116.118  97.698  92.840  1.00  7.42              
ATOM   3804  HB2 LEU A 243     114.746  98.547  93.537  1.00  7.42              
ATOM   3805  CG  LEU A 243     115.387  99.315  91.623  1.00  7.42              
ATOM   3806  HG  LEU A 243     114.512  99.957  91.632  1.00  7.42              
ATOM   3807  CD1 LEU A 243     116.595 100.101  92.117  1.00  7.42              
ATOM   3808 1HD1 LEU A 243     117.374  99.421  92.427  1.00  7.42              
ATOM   3809 2HD1 LEU A 243     116.982 100.744  91.334  1.00  7.42              
ATOM   3810 3HD1 LEU A 243     116.276 100.697  92.968  1.00  7.42              
ATOM   3811  CD2 LEU A 243     115.664  98.904  90.173  1.00  7.42              
ATOM   3812 1HD2 LEU A 243     116.436  98.142  90.142  1.00  7.42              
ATOM   3813 2HD2 LEU A 243     114.751  98.510  89.735  1.00  7.42              
ATOM   3814 3HD2 LEU A 243     115.971  99.769  89.588  1.00  7.42              
ATOM   3815  C   LEU A 243     114.544  95.716  92.714  1.00  7.42              
ATOM   3816  O   LEU A 243     115.588  95.172  92.376  1.00  7.42              
ATOM   3817  N   SER A 244     113.718  95.163  93.598  1.00  7.38              
ATOM   3818  H   SER A 244     112.819  95.605  93.777  1.00  7.38              
ATOM   3819  CA  SER A 244     114.109  93.948  94.337  1.00  7.38              
ATOM   3820  HA  SER A 244     113.262  93.710  94.976  1.00  7.38              
ATOM   3821  CB  SER A 244     114.257  92.748  93.397  1.00  7.38              
ATOM   3822  HB1 SER A 244     115.132  92.859  92.760  1.00  7.38              
ATOM   3823  HB2 SER A 244     113.368  92.710  92.768  1.00  7.38              
ATOM   3824  OG  SER A 244     114.362  91.529  94.106  1.00  7.38              
ATOM   3825  HG  SER A 244     115.285  91.237  94.074  1.00  7.38              
ATOM   3826  C   SER A 244     115.330  94.154  95.305  1.00  7.38              
ATOM   3827  O   SER A 244     115.105  94.175  96.509  1.00  7.38              
ATOM   3828  N   TYR A 245     116.546  94.526  94.854  1.00  7.43              
ATOM   3829  H   TYR A 245     116.473  95.002  93.963  1.00  7.43              
ATOM   3830  CA  TYR A 245     117.757  93.677  94.829  1.00  7.43              
ATOM   3831  HA  TYR A 245     117.420  92.651  94.901  1.00  7.43              
ATOM   3832  CB  TYR A 245     118.307  93.831  93.406  1.00  7.43              
ATOM   3833  HB1 TYR A 245     117.570  93.292  92.815  1.00  7.43              
ATOM   3834  HB2 TYR A 245     119.260  93.310  93.356  1.00  7.43              
ATOM   3835  CG  TYR A 245     118.502  95.184  92.698  1.00  7.43              
ATOM   3836  CD1 TYR A 245     118.954  96.359  93.340  1.00  7.43              
ATOM   3837  HD1 TYR A 245     119.112  96.403  94.397  1.00  7.43              
ATOM   3838  CE1 TYR A 245     119.195  97.536  92.611  1.00  7.43              
ATOM   3839  HE1 TYR A 245     119.561  98.407  93.126  1.00  7.43              
ATOM   3840  CZ  TYR A 245     118.935  97.575  91.228  1.00  7.43              
ATOM   3841  OH  TYR A 245     119.135  98.718  90.522  1.00  7.43              
ATOM   3842  HH  TYR A 245     119.259  99.464  91.113  1.00  7.43              
ATOM   3843  CE2 TYR A 245     118.447  96.428  90.582  1.00  7.43              
ATOM   3844  HE2 TYR A 245     118.220  96.467  89.529  1.00  7.43              
ATOM   3845  CD2 TYR A 245     118.250  95.241  91.308  1.00  7.43              
ATOM   3846  HD2 TYR A 245     117.850  94.381  90.794  1.00  7.43              
ATOM   3847  C   TYR A 245     118.921  93.852  95.831  1.00  7.43              
ATOM   3848  O   TYR A 245     119.502  94.913  95.999  1.00  7.43              
ATOM   3849  N   ASN A 246     119.305  92.739  96.466  1.00  7.41              
ATOM   3850  H   ASN A 246     118.912  91.899  96.076  1.00  7.41              
ATOM   3851  CA  ASN A 246     119.662  92.581  97.889  1.00  7.41              
ATOM   3852  HA  ASN A 246     120.737  92.432  97.950  1.00  7.41              
ATOM   3853  CB  ASN A 246     119.289  93.824  98.719  1.00  7.41              
ATOM   3854  HB1 ASN A 246     119.931  94.657  98.461  1.00  7.41              
ATOM   3855  HB2 ASN A 246     119.374  93.602  99.780  1.00  7.41              
ATOM   3856  CG  ASN A 246     117.875  94.247  98.479  1.00  7.41              
ATOM   3857  OD1 ASN A 246     116.976  93.456  98.624  1.00  7.41              
ATOM   3858  ND2 ASN A 246     117.651  95.465  98.053  1.00  7.41              
ATOM   3859 1HD2 ASN A 246     118.419  96.089  97.842  1.00  7.41              
ATOM   3860 2HD2 ASN A 246     116.702  95.666  97.790  1.00  7.41              
ATOM   3861  C   ASN A 246     119.008  91.326  98.519  1.00  7.41              
ATOM   3862  O   ASN A 246     119.454  90.960  99.605  1.00  7.41              
ATOM   3863  N   PRO A 247     117.979  90.651  97.945  1.00  7.35              
ATOM   3864  CD  PRO A 247     117.190  90.920  96.755  1.00  7.35              
ATOM   3865  HD1 PRO A 247     117.833  90.798  95.893  1.00  7.35              
ATOM   3866  HD2 PRO A 247     116.765  91.921  96.803  1.00  7.35              
ATOM   3867  CG  PRO A 247     116.042  89.919  96.678  1.00  7.35              
ATOM   3868  HG1 PRO A 247     116.306  89.076  96.048  1.00  7.35              
ATOM   3869  HG2 PRO A 247     115.121  90.387  96.333  1.00  7.35              
ATOM   3870  CB  PRO A 247     115.909  89.457  98.107  1.00  7.35              
ATOM   3871  HB1 PRO A 247     115.537  88.433  98.167  1.00  7.35              
ATOM   3872  HB2 PRO A 247     115.246  90.141  98.634  1.00  7.35              
ATOM   3873  CA  PRO A 247     117.320  89.601  98.666  1.00  7.35              
ATOM   3874  HA  PRO A 247     117.208  89.917  99.705  1.00  7.35              
ATOM   3875  C   PRO A 247     118.080  88.292  98.653  1.00  7.35              
ATOM   3876  O   PRO A 247     118.358  87.712  97.597  1.00  7.35              
ATOM   3877  N   LEU A 248     118.350  87.829  99.877  1.00  7.35              
ATOM   3878  H   LEU A 248     118.195  88.454 100.659  1.00  7.35              
ATOM   3879  CA  LEU A 248     119.116  86.631 100.157  1.00  7.35              
ATOM   3880  HA  LEU A 248     119.251  86.588 101.239  1.00  7.35              
ATOM   3881  CB  LEU A 248     118.308  85.385  99.730  1.00  7.35              
ATOM   3882  HB1 LEU A 248     118.460  85.208  98.664  1.00  7.35              
ATOM   3883  HB2 LEU A 248     117.247  85.593  99.874  1.00  7.35              
ATOM   3884  CG  LEU A 248     118.619  84.100 100.516  1.00  7.35              
ATOM   3885  HG  LEU A 248     118.241  84.220 101.532  1.00  7.35              
ATOM   3886  CD1 LEU A 248     117.865  82.947  99.853  1.00  7.35              
ATOM   3887 1HD1 LEU A 248     118.032  82.027 100.413  1.00  7.35              
ATOM   3888 2HD1 LEU A 248     116.796  83.162  99.853  1.00  7.35              
ATOM   3889 3HD1 LEU A 248     118.214  82.806  98.829  1.00  7.35              
ATOM   3890  CD2 LEU A 248     120.095  83.712 100.609  1.00  7.35              
ATOM   3891 1HD2 LEU A 248     120.192  82.772 101.151  1.00  7.35              
ATOM   3892 2HD2 LEU A 248     120.514  83.591  99.610  1.00  7.35              
ATOM   3893 3HD2 LEU A 248     120.651  84.473 101.154  1.00  7.35              
ATOM   3894  C   LEU A 248     120.510  86.738  99.534  1.00  7.35              
ATOM   3895  O   LEU A 248     120.880  86.019  98.606  1.00  7.35              
ATOM   3896  N   THR A 249     121.258  87.705 100.050  1.00  7.41              
ATOM   3897  H   THR A 249     120.877  88.240 100.820  1.00  7.41              
ATOM   3898  CA  THR A 249     122.564  88.120  99.549  1.00  7.41              
ATOM   3899  HA  THR A 249     122.902  87.440  98.765  1.00  7.41              
ATOM   3900  CB  THR A 249     122.420  89.527  98.936  1.00  7.41              
ATOM   3901  HB  THR A 249     121.472  89.553  98.397  1.00  7.41              
ATOM   3902  CG2 THR A 249     122.398  90.645  99.973  1.00  7.41              
ATOM   3903 1HG2 THR A 249     122.140  91.585  99.501  1.00  7.41              
ATOM   3904 2HG2 THR A 249     121.649  90.416 100.730  1.00  7.41              
ATOM   3905 3HG2 THR A 249     123.358  90.728 100.467  1.00  7.41              
ATOM   3906  OG1 THR A 249     123.417  89.806  97.984  1.00  7.41              
ATOM   3907  HG1 THR A 249     124.250  90.003  98.444  1.00  7.41              
ATOM   3908  C   THR A 249     123.544  88.066 100.724  1.00  7.41              
ATOM   3909  O   THR A 249     123.218  88.481 101.835  1.00  7.41              
ATOM   3910  N   LYS A 250     124.782  87.617 100.512  1.00  7.55              
ATOM   3911  H   LYS A 250     124.982  87.264  99.587  1.00  7.55              
ATOM   3912  CA  LYS A 250     125.907  88.264 101.214  1.00  7.55              
ATOM   3913  HA  LYS A 250     125.728  88.327 102.287  1.00  7.55              
ATOM   3914  CB  LYS A 250     127.213  87.511 100.861  1.00  7.55              
ATOM   3915  HB1 LYS A 250     128.035  88.230 100.798  1.00  7.55              
ATOM   3916  HB2 LYS A 250     127.120  87.080  99.861  1.00  7.55              
ATOM   3917  CG  LYS A 250     127.621  86.399 101.841  1.00  7.55              
ATOM   3918  HG1 LYS A 250     128.434  85.826 101.394  1.00  7.55              
ATOM   3919  HG2 LYS A 250     126.778  85.733 102.031  1.00  7.55              
ATOM   3920  CD  LYS A 250     128.113  87.024 103.149  1.00  7.55              
ATOM   3921  HD1 LYS A 250     127.255  87.448 103.670  1.00  7.55              
ATOM   3922  HD2 LYS A 250     128.825  87.812 102.894  1.00  7.55              
ATOM   3923  CE  LYS A 250     128.830  86.060 104.091  1.00  7.55              
ATOM   3924  HE1 LYS A 250     129.699  85.647 103.568  1.00  7.55              
ATOM   3925  HE2 LYS A 250     128.154  85.239 104.347  1.00  7.55              
ATOM   3926  NZ  LYS A 250     129.260  86.793 105.309  1.00  7.55              
ATOM   3927  HZ1 LYS A 250     129.840  86.221 105.907  1.00  7.55              
ATOM   3928  HZ2 LYS A 250     129.776  87.637 105.057  1.00  7.55              
ATOM   3929  HZ3 LYS A 250     128.456  87.116 105.829  1.00  7.55              
ATOM   3930  C   LYS A 250     125.983  89.670 100.619  1.00  7.55              
ATOM   3931  O   LYS A 250     125.797  89.827  99.417  1.00  7.55              
ATOM   3932  N   PHE A 251     126.149  90.656 101.479  1.00  7.77              
ATOM   3933  H   PHE A 251     126.216  90.429 102.457  1.00  7.77              
ATOM   3934  CA  PHE A 251     126.421  92.033 101.121  1.00  7.77              
ATOM   3935  HA  PHE A 251     127.185  92.066 100.349  1.00  7.77              
ATOM   3936  CB  PHE A 251     125.163  92.738 100.601  1.00  7.77              
ATOM   3937  HB1 PHE A 251     124.383  92.683 101.361  1.00  7.77              
ATOM   3938  HB2 PHE A 251     124.820  92.232  99.702  1.00  7.77              
ATOM   3939  CG  PHE A 251     125.454  94.179 100.256  1.00  7.77              
ATOM   3940  CD1 PHE A 251     125.540  95.152 101.263  1.00  7.77              
ATOM   3941  HD1 PHE A 251     125.223  94.949 102.275  1.00  7.77              
ATOM   3942  CE1 PHE A 251     126.167  96.362 100.986  1.00  7.77              
ATOM   3943  HE1 PHE A 251     126.334  97.024 101.811  1.00  7.77              
ATOM   3944  CZ  PHE A 251     126.647  96.632  99.694  1.00  7.77              
ATOM   3945  HZ  PHE A 251     127.253  97.494  99.484  1.00  7.77              
ATOM   3946  CE2 PHE A 251     126.346  95.759  98.650  1.00  7.77              
ATOM   3947  HE2 PHE A 251     126.649  95.977  97.642  1.00  7.77              
ATOM   3948  CD2 PHE A 251     125.759  94.530  98.936  1.00  7.77              
ATOM   3949  HD2 PHE A 251     125.592  93.839  98.139  1.00  7.77              
ATOM   3950  C   PHE A 251     126.937  92.709 102.367  1.00  7.77              
ATOM   3951  O   PHE A 251     126.131  93.026 103.235  1.00  7.77              
ATOM   3952  N   GLN A 252     128.244  92.840 102.518  1.00  8.34              
ATOM   3953  H   GLN A 252     128.857  92.502 101.775  1.00  8.34              
ATOM   3954  CA  GLN A 252     128.824  93.451 103.704  1.00  8.34              
ATOM   3955  HA  GLN A 252     128.509  92.893 104.584  1.00  8.34              
ATOM   3956  CB  GLN A 252     130.362  93.321 103.564  1.00  8.34              
ATOM   3957  HB1 GLN A 252     130.674  93.893 102.688  1.00  8.34              
ATOM   3958  HB2 GLN A 252     130.604  92.277 103.354  1.00  8.34              
ATOM   3959  CG  GLN A 252     131.237  93.774 104.749  1.00  8.34              
ATOM   3960  HG1 GLN A 252     130.885  94.732 105.117  1.00  8.34              
ATOM   3961  HG2 GLN A 252     132.252  93.926 104.383  1.00  8.34              
ATOM   3962  CD  GLN A 252     131.325  92.791 105.917  1.00  8.34              
ATOM   3963  OE1 GLN A 252     131.705  91.632 105.804  1.00  8.34              
ATOM   3964  NE2 GLN A 252     130.989  93.208 107.111  1.00  8.34              
ATOM   3965 1HE2 GLN A 252     130.516  94.110 107.227  1.00  8.34              
ATOM   3966 2HE2 GLN A 252     131.012  92.592 107.896  1.00  8.34              
ATOM   3967  C   GLN A 252     128.302  94.861 103.877  1.00  8.34              
ATOM   3968  O   GLN A 252     127.523  95.172 104.774  1.00  8.34              
ATOM   3969  N   ILE A 253     128.711  95.719 102.959  1.00  8.35              
ATOM   3970  H   ILE A 253     129.244  95.381 102.163  1.00  8.35              
ATOM   3971  CA  ILE A 253     128.677  97.142 103.168  1.00  8.35              
ATOM   3972  HA  ILE A 253     127.658  97.436 103.402  1.00  8.35              
ATOM   3973  CB  ILE A 253     129.604  97.468 104.390  1.00  8.35              
ATOM   3974  HB  ILE A 253     129.802  96.554 104.941  1.00  8.35              
ATOM   3975  CG2 ILE A 253     131.016  97.959 104.013  1.00  8.35              
ATOM   3976 1HG2 ILE A 253     131.633  98.062 104.906  1.00  8.35              
ATOM   3977 2HG2 ILE A 253     131.497  97.215 103.375  1.00  8.35              
ATOM   3978 3HG2 ILE A 253     131.005  98.904 103.478  1.00  8.35              
ATOM   3979  CG1 ILE A 253     128.820  98.298 105.423  1.00  8.35              
ATOM   3980 1HG1 ILE A 253     127.929  97.733 105.700  1.00  8.35              
ATOM   3981 2HG1 ILE A 253     128.487  99.218 104.966  1.00  8.35              
ATOM   3982  CD1 ILE A 253     129.574  98.592 106.728  1.00  8.35              
ATOM   3983  HD1 ILE A 253     128.911  99.106 107.423  1.00  8.35              
ATOM   3984  HD2 ILE A 253     129.904  97.662 107.185  1.00  8.35              
ATOM   3985  HD3 ILE A 253     130.447  99.213 106.548  1.00  8.35              
ATOM   3986  C   ILE A 253     129.108  97.786 101.893  1.00  8.35              
ATOM   3987  O   ILE A 253     129.516  97.170 100.927  1.00  8.35              
ATOM   3988  N   THR A 254     128.936  99.073 101.863  1.00  9.12              
ATOM   3989  H   THR A 254     128.826  99.569 102.733  1.00  9.12              
ATOM   3990  CA  THR A 254     128.841  99.833 100.635  1.00  9.12              
ATOM   3991  HA  THR A 254     129.231  99.267  99.793  1.00  9.12              
ATOM   3992  CB  THR A 254     127.385 100.206 100.444  1.00  9.12              
ATOM   3993  HB  THR A 254     127.218 101.127 100.984  1.00  9.12              
ATOM   3994  CG2 THR A 254     126.983 100.408  99.016  1.00  9.12              
ATOM   3995 1HG2 THR A 254     126.963  99.463  98.490  1.00  9.12              
ATOM   3996 2HG2 THR A 254     126.016 100.905  98.956  1.00  9.12              
ATOM   3997 3HG2 THR A 254     127.731 101.024  98.542  1.00  9.12              
ATOM   3998  OG1 THR A 254     126.513  99.240 100.974  1.00  9.12              
ATOM   3999  HG1 THR A 254     126.734  98.396 100.542  1.00  9.12              
ATOM   4000  C   THR A 254     129.677 101.013 100.897  1.00  9.12              
ATOM   4001  O   THR A 254     129.613 101.470 102.027  1.00  9.12              
ATOM   4002  N   GLU A 255     130.369 101.574  99.919  1.00  9.82              
ATOM   4003  H   GLU A 255     130.432 101.137  99.007  1.00  9.82              
ATOM   4004  CA  GLU A 255     131.254 102.661 100.304  1.00  9.82              
ATOM   4005  HA  GLU A 255     131.027 103.000 101.296  1.00  9.82              
ATOM   4006  CB  GLU A 255     132.676 102.089 100.437  1.00  9.82              
ATOM   4007  HB1 GLU A 255     133.374 102.911 100.599  1.00  9.82              
ATOM   4008  HB2 GLU A 255     132.958 101.580  99.515  1.00  9.82              
ATOM   4009  CG  GLU A 255     132.799 101.124 101.632  1.00  9.82              
ATOM   4010  HG1 GLU A 255     132.159 100.254 101.471  1.00  9.82              
ATOM   4011  HG2 GLU A 255     132.449 101.637 102.528  1.00  9.82              
ATOM   4012  CD  GLU A 255     134.229 100.652 101.838  1.00  9.82              
ATOM   4013  OE1 GLU A 255     134.768 100.874 102.948  1.00  9.82              
ATOM   4014  OE2 GLU A 255     134.766 100.054 100.877  1.00  9.82              
ATOM   4015  C   GLU A 255     131.319 103.952  99.576  1.00  9.82              
ATOM   4016  O   GLU A 255     131.119 105.014 100.158  1.00  9.82              
ATOM   4017  N   ASN A 256     131.608 103.891  98.309  1.00 11.41              
ATOM   4018  H   ASN A 256     131.857 103.014  97.871  1.00 11.41              
ATOM   4019  CA  ASN A 256     131.590 105.071  97.520  1.00 11.41              
ATOM   4020  HA  ASN A 256     130.718 105.681  97.730  1.00 11.41              
ATOM   4021  CB  ASN A 256     132.957 105.808  97.742  1.00 11.41              
ATOM   4022  HB1 ASN A 256     133.412 106.021  96.774  1.00 11.41              
ATOM   4023  HB2 ASN A 256     133.662 105.147  98.248  1.00 11.41              
ATOM   4024  CG  ASN A 256     132.964 107.136  98.478  1.00 11.41              
ATOM   4025  OD1 ASN A 256     133.113 108.191  97.886  1.00 11.41              
ATOM   4026  ND2 ASN A 256     132.857 107.144  99.779  1.00 11.41              
ATOM   4027 1HD2 ASN A 256     132.570 106.297 100.248  1.00 11.41              
ATOM   4028 2HD2 ASN A 256     132.824 108.046 100.226  1.00 11.41              
ATOM   4029  C   ASN A 256     131.643 104.593  96.032  1.00 11.41              
ATOM   4030  O   ASN A 256     132.342 103.617  95.781  1.00 11.41              
ATOM   4031  N   ILE A 257     131.037 105.279  95.047  1.00 12.82              
ATOM   4032  H   ILE A 257     130.227 105.816  95.337  1.00 12.82              
ATOM   4033  CA  ILE A 257     131.748 105.954  93.940  1.00 12.82              
ATOM   4034  HA  ILE A 257     132.661 106.310  94.436  1.00 12.82              
ATOM   4035  CB  ILE A 257     132.362 105.064  92.804  1.00 12.82              
ATOM   4036  HB  ILE A 257     131.723 104.208  92.636  1.00 12.82              
ATOM   4037  CG2 ILE A 257     132.566 105.763  91.443  1.00 12.82              
ATOM   4038 1HG2 ILE A 257     133.072 105.094  90.747  1.00 12.82              
ATOM   4039 2HG2 ILE A 257     131.614 106.013  90.994  1.00 12.82              
ATOM   4040 3HG2 ILE A 257     133.161 106.670  91.561  1.00 12.82              
ATOM   4041  CG1 ILE A 257     133.775 104.535  93.183  1.00 12.82              
ATOM   4042 1HG1 ILE A 257     133.919 104.521  94.258  1.00 12.82              
ATOM   4043 2HG1 ILE A 257     134.546 105.202  92.796  1.00 12.82              
ATOM   4044  CD1 ILE A 257     134.034 103.118  92.654  1.00 12.82              
ATOM   4045  HD1 ILE A 257     135.041 102.807  92.932  1.00 12.82              
ATOM   4046  HD2 ILE A 257     133.318 102.423  93.095  1.00 12.82              
ATOM   4047  HD3 ILE A 257     133.941 103.091  91.569  1.00 12.82              
ATOM   4048  C   ILE A 257     131.134 107.268  93.622  1.00 12.82              
ATOM   4049  O   ILE A 257     131.448 108.232  94.315  1.00 12.82              
ATOM   4050  N   PHE A 258     130.277 107.315  92.627  1.00 13.48              
ATOM   4051  H   PHE A 258     130.071 106.476  92.098  1.00 13.48              
ATOM   4052  CA  PHE A 258     129.830 108.591  92.169  1.00 13.48              
ATOM   4053  HA  PHE A 258     129.594 109.193  93.049  1.00 13.48              
ATOM   4054  CB  PHE A 258     130.961 109.323  91.384  1.00 13.48              
ATOM   4055  HB1 PHE A 258     130.516 109.931  90.593  1.00 13.48              
ATOM   4056  HB2 PHE A 258     131.593 108.600  90.870  1.00 13.48              
ATOM   4057  CG  PHE A 258     131.840 110.272  92.188  1.00 13.48              
ATOM   4058  CD1 PHE A 258     131.366 111.551  92.540  1.00 13.48              
ATOM   4059  HD1 PHE A 258     130.383 111.866  92.233  1.00 13.48              
ATOM   4060  CE1 PHE A 258     132.172 112.432  93.283  1.00 13.48              
ATOM   4061  HE1 PHE A 258     131.802 113.413  93.546  1.00 13.48              
ATOM   4062  CZ  PHE A 258     133.461 112.038  93.677  1.00 13.48              
ATOM   4063  HZ  PHE A 258     134.081 112.710  94.254  1.00 13.48              
ATOM   4064  CE2 PHE A 258     133.947 110.770  93.316  1.00 13.48              
ATOM   4065  HE2 PHE A 258     134.936 110.463  93.622  1.00 13.48              
ATOM   4066  CD2 PHE A 258     133.144 109.894  92.563  1.00 13.48              
ATOM   4067  HD2 PHE A 258     133.519 108.918  92.299  1.00 13.48              
ATOM   4068  C   PHE A 258     128.651 108.561  91.309  1.00 13.48              
ATOM   4069  O   PHE A 258     128.744 107.932  90.267  1.00 13.48              
ATOM   4070  N   PRO A 259     127.647 109.333  91.727  1.00 14.66              
ATOM   4071  CD  PRO A 259     127.866 110.757  91.993  1.00 14.66              
ATOM   4072  HD1 PRO A 259     128.522 111.186  91.236  1.00 14.66              
ATOM   4073  HD2 PRO A 259     128.303 110.890  92.977  1.00 14.66              
ATOM   4074  CG  PRO A 259     126.517 111.460  91.934  1.00 14.66              
ATOM   4075  HG1 PRO A 259     126.377 111.944  90.969  1.00 14.66              
ATOM   4076  HG2 PRO A 259     126.403 112.191  92.730  1.00 14.66              
ATOM   4077  CB  PRO A 259     125.566 110.285  92.110  1.00 14.66              
ATOM   4078  HB1 PRO A 259     124.588 110.481  91.696  1.00 14.66              
ATOM   4079  HB2 PRO A 259     125.489 110.164  93.174  1.00 14.66              
ATOM   4080  CA  PRO A 259     126.253 109.031  91.527  1.00 14.66              
ATOM   4081  HA  PRO A 259     125.923 108.151  92.049  1.00 14.66              
ATOM   4082  C   PRO A 259     126.176 108.862  90.046  1.00 14.66              
ATOM   4083  O   PRO A 259     126.268 107.744  89.538  1.00 14.66              
ATOM   4084  N   ASN A 260     126.072 109.986  89.364  1.00 16.13              
ATOM   4085  H   ASN A 260     126.059 110.844  89.889  1.00 16.13              
ATOM   4086  CA  ASN A 260     125.520 110.056  88.064  1.00 16.13              
ATOM   4087  HA  ASN A 260     125.053 111.040  87.982  1.00 16.13              
ATOM   4088  CB  ASN A 260     126.625 110.000  86.996  1.00 16.13              
ATOM   4089  HB1 ASN A 260     126.173 109.845  86.017  1.00 16.13              
ATOM   4090  HB2 ASN A 260     127.307 109.173  87.199  1.00 16.13              
ATOM   4091  CG  ASN A 260     127.405 111.305  86.938  1.00 16.13              
ATOM   4092  OD1 ASN A 260     128.579 111.372  87.266  1.00 16.13              
ATOM   4093  ND2 ASN A 260     126.776 112.399  86.566  1.00 16.13              
ATOM   4094 1HD2 ASN A 260     125.772 112.419  86.371  1.00 16.13              
ATOM   4095 2HD2 ASN A 260     127.310 113.242  86.524  1.00 16.13              
ATOM   4096  C   ASN A 260     124.308 109.078  87.817  1.00 16.13              
ATOM   4097  O   ASN A 260     123.737 109.100  86.735  1.00 16.13              
ATOM   4098  N   LEU A 261     123.817 108.252  88.787  1.00 16.45              
ATOM   4099  H   LEU A 261     124.559 107.804  89.301  1.00 16.45              
ATOM   4100  CA  LEU A 261     122.613 108.446  89.612  1.00 16.45              
ATOM   4101  HA  LEU A 261     121.835 107.881  89.109  1.00 16.45              
ATOM   4102  CB  LEU A 261     122.856 107.840  91.003  1.00 16.45              
ATOM   4103  HB1 LEU A 261     121.938 107.917  91.525  1.00 16.45              
ATOM   4104  HB2 LEU A 261     123.625 108.367  91.558  1.00 16.45              
ATOM   4105  CG  LEU A 261     123.058 106.335  91.029  1.00 16.45              
ATOM   4106  HG  LEU A 261     122.394 105.947  90.282  1.00 16.45              
ATOM   4107  CD1 LEU A 261     124.468 105.860  90.721  1.00 16.45              
ATOM   4108 1HD1 LEU A 261     124.636 104.859  91.101  1.00 16.45              
ATOM   4109 2HD1 LEU A 261     124.676 105.916  89.662  1.00 16.45              
ATOM   4110 3HD1 LEU A 261     125.151 106.510  91.221  1.00 16.45              
ATOM   4111  CD2 LEU A 261     122.602 105.761  92.366  1.00 16.45              
ATOM   4112 1HD2 LEU A 261     123.092 104.816  92.569  1.00 16.45              
ATOM   4113 2HD2 LEU A 261     122.851 106.460  93.152  1.00 16.45              
ATOM   4114 3HD2 LEU A 261     121.534 105.593  92.335  1.00 16.45              
ATOM   4115  C   LEU A 261     122.324 109.936  89.396  1.00 16.45              
ATOM   4116  O   LEU A 261     122.912 110.779  90.064  1.00 16.45              
ATOM   4117  N   ASP A 262     121.578 110.243  88.320  1.00 18.82              
ATOM   4118  H   ASP A 262     121.369 109.508  87.660  1.00 18.82              
ATOM   4119  CA  ASP A 262     121.521 111.609  87.788  1.00 18.82              
ATOM   4120  HA  ASP A 262     122.211 112.265  88.336  1.00 18.82              
ATOM   4121  CB  ASP A 262     121.948 111.724  86.309  1.00 18.82              
ATOM   4122  HB1 ASP A 262     121.103 111.655  85.625  1.00 18.82              
ATOM   4123  HB2 ASP A 262     122.583 110.906  86.030  1.00 18.82              
ATOM   4124  CG  ASP A 262     122.725 113.000  86.003  1.00 18.82              
ATOM   4125  OD1 ASP A 262     123.951 112.994  86.277  1.00 18.82              
ATOM   4126  OD2 ASP A 262     122.097 113.944  85.470  1.00 18.82              
ATOM   4127  C   ASP A 262     120.162 112.377  87.930  1.00 18.82              
ATOM   4128  O   ASP A 262     120.024 113.319  88.724  1.00 18.82              
ATOM   4129  N   TYR A 263     119.139 111.879  87.246  1.00 20.40              
ATOM   4130  H   TYR A 263     119.488 111.402  86.429  1.00 20.40              
ATOM   4131  CA  TYR A 263     117.831 111.448  87.801  1.00 20.40              
ATOM   4132  HA  TYR A 263     117.781 111.666  88.867  1.00 20.40              
ATOM   4133  CB  TYR A 263     116.709 112.223  87.065  1.00 20.40              
ATOM   4134  HB1 TYR A 263     115.786 111.683  87.254  1.00 20.40              
ATOM   4135  HB2 TYR A 263     116.874 112.176  85.987  1.00 20.40              
ATOM   4136  CG  TYR A 263     116.504 113.682  87.450  1.00 20.40              
ATOM   4137  CD1 TYR A 263     115.296 114.095  88.050  1.00 20.40              
ATOM   4138  HD1 TYR A 263     114.515 113.374  88.256  1.00 20.40              
ATOM   4139  CE1 TYR A 263     115.092 115.451  88.381  1.00 20.40              
ATOM   4140  HE1 TYR A 263     114.170 115.770  88.842  1.00 20.40              
ATOM   4141  CZ  TYR A 263     116.098 116.400  88.109  1.00 20.40              
ATOM   4142  OH  TYR A 263     115.908 117.710  88.419  1.00 20.40              
ATOM   4143  HH  TYR A 263     116.688 118.222  88.201  1.00 20.40              
ATOM   4144  CE2 TYR A 263     117.307 115.994  87.502  1.00 20.40              
ATOM   4145  HE2 TYR A 263     118.092 116.704  87.297  1.00 20.40              
ATOM   4146  CD2 TYR A 263     117.498 114.640  87.166  1.00 20.40              
ATOM   4147  HD2 TYR A 263     118.428 114.341  86.704  1.00 20.40              
ATOM   4148  C   TYR A 263     117.919 109.982  87.485  1.00 20.40              
ATOM   4149  O   TYR A 263     117.166 109.553  86.627  1.00 20.40              
ATOM   4150  N   LEU A 264     118.825 109.224  88.148  1.00 20.87              
ATOM   4151  H   LEU A 264     119.570 109.749  88.582  1.00 20.87              
ATOM   4152  CA  LEU A 264     118.450 108.119  89.064  1.00 20.87              
ATOM   4153  HA  LEU A 264     118.558 107.168  88.583  1.00 20.87              
ATOM   4154  CB  LEU A 264     119.469 108.268  90.271  1.00 20.87              
ATOM   4155  HB1 LEU A 264     120.367 107.867  89.866  1.00 20.87              
ATOM   4156  HB2 LEU A 264     119.213 107.516  91.005  1.00 20.87              
ATOM   4157  CG  LEU A 264     119.766 109.627  91.082  1.00 20.87              
ATOM   4158  HG  LEU A 264     118.883 109.653  91.598  1.00 20.87              
ATOM   4159  CD1 LEU A 264     120.748 109.758  92.267  1.00 20.87              
ATOM   4160 1HD1 LEU A 264     120.980 108.793  92.696  1.00 20.87              
ATOM   4161 2HD1 LEU A 264     121.677 110.235  91.983  1.00 20.87              
ATOM   4162 3HD1 LEU A 264     120.328 110.377  93.056  1.00 20.87              
ATOM   4163  CD2 LEU A 264     119.680 111.076  90.652  1.00 20.87              
ATOM   4164 1HD2 LEU A 264     119.531 111.726  91.503  1.00 20.87              
ATOM   4165 2HD2 LEU A 264     120.596 111.470  90.259  1.00 20.87              
ATOM   4166 3HD2 LEU A 264     118.824 111.234  90.032  1.00 20.87              
ATOM   4167  C   LEU A 264     117.031 108.497  89.333  1.00 20.87              
ATOM   4168  O   LEU A 264     116.813 109.556  89.896  1.00 20.87              
ATOM   4169  N   ASP A 265     116.081 107.978  88.598  1.00 23.12              
ATOM   4170  H   ASP A 265     116.322 107.351  87.844  1.00 23.12              
ATOM   4171  CA  ASP A 265     114.894 108.827  88.398  1.00 23.12              
ATOM   4172  HA  ASP A 265     115.160 109.851  88.223  1.00 23.12              
ATOM   4173  CB  ASP A 265     114.291 108.328  87.043  1.00 23.12              
ATOM   4174  HB1 ASP A 265     114.411 107.247  86.954  1.00 23.12              
ATOM   4175  HB2 ASP A 265     114.901 108.738  86.242  1.00 23.12              
ATOM   4176  CG  ASP A 265     112.837 108.676  86.676  1.00 23.12              
ATOM   4177  OD1 ASP A 265     112.017 107.725  86.620  1.00 23.12              
ATOM   4178  OD2 ASP A 265     112.591 109.846  86.312  1.00 23.12              
ATOM   4179  C   ASP A 265     113.963 108.813  89.606  1.00 23.12              
ATOM   4180  O   ASP A 265     112.800 109.146  89.602  1.00 23.12              
ATOM   4181  N   LEU A 266     114.561 108.239  90.655  1.00 22.87              
ATOM   4182  H   LEU A 266     115.559 108.167  90.577  1.00 22.87              
ATOM   4183  CA  LEU A 266     114.030 107.306  91.559  1.00 22.87              
ATOM   4184  HA  LEU A 266     112.979 107.465  91.304  1.00 22.87              
ATOM   4185  CB  LEU A 266     113.854 105.981  90.671  1.00 22.87              
ATOM   4186  HB1 LEU A 266     113.634 105.098  91.172  1.00 22.87              
ATOM   4187  HB2 LEU A 266     114.858 105.803  90.297  1.00 22.87              
ATOM   4188  CG  LEU A 266     112.991 105.879  89.367  1.00 22.87              
ATOM   4189  HG  LEU A 266     113.392 106.569  88.656  1.00 22.87              
ATOM   4190  CD1 LEU A 266     113.242 104.496  88.763  1.00 22.87              
ATOM   4191 1HD1 LEU A 266     114.244 104.477  88.339  1.00 22.87              
ATOM   4192 2HD1 LEU A 266     113.134 103.719  89.515  1.00 22.87              
ATOM   4193 3HD1 LEU A 266     112.533 104.318  87.962  1.00 22.87              
ATOM   4194  CD2 LEU A 266     111.470 106.083  89.342  1.00 22.87              
ATOM   4195 1HD2 LEU A 266     110.935 105.274  89.826  1.00 22.87              
ATOM   4196 2HD2 LEU A 266     111.208 107.043  89.786  1.00 22.87              
ATOM   4197 3HD2 LEU A 266     111.130 106.134  88.309  1.00 22.87              
ATOM   4198  C   LEU A 266     113.529 108.046  92.835  1.00 22.87              
ATOM   4199  O   LEU A 266     113.074 109.172  92.736  1.00 22.87              
ATOM   4200  N   SER A 267     113.784 107.576  94.029  1.00 22.02              
ATOM   4201  H   SER A 267     113.548 106.618  94.232  1.00 22.02              
ATOM   4202  CA  SER A 267     114.587 108.257  95.038  1.00 22.02              
ATOM   4203  HA  SER A 267     115.555 108.550  94.609  1.00 22.02              
ATOM   4204  CB  SER A 267     113.929 109.512  95.532  1.00 22.02              
ATOM   4205  HB1 SER A 267     114.308 109.840  96.489  1.00 22.02              
ATOM   4206  HB2 SER A 267     112.897 109.266  95.521  1.00 22.02              
ATOM   4207  OG  SER A 267     113.960 110.674  94.755  1.00 22.02              
ATOM   4208  HG  SER A 267     113.493 110.483  93.923  1.00 22.02              
ATOM   4209  C   SER A 267     114.895 107.127  95.942  1.00 22.02              
ATOM   4210  O   SER A 267     113.969 106.521  96.465  1.00 22.02              
ATOM   4211  N   HIS A 268     116.174 106.808  96.063  1.00 22.03              
ATOM   4212  H   HIS A 268     116.819 107.379  95.551  1.00 22.03              
ATOM   4213  CA  HIS A 268     116.581 105.956  97.131  1.00 22.03              
ATOM   4214  HA  HIS A 268     115.719 106.138  97.764  1.00 22.03              
ATOM   4215  CB  HIS A 268     116.226 104.484  96.979  1.00 22.03              
ATOM   4216  HB1 HIS A 268     116.961 103.957  97.562  1.00 22.03              
ATOM   4217  HB2 HIS A 268     116.251 104.189  95.936  1.00 22.03              
ATOM   4218  CG  HIS A 268     114.936 104.048  97.607  1.00 22.03              
ATOM   4219  ND1 HIS A 268     114.791 103.863  98.963  1.00 22.03              
ATOM   4220  CE1 HIS A 268     113.520 103.562  99.174  1.00 22.03              
ATOM   4221  HE1 HIS A 268     113.121 103.352 100.150  1.00 22.03              
ATOM   4222  NE2 HIS A 268     112.863 103.506  98.009  1.00 22.03              
ATOM   4223  HE2 HIS A 268     111.896 103.245  97.886  1.00 22.03              
ATOM   4224  CD2 HIS A 268     113.735 103.826  97.010  1.00 22.03              
ATOM   4225  HD2 HIS A 268     113.492 103.985  95.979  1.00 22.03              
ATOM   4226  C   HIS A 268     117.354 106.526  98.285  1.00 22.03              
ATOM   4227  O   HIS A 268     117.494 105.807  99.242  1.00 22.03              
ATOM   4228  N   CYS A 269     117.741 107.801  98.290  1.00 20.59              
ATOM   4229  H   CYS A 269     117.301 108.437  97.646  1.00 20.59              
ATOM   4230  CA  CYS A 269     119.067 108.223  98.706  1.00 20.59              
ATOM   4231  HA  CYS A 269     119.553 108.377  97.771  1.00 20.59              
ATOM   4232  CB  CYS A 269     119.254 109.672  99.220  1.00 20.59              
ATOM   4233  HB1 CYS A 269     119.194 109.611 100.284  1.00 20.59              
ATOM   4234  HB2 CYS A 269     118.477 110.299  98.793  1.00 20.59              
ATOM   4235  SG  CYS A 269     120.896 110.368  98.865  1.00 20.59              
ATOM   4236  HG  CYS A 269     121.649 109.324  99.278  1.00 20.59              
ATOM   4237  C   CYS A 269     120.020 107.201  99.187  1.00 20.59              
ATOM   4238  O   CYS A 269     120.757 107.616 100.045  1.00 20.59              
ATOM   4239  N   GLY A 270     120.002 105.975  98.663  1.00 20.52              
ATOM   4240  H   GLY A 270     119.354 105.861  97.906  1.00 20.52              
ATOM   4241  CA  GLY A 270     120.480 104.659  99.101  1.00 20.52              
ATOM   4242  HA1 GLY A 270     120.290 103.940  98.321  1.00 20.52              
ATOM   4243  HA2 GLY A 270     119.941 104.225  99.972  1.00 20.52              
ATOM   4244  C   GLY A 270     122.007 104.775  99.190  1.00 20.52              
ATOM   4245  O   GLY A 270     122.750 103.774  99.001  1.00 20.52              
ATOM   4246  N   ARG A 271     122.606 105.965  99.263  1.00 19.67              
ATOM   4247  H   ARG A 271     122.027 106.703  98.875  1.00 19.67              
ATOM   4248  CA  ARG A 271     123.414 106.372 100.364  1.00 19.67              
ATOM   4249  HA  ARG A 271     123.092 105.695 101.038  1.00 19.67              
ATOM   4250  CB  ARG A 271     124.815 105.922 100.282  1.00 19.67              
ATOM   4251  HB1 ARG A 271     125.374 106.800  99.995  1.00 19.67              
ATOM   4252  HB2 ARG A 271     124.886 105.160  99.525  1.00 19.67              
ATOM   4253  CG  ARG A 271     125.158 105.263 101.625  1.00 19.67              
ATOM   4254  HG1 ARG A 271     124.589 105.695 102.421  1.00 19.67              
ATOM   4255  HG2 ARG A 271     126.143 105.407 101.958  1.00 19.67              
ATOM   4256  CD  ARG A 271     124.854 103.817 101.523  1.00 19.67              
ATOM   4257  HD1 ARG A 271     125.336 103.400 100.647  1.00 19.67              
ATOM   4258  HD2 ARG A 271     123.813 103.775 101.306  1.00 19.67              
ATOM   4259  NE  ARG A 271     125.181 103.067 102.725  1.00 19.67              
ATOM   4260  HE  ARG A 271     125.083 103.481 103.655  1.00 19.67              
ATOM   4261  CZ  ARG A 271     125.389 101.790 102.585  1.00 19.67              
ATOM   4262  NH1 ARG A 271     124.796 101.153 101.632  1.00 19.67              
ATOM   4263 1HH1 ARG A 271     124.086 101.630 101.077  1.00 19.67              
ATOM   4264 2HH1 ARG A 271     125.077 100.209 101.401  1.00 19.67              
ATOM   4265  NH2 ARG A 271     126.162 101.113 103.370  1.00 19.67              
ATOM   4266 1HH2 ARG A 271     126.575 101.537 104.181  1.00 19.67              
ATOM   4267 2HH2 ARG A 271     126.221 100.113 103.233  1.00 19.67              
ATOM   4268  C   ARG A 271     123.074 107.627 101.174  1.00 19.67              
ATOM   4269  O   ARG A 271     123.143 108.728 100.657  1.00 19.67              
ATOM   4270  N   ASN A 272     122.744 107.409 102.471  1.00 18.03              
ATOM   4271  H   ASN A 272     122.546 106.460 102.729  1.00 18.03              
ATOM   4272  CA  ASN A 272     122.446 108.466 103.398  1.00 18.03              
ATOM   4273  HA  ASN A 272     121.571 108.937 103.020  1.00 18.03              
ATOM   4274  CB  ASN A 272     122.188 108.101 104.883  1.00 18.03              
ATOM   4275  HB1 ASN A 272     123.066 107.571 105.177  1.00 18.03              
ATOM   4276  HB2 ASN A 272     121.309 107.493 104.967  1.00 18.03              
ATOM   4277  CG  ASN A 272     122.094 109.189 105.960  1.00 18.03              
ATOM   4278  OD1 ASN A 272     123.058 109.497 106.646  1.00 18.03              
ATOM   4279  ND2 ASN A 272     120.921 109.687 106.280  1.00 18.03              
ATOM   4280 1HD2 ASN A 272     120.087 109.406 105.798  1.00 18.03              
ATOM   4281 2HD2 ASN A 272     120.906 110.255 107.114  1.00 18.03              
ATOM   4282  C   ASN A 272     123.634 109.479 103.371  1.00 18.03              
ATOM   4283  O   ASN A 272     123.384 110.626 103.731  1.00 18.03              
ATOM   4284  N   CYS A 273     124.942 109.261 103.001  1.00 16.38              
ATOM   4285  H   CYS A 273     125.428 110.112 103.228  1.00 16.38              
ATOM   4286  CA  CYS A 273     125.863 108.293 102.286  1.00 16.38              
ATOM   4287  HA  CYS A 273     125.287 107.526 101.924  1.00 16.38              
ATOM   4288  CB  CYS A 273     126.446 109.192 101.164  1.00 16.38              
ATOM   4289  HB1 CYS A 273     126.718 108.586 100.311  1.00 16.38              
ATOM   4290  HB2 CYS A 273     127.351 109.670 101.539  1.00 16.38              
ATOM   4291  SG  CYS A 273     125.425 110.572 100.515  1.00 16.38              
ATOM   4292  HG  CYS A 273     124.321 109.857 100.243  1.00 16.38              
ATOM   4293  C   CYS A 273     126.751 107.907 103.428  1.00 16.38              
ATOM   4294  O   CYS A 273     127.492 108.761 103.892  1.00 16.38              
ATOM   4295  N   THR A 274     126.600 106.693 103.978  1.00 15.25              
ATOM   4296  H   THR A 274     125.728 106.212 103.811  1.00 15.25              
ATOM   4297  CA  THR A 274     127.172 106.526 105.306  1.00 15.25              
ATOM   4298  HA  THR A 274     128.128 107.052 105.289  1.00 15.25              
ATOM   4299  CB  THR A 274     126.358 107.224 106.420  1.00 15.25              
ATOM   4300  HB  THR A 274     125.975 106.470 107.103  1.00 15.25              
ATOM   4301  CG2 THR A 274     127.176 108.219 107.239  1.00 15.25              
ATOM   4302 1HG2 THR A 274     126.547 108.668 108.006  1.00 15.25              
ATOM   4303 2HG2 THR A 274     128.006 107.705 107.724  1.00 15.25              
ATOM   4304 3HG2 THR A 274     127.570 109.002 106.590  1.00 15.25              
ATOM   4305  OG1 THR A 274     125.282 107.942 105.882  1.00 15.25              
ATOM   4306  HG1 THR A 274     124.958 108.602 106.512  1.00 15.25              
ATOM   4307  C   THR A 274     127.626 105.129 105.843  1.00 15.25              
ATOM   4308  O   THR A 274     128.346 105.121 106.836  1.00 15.25              
ATOM   4309  N   MET A 275     127.437 103.953 105.184  1.00 14.83              
ATOM   4310  H   MET A 275     126.636 103.939 104.582  1.00 14.83              
ATOM   4311  CA  MET A 275     128.706 103.269 104.743  1.00 14.83              
ATOM   4312  HA  MET A 275     129.490 103.717 105.354  1.00 14.83              
ATOM   4313  CB  MET A 275     128.986 101.778 104.941  1.00 14.83              
ATOM   4314  HB1 MET A 275     128.505 101.201 104.166  1.00 14.83              
ATOM   4315  HB2 MET A 275     128.683 101.422 105.902  1.00 14.83              
ATOM   4316  CG  MET A 275     130.502 101.529 104.903  1.00 14.83              
ATOM   4317  HG1 MET A 275     130.939 102.015 104.036  1.00 14.83              
ATOM   4318  HG2 MET A 275     130.668 100.466 104.792  1.00 14.83              
ATOM   4319  SD  MET A 275     131.420 102.062 106.370  1.00 14.83              
ATOM   4320  CE  MET A 275     133.091 101.656 105.787  1.00 14.83              
ATOM   4321  HE1 MET A 275     133.317 102.228 104.885  1.00 14.83              
ATOM   4322  HE2 MET A 275     133.820 101.903 106.558  1.00 14.83              
ATOM   4323  HE3 MET A 275     133.159 100.592 105.554  1.00 14.83              
ATOM   4324  C   MET A 275     129.044 103.750 103.386  1.00 14.83              
ATOM   4325  O   MET A 275     130.160 104.210 103.177  1.00 14.83              
ATOM   4326  N   LEU A 276     128.033 103.763 102.515  1.00 16.54              
ATOM   4327  H   LEU A 276     127.165 103.334 102.763  1.00 16.54              
ATOM   4328  CA  LEU A 276     128.179 104.348 101.219  1.00 16.54              
ATOM   4329  HA  LEU A 276     129.193 104.144 101.077  1.00 16.54              
ATOM   4330  CB  LEU A 276     127.720 103.581 100.018  1.00 16.54              
ATOM   4331  HB1 LEU A 276     126.672 103.371 100.013  1.00 16.54              
ATOM   4332  HB2 LEU A 276     128.173 102.629 100.038  1.00 16.54              
ATOM   4333  CG  LEU A 276     128.206 104.254  98.748  1.00 16.54              
ATOM   4334  HG  LEU A 276     128.940 105.038  98.883  1.00 16.54              
ATOM   4335  CD1 LEU A 276     128.710 103.320  97.712  1.00 16.54              
ATOM   4336 1HD1 LEU A 276     129.444 102.616  98.038  1.00 16.54              
ATOM   4337 2HD1 LEU A 276     127.887 102.767  97.307  1.00 16.54              
ATOM   4338 3HD1 LEU A 276     129.144 103.927  96.926  1.00 16.54              
ATOM   4339  CD2 LEU A 276     126.988 104.780  98.105  1.00 16.54              
ATOM   4340 1HD2 LEU A 276     127.245 105.060  97.106  1.00 16.54              
ATOM   4341 2HD2 LEU A 276     126.235 103.998  98.116  1.00 16.54              
ATOM   4342 3HD2 LEU A 276     126.626 105.665  98.570  1.00 16.54              
ATOM   4343  C   LEU A 276     128.296 105.844 101.124  1.00 16.54              
ATOM   4344  O   LEU A 276     127.583 106.519 100.426  1.00 16.54              
ATOM   4345  N   TRP A 277     129.219 106.349 101.840  1.00 19.16              
ATOM   4346  H   TRP A 277     129.892 105.756 102.323  1.00 19.16              
ATOM   4347  CA  TRP A 277     129.422 107.740 101.894  1.00 19.16              
ATOM   4348  HA  TRP A 277     128.562 108.291 102.000  1.00 19.16              
ATOM   4349  CB  TRP A 277     130.367 107.897 103.130  1.00 19.16              
ATOM   4350  HB1 TRP A 277     131.405 107.719 102.844  1.00 19.16              
ATOM   4351  HB2 TRP A 277     130.129 107.117 103.858  1.00 19.16              
ATOM   4352  CG  TRP A 277     130.340 109.153 103.958  1.00 19.16              
ATOM   4353  CD1 TRP A 277     130.055 110.412 103.547  1.00 19.16              
ATOM   4354  HD1 TRP A 277     129.806 110.689 102.530  1.00 19.16              
ATOM   4355  NE1 TRP A 277     130.060 111.267 104.634  1.00 19.16              
ATOM   4356  HE1 TRP A 277     129.812 112.243 104.574  1.00 19.16              
ATOM   4357  CE2 TRP A 277     130.339 110.599 105.806  1.00 19.16              
ATOM   4358  CZ2 TRP A 277     130.426 111.005 107.148  1.00 19.16              
ATOM   4359  HZ2 TRP A 277     130.250 112.035 107.415  1.00 19.16              
ATOM   4360  CH2 TRP A 277     130.736 110.052 108.134  1.00 19.16              
ATOM   4361  HH2 TRP A 277     130.803 110.345 109.173  1.00 19.16              
ATOM   4362  CZ3 TRP A 277     130.950 108.712 107.768  1.00 19.16              
ATOM   4363  HZ3 TRP A 277     131.184 107.973 108.522  1.00 19.16              
ATOM   4364  CE3 TRP A 277     130.846 108.313 106.419  1.00 19.16              
ATOM   4365  HE3 TRP A 277     130.995 107.276 106.156  1.00 19.16              
ATOM   4366  CD2 TRP A 277     130.541 109.246 105.402  1.00 19.16              
ATOM   4367  C   TRP A 277     130.090 108.340 100.657  1.00 19.16              
ATOM   4368  O   TRP A 277     130.901 109.275 100.771  1.00 19.16              
ATOM   4369  N   ASN A 278     129.765 107.873  99.465  1.00 21.03              
ATOM   4370  H   ASN A 278     129.097 107.124  99.445  1.00 21.03              
ATOM   4371  CA  ASN A 278     129.906 108.734  98.334  1.00 21.03              
ATOM   4372  HA  ASN A 278     130.910 109.160  98.408  1.00 21.03              
ATOM   4373  CB  ASN A 278     129.931 108.056  96.963  1.00 21.03              
ATOM   4374  HB1 ASN A 278     130.826 107.474  96.840  1.00 21.03              
ATOM   4375  HB2 ASN A 278     129.985 108.793  96.169  1.00 21.03              
ATOM   4376  CG  ASN A 278     128.715 107.259  96.702  1.00 21.03              
ATOM   4377  OD1 ASN A 278     128.729 106.337  95.914  1.00 21.03              
ATOM   4378  ND2 ASN A 278     127.666 107.536  97.416  1.00 21.03              
ATOM   4379 1HD2 ASN A 278     127.651 108.310  98.060  1.00 21.03              
ATOM   4380 2HD2 ASN A 278     126.840 106.986  97.254  1.00 21.03              
ATOM   4381  C   ASN A 278     129.045 109.998  98.310  1.00 21.03              
ATOM   4382  O   ASN A 278     128.107 110.124  99.071  1.00 21.03              
ATOM   4383  N   ILE A 279     129.240 110.833  97.295  1.00 22.83              
ATOM   4384  H   ILE A 279     130.048 110.691  96.710  1.00 22.83              
ATOM   4385  CA  ILE A 279     128.075 111.409  96.629  1.00 22.83              
ATOM   4386  HA  ILE A 279     127.471 111.905  97.394  1.00 22.83              
ATOM   4387  CB  ILE A 279     128.486 112.507  95.618  1.00 22.83              
ATOM   4388  HB  ILE A 279     128.835 112.026  94.708  1.00 22.83              
ATOM   4389  CG2 ILE A 279     127.257 113.369  95.283  1.00 22.83              
ATOM   4390 1HG2 ILE A 279     126.464 112.751  94.872  1.00 22.83              
ATOM   4391 2HG2 ILE A 279     126.867 113.848  96.182  1.00 22.83              
ATOM   4392 3HG2 ILE A 279     127.515 114.135  94.552  1.00 22.83              
ATOM   4393  CG1 ILE A 279     129.639 113.429  96.091  1.00 22.83              
ATOM   4394 1HG1 ILE A 279     129.833 114.169  95.312  1.00 22.83              
ATOM   4395 2HG1 ILE A 279     130.550 112.837  96.188  1.00 22.83              
ATOM   4396  CD1 ILE A 279     129.411 114.174  97.413  1.00 22.83              
ATOM   4397  HD1 ILE A 279     130.307 114.743  97.662  1.00 22.83              
ATOM   4398  HD2 ILE A 279     128.577 114.870  97.322  1.00 22.83              
ATOM   4399  HD3 ILE A 279     129.212 113.471  98.221  1.00 22.83              
ATOM   4400  C   ILE A 279     127.267 110.297  96.052  1.00 22.83              
ATOM   4401  O   ILE A 279     127.612 109.767  95.006  1.00 22.83              
ATOM   4402  N   THR A 280     126.252 109.965  96.831  1.00 22.13              
ATOM   4403  H   THR A 280     126.166 110.449  97.716  1.00 22.13              
ATOM   4404  CA  THR A 280     125.045 109.332  96.323  1.00 22.13              
ATOM   4405  HA  THR A 280     124.475 109.179  97.254  1.00 22.13              
ATOM   4406  CB  THR A 280     124.327 110.543  95.599  1.00 22.13              
ATOM   4407  HB  THR A 280     125.108 111.099  95.087  1.00 22.13              
ATOM   4408  CG2 THR A 280     123.233 110.404  94.564  1.00 22.13              
ATOM   4409 1HG2 THR A 280     123.062 111.365  94.085  1.00 22.13              
ATOM   4410 2HG2 THR A 280     123.466 109.664  93.807  1.00 22.13              
ATOM   4411 3HG2 THR A 280     122.340 110.090  95.065  1.00 22.13              
ATOM   4412  OG1 THR A 280     123.784 111.359  96.602  1.00 22.13              
ATOM   4413  HG1 THR A 280     123.208 110.811  97.151  1.00 22.13              
ATOM   4414  C   THR A 280     125.276 108.059  95.609  1.00 22.13              
ATOM   4415  O   THR A 280     125.491 108.206  94.420  1.00 22.13              
ATOM   4416  N   ASP A 281     125.310 106.754  96.114  1.00 20.42              
ATOM   4417  H   ASP A 281     125.814 106.163  95.456  1.00 20.42              
ATOM   4418  CA  ASP A 281     124.386 105.794  96.876  1.00 20.42              
ATOM   4419  HA  ASP A 281     124.479 105.906  97.914  1.00 20.42              
ATOM   4420  CB  ASP A 281     123.034 105.890  96.326  1.00 20.42              
ATOM   4421  HB1 ASP A 281     122.343 105.308  96.892  1.00 20.42              
ATOM   4422  HB2 ASP A 281     123.020 105.504  95.301  1.00 20.42              
ATOM   4423  CG  ASP A 281     122.716 107.303  96.296  1.00 20.42              
ATOM   4424  OD1 ASP A 281     122.691 107.711  95.125  1.00 20.42              
ATOM   4425  OD2 ASP A 281     122.606 107.921  97.374  1.00 20.42              
ATOM   4426  C   ASP A 281     124.769 104.375  96.325  1.00 20.42              
ATOM   4427  O   ASP A 281     125.775 104.236  95.645  1.00 20.42              
ATOM   4428  N   LYS A 282     123.931 103.322  96.349  1.00 18.20              
ATOM   4429  H   LYS A 282     123.205 103.337  97.056  1.00 18.20              
ATOM   4430  CA  LYS A 282     123.671 102.745  95.015  1.00 18.20              
ATOM   4431  HA  LYS A 282     124.144 103.330  94.217  1.00 18.20              
ATOM   4432  CB  LYS A 282     124.204 101.325  94.810  1.00 18.20              
ATOM   4433  HB1 LYS A 282     124.253 100.966  95.818  1.00 18.20              
ATOM   4434  HB2 LYS A 282     125.198 101.420  94.367  1.00 18.20              
ATOM   4435  CG  LYS A 282     123.397 100.302  94.005  1.00 18.20              
ATOM   4436  HG1 LYS A 282     122.340 100.352  94.217  1.00 18.20              
ATOM   4437  HG2 LYS A 282     123.674  99.324  94.341  1.00 18.20              
ATOM   4438  CD  LYS A 282     123.634 100.314  92.500  1.00 18.20              
ATOM   4439  HD1 LYS A 282     124.597  99.851  92.332  1.00 18.20              
ATOM   4440  HD2 LYS A 282     123.647 101.333  92.115  1.00 18.20              
ATOM   4441  CE  LYS A 282     122.545  99.487  91.831  1.00 18.20              
ATOM   4442  HE1 LYS A 282     121.598 100.022  91.910  1.00 18.20              
ATOM   4443  HE2 LYS A 282     122.441  98.528  92.346  1.00 18.20              
ATOM   4444  NZ  LYS A 282     122.880  99.254  90.416  1.00 18.20              
ATOM   4445  HZ1 LYS A 282     122.158  98.762  89.893  1.00 18.20              
ATOM   4446  HZ2 LYS A 282     123.052 100.106  89.896  1.00 18.20              
ATOM   4447  HZ3 LYS A 282     123.707  98.688  90.285  1.00 18.20              
ATOM   4448  C   LYS A 282     122.269 102.784  94.563  1.00 18.20              
ATOM   4449  O   LYS A 282     122.009 102.770  93.366  1.00 18.20              
ATOM   4450  N   THR A 283     121.356 102.842  95.516  1.00 19.59              
ATOM   4451  H   THR A 283     121.605 102.726  96.483  1.00 19.59              
ATOM   4452  CA  THR A 283     120.077 103.378  95.176  1.00 19.59              
ATOM   4453  HA  THR A 283     120.245 103.860  94.222  1.00 19.59              
ATOM   4454  CB  THR A 283     119.085 102.428  94.461  1.00 19.59              
ATOM   4455  HB  THR A 283     119.022 102.842  93.455  1.00 19.59              
ATOM   4456  CG2 THR A 283     119.475 100.966  94.346  1.00 19.59              
ATOM   4457 1HG2 THR A 283     118.703 100.431  93.816  1.00 19.59              
ATOM   4458 2HG2 THR A 283     120.372 100.857  93.761  1.00 19.59              
ATOM   4459 3HG2 THR A 283     119.641 100.501  95.311  1.00 19.59              
ATOM   4460  OG1 THR A 283     117.866 102.535  95.069  1.00 19.59              
ATOM   4461  HG1 THR A 283     118.040 102.402  96.014  1.00 19.59              
ATOM   4462  C   THR A 283     119.747 104.653  95.810  1.00 19.59              
ATOM   4463  O   THR A 283     118.851 104.691  96.613  1.00 19.59              
ATOM   4464  N   PHE A 284     120.445 105.763  95.568  1.00 20.84              
ATOM   4465  H   PHE A 284     121.271 105.683  94.968  1.00 20.84              
ATOM   4466  CA  PHE A 284     119.736 106.999  95.430  1.00 20.84              
ATOM   4467  HA  PHE A 284     118.820 106.957  95.982  1.00 20.84              
ATOM   4468  CB  PHE A 284     120.205 108.501  95.666  1.00 20.84              
ATOM   4469  HB1 PHE A 284     120.810 108.805  94.829  1.00 20.84              
ATOM   4470  HB2 PHE A 284     120.694 108.526  96.589  1.00 20.84              
ATOM   4471  CG  PHE A 284     119.338 109.753  95.855  1.00 20.84              
ATOM   4472  CD1 PHE A 284     117.951 109.718  96.012  1.00 20.84              
ATOM   4473  HD1 PHE A 284     117.422 108.822  95.837  1.00 20.84              
ATOM   4474  CE1 PHE A 284     117.247 110.869  96.390  1.00 20.84              
ATOM   4475  HE1 PHE A 284     116.175 110.856  96.432  1.00 20.84              
ATOM   4476  CZ  PHE A 284     117.898 112.090  96.586  1.00 20.84              
ATOM   4477  HZ  PHE A 284     117.332 112.976  96.837  1.00 20.84              
ATOM   4478  CE2 PHE A 284     119.280 112.159  96.396  1.00 20.84              
ATOM   4479  HE2 PHE A 284     119.809 113.091  96.540  1.00 20.84              
ATOM   4480  CD2 PHE A 284     119.983 111.000  96.031  1.00 20.84              
ATOM   4481  HD2 PHE A 284     121.052 111.085  95.979  1.00 20.84              
ATOM   4482  C   PHE A 284     119.310 107.020  93.934  1.00 20.84              
ATOM   4483  O   PHE A 284     119.386 106.019  93.235  1.00 20.84              
ATOM   4484  N   LEU A 285     118.728 108.141  93.534  1.00 20.48              
ATOM   4485  H   LEU A 285     119.017 108.998  93.957  1.00 20.48              
ATOM   4486  CA  LEU A 285     117.475 108.203  92.893  1.00 20.48              
ATOM   4487  HA  LEU A 285     116.866 108.159  93.802  1.00 20.48              
ATOM   4488  CB  LEU A 285     116.830 109.611  92.552  1.00 20.48              
ATOM   4489  HB1 LEU A 285     115.877 109.393  92.135  1.00 20.48              
ATOM   4490  HB2 LEU A 285     117.513 110.028  91.862  1.00 20.48              
ATOM   4491  CG  LEU A 285     116.549 110.922  93.288  1.00 20.48              
ATOM   4492  HG  LEU A 285     116.182 110.681  94.252  1.00 20.48              
ATOM   4493  CD1 LEU A 285     117.675 111.950  93.419  1.00 20.48              
ATOM   4494 1HD1 LEU A 285     117.372 112.730  94.116  1.00 20.48              
ATOM   4495 2HD1 LEU A 285     118.583 111.482  93.771  1.00 20.48              
ATOM   4496 3HD1 LEU A 285     117.859 112.448  92.469  1.00 20.48              
ATOM   4497  CD2 LEU A 285     115.504 111.733  92.482  1.00 20.48              
ATOM   4498 1HD2 LEU A 285     115.230 112.634  93.034  1.00 20.48              
ATOM   4499 2HD2 LEU A 285     115.909 112.008  91.506  1.00 20.48              
ATOM   4500 3HD2 LEU A 285     114.607 111.140  92.310  1.00 20.48              
ATOM   4501  C   LEU A 285     116.927 106.832  92.400  1.00 20.48              
ATOM   4502  O   LEU A 285     116.884 106.569  91.211  1.00 20.48              
ATOM   4503  N   ASN A 286     116.620 105.886  93.314  1.00 19.48              
ATOM   4504  H   ASN A 286     116.876 106.034  94.274  1.00 19.48              
ATOM   4505  CA  ASN A 286     116.001 104.598  93.003  1.00 19.48              
ATOM   4506  HA  ASN A 286     115.506 104.987  92.144  1.00 19.48              
ATOM   4507  CB  ASN A 286     116.783 103.586  92.130  1.00 19.48              
ATOM   4508  HB1 ASN A 286     117.093 102.756  92.732  1.00 19.48              
ATOM   4509  HB2 ASN A 286     117.636 104.075  91.673  1.00 19.48              
ATOM   4510  CG  ASN A 286     115.858 103.007  91.051  1.00 19.48              
ATOM   4511  OD1 ASN A 286     114.830 102.437  91.328  1.00 19.48              
ATOM   4512  ND2 ASN A 286     116.096 103.127  89.774  1.00 19.48              
ATOM   4513 1HD2 ASN A 286     116.807 103.721  89.388  1.00 19.48              
ATOM   4514 2HD2 ASN A 286     115.370 102.778  89.171  1.00 19.48              
ATOM   4515  C   ASN A 286     114.681 104.114  93.642  1.00 19.48              
ATOM   4516  O   ASN A 286     114.615 103.034  94.215  1.00 19.48              
ATOM   4517  N   SER A 287     113.609 104.898  93.451  1.00 18.04              
ATOM   4518  H   SER A 287     113.858 105.812  93.118  1.00 18.04              
ATOM   4519  CA  SER A 287     112.207 104.524  93.007  1.00 18.04              
ATOM   4520  HA  SER A 287     111.784 104.266  93.955  1.00 18.04              
ATOM   4521  CB  SER A 287     111.270 105.685  92.645  1.00 18.04              
ATOM   4522  HB1 SER A 287     111.488 106.088  91.685  1.00 18.04              
ATOM   4523  HB2 SER A 287     111.376 106.490  93.340  1.00 18.04              
ATOM   4524  OG  SER A 287     109.932 105.232  92.657  1.00 18.04              
ATOM   4525  HG  SER A 287     109.852 104.539  91.986  1.00 18.04              
ATOM   4526  C   SER A 287     112.005 103.243  92.189  1.00 18.04              
ATOM   4527  O   SER A 287     111.353 103.220  91.138  1.00 18.04              
ATOM   4528  N   VAL A 288     112.403 102.124  92.802  1.00 14.96              
ATOM   4529  H   VAL A 288     113.204 102.202  93.422  1.00 14.96              
ATOM   4530  CA  VAL A 288     111.526 100.996  93.182  1.00 14.96              
ATOM   4531  HA  VAL A 288     111.808 100.082  92.684  1.00 14.96              
ATOM   4532  CB  VAL A 288     111.624 100.747  94.665  1.00 14.96              
ATOM   4533  HB  VAL A 288     110.940  99.954  94.871  1.00 14.96              
ATOM   4534  CG1 VAL A 288     113.049 100.254  94.872  1.00 14.96              
ATOM   4535 1HG1 VAL A 288     113.753 100.526  94.086  1.00 14.96              
ATOM   4536 2HG1 VAL A 288     113.461 100.685  95.768  1.00 14.96              
ATOM   4537 3HG1 VAL A 288     113.067  99.167  94.885  1.00 14.96              
ATOM   4538  CG2 VAL A 288     111.238 101.855  95.655  1.00 14.96              
ATOM   4539 1HG2 VAL A 288     111.849 102.719  95.491  1.00 14.96              
ATOM   4540 2HG2 VAL A 288     110.190 102.123  95.561  1.00 14.96              
ATOM   4541 3HG2 VAL A 288     111.339 101.492  96.671  1.00 14.96              
ATOM   4542  C   VAL A 288     110.089 101.363  92.809  1.00 14.96              
ATOM   4543  O   VAL A 288     109.525 102.304  93.366  1.00 14.96              
ATOM   4544  N   LYS A 289     109.415 100.584  91.945  1.00 13.11              
ATOM   4545  H   LYS A 289     109.946  99.929  91.388  1.00 13.11              
ATOM   4546  CA  LYS A 289     108.022 100.385  92.333  1.00 13.11              
ATOM   4547  HA  LYS A 289     107.603 101.373  92.524  1.00 13.11              
ATOM   4548  CB  LYS A 289     107.106  99.735  91.286  1.00 13.11              
ATOM   4549  HB1 LYS A 289     107.588  98.858  90.860  1.00 13.11              
ATOM   4550  HB2 LYS A 289     106.933 100.448  90.487  1.00 13.11              
ATOM   4551  CG  LYS A 289     105.723  99.324  91.865  1.00 13.11              
ATOM   4552  HG1 LYS A 289     105.862  98.582  92.651  1.00 13.11              
ATOM   4553  HG2 LYS A 289     105.154  98.829  91.077  1.00 13.11              
ATOM   4554  CD  LYS A 289     104.855 100.483  92.424  1.00 13.11              
ATOM   4555  HD1 LYS A 289     104.225 100.834  91.605  1.00 13.11              
ATOM   4556  HD2 LYS A 289     105.477 101.325  92.723  1.00 13.11              
ATOM   4557  CE  LYS A 289     103.950 100.067  93.603  1.00 13.11              
ATOM   4558  HE1 LYS A 289     103.797  98.984  93.574  1.00 13.11              
ATOM   4559  HE2 LYS A 289     102.974 100.542  93.470  1.00 13.11              
ATOM   4560  NZ  LYS A 289     104.500 100.475  94.929  1.00 13.11              
ATOM   4561  HZ1 LYS A 289     103.852 100.308  95.706  1.00 13.11              
ATOM   4562  HZ2 LYS A 289     105.389 100.016  95.112  1.00 13.11              
ATOM   4563  HZ3 LYS A 289     104.680 101.467  94.947  1.00 13.11              
ATOM   4564  C   LYS A 289     107.969  99.650  93.677  1.00 13.11              
ATOM   4565  O   LYS A 289     107.272 100.077  94.607  1.00 13.11              
ATOM   4566  N   ALA A 290     108.798  98.619  93.793  1.00 10.24              
ATOM   4567  H   ALA A 290     109.042  98.142  92.938  1.00 10.24              
ATOM   4568  CA  ALA A 290     109.129  97.963  95.028  1.00 10.24              
ATOM   4569  HA  ALA A 290     108.957  98.714  95.801  1.00 10.24              
ATOM   4570  CB  ALA A 290     108.133  96.844  95.371  1.00 10.24              
ATOM   4571  HB1 ALA A 290     107.115  97.157  95.135  1.00 10.24              
ATOM   4572  HB2 ALA A 290     108.362  95.941  94.815  1.00 10.24              
ATOM   4573  HB3 ALA A 290     108.203  96.612  96.434  1.00 10.24              
ATOM   4574  C   ALA A 290     110.584  97.530  95.215  1.00 10.24              
ATOM   4575  O   ALA A 290     111.230  96.830  94.434  1.00 10.24              
ATOM   4576  N   LEU A 291     111.106  97.991  96.348  1.00  9.66              
ATOM   4577  H   LEU A 291     110.506  98.526  96.964  1.00  9.66              
ATOM   4578  CA  LEU A 291     112.276  97.381  96.925  1.00  9.66              
ATOM   4579  HA  LEU A 291     112.873  96.913  96.139  1.00  9.66              
ATOM   4580  CB  LEU A 291     113.191  98.321  97.653  1.00  9.66              
ATOM   4581  HB1 LEU A 291     113.625  98.975  96.926  1.00  9.66              
ATOM   4582  HB2 LEU A 291     114.032  97.763  98.041  1.00  9.66              
ATOM   4583  CG  LEU A 291     112.509  99.090  98.771  1.00  9.66              
ATOM   4584  HG  LEU A 291     111.459  99.201  98.574  1.00  9.66              
ATOM   4585  CD1 LEU A 291     112.684  98.399 100.123  1.00  9.66              
ATOM   4586 1HD1 LEU A 291     112.368  99.037 100.930  1.00  9.66              
ATOM   4587 2HD1 LEU A 291     112.117  97.485 100.205  1.00  9.66              
ATOM   4588 3HD1 LEU A 291     113.712  98.142 100.272  1.00  9.66              
ATOM   4589  CD2 LEU A 291     113.128 100.462  98.715  1.00  9.66              
ATOM   4590 1HD2 LEU A 291     114.184 100.369  98.827  1.00  9.66              
ATOM   4591 2HD2 LEU A 291     112.939 100.918  97.763  1.00  9.66              
ATOM   4592 3HD2 LEU A 291     112.763 101.100  99.491  1.00  9.66              
ATOM   4593  C   LEU A 291     111.827  96.289  97.884  1.00  9.66              
ATOM   4594  O   LEU A 291     110.819  96.420  98.613  1.00  9.66              
ATOM   4595  N   ASN A 292     112.649  95.245  97.934  1.00  9.28              
ATOM   4596  H   ASN A 292     113.463  95.181  97.329  1.00  9.28              
ATOM   4597  CA  ASN A 292     112.301  94.079  98.692  1.00  9.28              
ATOM   4598  HA  ASN A 292     111.677  94.360  99.538  1.00  9.28              
ATOM   4599  CB  ASN A 292     111.460  93.197  97.726  1.00  9.28              
ATOM   4600  HB1 ASN A 292     111.987  93.128  96.775  1.00  9.28              
ATOM   4601  HB2 ASN A 292     110.499  93.672  97.533  1.00  9.28              
ATOM   4602  CG  ASN A 292     111.199  91.771  98.204  1.00  9.28              
ATOM   4603  OD1 ASN A 292     110.580  91.560  99.234  1.00  9.28              
ATOM   4604  ND2 ASN A 292     111.649  90.766  97.476  1.00  9.28              
ATOM   4605 1HD2 ASN A 292     112.248  90.975  96.696  1.00  9.28              
ATOM   4606 2HD2 ASN A 292     111.469  89.826  97.773  1.00  9.28              
ATOM   4607  C   ASN A 292     113.454  93.251  99.242  1.00  9.28              
ATOM   4608  O   ASN A 292     114.052  92.416  98.567  1.00  9.28              
ATOM   4609  N   LEU A 293     113.724  93.466 100.518  1.00 10.03              
ATOM   4610  H   LEU A 293     113.111  94.071 101.043  1.00 10.03              
ATOM   4611  CA  LEU A 293     115.025  93.206 101.085  1.00 10.03              
ATOM   4612  HA  LEU A 293     115.745  92.921 100.340  1.00 10.03              
ATOM   4613  CB  LEU A 293     115.482  94.471 101.825  1.00 10.03              
ATOM   4614  HB1 LEU A 293     116.414  94.201 102.307  1.00 10.03              
ATOM   4615  HB2 LEU A 293     114.752  94.678 102.611  1.00 10.03              
ATOM   4616  CG  LEU A 293     115.711  95.798 101.090  1.00 10.03              
ATOM   4617  HG  LEU A 293     115.247  96.568 101.687  1.00 10.03              
ATOM   4618  CD1 LEU A 293     117.171  96.171 101.079  1.00 10.03              
ATOM   4619 1HD1 LEU A 293     117.389  97.005 100.419  1.00 10.03              
ATOM   4620 2HD1 LEU A 293     117.468  96.412 102.090  1.00 10.03              
ATOM   4621 3HD1 LEU A 293     117.745  95.309 100.765  1.00 10.03              
ATOM   4622  CD2 LEU A 293     115.122  95.936  99.703  1.00 10.03              
ATOM   4623 1HD2 LEU A 293     115.544  96.774  99.169  1.00 10.03              
ATOM   4624 2HD2 LEU A 293     115.302  95.056  99.106  1.00 10.03              
ATOM   4625 3HD2 LEU A 293     114.056  96.063  99.827  1.00 10.03              
ATOM   4626  C   LEU A 293     114.896  92.049 102.041  1.00 10.03              
ATOM   4627  O   LEU A 293     114.570  92.269 103.204  1.00 10.03              
ATOM   4628  N   THR A 294     115.005  90.826 101.527  1.00  9.28              
ATOM   4629  H   THR A 294     115.173  90.739 100.532  1.00  9.28              
ATOM   4630  CA  THR A 294     114.523  89.668 102.268  1.00  9.28              
ATOM   4631  HA  THR A 294     113.487  89.873 102.520  1.00  9.28              
ATOM   4632  CB  THR A 294     114.506  88.418 101.369  1.00  9.28              
ATOM   4633  HB  THR A 294     115.528  88.165 101.084  1.00  9.28              
ATOM   4634  CG2 THR A 294     113.852  87.188 101.991  1.00  9.28              
ATOM   4635 1HG2 THR A 294     114.311  86.948 102.950  1.00  9.28              
ATOM   4636 2HG2 THR A 294     112.785  87.364 102.115  1.00  9.28              
ATOM   4637 3HG2 THR A 294     113.987  86.337 101.322  1.00  9.28              
ATOM   4638  OG1 THR A 294     113.765  88.675 100.198  1.00  9.28              
ATOM   4639  HG1 THR A 294     113.008  89.229 100.415  1.00  9.28              
ATOM   4640  C   THR A 294     115.257  89.453 103.599  1.00  9.28              
ATOM   4641  O   THR A 294     114.878  89.979 104.638  1.00  9.28              
ATOM   4642  N   ALA A 295     116.378  88.760 103.559  1.00  9.18              
ATOM   4643  H   ALA A 295     116.695  88.401 102.673  1.00  9.18              
ATOM   4644  CA  ALA A 295     117.390  88.861 104.589  1.00  9.18              
ATOM   4645  HA  ALA A 295     117.128  89.605 105.344  1.00  9.18              
ATOM   4646  CB  ALA A 295     117.572  87.496 105.262  1.00  9.18              
ATOM   4647  HB1 ALA A 295     118.337  87.575 106.036  1.00  9.18              
ATOM   4648  HB2 ALA A 295     116.636  87.186 105.727  1.00  9.18              
ATOM   4649  HB3 ALA A 295     117.882  86.749 104.530  1.00  9.18              
ATOM   4650  C   ALA A 295     118.630  89.310 103.829  1.00  9.18              
ATOM   4651  O   ALA A 295     118.820  88.966 102.651  1.00  9.18              
ATOM   4652  N   ILE A 296     119.408  90.149 104.495  1.00  9.25              
ATOM   4653  H   ILE A 296     119.210  90.314 105.470  1.00  9.25              
ATOM   4654  CA  ILE A 296     120.523  90.866 103.901  1.00  9.25              
ATOM   4655  HA  ILE A 296     120.729  90.401 102.936  1.00  9.25              
ATOM   4656  CB  ILE A 296     120.257  92.349 103.605  1.00  9.25              
ATOM   4657  HB  ILE A 296     120.417  92.947 104.503  1.00  9.25              
ATOM   4658  CG2 ILE A 296     121.272  92.772 102.538  1.00  9.25              
ATOM   4659 1HG2 ILE A 296     121.417  93.843 102.588  1.00  9.25              
ATOM   4660 2HG2 ILE A 296     122.247  92.311 102.682  1.00  9.25              
ATOM   4661 3HG2 ILE A 296     120.898  92.490 101.554  1.00  9.25              
ATOM   4662  CG1 ILE A 296     118.828  92.585 103.081  1.00  9.25              
ATOM   4663 1HG1 ILE A 296     118.486  91.739 102.484  1.00  9.25              
ATOM   4664 2HG1 ILE A 296     118.794  93.460 102.440  1.00  9.25              
ATOM   4665  CD1 ILE A 296     117.888  92.834 104.255  1.00  9.25              
ATOM   4666  HD1 ILE A 296     116.867  92.834 103.906  1.00  9.25              
ATOM   4667  HD2 ILE A 296     117.975  92.086 105.038  1.00  9.25              
ATOM   4668  HD3 ILE A 296     118.144  93.801 104.671  1.00  9.25              
ATOM   4669  C   ILE A 296     121.745  90.541 104.745  1.00  9.25              
ATOM   4670  O   ILE A 296     121.945  89.359 105.040  1.00  9.25              
ATOM   4671  N   TYR A 297     122.573  91.517 105.128  1.00  8.35              
ATOM   4672  H   TYR A 297     122.394  92.481 104.899  1.00  8.35              
ATOM   4673  CA  TYR A 297     123.697  91.167 105.966  1.00  8.35              
ATOM   4674  HA  TYR A 297     124.111  90.325 105.422  1.00  8.35              
ATOM   4675  CB  TYR A 297     124.836  92.193 106.048  1.00  8.35              
ATOM   4676  HB1 TYR A 297     124.792  92.716 107.004  1.00  8.35              
ATOM   4677  HB2 TYR A 297     124.714  92.938 105.264  1.00  8.35              
ATOM   4678  CG  TYR A 297     126.193  91.502 105.876  1.00  8.35              
ATOM   4679  CD1 TYR A 297     126.407  90.666 104.760  1.00  8.35              
ATOM   4680  HD1 TYR A 297     125.626  90.573 104.019  1.00  8.35              
ATOM   4681  CE1 TYR A 297     127.655  90.071 104.533  1.00  8.35              
ATOM   4682  HE1 TYR A 297     127.857  89.592 103.594  1.00  8.35              
ATOM   4683  CZ  TYR A 297     128.690  90.230 105.468  1.00  8.35              
ATOM   4684  OH  TYR A 297     129.880  89.608 105.252  1.00  8.35              
ATOM   4685  HH  TYR A 297     130.596  90.172 105.595  1.00  8.35              
ATOM   4686  CE2 TYR A 297     128.477  91.030 106.609  1.00  8.35              
ATOM   4687  HE2 TYR A 297     129.269  91.186 107.325  1.00  8.35              
ATOM   4688  CD2 TYR A 297     127.243  91.681 106.796  1.00  8.35              
ATOM   4689  HD2 TYR A 297     127.126  92.354 107.633  1.00  8.35              
ATOM   4690  C   TYR A 297     123.354  90.509 107.299  1.00  8.35              
ATOM   4691  O   TYR A 297     122.260  90.626 107.840  1.00  8.35              
ATOM   4692  N   MET A 298     124.325  89.721 107.750  1.00  8.12              
ATOM   4693  H   MET A 298     125.211  89.768 107.274  1.00  8.12              
ATOM   4694  CA  MET A 298     124.172  88.787 108.850  1.00  8.12              
ATOM   4695  HA  MET A 298     123.243  88.236 108.693  1.00  8.12              
ATOM   4696  CB  MET A 298     125.336  87.784 108.788  1.00  8.12              
ATOM   4697  HB1 MET A 298     126.274  88.303 108.969  1.00  8.12              
ATOM   4698  HB2 MET A 298     125.382  87.362 107.783  1.00  8.12              
ATOM   4699  CG  MET A 298     125.216  86.621 109.776  1.00  8.12              
ATOM   4700  HG1 MET A 298     124.374  85.995 109.476  1.00  8.12              
ATOM   4701  HG2 MET A 298     125.014  87.002 110.778  1.00  8.12              
ATOM   4702  SD  MET A 298     126.713  85.597 109.842  1.00  8.12              
ATOM   4703  CE  MET A 298     127.727  86.618 110.949  1.00  8.12              
ATOM   4704  HE1 MET A 298     128.677  86.118 111.139  1.00  8.12              
ATOM   4705  HE2 MET A 298     127.916  87.591 110.495  1.00  8.12              
ATOM   4706  HE3 MET A 298     127.205  86.760 111.896  1.00  8.12              
ATOM   4707  C   MET A 298     124.053  89.449 110.242  1.00  8.12              
ATOM   4708  O   MET A 298     123.238  88.974 111.038  1.00  8.12              
ATOM   4709  N   PRO A 299     124.843  90.492 110.575  1.00  7.74              
ATOM   4710  CD  PRO A 299     125.976  91.056 109.849  1.00  7.74              
ATOM   4711  HD1 PRO A 299     125.621  91.578 108.964  1.00  7.74              
ATOM   4712  HD2 PRO A 299     126.695  90.283 109.587  1.00  7.74              
ATOM   4713  CG  PRO A 299     126.648  92.067 110.779  1.00  7.74              
ATOM   4714  HG1 PRO A 299     126.341  93.077 110.510  1.00  7.74              
ATOM   4715  HG2 PRO A 299     127.734  91.973 110.759  1.00  7.74              
ATOM   4716  CB  PRO A 299     126.089  91.713 112.149  1.00  7.74              
ATOM   4717  HB1 PRO A 299     126.106  92.572 112.816  1.00  7.74              
ATOM   4718  HB2 PRO A 299     126.658  90.888 112.580  1.00  7.74              
ATOM   4719  CA  PRO A 299     124.674  91.242 111.808  1.00  7.74              
ATOM   4720  HA  PRO A 299     124.310  90.602 112.612  1.00  7.74              
ATOM   4721  C   PRO A 299     123.727  92.425 111.663  1.00  7.74              
ATOM   4722  O   PRO A 299     123.356  92.785 110.554  1.00  7.74              
ATOM   4723  N   GLU A 300     123.374  93.085 112.763  1.00  7.63              
ATOM   4724  H   GLU A 300     123.832  92.857 113.643  1.00  7.63              
ATOM   4725  CA  GLU A 300     122.645  94.353 112.668  1.00  7.63              
ATOM   4726  HA  GLU A 300     121.943  94.287 111.843  1.00  7.63              
ATOM   4727  CB  GLU A 300     121.830  94.551 113.966  1.00  7.63              
ATOM   4728  HB1 GLU A 300     122.273  95.372 114.532  1.00  7.63              
ATOM   4729  HB2 GLU A 300     121.886  93.663 114.598  1.00  7.63              
ATOM   4730  CG  GLU A 300     120.343  94.877 113.727  1.00  7.63              
ATOM   4731  HG1 GLU A 300     120.286  95.648 112.960  1.00  7.63              
ATOM   4732  HG2 GLU A 300     119.937  95.293 114.653  1.00  7.63              
ATOM   4733  CD  GLU A 300     119.437  93.710 113.296  1.00  7.63              
ATOM   4734  OE1 GLU A 300     119.283  92.735 114.068  1.00  7.63              
ATOM   4735  OE2 GLU A 300     118.757  93.879 112.256  1.00  7.63              
ATOM   4736  C   GLU A 300     123.596  95.525 112.338  1.00  7.63              
ATOM   4737  O   GLU A 300     123.272  96.456 111.586  1.00  7.63              
ATOM   4738  N   GLU A 301     124.813  95.419 112.862  1.00  8.14              
ATOM   4739  H   GLU A 301     124.980  94.596 113.433  1.00  8.14              
ATOM   4740  CA  GLU A 301     125.893  96.387 112.810  1.00  8.14              
ATOM   4741  HA  GLU A 301     125.598  97.239 113.411  1.00  8.14              
ATOM   4742  CB  GLU A 301     127.155  95.755 113.434  1.00  8.14              
ATOM   4743  HB1 GLU A 301     127.969  96.469 113.308  1.00  8.14              
ATOM   4744  HB2 GLU A 301     127.426  94.841 112.902  1.00  8.14              
ATOM   4745  CG  GLU A 301     127.019  95.460 114.948  1.00  8.14              
ATOM   4746  HG1 GLU A 301     126.388  96.221 115.405  1.00  8.14              
ATOM   4747  HG2 GLU A 301     128.012  95.578 115.389  1.00  8.14              
ATOM   4748  CD  GLU A 301     126.473  94.068 115.341  1.00  8.14              
ATOM   4749  OE1 GLU A 301     127.178  93.377 116.108  1.00  8.14              
ATOM   4750  OE2 GLU A 301     125.331  93.722 114.942  1.00  8.14              
ATOM   4751  C   GLU A 301     126.062  96.929 111.380  1.00  8.14              
ATOM   4752  O   GLU A 301     125.711  98.082 111.102  1.00  8.14              
ATOM   4753  N   ASP A 302     126.443  96.059 110.443  1.00  7.99              
ATOM   4754  H   ASP A 302     126.685  95.120 110.724  1.00  7.99              
ATOM   4755  CA  ASP A 302     126.564  96.411 109.028  1.00  7.99              
ATOM   4756  HA  ASP A 302     127.372  97.134 108.904  1.00  7.99              
ATOM   4757  CB  ASP A 302     126.897  95.163 108.201  1.00  7.99              
ATOM   4758  HB1 ASP A 302     126.684  95.374 107.154  1.00  7.99              
ATOM   4759  HB2 ASP A 302     126.242  94.344 108.500  1.00  7.99              
ATOM   4760  CG  ASP A 302     128.355  94.734 108.305  1.00  7.99              
ATOM   4761  OD1 ASP A 302     128.635  93.822 109.113  1.00  7.99              
ATOM   4762  OD2 ASP A 302     129.189  95.260 107.538  1.00  7.99              
ATOM   4763  C   ASP A 302     125.296  97.015 108.416  1.00  7.99              
ATOM   4764  O   ASP A 302     125.359  98.068 107.761  1.00  7.99              
ATOM   4765  N   LEU A 303     124.140  96.376 108.666  1.00  8.00              
ATOM   4766  H   LEU A 303     124.158  95.594 109.309  1.00  8.00              
ATOM   4767  CA  LEU A 303     122.849  96.805 108.113  1.00  8.00              
ATOM   4768  HA  LEU A 303     122.887  96.702 107.028  1.00  8.00              
ATOM   4769  CB  LEU A 303     121.692  95.949 108.662  1.00  8.00              
ATOM   4770  HB1 LEU A 303     120.754  96.322 108.251  1.00  8.00              
ATOM   4771  HB2 LEU A 303     121.644  96.076 109.742  1.00  8.00              
ATOM   4772  CG  LEU A 303     121.809  94.451 108.347  1.00  8.00              
ATOM   4773  HG  LEU A 303     122.797  94.101 108.625  1.00  8.00              
ATOM   4774  CD1 LEU A 303     120.747  93.655 109.107  1.00  8.00              
ATOM   4775 1HD1 LEU A 303     120.943  92.589 108.984  1.00  8.00              
ATOM   4776 2HD1 LEU A 303     120.798  93.873 110.168  1.00  8.00              
ATOM   4777 3HD1 LEU A 303     119.756  93.880 108.743  1.00  8.00              
ATOM   4778  CD2 LEU A 303     121.614  94.154 106.867  1.00  8.00              
ATOM   4779 1HD2 LEU A 303     120.682  94.588 106.520  1.00  8.00              
ATOM   4780 2HD2 LEU A 303     122.459  94.533 106.292  1.00  8.00              
ATOM   4781 3HD2 LEU A 303     121.543  93.079 106.756  1.00  8.00              
ATOM   4782  C   LEU A 303     122.611  98.277 108.421  1.00  8.00              
ATOM   4783  O   LEU A 303     122.027  98.976 107.600  1.00  8.00              
ATOM   4784  N   THR A 304     123.144  98.784 109.538  1.00  7.84              
ATOM   4785  H   THR A 304     123.662  98.160 110.154  1.00  7.84              
ATOM   4786  CA  THR A 304     123.028 100.208 109.868  1.00  7.84              
ATOM   4787  HA  THR A 304     121.972 100.448 109.967  1.00  7.84              
ATOM   4788  CB  THR A 304     123.712 100.465 111.225  1.00  7.84              
ATOM   4789  HB  THR A 304     124.794 100.419 111.102  1.00  7.84              
ATOM   4790  CG2 THR A 304     123.352 101.826 111.801  1.00  7.84              
ATOM   4791 1HG2 THR A 304     123.847 101.933 112.764  1.00  7.84              
ATOM   4792 2HG2 THR A 304     123.702 102.624 111.147  1.00  7.84              
ATOM   4793 3HG2 THR A 304     122.271 101.901 111.920  1.00  7.84              
ATOM   4794  OG1 THR A 304     123.334  99.525 112.203  1.00  7.84              
ATOM   4795  HG1 THR A 304     123.672  98.662 111.911  1.00  7.84              
ATOM   4796  C   THR A 304     123.617 101.187 108.889  1.00  7.84              
ATOM   4797  O   THR A 304     122.966 102.170 108.570  1.00  7.84              
ATOM   4798  N   ALA A 305     124.823 100.975 108.391  1.00  8.20              
ATOM   4799  H   ALA A 305     125.295 100.100 108.605  1.00  8.20              
ATOM   4800  CA  ALA A 305     125.436 101.946 107.478  1.00  8.20              
ATOM   4801  HA  ALA A 305     125.283 102.951 107.875  1.00  8.20              
ATOM   4802  CB  ALA A 305     126.914 101.633 107.584  1.00  8.20              
ATOM   4803  HB1 ALA A 305     127.126 100.699 107.064  1.00  8.20              
ATOM   4804  HB2 ALA A 305     127.486 102.480 107.227  1.00  8.20              
ATOM   4805  HB3 ALA A 305     127.198 101.511 108.632  1.00  8.20              
ATOM   4806  C   ALA A 305     124.766 101.877 106.130  1.00  8.20              
ATOM   4807  O   ALA A 305     124.577 102.885 105.486  1.00  8.20              
ATOM   4808  N   VAL A 306     124.288 100.699 105.761  1.00  8.08              
ATOM   4809  H   VAL A 306     124.462  99.940 106.418  1.00  8.08              
ATOM   4810  CA  VAL A 306     123.407 100.357 104.636  1.00  8.08              
ATOM   4811  HA  VAL A 306     123.580 100.930 103.759  1.00  8.08              
ATOM   4812  CB  VAL A 306     123.733  98.857 104.378  1.00  8.08              
ATOM   4813  HB  VAL A 306     123.228  98.272 105.137  1.00  8.08              
ATOM   4814  CG1 VAL A 306     123.290  98.411 102.996  1.00  8.08              
ATOM   4815 1HG1 VAL A 306     123.846  98.911 102.216  1.00  8.08              
ATOM   4816 2HG1 VAL A 306     123.478  97.345 102.929  1.00  8.08              
ATOM   4817 3HG1 VAL A 306     122.237  98.598 102.869  1.00  8.08              
ATOM   4818  CG2 VAL A 306     125.202  98.378 104.440  1.00  8.08              
ATOM   4819 1HG2 VAL A 306     125.213  97.286 104.499  1.00  8.08              
ATOM   4820 2HG2 VAL A 306     125.760  98.662 103.556  1.00  8.08              
ATOM   4821 3HG2 VAL A 306     125.717  98.721 105.334  1.00  8.08              
ATOM   4822  C   VAL A 306     121.941 100.523 105.062  1.00  8.08              
ATOM   4823  O   VAL A 306     121.033  99.936 104.502  1.00  8.08              
ATOM   4824  N   LEU A 307     121.696 101.461 105.962  1.00  7.79              
ATOM   4825  H   LEU A 307     122.448 101.748 106.571  1.00  7.79              
ATOM   4826  CA  LEU A 307     120.426 102.145 106.114  1.00  7.79              
ATOM   4827  HA  LEU A 307     119.743 101.896 105.318  1.00  7.79              
ATOM   4828  CB  LEU A 307     119.838 101.581 107.387  1.00  7.79              
ATOM   4829  HB1 LEU A 307     120.466 101.804 108.249  1.00  7.79              
ATOM   4830  HB2 LEU A 307     119.831 100.496 107.276  1.00  7.79              
ATOM   4831  CG  LEU A 307     118.421 102.093 107.613  1.00  7.79              
ATOM   4832  HG  LEU A 307     117.890 102.219 106.668  1.00  7.79              
ATOM   4833  CD1 LEU A 307     117.740 100.991 108.374  1.00  7.79              
ATOM   4834 1HD1 LEU A 307     116.757 101.300 108.705  1.00  7.79              
ATOM   4835 2HD1 LEU A 307     117.652 100.177 107.662  1.00  7.79              
ATOM   4836 3HD1 LEU A 307     118.366 100.670 109.199  1.00  7.79              
ATOM   4837  CD2 LEU A 307     118.399 103.399 108.381  1.00  7.79              
ATOM   4838 1HD2 LEU A 307     118.214 104.197 107.674  1.00  7.79              
ATOM   4839 2HD2 LEU A 307     117.597 103.431 109.110  1.00  7.79              
ATOM   4840 3HD2 LEU A 307     119.345 103.582 108.890  1.00  7.79              
ATOM   4841  C   LEU A 307     120.630 103.630 106.162  1.00  7.79              
ATOM   4842  O   LEU A 307     119.821 104.342 105.576  1.00  7.79              
ATOM   4843  N   GLN A 308     121.814 104.040 106.657  1.00  7.87              
ATOM   4844  H   GLN A 308     122.364 103.361 107.170  1.00  7.87              
ATOM   4845  CA  GLN A 308     122.437 105.328 106.408  1.00  7.87              
ATOM   4846  HA  GLN A 308     121.675 106.088 106.395  1.00  7.87              
ATOM   4847  CB  GLN A 308     123.464 105.668 107.502  1.00  7.87              
ATOM   4848  HB1 GLN A 308     123.772 106.690 107.327  1.00  7.87              
ATOM   4849  HB2 GLN A 308     124.332 105.013 107.413  1.00  7.87              
ATOM   4850  CG  GLN A 308     122.987 105.640 108.969  1.00  7.87              
ATOM   4851  HG1 GLN A 308     122.881 104.615 109.314  1.00  7.87              
ATOM   4852  HG2 GLN A 308     122.032 106.125 109.070  1.00  7.87              
ATOM   4853  CD  GLN A 308     123.945 106.376 109.899  1.00  7.87              
ATOM   4854  OE1 GLN A 308     125.077 105.958 110.097  1.00  7.87              
ATOM   4855  NE2 GLN A 308     123.556 107.460 110.535  1.00  7.87              
ATOM   4856 1HE2 GLN A 308     122.609 107.851 110.449  1.00  7.87              
ATOM   4857 2HE2 GLN A 308     124.226 107.938 111.102  1.00  7.87              
ATOM   4858  C   GLN A 308     123.011 105.238 104.986  1.00  7.87              
ATOM   4859  O   GLN A 308     124.192 105.285 104.658  1.00  7.87              
ATOM   4860  N   ASN A 309     122.023 105.037 104.139  1.00  7.87              
ATOM   4861  H   ASN A 309     121.109 105.236 104.537  1.00  7.87              
ATOM   4862  CA  ASN A 309     121.997 104.273 102.946  1.00  7.87              
ATOM   4863  HA  ASN A 309     122.766 104.487 102.338  1.00  7.87              
ATOM   4864  CB  ASN A 309     121.858 102.830 103.263  1.00  7.87              
ATOM   4865  HB1 ASN A 309     120.943 102.714 103.801  1.00  7.87              
ATOM   4866  HB2 ASN A 309     122.730 102.596 103.832  1.00  7.87              
ATOM   4867  CG  ASN A 309     121.733 101.979 102.061  1.00  7.87              
ATOM   4868  OD1 ASN A 309     122.301 102.268 101.063  1.00  7.87              
ATOM   4869  ND2 ASN A 309     121.043 100.893 102.070  1.00  7.87              
ATOM   4870 1HD2 ASN A 309     120.708 100.550 101.178  1.00  7.87              
ATOM   4871 2HD2 ASN A 309     120.470 100.706 102.898  1.00  7.87              
ATOM   4872  C   ASN A 309     120.725 104.722 102.304  1.00  7.87              
ATOM   4873  O   ASN A 309     120.994 105.607 101.539  1.00  7.87              
ATOM   4874  N   ILE A 310     119.441 104.462 102.574  1.00  7.81              
ATOM   4875  H   ILE A 310     119.196 103.944 103.400  1.00  7.81              
ATOM   4876  CA  ILE A 310     118.577 105.561 102.064  1.00  7.81              
ATOM   4877  HA  ILE A 310     118.799 105.695 101.022  1.00  7.81              
ATOM   4878  CB  ILE A 310     117.021 105.655 102.242  1.00  7.81              
ATOM   4879  HB  ILE A 310     116.840 106.578 101.694  1.00  7.81              
ATOM   4880  CG2 ILE A 310     116.202 104.686 101.404  1.00  7.81              
ATOM   4881 1HG2 ILE A 310     115.552 105.257 100.772  1.00  7.81              
ATOM   4882 2HG2 ILE A 310     116.848 104.040 100.818  1.00  7.81              
ATOM   4883 3HG2 ILE A 310     115.513 104.096 101.975  1.00  7.81              
ATOM   4884  CG1 ILE A 310     116.327 106.076 103.588  1.00  7.81              
ATOM   4885 1HG1 ILE A 310     116.837 106.962 103.962  1.00  7.81              
ATOM   4886 2HG1 ILE A 310     116.450 105.309 104.340  1.00  7.81              
ATOM   4887  CD1 ILE A 310     114.854 106.450 103.425  1.00  7.81              
ATOM   4888  HD1 ILE A 310     114.232 105.593 103.183  1.00  7.81              
ATOM   4889  HD2 ILE A 310     114.473 106.887 104.345  1.00  7.81              
ATOM   4890  HD3 ILE A 310     114.720 107.193 102.645  1.00  7.81              
ATOM   4891  C   ILE A 310     119.017 106.841 102.770  1.00  7.81              
ATOM   4892  O   ILE A 310     119.373 106.811 103.967  1.00  7.81              
ATOM   4893  N   THR A 311     118.907 107.940 102.108  1.00  7.85              
ATOM   4894  H   THR A 311     118.864 107.919 101.114  1.00  7.85              
ATOM   4895  CA  THR A 311     118.467 109.145 102.700  1.00  7.85              
ATOM   4896  HA  THR A 311     118.015 108.897 103.670  1.00  7.85              
ATOM   4897  CB  THR A 311     119.520 110.176 103.235  1.00  7.85              
ATOM   4898  HB  THR A 311     120.161 109.581 103.870  1.00  7.85              
ATOM   4899  CG2 THR A 311     120.377 110.965 102.252  1.00  7.85              
ATOM   4900 1HG2 THR A 311     121.100 111.561 102.807  1.00  7.85              
ATOM   4901 2HG2 THR A 311     120.934 110.304 101.594  1.00  7.85              
ATOM   4902 3HG2 THR A 311     119.791 111.644 101.652  1.00  7.85              
ATOM   4903  OG1 THR A 311     118.879 111.108 104.050  1.00  7.85              
ATOM   4904  HG1 THR A 311     119.552 111.694 104.416  1.00  7.85              
ATOM   4905  C   THR A 311     117.242 109.792 102.065  1.00  7.85              
ATOM   4906  O   THR A 311     116.140 109.324 102.264  1.00  7.85              
ATOM   4907  N   TRP A 312     117.492 110.799 101.239  1.00  7.78              
ATOM   4908  H   TRP A 312     118.436 111.164 101.268  1.00  7.78              
ATOM   4909  CA  TRP A 312     116.618 111.509 100.332  1.00  7.78              
ATOM   4910  HA  TRP A 312     115.837 111.907 100.982  1.00  7.78              
ATOM   4911  CB  TRP A 312     117.361 112.756  99.811  1.00  7.78              
ATOM   4912  HB1 TRP A 312     116.684 113.342  99.189  1.00  7.78              
ATOM   4913  HB2 TRP A 312     118.195 112.440  99.189  1.00  7.78              
ATOM   4914  CG  TRP A 312     117.906 113.686 100.860  1.00  7.78              
ATOM   4915  CD1 TRP A 312     117.194 114.250 101.865  1.00  7.78              
ATOM   4916  HD1 TRP A 312     116.136 114.096 102.039  1.00  7.78              
ATOM   4917  NE1 TRP A 312     118.023 115.032 102.646  1.00  7.78              
ATOM   4918  HE1 TRP A 312     117.708 115.521 103.471  1.00  7.78              
ATOM   4919  CE2 TRP A 312     119.321 115.011 102.185  1.00  7.78              
ATOM   4920  CZ2 TRP A 312     120.505 115.611 102.636  1.00  7.78              
ATOM   4921  HZ2 TRP A 312     120.502 116.239 103.513  1.00  7.78              
ATOM   4922  CH2 TRP A 312     121.700 115.374 101.934  1.00  7.78              
ATOM   4923  HH2 TRP A 312     122.626 115.819 102.270  1.00  7.78              
ATOM   4924  CZ3 TRP A 312     121.693 114.545 100.799  1.00  7.78              
ATOM   4925  HZ3 TRP A 312     122.618 114.348 100.272  1.00  7.78              
ATOM   4926  CE3 TRP A 312     120.497 113.952 100.351  1.00  7.78              
ATOM   4927  HE3 TRP A 312     120.517 113.303  99.487  1.00  7.78              
ATOM   4928  CD2 TRP A 312     119.277 114.168 101.031  1.00  7.78              
ATOM   4929  C   TRP A 312     115.787 110.802  99.287  1.00  7.78              
ATOM   4930  O   TRP A 312     115.206 111.428  98.412  1.00  7.78
[truncated: 897,246 more chars]
