# Supplementary material for: Variation in selection constraints on teleost TLRs with emphasis on their repertoire in the Walking catfish, Clarias batrachus
Source: Sci Rep. 2020 Dec 7;10:21394. doi: 10.1038/s41598-020-78347-6 (PMC7721727; doi:10.1038/s41598-020-78347-6)
Supplement: Supplementary file 34 — Supplementary Information 34. [file 41598_2020_78347_MOESM34_ESM.zip › T22/struct/S533571_results/model3.pdb]

HEADER protein
METHOD
METHOD    The models are generated by I-TASSER which combines the
METHOD    methods of threading, ab initio modeling and structural
METHOD    refinement. The procedure is fully automated.
METHOD
METHOD    Please cite following articles when you use the I-TASSER server:
METHOD 1. Ambrish Roy, Alper Kucukural, Yang Zhang. I-TASSER: a unified
METHOD    platform for automated protein structure and function prediction.
METHOD    Nature Protocols, vol 5, 725-738 (2010). 
METHOD 2. Yang Zhang. I-TASSER server for protein 3D structure prediction. 
METHOD    BMC Bioinformatics, 9:40 (2008).
METHOD
MODEL  3
REMARK PARENT 4z0c_A 3j0a 3j0a_A 
ATOM      1  N   MET A   1      89.452  73.267  82.481  1.00 32.14              
ATOM      2  CA  MET A   1      88.822  73.734  81.315  1.00 32.14              
ATOM      3  HA  MET A   1      89.585  74.476  81.086  1.00 32.14              
ATOM      4  CB  MET A   1      88.919  72.813  80.104  1.00 32.14              
ATOM      5  HB1 MET A   1      87.967  72.720  79.576  1.00 32.14              
ATOM      6  HB2 MET A   1      89.243  71.819  80.415  1.00 32.14              
ATOM      7  CG  MET A   1      89.983  73.298  79.083  1.00 32.14              
ATOM      8  HG1 MET A   1      89.986  72.600  78.247  1.00 32.14              
ATOM      9  HG2 MET A   1      90.946  73.216  79.586  1.00 32.14              
ATOM     10  SD  MET A   1      89.815  75.000  78.447  1.00 32.14              
ATOM     11  CE  MET A   1      88.439  74.767  77.286  1.00 32.14              
ATOM     12  HE1 MET A   1      88.227  75.708  76.780  1.00 32.14              
ATOM     13  HE2 MET A   1      88.706  74.014  76.545  1.00 32.14              
ATOM     14  HE3 MET A   1      87.549  74.443  77.824  1.00 32.14              
ATOM     15  C   MET A   1      87.652  74.809  81.299  1.00 32.14              
ATOM     16  O   MET A   1      87.158  75.133  80.221  1.00 32.14              
ATOM     17  N   ILE A   2      87.381  75.568  82.363  1.00 31.18              
ATOM     18  H   ILE A   2      87.477  75.120  83.258  1.00 31.18              
ATOM     19  CA  ILE A   2      87.596  77.047  82.349  1.00 31.18              
ATOM     20  HA  ILE A   2      87.360  77.393  81.343  1.00 31.18              
ATOM     21  CB  ILE A   2      86.681  77.859  83.295  1.00 31.18              
ATOM     22  HB  ILE A   2      87.011  77.727  84.323  1.00 31.18              
ATOM     23  CG2 ILE A   2      86.825  79.361  82.990  1.00 31.18              
ATOM     24 1HG2 ILE A   2      86.144  79.930  83.621  1.00 31.18              
ATOM     25 2HG2 ILE A   2      87.839  79.695  83.208  1.00 31.18              
ATOM     26 3HG2 ILE A   2      86.598  79.572  81.947  1.00 31.18              
ATOM     27  CG1 ILE A   2      85.194  77.434  83.225  1.00 31.18              
ATOM     28 1HG1 ILE A   2      84.621  78.045  83.924  1.00 31.18              
ATOM     29 2HG1 ILE A   2      85.097  76.401  83.559  1.00 31.18              
ATOM     30  CD1 ILE A   2      84.528  77.542  81.842  1.00 31.18              
ATOM     31  HD1 ILE A   2      83.493  77.207  81.919  1.00 31.18              
ATOM     32  HD2 ILE A   2      84.539  78.575  81.496  1.00 31.18              
ATOM     33  HD3 ILE A   2      85.048  76.907  81.126  1.00 31.18              
ATOM     34  C   ILE A   2      89.073  77.294  82.566  1.00 31.18              
ATOM     35  O   ILE A   2      89.600  77.621  83.633  1.00 31.18              
ATOM     36  N   PHE A   3      89.747  76.875  81.524  1.00 31.02              
ATOM     37  H   PHE A   3      89.193  76.619  80.715  1.00 31.02              
ATOM     38  CA  PHE A   3      91.130  76.563  81.439  1.00 31.02              
ATOM     39  HA  PHE A   3      91.218  76.019  80.499  1.00 31.02              
ATOM     40  CB  PHE A   3      91.962  77.835  81.138  1.00 31.02              
ATOM     41  HB1 PHE A   3      91.856  78.041  80.075  1.00 31.02              
ATOM     42  HB2 PHE A   3      93.021  77.635  81.293  1.00 31.02              
ATOM     43  CG  PHE A   3      91.596  79.128  81.870  1.00 31.02              
ATOM     44  CD1 PHE A   3      90.538  79.928  81.390  1.00 31.02              
ATOM     45  HD1 PHE A   3      89.992  79.620  80.512  1.00 31.02              
ATOM     46  CE1 PHE A   3      90.176  81.108  82.059  1.00 31.02              
ATOM     47  HE1 PHE A   3      89.351  81.701  81.694  1.00 31.02              
ATOM     48  CZ  PHE A   3      90.880  81.507  83.206  1.00 31.02              
ATOM     49  HZ  PHE A   3      90.592  82.405  83.734  1.00 31.02              
ATOM     50  CE2 PHE A   3      91.953  80.731  83.675  1.00 31.02              
ATOM     51  HE2 PHE A   3      92.491  81.032  84.563  1.00 31.02              
ATOM     52  CD2 PHE A   3      92.313  79.549  83.009  1.00 31.02              
ATOM     53  HD2 PHE A   3      93.146  78.975  83.375  1.00 31.02              
ATOM     54  C   PHE A   3      91.838  75.599  82.365  1.00 31.02              
ATOM     55  O   PHE A   3      92.368  74.544  81.947  1.00 31.02              
ATOM     56  N   LEU A   4      92.037  76.068  83.552  1.00 31.27              
ATOM     57  H   LEU A   4      91.464  76.895  83.693  1.00 31.27              
ATOM     58  CA  LEU A   4      93.169  75.817  84.430  1.00 31.27              
ATOM     59  HA  LEU A   4      93.243  74.780  84.722  1.00 31.27              
ATOM     60  CB  LEU A   4      94.456  76.237  83.651  1.00 31.27              
ATOM     61  HB1 LEU A   4      94.349  77.254  83.287  1.00 31.27              
ATOM     62  HB2 LEU A   4      94.516  75.629  82.747  1.00 31.27              
ATOM     63  CG  LEU A   4      95.854  76.132  84.290  1.00 31.27              
ATOM     64  HG  LEU A   4      96.567  76.026  83.472  1.00 31.27              
ATOM     65  CD1 LEU A   4      96.266  77.406  85.037  1.00 31.27              
ATOM     66 1HD1 LEU A   4      96.170  78.266  84.375  1.00 31.27              
ATOM     67 2HD1 LEU A   4      95.651  77.550  85.922  1.00 31.27              
ATOM     68 3HD1 LEU A   4      97.309  77.320  85.345  1.00 31.27              
ATOM     69  CD2 LEU A   4      96.046  74.923  85.202  1.00 31.27              
ATOM     70 1HD2 LEU A   4      95.495  75.065  86.123  1.00 31.27              
ATOM     71 2HD2 LEU A   4      95.727  74.008  84.714  1.00 31.27              
ATOM     72 3HD2 LEU A   4      97.102  74.824  85.456  1.00 31.27              
ATOM     73  C   LEU A   4      92.929  76.702  85.693  1.00 31.27              
ATOM     74  O   LEU A   4      93.546  76.484  86.695  1.00 31.27              
ATOM     75  N   THR A   5      91.872  77.537  85.673  1.00 31.75              
ATOM     76  H   THR A   5      91.458  77.839  84.808  1.00 31.75              
ATOM     77  CA  THR A   5      90.859  77.481  86.763  1.00 31.75              
ATOM     78  HA  THR A   5      91.380  77.299  87.695  1.00 31.75              
ATOM     79  CB  THR A   5      90.105  78.811  86.919  1.00 31.75              
ATOM     80  HB  THR A   5      89.148  78.692  87.430  1.00 31.75              
ATOM     81  CG2 THR A   5      90.935  79.807  87.744  1.00 31.75              
ATOM     82 1HG2 THR A   5      90.393  80.751  87.814  1.00 31.75              
ATOM     83 2HG2 THR A   5      91.087  79.401  88.745  1.00 31.75              
ATOM     84 3HG2 THR A   5      91.896  79.964  87.254  1.00 31.75              
ATOM     85  OG1 THR A   5      89.872  79.464  85.687  1.00 31.75              
ATOM     86  HG1 THR A   5      89.451  78.832  85.090  1.00 31.75              
ATOM     87  C   THR A   5      89.899  76.315  86.652  1.00 31.75              
ATOM     88  O   THR A   5      88.939  76.209  87.393  1.00 31.75              
ATOM     89  N   GLY A   6      90.226  75.455  85.699  1.00 32.39              
ATOM     90  H   GLY A   6      91.112  75.630  85.277  1.00 32.39              
ATOM     91  CA  GLY A   6      89.350  74.784  84.796  1.00 32.39              
ATOM     92  HA1 GLY A   6      89.713  73.782  84.693  1.00 32.39              
ATOM     93  HA2 GLY A   6      89.343  75.278  83.833  1.00 32.39              
ATOM     94  C   GLY A   6      87.941  74.626  85.315  1.00 32.39              
ATOM     95  O   GLY A   6      87.053  75.461  85.083  1.00 32.39              
ATOM     96  N   LEU A   7      87.779  73.671  86.182  1.00 31.76              
ATOM     97  H   LEU A   7      88.483  72.957  86.160  1.00 31.76              
ATOM     98  CA  LEU A   7      86.879  73.788  87.294  1.00 31.76              
ATOM     99  HA  LEU A   7      86.619  74.843  87.368  1.00 31.76              
ATOM    100  CB  LEU A   7      85.566  73.014  87.074  1.00 31.76              
ATOM    101  HB1 LEU A   7      85.780  71.955  87.006  1.00 31.76              
ATOM    102  HB2 LEU A   7      85.173  73.330  86.116  1.00 31.76              
ATOM    103  CG  LEU A   7      84.453  73.211  88.117  1.00 31.76              
ATOM    104  HG  LEU A   7      84.729  72.773  89.074  1.00 31.76              
ATOM    105  CD1 LEU A   7      84.068  74.680  88.334  1.00 31.76              
ATOM    106 1HD1 LEU A   7      84.901  75.202  88.804  1.00 31.76              
ATOM    107 2HD1 LEU A   7      83.824  75.146  87.379  1.00 31.76              
ATOM    108 3HD1 LEU A   7      83.214  74.746  89.006  1.00 31.76              
ATOM    109  CD2 LEU A   7      83.184  72.469  87.665  1.00 31.76              
ATOM    110 1HD2 LEU A   7      82.831  72.898  86.726  1.00 31.76              
ATOM    111 2HD2 LEU A   7      83.429  71.416  87.531  1.00 31.76              
ATOM    112 3HD2 LEU A   7      82.418  72.577  88.435  1.00 31.76              
ATOM    113  C   LEU A   7      87.547  73.508  88.659  1.00 31.76              
ATOM    114  O   LEU A   7      86.975  73.638  89.712  1.00 31.76              
ATOM    115  N   ALA A   8      88.855  73.199  88.577  1.00 31.69              
ATOM    116  H   ALA A   8      89.154  73.048  87.628  1.00 31.69              
ATOM    117  CA  ALA A   8      89.839  73.808  89.461  1.00 31.69              
ATOM    118  HA  ALA A   8      89.451  74.814  89.590  1.00 31.69              
ATOM    119  CB  ALA A   8      89.875  73.337  90.938  1.00 31.69              
ATOM    120  HB1 ALA A   8      88.924  72.906  91.245  1.00 31.69              
ATOM    121  HB2 ALA A   8      90.686  72.633  91.102  1.00 31.69              
ATOM    122  HB3 ALA A   8      90.076  74.197  91.580  1.00 31.69              
ATOM    123  C   ALA A   8      91.182  74.043  88.856  1.00 31.69              
ATOM    124  O   ALA A   8      91.843  75.057  89.050  1.00 31.69              
ATOM    125  N   GLN A   9      91.442  73.137  87.969  1.00 30.58              
ATOM    126  H   GLN A   9      90.812  72.359  87.904  1.00 30.58              
ATOM    127  CA  GLN A   9      92.314  73.244  86.848  1.00 30.58              
ATOM    128  HA  GLN A   9      92.438  74.312  86.613  1.00 30.58              
ATOM    129  CB  GLN A   9      93.750  72.829  87.244  1.00 30.58              
ATOM    130  HB1 GLN A   9      94.372  72.758  86.350  1.00 30.58              
ATOM    131  HB2 GLN A   9      93.657  71.875  87.715  1.00 30.58              
ATOM    132  CG  GLN A   9      94.459  73.681  88.305  1.00 30.58              
ATOM    133  HG1 GLN A   9      93.974  73.529  89.269  1.00 30.58              
ATOM    134  HG2 GLN A   9      94.399  74.737  88.080  1.00 30.58              
ATOM    135  CD  GLN A   9      95.936  73.328  88.470  1.00 30.58              
ATOM    136  OE1 GLN A   9      96.584  72.743  87.622  1.00 30.58              
ATOM    137  NE2 GLN A   9      96.536  73.660  89.586  1.00 30.58              
ATOM    138 1HE2 GLN A   9      96.050  74.186  90.288  1.00 30.58              
ATOM    139 2HE2 GLN A   9      97.504  73.402  89.658  1.00 30.58              
ATOM    140  C   GLN A   9      91.735  72.671  85.581  1.00 30.58              
ATOM    141  O   GLN A   9      90.694  72.094  85.713  1.00 30.58              
ATOM    142  N   PHE A  10      92.395  72.587  84.412  1.00 29.10              
ATOM    143  H   PHE A  10      93.203  73.157  84.295  1.00 29.10              
ATOM    144  CA  PHE A  10      92.351  71.288  83.766  1.00 29.10              
ATOM    145  HA  PHE A  10      91.355  70.914  83.765  1.00 29.10              
ATOM    146  CB  PHE A  10      92.760  71.363  82.267  1.00 29.10              
ATOM    147  HB1 PHE A  10      92.180  72.139  81.778  1.00 29.10              
ATOM    148  HB2 PHE A  10      92.463  70.426  81.801  1.00 29.10              
ATOM    149  CG  PHE A  10      94.246  71.550  81.962  1.00 29.10              
ATOM    150  CD1 PHE A  10      94.949  72.678  82.426  1.00 29.10              
ATOM    151  HD1 PHE A  10      94.419  73.457  82.936  1.00 29.10              
ATOM    152  CE1 PHE A  10      96.337  72.792  82.225  1.00 29.10              
ATOM    153  HE1 PHE A  10      96.876  73.656  82.589  1.00 29.10              
ATOM    154  CZ  PHE A  10      97.033  71.771  81.554  1.00 29.10              
ATOM    155  HZ  PHE A  10      98.101  71.846  81.407  1.00 29.10              
ATOM    156  CE2 PHE A  10      96.340  70.640  81.091  1.00 29.10              
ATOM    157  HE2 PHE A  10      96.865  69.841  80.589  1.00 29.10              
ATOM    158  CD2 PHE A  10      94.956  70.526  81.306  1.00 29.10              
ATOM    159  HD2 PHE A  10      94.440  69.633  80.983  1.00 29.10              
ATOM    160  C   PHE A  10      93.355  70.434  84.594  1.00 29.10              
ATOM    161  O   PHE A  10      94.487  70.138  84.271  1.00 29.10              
ATOM    162  N   GLN A  11      92.884  70.160  85.801  1.00 28.27              
ATOM    163  H   GLN A  11      91.991  70.601  85.936  1.00 28.27              
ATOM    164  CA  GLN A  11      93.365  69.447  86.982  1.00 28.27              
ATOM    165  HA  GLN A  11      93.255  68.388  86.791  1.00 28.27              
ATOM    166  CB  GLN A  11      94.864  69.657  87.353  1.00 28.27              
ATOM    167  HB1 GLN A  11      94.968  69.552  88.432  1.00 28.27              
ATOM    168  HB2 GLN A  11      95.171  70.660  87.093  1.00 28.27              
ATOM    169  CG  GLN A  11      95.956  68.764  86.721  1.00 28.27              
ATOM    170  HG1 GLN A  11      96.910  69.053  87.162  1.00 28.27              
ATOM    171  HG2 GLN A  11      96.044  68.978  85.662  1.00 28.27              
ATOM    172  CD  GLN A  11      95.806  67.259  86.901  1.00 28.27              
ATOM    173  OE1 GLN A  11      95.001  66.749  87.657  1.00 28.27              
ATOM    174  NE2 GLN A  11      96.584  66.478  86.190  1.00 28.27              
ATOM    175 1HE2 GLN A  11      97.221  66.858  85.514  1.00 28.27              
ATOM    176 2HE2 GLN A  11      96.383  65.495  86.228  1.00 28.27              
ATOM    177  C   GLN A  11      92.366  69.763  88.139  1.00 28.27              
ATOM    178  O   GLN A  11      92.495  69.368  89.281  1.00 28.27              
ATOM    179  N   MET A  12      91.285  70.449  87.747  1.00 27.65              
ATOM    180  H   MET A  12      91.482  71.020  86.952  1.00 27.65              
ATOM    181  CA  MET A  12      89.885  70.158  87.923  1.00 27.65              
ATOM    182  HA  MET A  12      90.055  69.131  88.006  1.00 27.65              
ATOM    183  CB  MET A  12      89.342  70.493  89.334  1.00 27.65              
ATOM    184  HB1 MET A  12      88.310  70.830  89.270  1.00 27.65              
ATOM    185  HB2 MET A  12      89.994  71.277  89.656  1.00 27.65              
ATOM    186  CG  MET A  12      89.447  69.466  90.460  1.00 27.65              
ATOM    187  HG1 MET A  12      90.380  68.914  90.383  1.00 27.65              
ATOM    188  HG2 MET A  12      88.618  68.771  90.401  1.00 27.65              
ATOM    189  SD  MET A  12      89.373  70.154  92.131  1.00 27.65              
ATOM    190  CE  MET A  12      89.537  68.619  93.078  1.00 27.65              
ATOM    191  HE1 MET A  12      89.536  68.849  94.143  1.00 27.65              
ATOM    192  HE2 MET A  12      88.701  67.957  92.852  1.00 27.65              
ATOM    193  HE3 MET A  12      90.473  68.125  92.815  1.00 27.65              
ATOM    194  C   MET A  12      89.032  70.280  86.679  1.00 27.65              
ATOM    195  O   MET A  12      88.141  71.077  86.567  1.00 27.65              
ATOM    196  N   PHE A  13      89.478  69.523  85.685  1.00 26.56              
ATOM    197  H   PHE A  13      90.205  68.882  85.956  1.00 26.56              
ATOM    198  CA  PHE A  13      89.178  69.470  84.239  1.00 26.56              
ATOM    199  HA  PHE A  13      88.328  68.899  84.223  1.00 26.56              
ATOM    200  CB  PHE A  13      88.759  70.787  83.584  1.00 26.56              
ATOM    201  HB1 PHE A  13      89.400  70.892  82.715  1.00 26.56              
ATOM    202  HB2 PHE A  13      88.987  71.599  84.253  1.00 26.56              
ATOM    203  CG  PHE A  13      87.354  71.076  83.067  1.00 26.56              
ATOM    204  CD1 PHE A  13      87.046  70.921  81.704  1.00 26.56              
ATOM    205  HD1 PHE A  13      87.718  70.379  81.057  1.00 26.56              
ATOM    206  CE1 PHE A  13      85.918  71.555  81.151  1.00 26.56              
ATOM    207  HE1 PHE A  13      85.738  71.506  80.087  1.00 26.56              
ATOM    208  CZ  PHE A  13      85.068  72.328  81.951  1.00 26.56              
ATOM    209  HZ  PHE A  13      84.220  72.841  81.513  1.00 26.56              
ATOM    210  CE2 PHE A  13      85.330  72.436  83.321  1.00 26.56              
ATOM    211  HE2 PHE A  13      84.677  73.031  83.942  1.00 26.56              
ATOM    212  CD2 PHE A  13      86.454  71.799  83.869  1.00 26.56              
ATOM    213  HD2 PHE A  13      86.653  71.912  84.910  1.00 26.56              
ATOM    214  C   PHE A  13      90.384  68.821  83.502  1.00 26.56              
ATOM    215  O   PHE A  13      90.539  68.783  82.300  1.00 26.56              
ATOM    216  N   SER A  14      91.334  68.416  84.340  1.00 26.01              
ATOM    217  H   SER A  14      91.212  68.814  85.250  1.00 26.01              
ATOM    218  CA  SER A  14      92.134  67.215  84.353  1.00 26.01              
ATOM    219  HA  SER A  14      91.824  66.671  83.524  1.00 26.01              
ATOM    220  CB  SER A  14      93.632  67.379  84.113  1.00 26.01              
ATOM    221  HB1 SER A  14      94.087  67.895  84.944  1.00 26.01              
ATOM    222  HB2 SER A  14      93.806  67.935  83.191  1.00 26.01              
ATOM    223  OG  SER A  14      94.280  66.133  84.024  1.00 26.01              
ATOM    224  HG  SER A  14      94.096  65.764  83.144  1.00 26.01              
ATOM    225  C   SER A  14      91.830  66.431  85.605  1.00 26.01              
ATOM    226  O   SER A  14      92.026  65.227  85.681  1.00 26.01              
ATOM    227  N   SER A  15      91.201  67.153  86.545  1.00 25.23              
ATOM    228  H   SER A  15      91.019  68.121  86.342  1.00 25.23              
ATOM    229  CA  SER A  15      90.904  66.619  87.828  1.00 25.23              
ATOM    230  HA  SER A  15      90.790  65.568  87.665  1.00 25.23              
ATOM    231  CB  SER A  15      92.121  66.556  88.779  1.00 25.23              
ATOM    232  HB1 SER A  15      91.832  66.722  89.816  1.00 25.23              
ATOM    233  HB2 SER A  15      92.853  67.288  88.497  1.00 25.23              
ATOM    234  OG  SER A  15      92.765  65.309  88.669  1.00 25.23              
ATOM    235  HG  SER A  15      93.683  65.499  88.408  1.00 25.23              
ATOM    236  C   SER A  15      89.524  66.933  88.571  1.00 25.23              
ATOM    237  O   SER A  15      89.452  66.550  89.736  1.00 25.23              
ATOM    238  N   CYS A  16      88.419  67.647  88.200  1.00 24.64              
ATOM    239  H   CYS A  16      88.008  67.963  89.067  1.00 24.64              
ATOM    240  CA  CYS A  16      87.290  67.688  87.215  1.00 24.64              
ATOM    241  HA  CYS A  16      87.579  67.766  86.174  1.00 24.64              
ATOM    242  CB  CYS A  16      86.302  68.817  87.663  1.00 24.64              
ATOM    243  HB1 CYS A  16      85.350  68.663  87.169  1.00 24.64              
ATOM    244  HB2 CYS A  16      86.619  69.798  87.385  1.00 24.64              
ATOM    245  SG  CYS A  16      86.015  68.810  89.459  1.00 24.64              
ATOM    246  HG  CYS A  16      85.110  69.795  89.509  1.00 24.64              
ATOM    247  C   CYS A  16      86.489  66.322  87.558  1.00 24.64              
ATOM    248  O   CYS A  16      85.268  66.350  87.529  1.00 24.64              
ATOM    249  N   ALA A  17      86.913  65.103  87.949  1.00 24.95              
ATOM    250  H   ALA A  17      86.130  64.563  88.274  1.00 24.95              
ATOM    251  CA  ALA A  17      88.137  64.249  87.924  1.00 24.95              
ATOM    252  HA  ALA A  17      88.736  64.544  88.766  1.00 24.95              
ATOM    253  CB  ALA A  17      87.820  62.774  88.252  1.00 24.95              
ATOM    254  HB1 ALA A  17      87.103  62.731  89.073  1.00 24.95              
ATOM    255  HB2 ALA A  17      87.428  62.246  87.397  1.00 24.95              
ATOM    256  HB3 ALA A  17      88.737  62.284  88.575  1.00 24.95              
ATOM    257  C   ALA A  17      89.007  64.502  86.686  1.00 24.95              
ATOM    258  O   ALA A  17      88.827  65.532  86.018  1.00 24.95              
ATOM    259  N   SER A  18      89.779  63.530  86.184  1.00 24.29              
ATOM    260  H   SER A  18      90.054  62.796  86.811  1.00 24.29              
ATOM    261  CA  SER A  18      89.585  63.170  84.757  1.00 24.29              
ATOM    262  HA  SER A  18      89.686  64.041  84.178  1.00 24.29              
ATOM    263  CB  SER A  18      90.610  62.099  84.368  1.00 24.29              
ATOM    264  HB1 SER A  18      90.301  61.599  83.456  1.00 24.29              
ATOM    265  HB2 SER A  18      90.701  61.355  85.160  1.00 24.29              
ATOM    266  OG  SER A  18      91.845  62.735  84.138  1.00 24.29              
ATOM    267  HG  SER A  18      92.100  63.297  84.888  1.00 24.29              
ATOM    268  C   SER A  18      88.093  62.738  84.764  1.00 24.29              
ATOM    269  O   SER A  18      87.753  61.563  84.792  1.00 24.29              
ATOM    270  N   GLN A  19      87.212  63.757  84.849  1.00 23.05              
ATOM    271  H   GLN A  19      87.664  64.650  84.965  1.00 23.05              
ATOM    272  CA  GLN A  19      85.762  63.871  84.986  1.00 23.05              
ATOM    273  HA  GLN A  19      85.367  63.324  84.171  1.00 23.05              
ATOM    274  CB  GLN A  19      85.160  63.013  86.124  1.00 23.05              
ATOM    275  HB1 GLN A  19      85.230  63.513  87.082  1.00 23.05              
ATOM    276  HB2 GLN A  19      85.708  62.078  86.165  1.00 23.05              
ATOM    277  CG  GLN A  19      83.679  62.636  85.906  1.00 23.05              
ATOM    278  HG1 GLN A  19      83.531  62.323  84.873  1.00 23.05              
ATOM    279  HG2 GLN A  19      83.060  63.514  86.086  1.00 23.05              
ATOM    280  CD  GLN A  19      83.227  61.501  86.816  1.00 23.05              
ATOM    281  OE1 GLN A  19      83.953  60.570  87.121  1.00 23.05              
ATOM    282  NE2 GLN A  19      81.999  61.507  87.291  1.00 23.05              
ATOM    283 1HE2 GLN A  19      81.357  62.247  87.082  1.00 23.05              
ATOM    284 2HE2 GLN A  19      81.767  60.743  87.903  1.00 23.05              
ATOM    285  C   GLN A  19      85.189  65.289  84.892  1.00 23.05              
ATOM    286  O   GLN A  19      84.008  65.480  84.734  1.00 23.05              
ATOM    287  N   LEU A  20      86.109  66.244  84.732  1.00 22.64              
ATOM    288  H   LEU A  20      87.033  66.042  85.092  1.00 22.64              
ATOM    289  CA  LEU A  20      86.042  67.276  83.700  1.00 22.64              
ATOM    290  HA  LEU A  20      85.358  66.913  82.958  1.00 22.64              
ATOM    291  CB  LEU A  20      85.403  68.621  84.121  1.00 22.64              
ATOM    292  HB1 LEU A  20      85.620  69.298  83.306  1.00 22.64              
ATOM    293  HB2 LEU A  20      85.838  69.042  85.021  1.00 22.64              
ATOM    294  CG  LEU A  20      83.844  68.630  84.193  1.00 22.64              
ATOM    295  HG  LEU A  20      83.488  67.813  83.585  1.00 22.64              
ATOM    296  CD1 LEU A  20      83.270  68.479  85.596  1.00 22.64              
ATOM    297 1HD1 LEU A  20      83.515  69.350  86.202  1.00 22.64              
ATOM    298 2HD1 LEU A  20      82.187  68.391  85.529  1.00 22.64              
ATOM    299 3HD1 LEU A  20      83.648  67.579  86.071  1.00 22.64              
ATOM    300  CD2 LEU A  20      83.219  69.894  83.606  1.00 22.64              
ATOM    301 1HD2 LEU A  20      83.561  70.053  82.584  1.00 22.64              
ATOM    302 2HD2 LEU A  20      82.134  69.792  83.584  1.00 22.64              
ATOM    303 3HD2 LEU A  20      83.470  70.760  84.215  1.00 22.64              
ATOM    304  C   LEU A  20      87.380  67.340  82.961  1.00 22.64              
ATOM    305  O   LEU A  20      87.407  67.967  81.925  1.00 22.64              
ATOM    306  N   ASN A  21      88.450  66.621  83.372  1.00 23.31              
ATOM    307  H   ASN A  21      88.530  66.226  84.297  1.00 23.31              
ATOM    308  CA  ASN A  21      89.297  66.133  82.283  1.00 23.31              
ATOM    309  HA  ASN A  21      89.558  66.933  81.588  1.00 23.31              
ATOM    310  CB  ASN A  21      90.566  65.212  82.416  1.00 23.31              
ATOM    311  HB1 ASN A  21      90.363  64.149  82.273  1.00 23.31              
ATOM    312  HB2 ASN A  21      90.992  65.244  83.399  1.00 23.31              
ATOM    313  CG  ASN A  21      91.693  65.454  81.401  1.00 23.31              
ATOM    314  OD1 ASN A  21      92.848  65.575  81.749  1.00 23.31              
ATOM    315  ND2 ASN A  21      91.418  65.455  80.128  1.00 23.31              
ATOM    316 1HD2 ASN A  21      92.204  65.492  79.492  1.00 23.31              
ATOM    317 2HD2 ASN A  21      90.489  65.331  79.746  1.00 23.31              
ATOM    318  C   ASN A  21      88.495  65.239  81.492  1.00 23.31              
ATOM    319  O   ASN A  21      88.598  65.309  80.329  1.00 23.31              
ATOM    320  N   ASN A  22      87.760  64.380  82.174  1.00 23.10              
ATOM    321  H   ASN A  22      87.818  64.390  83.170  1.00 23.10              
ATOM    322  CA  ASN A  22      87.024  63.320  81.615  1.00 23.10              
ATOM    323  HA  ASN A  22      87.096  63.463  80.578  1.00 23.10              
ATOM    324  CB  ASN A  22      87.738  61.933  81.695  1.00 23.10              
ATOM    325  HB1 ASN A  22      88.415  61.871  82.521  1.00 23.10              
ATOM    326  HB2 ASN A  22      88.403  61.846  80.844  1.00 23.10              
ATOM    327  CG  ASN A  22      86.875  60.675  81.641  1.00 23.10              
ATOM    328  OD1 ASN A  22      86.532  60.219  80.573  1.00 23.10              
ATOM    329  ND2 ASN A  22      86.522  60.072  82.749  1.00 23.10              
ATOM    330 1HD2 ASN A  22      86.845  60.403  83.649  1.00 23.10              
ATOM    331 2HD2 ASN A  22      85.971  59.241  82.670  1.00 23.10              
ATOM    332  C   ASN A  22      85.507  63.413  81.764  1.00 23.10              
ATOM    333  O   ASN A  22      84.756  62.556  81.362  1.00 23.10              
ATOM    334  N   SER A  23      85.044  64.604  82.138  1.00 23.49              
ATOM    335  H   SER A  23      85.679  65.214  82.612  1.00 23.49              
ATOM    336  CA  SER A  23      83.918  65.270  81.501  1.00 23.49              
ATOM    337  HA  SER A  23      83.696  64.641  80.650  1.00 23.49              
ATOM    338  CB  SER A  23      82.609  65.318  82.260  1.00 23.49              
ATOM    339  HB1 SER A  23      82.521  66.202  82.876  1.00 23.49              
ATOM    340  HB2 SER A  23      82.510  64.437  82.891  1.00 23.49              
ATOM    341  OG  SER A  23      81.529  65.321  81.338  1.00 23.49              
ATOM    342  HG  SER A  23      80.726  65.586  81.798  1.00 23.49              
ATOM    343  C   SER A  23      84.386  66.558  80.819  1.00 23.49              
ATOM    344  O   SER A  23      83.737  67.577  80.766  1.00 23.49              
ATOM    345  N   SER A  24      85.644  66.477  80.313  1.00 24.43              
ATOM    346  H   SER A  24      86.220  65.776  80.721  1.00 24.43              
ATOM    347  CA  SER A  24      86.007  66.949  78.999  1.00 24.43              
ATOM    348  HA  SER A  24      85.049  66.971  78.472  1.00 24.43              
ATOM    349  CB  SER A  24      86.503  68.410  78.978  1.00 24.43              
ATOM    350  HB1 SER A  24      86.887  68.615  77.979  1.00 24.43              
ATOM    351  HB2 SER A  24      87.315  68.545  79.686  1.00 24.43              
ATOM    352  OG  SER A  24      85.411  69.239  79.230  1.00 24.43              
ATOM    353  HG  SER A  24      84.969  68.960  80.045  1.00 24.43              
ATOM    354  C   SER A  24      87.026  66.027  78.319  1.00 24.43              
ATOM    355  O   SER A  24      87.956  66.440  77.657  1.00 24.43              
ATOM    356  N   THR A  25      86.848  64.709  78.552  1.00 26.20              
ATOM    357  H   THR A  25      86.012  64.477  79.069  1.00 26.20              
ATOM    358  CA  THR A  25      87.640  63.586  78.001  1.00 26.20              
ATOM    359  HA  THR A  25      87.770  63.875  76.947  1.00 26.20              
ATOM    360  CB  THR A  25      89.109  63.345  78.418  1.00 26.20              
ATOM    361  HB  THR A  25      89.211  63.250  79.492  1.00 26.20              
ATOM    362  CG2 THR A  25      89.733  62.104  77.784  1.00 26.20              
ATOM    363 1HG2 THR A  25      89.256  61.198  78.154  1.00 26.20              
ATOM    364 2HG2 THR A  25      89.639  62.146  76.699  1.00 26.20              
ATOM    365 3HG2 THR A  25      90.792  62.062  78.040  1.00 26.20              
ATOM    366  OG1 THR A  25      89.891  64.410  77.934  1.00 26.20              
ATOM    367  HG1 THR A  25      89.334  65.158  77.659  1.00 26.20              
ATOM    368  C   THR A  25      86.763  62.324  77.872  1.00 26.20              
ATOM    369  O   THR A  25      86.815  61.618  76.869  1.00 26.20              
ATOM    370  N   ASN A  26      85.701  62.222  78.707  1.00 27.33              
ATOM    371  H   ASN A  26      85.877  62.408  79.684  1.00 27.33              
ATOM    372  CA  ASN A  26      84.328  62.015  78.284  1.00 27.33              
ATOM    373  HA  ASN A  26      84.353  61.713  77.236  1.00 27.33              
ATOM    374  CB  ASN A  26      83.662  60.804  78.991  1.00 27.33              
ATOM    375  HB1 ASN A  26      82.584  60.893  78.869  1.00 27.33              
ATOM    376  HB2 ASN A  26      83.872  60.839  80.055  1.00 27.33              
ATOM    377  CG  ASN A  26      84.061  59.473  78.408  1.00 27.33              
ATOM    378  OD1 ASN A  26      84.121  59.268  77.202  1.00 27.33              
ATOM    379  ND2 ASN A  26      84.316  58.480  79.227  1.00 27.33              
ATOM    380 1HD2 ASN A  26      84.395  58.678  80.209  1.00 27.33              
ATOM    381 2HD2 ASN A  26      84.474  57.562  78.856  1.00 27.33              
ATOM    382  C   ASN A  26      83.490  63.356  78.244  1.00 27.33              
ATOM    383  O   ASN A  26      82.279  63.302  78.293  1.00 27.33              
ATOM    384  N   LEU A  27      84.087  64.553  77.959  1.00 26.84              
ATOM    385  H   LEU A  27      85.069  64.557  78.183  1.00 26.84              
ATOM    386  CA  LEU A  27      83.824  65.240  76.646  1.00 26.84              
ATOM    387  HA  LEU A  27      82.791  65.242  76.498  1.00 26.84              
ATOM    388  CB  LEU A  27      84.536  66.591  76.380  1.00 26.84              
ATOM    389  HB1 LEU A  27      85.550  66.461  76.626  1.00 26.84              
ATOM    390  HB2 LEU A  27      84.144  67.309  77.062  1.00 26.84              
ATOM    391  CG  LEU A  27      84.744  67.341  75.059  1.00 26.84              
ATOM    392  HG  LEU A  27      83.815  67.322  74.525  1.00 26.84              
ATOM    393  CD1 LEU A  27      85.163  68.779  75.371  1.00 26.84              
ATOM    394 1HD1 LEU A  27      86.102  68.786  75.921  1.00 26.84              
ATOM    395 2HD1 LEU A  27      85.327  69.321  74.445  1.00 26.84              
ATOM    396 3HD1 LEU A  27      84.430  69.302  75.976  1.00 26.84              
ATOM    397  CD2 LEU A  27      85.880  66.853  74.160  1.00 26.84              
ATOM    398 1HD2 LEU A  27      85.824  65.813  73.896  1.00 26.84              
ATOM    399 2HD2 LEU A  27      85.871  67.432  73.237  1.00 26.84              
ATOM    400 3HD2 LEU A  27      86.833  66.971  74.680  1.00 26.84              
ATOM    401  C   LEU A  27      84.508  64.228  75.763  1.00 26.84              
ATOM    402  O   LEU A  27      85.720  64.230  75.635  1.00 26.84              
ATOM    403  N   LYS A  28      83.737  63.314  75.243  1.00 28.33              
ATOM    404  H   LYS A  28      82.756  63.246  75.483  1.00 28.33              
ATOM    405  CA  LYS A  28      84.194  62.675  74.047  1.00 28.33              
ATOM    406  HA  LYS A  28      85.273  62.684  73.963  1.00 28.33              
ATOM    407  CB  LYS A  28      83.742  61.196  74.073  1.00 28.33              
ATOM    408  HB1 LYS A  28      82.657  61.155  73.974  1.00 28.33              
ATOM    409  HB2 LYS A  28      83.987  60.772  75.039  1.00 28.33              
ATOM    410  CG  LYS A  28      84.366  60.313  72.972  1.00 28.33              
ATOM    411  HG1 LYS A  28      84.120  60.751  72.005  1.00 28.33              
ATOM    412  HG2 LYS A  28      83.882  59.336  73.007  1.00 28.33              
ATOM    413  CD  LYS A  28      85.895  60.107  73.029  1.00 28.33              
ATOM    414  HD1 LYS A  28      86.401  61.045  73.247  1.00 28.33              
ATOM    415  HD2 LYS A  28      86.200  59.814  72.025  1.00 28.33              
ATOM    416  CE  LYS A  28      86.369  59.006  73.982  1.00 28.33              
ATOM    417  HE1 LYS A  28      87.430  58.825  73.784  1.00 28.33              
ATOM    418  HE2 LYS A  28      85.831  58.080  73.763  1.00 28.33              
ATOM    419  NZ  LYS A  28      86.205  59.351  75.415  1.00 28.33              
ATOM    420  HZ1 LYS A  28      86.654  58.683  76.023  1.00 28.33              
ATOM    421  HZ2 LYS A  28      86.588  60.265  75.646  1.00 28.33              
ATOM    422  HZ3 LYS A  28      85.231  59.372  75.707  1.00 28.33              
ATOM    423  C   LYS A  28      83.641  63.474  72.852  1.00 28.33              
ATOM    424  O   LYS A  28      82.835  62.981  72.082  1.00 28.33              
ATOM    425  N   MET A  29      83.911  64.786  72.895  1.00 27.62              
ATOM    426  H   MET A  29      84.757  65.059  73.378  1.00 27.62              
ATOM    427  CA  MET A  29      82.957  65.858  72.579  1.00 27.62              
ATOM    428  HA  MET A  29      83.280  66.790  73.005  1.00 27.62              
ATOM    429  CB  MET A  29      82.935  66.074  71.042  1.00 27.62              
ATOM    430  HB1 MET A  29      82.062  66.674  70.791  1.00 27.62              
ATOM    431  HB2 MET A  29      82.814  65.114  70.537  1.00 27.62              
ATOM    432  CG  MET A  29      84.158  66.798  70.453  1.00 27.62              
ATOM    433  HG1 MET A  29      84.226  67.790  70.892  1.00 27.62              
ATOM    434  HG2 MET A  29      83.967  66.938  69.388  1.00 27.62              
ATOM    435  SD  MET A  29      85.791  66.013  70.605  1.00 27.62              
ATOM    436  CE  MET A  29      86.804  67.261  69.758  1.00 27.62              
ATOM    437  HE1 MET A  29      86.740  68.216  70.280  1.00 27.62              
ATOM    438  HE2 MET A  29      87.843  66.935  69.740  1.00 27.62              
ATOM    439  HE3 MET A  29      86.454  67.392  68.732  1.00 27.62              
ATOM    440  C   MET A  29      81.585  65.530  73.145  1.00 27.62              
ATOM    441  O   MET A  29      80.605  65.299  72.462  1.00 27.62              
ATOM    442  N   VAL A  30      81.579  65.498  74.469  1.00 26.18              
ATOM    443  H   VAL A  30      82.464  65.625  74.924  1.00 26.18              
ATOM    444  CA  VAL A  30      80.428  65.343  75.362  1.00 26.18              
ATOM    445  HA  VAL A  30      79.546  65.481  74.777  1.00 26.18              
ATOM    446  CB  VAL A  30      80.257  63.850  75.830  1.00 26.18              
ATOM    447  HB  VAL A  30      81.238  63.529  76.166  1.00 26.18              
ATOM    448  CG1 VAL A  30      79.219  63.644  76.918  1.00 26.18              
ATOM    449 1HG1 VAL A  30      78.247  64.034  76.615  1.00 26.18              
ATOM    450 2HG1 VAL A  30      79.121  62.584  77.148  1.00 26.18              
ATOM    451 3HG1 VAL A  30      79.510  64.139  77.843  1.00 26.18              
ATOM    452  CG2 VAL A  30      79.880  62.953  74.653  1.00 26.18              
ATOM    453 1HG2 VAL A  30      78.933  63.270  74.215  1.00 26.18              
ATOM    454 2HG2 VAL A  30      80.631  62.968  73.864  1.00 26.18              
ATOM    455 3HG2 VAL A  30      79.780  61.922  74.988  1.00 26.18              
ATOM    456  C   VAL A  30      80.397  66.379  76.475  1.00 26.18              
ATOM    457  O   VAL A  30      79.390  66.634  77.108  1.00 26.18              
ATOM    458  N   CYS A  31      81.479  67.163  76.528  1.00 24.31              
ATOM    459  H   CYS A  31      82.292  66.855  76.036  1.00 24.31              
ATOM    460  CA  CYS A  31      81.516  68.543  76.992  1.00 24.31              
ATOM    461  HA  CYS A  31      80.553  68.726  77.384  1.00 24.31              
ATOM    462  CB  CYS A  31      82.393  68.693  78.227  1.00 24.31              
ATOM    463  HB1 CYS A  31      83.378  69.052  77.950  1.00 24.31              
ATOM    464  HB2 CYS A  31      82.465  67.740  78.747  1.00 24.31              
ATOM    465  SG  CYS A  31      81.669  69.889  79.381  1.00 24.31              
ATOM    466  HG  CYS A  31      82.531  69.660  80.385  1.00 24.31              
ATOM    467  C   CYS A  31      81.790  69.556  75.905  1.00 24.31              
ATOM    468  O   CYS A  31      81.617  70.752  76.059  1.00 24.31              
ATOM    469  N   PHE A  32      82.068  68.992  74.746  1.00 22.66              
ATOM    470  H   PHE A  32      82.224  68.005  74.770  1.00 22.66              
ATOM    471  CA  PHE A  32      81.738  69.538  73.479  1.00 22.66              
ATOM    472  HA  PHE A  32      81.327  70.515  73.633  1.00 22.66              
ATOM    473  CB  PHE A  32      82.993  69.686  72.570  1.00 22.66              
ATOM    474  HB1 PHE A  32      82.668  69.653  71.533  1.00 22.66              
ATOM    475  HB2 PHE A  32      83.635  68.826  72.714  1.00 22.66              
ATOM    476  CG  PHE A  32      83.884  70.915  72.669  1.00 22.66              
ATOM    477  CD1 PHE A  32      84.162  71.557  73.892  1.00 22.66              
ATOM    478  HD1 PHE A  32      83.683  71.240  74.802  1.00 22.66              
ATOM    479  CE1 PHE A  32      85.135  72.567  73.962  1.00 22.66              
ATOM    480  HE1 PHE A  32      85.408  73.000  74.914  1.00 22.66              
ATOM    481  CZ  PHE A  32      85.794  72.996  72.802  1.00 22.66              
ATOM    482  HZ  PHE A  32      86.549  73.768  72.855  1.00 22.66              
ATOM    483  CE2 PHE A  32      85.496  72.392  71.571  1.00 22.66              
ATOM    484  HE2 PHE A  32      86.020  72.710  70.682  1.00 22.66              
ATOM    485  CD2 PHE A  32      84.561  71.344  71.507  1.00 22.66              
ATOM    486  HD2 PHE A  32      84.386  70.856  70.558  1.00 22.66              
ATOM    487  C   PHE A  32      80.627  68.704  72.847  1.00 22.66              
ATOM    488  O   PHE A  32      80.573  68.572  71.635  1.00 22.66              
ATOM    489  N   GLN A  33      79.711  68.170  73.664  1.00 21.99              
ATOM    490  H   GLN A  33      79.772  68.272  74.663  1.00 21.99              
ATOM    491  CA  GLN A  33      78.512  67.537  73.120  1.00 21.99              
ATOM    492  HA  GLN A  33      78.840  66.740  72.459  1.00 21.99              
ATOM    493  CB  GLN A  33      77.609  66.818  74.175  1.00 21.99              
ATOM    494  HB1 GLN A  33      77.891  67.146  75.167  1.00 21.99              
ATOM    495  HB2 GLN A  33      77.834  65.755  74.117  1.00 21.99              
ATOM    496  CG  GLN A  33      76.073  66.888  74.032  1.00 21.99              
ATOM    497  HG1 GLN A  33      75.786  66.377  73.114  1.00 21.99              
ATOM    498  HG2 GLN A  33      75.763  67.924  73.957  1.00 21.99              
ATOM    499  CD  GLN A  33      75.261  66.256  75.151  1.00 21.99              
ATOM    500  OE1 GLN A  33      75.748  65.596  76.057  1.00 21.99              
ATOM    501  NE2 GLN A  33      73.961  66.460  75.129  1.00 21.99              
ATOM    502 1HE2 GLN A  33      73.554  67.058  74.425  1.00 21.99              
ATOM    503 2HE2 GLN A  33      73.412  66.018  75.843  1.00 21.99              
ATOM    504  C   GLN A  33      77.705  68.437  72.114  1.00 21.99              
ATOM    505  O   GLN A  33      76.722  68.004  71.544  1.00 21.99              
ATOM    506  N   ALA A  34      78.052  69.733  71.934  1.00 21.74              
ATOM    507  H   ALA A  34      79.031  69.969  71.972  1.00 21.74              
ATOM    508  CA  ALA A  34      77.135  70.817  72.306  1.00 21.74              
ATOM    509  HA  ALA A  34      77.643  71.731  72.264  1.00 21.74              
ATOM    510  CB  ALA A  34      76.056  70.886  71.174  1.00 21.74              
ATOM    511  HB1 ALA A  34      75.244  70.187  71.385  1.00 21.74              
ATOM    512  HB2 ALA A  34      75.682  71.898  71.077  1.00 21.74              
ATOM    513  HB3 ALA A  34      76.523  70.639  70.218  1.00 21.74              
ATOM    514  C   ALA A  34      76.682  70.479  73.732  1.00 21.74              
ATOM    515  O   ALA A  34      75.496  70.440  74.024  1.00 21.74              
ATOM    516  N   THR A  35      77.660  70.175  74.624  1.00 21.33              
ATOM    517  H   THR A  35      78.617  70.233  74.328  1.00 21.33              
ATOM    518  CA  THR A  35      77.404  69.730  76.008  1.00 21.33              
ATOM    519  HA  THR A  35      76.983  68.729  75.976  1.00 21.33              
ATOM    520  CB  THR A  35      78.532  69.710  76.985  1.00 21.33              
ATOM    521  HB  THR A  35      79.248  69.041  76.537  1.00 21.33              
ATOM    522  CG2 THR A  35      78.138  69.191  78.376  1.00 21.33              
ATOM    523 1HG2 THR A  35      77.542  69.935  78.907  1.00 21.33              
ATOM    524 2HG2 THR A  35      77.561  68.270  78.273  1.00 21.33              
ATOM    525 3HG2 THR A  35      79.025  68.974  78.966  1.00 21.33              
ATOM    526  OG1 THR A  35      79.092  70.974  77.136  1.00 21.33              
ATOM    527  HG1 THR A  35      79.933  70.926  77.611  1.00 21.33              
ATOM    528  C   THR A  35      76.244  70.591  76.653  1.00 21.33              
ATOM    529  O   THR A  35      75.359  69.969  77.226  1.00 21.33              
ATOM    530  N   MET A  36      75.967  71.912  76.452  1.00 20.43              
ATOM    531  H   MET A  36      74.966  72.008  76.556  1.00 20.43              
ATOM    532  CA  MET A  36      76.650  73.201  76.756  1.00 20.43              
ATOM    533  HA  MET A  36      76.040  73.988  76.333  1.00 20.43              
ATOM    534  CB  MET A  36      76.669  73.407  78.280  1.00 20.43              
ATOM    535  HB1 MET A  36      77.177  74.335  78.532  1.00 20.43              
ATOM    536  HB2 MET A  36      77.197  72.580  78.762  1.00 20.43              
ATOM    537  CG  MET A  36      75.245  73.497  78.874  1.00 20.43              
ATOM    538  HG1 MET A  36      74.777  72.519  78.762  1.00 20.43              
ATOM    539  HG2 MET A  36      74.680  74.215  78.280  1.00 20.43              
ATOM    540  SD  MET A  36      75.167  73.986  80.615  1.00 20.43              
ATOM    541  CE  MET A  36      75.739  75.706  80.513  1.00 20.43              
ATOM    542  HE1 MET A  36      75.632  76.179  81.489  1.00 20.43              
ATOM    543  HE2 MET A  36      76.787  75.730  80.219  1.00 20.43              
ATOM    544  HE3 MET A  36      75.146  76.250  79.778  1.00 20.43              
ATOM    545  C   MET A  36      78.081  73.422  76.126  1.00 20.43              
ATOM    546  O   MET A  36      78.830  74.189  76.665  1.00 20.43              
ATOM    547  N   SER A  37      78.441  72.845  74.959  1.00 20.46              
ATOM    548  H   SER A  37      78.019  71.979  74.721  1.00 20.46              
ATOM    549  CA  SER A  37      78.750  73.697  73.787  1.00 20.46              
ATOM    550  HA  SER A  37      79.345  74.501  74.180  1.00 20.46              
ATOM    551  CB  SER A  37      79.565  73.184  72.590  1.00 20.46              
ATOM    552  HB1 SER A  37      79.751  74.002  71.896  1.00 20.46              
ATOM    553  HB2 SER A  37      79.004  72.442  72.042  1.00 20.46              
ATOM    554  OG  SER A  37      80.821  72.625  72.896  1.00 20.46              
ATOM    555  HG  SER A  37      81.504  73.235  72.581  1.00 20.46              
ATOM    556  C   SER A  37      77.464  74.308  73.356  1.00 20.46              
ATOM    557  O   SER A  37      77.402  75.516  73.220  1.00 20.46              
ATOM    558  N   LEU A  38      76.379  73.544  73.335  1.00 20.50              
ATOM    559  H   LEU A  38      76.407  72.587  73.629  1.00 20.50              
ATOM    560  CA  LEU A  38      75.136  73.976  72.727  1.00 20.50              
ATOM    561  HA  LEU A  38      75.272  73.981  71.657  1.00 20.50              
ATOM    562  CB  LEU A  38      73.981  72.980  73.072  1.00 20.50              
ATOM    563  HB1 LEU A  38      73.892  72.923  74.157  1.00 20.50              
ATOM    564  HB2 LEU A  38      74.254  72.001  72.721  1.00 20.50              
ATOM    565  CG  LEU A  38      72.585  73.225  72.458  1.00 20.50              
ATOM    566  HG  LEU A  38      72.038  72.289  72.571  1.00 20.50              
ATOM    567  CD1 LEU A  38      71.759  74.300  73.167  1.00 20.50              
ATOM    568 1HD1 LEU A  38      71.753  74.126  74.242  1.00 20.50              
ATOM    569 2HD1 LEU A  38      72.126  75.301  72.951  1.00 20.50              
ATOM    570 3HD1 LEU A  38      70.731  74.249  72.809  1.00 20.50              
ATOM    571  CD2 LEU A  38      72.649  73.542  70.965  1.00 20.50              
ATOM    572 1HD2 LEU A  38      73.214  72.770  70.443  1.00 20.50              
ATOM    573 2HD2 LEU A  38      71.641  73.573  70.554  1.00 20.50              
ATOM    574 3HD2 LEU A  38      73.116  74.511  70.792  1.00 20.50              
ATOM    575  C   LEU A  38      74.716  75.369  73.155  1.00 20.50              
ATOM    576  O   LEU A  38      74.417  76.236  72.340  1.00 20.50              
ATOM    577  N   ALA A  39      74.870  75.598  74.452  1.00 19.79              
ATOM    578  H   ALA A  39      75.024  74.803  75.084  1.00 19.79              
ATOM    579  CA  ALA A  39      75.371  76.848  74.955  1.00 19.79              
ATOM    580  HA  ALA A  39      75.797  77.438  74.151  1.00 19.79              
ATOM    581  CB  ALA A  39      74.094  77.632  75.426  1.00 19.79              
ATOM    582  HB1 ALA A  39      73.534  76.967  76.092  1.00 19.79              
ATOM    583  HB2 ALA A  39      74.398  78.534  75.958  1.00 19.79              
ATOM    584  HB3 ALA A  39      73.512  77.874  74.531  1.00 19.79              
ATOM    585  C   ALA A  39      76.331  76.581  76.077  1.00 19.79              
ATOM    586  O   ALA A  39      75.913  76.243  77.178  1.00 19.79              
ATOM    587  N   LEU A  40      77.615  76.706  75.740  1.00 20.35              
ATOM    588  H   LEU A  40      77.803  76.702  74.745  1.00 20.35              
ATOM    589  CA  LEU A  40      78.594  77.454  76.525  1.00 20.35              
ATOM    590  HA  LEU A  40      78.417  78.496  76.311  1.00 20.35              
ATOM    591  CB  LEU A  40      78.385  77.335  78.066  1.00 20.35              
ATOM    592  HB1 LEU A  40      78.401  76.283  78.348  1.00 20.35              
ATOM    593  HB2 LEU A  40      77.397  77.735  78.284  1.00 20.35              
ATOM    594  CG  LEU A  40      79.343  78.112  79.003  1.00 20.35              
ATOM    595  HG  LEU A  40      79.578  79.083  78.566  1.00 20.35              
ATOM    596  CD1 LEU A  40      78.659  78.356  80.353  1.00 20.35              
ATOM    597 1HD1 LEU A  40      79.310  78.948  80.997  1.00 20.35              
ATOM    598 2HD1 LEU A  40      77.728  78.905  80.211  1.00 20.35              
ATOM    599 3HD1 LEU A  40      78.447  77.404  80.842  1.00 20.35              
ATOM    600  CD2 LEU A  40      80.643  77.366  79.332  1.00 20.35              
ATOM    601 1HD2 LEU A  40      81.306  77.332  78.473  1.00 20.35              
ATOM    602 2HD2 LEU A  40      81.183  77.883  80.126  1.00 20.35              
ATOM    603 3HD2 LEU A  40      80.423  76.349  79.658  1.00 20.35              
ATOM    604  C   LEU A  40      80.046  77.300  76.188  1.00 20.35              
ATOM    605  O   LEU A  40      80.772  78.285  76.205  1.00 20.35              
ATOM    606  N   LEU A  41      80.425  76.118  75.775  1.00 21.91              
ATOM    607  H   LEU A  41      79.860  75.315  76.026  1.00 21.91              
ATOM    608  CA  LEU A  41      81.488  75.959  74.823  1.00 21.91              
ATOM    609  HA  LEU A  41      82.312  76.658  75.114  1.00 21.91              
ATOM    610  CB  LEU A  41      82.072  74.530  74.938  1.00 21.91              
ATOM    611  HB1 LEU A  41      82.660  74.329  74.042  1.00 21.91              
ATOM    612  HB2 LEU A  41      81.269  73.798  74.997  1.00 21.91              
ATOM    613  CG  LEU A  41      82.989  74.233  76.151  1.00 21.91              
ATOM    614  HG  LEU A  41      83.377  73.227  76.015  1.00 21.91              
ATOM    615  CD1 LEU A  41      84.188  75.178  76.235  1.00 21.91              
ATOM    616 1HD1 LEU A  41      84.688  75.239  75.269  1.00 21.91              
ATOM    617 2HD1 LEU A  41      83.871  76.178  76.533  1.00 21.91              
ATOM    618 3HD1 LEU A  41      84.898  74.802  76.973  1.00 21.91              
ATOM    619  CD2 LEU A  41      82.280  74.237  77.502  1.00 21.91              
ATOM    620 1HD2 LEU A  41      81.416  73.575  77.459  1.00 21.91              
ATOM    621 2HD2 LEU A  41      82.961  73.872  78.270  1.00 21.91              
ATOM    622 3HD2 LEU A  41      81.962  75.242  77.762  1.00 21.91              
ATOM    623  C   LEU A  41      81.111  76.435  73.417  1.00 21.91              
ATOM    624  O   LEU A  41      81.972  76.811  72.656  1.00 21.91              
ATOM    625  N   THR A  42      79.818  76.616  73.135  1.00 23.13              
ATOM    626  H   THR A  42      79.150  76.236  73.785  1.00 23.13              
ATOM    627  CA  THR A  42      79.287  77.404  72.031  1.00 23.13              
ATOM    628  HA  THR A  42      80.024  78.209  71.855  1.00 23.13              
ATOM    629  CB  THR A  42      79.215  76.684  70.649  1.00 23.13              
ATOM    630  HB  THR A  42      78.864  77.423  69.932  1.00 23.13              
ATOM    631  CG2 THR A  42      80.518  76.121  70.089  1.00 23.13              
ATOM    632 1HG2 THR A  42      80.334  75.680  69.111  1.00 23.13              
ATOM    633 2HG2 THR A  42      81.243  76.923  69.972  1.00 23.13              
ATOM    634 3HG2 THR A  42      80.937  75.365  70.744  1.00 23.13              
ATOM    635  OG1 THR A  42      78.285  75.635  70.650  1.00 23.13              
ATOM    636  HG1 THR A  42      77.435  76.074  70.804  1.00 23.13              
ATOM    637  C   THR A  42      77.929  78.143  72.386  1.00 23.13              
ATOM    638  O   THR A  42      76.979  78.033  71.612  1.00 23.13              
ATOM    639  N   ILE A  43      77.638  78.795  73.564  1.00 24.43              
ATOM    640  H   ILE A  43      76.666  78.616  73.792  1.00 24.43              
ATOM    641  CA  ILE A  43      77.924  80.252  73.830  1.00 24.43              
ATOM    642  HA  ILE A  43      77.254  80.802  73.171  1.00 24.43              
ATOM    643  CB  ILE A  43      77.671  80.804  75.257  1.00 24.43              
ATOM    644  HB  ILE A  43      78.557  80.644  75.870  1.00 24.43              
ATOM    645  CG2 ILE A  43      77.355  82.309  75.172  1.00 24.43              
ATOM    646 1HG2 ILE A  43      76.283  82.496  75.084  1.00 24.43              
ATOM    647 2HG2 ILE A  43      77.730  82.825  76.056  1.00 24.43              
ATOM    648 3HG2 ILE A  43      77.783  82.736  74.276  1.00 24.43              
ATOM    649  CG1 ILE A  43      76.442  80.201  75.975  1.00 24.43              
ATOM    650 1HG1 ILE A  43      76.511  79.130  75.938  1.00 24.43              
ATOM    651 2HG1 ILE A  43      75.530  80.473  75.442  1.00 24.43              
ATOM    652  CD1 ILE A  43      76.320  80.603  77.447  1.00 24.43              
ATOM    653  HD1 ILE A  43      75.500  80.052  77.906  1.00 24.43              
ATOM    654  HD2 ILE A  43      77.241  80.367  77.980  1.00 24.43              
ATOM    655  HD3 ILE A  43      76.114  81.669  77.543  1.00 24.43              
ATOM    656  C   ILE A  43      79.317  80.347  73.185  1.00 24.43              
ATOM    657  O   ILE A  43      79.421  80.655  72.014  1.00 24.43              
ATOM    658  N   SER A  44      80.356  79.801  73.814  1.00 25.79              
ATOM    659  H   SER A  44      80.169  79.387  74.718  1.00 25.79              
ATOM    660  CA  SER A  44      81.772  79.725  73.438  1.00 25.79              
ATOM    661  HA  SER A  44      82.124  78.764  73.712  1.00 25.79              
ATOM    662  CB  SER A  44      82.183  80.075  71.990  1.00 25.79              
ATOM    663  HB1 SER A  44      83.266  79.977  71.938  1.00 25.79              
ATOM    664  HB2 SER A  44      81.923  81.104  71.781  1.00 25.79              
ATOM    665  OG  SER A  44      81.660  79.336  70.919  1.00 25.79              
ATOM    666  HG  SER A  44      80.834  79.771  70.683  1.00 25.79              
ATOM    667  C   SER A  44      82.583  80.665  74.382  1.00 25.79              
ATOM    668  O   SER A  44      83.772  80.384  74.521  1.00 25.79              
ATOM    669  N   SER A  45      82.206  81.789  75.087  1.00 25.72              
ATOM    670  H   SER A  45      83.071  82.121  75.492  1.00 25.72              
ATOM    671  CA  SER A  45      81.017  82.633  75.493  1.00 25.72              
ATOM    672  HA  SER A  45      80.315  81.939  75.909  1.00 25.72              
ATOM    673  CB  SER A  45      81.437  83.567  76.641  1.00 25.72              
ATOM    674  HB1 SER A  45      82.023  84.408  76.271  1.00 25.72              
ATOM    675  HB2 SER A  45      82.047  83.011  77.354  1.00 25.72              
ATOM    676  OG  SER A  45      80.304  84.057  77.334  1.00 25.72              
ATOM    677  HG  SER A  45      79.780  84.572  76.704  1.00 25.72              
ATOM    678  C   SER A  45      80.270  83.362  74.407  1.00 25.72              
ATOM    679  O   SER A  45      79.544  84.313  74.698  1.00 25.72              
ATOM    680  N   TYR A  46      80.500  82.927  73.172  1.00 23.86              
ATOM    681  H   TYR A  46      81.089  82.110  73.106  1.00 23.86              
ATOM    682  CA  TYR A  46      80.132  83.480  71.870  1.00 23.86              
ATOM    683  HA  TYR A  46      80.611  82.856  71.114  1.00 23.86              
ATOM    684  CB  TYR A  46      78.618  83.474  71.566  1.00 23.86              
ATOM    685  HB1 TYR A  46      78.163  84.392  71.940  1.00 23.86              
ATOM    686  HB2 TYR A  46      78.110  82.657  72.064  1.00 23.86              
ATOM    687  CG  TYR A  46      78.365  83.350  70.074  1.00 23.86              
ATOM    688  CD1 TYR A  46      78.263  82.077  69.474  1.00 23.86              
ATOM    689  HD1 TYR A  46      78.245  81.180  70.069  1.00 23.86              
ATOM    690  CE1 TYR A  46      78.162  81.954  68.079  1.00 23.86              
ATOM    691  HE1 TYR A  46      78.042  80.983  67.626  1.00 23.86              
ATOM    692  CZ  TYR A  46      78.129  83.111  67.277  1.00 23.86              
ATOM    693  OH  TYR A  46      78.013  83.001  65.932  1.00 23.86              
ATOM    694  HH  TYR A  46      77.435  83.715  65.628  1.00 23.86              
ATOM    695  CE2 TYR A  46      78.176  84.388  67.875  1.00 23.86              
ATOM    696  HE2 TYR A  46      78.112  85.269  67.252  1.00 23.86              
ATOM    697  CD2 TYR A  46      78.310  84.505  69.271  1.00 23.86              
ATOM    698  HD2 TYR A  46      78.388  85.484  69.719  1.00 23.86              
ATOM    699  C   TYR A  46      80.664  84.885  71.660  1.00 23.86              
ATOM    700  O   TYR A  46      81.055  85.243  70.567  1.00 23.86              
ATOM    701  N   ILE A  47      80.775  85.619  72.762  1.00 22.52              
ATOM    702  H   ILE A  47      80.168  85.326  73.514  1.00 22.52              
ATOM    703  CA  ILE A  47      81.836  86.519  73.160  1.00 22.52              
ATOM    704  HA  ILE A  47      82.366  86.776  72.275  1.00 22.52              
ATOM    705  CB  ILE A  47      81.239  87.805  73.782  1.00 22.52              
ATOM    706  HB  ILE A  47      81.079  87.628  74.847  1.00 22.52              
ATOM    707  CG2 ILE A  47      82.199  89.014  73.656  1.00 22.52              
ATOM    708 1HG2 ILE A  47      82.414  89.225  72.610  1.00 22.52              
ATOM    709 2HG2 ILE A  47      81.749  89.895  74.116  1.00 22.52              
ATOM    710 3HG2 ILE A  47      83.133  88.808  74.176  1.00 22.52              
ATOM    711  CG1 ILE A  47      79.856  88.257  73.227  1.00 22.52              
ATOM    712 1HG1 ILE A  47      79.526  89.138  73.779  1.00 22.52              
ATOM    713 2HG1 ILE A  47      79.118  87.479  73.424  1.00 22.52              
ATOM    714  CD1 ILE A  47      79.803  88.602  71.727  1.00 22.52              
ATOM    715  HD1 ILE A  47      80.142  87.761  71.126  1.00 22.52              
ATOM    716  HD2 ILE A  47      78.772  88.834  71.456  1.00 22.52              
ATOM    717  HD3 ILE A  47      80.422  89.472  71.515  1.00 22.52              
ATOM    718  C   ILE A  47      82.911  85.863  74.055  1.00 22.52              
ATOM    719  O   ILE A  47      83.587  86.522  74.847  1.00 22.52              
ATOM    720  N   PHE A  48      83.101  84.572  73.911  1.00 21.39              
ATOM    721  H   PHE A  48      82.467  84.061  73.323  1.00 21.39              
ATOM    722  CA  PHE A  48      84.453  84.044  73.854  1.00 21.39              
ATOM    723  HA  PHE A  48      85.082  84.897  73.596  1.00 21.39              
ATOM    724  CB  PHE A  48      85.016  83.522  75.176  1.00 21.39              
ATOM    725  HB1 PHE A  48      84.553  82.591  75.465  1.00 21.39              
ATOM    726  HB2 PHE A  48      84.815  84.246  75.966  1.00 21.39              
ATOM    727  CG  PHE A  48      86.522  83.307  75.123  1.00 21.39              
ATOM    728  CD1 PHE A  48      87.396  84.396  75.300  1.00 21.39              
ATOM    729  HD1 PHE A  48      86.994  85.382  75.496  1.00 21.39              
ATOM    730  CE1 PHE A  48      88.789  84.201  75.242  1.00 21.39              
ATOM    731  HE1 PHE A  48      89.452  85.037  75.407  1.00 21.39              
ATOM    732  CZ  PHE A  48      89.311  82.917  75.010  1.00 21.39              
ATOM    733  HZ  PHE A  48      90.379  82.757  75.015  1.00 21.39              
ATOM    734  CE2 PHE A  48      88.439  81.831  74.803  1.00 21.39              
ATOM    735  HE2 PHE A  48      88.824  80.836  74.628  1.00 21.39              
ATOM    736  CD2 PHE A  48      87.047  82.027  74.859  1.00 21.39              
ATOM    737  HD2 PHE A  48      86.381  81.187  74.708  1.00 21.39              
ATOM    738  C   PHE A  48      84.601  83.155  72.723  1.00 21.39              
ATOM    739  O   PHE A  48      83.627  82.440  72.458  1.00 21.39              
ATOM    740  N   SER A  49      85.686  83.324  71.946  1.00 19.62              
ATOM    741  H   SER A  49      86.397  83.888  72.370  1.00 19.62              
ATOM    742  CA  SER A  49      85.632  82.900  70.558  1.00 19.62              
ATOM    743  HA  SER A  49      86.468  83.324  70.025  1.00 19.62              
ATOM    744  CB  SER A  49      85.725  81.361  70.629  1.00 19.62              
ATOM    745  HB1 SER A  49      85.645  80.917  69.649  1.00 19.62              
ATOM    746  HB2 SER A  49      84.897  80.934  71.186  1.00 19.62              
ATOM    747  OG  SER A  49      86.917  80.928  71.267  1.00 19.62              
ATOM    748  HG  SER A  49      86.851  79.965  71.331  1.00 19.62              
ATOM    749  C   SER A  49      84.228  83.452  69.985  1.00 19.62              
ATOM    750  O   SER A  49      83.465  82.604  69.527  1.00 19.62              
ATOM    751  N   PHE A  50      83.669  84.725  70.007  1.00 17.65              
ATOM    752  H   PHE A  50      82.678  84.611  69.834  1.00 17.65              
ATOM    753  CA  PHE A  50      84.105  86.170  69.982  1.00 17.65              
ATOM    754  HA  PHE A  50      84.387  86.302  68.929  1.00 17.65              
ATOM    755  CB  PHE A  50      83.102  87.328  70.038  1.00 17.65              
ATOM    756  HB1 PHE A  50      82.882  87.606  71.058  1.00 17.65              
ATOM    757  HB2 PHE A  50      82.181  87.054  69.531  1.00 17.65              
ATOM    758  CG  PHE A  50      83.619  88.570  69.326  1.00 17.65              
ATOM    759  CD1 PHE A  50      83.357  88.747  67.954  1.00 17.65              
ATOM    760  HD1 PHE A  50      82.731  88.036  67.430  1.00 17.65              
ATOM    761  CE1 PHE A  50      83.912  89.839  67.264  1.00 17.65              
ATOM    762  HE1 PHE A  50      83.723  89.962  66.208  1.00 17.65              
ATOM    763  CZ  PHE A  50      84.715  90.767  67.949  1.00 17.65              
ATOM    764  HZ  PHE A  50      85.142  91.610  67.424  1.00 17.65              
ATOM    765  CE2 PHE A  50      84.962  90.602  69.324  1.00 17.65              
ATOM    766  HE2 PHE A  50      85.573  91.318  69.855  1.00 17.65              
ATOM    767  CD2 PHE A  50      84.418  89.504  70.012  1.00 17.65              
ATOM    768  HD2 PHE A  50      84.614  89.371  71.068  1.00 17.65              
ATOM    769  C   PHE A  50      85.502  86.367  70.688  1.00 17.65              
ATOM    770  O   PHE A  50      85.463  86.721  71.856  1.00 17.65              
ATOM    771  N   GLN A  51      86.763  86.053  70.229  1.00 16.91              
ATOM    772  H   GLN A  51      87.376  86.180  71.019  1.00 16.91              
ATOM    773  CA  GLN A  51      87.592  85.807  68.962  1.00 16.91              
ATOM    774  HA  GLN A  51      88.055  86.767  68.754  1.00 16.91              
ATOM    775  CB  GLN A  51      88.749  84.838  69.298  1.00 16.91              
ATOM    776  HB1 GLN A  51      88.353  83.843  69.492  1.00 16.91              
ATOM    777  HB2 GLN A  51      89.236  85.178  70.211  1.00 16.91              
ATOM    778  CG  GLN A  51      89.847  84.692  68.215  1.00 16.91              
ATOM    779  HG1 GLN A  51      90.362  85.645  68.098  1.00 16.91              
ATOM    780  HG2 GLN A  51      89.388  84.440  67.263  1.00 16.91              
ATOM    781  CD  GLN A  51      90.855  83.603  68.555  1.00 16.91              
ATOM    782  OE1 GLN A  51      91.637  83.720  69.495  1.00 16.91              
ATOM    783  NE2 GLN A  51      90.854  82.511  67.812  1.00 16.91              
ATOM    784 1HE2 GLN A  51      90.258  82.406  67.002  1.00 16.91              
ATOM    785 2HE2 GLN A  51      91.443  81.713  68.047  1.00 16.91              
ATOM    786  C   GLN A  51      86.871  85.450  67.644  1.00 16.91              
ATOM    787  O   GLN A  51      87.425  85.658  66.567  1.00 16.91              
ATOM    788  N   VAL A  52      85.670  84.898  67.754  1.00 16.08              
ATOM    789  H   VAL A  52      85.370  84.806  68.709  1.00 16.08              
ATOM    790  CA  VAL A  52      84.640  84.467  66.816  1.00 16.08              
ATOM    791  HA  VAL A  52      83.640  84.789  67.137  1.00 16.08              
ATOM    792  CB  VAL A  52      84.787  84.993  65.348  1.00 16.08              
ATOM    793  HB  VAL A  52      85.771  84.728  64.964  1.00 16.08              
ATOM    794  CG1 VAL A  52      83.737  84.447  64.371  1.00 16.08              
ATOM    795 1HG1 VAL A  52      82.735  84.588  64.776  1.00 16.08              
ATOM    796 2HG1 VAL A  52      83.814  84.961  63.414  1.00 16.08              
ATOM    797 3HG1 VAL A  52      83.899  83.387  64.191  1.00 16.08              
ATOM    798  CG2 VAL A  52      84.611  86.520  65.317  1.00 16.08              
ATOM    799 1HG2 VAL A  52      84.801  86.890  64.311  1.00 16.08              
ATOM    800 2HG2 VAL A  52      83.593  86.776  65.605  1.00 16.08              
ATOM    801 3HG2 VAL A  52      85.309  87.009  65.994  1.00 16.08              
ATOM    802  C   VAL A  52      84.627  82.859  66.912  1.00 16.08              
ATOM    803  O   VAL A  52      83.691  82.282  66.409  1.00 16.08              
ATOM    804  N   SER A  53      85.545  82.036  67.544  1.00 17.03              
ATOM    805  H   SER A  53      85.112  81.184  67.858  1.00 17.03              
ATOM    806  CA  SER A  53      87.042  81.826  67.378  1.00 17.03              
ATOM    807  HA  SER A  53      87.453  82.799  67.614  1.00 17.03              
ATOM    808  CB  SER A  53      87.894  80.906  68.255  1.00 17.03              
ATOM    809  HB1 SER A  53      88.078  81.396  69.206  1.00 17.03              
ATOM    810  HB2 SER A  53      88.877  80.756  67.815  1.00 17.03              
ATOM    811  OG  SER A  53      87.385  79.628  68.499  1.00 17.03              
ATOM    812  HG  SER A  53      88.148  79.049  68.703  1.00 17.03              
ATOM    813  C   SER A  53      87.431  81.747  65.870  1.00 17.03              
ATOM    814  O   SER A  53      88.583  81.561  65.536  1.00 17.03              
ATOM    815  N   ALA A  54      86.418  81.926  65.003  1.00 16.73              
ATOM    816  H   ALA A  54      85.573  82.315  65.397  1.00 16.73              
ATOM    817  CA  ALA A  54      86.108  81.016  63.912  1.00 16.73              
ATOM    818  HA  ALA A  54      85.040  81.074  63.721  1.00 16.73              
ATOM    819  CB  ALA A  54      86.843  81.502  62.654  1.00 16.73              
ATOM    820  HB1 ALA A  54      86.583  80.864  61.809  1.00 16.73              
ATOM    821  HB2 ALA A  54      86.560  82.529  62.422  1.00 16.73              
ATOM    822  HB3 ALA A  54      87.923  81.456  62.807  1.00 16.73              
ATOM    823  C   ALA A  54      86.410  79.572  64.302  1.00 16.73              
ATOM    824  O   ALA A  54      87.071  78.846  63.563  1.00 16.73              
ATOM    825  N   PHE A  55      85.958  79.233  65.513  1.00 14.92              
ATOM    826  H   PHE A  55      85.426  79.931  66.001  1.00 14.92              
ATOM    827  CA  PHE A  55      86.036  77.954  66.197  1.00 14.92              
ATOM    828  HA  PHE A  55      87.066  77.747  66.488  1.00 14.92              
ATOM    829  CB  PHE A  55      85.093  78.070  67.436  1.00 14.92              
ATOM    830  HB1 PHE A  55      84.086  77.738  67.183  1.00 14.92              
ATOM    831  HB2 PHE A  55      84.973  79.128  67.670  1.00 14.92              
ATOM    832  CG  PHE A  55      85.454  77.411  68.756  1.00 14.92              
ATOM    833  CD1 PHE A  55      86.539  76.524  68.900  1.00 14.92              
ATOM    834  HD1 PHE A  55      87.129  76.224  68.047  1.00 14.92              
ATOM    835  CE1 PHE A  55      86.872  76.041  70.178  1.00 14.92              
ATOM    836  HE1 PHE A  55      87.700  75.368  70.299  1.00 14.92              
ATOM    837  CZ  PHE A  55      86.136  76.429  71.308  1.00 14.92              
ATOM    838  HZ  PHE A  55      86.413  76.057  72.285  1.00 14.92              
ATOM    839  CE2 PHE A  55      85.040  77.293  71.165  1.00 14.92              
ATOM    840  HE2 PHE A  55      84.454  77.574  72.029  1.00 14.92              
ATOM    841  CD2 PHE A  55      84.702  77.778  69.891  1.00 14.92              
ATOM    842  HD2 PHE A  55      83.858  78.443  69.785  1.00 14.92              
ATOM    843  C   PHE A  55      85.504  76.899  65.246  1.00 14.92              
ATOM    844  O   PHE A  55      84.301  76.788  65.001  1.00 14.92              
ATOM    845  N   SER A  56      86.432  76.209  64.616  1.00 15.48              
ATOM    846  H   SER A  56      87.413  76.385  64.798  1.00 15.48              
ATOM    847  CA  SER A  56      86.074  75.323  63.531  1.00 15.48              
ATOM    848  HA  SER A  56      85.104  75.588  63.108  1.00 15.48              
ATOM    849  CB  SER A  56      87.104  75.431  62.402  1.00 15.48              
ATOM    850  HB1 SER A  56      86.944  74.628  61.681  1.00 15.48              
ATOM    851  HB2 SER A  56      88.112  75.357  62.803  1.00 15.48              
ATOM    852  OG  SER A  56      86.965  76.675  61.743  1.00 15.48              
ATOM    853  HG  SER A  56      87.098  77.377  62.398  1.00 15.48              
ATOM    854  C   SER A  56      85.969  73.886  64.017  1.00 15.48              
ATOM    855  O   SER A  56      85.231  73.071  63.467  1.00 15.48              
ATOM    856  N   LEU A  57      86.670  73.645  65.125  1.00 14.80              
ATOM    857  H   LEU A  57      87.393  74.338  65.302  1.00 14.80              
ATOM    858  CA  LEU A  57      86.438  72.724  66.221  1.00 14.80              
ATOM    859  HA  LEU A  57      86.787  73.229  67.117  1.00 14.80              
ATOM    860  CB  LEU A  57      84.934  72.400  66.426  1.00 14.80              
ATOM    861  HB1 LEU A  57      84.834  71.618  67.179  1.00 14.80              
ATOM    862  HB2 LEU A  57      84.530  71.973  65.510  1.00 14.80              
ATOM    863  CG  LEU A  57      84.067  73.584  66.882  1.00 14.80              
ATOM    864  HG  LEU A  57      84.365  74.488  66.358  1.00 14.80              
ATOM    865  CD1 LEU A  57      82.599  73.299  66.565  1.00 14.80              
ATOM    866 1HD1 LEU A  57      82.273  72.385  67.062  1.00 14.80              
ATOM    867 2HD1 LEU A  57      81.989  74.140  66.895  1.00 14.80              
ATOM    868 3HD1 LEU A  57      82.482  73.192  65.486  1.00 14.80              
ATOM    869  CD2 LEU A  57      84.201  73.812  68.389  1.00 14.80              
ATOM    870 1HD2 LEU A  57      83.646  74.708  68.670  1.00 14.80              
ATOM    871 2HD2 LEU A  57      83.813  72.957  68.941  1.00 14.80              
ATOM    872 3HD2 LEU A  57      85.245  73.970  68.648  1.00 14.80              
ATOM    873  C   LEU A  57      87.224  71.425  66.146  1.00 14.80              
ATOM    874  O   LEU A  57      87.115  70.579  67.036  1.00 14.80              
ATOM    875  N   THR A  58      87.968  71.244  65.066  1.00 15.44              
ATOM    876  H   THR A  58      88.096  72.068  64.479  1.00 15.44              
ATOM    877  CA  THR A  58      87.911  69.987  64.336  1.00 15.44              
ATOM    878  HA  THR A  58      86.874  69.851  64.025  1.00 15.44              
ATOM    879  CB  THR A  58      88.734  70.112  63.039  1.00 15.44              
ATOM    880  HB  THR A  58      89.793  70.218  63.279  1.00 15.44              
ATOM    881  CG2 THR A  58      88.545  68.912  62.109  1.00 15.44              
ATOM    882 1HG2 THR A  58      88.928  68.004  62.573  1.00 15.44              
ATOM    883 2HG2 THR A  58      87.487  68.786  61.879  1.00 15.44              
ATOM    884 3HG2 THR A  58      89.092  69.090  61.183  1.00 15.44              
ATOM    885  OG1 THR A  58      88.322  71.245  62.309  1.00 15.44              
ATOM    886  HG1 THR A  58      88.623  72.051  62.767  1.00 15.44              
ATOM    887  C   THR A  58      88.262  68.768  65.129  1.00 15.44              
ATOM    888  O   THR A  58      87.431  67.907  65.421  1.00 15.44              
ATOM    889  N   ASN A  59      89.516  68.760  65.523  1.00 15.27              
ATOM    890  H   ASN A  59      90.116  69.503  65.194  1.00 15.27              
ATOM    891  CA  ASN A  59      90.025  67.895  66.538  1.00 15.27              
ATOM    892  HA  ASN A  59      89.388  67.960  67.422  1.00 15.27              
ATOM    893  CB  ASN A  59      90.066  66.439  66.007  1.00 15.27              
ATOM    894  HB1 ASN A  59      90.888  66.313  65.302  1.00 15.27              
ATOM    895  HB2 ASN A  59      89.151  66.181  65.478  1.00 15.27              
ATOM    896  CG  ASN A  59      90.227  65.442  67.128  1.00 15.27              
ATOM    897  OD1 ASN A  59      91.310  64.976  67.434  1.00 15.27              
ATOM    898  ND2 ASN A  59      89.147  65.121  67.801  1.00 15.27              
ATOM    899 1HD2 ASN A  59      89.250  64.457  68.546  1.00 15.27              
ATOM    900 2HD2 ASN A  59      88.261  65.512  67.521  1.00 15.27              
ATOM    901  C   ASN A  59      91.475  68.407  66.862  1.00 15.27              
ATOM    902  O   ASN A  59      92.339  68.265  66.007  1.00 15.27              
ATOM    903  N   CYS A  60      91.767  69.065  68.012  1.00 13.32              
ATOM    904  H   CYS A  60      90.943  69.554  68.348  1.00 13.32              
ATOM    905  CA  CYS A  60      92.458  68.430  69.174  1.00 13.32              
ATOM    906  HA  CYS A  60      92.787  69.137  69.918  1.00 13.32              
ATOM    907  CB  CYS A  60      93.620  67.521  68.683  1.00 13.32              
ATOM    908  HB1 CYS A  60      93.224  66.724  68.049  1.00 13.32              
ATOM    909  HB2 CYS A  60      94.103  67.046  69.539  1.00 13.32              
ATOM    910  SG  CYS A  60      94.849  68.418  67.686  1.00 13.32              
ATOM    911  HG  CYS A  60      94.049  68.597  66.619  1.00 13.32              
ATOM    912  C   CYS A  60      91.253  67.602  69.651  1.00 13.32              
ATOM    913  O   CYS A  60      90.166  68.157  69.840  1.00 13.32              
ATOM    914  N   THR A  61      91.409  66.302  69.907  1.00 13.21              
ATOM    915  H   THR A  61      92.196  65.832  69.477  1.00 13.21              
ATOM    916  CA  THR A  61      91.009  65.802  71.212  1.00 13.21              
ATOM    917  HA  THR A  61      89.926  65.722  71.263  1.00 13.21              
ATOM    918  CB  THR A  61      91.606  64.408  71.470  1.00 13.21              
ATOM    919  HB  THR A  61      90.965  63.681  70.972  1.00 13.21              
ATOM    920  CG2 THR A  61      93.032  64.179  70.959  1.00 13.21              
ATOM    921 1HG2 THR A  61      93.697  64.960  71.319  1.00 13.21              
ATOM    922 2HG2 THR A  61      93.394  63.212  71.309  1.00 13.21              
ATOM    923 3HG2 THR A  61      93.037  64.170  69.869  1.00 13.21              
ATOM    924  OG1 THR A  61      91.606  64.110  72.832  1.00 13.21              
ATOM    925  HG1 THR A  61      92.427  64.490  73.186  1.00 13.21              
ATOM    926  C   THR A  61      91.448  66.930  72.117  1.00 13.21              
ATOM    927  O   THR A  61      92.636  67.169  72.292  1.00 13.21              
ATOM    928  N   VAL A  62      90.483  67.741  72.561  1.00 13.10              
ATOM    929  H   VAL A  62      89.584  67.665  72.114  1.00 13.10              
ATOM    930  CA  VAL A  62      90.491  68.191  73.944  1.00 13.10              
ATOM    931  HA  VAL A  62      91.425  68.699  74.071  1.00 13.10              
ATOM    932  CB  VAL A  62      89.396  69.224  74.270  1.00 13.10              
ATOM    933  HB  VAL A  62      89.862  70.189  74.104  1.00 13.10              
ATOM    934  CG1 VAL A  62      88.212  69.161  73.304  1.00 13.10              
ATOM    935 1HG1 VAL A  62      87.400  69.798  73.651  1.00 13.10              
ATOM    936 2HG1 VAL A  62      88.515  69.527  72.325  1.00 13.10              
ATOM    937 3HG1 VAL A  62      87.891  68.137  73.185  1.00 13.10              
ATOM    938  CG2 VAL A  62      88.951  69.261  75.734  1.00 13.10              
ATOM    939 1HG2 VAL A  62      88.326  70.138  75.902  1.00 13.10              
ATOM    940 2HG2 VAL A  62      88.380  68.369  75.976  1.00 13.10              
ATOM    941 3HG2 VAL A  62      89.822  69.323  76.384  1.00 13.10              
ATOM    942  C   VAL A  62      90.587  66.881  74.736  1.00 13.10              
ATOM    943  O   VAL A  62      89.626  66.334  75.261  1.00 13.10              
ATOM    944  N   SER A  63      91.821  66.343  74.705  1.00 14.93              
ATOM    945  H   SER A  63      92.512  66.800  74.123  1.00 14.93              
ATOM    946  CA  SER A  63      92.338  65.388  75.642  1.00 14.93              
ATOM    947  HA  SER A  63      91.565  64.653  75.868  1.00 14.93              
ATOM    948  CB  SER A  63      93.592  64.630  75.170  1.00 14.93              
ATOM    949  HB1 SER A  63      93.322  63.585  75.015  1.00 14.93              
ATOM    950  HB2 SER A  63      94.368  64.662  75.936  1.00 14.93              
ATOM    951  OG  SER A  63      94.116  65.138  73.958  1.00 14.93              
ATOM    952  HG  SER A  63      94.441  66.034  74.138  1.00 14.93              
ATOM    953  C   SER A  63      92.603  66.176  76.925  1.00 14.93              
ATOM    954  O   SER A  63      93.109  65.635  77.904  1.00 14.93              
ATOM    955  N   GLY A  64      92.329  67.489  76.876  1.00 15.97              
ATOM    956  H   GLY A  64      92.149  67.866  75.960  1.00 15.97              
ATOM    957  CA  GLY A  64      92.384  68.466  77.900  1.00 15.97              
ATOM    958  HA1 GLY A  64      91.937  68.061  78.812  1.00 15.97              
ATOM    959  HA2 GLY A  64      91.821  69.349  77.597  1.00 15.97              
ATOM    960  C   GLY A  64      93.840  68.866  78.205  1.00 15.97              
ATOM    961  O   GLY A  64      94.138  70.030  78.415  1.00 15.97              
ATOM    962  N   ALA A  65      94.778  67.932  78.056  1.00 16.44              
ATOM    963  H   ALA A  65      94.452  66.972  78.052  1.00 16.44              
ATOM    964  CA  ALA A  65      95.961  68.174  77.231  1.00 16.44              
ATOM    965  HA  ALA A  65      96.450  69.083  77.583  1.00 16.44              
ATOM    966  CB  ALA A  65      96.895  66.968  77.426  1.00 16.44              
ATOM    967  HB1 ALA A  65      96.374  66.049  77.149  1.00 16.44              
ATOM    968  HB2 ALA A  65      97.781  67.069  76.802  1.00 16.44              
ATOM    969  HB3 ALA A  65      97.196  66.905  78.473  1.00 16.44              
ATOM    970  C   ALA A  65      95.541  68.320  75.773  1.00 16.44              
ATOM    971  O   ALA A  65      94.735  67.543  75.237  1.00 16.44              
ATOM    972  N   LEU A  66      96.076  69.393  75.179  1.00 14.15              
ATOM    973  H   LEU A  66      96.728  69.921  75.739  1.00 14.15              
ATOM    974  CA  LEU A  66      95.309  70.157  74.209  1.00 14.15              
ATOM    975  HA  LEU A  66      95.863  71.076  74.020  1.00 14.15              
ATOM    976  CB  LEU A  66      95.230  69.320  72.930  1.00 14.15              
ATOM    977  HB1 LEU A  66      94.345  68.696  72.936  1.00 14.15              
ATOM    978  HB2 LEU A  66      96.100  68.663  72.876  1.00 14.15              
ATOM    979  CG  LEU A  66      95.244  70.219  71.718  1.00 14.15              
ATOM    980  HG  LEU A  66      95.930  70.996  71.943  1.00 14.15              
ATOM    981  CD1 LEU A  66      95.843  69.495  70.532  1.00 14.15              
ATOM    982 1HD1 LEU A  66      96.901  69.305  70.708  1.00 14.15              
ATOM    983 2HD1 LEU A  66      95.339  68.546  70.405  1.00 14.15              
ATOM    984 3HD1 LEU A  66      95.751  70.123  69.645  1.00 14.15              
ATOM    985  CD2 LEU A  66      93.902  70.888  71.492  1.00 14.15              
ATOM    986 1HD2 LEU A  66      93.780  71.695  72.209  1.00 14.15              
ATOM    987 2HD2 LEU A  66      93.878  71.306  70.486  1.00 14.15              
ATOM    988 3HD2 LEU A  66      93.101  70.167  71.642  1.00 14.15              
ATOM    989  C   LEU A  66      94.020  70.533  74.918  1.00 14.15              
ATOM    990  O   LEU A  66      93.024  69.824  74.933  1.00 14.15              
ATOM    991  N   ASN A  67      94.114  71.622  75.661  1.00 11.90              
ATOM    992  H   ASN A  67      95.024  72.031  75.819  1.00 11.90              
ATOM    993  CA  ASN A  67      93.043  72.093  76.519  1.00 11.90              
ATOM    994  HA  ASN A  67      92.630  71.281  77.110  1.00 11.90              
ATOM    995  CB  ASN A  67      93.616  73.195  77.457  1.00 11.90              
ATOM    996  HB1 ASN A  67      92.844  73.455  78.181  1.00 11.90              
ATOM    997  HB2 ASN A  67      93.817  74.094  76.875  1.00 11.90              
ATOM    998  CG  ASN A  67      94.888  72.877  78.227  1.00 11.90              
ATOM    999  OD1 ASN A  67      95.882  72.445  77.656  1.00 11.90              
ATOM   1000  ND2 ASN A  67      94.930  73.186  79.502  1.00 11.90              
ATOM   1001 1HD2 ASN A  67      94.090  73.475  79.980  1.00 11.90              
ATOM   1002 2HD2 ASN A  67      95.715  72.833  80.031  1.00 11.90              
ATOM   1003  C   ASN A  67      91.896  72.694  75.712  1.00 11.90              
ATOM   1004  O   ASN A  67      91.259  73.629  76.175  1.00 11.90              
ATOM   1005  N   ASN A  68      91.704  72.296  74.452  1.00 10.03              
ATOM   1006  H   ASN A  68      92.123  71.428  74.151  1.00 10.03              
ATOM   1007  CA  ASN A  68      90.672  72.930  73.669  1.00 10.03              
ATOM   1008  HA  ASN A  68      89.803  73.076  74.320  1.00 10.03              
ATOM   1009  CB  ASN A  68      91.125  74.339  73.215  1.00 10.03              
ATOM   1010  HB1 ASN A  68      92.017  74.248  72.607  1.00 10.03              
ATOM   1011  HB2 ASN A  68      91.353  74.955  74.081  1.00 10.03              
ATOM   1012  CG  ASN A  68      90.079  75.114  72.418  1.00 10.03              
ATOM   1013  OD1 ASN A  68      89.032  75.486  72.908  1.00 10.03              
ATOM   1014  ND2 ASN A  68      90.358  75.407  71.169  1.00 10.03              
ATOM   1015 1HD2 ASN A  68      91.186  75.028  70.740  1.00 10.03              
ATOM   1016 2HD2 ASN A  68      89.695  75.977  70.666  1.00 10.03              
ATOM   1017  C   ASN A  68      90.099  72.199  72.459  1.00 10.03              
ATOM   1018  O   ASN A  68      88.894  72.030  72.340  1.00 10.03              
ATOM   1019  N   THR A  69      91.005  71.898  71.547  1.00  9.12              
ATOM   1020  H   THR A  69      91.948  72.125  71.824  1.00  9.12              
ATOM   1021  CA  THR A  69      90.877  71.719  70.097  1.00  9.12              
ATOM   1022  HA  THR A  69      91.314  70.747  69.915  1.00  9.12              
ATOM   1023  CB  THR A  69      89.452  71.602  69.526  1.00  9.12              
ATOM   1024  HB  THR A  69      88.851  70.972  70.179  1.00  9.12              
ATOM   1025  CG2 THR A  69      88.733  72.918  69.283  1.00  9.12              
ATOM   1026 1HG2 THR A  69      87.705  72.710  68.999  1.00  9.12              
ATOM   1027 2HG2 THR A  69      88.720  73.484  70.208  1.00  9.12              
ATOM   1028 3HG2 THR A  69      89.223  73.498  68.499  1.00  9.12              
ATOM   1029  OG1 THR A  69      89.557  70.929  68.298  1.00  9.12              
ATOM   1030  HG1 THR A  69      88.648  70.710  68.030  1.00  9.12              
ATOM   1031  C   THR A  69      91.797  72.701  69.403  1.00  9.12              
ATOM   1032  O   THR A  69      92.313  73.583  70.092  1.00  9.12              
ATOM   1033  N   GLU A  70      92.043  72.470  68.113  1.00  8.65              
ATOM   1034  H   GLU A  70      91.465  71.730  67.726  1.00  8.65              
ATOM   1035  CA  GLU A  70      92.843  73.183  67.097  1.00  8.65              
ATOM   1036  HA  GLU A  70      93.330  72.447  66.457  1.00  8.65              
ATOM   1037  CB  GLU A  70      91.861  73.988  66.227  1.00  8.65              
ATOM   1038  HB1 GLU A  70      92.416  74.570  65.490  1.00  8.65              
ATOM   1039  HB2 GLU A  70      91.320  74.675  66.875  1.00  8.65              
ATOM   1040  CG  GLU A  70      90.850  73.110  65.487  1.00  8.65              
ATOM   1041  HG1 GLU A  70      90.409  72.383  66.169  1.00  8.65              
ATOM   1042  HG2 GLU A  70      91.377  72.551  64.710  1.00  8.65              
ATOM   1043  CD  GLU A  70      89.709  73.925  64.877  1.00  8.65              
ATOM   1044  OE1 GLU A  70      89.237  73.491  63.805  1.00  8.65              
ATOM   1045  OE2 GLU A  70      89.179  74.858  65.527  1.00  8.65              
ATOM   1046  C   GLU A  70      93.946  74.153  67.543  1.00  8.65              
ATOM   1047  O   GLU A  70      95.083  74.112  67.080  1.00  8.65              
ATOM   1048  N   GLU A  71      93.542  75.076  68.396  1.00  7.74              
ATOM   1049  H   GLU A  71      92.593  74.950  68.714  1.00  7.74              
ATOM   1050  CA  GLU A  71      94.207  76.249  68.899  1.00  7.74              
ATOM   1051  HA  GLU A  71      94.855  76.646  68.118  1.00  7.74              
ATOM   1052  CB  GLU A  71      93.089  77.277  69.193  1.00  7.74              
ATOM   1053  HB1 GLU A  71      93.555  78.225  69.433  1.00  7.74              
ATOM   1054  HB2 GLU A  71      92.541  76.955  70.078  1.00  7.74              
ATOM   1055  CG  GLU A  71      92.060  77.511  68.066  1.00  7.74              
ATOM   1056  HG1 GLU A  71      91.428  76.628  67.964  1.00  7.74              
ATOM   1057  HG2 GLU A  71      92.588  77.681  67.126  1.00  7.74              
ATOM   1058  CD  GLU A  71      91.178  78.723  68.386  1.00  7.74              
ATOM   1059  OE1 GLU A  71      90.041  78.578  68.891  1.00  7.74              
ATOM   1060  OE2 GLU A  71      91.692  79.859  68.310  1.00  7.74              
ATOM   1061  C   GLU A  71      95.044  76.084  70.158  1.00  7.74              
ATOM   1062  O   GLU A  71      95.840  76.957  70.490  1.00  7.74              
ATOM   1063  N   LEU A  72      94.890  74.981  70.871  1.00  7.21              
ATOM   1064  H   LEU A  72      94.247  74.281  70.518  1.00  7.21              
ATOM   1065  CA  LEU A  72      95.761  74.657  71.996  1.00  7.21              
ATOM   1066  HA  LEU A  72      96.485  75.451  72.160  1.00  7.21              
ATOM   1067  CB  LEU A  72      94.899  74.533  73.280  1.00  7.21              
ATOM   1068  HB1 LEU A  72      95.495  74.053  74.055  1.00  7.21              
ATOM   1069  HB2 LEU A  72      94.096  73.835  73.063  1.00  7.21              
ATOM   1070  CG  LEU A  72      94.267  75.802  73.928  1.00  7.21              
ATOM   1071  HG  LEU A  72      93.517  75.431  74.625  1.00  7.21              
ATOM   1072  CD1 LEU A  72      95.258  76.598  74.771  1.00  7.21              
ATOM   1073 1HD1 LEU A  72      94.717  77.340  75.358  1.00  7.21              
ATOM   1074 2HD1 LEU A  72      95.785  75.944  75.464  1.00  7.21              
ATOM   1075 3HD1 LEU A  72      95.959  77.127  74.133  1.00  7.21              
ATOM   1076  CD2 LEU A  72      93.576  76.819  73.013  1.00  7.21              
ATOM   1077 1HD2 LEU A  72      92.914  76.315  72.316  1.00  7.21              
ATOM   1078 2HD2 LEU A  72      92.979  77.504  73.616  1.00  7.21              
ATOM   1079 3HD2 LEU A  72      94.309  77.402  72.460  1.00  7.21              
ATOM   1080  C   LEU A  72      96.547  73.409  71.648  1.00  7.21              
ATOM   1081  O   LEU A  72      96.357  72.827  70.585  1.00  7.21              
ATOM   1082  N   LYS A  73      97.444  73.001  72.553  1.00  6.81              
ATOM   1083  H   LYS A  73      97.602  73.622  73.334  1.00  6.81              
ATOM   1084  CA  LYS A  73      98.365  71.857  72.444  1.00  6.81              
ATOM   1085  HA  LYS A  73      97.860  70.904  72.558  1.00  6.81              
ATOM   1086  CB  LYS A  73      99.059  71.921  71.049  1.00  6.81              
ATOM   1087  HB1 LYS A  73      99.159  72.973  70.771  1.00  6.81              
ATOM   1088  HB2 LYS A  73      98.407  71.455  70.309  1.00  6.81              
ATOM   1089  CG  LYS A  73     100.462  71.329  70.860  1.00  6.81              
ATOM   1090  HG1 LYS A  73     101.134  71.749  71.598  1.00  6.81              
ATOM   1091  HG2 LYS A  73     100.812  71.655  69.880  1.00  6.81              
ATOM   1092  CD  LYS A  73     100.552  69.801  70.918  1.00  6.81              
ATOM   1093  HD1 LYS A  73      99.982  69.372  70.091  1.00  6.81              
ATOM   1094  HD2 LYS A  73     100.122  69.446  71.855  1.00  6.81              
ATOM   1095  CE  LYS A  73     102.018  69.343  70.844  1.00  6.81              
ATOM   1096  HE1 LYS A  73     102.034  68.252  70.908  1.00  6.81              
ATOM   1097  HE2 LYS A  73     102.558  69.750  71.707  1.00  6.81              
ATOM   1098  NZ  LYS A  73     102.681  69.778  69.589  1.00  6.81              
ATOM   1099  HZ1 LYS A  73     102.129  69.516  68.774  1.00  6.81              
ATOM   1100  HZ2 LYS A  73     102.775  70.785  69.549  1.00  6.81              
ATOM   1101  HZ3 LYS A  73     103.604  69.377  69.476  1.00  6.81              
ATOM   1102  C   LYS A  73      99.383  72.013  73.565  1.00  6.81              
ATOM   1103  O   LYS A  73      99.907  73.107  73.758  1.00  6.81              
ATOM   1104  N   VAL A  74      99.647  70.938  74.306  1.00  6.79              
ATOM   1105  H   VAL A  74      99.191  70.067  74.096  1.00  6.79              
ATOM   1106  CA  VAL A  74     100.635  70.992  75.391  1.00  6.79              
ATOM   1107  HA  VAL A  74     100.537  71.969  75.869  1.00  6.79              
ATOM   1108  CB  VAL A  74     100.367  69.952  76.511  1.00  6.79              
ATOM   1109  HB  VAL A  74     100.779  68.988  76.220  1.00  6.79              
ATOM   1110  CG1 VAL A  74     100.938  70.373  77.876  1.00  6.79              
ATOM   1111 1HG1 VAL A  74     100.504  71.324  78.190  1.00  6.79              
ATOM   1112 2HG1 VAL A  74     100.705  69.619  78.630  1.00  6.79              
ATOM   1113 3HG1 VAL A  74     102.019  70.469  77.861  1.00  6.79              
ATOM   1114  CG2 VAL A  74      98.876  69.753  76.752  1.00  6.79              
ATOM   1115 1HG2 VAL A  74      98.719  69.178  77.665  1.00  6.79              
ATOM   1116 2HG2 VAL A  74      98.372  70.717  76.852  1.00  6.79              
ATOM   1117 3HG2 VAL A  74      98.477  69.182  75.921  1.00  6.79              
ATOM   1118  C   VAL A  74     102.090  70.941  74.815  1.00  6.79              
ATOM   1119  O   VAL A  74     102.362  71.481  73.748  1.00  6.79              
ATOM   1120  N   LEU A  75     103.040  70.356  75.552  1.00  6.84              
ATOM   1121  H   LEU A  75     102.952  70.500  76.548  1.00  6.84              
ATOM   1122  CA  LEU A  75     103.794  69.130  75.247  1.00  6.84              
ATOM   1123  HA  LEU A  75     103.365  68.597  74.402  1.00  6.84              
ATOM   1124  CB  LEU A  75     105.321  69.362  75.069  1.00  6.84              
ATOM   1125  HB1 LEU A  75     105.844  68.644  75.704  1.00  6.84              
ATOM   1126  HB2 LEU A  75     105.563  70.323  75.495  1.00  6.84              
ATOM   1127  CG  LEU A  75     106.037  69.208  73.716  1.00  6.84              
ATOM   1128  HG  LEU A  75     107.072  68.945  73.936  1.00  6.84              
ATOM   1129  CD1 LEU A  75     105.465  68.078  72.857  1.00  6.84              
ATOM   1130 1HD1 LEU A  75     106.136  67.904  72.016  1.00  6.84              
ATOM   1131 2HD1 LEU A  75     105.407  67.165  73.448  1.00  6.84              
ATOM   1132 3HD1 LEU A  75     104.481  68.350  72.486  1.00  6.84              
ATOM   1133  CD2 LEU A  75     106.092  70.488  72.902  1.00  6.84              
ATOM   1134 1HD2 LEU A  75     106.713  70.335  72.024  1.00  6.84              
ATOM   1135 2HD2 LEU A  75     105.091  70.825  72.634  1.00  6.84              
ATOM   1136 3HD2 LEU A  75     106.582  71.262  73.484  1.00  6.84              
ATOM   1137  C   LEU A  75     103.627  68.333  76.518  1.00  6.84              
ATOM   1138  O   LEU A  75     104.139  68.724  77.564  1.00  6.84              
ATOM   1139  N   CYS A  76     102.826  67.285  76.470  1.00  6.99              
ATOM   1140  H   CYS A  76     102.427  66.980  75.599  1.00  6.99              
ATOM   1141  CA  CYS A  76     102.544  66.540  77.673  1.00  6.99              
ATOM   1142  HA  CYS A  76     102.362  67.233  78.499  1.00  6.99              
ATOM   1143  CB  CYS A  76     101.266  65.714  77.471  1.00  6.99              
ATOM   1144  HB1 CYS A  76     101.445  64.902  76.764  1.00  6.99              
ATOM   1145  HB2 CYS A  76     100.462  66.351  77.103  1.00  6.99              
ATOM   1146  SG  CYS A  76     100.762  65.032  79.072  1.00  6.99              
ATOM   1147  HG  CYS A  76     101.817  64.216  79.229  1.00  6.99              
ATOM   1148  C   CYS A  76     103.820  65.663  78.071  1.00  6.99              
ATOM   1149  O   CYS A  76     103.796  64.452  77.879  1.00  6.99              
ATOM   1150  N   TYR A  77     104.964  66.243  78.530  1.00  7.20              
ATOM   1151  H   TYR A  77     104.939  67.256  78.543  1.00  7.20              
ATOM   1152  CA  TYR A  77     106.119  65.634  79.299  1.00  7.20              
ATOM   1153  HA  TYR A  77     106.674  66.473  79.722  1.00  7.20              
ATOM   1154  CB  TYR A  77     105.508  64.872  80.495  1.00  7.20              
ATOM   1155  HB1 TYR A  77     105.104  63.924  80.136  1.00  7.20              
ATOM   1156  HB2 TYR A  77     104.664  65.447  80.880  1.00  7.20              
ATOM   1157  CG  TYR A  77     106.417  64.597  81.678  1.00  7.20              
ATOM   1158  CD1 TYR A  77     106.684  65.611  82.621  1.00  7.20              
ATOM   1159  HD1 TYR A  77     106.292  66.607  82.474  1.00  7.20              
ATOM   1160  CE1 TYR A  77     107.440  65.318  83.773  1.00  7.20              
ATOM   1161  HE1 TYR A  77     107.642  66.079  84.510  1.00  7.20              
ATOM   1162  CZ  TYR A  77     107.937  64.014  83.979  1.00  7.20              
ATOM   1163  OH  TYR A  77     108.638  63.720  85.104  1.00  7.20              
ATOM   1164  HH  TYR A  77     108.898  62.798  85.139  1.00  7.20              
ATOM   1165  CE2 TYR A  77     107.690  63.006  83.024  1.00  7.20              
ATOM   1166  HE2 TYR A  77     108.073  62.010  83.174  1.00  7.20              
ATOM   1167  CD2 TYR A  77     106.925  63.299  81.881  1.00  7.20              
ATOM   1168  HD2 TYR A  77     106.722  62.522  81.158  1.00  7.20              
ATOM   1169  C   TYR A  77     107.188  64.786  78.546  1.00  7.20              
ATOM   1170  O   TYR A  77     108.077  64.195  79.155  1.00  7.20              
ATOM   1171  N   LYS A  78     107.144  64.662  77.213  1.00  7.25              
ATOM   1172  H   LYS A  78     106.436  65.202  76.742  1.00  7.25              
ATOM   1173  CA  LYS A  78     107.660  63.450  76.525  1.00  7.25              
ATOM   1174  HA  LYS A  78     107.621  62.655  77.274  1.00  7.25              
ATOM   1175  CB  LYS A  78     106.635  63.055  75.439  1.00  7.25              
ATOM   1176  HB1 LYS A  78     106.855  63.619  74.531  1.00  7.25              
ATOM   1177  HB2 LYS A  78     105.625  63.319  75.762  1.00  7.25              
ATOM   1178  CG  LYS A  78     106.652  61.539  75.158  1.00  7.25              
ATOM   1179  HG1 LYS A  78     106.086  61.024  75.936  1.00  7.25              
ATOM   1180  HG2 LYS A  78     107.671  61.165  75.214  1.00  7.25              
ATOM   1181  CD  LYS A  78     106.059  61.185  73.783  1.00  7.25              
ATOM   1182  HD1 LYS A  78     106.273  61.974  73.059  1.00  7.25              
ATOM   1183  HD2 LYS A  78     104.975  61.097  73.881  1.00  7.25              
ATOM   1184  CE  LYS A  78     106.639  59.861  73.265  1.00  7.25              
ATOM   1185  HE1 LYS A  78     106.032  59.515  72.422  1.00  7.25              
ATOM   1186  HE2 LYS A  78     106.559  59.112  74.060  1.00  7.25              
ATOM   1187  NZ  LYS A  78     108.057  60.020  72.838  1.00  7.25              
ATOM   1188  HZ1 LYS A  78     108.466  59.123  72.612  1.00  7.25              
ATOM   1189  HZ2 LYS A  78     108.116  60.611  72.019  1.00  7.25              
ATOM   1190  HZ3 LYS A  78     108.608  60.452  73.573  1.00  7.25              
ATOM   1191  C   LYS A  78     109.120  63.394  76.025  1.00  7.25              
ATOM   1192  O   LYS A  78     109.364  62.894  74.920  1.00  7.25              
ATOM   1193  N   MET A  79     110.090  63.820  76.837  1.00  7.33              
ATOM   1194  H   MET A  79     109.787  64.179  77.738  1.00  7.33              
ATOM   1195  CA  MET A  79     111.554  63.692  76.614  1.00  7.33              
ATOM   1196  HA  MET A  79     112.023  64.059  77.529  1.00  7.33              
ATOM   1197  CB  MET A  79     111.968  62.216  76.486  1.00  7.33              
ATOM   1198  HB1 MET A  79     111.644  61.818  75.524  1.00  7.33              
ATOM   1199  HB2 MET A  79     111.489  61.640  77.279  1.00  7.33              
ATOM   1200  CG  MET A  79     113.482  62.028  76.607  1.00  7.33              
ATOM   1201  HG1 MET A  79     113.806  62.390  77.584  1.00  7.33              
ATOM   1202  HG2 MET A  79     113.986  62.614  75.838  1.00  7.33              
ATOM   1203  SD  MET A  79     113.984  60.298  76.430  1.00  7.33              
ATOM   1204  CE  MET A  79     115.763  60.461  76.739  1.00  7.33              
ATOM   1205  HE1 MET A  79     116.236  59.481  76.660  1.00  7.33              
ATOM   1206  HE2 MET A  79     116.204  61.134  76.004  1.00  7.33              
ATOM   1207  HE3 MET A  79     115.928  60.858  77.741  1.00  7.33              
ATOM   1208  C   MET A  79     112.124  64.584  75.480  1.00  7.33              
ATOM   1209  O   MET A  79     112.974  65.424  75.755  1.00  7.33              
ATOM   1210  N   GLY A  80     111.619  64.410  74.251  1.00  7.26              
ATOM   1211  H   GLY A  80     110.888  63.713  74.207  1.00  7.26              
ATOM   1212  CA  GLY A  80     111.918  65.064  72.961  1.00  7.26              
ATOM   1213  HA1 GLY A  80     111.077  65.714  72.719  1.00  7.26              
ATOM   1214  HA2 GLY A  80     111.948  64.294  72.191  1.00  7.26              
ATOM   1215  C   GLY A  80     113.181  65.936  72.815  1.00  7.26              
ATOM   1216  O   GLY A  80     113.246  67.041  73.347  1.00  7.26              
ATOM   1217  N   PHE A  81     114.125  65.486  71.977  1.00  7.27              
ATOM   1218  H   PHE A  81     113.957  64.616  71.503  1.00  7.27              
ATOM   1219  CA  PHE A  81     115.406  66.155  71.683  1.00  7.27              
ATOM   1220  HA  PHE A  81     115.686  66.726  72.570  1.00  7.27              
ATOM   1221  CB  PHE A  81     116.487  65.076  71.479  1.00  7.27              
ATOM   1222  HB1 PHE A  81     116.366  64.632  70.490  1.00  7.27              
ATOM   1223  HB2 PHE A  81     116.331  64.283  72.212  1.00  7.27              
ATOM   1224  CG  PHE A  81     117.918  65.564  71.649  1.00  7.27              
ATOM   1225  CD1 PHE A  81     118.430  65.817  72.937  1.00  7.27              
ATOM   1226  HD1 PHE A  81     117.800  65.678  73.804  1.00  7.27              
ATOM   1227  CE1 PHE A  81     119.756  66.263  73.099  1.00  7.27              
ATOM   1228  HE1 PHE A  81     120.147  66.450  74.087  1.00  7.27              
ATOM   1229  CZ  PHE A  81     120.571  66.473  71.974  1.00  7.27              
ATOM   1230  HZ  PHE A  81     121.584  66.831  72.095  1.00  7.27              
ATOM   1231  CE2 PHE A  81     120.063  66.225  70.687  1.00  7.27              
ATOM   1232  HE2 PHE A  81     120.683  66.399  69.820  1.00  7.27              
ATOM   1233  CD2 PHE A  81     118.745  65.763  70.526  1.00  7.27              
ATOM   1234  HD2 PHE A  81     118.357  65.589  69.533  1.00  7.27              
ATOM   1235  C   PHE A  81     115.348  67.184  70.528  1.00  7.27              
ATOM   1236  O   PHE A  81     116.294  67.377  69.769  1.00  7.27              
ATOM   1237  N   TYR A  82     114.178  67.774  70.324  1.00  7.28              
ATOM   1238  H   TYR A  82     113.452  67.617  71.011  1.00  7.28              
ATOM   1239  CA  TYR A  82     113.779  68.566  69.157  1.00  7.28              
ATOM   1240  HA  TYR A  82     114.514  69.348  68.960  1.00  7.28              
ATOM   1241  CB  TYR A  82     113.647  67.645  67.924  1.00  7.28              
ATOM   1242  HB1 TYR A  82     114.616  67.636  67.423  1.00  7.28              
ATOM   1243  HB2 TYR A  82     112.939  68.081  67.219  1.00  7.28              
ATOM   1244  CG  TYR A  82     113.243  66.197  68.197  1.00  7.28              
ATOM   1245  CD1 TYR A  82     111.934  65.878  68.610  1.00  7.28              
ATOM   1246  HD1 TYR A  82     111.204  66.662  68.735  1.00  7.28              
ATOM   1247  CE1 TYR A  82     111.568  64.541  68.852  1.00  7.28              
ATOM   1248  HE1 TYR A  82     110.560  64.296  69.144  1.00  7.28              
ATOM   1249  CZ  TYR A  82     112.515  63.512  68.683  1.00  7.28              
ATOM   1250  OH  TYR A  82     112.159  62.221  68.914  1.00  7.28              
ATOM   1251  HH  TYR A  82     112.877  61.627  68.691  1.00  7.28              
ATOM   1252  CE2 TYR A  82     113.835  63.825  68.292  1.00  7.28              
ATOM   1253  HE2 TYR A  82     114.569  63.043  68.166  1.00  7.28              
ATOM   1254  CD2 TYR A  82     114.196  65.167  68.056  1.00  7.28              
ATOM   1255  HD2 TYR A  82     115.209  65.410  67.763  1.00  7.28              
ATOM   1256  C   TYR A  82     112.436  69.220  69.520  1.00  7.28              
ATOM   1257  O   TYR A  82     111.738  68.762  70.433  1.00  7.28              
ATOM   1258  N   THR A  83     112.048  70.278  68.804  1.00  7.05              
ATOM   1259  H   THR A  83     112.663  70.629  68.085  1.00  7.05              
ATOM   1260  CA  THR A  83     110.640  70.713  68.816  1.00  7.05              
ATOM   1261  HA  THR A  83     110.326  70.808  69.856  1.00  7.05              
ATOM   1262  CB  THR A  83     110.495  72.117  68.184  1.00  7.05              
ATOM   1263  HB  THR A  83     111.259  72.763  68.619  1.00  7.05              
ATOM   1264  CG2 THR A  83     110.638  72.154  66.663  1.00  7.05              
ATOM   1265 1HG2 THR A  83     110.745  73.190  66.338  1.00  7.05              
ATOM   1266 2HG2 THR A  83     111.519  71.595  66.349  1.00  7.05              
ATOM   1267 3HG2 THR A  83     109.751  71.739  66.188  1.00  7.05              
ATOM   1268  OG1 THR A  83     109.232  72.660  68.502  1.00  7.05              
ATOM   1269  HG1 THR A  83     109.247  73.598  68.257  1.00  7.05              
ATOM   1270  C   THR A  83     109.732  69.655  68.183  1.00  7.05              
ATOM   1271  O   THR A  83     110.181  68.583  67.781  1.00  7.05              
ATOM   1272  N   VAL A  84     108.441  69.944  68.046  1.00  7.20              
ATOM   1273  H   VAL A  84     108.159  70.895  68.261  1.00  7.20              
ATOM   1274  CA  VAL A  84     107.419  68.927  67.764  1.00  7.20              
ATOM   1275  HA  VAL A  84     107.929  67.978  67.605  1.00  7.20              
ATOM   1276  CB  VAL A  84     106.573  68.684  69.029  1.00  7.20              
ATOM   1277  HB  VAL A  84     107.271  68.429  69.828  1.00  7.20              
ATOM   1278  CG1 VAL A  84     105.828  69.940  69.492  1.00  7.20              
ATOM   1279 1HG1 VAL A  84     106.547  70.716  69.758  1.00  7.20              
ATOM   1280 2HG1 VAL A  84     105.205  70.333  68.697  1.00  7.20              
ATOM   1281 3HG1 VAL A  84     105.234  69.714  70.371  1.00  7.20              
ATOM   1282  CG2 VAL A  84     105.613  67.489  68.920  1.00  7.20              
ATOM   1283 1HG2 VAL A  84     105.178  67.271  69.893  1.00  7.20              
ATOM   1284 2HG2 VAL A  84     104.816  67.694  68.211  1.00  7.20              
ATOM   1285 3HG2 VAL A  84     106.166  66.611  68.586  1.00  7.20              
ATOM   1286  C   VAL A  84     106.664  69.151  66.452  1.00  7.20              
ATOM   1287  O   VAL A  84     105.441  69.300  66.465  1.00  7.20              
ATOM   1288  N   PRO A  85     107.367  69.158  65.301  1.00  7.22              
ATOM   1289  CD  PRO A  85     108.790  68.864  65.127  1.00  7.22              
ATOM   1290  HD1 PRO A  85     109.058  67.909  65.580  1.00  7.22              
ATOM   1291  HD2 PRO A  85     109.384  69.668  65.554  1.00  7.22              
ATOM   1292  CG  PRO A  85     109.067  68.819  63.627  1.00  7.22              
ATOM   1293  HG1 PRO A  85     108.954  67.799  63.257  1.00  7.22              
ATOM   1294  HG2 PRO A  85     110.057  69.208  63.386  1.00  7.22              
ATOM   1295  CB  PRO A  85     107.959  69.706  63.072  1.00  7.22              
ATOM   1296  HB1 PRO A  85     107.753  69.503  62.020  1.00  7.22              
ATOM   1297  HB2 PRO A  85     108.234  70.755  63.201  1.00  7.22              
ATOM   1298  CA  PRO A  85     106.777  69.375  63.992  1.00  7.22              
ATOM   1299  HA  PRO A  85     106.138  70.242  64.001  1.00  7.22              
ATOM   1300  C   PRO A  85     105.965  68.150  63.512  1.00  7.22              
ATOM   1301  O   PRO A  85     106.363  67.435  62.595  1.00  7.22              
ATOM   1302  N   SER A  86     104.831  67.858  64.155  1.00  7.33              
ATOM   1303  H   SER A  86     104.600  68.435  64.954  1.00  7.33              
ATOM   1304  CA  SER A  86     103.772  67.031  63.550  1.00  7.33              
ATOM   1305  HA  SER A  86     103.728  67.330  62.501  1.00  7.33              
ATOM   1306  CB  SER A  86     104.092  65.523  63.510  1.00  7.33              
ATOM   1307  HB1 SER A  86     104.594  65.304  62.566  1.00  7.33              
ATOM   1308  HB2 SER A  86     103.163  64.950  63.530  1.00  7.33              
ATOM   1309  OG  SER A  86     104.937  65.096  64.560  1.00  7.33              
ATOM   1310  HG  SER A  86     105.832  65.341  64.297  1.00  7.33              
ATOM   1311  C   SER A  86     102.367  67.319  64.072  1.00  7.33              
ATOM   1312  O   SER A  86     101.589  67.883  63.309  1.00  7.33              
ATOM   1313  N   PRO A  87     102.010  67.064  65.346  1.00  7.62              
ATOM   1314  CD  PRO A  87     102.728  66.247  66.315  1.00  7.62              
ATOM   1315  HD1 PRO A  87     103.754  66.590  66.444  1.00  7.62              
ATOM   1316  HD2 PRO A  87     102.717  65.208  65.985  1.00  7.62              
ATOM   1317  CG  PRO A  87     101.956  66.359  67.631  1.00  7.62              
ATOM   1318  HG1 PRO A  87     102.373  67.165  68.234  1.00  7.62              
ATOM   1319  HG2 PRO A  87     101.969  65.420  68.185  1.00  7.62              
ATOM   1320  CB  PRO A  87     100.545  66.728  67.174  1.00  7.62              
ATOM   1321  HB1 PRO A  87      99.971  67.221  67.959  1.00  7.62              
ATOM   1322  HB2 PRO A  87     100.024  65.826  66.847  1.00  7.62              
ATOM   1323  CA  PRO A  87     100.804  67.628  65.959  1.00  7.62              
ATOM   1324  HA  PRO A  87      99.957  67.580  65.272  1.00  7.62              
ATOM   1325  C   PRO A  87     101.080  69.100  66.312  1.00  7.62              
ATOM   1326  O   PRO A  87     100.973  69.500  67.476  1.00  7.62              
ATOM   1327  N   ILE A  88     101.525  69.895  65.330  1.00  7.52              
ATOM   1328  H   ILE A  88     101.567  69.508  64.390  1.00  7.52              
ATOM   1329  CA  ILE A  88     101.610  71.354  65.419  1.00  7.52              
ATOM   1330  HA  ILE A  88     101.081  71.609  66.330  1.00  7.52              
ATOM   1331  CB  ILE A  88     103.024  71.951  65.568  1.00  7.52              
ATOM   1332  HB  ILE A  88     102.952  73.032  65.457  1.00  7.52              
ATOM   1333  CG2 ILE A  88     103.501  71.699  67.002  1.00  7.52              
ATOM   1334 1HG2 ILE A  88     104.509  72.098  67.126  1.00  7.52              
ATOM   1335 2HG2 ILE A  88     102.836  72.206  67.699  1.00  7.52              
ATOM   1336 3HG2 ILE A  88     103.506  70.630  67.183  1.00  7.52              
ATOM   1337  CG1 ILE A  88     104.068  71.475  64.554  1.00  7.52              
ATOM   1338 1HG1 ILE A  88     104.031  70.391  64.488  1.00  7.52              
ATOM   1339 2HG1 ILE A  88     105.044  71.772  64.938  1.00  7.52              
ATOM   1340  CD1 ILE A  88     103.960  72.061  63.141  1.00  7.52              
ATOM   1341  HD1 ILE A  88     104.914  71.931  62.628  1.00  7.52              
ATOM   1342  HD2 ILE A  88     103.202  71.539  62.565  1.00  7.52              
ATOM   1343  HD3 ILE A  88     103.734  73.127  63.187  1.00  7.52              
ATOM   1344  C   ILE A  88     100.861  72.049  64.290  1.00  7.52              
ATOM   1345  O   ILE A  88     100.841  71.522  63.182  1.00  7.52              
ATOM   1346  N   PRO A  89     100.224  73.206  64.559  1.00  7.23              
ATOM   1347  CD  PRO A  89      99.858  73.701  65.878  1.00  7.23              
ATOM   1348  HD1 PRO A  89     100.040  74.775  65.915  1.00  7.23              
ATOM   1349  HD2 PRO A  89     100.380  73.221  66.702  1.00  7.23              
ATOM   1350  CG  PRO A  89      98.359  73.425  65.952  1.00  7.23              
ATOM   1351  HG1 PRO A  89      97.850  73.990  66.730  1.00  7.23              
ATOM   1352  HG2 PRO A  89      98.175  72.355  66.064  1.00  7.23              
ATOM   1353  CB  PRO A  89      97.936  73.892  64.568  1.00  7.23              
ATOM   1354  HB1 PRO A  89      97.728  74.958  64.618  1.00  7.23              
ATOM   1355  HB2 PRO A  89      97.056  73.352  64.218  1.00  7.23              
ATOM   1356  CA  PRO A  89      99.159  73.630  63.672  1.00  7.23              
ATOM   1357  HA  PRO A  89      98.883  72.811  63.006  1.00  7.23              
ATOM   1358  C   PRO A  89      99.442  74.835  62.768  1.00  7.23              
ATOM   1359  O   PRO A  89      98.616  75.172  61.929  1.00  7.23              
ATOM   1360  N   SER A  90     100.543  75.557  62.973  1.00  7.22              
ATOM   1361  H   SER A  90     101.276  75.139  63.527  1.00  7.22              
ATOM   1362  CA  SER A  90     100.659  77.010  62.733  1.00  7.22              
ATOM   1363  HA  SER A  90     101.640  77.276  63.116  1.00  7.22              
ATOM   1364  CB  SER A  90     100.725  77.387  61.248  1.00  7.22              
ATOM   1365  HB1 SER A  90     101.326  76.654  60.708  1.00  7.22              
ATOM   1366  HB2 SER A  90     101.205  78.362  61.156  1.00  7.22              
ATOM   1367  OG  SER A  90      99.436  77.471  60.681  1.00  7.22              
ATOM   1368  HG  SER A  90      99.017  76.600  60.783  1.00  7.22              
ATOM   1369  C   SER A  90      99.677  77.889  63.532  1.00  7.22              
ATOM   1370  O   SER A  90     100.086  78.883  64.133  1.00  7.22              
ATOM   1371  N   ASN A  91      98.414  77.464  63.658  1.00  7.11              
ATOM   1372  H   ASN A  91      98.133  76.684  63.066  1.00  7.11              
ATOM   1373  CA  ASN A  91      97.357  78.116  64.439  1.00  7.11              
ATOM   1374  HA  ASN A  91      97.543  79.191  64.409  1.00  7.11              
ATOM   1375  CB  ASN A  91      96.003  77.877  63.733  1.00  7.11              
ATOM   1376  HB1 ASN A  91      96.080  78.186  62.691  1.00  7.11              
ATOM   1377  HB2 ASN A  91      95.236  78.493  64.203  1.00  7.11              
ATOM   1378  CG  ASN A  91      95.556  76.428  63.765  1.00  7.11              
ATOM   1379  OD1 ASN A  91      95.883  75.656  62.886  1.00  7.11              
ATOM   1380  ND2 ASN A  91      94.857  76.015  64.795  1.00  7.11              
ATOM   1381 1HD2 ASN A  91      94.661  76.645  65.553  1.00  7.11              
ATOM   1382 2HD2 ASN A  91      94.687  75.027  64.866  1.00  7.11              
ATOM   1383  C   ASN A  91      97.307  77.753  65.940  1.00  7.11              
ATOM   1384  O   ASN A  91      96.327  78.093  66.609  1.00  7.11              
ATOM   1385  N   ALA A  92      98.322  77.072  66.496  1.00  7.09              
ATOM   1386  H   ALA A  92      99.144  76.894  65.939  1.00  7.09              
ATOM   1387  CA  ALA A  92      98.404  76.939  67.953  1.00  7.09              
ATOM   1388  HA  ALA A  92      97.439  76.589  68.326  1.00  7.09              
ATOM   1389  CB  ALA A  92      99.464  75.925  68.395  1.00  7.09              
ATOM   1390  HB1 ALA A  92      99.644  76.028  69.466  1.00  7.09              
ATOM   1391  HB2 ALA A  92      99.121  74.912  68.218  1.00  7.09              
ATOM   1392  HB3 ALA A  92     100.394  76.112  67.868  1.00  7.09              
ATOM   1393  C   ALA A  92      98.709  78.303  68.595  1.00  7.09              
ATOM   1394  O   ALA A  92      99.788  78.866  68.419  1.00  7.09              
ATOM   1395  N   ARG A  93      97.773  78.793  69.409  1.00  7.10              
ATOM   1396  H   ARG A  93      96.915  78.259  69.505  1.00  7.10              
ATOM   1397  CA  ARG A  93      97.935  79.972  70.261  1.00  7.10              
ATOM   1398  HA  ARG A  93      98.731  80.566  69.809  1.00  7.10              
ATOM   1399  CB  ARG A  93      96.696  80.904  70.221  1.00  7.10              
ATOM   1400  HB1 ARG A  93      96.651  81.364  69.232  1.00  7.10              
ATOM   1401  HB2 ARG A  93      96.850  81.711  70.939  1.00  7.10              
ATOM   1402  CG  ARG A  93      95.326  80.256  70.491  1.00  7.10              
ATOM   1403  HG1 ARG A  93      95.397  79.567  71.333  1.00  7.10              
ATOM   1404  HG2 ARG A  93      95.060  79.706  69.591  1.00  7.10              
ATOM   1405  CD  ARG A  93      94.237  81.310  70.789  1.00  7.10              
ATOM   1406  HD1 ARG A  93      94.366  82.147  70.099  1.00  7.10              
ATOM   1407  HD2 ARG A  93      94.379  81.675  71.806  1.00  7.10              
ATOM   1408  NE  ARG A  93      92.865  80.788  70.604  1.00  7.10              
ATOM   1409  HE  ARG A  93      92.697  80.284  69.736  1.00  7.10              
ATOM   1410  CZ  ARG A  93      91.745  81.077  71.252  1.00  7.10              
ATOM   1411  NH1 ARG A  93      91.738  81.806  72.331  1.00  7.10              
ATOM   1412 1HH1 ARG A  93      92.600  82.192  72.650  1.00  7.10              
ATOM   1413 2HH1 ARG A  93      90.859  82.066  72.734  1.00  7.10              
ATOM   1414  NH2 ARG A  93      90.595  80.632  70.828  1.00  7.10              
ATOM   1415 1HH2 ARG A  93      90.578  80.083  69.961  1.00  7.10              
ATOM   1416 2HH2 ARG A  93      89.728  80.791  71.306  1.00  7.10              
ATOM   1417  C   ARG A  93      98.450  79.737  71.684  1.00  7.10              
ATOM   1418  O   ARG A  93      98.753  80.700  72.385  1.00  7.10              
ATOM   1419  N   PHE A  94      98.575  78.468  72.098  1.00  6.78              
ATOM   1420  H   PHE A  94      98.226  77.772  71.460  1.00  6.78              
ATOM   1421  CA  PHE A  94      99.304  78.064  73.317  1.00  6.78              
ATOM   1422  HA  PHE A  94      98.934  78.689  74.132  1.00  6.78              
ATOM   1423  CB  PHE A  94      98.922  76.609  73.648  1.00  6.78              
ATOM   1424  HB1 PHE A  94      99.419  75.939  72.949  1.00  6.78              
ATOM   1425  HB2 PHE A  94      97.865  76.481  73.448  1.00  6.78              
ATOM   1426  CG  PHE A  94      99.147  76.115  75.079  1.00  6.78              
ATOM   1427  CD1 PHE A  94     100.056  76.718  75.973  1.00  6.78              
ATOM   1428  HD1 PHE A  94     100.636  77.580  75.686  1.00  6.78              
ATOM   1429  CE1 PHE A  94     100.226  76.205  77.271  1.00  6.78              
ATOM   1430  HE1 PHE A  94     100.926  76.675  77.948  1.00  6.78              
ATOM   1431  CZ  PHE A  94      99.487  75.090  77.695  1.00  6.78              
ATOM   1432  HZ  PHE A  94      99.609  74.702  78.698  1.00  6.78              
ATOM   1433  CE2 PHE A  94      98.575  74.488  76.817  1.00  6.78              
ATOM   1434  HE2 PHE A  94      97.996  73.638  77.147  1.00  6.78              
ATOM   1435  CD2 PHE A  94      98.403  75.001  75.521  1.00  6.78              
ATOM   1436  HD2 PHE A  94      97.695  74.529  74.860  1.00  6.78              
ATOM   1437  C   PHE A  94     100.861  78.272  73.173  1.00  6.78              
ATOM   1438  O   PHE A  94     101.218  79.445  72.909  1.00  6.78              
ATOM   1439  N   ILE A  95     101.924  77.427  73.356  1.00  6.77              
ATOM   1440  H   ILE A  95     102.767  77.947  73.566  1.00  6.77              
ATOM   1441  CA  ILE A  95     102.293  75.956  73.340  1.00  6.77              
ATOM   1442  HA  ILE A  95     101.413  75.352  73.403  1.00  6.77              
ATOM   1443  CB  ILE A  95     103.033  75.600  72.018  1.00  6.77              
ATOM   1444  HB  ILE A  95     102.460  76.080  71.222  1.00  6.77              
ATOM   1445  CG2 ILE A  95     104.469  76.145  71.977  1.00  6.77              
ATOM   1446 1HG2 ILE A  95     104.860  76.111  70.960  1.00  6.77              
ATOM   1447 2HG2 ILE A  95     104.478  77.178  72.310  1.00  6.77              
ATOM   1448 3HG2 ILE A  95     105.123  75.564  72.631  1.00  6.77              
ATOM   1449  CG1 ILE A  95     103.002  74.086  71.759  1.00  6.77              
ATOM   1450 1HG1 ILE A  95     101.982  73.741  71.907  1.00  6.77              
ATOM   1451 2HG1 ILE A  95     103.643  73.574  72.477  1.00  6.77              
ATOM   1452  CD1 ILE A  95     103.436  73.688  70.344  1.00  6.77              
ATOM   1453  HD1 ILE A  95     102.811  74.190  69.604  1.00  6.77              
ATOM   1454  HD2 ILE A  95     104.480  73.949  70.173  1.00  6.77              
ATOM   1455  HD3 ILE A  95     103.330  72.611  70.224  1.00  6.77              
ATOM   1456  C   ILE A  95     103.123  75.661  74.595  1.00  6.77              
ATOM   1457  O   ILE A  95     103.855  76.535  75.111  1.00  6.77              
ATOM   1458  N   CYS A  96     103.003  74.414  75.073  1.00  6.80              
ATOM   1459  H   CYS A  96     102.503  73.719  74.533  1.00  6.80              
ATOM   1460  CA  CYS A  96     103.804  74.028  76.218  1.00  6.80              
ATOM   1461  HA  CYS A  96     104.233  74.910  76.695  1.00  6.80              
ATOM   1462  CB  CYS A  96     102.915  73.383  77.287  1.00  6.80              
ATOM   1463  HB1 CYS A  96     102.566  72.417  76.958  1.00  6.80              
ATOM   1464  HB2 CYS A  96     102.051  74.030  77.444  1.00  6.80              
ATOM   1465  SG  CYS A  96     103.795  73.227  78.869  1.00  6.80              
ATOM   1466  HG  CYS A  96     104.556  72.148  78.618  1.00  6.80              
ATOM   1467  C   CYS A  96     104.965  73.199  75.712  1.00  6.80              
ATOM   1468  O   CYS A  96     104.890  72.553  74.680  1.00  6.80              
ATOM   1469  N   MET A  97     106.049  73.253  76.452  1.00  7.17              
ATOM   1470  H   MET A  97     106.026  73.860  77.264  1.00  7.17              
ATOM   1471  CA  MET A  97     107.243  72.441  76.329  1.00  7.17              
ATOM   1472  HA  MET A  97     107.017  71.401  76.123  1.00  7.17              
ATOM   1473  CB  MET A  97     108.179  73.021  75.255  1.00  7.17              
ATOM   1474  HB1 MET A  97     108.577  73.978  75.596  1.00  7.17              
ATOM   1475  HB2 MET A  97     107.619  73.196  74.336  1.00  7.17              
ATOM   1476  CG  MET A  97     109.340  72.072  74.937  1.00  7.17              
ATOM   1477  HG1 MET A  97     108.932  71.149  74.523  1.00  7.17              
ATOM   1478  HG2 MET A  97     109.873  71.829  75.856  1.00  7.17              
ATOM   1479  SD  MET A  97     110.533  72.758  73.758  1.00  7.17              
ATOM   1480  CE  MET A  97     111.535  71.283  73.405  1.00  7.17              
ATOM   1481  HE1 MET A  97     112.336  71.543  72.712  1.00  7.17              
ATOM   1482  HE2 MET A  97     111.970  70.902  74.328  1.00  7.17              
ATOM   1483  HE3 MET A  97     110.912  70.511  72.950  1.00  7.17              
ATOM   1484  C   MET A  97     107.873  72.574  77.725  1.00  7.17              
ATOM   1485  O   MET A  97     107.786  73.640  78.348  1.00  7.17              
ATOM   1486  N   SER A  98     108.382  71.472  78.268  1.00  7.15              
ATOM   1487  H   SER A  98     108.446  70.633  77.698  1.00  7.15              
ATOM   1488  CA  SER A  98     108.475  71.312  79.723  1.00  7.15              
ATOM   1489  HA  SER A  98     109.174  72.039  80.134  1.00  7.15              
ATOM   1490  CB  SER A  98     107.080  71.504  80.360  1.00  7.15              
ATOM   1491  HB1 SER A  98     106.821  72.562  80.382  1.00  7.15              
ATOM   1492  HB2 SER A  98     107.093  71.141  81.389  1.00  7.15              
ATOM   1493  OG  SER A  98     106.092  70.801  79.614  1.00  7.15              
ATOM   1494  HG  SER A  98     106.460  69.931  79.406  1.00  7.15              
ATOM   1495  C   SER A  98     108.931  69.907  80.087  1.00  7.15              
ATOM   1496  O   SER A  98     108.363  68.936  79.582  1.00  7.15              
ATOM   1497  N   PHE A  99     109.901  69.795  80.998  1.00  7.20              
ATOM   1498  H   PHE A  99     110.277  70.645  81.404  1.00  7.20              
ATOM   1499  CA  PHE A  99     110.594  68.536  81.294  1.00  7.20              
ATOM   1500  HA  PHE A  99     111.498  68.818  81.836  1.00  7.20              
ATOM   1501  CB  PHE A  99     109.786  67.655  82.260  1.00  7.20              
ATOM   1502  HB1 PHE A  99     108.993  67.145  81.710  1.00  7.20              
ATOM   1503  HB2 PHE A  99     109.314  68.289  83.013  1.00  7.20              
ATOM   1504  CG  PHE A  99     110.655  66.640  82.983  1.00  7.20              
ATOM   1505  CD1 PHE A  99     110.667  65.292  82.581  1.00  7.20              
ATOM   1506  HD1 PHE A  99     110.028  64.963  81.771  1.00  7.20              
ATOM   1507  CE1 PHE A  99     111.510  64.368  83.224  1.00  7.20              
ATOM   1508  HE1 PHE A  99     111.516  63.336  82.906  1.00  7.20              
ATOM   1509  CZ  PHE A  99     112.344  64.788  84.275  1.00  7.20              
ATOM   1510  HZ  PHE A  99     112.991  64.078  84.770  1.00  7.20              
ATOM   1511  CE2 PHE A  99     112.336  66.134  84.681  1.00  7.20              
ATOM   1512  HE2 PHE A  99     112.982  66.458  85.485  1.00  7.20              
ATOM   1513  CD2 PHE A  99     111.493  67.058  84.036  1.00  7.20              
ATOM   1514  HD2 PHE A  99     111.495  68.093  84.348  1.00  7.20              
ATOM   1515  C   PHE A  99     111.107  67.816  80.029  1.00  7.20              
ATOM   1516  O   PHE A  99     110.886  66.628  79.790  1.00  7.20              
ATOM   1517  N   ASN A 100     111.759  68.585  79.159  1.00  7.27              
ATOM   1518  H   ASN A 100     111.989  69.524  79.447  1.00  7.27              
ATOM   1519  CA  ASN A 100     112.342  68.132  77.897  1.00  7.27              
ATOM   1520  HA  ASN A 100     112.422  67.043  77.892  1.00  7.27              
ATOM   1521  CB  ASN A 100     111.464  68.573  76.702  1.00  7.27              
ATOM   1522  HB1 ASN A 100     111.782  68.029  75.813  1.00  7.27              
ATOM   1523  HB2 ASN A 100     111.625  69.635  76.520  1.00  7.27              
ATOM   1524  CG  ASN A 100     109.968  68.367  76.864  1.00  7.27              
ATOM   1525  OD1 ASN A 100     109.169  69.238  76.551  1.00  7.27              
ATOM   1526  ND2 ASN A 100     109.525  67.252  77.394  1.00  7.27              
ATOM   1527 1HD2 ASN A 100     110.195  66.707  77.925  1.00  7.27              
ATOM   1528 2HD2 ASN A 100     108.600  67.341  77.776  1.00  7.27              
ATOM   1529  C   ASN A 100     113.762  68.694  77.781  1.00  7.27              
ATOM   1530  O   ASN A 100     114.154  69.509  78.614  1.00  7.27              
ATOM   1531  N   PHE A 101     114.544  68.305  76.775  1.00  6.95              
ATOM   1532  H   PHE A 101     114.196  67.630  76.098  1.00  6.95              
ATOM   1533  CA  PHE A 101     115.973  68.631  76.764  1.00  6.95              
ATOM   1534  HA  PHE A 101     116.164  69.507  77.385  1.00  6.95              
ATOM   1535  CB  PHE A 101     116.731  67.451  77.396  1.00  6.95              
ATOM   1536  HB1 PHE A 101     116.733  66.607  76.704  1.00  6.95              
ATOM   1537  HB2 PHE A 101     116.189  67.123  78.284  1.00  6.95              
ATOM   1538  CG  PHE A 101     118.156  67.755  77.816  1.00  6.95              
ATOM   1539  CD1 PHE A 101     118.439  68.067  79.160  1.00  6.95              
ATOM   1540  HD1 PHE A 101     117.640  68.117  79.887  1.00  6.95              
ATOM   1541  CE1 PHE A 101     119.767  68.279  79.570  1.00  6.95              
ATOM   1542  HE1 PHE A 101     119.982  68.496  80.607  1.00  6.95              
ATOM   1543  CZ  PHE A 101     120.815  68.185  78.638  1.00  6.95              
ATOM   1544  HZ  PHE A 101     121.837  68.330  78.961  1.00  6.95              
ATOM   1545  CE2 PHE A 101     120.534  67.890  77.293  1.00  6.95              
ATOM   1546  HE2 PHE A 101     121.339  67.804  76.578  1.00  6.95              
ATOM   1547  CD2 PHE A 101     119.205  67.675  76.882  1.00  6.95              
ATOM   1548  HD2 PHE A 101     118.991  67.422  75.854  1.00  6.95              
ATOM   1549  C   PHE A 101     116.465  68.963  75.347  1.00  6.95              
ATOM   1550  O   PHE A 101     116.754  68.079  74.545  1.00  6.95              
ATOM   1551  N   PHE A 102     116.547  70.259  75.042  1.00  7.19              
ATOM   1552  H   PHE A 102     116.279  70.931  75.745  1.00  7.19              
ATOM   1553  CA  PHE A 102     116.897  70.788  73.720  1.00  7.19              
ATOM   1554  HA  PHE A 102     117.344  70.002  73.109  1.00  7.19              
ATOM   1555  CB  PHE A 102     115.612  71.256  73.011  1.00  7.19              
ATOM   1556  HB1 PHE A 102     115.085  71.956  73.662  1.00  7.19              
ATOM   1557  HB2 PHE A 102     114.961  70.391  72.868  1.00  7.19              
ATOM   1558  CG  PHE A 102     115.827  71.909  71.656  1.00  7.19              
ATOM   1559  CD1 PHE A 102     116.331  71.156  70.577  1.00  7.19              
ATOM   1560  HD1 PHE A 102     116.559  70.106  70.701  1.00  7.19              
ATOM   1561  CE1 PHE A 102     116.567  71.777  69.337  1.00  7.19              
ATOM   1562  HE1 PHE A 102     116.987  71.210  68.519  1.00  7.19              
ATOM   1563  CZ  PHE A 102     116.294  73.147  69.167  1.00  7.19              
ATOM   1564  HZ  PHE A 102     116.504  73.639  68.226  1.00  7.19              
ATOM   1565  CE2 PHE A 102     115.773  73.894  70.235  1.00  7.19              
ATOM   1566  HE2 PHE A 102     115.584  74.952  70.093  1.00  7.19              
ATOM   1567  CD2 PHE A 102     115.542  73.278  71.478  1.00  7.19              
ATOM   1568  HD2 PHE A 102     115.168  73.867  72.302  1.00  7.19              
ATOM   1569  C   PHE A 102     117.957  71.884  73.907  1.00  7.19              
ATOM   1570  O   PHE A 102     117.656  73.074  73.945  1.00  7.19              
ATOM   1571  N   SER A 103     119.169  71.444  74.252  1.00  7.21              
ATOM   1572  H   SER A 103     119.360  70.457  74.139  1.00  7.21              
ATOM   1573  CA  SER A 103     120.160  72.203  75.036  1.00  7.21              
ATOM   1574  HA  SER A 103     119.632  72.742  75.820  1.00  7.21              
ATOM   1575  CB  SER A 103     121.111  71.201  75.707  1.00  7.21              
ATOM   1576  HB1 SER A 103     120.555  70.627  76.449  1.00  7.21              
ATOM   1577  HB2 SER A 103     121.919  71.737  76.209  1.00  7.21              
ATOM   1578  OG  SER A 103     121.644  70.304  74.748  1.00  7.21              
ATOM   1579  HG  SER A 103     122.362  69.801  75.143  1.00  7.21              
ATOM   1580  C   SER A 103     120.998  73.222  74.283  1.00  7.21              
ATOM   1581  O   SER A 103     121.495  74.156  74.915  1.00  7.21              
ATOM   1582  N   ASN A 104     121.111  73.061  72.969  1.00  7.30              
ATOM   1583  H   ASN A 104     120.650  72.267  72.549  1.00  7.30              
ATOM   1584  CA  ASN A 104     121.554  74.104  72.064  1.00  7.30              
ATOM   1585  HA  ASN A 104     121.813  74.993  72.644  1.00  7.30              
ATOM   1586  CB  ASN A 104     122.810  73.661  71.294  1.00  7.30              
ATOM   1587  HB1 ASN A 104     122.535  73.270  70.315  1.00  7.30              
ATOM   1588  HB2 ASN A 104     123.328  72.877  71.846  1.00  7.30              
ATOM   1589  CG  ASN A 104     123.785  74.812  71.122  1.00  7.30              
ATOM   1590  OD1 ASN A 104     124.792  74.903  71.807  1.00  7.30              
ATOM   1591  ND2 ASN A 104     123.518  75.732  70.230  1.00  7.30              
ATOM   1592 1HD2 ASN A 104     122.675  75.688  69.661  1.00  7.30              
ATOM   1593 2HD2 ASN A 104     124.179  76.475  70.099  1.00  7.30              
ATOM   1594  C   ASN A 104     120.340  74.460  71.210  1.00  7.30              
ATOM   1595  O   ASN A 104     119.914  73.631  70.405  1.00  7.30              
ATOM   1596  N   ILE A 105     119.772  75.659  71.390  1.00  7.17              
ATOM   1597  H   ILE A 105     120.070  76.259  72.148  1.00  7.17              
ATOM   1598  CA  ILE A 105     119.037  76.270  70.266  1.00  7.17              
ATOM   1599  HA  ILE A 105     118.156  75.651  70.084  1.00  7.17              
ATOM   1600  CB  ILE A 105     118.520  77.674  70.550  1.00  7.17              
ATOM   1601  HB  ILE A 105     117.882  77.955  69.714  1.00  7.17              
ATOM   1602  CG2 ILE A 105     117.564  77.717  71.749  1.00  7.17              
ATOM   1603 1HG2 ILE A 105     116.720  77.056  71.545  1.00  7.17              
ATOM   1604 2HG2 ILE A 105     118.045  77.385  72.659  1.00  7.17              
ATOM   1605 3HG2 ILE A 105     117.181  78.729  71.876  1.00  7.17              
ATOM   1606  CG1 ILE A 105     119.672  78.688  70.526  1.00  7.17              
ATOM   1607 1HG1 ILE A 105     119.282  79.580  70.992  1.00  7.17              
ATOM   1608 2HG1 ILE A 105     119.824  78.957  69.482  1.00  7.17              
ATOM   1609  CD1 ILE A 105     121.065  78.273  71.090  1.00  7.17              
ATOM   1610  HD1 ILE A 105     121.692  79.107  71.355  1.00  7.17              
ATOM   1611  HD2 ILE A 105     121.005  77.670  71.974  1.00  7.17              
ATOM   1612  HD3 ILE A 105     121.635  77.738  70.343  1.00  7.17              
ATOM   1613  C   ILE A 105     119.816  76.269  68.928  1.00  7.17              
ATOM   1614  O   ILE A 105     121.017  75.983  68.909  1.00  7.17              
ATOM   1615  N   ARG A 106     119.186  76.690  67.825  1.00  7.24              
ATOM   1616  H   ARG A 106     118.171  76.803  67.858  1.00  7.24              
ATOM   1617  CA  ARG A 106     119.910  77.235  66.667  1.00  7.24              
ATOM   1618  HA  ARG A 106     120.708  77.884  67.033  1.00  7.24              
ATOM   1619  CB  ARG A 106     120.545  76.079  65.862  1.00  7.24              
ATOM   1620  HB1 ARG A 106     119.772  75.509  65.345  1.00  7.24              
ATOM   1621  HB2 ARG A 106     121.025  75.385  66.549  1.00  7.24              
ATOM   1622  CG  ARG A 106     121.636  76.527  64.874  1.00  7.24              
ATOM   1623  HG1 ARG A 106     122.405  75.753  64.887  1.00  7.24              
ATOM   1624  HG2 ARG A 106     122.113  77.442  65.216  1.00  7.24              
ATOM   1625  CD  ARG A 106     121.186  76.662  63.410  1.00  7.24              
ATOM   1626  HD1 ARG A 106     120.493  75.850  63.177  1.00  7.24              
ATOM   1627  HD2 ARG A 106     122.067  76.524  62.780  1.00  7.24              
ATOM   1628  NE  ARG A 106     120.563  77.952  63.047  1.00  7.24              
ATOM   1629  HE  ARG A 106     119.560  77.959  62.885  1.00  7.24              
ATOM   1630  CZ  ARG A 106     121.209  79.055  62.712  1.00  7.24              
ATOM   1631  NH1 ARG A 106     122.383  79.354  63.182  1.00  7.24              
ATOM   1632 1HH1 ARG A 106     122.517  79.077  64.158  1.00  7.24              
ATOM   1633 2HH1 ARG A 106     122.783  80.239  62.956  1.00  7.24              
ATOM   1634  NH2 ARG A 106     120.658  79.900  61.890  1.00  7.24              
ATOM   1635 1HH2 ARG A 106     119.663  79.777  61.718  1.00  7.24              
ATOM   1636 2HH2 ARG A 106     121.108  80.761  61.659  1.00  7.24              
ATOM   1637  C   ARG A 106     118.992  78.040  65.740  1.00  7.24              
ATOM   1638  O   ARG A 106     118.046  77.508  65.157  1.00  7.24              
ATOM   1639  N   ALA A 107     119.345  79.302  65.506  1.00  7.27              
ATOM   1640  H   ALA A 107     120.229  79.615  65.895  1.00  7.27              
ATOM   1641  CA  ALA A 107     118.473  80.327  64.939  1.00  7.27              
ATOM   1642  HA  ALA A 107     117.792  80.593  65.751  1.00  7.27              
ATOM   1643  CB  ALA A 107     119.306  81.588  64.663  1.00  7.27              
ATOM   1644  HB1 ALA A 107     118.646  82.444  64.510  1.00  7.27              
ATOM   1645  HB2 ALA A 107     119.961  81.798  65.509  1.00  7.27              
ATOM   1646  HB3 ALA A 107     119.928  81.463  63.785  1.00  7.27              
ATOM   1647  C   ALA A 107     117.586  79.938  63.742  1.00  7.27              
ATOM   1648  O   ALA A 107     118.065  79.508  62.689  1.00  7.27              
ATOM   1649  N   GLY A 108     116.277  80.115  63.917  1.00  7.26              
ATOM   1650  H   GLY A 108     115.965  80.493  64.798  1.00  7.26              
ATOM   1651  CA  GLY A 108     115.236  79.526  63.072  1.00  7.26              
ATOM   1652  HA1 GLY A 108     115.678  78.996  62.227  1.00  7.26              
ATOM   1653  HA2 GLY A 108     114.591  80.316  62.688  1.00  7.26              
ATOM   1654  C   GLY A 108     114.360  78.533  63.840  1.00  7.26              
ATOM   1655  O   GLY A 108     113.343  78.074  63.322  1.00  7.26              
ATOM   1656  N   ASP A 109     114.723  78.245  65.095  1.00  7.24              
ATOM   1657  H   ASP A 109     115.642  78.520  65.421  1.00  7.24              
ATOM   1658  CA  ASP A 109     113.842  77.609  66.065  1.00  7.24              
ATOM   1659  HA  ASP A 109     113.812  76.541  65.845  1.00  7.24              
ATOM   1660  CB  ASP A 109     114.355  77.787  67.504  1.00  7.24              
ATOM   1661  HB1 ASP A 109     113.832  77.081  68.152  1.00  7.24              
ATOM   1662  HB2 ASP A 109     114.107  78.792  67.853  1.00  7.24              
ATOM   1663  CG  ASP A 109     115.856  77.606  67.664  1.00  7.24              
ATOM   1664  OD1 ASP A 109     116.300  76.489  68.004  1.00  7.24              
ATOM   1665  OD2 ASP A 109     116.570  78.627  67.516  1.00  7.24              
ATOM   1666  C   ASP A 109     112.415  78.189  65.999  1.00  7.24              
ATOM   1667  O   ASP A 109     112.178  79.381  66.201  1.00  7.24              
ATOM   1668  N   CYS A 110     111.452  77.312  65.747  1.00  7.21              
ATOM   1669  H   CYS A 110     111.717  76.357  65.577  1.00  7.21              
ATOM   1670  CA  CYS A 110     110.032  77.633  65.669  1.00  7.21              
ATOM   1671  HA  CYS A 110     109.617  76.711  65.272  1.00  7.21              
ATOM   1672  CB  CYS A 110     109.409  77.741  67.072  1.00  7.21              
ATOM   1673  HB1 CYS A 110     108.484  78.316  67.019  1.00  7.21              
ATOM   1674  HB2 CYS A 110     110.098  78.239  67.752  1.00  7.21              
ATOM   1675  SG  CYS A 110     109.018  76.058  67.659  1.00  7.21              
ATOM   1676  HG  CYS A 110     108.254  75.758  66.580  1.00  7.21              
ATOM   1677  C   CYS A 110     109.523  78.601  64.589  1.00  7.21              
ATOM   1678  O   CYS A 110     108.482  79.248  64.747  1.00  7.21              
ATOM   1679  N   GLU A 111     110.160  78.582  63.416  1.00  7.17              
ATOM   1680  H   GLU A 111     111.066  78.126  63.356  1.00  7.17              
ATOM   1681  CA  GLU A 111     109.575  79.109  62.172  1.00  7.17              
ATOM   1682  HA  GLU A 111     109.252  80.121  62.411  1.00  7.17              
ATOM   1683  CB  GLU A 111     110.661  79.283  61.099  1.00  7.17              
ATOM   1684  HB1 GLU A 111     111.466  79.839  61.578  1.00  7.17              
ATOM   1685  HB2 GLU A 111     110.227  79.898  60.313  1.00  7.17              
ATOM   1686  CG  GLU A 111     111.305  78.074  60.404  1.00  7.17              
ATOM   1687  HG1 GLU A 111     110.528  77.501  59.894  1.00  7.17              
ATOM   1688  HG2 GLU A 111     111.767  77.431  61.155  1.00  7.17              
ATOM   1689  CD  GLU A 111     112.372  78.531  59.374  1.00  7.17              
ATOM   1690  OE1 GLU A 111     112.921  77.657  58.666  1.00  7.17              
ATOM   1691  OE2 GLU A 111     112.649  79.759  59.288  1.00  7.17              
ATOM   1692  C   GLU A 111     108.285  78.416  61.656  1.00  7.17              
ATOM   1693  O   GLU A 111     107.879  78.625  60.516  1.00  7.17              
ATOM   1694  N   ASP A 112     107.592  77.635  62.494  1.00  7.16              
ATOM   1695  H   ASP A 112     107.954  77.507  63.432  1.00  7.16              
ATOM   1696  CA  ASP A 112     106.418  76.821  62.149  1.00  7.16              
ATOM   1697  HA  ASP A 112     106.246  76.885  61.075  1.00  7.16              
ATOM   1698  CB  ASP A 112     106.749  75.352  62.482  1.00  7.16              
ATOM   1699  HB1 ASP A 112     107.698  75.083  62.015  1.00  7.16              
ATOM   1700  HB2 ASP A 112     105.978  74.717  62.040  1.00  7.16              
ATOM   1701  CG  ASP A 112     106.834  75.058  63.990  1.00  7.16              
ATOM   1702  OD1 ASP A 112     107.525  75.806  64.721  1.00  7.16              
ATOM   1703  OD2 ASP A 112     106.229  74.055  64.429  1.00  7.16              
ATOM   1704  C   ASP A 112     105.093  77.219  62.834  1.00  7.16              
ATOM   1705  O   ASP A 112     104.020  76.705  62.503  1.00  7.16              
ATOM   1706  N   LEU A 113     105.146  78.153  63.784  1.00  7.13              
ATOM   1707  H   LEU A 113     106.071  78.513  63.994  1.00  7.13              
ATOM   1708  CA  LEU A 113     104.091  78.375  64.782  1.00  7.13              
ATOM   1709  HA  LEU A 113     103.153  77.945  64.441  1.00  7.13              
ATOM   1710  CB  LEU A 113     104.540  77.650  66.080  1.00  7.13              
ATOM   1711  HB1 LEU A 113     104.051  78.098  66.940  1.00  7.13              
ATOM   1712  HB2 LEU A 113     105.613  77.803  66.210  1.00  7.13              
ATOM   1713  CG  LEU A 113     104.229  76.147  66.154  1.00  7.13              
ATOM   1714  HG  LEU A 113     104.472  75.663  65.215  1.00  7.13              
ATOM   1715  CD1 LEU A 113     105.021  75.515  67.300  1.00  7.13              
ATOM   1716 1HD1 LEU A 113     104.790  74.454  67.363  1.00  7.13              
ATOM   1717 2HD1 LEU A 113     106.085  75.607  67.076  1.00  7.13              
ATOM   1718 3HD1 LEU A 113     104.797  76.013  68.243  1.00  7.13              
ATOM   1719  CD2 LEU A 113     102.744  75.924  66.445  1.00  7.13              
ATOM   1720 1HD2 LEU A 113     102.554  74.868  66.609  1.00  7.13              
ATOM   1721 2HD2 LEU A 113     102.476  76.484  67.339  1.00  7.13              
ATOM   1722 3HD2 LEU A 113     102.151  76.278  65.604  1.00  7.13              
ATOM   1723  C   LEU A 113     103.819  79.874  65.025  1.00  7.13              
ATOM   1724  O   LEU A 113     103.706  80.330  66.157  1.00  7.13              
ATOM   1725  N   TRP A 114     103.727  80.680  63.968  1.00  7.12              
ATOM   1726  H   TRP A 114     103.881  80.270  63.060  1.00  7.12              
ATOM   1727  CA  TRP A 114     103.577  82.143  64.072  1.00  7.12              
ATOM   1728  HA  TRP A 114     104.545  82.562  64.356  1.00  7.12              
ATOM   1729  CB  TRP A 114     103.227  82.684  62.676  1.00  7.12              
ATOM   1730  HB1 TRP A 114     102.334  82.168  62.319  1.00  7.12              
ATOM   1731  HB2 TRP A 114     104.042  82.426  61.997  1.00  7.12              
ATOM   1732  CG  TRP A 114     102.976  84.161  62.551  1.00  7.12              
ATOM   1733  CD1 TRP A 114     101.814  84.785  62.854  1.00  7.12              
ATOM   1734  HD1 TRP A 114     100.933  84.302  63.256  1.00  7.12              
ATOM   1735  NE1 TRP A 114     101.917  86.133  62.584  1.00  7.12              
ATOM   1736  HE1 TRP A 114     101.186  86.791  62.812  1.00  7.12              
ATOM   1737  CE2 TRP A 114     103.142  86.448  62.040  1.00  7.12              
ATOM   1738  CZ2 TRP A 114     103.691  87.646  61.558  1.00  7.12              
ATOM   1739  HZ2 TRP A 114     103.108  88.554  61.569  1.00  7.12              
ATOM   1740  CH2 TRP A 114     105.001  87.636  61.048  1.00  7.12              
ATOM   1741  HH2 TRP A 114     105.438  88.545  60.656  1.00  7.12              
ATOM   1742  CZ3 TRP A 114     105.755  86.449  61.078  1.00  7.12              
ATOM   1743  HZ3 TRP A 114     106.773  86.454  60.710  1.00  7.12              
ATOM   1744  CE3 TRP A 114     105.192  85.255  61.573  1.00  7.12              
ATOM   1745  HE3 TRP A 114     105.778  84.347  61.591  1.00  7.12              
ATOM   1746  CD2 TRP A 114     103.862  85.213  62.045  1.00  7.12              
ATOM   1747  C   TRP A 114     102.569  82.638  65.131  1.00  7.12              
ATOM   1748  O   TRP A 114     102.876  83.548  65.896  1.00  7.12              
ATOM   1749  N   ASN A 115     101.376  82.038  65.245  1.00  7.06              
ATOM   1750  H   ASN A 115     101.201  81.211  64.689  1.00  7.06              
ATOM   1751  CA  ASN A 115     100.266  82.610  66.027  1.00  7.06              
ATOM   1752  HA  ASN A 115     100.302  83.686  65.856  1.00  7.06              
ATOM   1753  CB  ASN A 115      98.916  82.136  65.433  1.00  7.06              
ATOM   1754  HB1 ASN A 115      98.536  81.285  65.998  1.00  7.06              
ATOM   1755  HB2 ASN A 115      99.060  81.815  64.401  1.00  7.06              
ATOM   1756  CG  ASN A 115      97.856  83.237  65.410  1.00  7.06              
ATOM   1757  OD1 ASN A 115      97.382  83.656  64.371  1.00  7.06              
ATOM   1758  ND2 ASN A 115      97.468  83.785  66.537  1.00  7.06              
ATOM   1759 1HD2 ASN A 115      97.869  83.446  67.401  1.00  7.06              
ATOM   1760 2HD2 ASN A 115      96.771  84.501  66.463  1.00  7.06              
ATOM   1761  C   ASN A 115     100.329  82.426  67.569  1.00  7.06              
ATOM   1762  O   ASN A 115      99.327  82.624  68.263  1.00  7.06              
ATOM   1763  N   LEU A 116     101.484  82.065  68.124  1.00  7.04              
ATOM   1764  H   LEU A 116     102.286  81.978  67.511  1.00  7.04              
ATOM   1765  CA  LEU A 116     101.675  81.794  69.554  1.00  7.04              
ATOM   1766  HA  LEU A 116     101.009  80.978  69.834  1.00  7.04              
ATOM   1767  CB  LEU A 116     103.129  81.336  69.761  1.00  7.04              
ATOM   1768  HB1 LEU A 116     103.378  81.368  70.823  1.00  7.04              
ATOM   1769  HB2 LEU A 116     103.786  82.045  69.251  1.00  7.04              
ATOM   1770  CG  LEU A 116     103.413  79.916  69.242  1.00  7.04              
ATOM   1771  HG  LEU A 116     102.902  79.757  68.301  1.00  7.04              
ATOM   1772  CD1 LEU A 116     104.922  79.755  69.047  1.00  7.04              
ATOM   1773 1HD1 LEU A 116     105.188  78.707  68.920  1.00  7.04              
ATOM   1774 2HD1 LEU A 116     105.234  80.298  68.154  1.00  7.04              
ATOM   1775 3HD1 LEU A 116     105.465  80.179  69.886  1.00  7.04              
ATOM   1776  CD2 LEU A 116     102.891  78.839  70.192  1.00  7.04              
ATOM   1777 1HD2 LEU A 116     103.172  77.860  69.805  1.00  7.04              
ATOM   1778 2HD2 LEU A 116     103.298  78.979  71.189  1.00  7.04              
ATOM   1779 3HD2 LEU A 116     101.804  78.890  70.233  1.00  7.04              
ATOM   1780  C   LEU A 116     101.382  82.969  70.489  1.00  7.04              
ATOM   1781  O   LEU A 116     101.610  84.124  70.132  1.00  7.04              
ATOM   1782  N   ARG A 117     100.930  82.665  71.719  1.00  7.00              
ATOM   1783  H   ARG A 117     100.678  81.699  71.903  1.00  7.00              
ATOM   1784  CA  ARG A 117     100.636  83.671  72.760  1.00  7.00              
ATOM   1785  HA  ARG A 117     101.225  84.562  72.544  1.00  7.00              
ATOM   1786  CB  ARG A 117      99.146  84.075  72.687  1.00  7.00              
ATOM   1787  HB1 ARG A 117      98.948  84.787  73.490  1.00  7.00              
ATOM   1788  HB2 ARG A 117      98.517  83.201  72.856  1.00  7.00              
ATOM   1789  CG  ARG A 117      98.749  84.738  71.356  1.00  7.00              
ATOM   1790  HG1 ARG A 117      98.853  84.030  70.535  1.00  7.00              
ATOM   1791  HG2 ARG A 117      99.429  85.570  71.177  1.00  7.00              
ATOM   1792  CD  ARG A 117      97.303  85.254  71.363  1.00  7.00              
ATOM   1793  HD1 ARG A 117      97.008  85.470  72.392  1.00  7.00              
ATOM   1794  HD2 ARG A 117      96.649  84.476  70.964  1.00  7.00              
ATOM   1795  NE  ARG A 117      97.185  86.492  70.568  1.00  7.00              
ATOM   1796  HE  ARG A 117      98.037  86.803  70.129  1.00  7.00              
ATOM   1797  CZ  ARG A 117      96.163  87.330  70.547  1.00  7.00              
ATOM   1798  NH1 ARG A 117      94.979  86.989  70.975  1.00  7.00              
ATOM   1799 1HH1 ARG A 117      94.824  86.026  71.213  1.00  7.00              
ATOM   1800 2HH1 ARG A 117      94.217  87.639  70.939  1.00  7.00              
ATOM   1801  NH2 ARG A 117      96.316  88.545  70.100  1.00  7.00              
ATOM   1802 1HH2 ARG A 117      97.226  88.880  69.826  1.00  7.00              
ATOM   1803 2HH2 ARG A 117      95.533  89.175  70.075  1.00  7.00              
ATOM   1804  C   ARG A 117     100.990  83.277  74.194  1.00  7.00              
ATOM   1805  O   ARG A 117     101.117  84.175  75.027  1.00  7.00              
ATOM   1806  N   GLY A 118     101.192  81.992  74.466  1.00  6.69              
ATOM   1807  H   GLY A 118     101.056  81.314  73.722  1.00  6.69              
ATOM   1808  CA  GLY A 118     101.553  81.461  75.779  1.00  6.69              
ATOM   1809  HA1 GLY A 118     100.697  80.942  76.210  1.00  6.69              
ATOM   1810  HA2 GLY A 118     101.858  82.263  76.452  1.00  6.69              
ATOM   1811  C   GLY A 118     102.701  80.481  75.637  1.00  6.69              
ATOM   1812  O   GLY A 118     102.482  79.275  75.720  1.00  6.69              
ATOM   1813  N   PHE A 119     103.905  80.981  75.341  1.00  6.61              
ATOM   1814  H   PHE A 119     104.076  81.977  75.383  1.00  6.61              
ATOM   1815  CA  PHE A 119     105.016  80.096  74.999  1.00  6.61              
ATOM   1816  HA  PHE A 119     104.631  79.163  74.582  1.00  6.61              
ATOM   1817  CB  PHE A 119     105.901  80.756  73.929  1.00  6.61              
ATOM   1818  HB1 PHE A 119     106.452  81.584  74.372  1.00  6.61              
ATOM   1819  HB2 PHE A 119     105.248  81.187  73.168  1.00  6.61              
ATOM   1820  CG  PHE A 119     106.872  79.824  73.215  1.00  6.61              
ATOM   1821  CD1 PHE A 119     106.427  79.096  72.100  1.00  6.61              
ATOM   1822  HD1 PHE A 119     105.393  79.157  71.812  1.00  6.61              
ATOM   1823  CE1 PHE A 119     107.318  78.322  71.336  1.00  6.61              
ATOM   1824  HE1 PHE A 119     106.968  77.797  70.457  1.00  6.61              
ATOM   1825  CZ  PHE A 119     108.674  78.262  71.693  1.00  6.61              
ATOM   1826  HZ  PHE A 119     109.367  77.687  71.093  1.00  6.61              
ATOM   1827  CE2 PHE A 119     109.126  78.963  72.823  1.00  6.61              
ATOM   1828  HE2 PHE A 119     110.176  78.924  73.077  1.00  6.61              
ATOM   1829  CD2 PHE A 119     108.227  79.731  73.590  1.00  6.61              
ATOM   1830  HD2 PHE A 119     108.584  80.267  74.452  1.00  6.61              
ATOM   1831  C   PHE A 119     105.805  79.782  76.268  1.00  6.61              
ATOM   1832  O   PHE A 119     106.543  80.628  76.813  1.00  6.61              
ATOM   1833  N   ASN A 120     105.599  78.576  76.802  1.00  6.71              
ATOM   1834  H   ASN A 120     104.931  77.931  76.388  1.00  6.71              
ATOM   1835  CA  ASN A 120     106.184  78.339  78.127  1.00  6.71              
ATOM   1836  HA  ASN A 120     105.838  79.134  78.793  1.00  6.71              
ATOM   1837  CB  ASN A 120     105.669  76.994  78.668  1.00  6.71              
ATOM   1838  HB1 ASN A 120     106.176  76.174  78.158  1.00  6.71              
ATOM   1839  HB2 ASN A 120     104.599  76.906  78.483  1.00  6.71              
ATOM   1840  CG  ASN A 120     105.871  76.868  80.170  1.00  6.71              
ATOM   1841  OD1 ASN A 120     105.608  77.789  80.929  1.00  6.71              
ATOM   1842  ND2 ASN A 120     106.309  75.725  80.638  1.00  6.71              
ATOM   1843 1HD2 ASN A 120     106.624  75.013  79.999  1.00  6.71              
ATOM   1844 2HD2 ASN A 120     106.454  75.666  81.639  1.00  6.71              
ATOM   1845  C   ASN A 120     107.726  78.407  78.099  1.00  6.71              
ATOM   1846  O   ASN A 120     108.333  79.028  78.960  1.00  6.71              
ATOM   1847  N   LEU A 121     108.365  77.835  77.075  1.00  7.10              
ATOM   1848  H   LEU A 121     107.788  77.425  76.358  1.00  7.10              
ATOM   1849  CA  LEU A 121     109.750  77.368  77.164  1.00  7.10              
ATOM   1850  HA  LEU A 121     109.663  76.359  76.760  1.00  7.10              
ATOM   1851  CB  LEU A 121     110.727  78.028  76.154  1.00  7.10              
ATOM   1852  HB1 LEU A 121     110.149  78.278  75.268  1.00  7.10              
ATOM   1853  HB2 LEU A 121     111.432  77.253  75.849  1.00  7.10              
ATOM   1854  CG  LEU A 121     111.577  79.254  76.531  1.00  7.10              
ATOM   1855  HG  LEU A 121     112.323  78.972  77.267  1.00  7.10              
ATOM   1856  CD1 LEU A 121     112.357  79.777  75.326  1.00  7.10              
ATOM   1857 1HD1 LEU A 121     113.046  80.560  75.646  1.00  7.10              
ATOM   1858 2HD1 LEU A 121     112.941  78.972  74.880  1.00  7.10              
ATOM   1859 3HD1 LEU A 121     111.674  80.181  74.581  1.00  7.10              
ATOM   1860  CD2 LEU A 121     110.731  80.379  77.099  1.00  7.10              
ATOM   1861 1HD2 LEU A 121     111.335  81.278  77.153  1.00  7.10              
ATOM   1862 2HD2 LEU A 121     109.862  80.546  76.466  1.00  7.10              
ATOM   1863 3HD2 LEU A 121     110.398  80.122  78.100  1.00  7.10              
ATOM   1864  C   LEU A 121     110.224  77.051  78.603  1.00  7.10              
ATOM   1865  O   LEU A 121     109.570  76.222  79.224  1.00  7.10              
ATOM   1866  N   SER A 122     111.338  77.606  79.102  1.00  7.07              
ATOM   1867  H   SER A 122     111.713  78.404  78.614  1.00  7.07              
ATOM   1868  CA  SER A 122     112.378  76.767  79.704  1.00  7.07              
ATOM   1869  HA  SER A 122     112.848  76.298  78.845  1.00  7.07              
ATOM   1870  CB  SER A 122     113.522  77.513  80.357  1.00  7.07              
ATOM   1871  HB1 SER A 122     114.271  76.777  80.649  1.00  7.07              
ATOM   1872  HB2 SER A 122     113.185  78.039  81.245  1.00  7.07              
ATOM   1873  OG  SER A 122     114.065  78.406  79.406  1.00  7.07              
ATOM   1874  HG  SER A 122     115.022  78.252  79.356  1.00  7.07              
ATOM   1875  C   SER A 122     111.892  75.578  80.528  1.00  7.07              
ATOM   1876  O   SER A 122     111.947  74.444  80.056  1.00  7.07              
ATOM   1877  N   ASN A 123     111.333  75.826  81.705  1.00  7.09              
ATOM   1878  H   ASN A 123     111.410  76.761  82.075  1.00  7.09              
ATOM   1879  CA  ASN A 123     110.686  74.826  82.543  1.00  7.09              
ATOM   1880  HA  ASN A 123     110.612  75.264  83.539  1.00  7.09              
ATOM   1881  CB  ASN A 123     109.252  74.660  82.004  1.00  7.09              
ATOM   1882  HB1 ASN A 123     109.254  74.003  81.138  1.00  7.09              
ATOM   1883  HB2 ASN A 123     108.887  75.632  81.673  1.00  7.09              
ATOM   1884  CG  ASN A 123     108.258  74.156  83.024  1.00  7.09              
ATOM   1885  OD1 ASN A 123     107.303  74.834  83.361  1.00  7.09              
ATOM   1886  ND2 ASN A 123     108.447  72.971  83.550  1.00  7.09              
ATOM   1887 1HD2 ASN A 123     109.290  72.461  83.322  1.00  7.09              
ATOM   1888 2HD2 ASN A 123     107.833  72.704  84.298  1.00  7.09              
ATOM   1889  C   ASN A 123     111.493  73.526  82.726  1.00  7.09              
ATOM   1890  O   ASN A 123     111.022  72.416  82.433  1.00  7.09              
ATOM   1891  N   SER A 124     112.737  73.701  83.172  1.00  7.11              
ATOM   1892  H   SER A 124     113.038  74.647  83.382  1.00  7.11              
ATOM   1893  CA  SER A 124     113.716  72.638  83.429  1.00  7.11              
ATOM   1894  HA  SER A 124     114.572  73.084  83.922  1.00  7.11              
ATOM   1895  CB  SER A 124     113.174  71.585  84.415  1.00  7.11              
ATOM   1896  HB1 SER A 124     114.008  70.991  84.791  1.00  7.11              
ATOM   1897  HB2 SER A 124     112.485  70.919  83.894  1.00  7.11              
ATOM   1898  OG  SER A 124     112.497  72.193  85.507  1.00  7.11              
ATOM   1899  HG  SER A 124     112.201  71.512  86.118  1.00  7.11              
ATOM   1900  C   SER A 124     114.273  71.979  82.166  1.00  7.11              
ATOM   1901  O   SER A 124     115.115  71.092  82.282  1.00  7.11              
ATOM   1902  N   ASN A 125     113.890  72.423  80.959  1.00  6.72              
ATOM   1903  H   ASN A 125     113.174  73.137  80.916  1.00  6.72              
ATOM   1904  CA  ASN A 125     114.820  72.359  79.839  1.00  6.72              
ATOM   1905  HA  ASN A 125     115.188  71.332  79.827  1.00  6.72              
ATOM   1906  CB  ASN A 125     114.148  72.555  78.461  1.00  6.72              
ATOM   1907  HB1 ASN A 125     113.180  72.056  78.485  1.00  6.72              
ATOM   1908  HB2 ASN A 125     114.752  72.033  77.722  1.00  6.72              
ATOM   1909  CG  ASN A 125     113.956  73.960  77.916  1.00  6.72              
ATOM   1910  OD1 ASN A 125     114.714  74.891  78.129  1.00  6.72              
ATOM   1911  ND2 ASN A 125     112.928  74.138  77.121  1.00  6.72              
ATOM   1912 1HD2 ASN A 125     112.226  73.427  77.038  1.00  6.72              
ATOM   1913 2HD2 ASN A 125     112.809  75.058  76.749  1.00  6.72              
ATOM   1914  C   ASN A 125     116.036  73.236  80.153  1.00  6.72              
ATOM   1915  O   ASN A 125     115.923  74.385  80.590  1.00  6.72              
ATOM   1916  N   ILE A 126     117.220  72.641  80.019  1.00  7.14              
ATOM   1917  H   ILE A 126     117.221  71.672  79.739  1.00  7.14              
ATOM   1918  CA  ILE A 126     118.476  73.208  80.512  1.00  7.14              
ATOM   1919  HA  ILE A 126     118.331  73.439  81.568  1.00  7.14              
ATOM   1920  CB  ILE A 126     119.578  72.125  80.407  1.00  7.14              
ATOM   1921  HB  ILE A 126     119.149  71.199  80.797  1.00  7.14              
ATOM   1922  CG2 ILE A 126     119.983  71.868  78.943  1.00  7.14              
ATOM   1923 1HG2 ILE A 126     120.627  70.993  78.886  1.00  7.14              
ATOM   1924 2HG2 ILE A 126     119.100  71.679  78.332  1.00  7.14              
ATOM   1925 3HG2 ILE A 126     120.524  72.727  78.543  1.00  7.14              
ATOM   1926  CG1 ILE A 126     120.800  72.454  81.291  1.00  7.14              
ATOM   1927 1HG1 ILE A 126     120.448  72.766  82.275  1.00  7.14              
ATOM   1928 2HG1 ILE A 126     121.368  73.275  80.854  1.00  7.14              
ATOM   1929  CD1 ILE A 126     121.752  71.267  81.492  1.00  7.14              
ATOM   1930  HD1 ILE A 126     122.541  71.556  82.187  1.00  7.14              
ATOM   1931  HD2 ILE A 126     121.208  70.419  81.907  1.00  7.14              
ATOM   1932  HD3 ILE A 126     122.210  70.981  80.546  1.00  7.14              
ATOM   1933  C   ILE A 126     118.884  74.546  79.820  1.00  7.14              
ATOM   1934  O   ILE A 126     119.846  75.195  80.219  1.00  7.14              
ATOM   1935  N   SER A 127     118.171  74.957  78.771  1.00  7.60              
ATOM   1936  H   SER A 127     117.243  74.564  78.682  1.00  7.60              
ATOM   1937  CA  SER A 127     118.739  75.367  77.487  1.00  7.60              
ATOM   1938  HA  SER A 127     119.401  74.553  77.194  1.00  7.60              
ATOM   1939  CB  SER A 127     117.621  75.373  76.446  1.00  7.60              
ATOM   1940  HB1 SER A 127     118.031  75.627  75.466  1.00  7.60              
ATOM   1941  HB2 SER A 127     116.856  76.103  76.718  1.00  7.60              
ATOM   1942  OG  SER A 127     117.063  74.070  76.403  1.00  7.60              
ATOM   1943  HG  SER A 127     116.999  73.847  75.460  1.00  7.60              
ATOM   1944  C   SER A 127     119.589  76.630  77.351  1.00  7.60              
ATOM   1945  O   SER A 127     119.246  77.690  77.863  1.00  7.60              
ATOM   1946  N   GLN A 128     120.649  76.512  76.536  1.00  7.50              
ATOM   1947  H   GLN A 128     120.822  75.611  76.106  1.00  7.50              
ATOM   1948  CA  GLN A 128     121.390  77.637  75.953  1.00  7.50              
ATOM   1949  HA  GLN A 128     121.358  78.458  76.672  1.00  7.50              
ATOM   1950  CB  GLN A 128     122.869  77.275  75.749  1.00  7.50              
ATOM   1951  HB1 GLN A 128     123.386  78.158  75.375  1.00  7.50              
ATOM   1952  HB2 GLN A 128     122.968  76.480  75.008  1.00  7.50              
ATOM   1953  CG  GLN A 128     123.510  76.834  77.080  1.00  7.50              
ATOM   1954  HG1 GLN A 128     123.395  75.757  77.199  1.00  7.50              
ATOM   1955  HG2 GLN A 128     122.999  77.319  77.913  1.00  7.50              
ATOM   1956  CD  GLN A 128     124.981  77.207  77.179  1.00  7.50              
ATOM   1957  OE1 GLN A 128     125.335  78.215  77.768  1.00  7.50              
ATOM   1958  NE2 GLN A 128     125.878  76.435  76.609  1.00  7.50              
ATOM   1959 1HE2 GLN A 128     125.589  75.651  76.049  1.00  7.50              
ATOM   1960 2HE2 GLN A 128     126.836  76.725  76.676  1.00  7.50              
ATOM   1961  C   GLN A 128     120.707  78.158  74.675  1.00  7.50              
ATOM   1962  O   GLN A 128     119.979  77.409  74.013  1.00  7.50              
ATOM   1963  N   ILE A 129     120.940  79.450  74.387  1.00  7.34              
ATOM   1964  H   ILE A 129     121.644  79.917  74.937  1.00  7.34              
ATOM   1965  CA  ILE A 129     120.181  80.337  73.479  1.00  7.34              
ATOM   1966  HA  ILE A 129     119.540  79.728  72.857  1.00  7.34              
ATOM   1967  CB  ILE A 129     119.263  81.250  74.338  1.00  7.34              
ATOM   1968  HB  ILE A 129     119.820  81.558  75.225  1.00  7.34              
ATOM   1969  CG2 ILE A 129     118.836  82.541  73.609  1.00  7.34              
ATOM   1970 1HG2 ILE A 129     118.147  83.119  74.219  1.00  7.34              
ATOM   1971 2HG2 ILE A 129     119.708  83.171  73.425  1.00  7.34              
ATOM   1972 3HG2 ILE A 129     118.364  82.299  72.660  1.00  7.34              
ATOM   1973  CG1 ILE A 129     118.029  80.435  74.798  1.00  7.34              
ATOM   1974 1HG1 ILE A 129     118.368  79.521  75.285  1.00  7.34              
ATOM   1975 2HG1 ILE A 129     117.441  80.149  73.926  1.00  7.34              
ATOM   1976  CD1 ILE A 129     117.110  81.156  75.792  1.00  7.34              
ATOM   1977  HD1 ILE A 129     117.692  81.537  76.632  1.00  7.34              
ATOM   1978  HD2 ILE A 129     116.583  81.976  75.306  1.00  7.34              
ATOM   1979  HD3 ILE A 129     116.370  80.450  76.169  1.00  7.34              
ATOM   1980  C   ILE A 129     121.167  81.171  72.587  1.00  7.34              
ATOM   1981  O   ILE A 129     122.244  81.556  73.039  1.00  7.34              
ATOM   1982  N   GLU A 130     120.807  81.449  71.319  1.00  7.30              
ATOM   1983  H   GLU A 130     119.881  81.160  71.050  1.00  7.30              
ATOM   1984  CA  GLU A 130     121.643  81.942  70.192  1.00  7.30              
ATOM   1985  HA  GLU A 130     122.662  82.098  70.548  1.00  7.30              
ATOM   1986  CB  GLU A 130     121.699  80.907  69.025  1.00  7.30              
ATOM   1987  HB1 GLU A 130     120.727  80.886  68.529  1.00  7.30              
ATOM   1988  HB2 GLU A 130     121.880  79.938  69.450  1.00  7.30              
ATOM   1989  CG  GLU A 130     122.803  81.004  67.952  1.00  7.30              
ATOM   1990  HG1 GLU A 130     123.777  80.987  68.446  1.00  7.30              
ATOM   1991  HG2 GLU A 130     122.735  81.934  67.394  1.00  7.30              
ATOM   1992  CD  GLU A 130     122.700  79.835  66.952  1.00  7.30              
ATOM   1993  OE1 GLU A 130     122.123  80.024  65.855  1.00  7.30              
ATOM   1994  OE2 GLU A 130     123.191  78.731  67.255  1.00  7.30              
ATOM   1995  C   GLU A 130     121.104  83.302  69.687  1.00  7.30              
ATOM   1996  O   GLU A 130     120.288  83.940  70.356  1.00  7.30              
ATOM   1997  N   ASP A 131     121.543  83.769  68.514  1.00  7.39              
ATOM   1998  H   ASP A 131     122.222  83.212  68.019  1.00  7.39              
ATOM   1999  CA  ASP A 131     120.770  84.694  67.678  1.00  7.39              
ATOM   2000  HA  ASP A 131     120.758  85.671  68.165  1.00  7.39              
ATOM   2001  CB  ASP A 131     121.429  84.874  66.289  1.00  7.39              
ATOM   2002  HB1 ASP A 131     121.722  83.890  65.916  1.00  7.39              
ATOM   2003  HB2 ASP A 131     122.338  85.467  66.406  1.00  7.39              
ATOM   2004  CG  ASP A 131     120.519  85.544  65.230  1.00  7.39              
ATOM   2005  OD1 ASP A 131     120.060  86.695  65.433  1.00  7.39              
ATOM   2006  OD2 ASP A 131     120.202  84.883  64.219  1.00  7.39              
ATOM   2007  C   ASP A 131     119.316  84.246  67.528  1.00  7.39              
ATOM   2008  O   ASP A 131     119.037  83.050  67.467  1.00  7.39              
ATOM   2009  N   GLY A 132     118.402  85.214  67.415  1.00  7.27              
ATOM   2010  H   GLY A 132     118.730  86.161  67.589  1.00  7.27              
ATOM   2011  CA  GLY A 132     117.279  85.117  66.481  1.00  7.27              
ATOM   2012  HA1 GLY A 132     117.710  84.939  65.498  1.00  7.27              
ATOM   2013  HA2 GLY A 132     116.758  86.072  66.495  1.00  7.27              
ATOM   2014  C   GLY A 132     116.244  84.023  66.695  1.00  7.27              
ATOM   2015  O   GLY A 132     115.338  83.874  65.880  1.00  7.27              
ATOM   2016  N   THR A 133     116.354  83.302  67.802  1.00  7.22              
ATOM   2017  H   THR A 133     117.220  83.457  68.304  1.00  7.22              
ATOM   2018  CA  THR A 133     115.586  82.115  68.200  1.00  7.22              
ATOM   2019  HA  THR A 133     115.673  81.370  67.409  1.00  7.22              
ATOM   2020  CB  THR A 133     116.276  81.538  69.457  1.00  7.22              
ATOM   2021  HB  THR A 133     117.348  81.496  69.259  1.00  7.22              
ATOM   2022  CG2 THR A 133     116.072  82.383  70.720  1.00  7.22              
ATOM   2023 1HG2 THR A 133     116.487  81.845  71.571  1.00  7.22              
ATOM   2024 2HG2 THR A 133     116.579  83.341  70.615  1.00  7.22              
ATOM   2025 3HG2 THR A 133     115.011  82.540  70.909  1.00  7.22              
ATOM   2026  OG1 THR A 133     115.883  80.230  69.762  1.00  7.22              
ATOM   2027  HG1 THR A 133     116.099  79.676  68.992  1.00  7.22              
ATOM   2028  C   THR A 133     114.084  82.346  68.427  1.00  7.22              
ATOM   2029  O   THR A 133     113.372  81.531  69.002  1.00  7.22              
ATOM   2030  N   ALA A 134     113.602  83.513  68.011  1.00  7.20              
ATOM   2031  H   ALA A 134     114.226  84.094  67.477  1.00  7.20              
ATOM   2032  CA  ALA A 134     112.241  83.974  68.171  1.00  7.20              
ATOM   2033  HA  ALA A 134     111.585  83.110  68.100  1.00  7.20              
ATOM   2034  CB  ALA A 134     112.119  84.556  69.580  1.00  7.20              
ATOM   2035  HB1 ALA A 134     111.155  85.049  69.703  1.00  7.20              
ATOM   2036  HB2 ALA A 134     112.195  83.749  70.310  1.00  7.20              
ATOM   2037  HB3 ALA A 134     112.938  85.251  69.750  1.00  7.20              
ATOM   2038  C   ALA A 134     111.786  84.922  67.042  1.00  7.20              
ATOM   2039  O   ALA A 134     110.721  85.532  67.166  1.00  7.20              
ATOM   2040  N   LYS A 135     112.524  85.040  65.917  1.00  7.17              
ATOM   2041  H   LYS A 135     113.347  84.457  65.790  1.00  7.17              
ATOM   2042  CA  LYS A 135     112.219  86.064  64.893  1.00  7.17              
ATOM   2043  HA  LYS A 135     111.785  86.882  65.471  1.00  7.17              
ATOM   2044  CB  LYS A 135     113.490  86.741  64.332  1.00  7.17              
ATOM   2045  HB1 LYS A 135     114.161  86.924  65.172  1.00  7.17              
ATOM   2046  HB2 LYS A 135     113.192  87.724  63.962  1.00  7.17              
ATOM   2047  CG  LYS A 135     114.278  86.050  63.203  1.00  7.17              
ATOM   2048  HG1 LYS A 135     113.643  85.998  62.318  1.00  7.17              
ATOM   2049  HG2 LYS A 135     114.544  85.035  63.497  1.00  7.17              
ATOM   2050  CD  LYS A 135     115.555  86.858  62.858  1.00  7.17              
ATOM   2051  HD1 LYS A 135     115.314  87.922  62.838  1.00  7.17              
ATOM   2052  HD2 LYS A 135     115.915  86.559  61.873  1.00  7.17              
ATOM   2053  CE  LYS A 135     116.658  86.586  63.892  1.00  7.17              
ATOM   2054  HE1 LYS A 135     117.118  85.619  63.669  1.00  7.17              
ATOM   2055  HE2 LYS A 135     116.165  86.515  64.862  1.00  7.17              
ATOM   2056  NZ  LYS A 135     117.711  87.630  64.003  1.00  7.17              
ATOM   2057  HZ1 LYS A 135     118.472  87.331  64.622  1.00  7.17              
ATOM   2058  HZ2 LYS A 135     118.126  87.853  63.114  1.00  7.17              
ATOM   2059  HZ3 LYS A 135     117.302  88.478  64.404  1.00  7.17              
ATOM   2060  C   LYS A 135     111.073  85.779  63.915  1.00  7.17              
ATOM   2061  O   LYS A 135     110.898  86.478  62.922  1.00  7.17              
ATOM   2062  N   HIS A 136     110.203  84.847  64.301  1.00  7.17              
ATOM   2063  H   HIS A 136     110.485  84.300  65.098  1.00  7.17              
ATOM   2064  CA  HIS A 136     108.955  84.472  63.623  1.00  7.17              
ATOM   2065  HA  HIS A 136     108.749  85.184  62.823  1.00  7.17              
ATOM   2066  CB  HIS A 136     109.156  83.084  62.976  1.00  7.17              
ATOM   2067  HB1 HIS A 136     108.276  82.850  62.377  1.00  7.17              
ATOM   2068  HB2 HIS A 136     109.216  82.337  63.769  1.00  7.17              
ATOM   2069  CG  HIS A 136     110.391  82.921  62.102  1.00  7.17              
ATOM   2070  ND1 HIS A 136     111.715  82.917  62.558  1.00  7.17              
ATOM   2071  CE1 HIS A 136     112.463  82.466  61.540  1.00  7.17              
ATOM   2072  HE1 HIS A 136     113.515  82.225  61.609  1.00  7.17              
ATOM   2073  NE2 HIS A 136     111.698  82.200  60.471  1.00  7.17              
ATOM   2074  HE2 HIS A 136     112.002  81.564  59.722  1.00  7.17              
ATOM   2075  CD2 HIS A 136     110.388  82.492  60.805  1.00  7.17              
ATOM   2076  HD2 HIS A 136     109.511  82.250  60.221  1.00  7.17              
ATOM   2077  C   HIS A 136     107.759  84.512  64.585  1.00  7.17              
ATOM   2078  O   HIS A 136     106.688  84.043  64.217  1.00  7.17              
ATOM   2079  N   PHE A 137     107.921  85.069  65.800  1.00  7.09              
ATOM   2080  H   PHE A 137     108.849  85.381  66.065  1.00  7.09              
ATOM   2081  CA  PHE A 137     106.875  85.110  66.832  1.00  7.09              
ATOM   2082  HA  PHE A 137     106.034  84.503  66.491  1.00  7.09              
ATOM   2083  CB  PHE A 137     107.379  84.467  68.155  1.00  7.09              
ATOM   2084  HB1 PHE A 137     106.495  84.244  68.751  1.00  7.09              
ATOM   2085  HB2 PHE A 137     107.951  85.234  68.682  1.00  7.09              
ATOM   2086  CG  PHE A 137     108.253  83.221  68.216  1.00  7.09              
ATOM   2087  CD1 PHE A 137     108.451  82.344  67.132  1.00  7.09              
ATOM   2088  HD1 PHE A 137     107.910  82.466  66.207  1.00  7.09              
ATOM   2089  CE1 PHE A 137     109.375  81.291  67.246  1.00  7.09              
ATOM   2090  HE1 PHE A 137     109.592  80.667  66.394  1.00  7.09              
ATOM   2091  CZ  PHE A 137     110.043  81.052  68.457  1.00  7.09              
ATOM   2092  HZ  PHE A 137     110.774  80.258  68.525  1.00  7.09              
ATOM   2093  CE2 PHE A 137     109.780  81.864  69.569  1.00  7.09              
ATOM   2094  HE2 PHE A 137     110.285  81.670  70.505  1.00  7.09              
ATOM   2095  CD2 PHE A 137     108.898  82.950  69.441  1.00  7.09              
ATOM   2096  HD2 PHE A 137     108.723  83.589  70.292  1.00  7.09              
ATOM   2097  C   PHE A 137     106.297  86.521  67.127  1.00  7.09              
ATOM   2098  O   PHE A 137     106.097  86.830  68.302  1.00  7.09              
ATOM   2099  N   PRO A 138     106.014  87.435  66.172  1.00  7.07              
ATOM   2100  CD  PRO A 138     106.201  87.360  64.725  1.00  7.07              
ATOM   2101  HD1 PRO A 138     105.408  86.758  64.278  1.00  7.07              
ATOM   2102  HD2 PRO A 138     107.178  86.977  64.449  1.00  7.07              
ATOM   2103  CG  PRO A 138     106.125  88.800  64.220  1.00  7.07              
ATOM   2104  HG1 PRO A 138     105.759  88.868  63.200  1.00  7.07              
ATOM   2105  HG2 PRO A 138     107.109  89.266  64.301  1.00  7.07              
ATOM   2106  CB  PRO A 138     105.170  89.456  65.202  1.00  7.07              
ATOM   2107  HB1 PRO A 138     104.142  89.201  64.937  1.00  7.07              
ATOM   2108  HB2 PRO A 138     105.306  90.538  65.238  1.00  7.07              
ATOM   2109  CA  PRO A 138     105.566  88.790  66.519  1.00  7.07              
ATOM   2110  HA  PRO A 138     106.441  89.317  66.904  1.00  7.07              
ATOM   2111  C   PRO A 138     104.454  88.959  67.554  1.00  7.07              
ATOM   2112  O   PRO A 138     104.509  89.892  68.362  1.00  7.07              
ATOM   2113  N   ASN A 139     103.462  88.063  67.534  1.00  7.03              
ATOM   2114  H   ASN A 139     103.510  87.328  66.840  1.00  7.03              
ATOM   2115  CA  ASN A 139     102.336  88.038  68.471  1.00  7.03              
ATOM   2116  HA  ASN A 139     102.214  89.047  68.861  1.00  7.03              
ATOM   2117  CB  ASN A 139     101.028  87.722  67.725  1.00  7.03              
ATOM   2118  HB1 ASN A 139     100.789  88.552  67.062  1.00  7.03              
ATOM   2119  HB2 ASN A 139     100.208  87.595  68.428  1.00  7.03              
ATOM   2120  CG  ASN A 139     101.156  86.479  66.885  1.00  7.03              
ATOM   2121  OD1 ASN A 139     101.159  86.549  65.671  1.00  7.03              
ATOM   2122  ND2 ASN A 139     101.343  85.337  67.491  1.00  7.03              
ATOM   2123 1HD2 ASN A 139     101.373  85.245  68.503  1.00  7.03              
ATOM   2124 2HD2 ASN A 139     101.743  84.614  66.904  1.00  7.03              
ATOM   2125  C   ASN A 139     102.568  87.184  69.731  1.00  7.03              
ATOM   2126  O   ASN A 139     101.603  86.944  70.454  1.00  7.03              
ATOM   2127  N   LEU A 140     103.812  86.773  70.013  1.00  7.03              
ATOM   2128  H   LEU A 140     104.543  86.975  69.341  1.00  7.03              
ATOM   2129  CA  LEU A 140     104.251  86.295  71.329  1.00  7.03              
ATOM   2130  HA  LEU A 140     103.762  85.339  71.519  1.00  7.03              
ATOM   2131  CB  LEU A 140     105.779  86.085  71.341  1.00  7.03              
ATOM   2132  HB1 LEU A 140     106.239  87.012  70.995  1.00  7.03              
ATOM   2133  HB2 LEU A 140     106.032  85.302  70.631  1.00  7.03              
ATOM   2134  CG  LEU A 140     106.398  85.725  72.714  1.00  7.03              
ATOM   2135  HG  LEU A 140     106.031  86.405  73.482  1.00  7.03              
ATOM   2136  CD1 LEU A 140     106.104  84.292  73.162  1.00  7.03              
ATOM   2137 1HD1 LEU A 140     106.590  84.094  74.117  1.00  7.03              
ATOM   2138 2HD1 LEU A 140     105.032  84.147  73.282  1.00  7.03              
ATOM   2139 3HD1 LEU A 140     106.477  83.588  72.417  1.00  7.03              
ATOM   2140  CD2 LEU A 140     107.909  85.907  72.656  1.00  7.03              
ATOM   2141 1HD2 LEU A 140     108.343  85.740  73.640  1.00  7.03              
ATOM   2142 2HD2 LEU A 140     108.350  85.222  71.935  1.00  7.03              
ATOM   2143 3HD2 LEU A 140     108.115  86.932  72.355  1.00  7.03              
ATOM   2144  C   LEU A 140     103.857  87.277  72.438  1.00  7.03              
ATOM   2145  O   LEU A 140     104.234  88.444  72.372  1.00  7.03              
ATOM   2146  N   ILE A 141     103.192  86.792  73.497  1.00  7.01              
ATOM   2147  H   ILE A 141     102.890  85.831  73.463  1.00  7.01              
ATOM   2148  CA  ILE A 141     102.699  87.658  74.588  1.00  7.01              
ATOM   2149  HA  ILE A 141     103.124  88.649  74.421  1.00  7.01              
ATOM   2150  CB  ILE A 141     101.153  87.867  74.546  1.00  7.01              
ATOM   2151  HB  ILE A 141     100.680  87.073  75.128  1.00  7.01              
ATOM   2152  CG2 ILE A 141     100.770  89.226  75.161  1.00  7.01              
ATOM   2153 1HG2 ILE A 141     101.217  89.348  76.133  1.00  7.01              
ATOM   2154 2HG2 ILE A 141     101.113  90.040  74.520  1.00  7.01              
ATOM   2155 3HG2 ILE A 141      99.693  89.301  75.302  1.00  7.01              
ATOM   2156  CG1 ILE A 141     100.569  87.822  73.120  1.00  7.01              
ATOM   2157 1HG1 ILE A 141     100.692  86.808  72.750  1.00  7.01              
ATOM   2158 2HG1 ILE A 141     101.139  88.505  72.488  1.00  7.01              
ATOM   2159  CD1 ILE A 141      99.084  88.172  72.963  1.00  7.01              
ATOM   2160  HD1 ILE A 141      98.811  88.038  71.920  1.00  7.01              
ATOM   2161  HD2 ILE A 141      98.477  87.518  73.590  1.00  7.01              
ATOM   2162  HD3 ILE A 141      98.899  89.215  73.217  1.00  7.01              
ATOM   2163  C   ILE A 141     103.191  87.284  76.001  1.00  7.01              
ATOM   2164  O   ILE A 141     102.898  87.944  77.004  1.00  7.01              
ATOM   2165  N   LYS A 142     103.943  86.197  76.130  1.00  6.61              
ATOM   2166  H   LYS A 142     104.170  85.664  75.301  1.00  6.61              
ATOM   2167  CA  LYS A 142     104.379  85.665  77.429  1.00  6.61              
ATOM   2168  HA  LYS A 142     104.816  86.445  78.043  1.00  6.61              
ATOM   2169  CB  LYS A 142     103.136  85.014  78.101  1.00  6.61              
ATOM   2170  HB1 LYS A 142     103.229  83.926  78.134  1.00  6.61              
ATOM   2171  HB2 LYS A 142     102.246  85.216  77.505  1.00  6.61              
ATOM   2172  CG  LYS A 142     102.914  85.510  79.528  1.00  6.61              
ATOM   2173  HG1 LYS A 142     103.185  86.558  79.571  1.00  6.61              
ATOM   2174  HG2 LYS A 142     103.579  84.958  80.194  1.00  6.61              
ATOM   2175  CD  LYS A 142     101.464  85.353  80.023  1.00  6.61              
ATOM   2176  HD1 LYS A 142     101.420  85.708  81.055  1.00  6.61              
ATOM   2177  HD2 LYS A 142     101.207  84.292  80.032  1.00  6.61              
ATOM   2178  CE  LYS A 142     100.407  86.111  79.195  1.00  6.61              
ATOM   2179  HE1 LYS A 142      99.460  86.091  79.743  1.00  6.61              
ATOM   2180  HE2 LYS A 142     100.252  85.585  78.249  1.00  6.61              
ATOM   2181  NZ  LYS A 142     100.806  87.513  78.924  1.00  6.61              
ATOM   2182  HZ1 LYS A 142     100.050  88.091  78.561  1.00  6.61              
ATOM   2183  HZ2 LYS A 142     101.143  87.977  79.754  1.00  6.61              
ATOM   2184  HZ3 LYS A 142     101.550  87.556  78.231  1.00  6.61              
ATOM   2185  C   LYS A 142     105.380  84.547  77.171  1.00  6.61              
ATOM   2186  O   LYS A 142     105.112  83.649  76.355  1.00  6.61              
ATOM   2187  N   LEU A 143     106.496  84.615  77.890  1.00  6.61              
ATOM   2188  H   LEU A 143     106.616  85.374  78.548  1.00  6.61              
ATOM   2189  CA  LEU A 143     107.631  83.709  77.644  1.00  6.61              
ATOM   2190  HA  LEU A 143     107.306  82.826  77.103  1.00  6.61              
ATOM   2191  CB  LEU A 143     108.621  84.534  76.779  1.00  6.61              
ATOM   2192  HB1 LEU A 143     109.024  85.340  77.395  1.00  6.61              
ATOM   2193  HB2 LEU A 143     108.077  85.002  75.958  1.00  6.61              
ATOM   2194  CG  LEU A 143     109.793  83.744  76.184  1.00  6.61              
ATOM   2195  HG  LEU A 143     110.206  83.116  76.966  1.00  6.61              
ATOM   2196  CD1 LEU A 143     109.332  82.879  75.014  1.00  6.61              
ATOM   2197 1HD1 LEU A 143     108.509  82.249  75.340  1.00  6.61              
ATOM   2198 2HD1 LEU A 143     108.995  83.505  74.189  1.00  6.61              
ATOM   2199 3HD1 LEU A 143     110.153  82.252  74.672  1.00  6.61              
ATOM   2200  CD2 LEU A 143     110.903  84.667  75.675  1.00  6.61              
ATOM   2201 1HD2 LEU A 143     111.708  84.071  75.245  1.00  6.61              
ATOM   2202 2HD2 LEU A 143     110.519  85.354  74.922  1.00  6.61              
ATOM   2203 3HD2 LEU A 143     111.314  85.236  76.507  1.00  6.61              
ATOM   2204  C   LEU A 143     108.239  83.296  78.994  1.00  6.61              
ATOM   2205  O   LEU A 143     108.647  84.203  79.727  1.00  6.61              
ATOM   2206  N   ASN A 144     108.259  82.003  79.377  1.00  6.73              
ATOM   2207  H   ASN A 144     107.929  81.257  78.775  1.00  6.73              
ATOM   2208  CA  ASN A 144     108.456  81.746  80.833  1.00  6.73              
ATOM   2209  HA  ASN A 144     108.148  82.668  81.321  1.00  6.73              
ATOM   2210  CB  ASN A 144     107.438  80.756  81.443  1.00  6.73              
ATOM   2211  HB1 ASN A 144     107.803  80.423  82.413  1.00  6.73              
ATOM   2212  HB2 ASN A 144     107.337  79.866  80.842  1.00  6.73              
ATOM   2213  CG  ASN A 144     106.050  81.329  81.689  1.00  6.73              
ATOM   2214  OD1 ASN A 144     105.780  82.521  81.699  1.00  6.73              
ATOM   2215  ND2 ASN A 144     105.101  80.457  81.909  1.00  6.73              
ATOM   2216 1HD2 ASN A 144     105.307  79.465  81.806  1.00  6.73              
ATOM   2217 2HD2 ASN A 144     104.180  80.803  82.084  1.00  6.73              
ATOM   2218  C   ASN A 144     109.858  81.635  81.463  1.00  6.73              
ATOM   2219  O   ASN A 144     109.944  81.906  82.658  1.00  6.73              
ATOM   2220  N   LEU A 145     110.902  81.266  80.711  1.00  7.07              
ATOM   2221  H   LEU A 145     110.706  81.231  79.726  1.00  7.07              
ATOM   2222  CA  LEU A 145     112.224  80.736  81.140  1.00  7.07              
ATOM   2223  HA  LEU A 145     112.333  79.803  80.603  1.00  7.07              
ATOM   2224  CB  LEU A 145     113.402  81.623  80.684  1.00  7.07              
ATOM   2225  HB1 LEU A 145     114.313  81.145  81.048  1.00  7.07              
ATOM   2226  HB2 LEU A 145     113.329  82.578  81.188  1.00  7.07              
ATOM   2227  CG  LEU A 145     113.563  81.839  79.165  1.00  7.07              
ATOM   2228  HG  LEU A 145     113.218  80.949  78.640  1.00  7.07              
ATOM   2229  CD1 LEU A 145     112.789  83.057  78.651  1.00  7.07              
ATOM   2230 1HD1 LEU A 145     112.883  83.131  77.570  1.00  7.07              
ATOM   2231 2HD1 LEU A 145     111.737  82.987  78.915  1.00  7.07              
ATOM   2232 3HD1 LEU A 145     113.194  83.953  79.111  1.00  7.07              
ATOM   2233  CD2 LEU A 145     115.029  82.071  78.790  1.00  7.07              
ATOM   2234 1HD2 LEU A 145     115.123  82.238  77.718  1.00  7.07              
ATOM   2235 2HD2 LEU A 145     115.420  82.934  79.328  1.00  7.07              
ATOM   2236 3HD2 LEU A 145     115.623  81.198  79.064  1.00  7.07              
ATOM   2237  C   LEU A 145     112.343  80.380  82.649  1.00  7.07              
ATOM   2238  O   LEU A 145     113.031  81.036  83.444  1.00  7.07              
ATOM   2239  N   ALA A 146     111.671  79.292  83.033  1.00  6.99              
ATOM   2240  H   ALA A 146     111.067  78.852  82.364  1.00  6.99              
ATOM   2241  CA  ALA A 146     111.762  78.719  84.374  1.00  6.99              
ATOM   2242  HA  ALA A 146     112.037  79.508  85.075  1.00  6.99              
ATOM   2243  CB  ALA A 146     110.364  78.222  84.768  1.00  6.99              
ATOM   2244  HB1 ALA A 146     110.390  77.812  85.778  1.00  6.99              
ATOM   2245  HB2 ALA A 146     109.662  79.057  84.750  1.00  6.99              
ATOM   2246  HB3 ALA A 146     110.021  77.452  84.076  1.00  6.99              
ATOM   2247  C   ALA A 146     112.808  77.601  84.499  1.00  6.99              
ATOM   2248  O   ALA A 146     113.016  76.849  83.550  1.00  6.99              
ATOM   2249  N   TYR A 147     113.407  77.486  85.689  1.00  7.17              
ATOM   2250  H   TYR A 147     113.188  78.228  86.347  1.00  7.17              
ATOM   2251  CA  TYR A 147     114.592  76.695  86.047  1.00  7.17              
ATOM   2252  HA  TYR A 147     115.213  77.358  86.649  1.00  7.17              
ATOM   2253  CB  TYR A 147     114.233  75.498  86.940  1.00  7.17              
ATOM   2254  HB1 TYR A 147     113.565  74.835  86.387  1.00  7.17              
ATOM   2255  HB2 TYR A 147     113.696  75.861  87.817  1.00  7.17              
ATOM   2256  CG  TYR A 147     115.454  74.721  87.413  1.00  7.17              
ATOM   2257  CD1 TYR A 147     116.524  75.392  88.040  1.00  7.17              
ATOM   2258  HD1 TYR A 147     116.468  76.456  88.225  1.00  7.17              
ATOM   2259  CE1 TYR A 147     117.687  74.688  88.409  1.00  7.17              
ATOM   2260  HE1 TYR A 147     118.515  75.207  88.868  1.00  7.17              
ATOM   2261  CZ  TYR A 147     117.776  73.301  88.176  1.00  7.17              
ATOM   2262  OH  TYR A 147     118.902  72.624  88.526  1.00  7.17              
ATOM   2263  HH  TYR A 147     118.817  71.683  88.369  1.00  7.17              
ATOM   2264  CE2 TYR A 147     116.698  72.621  87.568  1.00  7.17              
ATOM   2265  HE2 TYR A 147     116.763  71.561  87.376  1.00  7.17              
ATOM   2266  CD2 TYR A 147     115.546  73.334  87.181  1.00  7.17              
ATOM   2267  HD2 TYR A 147     114.734  72.822  86.688  1.00  7.17              
ATOM   2268  C   TYR A 147     115.452  76.294  84.844  1.00  7.17              
ATOM   2269  O   TYR A 147     115.327  75.212  84.276  1.00  7.17              
ATOM   2270  N   ASN A 148     116.315  77.209  84.426  1.00  7.18              
ATOM   2271  H   ASN A 148     116.486  78.008  85.025  1.00  7.18              
ATOM   2272  CA  ASN A 148     117.088  77.109  83.198  1.00  7.18              
ATOM   2273  HA  ASN A 148     116.983  76.112  82.763  1.00  7.18              
ATOM   2274  CB  ASN A 148     116.507  78.137  82.221  1.00  7.18              
ATOM   2275  HB1 ASN A 148     116.624  79.144  82.614  1.00  7.18              
ATOM   2276  HB2 ASN A 148     115.444  77.958  82.110  1.00  7.18              
ATOM   2277  CG  ASN A 148     117.183  78.093  80.873  1.00  7.18              
ATOM   2278  OD1 ASN A 148     118.184  78.750  80.656  1.00  7.18              
ATOM   2279  ND2 ASN A 148     116.722  77.283  79.950  1.00  7.18              
ATOM   2280 1HD2 ASN A 148     116.116  76.501  80.185  1.00  7.18              
ATOM   2281 2HD2 ASN A 148     117.293  77.259  79.114  1.00  7.18              
ATOM   2282  C   ASN A 148     118.570  77.334  83.522  1.00  7.18              
ATOM   2283  O   ASN A 148     118.888  77.866  84.582  1.00  7.18              
ATOM   2284  N   LYS A 149     119.510  76.932  82.659  1.00  6.88              
ATOM   2285  H   LYS A 149     119.244  76.512  81.773  1.00  6.88              
ATOM   2286  CA  LYS A 149     120.938  76.970  83.006  1.00  6.88              
ATOM   2287  HA  LYS A 149     121.058  77.630  83.859  1.00  6.88              
ATOM   2288  CB  LYS A 149     121.397  75.560  83.441  1.00  6.88              
ATOM   2289  HB1 LYS A 149     121.835  75.025  82.597  1.00  6.88              
ATOM   2290  HB2 LYS A 149     120.515  74.995  83.749  1.00  6.88              
ATOM   2291  CG  LYS A 149     122.357  75.537  84.649  1.00  6.88              
ATOM   2292  HG1 LYS A 149     122.248  74.552  85.106  1.00  6.88              
ATOM   2293  HG2 LYS A 149     122.026  76.252  85.400  1.00  6.88              
ATOM   2294  CD  LYS A 149     123.861  75.721  84.362  1.00  6.88              
ATOM   2295  HD1 LYS A 149     124.075  75.634  83.297  1.00  6.88              
ATOM   2296  HD2 LYS A 149     124.370  74.877  84.831  1.00  6.88              
ATOM   2297  CE  LYS A 149     124.512  76.985  84.951  1.00  6.88              
ATOM   2298  HE1 LYS A 149     125.584  76.778  85.048  1.00  6.88              
ATOM   2299  HE2 LYS A 149     124.140  77.168  85.961  1.00  6.88              
ATOM   2300  NZ  LYS A 149     124.387  78.204  84.115  1.00  6.88              
ATOM   2301  HZ1 LYS A 149     125.250  78.734  84.234  1.00  6.88              
ATOM   2302  HZ2 LYS A 149     124.282  77.976  83.132  1.00  6.88              
ATOM   2303  HZ3 LYS A 149     123.627  78.815  84.389  1.00  6.88              
ATOM   2304  C   LYS A 149     121.816  77.617  81.937  1.00  6.88              
ATOM   2305  O   LYS A 149     123.005  77.306  81.835  1.00  6.88              
ATOM   2306  N   LEU A 150     121.248  78.566  81.199  1.00  7.13              
ATOM   2307  H   LEU A 150     120.244  78.684  81.282  1.00  7.13              
ATOM   2308  CA  LEU A 150     121.957  79.537  80.369  1.00  7.13              
ATOM   2309  HA  LEU A 150     122.101  79.082  79.389  1.00  7.13              
ATOM   2310  CB  LEU A 150     120.996  80.732  80.190  1.00  7.13              
ATOM   2311  HB1 LEU A 150     120.705  81.125  81.166  1.00  7.13              
ATOM   2312  HB2 LEU A 150     120.093  80.346  79.713  1.00  7.13              
ATOM   2313  CG  LEU A 150     121.543  81.874  79.320  1.00  7.13              
ATOM   2314  HG  LEU A 150     122.217  81.435  78.589  1.00  7.13              
ATOM   2315  CD1 LEU A 150     120.414  82.588  78.571  1.00  7.13              
ATOM   2316 1HD1 LEU A 150     120.819  83.414  77.986  1.00  7.13              
ATOM   2317 2HD1 LEU A 150     119.931  81.887  77.891  1.00  7.13              
ATOM   2318 3HD1 LEU A 150     119.669  82.957  79.277  1.00  7.13              
ATOM   2319  CD2 LEU A 150     122.279  82.938  80.147  1.00  7.13              
ATOM   2320 1HD2 LEU A 150     122.617  83.744  79.497  1.00  7.13              
ATOM   2321 2HD2 LEU A 150     121.609  83.350  80.900  1.00  7.13              
ATOM   2322 3HD2 LEU A 150     123.149  82.519  80.643  1.00  7.13              
ATOM   2323  C   LEU A 150     123.354  79.924  80.914  1.00  7.13              
ATOM   2324  O   LEU A 150     123.494  80.329  82.069  1.00  7.13              
ATOM   2325  N   LYS A 151     124.397  79.815  80.076  1.00  7.17              
ATOM   2326  H   LYS A 151     124.257  79.349  79.185  1.00  7.17              
ATOM   2327  CA  LYS A 151     125.776  80.270  80.373  1.00  7.17              
ATOM   2328  HA  LYS A 151     125.693  81.014  81.167  1.00  7.17              
ATOM   2329  CB  LYS A 151     126.631  79.097  80.899  1.00  7.17              
ATOM   2330  HB1 LYS A 151     127.213  78.659  80.086  1.00  7.17              
ATOM   2331  HB2 LYS A 151     125.975  78.316  81.288  1.00  7.17              
ATOM   2332  CG  LYS A 151     127.562  79.524  82.049  1.00  7.17              
ATOM   2333  HG1 LYS A 151     128.128  78.654  82.387  1.00  7.17              
ATOM   2334  HG2 LYS A 151     126.927  79.864  82.864  1.00  7.17              
ATOM   2335  CD  LYS A 151     128.538  80.661  81.712  1.00  7.17              
ATOM   2336  HD1 LYS A 151     127.962  81.534  81.410  1.00  7.17              
ATOM   2337  HD2 LYS A 151     129.201  80.351  80.902  1.00  7.17              
ATOM   2338  CE  LYS A 151     129.372  81.071  82.917  1.00  7.17              
ATOM   2339  HE1 LYS A 151     130.163  80.334  83.088  1.00  7.17              
ATOM   2340  HE2 LYS A 151     128.726  81.044  83.791  1.00  7.17              
ATOM   2341  NZ  LYS A 151     129.910  82.440  82.751  1.00  7.17              
ATOM   2342  HZ1 LYS A 151     130.435  82.695  83.575  1.00  7.17              
ATOM   2343  HZ2 LYS A 151     130.507  82.480  81.938  1.00  7.17              
ATOM   2344  HZ3 LYS A 151     129.146  83.104  82.622  1.00  7.17              
ATOM   2345  C   LYS A 151     126.430  80.999  79.186  1.00  7.17              
ATOM   2346  O   LYS A 151     127.645  81.063  79.011  1.00  7.17              
ATOM   2347  N   THR A 152     125.586  81.597  78.374  1.00  7.17              
ATOM   2348  H   THR A 152     124.601  81.514  78.578  1.00  7.17              
ATOM   2349  CA  THR A 152     125.935  82.417  77.230  1.00  7.17              
ATOM   2350  HA  THR A 152     126.817  83.026  77.430  1.00  7.17              
ATOM   2351  CB  THR A 152     126.193  81.502  76.014  1.00  7.17              
ATOM   2352  HB  THR A 152     126.966  80.782  76.282  1.00  7.17              
ATOM   2353  CG2 THR A 152     124.979  80.728  75.485  1.00  7.17              
ATOM   2354 1HG2 THR A 152     125.307  79.996  74.747  1.00  7.17              
ATOM   2355 2HG2 THR A 152     124.486  80.206  76.301  1.00  7.17              
ATOM   2356 3HG2 THR A 152     124.264  81.407  75.017  1.00  7.17              
ATOM   2357  OG1 THR A 152     126.662  82.263  74.936  1.00  7.17              
ATOM   2358  HG1 THR A 152     126.554  81.725  74.146  1.00  7.17              
ATOM   2359  C   THR A 152     124.719  83.299  76.996  1.00  7.17              
ATOM   2360  O   THR A 152     123.587  82.878  77.225  1.00  7.17              
ATOM   2361  N   VAL A 153     124.919  84.535  76.586  1.00  7.11              
ATOM   2362  H   VAL A 153     125.851  84.837  76.334  1.00  7.11              
ATOM   2363  CA  VAL A 153     123.825  85.465  76.316  1.00  7.11              
ATOM   2364  HA  VAL A 153     122.923  84.906  76.063  1.00  7.11              
ATOM   2365  CB  VAL A 153     123.514  86.364  77.530  1.00  7.11              
ATOM   2366  HB  VAL A 153     123.245  85.714  78.362  1.00  7.11              
ATOM   2367  CG1 VAL A 153     124.692  87.233  77.988  1.00  7.11              
ATOM   2368 1HG1 VAL A 153     124.993  87.919  77.197  1.00  7.11              
ATOM   2369 2HG1 VAL A 153     124.394  87.816  78.857  1.00  7.11              
ATOM   2370 3HG1 VAL A 153     125.540  86.608  78.259  1.00  7.11              
ATOM   2371  CG2 VAL A 153     122.300  87.249  77.238  1.00  7.11              
ATOM   2372 1HG2 VAL A 153     122.001  87.768  78.146  1.00  7.11              
ATOM   2373 2HG2 VAL A 153     122.547  87.999  76.485  1.00  7.11              
ATOM   2374 3HG2 VAL A 153     121.466  86.635  76.900  1.00  7.11              
ATOM   2375  C   VAL A 153     124.262  86.257  75.087  1.00  7.11              
ATOM   2376  O   VAL A 153     125.428  86.620  74.953  1.00  7.11              
ATOM   2377  N   SER A 154     123.366  86.431  74.124  1.00  7.30              
ATOM   2378  H   SER A 154     122.422  86.104  74.280  1.00  7.30              
ATOM   2379  CA  SER A 154     123.773  86.550  72.714  1.00  7.30              
ATOM   2380  HA  SER A 154     124.849  86.385  72.637  1.00  7.30              
ATOM   2381  CB  SER A 154     123.121  85.421  71.915  1.00  7.30              
ATOM   2382  HB1 SER A 154     123.551  84.463  72.214  1.00  7.30              
ATOM   2383  HB2 SER A 154     123.267  85.562  70.843  1.00  7.30              
ATOM   2384  OG  SER A 154     121.755  85.435  72.237  1.00  7.30              
ATOM   2385  HG  SER A 154     121.284  84.814  71.656  1.00  7.30              
ATOM   2386  C   SER A 154     123.533  87.919  72.067  1.00  7.30              
ATOM   2387  O   SER A 154     123.671  88.048  70.853  1.00  7.30              
ATOM   2388  N   ARG A 155     123.178  88.941  72.860  1.00  7.36              
ATOM   2389  H   ARG A 155     123.184  88.733  73.849  1.00  7.36              
ATOM   2390  CA  ARG A 155     122.764  90.314  72.490  1.00  7.36              
ATOM   2391  HA  ARG A 155     122.371  90.743  73.411  1.00  7.36              
ATOM   2392  CB  ARG A 155     124.000  91.149  72.102  1.00  7.36              
ATOM   2393  HB1 ARG A 155     124.416  90.755  71.174  1.00  7.36              
ATOM   2394  HB2 ARG A 155     124.760  91.038  72.878  1.00  7.36              
ATOM   2395  CG  ARG A 155     123.707  92.650  71.905  1.00  7.36              
ATOM   2396  HG1 ARG A 155     123.031  92.782  71.061  1.00  7.36              
ATOM   2397  HG2 ARG A 155     124.641  93.153  71.647  1.00  7.36              
ATOM   2398  CD  ARG A 155     123.104  93.342  73.139  1.00  7.36              
ATOM   2399  HD1 ARG A 155     122.192  92.837  73.459  1.00  7.36              
ATOM   2400  HD2 ARG A 155     122.825  94.357  72.855  1.00  7.36              
ATOM   2401  NE  ARG A 155     124.079  93.364  74.242  1.00  7.36              
ATOM   2402  HE  ARG A 155     124.319  92.486  74.704  1.00  7.36              
ATOM   2403  CZ  ARG A 155     124.780  94.398  74.651  1.00  7.36              
ATOM   2404  NH1 ARG A 155     124.393  95.628  74.446  1.00  7.36              
ATOM   2405 1HH1 ARG A 155     123.442  95.748  74.164  1.00  7.36              
ATOM   2406 2HH1 ARG A 155     124.818  96.393  74.966  1.00  7.36              
ATOM   2407  NH2 ARG A 155     125.901  94.166  75.267  1.00  7.36              
ATOM   2408 1HH2 ARG A 155     126.046  93.199  75.554  1.00  7.36              
ATOM   2409 2HH2 ARG A 155     126.417  94.933  75.647  1.00  7.36              
ATOM   2410  C   ARG A 155     121.610  90.481  71.477  1.00  7.36              
ATOM   2411  O   ARG A 155     120.860  91.443  71.609  1.00  7.36              
ATOM   2412  N   GLY A 156     121.436  89.562  70.529  1.00  7.45              
ATOM   2413  H   GLY A 156     122.160  88.859  70.454  1.00  7.45              
ATOM   2414  CA  GLY A 156     120.386  89.537  69.505  1.00  7.45              
ATOM   2415  HA1 GLY A 156     120.844  89.614  68.519  1.00  7.45              
ATOM   2416  HA2 GLY A 156     119.716  90.387  69.641  1.00  7.45              
ATOM   2417  C   GLY A 156     119.527  88.261  69.537  1.00  7.45              
ATOM   2418  O   GLY A 156     118.805  87.951  68.590  1.00  7.45              
ATOM   2419  N   LEU A 157     119.564  87.520  70.650  1.00  7.37              
ATOM   2420  H   LEU A 157     120.238  87.779  71.354  1.00  7.37              
ATOM   2421  CA  LEU A 157     118.350  86.850  71.125  1.00  7.37              
ATOM   2422  HA  LEU A 157     118.010  86.150  70.360  1.00  7.37              
ATOM   2423  CB  LEU A 157     118.600  86.076  72.443  1.00  7.37              
ATOM   2424  HB1 LEU A 157     119.397  85.365  72.292  1.00  7.37              
ATOM   2425  HB2 LEU A 157     117.715  85.465  72.628  1.00  7.37              
ATOM   2426  CG  LEU A 157     118.848  86.901  73.737  1.00  7.37              
ATOM   2427  HG  LEU A 157     117.947  87.460  73.971  1.00  7.37              
ATOM   2428  CD1 LEU A 157     119.102  85.950  74.909  1.00  7.37              
ATOM   2429 1HD1 LEU A 157     118.254  85.278  75.024  1.00  7.37              
ATOM   2430 2HD1 LEU A 157     120.009  85.374  74.730  1.00  7.37              
ATOM   2431 3HD1 LEU A 157     119.206  86.517  75.834  1.00  7.37              
ATOM   2432  CD2 LEU A 157     119.989  87.923  73.704  1.00  7.37              
ATOM   2433 1HD2 LEU A 157     120.123  88.358  74.694  1.00  7.37              
ATOM   2434 2HD2 LEU A 157     120.909  87.448  73.394  1.00  7.37              
ATOM   2435 3HD2 LEU A 157     119.738  88.733  73.019  1.00  7.37              
ATOM   2436  C   LEU A 157     117.249  87.874  71.409  1.00  7.37              
ATOM   2437  O   LEU A 157     117.509  89.062  71.573  1.00  7.37              
ATOM   2438  N   LEU A 158     116.023  87.378  71.577  1.00  7.41              
ATOM   2439  H   LEU A 158     115.890  86.390  71.430  1.00  7.41              
ATOM   2440  CA  LEU A 158     114.846  88.196  71.883  1.00  7.41              
ATOM   2441  HA  LEU A 158     113.984  87.543  71.776  1.00  7.41              
ATOM   2442  CB  LEU A 158     114.857  88.674  73.354  1.00  7.41              
ATOM   2443  HB1 LEU A 158     113.943  89.242  73.536  1.00  7.41              
ATOM   2444  HB2 LEU A 158     115.694  89.361  73.487  1.00  7.41              
ATOM   2445  CG  LEU A 158     114.944  87.570  74.424  1.00  7.41              
ATOM   2446  HG  LEU A 158     115.857  86.998  74.288  1.00  7.41              
ATOM   2447  CD1 LEU A 158     114.984  88.221  75.803  1.00  7.41              
ATOM   2448 1HD1 LEU A 158     115.109  87.458  76.570  1.00  7.41              
ATOM   2449 2HD1 LEU A 158     115.825  88.912  75.859  1.00  7.41              
ATOM   2450 3HD1 LEU A 158     114.062  88.774  75.988  1.00  7.41              
ATOM   2451  CD2 LEU A 158     113.779  86.582  74.411  1.00  7.41              
ATOM   2452 1HD2 LEU A 158     113.915  85.837  75.197  1.00  7.41              
ATOM   2453 2HD2 LEU A 158     112.842  87.110  74.585  1.00  7.41              
ATOM   2454 3HD2 LEU A 158     113.736  86.059  73.456  1.00  7.41              
ATOM   2455  C   LEU A 158     114.573  89.336  70.879  1.00  7.41              
ATOM   2456  O   LEU A 158     113.944  90.342  71.200  1.00  7.41              
ATOM   2457  N   ASP A 159     115.004  89.121  69.641  1.00  7.38              
ATOM   2458  H   ASP A 159     115.513  88.272  69.469  1.00  7.38              
ATOM   2459  CA  ASP A 159     114.758  89.944  68.464  1.00  7.38              
ATOM   2460  HA  ASP A 159     114.697  90.999  68.736  1.00  7.38              
ATOM   2461  CB  ASP A 159     115.973  89.728  67.545  1.00  7.38              
ATOM   2462  HB1 ASP A 159     116.162  88.656  67.445  1.00  7.38              
ATOM   2463  HB2 ASP A 159     116.853  90.185  68.001  1.00  7.38              
ATOM   2464  CG  ASP A 159     115.769  90.318  66.154  1.00  7.38              
ATOM   2465  OD1 ASP A 159     115.245  91.453  66.098  1.00  7.38              
ATOM   2466  OD2 ASP A 159     116.112  89.611  65.171  1.00  7.38              
ATOM   2467  C   ASP A 159     113.471  89.517  67.741  1.00  7.38              
ATOM   2468  O   ASP A 159     113.254  88.328  67.501  1.00  7.38              
ATOM   2469  N   GLY A 160     112.616  90.489  67.408  1.00  7.43              
ATOM   2470  H   GLY A 160     112.960  91.439  67.469  1.00  7.43              
ATOM   2471  CA  GLY A 160     111.330  90.268  66.731  1.00  7.43              
ATOM   2472  HA1 GLY A 160     111.344  89.298  66.233  1.00  7.43              
ATOM   2473  HA2 GLY A 160     111.210  91.030  65.961  1.00  7.43              
ATOM   2474  C   GLY A 160     110.090  90.310  67.633  1.00  7.43              
ATOM   2475  O   GLY A 160     108.965  90.310  67.138  1.00  7.43              
ATOM   2476  N   LEU A 161     110.262  90.358  68.957  1.00  7.29              
ATOM   2477  H   LEU A 161     111.212  90.417  69.297  1.00  7.29              
ATOM   2478  CA  LEU A 161     109.222  90.005  69.932  1.00  7.29              
ATOM   2479  HA  LEU A 161     108.577  89.251  69.477  1.00  7.29              
ATOM   2480  CB  LEU A 161     109.843  89.366  71.195  1.00  7.29              
ATOM   2481  HB1 LEU A 161     109.053  89.258  71.936  1.00  7.29              
ATOM   2482  HB2 LEU A 161     110.594  90.045  71.600  1.00  7.29              
ATOM   2483  CG  LEU A 161     110.457  87.964  71.021  1.00  7.29              
ATOM   2484  HG  LEU A 161     109.694  87.263  70.686  1.00  7.29              
ATOM   2485  CD1 LEU A 161     111.595  87.963  70.019  1.00  7.29              
ATOM   2486 1HD1 LEU A 161     112.304  87.177  70.232  1.00  7.29              
ATOM   2487 2HD1 LEU A 161     111.199  87.813  69.014  1.00  7.29              
ATOM   2488 3HD1 LEU A 161     112.130  88.903  70.073  1.00  7.29              
ATOM   2489  CD2 LEU A 161     111.026  87.483  72.358  1.00  7.29              
ATOM   2490 1HD2 LEU A 161     111.441  86.482  72.244  1.00  7.29              
ATOM   2491 2HD2 LEU A 161     111.805  88.170  72.689  1.00  7.29              
ATOM   2492 3HD2 LEU A 161     110.243  87.440  73.109  1.00  7.29              
ATOM   2493  C   LEU A 161     108.301  91.193  70.261  1.00  7.29              
ATOM   2494  O   LEU A 161     108.118  91.561  71.413  1.00  7.29              
ATOM   2495  N   VAL A 162     107.742  91.855  69.253  1.00  7.13              
ATOM   2496  H   VAL A 162     107.929  91.506  68.317  1.00  7.13              
ATOM   2497  CA  VAL A 162     107.049  93.149  69.415  1.00  7.13              
ATOM   2498  HA  VAL A 162     107.762  93.859  69.833  1.00  7.13              
ATOM   2499  CB  VAL A 162     106.613  93.673  68.027  1.00  7.13              
ATOM   2500  HB  VAL A 162     105.941  92.945  67.571  1.00  7.13              
ATOM   2501  CG1 VAL A 162     105.887  95.027  68.075  1.00  7.13              
ATOM   2502 1HG1 VAL A 162     105.696  95.383  67.062  1.00  7.13              
ATOM   2503 2HG1 VAL A 162     104.925  94.917  68.575  1.00  7.13              
ATOM   2504 3HG1 VAL A 162     106.499  95.757  68.606  1.00  7.13              
ATOM   2505  CG2 VAL A 162     107.826  93.857  67.103  1.00  7.13              
ATOM   2506 1HG2 VAL A 162     107.506  94.246  66.136  1.00  7.13              
ATOM   2507 2HG2 VAL A 162     108.543  94.547  67.549  1.00  7.13              
ATOM   2508 3HG2 VAL A 162     108.320  92.904  66.919  1.00  7.13              
ATOM   2509  C   VAL A 162     105.846  93.127  70.371  1.00  7.13              
ATOM   2510  O   VAL A 162     105.565  94.154  70.992  1.00  7.13              
ATOM   2511  N   ASN A 163     105.138  92.003  70.532  1.00  7.04              
ATOM   2512  H   ASN A 163     105.352  91.185  69.976  1.00  7.04              
ATOM   2513  CA  ASN A 163     104.058  91.919  71.532  1.00  7.04              
ATOM   2514  HA  ASN A 163     103.624  92.909  71.679  1.00  7.04              
ATOM   2515  CB  ASN A 163     102.921  91.022  70.997  1.00  7.04              
ATOM   2516  HB1 ASN A 163     102.264  90.738  71.819  1.00  7.04              
ATOM   2517  HB2 ASN A 163     103.329  90.106  70.581  1.00  7.04              
ATOM   2518  CG  ASN A 163     102.051  91.735  69.981  1.00  7.04              
ATOM   2519  OD1 ASN A 163     101.041  92.332  70.305  1.00  7.04              
ATOM   2520  ND2 ASN A 163     102.420  91.723  68.725  1.00  7.04              
ATOM   2521 1HD2 ASN A 163     103.240  91.189  68.471  1.00  7.04              
ATOM   2522 2HD2 ASN A 163     101.846  92.220  68.072  1.00  7.04              
ATOM   2523  C   ASN A 163     104.509  91.481  72.950  1.00  7.04              
ATOM   2524  O   ASN A 163     103.650  91.297  73.816  1.00  7.04              
ATOM   2525  N   LEU A 164     105.811  91.299  73.224  1.00  7.02              
ATOM   2526  H   LEU A 164     106.503  91.449  72.499  1.00  7.02              
ATOM   2527  CA  LEU A 164     106.265  90.778  74.521  1.00  7.02              
ATOM   2528  HA  LEU A 164     105.768  89.814  74.626  1.00  7.02              
ATOM   2529  CB  LEU A 164     107.785  90.522  74.565  1.00  7.02              
ATOM   2530  HB1 LEU A 164     108.268  91.325  75.123  1.00  7.02              
ATOM   2531  HB2 LEU A 164     108.183  90.558  73.561  1.00  7.02              
ATOM   2532  CG  LEU A 164     108.205  89.160  75.153  1.00  7.02              
ATOM   2533  HG  LEU A 164     107.919  88.381  74.446  1.00  7.02              
ATOM   2534  CD1 LEU A 164     109.723  89.128  75.312  1.00  7.02              
ATOM   2535 1HD1 LEU A 164     110.031  89.837  76.076  1.00  7.02              
ATOM   2536 2HD1 LEU A 164     110.044  88.129  75.606  1.00  7.02              
ATOM   2537 3HD1 LEU A 164     110.202  89.389  74.371  1.00  7.02              
ATOM   2538  CD2 LEU A 164     107.605  88.801  76.516  1.00  7.02              
ATOM   2539 1HD2 LEU A 164     108.064  87.886  76.893  1.00  7.02              
ATOM   2540 2HD2 LEU A 164     107.785  89.597  77.235  1.00  7.02              
ATOM   2541 3HD2 LEU A 164     106.538  88.617  76.423  1.00  7.02              
ATOM   2542  C   LEU A 164     105.853  91.651  75.708  1.00  7.02              
ATOM   2543  O   LEU A 164     106.174  92.832  75.779  1.00  7.02              
ATOM   2544  N   GLN A 165     105.183  91.027  76.673  1.00  7.00              
ATOM   2545  H   GLN A 165     104.972  90.057  76.508  1.00  7.00              
ATOM   2546  CA  GLN A 165     104.403  91.710  77.700  1.00  7.00              
ATOM   2547  HA  GLN A 165     104.576  92.784  77.669  1.00  7.00              
ATOM   2548  CB  GLN A 165     102.924  91.413  77.328  1.00  7.00              
ATOM   2549  HB1 GLN A 165     102.832  90.336  77.279  1.00  7.00              
ATOM   2550  HB2 GLN A 165     102.734  91.800  76.325  1.00  7.00              
ATOM   2551  CG  GLN A 165     101.780  91.901  78.237  1.00  7.00              
ATOM   2552  HG1 GLN A 165     101.663  92.975  78.097  1.00  7.00              
ATOM   2553  HG2 GLN A 165     102.026  91.706  79.279  1.00  7.00              
ATOM   2554  CD  GLN A 165     100.438  91.213  77.936  1.00  7.00              
ATOM   2555  OE1 GLN A 165     100.170  90.090  78.349  1.00  7.00              
ATOM   2556  NE2 GLN A 165      99.535  91.851  77.223  1.00  7.00              
ATOM   2557 1HE2 GLN A 165      99.723  92.790  76.915  1.00  7.00              
ATOM   2558 2HE2 GLN A 165      98.640  91.415  77.088  1.00  7.00              
ATOM   2559  C   GLN A 165     104.719  91.195  79.099  1.00  7.00              
ATOM   2560  O   GLN A 165     104.788  91.987  80.022  1.00  7.00              
ATOM   2561  N   VAL A 166     104.966  89.900  79.282  1.00  6.60              
ATOM   2562  H   VAL A 166     104.892  89.265  78.505  1.00  6.60              
ATOM   2563  CA  VAL A 166     105.547  89.384  80.529  1.00  6.60              
ATOM   2564  HA  VAL A 166     106.054  90.215  81.012  1.00  6.60              
ATOM   2565  CB  VAL A 166     104.519  88.840  81.562  1.00  6.60              
ATOM   2566  HB  VAL A 166     104.679  89.409  82.469  1.00  6.60              
ATOM   2567  CG1 VAL A 166     103.048  89.045  81.157  1.00  6.60              
ATOM   2568 1HG1 VAL A 166     102.387  88.628  81.917  1.00  6.60              
ATOM   2569 2HG1 VAL A 166     102.843  90.114  81.086  1.00  6.60              
ATOM   2570 3HG1 VAL A 166     102.858  88.592  80.193  1.00  6.60              
ATOM   2571  CG2 VAL A 166     104.730  87.389  82.020  1.00  6.60              
ATOM   2572 1HG2 VAL A 166     104.745  86.712  81.173  1.00  6.60              
ATOM   2573 2HG2 VAL A 166     105.683  87.308  82.544  1.00  6.60              
ATOM   2574 3HG2 VAL A 166     103.944  87.092  82.714  1.00  6.60              
ATOM   2575  C   VAL A 166     106.618  88.384  80.172  1.00  6.60              
ATOM   2576  O   VAL A 166     106.430  87.559  79.276  1.00  6.60              
ATOM   2577  N   LEU A 167     107.707  88.445  80.915  1.00  6.59              
ATOM   2578  H   LEU A 167     107.764  89.163  81.632  1.00  6.59              
ATOM   2579  CA  LEU A 167     108.803  87.492  80.808  1.00  6.59              
ATOM   2580  HA  LEU A 167     108.552  86.661  80.148  1.00  6.59              
ATOM   2581  CB  LEU A 167     110.007  88.271  80.239  1.00  6.59              
ATOM   2582  HB1 LEU A 167     110.138  89.171  80.843  1.00  6.59              
ATOM   2583  HB2 LEU A 167     109.767  88.588  79.224  1.00  6.59              
ATOM   2584  CG  LEU A 167     111.350  87.519  80.219  1.00  6.59              
ATOM   2585  HG  LEU A 167     111.556  87.091  81.198  1.00  6.59              
ATOM   2586  CD1 LEU A 167     111.376  86.416  79.168  1.00  6.59              
ATOM   2587 1HD1 LEU A 167     112.389  86.032  79.072  1.00  6.59              
ATOM   2588 2HD1 LEU A 167     110.726  85.601  79.479  1.00  6.59              
ATOM   2589 3HD1 LEU A 167     111.044  86.811  78.209  1.00  6.59              
ATOM   2590  CD2 LEU A 167     112.466  88.510  79.889  1.00  6.59              
ATOM   2591 1HD2 LEU A 167     113.429  88.000  79.906  1.00  6.59              
ATOM   2592 2HD2 LEU A 167     112.304  88.942  78.901  1.00  6.59              
ATOM   2593 3HD2 LEU A 167     112.485  89.305  80.635  1.00  6.59              
ATOM   2594  C   LEU A 167     109.065  86.973  82.205  1.00  6.59              
ATOM   2595  O   LEU A 167     109.247  87.804  83.109  1.00  6.59              
ATOM   2596  N   ARG A 168     109.124  85.641  82.375  1.00  6.64              
ATOM   2597  H   ARG A 168     109.057  85.011  81.579  1.00  6.64              
ATOM   2598  CA  ARG A 168     109.766  85.157  83.576  1.00  6.64              
ATOM   2599  HA  ARG A 168     110.067  86.016  84.169  1.00  6.64              
ATOM   2600  CB  ARG A 168     108.837  84.412  84.557  1.00  6.64              
ATOM   2601  HB1 ARG A 168     108.350  85.202  85.126  1.00  6.64              
ATOM   2602  HB2 ARG A 168     109.452  83.844  85.256  1.00  6.64              
ATOM   2603  CG  ARG A 168     107.705  83.502  84.049  1.00  6.64              
ATOM   2604  HG1 ARG A 168     108.077  82.494  83.921  1.00  6.64              
ATOM   2605  HG2 ARG A 168     107.334  83.880  83.100  1.00  6.64              
ATOM   2606  CD  ARG A 168     106.518  83.403  85.022  1.00  6.64              
ATOM   2607  HD1 ARG A 168     105.902  82.552  84.726  1.00  6.64              
ATOM   2608  HD2 ARG A 168     105.912  84.303  84.918  1.00  6.64              
ATOM   2609  NE  ARG A 168     106.959  83.227  86.421  1.00  6.64              
ATOM   2610  HE  ARG A 168     107.615  82.469  86.610  1.00  6.64              
ATOM   2611  CZ  ARG A 168     106.945  84.142  87.372  1.00  6.64              
ATOM   2612  NH1 ARG A 168     106.338  85.285  87.261  1.00  6.64              
ATOM   2613 1HH1 ARG A 168     105.795  85.477  86.447  1.00  6.64              
ATOM   2614 2HH1 ARG A 168     106.531  85.980  87.963  1.00  6.64              
ATOM   2615  NH2 ARG A 168     107.592  83.971  88.478  1.00  6.64              
ATOM   2616 1HH2 ARG A 168     108.268  83.210  88.462  1.00  6.64              
ATOM   2617 2HH2 ARG A 168     107.860  84.795  88.996  1.00  6.64              
ATOM   2618  C   ARG A 168     111.124  84.564  83.195  1.00  6.64              
ATOM   2619  O   ARG A 168     111.367  84.039  82.106  1.00  6.64              
ATOM   2620  N   LEU A 169     112.029  84.855  84.109  1.00  7.15              
ATOM   2621  H   LEU A 169     111.736  85.489  84.837  1.00  7.15              
ATOM   2622  CA  LEU A 169     113.368  84.362  84.256  1.00  7.15              
ATOM   2623  HA  LEU A 169     113.525  83.490  83.618  1.00  7.15              
ATOM   2624  CB  LEU A 169     114.447  85.435  83.946  1.00  7.15              
ATOM   2625  HB1 LEU A 169     115.409  84.990  84.189  1.00  7.15              
ATOM   2626  HB2 LEU A 169     114.305  86.261  84.640  1.00  7.15              
ATOM   2627  CG  LEU A 169     114.569  86.055  82.537  1.00  7.15              
ATOM   2628  HG  LEU A 169     113.747  86.754  82.382  1.00  7.15              
ATOM   2629  CD1 LEU A 169     115.895  86.819  82.419  1.00  7.15              
ATOM   2630 1HD1 LEU A 169     115.943  87.335  81.460  1.00  7.15              
ATOM   2631 2HD1 LEU A 169     115.966  87.554  83.212  1.00  7.15              
ATOM   2632 3HD1 LEU A 169     116.735  86.128  82.500  1.00  7.15              
ATOM   2633  CD2 LEU A 169     114.570  85.040  81.402  1.00  7.15              
ATOM   2634 1HD2 LEU A 169     114.888  85.501  80.468  1.00  7.15              
ATOM   2635 2HD2 LEU A 169     115.225  84.204  81.636  1.00  7.15              
ATOM   2636 3HD2 LEU A 169     113.555  84.690  81.266  1.00  7.15              
ATOM   2637  C   LEU A 169     113.441  83.936  85.736  1.00  7.15              
ATOM   2638  O   LEU A 169     113.807  84.721  86.622  1.00  7.15              
ATOM   2639  N   ASP A 170     112.998  82.715  86.022  1.00  7.04              
ATOM   2640  H   ASP A 170     112.751  82.091  85.260  1.00  7.04              
ATOM   2641  CA  ASP A 170     112.968  82.189  87.396  1.00  7.04              
ATOM   2642  HA  ASP A 170     113.141  82.967  88.142  1.00  7.04              
ATOM   2643  CB  ASP A 170     111.628  81.492  87.689  1.00  7.04              
ATOM   2644  HB1 ASP A 170     111.739  80.895  88.596  1.00  7.04              
ATOM   2645  HB2 ASP A 170     111.384  80.812  86.871  1.00  7.04              
ATOM   2646  CG  ASP A 170     110.461  82.438  87.913  1.00  7.04              
ATOM   2647  OD1 ASP A 170     110.608  83.420  88.675  1.00  7.04              
ATOM   2648  OD2 ASP A 170     109.359  82.159  87.391  1.00  7.04              
ATOM   2649  C   ASP A 170     114.068  81.128  87.502  1.00  7.04              
ATOM   2650  O   ASP A 170     113.949  80.054  86.914  1.00  7.04              
ATOM   2651  N   GLY A 171     115.163  81.420  88.197  1.00  7.17              
ATOM   2652  H   GLY A 171     115.200  82.293  88.716  1.00  7.17              
ATOM   2653  CA  GLY A 171     116.329  80.542  88.229  1.00  7.17              
ATOM   2654  HA1 GLY A 171     116.058  79.590  88.684  1.00  7.17              
ATOM   2655  HA2 GLY A 171     117.105  81.007  88.835  1.00  7.17              
ATOM   2656  C   GLY A 171     116.908  80.277  86.847  1.00  7.17              
ATOM   2657  O   GLY A 171     117.250  79.144  86.524  1.00  7.17              
ATOM   2658  N   ASN A 172     116.945  81.313  86.009  1.00  7.17              
ATOM   2659  H   ASN A 172     116.598  82.182  86.377  1.00  7.17              
ATOM   2660  CA  ASN A 172     117.558  81.351  84.681  1.00  7.17              
ATOM   2661  HA  ASN A 172     117.295  80.448  84.136  1.00  7.17              
ATOM   2662  CB  ASN A 172     116.944  82.577  83.967  1.00  7.17              
ATOM   2663  HB1 ASN A 172     117.148  83.467  84.561  1.00  7.17              
ATOM   2664  HB2 ASN A 172     115.864  82.444  83.907  1.00  7.17              
ATOM   2665  CG  ASN A 172     117.449  82.826  82.552  1.00  7.17              
ATOM   2666  OD1 ASN A 172     117.011  82.230  81.587  1.00  7.17              
ATOM   2667  ND2 ASN A 172     118.382  83.730  82.377  1.00  7.17              
ATOM   2668 1HD2 ASN A 172     118.911  83.993  83.197  1.00  7.17              
ATOM   2669 2HD2 ASN A 172     118.744  83.809  81.445  1.00  7.17              
ATOM   2670  C   ASN A 172     119.101  81.388  84.794  1.00  7.17              
ATOM   2671  O   ASN A 172     119.723  82.366  84.395  1.00  7.17              
ATOM   2672  N   LEU A 173     119.686  80.379  85.447  1.00  6.75              
ATOM   2673  H   LEU A 173     119.093  79.564  85.600  1.00  6.75              
ATOM   2674  CA  LEU A 173     120.983  80.352  86.139  1.00  6.75              
ATOM   2675  HA  LEU A 173     120.710  80.660  87.148  1.00  6.75              
ATOM   2676  CB  LEU A 173     121.496  78.906  86.311  1.00  6.75              
ATOM   2677  HB1 LEU A 173     122.132  78.667  85.465  1.00  6.75              
ATOM   2678  HB2 LEU A 173     120.647  78.226  86.274  1.00  6.75              
ATOM   2679  CG  LEU A 173     122.251  78.567  87.617  1.00  6.75              
ATOM   2680  HG  LEU A 173     122.625  77.549  87.509  1.00  6.75              
ATOM   2681  CD1 LEU A 173     123.454  79.466  87.898  1.00  6.75              
ATOM   2682 1HD1 LEU A 173     124.020  79.064  88.739  1.00  6.75              
ATOM   2683 2HD1 LEU A 173     124.106  79.493  87.026  1.00  6.75              
ATOM   2684 3HD1 LEU A 173     123.132  80.476  88.149  1.00  6.75              
ATOM   2685  CD2 LEU A 173     121.326  78.581  88.836  1.00  6.75              
ATOM   2686 1HD2 LEU A 173     121.864  78.207  89.708  1.00  6.75              
ATOM   2687 2HD2 LEU A 173     120.980  79.591  89.048  1.00  6.75              
ATOM   2688 3HD2 LEU A 173     120.464  77.938  88.655  1.00  6.75              
ATOM   2689  C   LEU A 173     122.043  81.400  85.741  1.00  6.75              
ATOM   2690  O   LEU A 173     123.041  81.058  85.100  1.00  6.75              
ATOM   2691  N   ILE A 174     121.816  82.665  86.148  1.00  7.12              
ATOM   2692  H   ILE A 174     120.905  82.853  86.548  1.00  7.12              
ATOM   2693  CA  ILE A 174     122.665  83.828  85.858  1.00  7.12              
ATOM   2694  HA  ILE A 174     122.900  83.759  84.797  1.00  7.12              
ATOM   2695  CB  ILE A 174     121.934  85.193  86.033  1.00  7.12              
ATOM   2696  HB  ILE A 174     121.452  85.197  87.011  1.00  7.12              
ATOM   2697  CG2 ILE A 174     122.870  86.423  85.974  1.00  7.12              
ATOM   2698 1HG2 ILE A 174     122.286  87.339  85.877  1.00  7.12              
ATOM   2699 2HG2 ILE A 174     123.449  86.514  86.891  1.00  7.12              
ATOM   2700 3HG2 ILE A 174     123.548  86.348  85.125  1.00  7.12              
ATOM   2701  CG1 ILE A 174     120.838  85.427  84.961  1.00  7.12              
ATOM   2702 1HG1 ILE A 174     120.359  86.388  85.153  1.00  7.12              
ATOM   2703 2HG1 ILE A 174     120.064  84.679  85.075  1.00  7.12              
ATOM   2704  CD1 ILE A 174     121.289  85.402  83.490  1.00  7.12              
ATOM   2705  HD1 ILE A 174     120.460  85.720  82.858  1.00  7.12              
ATOM   2706  HD2 ILE A 174     122.127  86.075  83.325  1.00  7.12              
ATOM   2707  HD3 ILE A 174     121.573  84.391  83.200  1.00  7.12              
ATOM   2708  C   ILE A 174     124.035  83.736  86.544  1.00  7.12              
ATOM   2709  O   ILE A 174     124.326  84.365  87.561  1.00  7.12              
ATOM   2710  N   GLU A 175     124.927  82.973  85.912  1.00  7.16              
ATOM   2711  H   GLU A 175     124.571  82.315  85.226  1.00  7.16              
ATOM   2712  CA  GLU A 175     126.373  83.153  86.060  1.00  7.16              
ATOM   2713  HA  GLU A 175     126.605  83.141  87.127  1.00  7.16              
ATOM   2714  CB  GLU A 175     127.143  82.009  85.414  1.00  7.16              
ATOM   2715  HB1 GLU A 175     128.179  82.322  85.275  1.00  7.16              
ATOM   2716  HB2 GLU A 175     126.706  81.777  84.442  1.00  7.16              
ATOM   2717  CG  GLU A 175     127.126  80.776  86.326  1.00  7.16              
ATOM   2718  HG1 GLU A 175     126.099  80.556  86.620  1.00  7.16              
ATOM   2719  HG2 GLU A 175     127.705  80.984  87.229  1.00  7.16              
ATOM   2720  CD  GLU A 175     127.717  79.582  85.586  1.00  7.16              
ATOM   2721  OE1 GLU A 175     126.902  78.761  85.109  1.00  7.16              
ATOM   2722  OE2 GLU A 175     128.945  79.588  85.362  1.00  7.16              
ATOM   2723  C   GLU A 175     126.835  84.524  85.555  1.00  7.16              
ATOM   2724  O   GLU A 175     127.669  85.183  86.178  1.00  7.16              
ATOM   2725  N   SER A 176     126.245  84.974  84.449  1.00  7.55              
ATOM   2726  H   SER A 176     125.539  84.394  84.017  1.00  7.55              
ATOM   2727  CA  SER A 176     126.686  86.149  83.705  1.00  7.55              
ATOM   2728  HA  SER A 176     126.985  86.932  84.402  1.00  7.55              
ATOM   2729  CB  SER A 176     127.909  85.772  82.841  1.00  7.55              
ATOM   2730  HB1 SER A 176     128.787  85.740  83.488  1.00  7.55              
ATOM   2731  HB2 SER A 176     128.074  86.543  82.086  1.00  7.55              
ATOM   2732  OG  SER A 176     127.776  84.499  82.209  1.00  7.55              
ATOM   2733  HG  SER A 176     126.980  84.569  81.659  1.00  7.55              
ATOM   2734  C   SER A 176     125.564  86.678  82.825  1.00  7.55              
ATOM   2735  O   SER A 176     125.002  85.937  82.020  1.00  7.55              
ATOM   2736  N   ILE A 177     125.293  87.972  82.977  1.00  7.48              
ATOM   2737  H   ILE A 177     125.858  88.504  83.624  1.00  7.48              
ATOM   2738  CA  ILE A 177     124.452  88.786  82.100  1.00  7.48              
ATOM   2739  HA  ILE A 177     124.150  88.168  81.256  1.00  7.48              
ATOM   2740  CB  ILE A 177     123.184  89.227  82.867  1.00  7.48              
ATOM   2741  HB  ILE A 177     122.709  88.324  83.252  1.00  7.48              
ATOM   2742  CG2 ILE A 177     123.473  90.124  84.085  1.00  7.48              
ATOM   2743 1HG2 ILE A 177     122.543  90.348  84.607  1.00  7.48              
ATOM   2744 2HG2 ILE A 177     124.151  89.625  84.776  1.00  7.48              
ATOM   2745 3HG2 ILE A 177     123.926  91.060  83.757  1.00  7.48              
ATOM   2746  CG1 ILE A 177     122.161  89.911  81.951  1.00  7.48              
ATOM   2747 1HG1 ILE A 177     122.607  90.819  81.547  1.00  7.48              
ATOM   2748 2HG1 ILE A 177     121.289  90.188  82.544  1.00  7.48              
ATOM   2749  CD1 ILE A 177     121.688  89.019  80.795  1.00  7.48              
ATOM   2750  HD1 ILE A 177     121.412  88.032  81.170  1.00  7.48              
ATOM   2751  HD2 ILE A 177     120.819  89.465  80.315  1.00  7.48              
ATOM   2752  HD3 ILE A 177     122.479  88.924  80.053  1.00  7.48              
ATOM   2753  C   ILE A 177     125.342  89.900  81.567  1.00  7.48              
ATOM   2754  O   ILE A 177     126.201  90.396  82.299  1.00  7.48              
ATOM   2755  N   ASP A 178     125.221  90.206  80.280  1.00  7.58              
ATOM   2756  H   ASP A 178     124.495  89.764  79.729  1.00  7.58              
ATOM   2757  CA  ASP A 178     125.921  91.314  79.634  1.00  7.58              
ATOM   2758  HA  ASP A 178     126.864  91.500  80.149  1.00  7.58              
ATOM   2759  CB  ASP A 178     126.247  90.907  78.182  1.00  7.58              
ATOM   2760  HB1 ASP A 178     126.676  89.903  78.176  1.00  7.58              
ATOM   2761  HB2 ASP A 178     127.019  91.585  77.812  1.00  7.58              
ATOM   2762  CG  ASP A 178     125.054  90.948  77.215  1.00  7.58              
ATOM   2763  OD1 ASP A 178     124.008  90.327  77.507  1.00  7.58              
ATOM   2764  OD2 ASP A 178     125.210  91.635  76.177  1.00  7.58              
ATOM   2765  C   ASP A 178     125.070  92.598  79.750  1.00  7.58              
ATOM   2766  O   ASP A 178     124.247  92.728  80.661  1.00  7.58              
ATOM   2767  N   GLU A 179     125.220  93.559  78.833  1.00  7.45              
ATOM   2768  H   GLU A 179     125.827  93.388  78.047  1.00  7.45              
ATOM   2769  CA  GLU A 179     124.223  94.629  78.729  1.00  7.45              
ATOM   2770  HA  GLU A 179     123.999  94.955  79.746  1.00  7.45              
ATOM   2771  CB  GLU A 179     124.758  95.903  78.035  1.00  7.45              
ATOM   2772  HB1 GLU A 179     124.966  95.671  77.006  1.00  7.45              
ATOM   2773  HB2 GLU A 179     125.697  96.201  78.502  1.00  7.45              
ATOM   2774  CG  GLU A 179     123.774  97.099  78.100  1.00  7.45              
ATOM   2775  HG1 GLU A 179     123.823  97.524  79.105  1.00  7.45              
ATOM   2776  HG2 GLU A 179     122.753  96.744  77.956  1.00  7.45              
ATOM   2777  CD  GLU A 179     124.017  98.212  77.057  1.00  7.45              
ATOM   2778  OE1 GLU A 179     124.672  97.960  76.014  1.00  7.45              
ATOM   2779  OE2 GLU A 179     123.480  99.331  77.258  1.00  7.45              
ATOM   2780  C   GLU A 179     122.888  94.143  78.143  1.00  7.45              
ATOM   2781  O   GLU A 179     122.629  94.252  76.944  1.00  7.45              
ATOM   2782  N   PHE A 180     122.070  93.568  79.023  1.00  7.13              
ATOM   2783  H   PHE A 180     122.444  93.457  79.958  1.00  7.13              
ATOM   2784  CA  PHE A 180     120.922  92.737  78.686  1.00  7.13              
ATOM   2785  HA  PHE A 180     121.350  91.834  78.246  1.00  7.13              
ATOM   2786  CB  PHE A 180     120.195  92.287  79.962  1.00  7.13              
ATOM   2787  HB1 PHE A 180     120.931  91.829  80.609  1.00  7.13              
ATOM   2788  HB2 PHE A 180     119.485  91.505  79.689  1.00  7.13              
ATOM   2789  CG  PHE A 180     119.472  93.331  80.795  1.00  7.13              
ATOM   2790  CD1 PHE A 180     120.196  94.169  81.663  1.00  7.13              
ATOM   2791  HD1 PHE A 180     121.275  94.117  81.694  1.00  7.13              
ATOM   2792  CE1 PHE A 180     119.518  95.057  82.518  1.00  7.13              
ATOM   2793  HE1 PHE A 180     120.077  95.689  83.193  1.00  7.13              
ATOM   2794  CZ  PHE A 180     118.114  95.118  82.501  1.00  7.13              
ATOM   2795  HZ  PHE A 180     117.595  95.802  83.159  1.00  7.13              
ATOM   2796  CE2 PHE A 180     117.388  94.280  81.640  1.00  7.13              
ATOM   2797  HE2 PHE A 180     116.310  94.325  81.640  1.00  7.13              
ATOM   2798  CD2 PHE A 180     118.065  93.383  80.793  1.00  7.13              
ATOM   2799  HD2 PHE A 180     117.503  92.722  80.151  1.00  7.13              
ATOM   2800  C   PHE A 180     119.953  93.310  77.661  1.00  7.13              
ATOM   2801  O   PHE A 180     119.493  94.451  77.723  1.00  7.13              
ATOM   2802  N   ALA A 181     119.589  92.440  76.725  1.00  7.19              
ATOM   2803  H   ALA A 181     119.993  91.519  76.767  1.00  7.19              
ATOM   2804  CA  ALA A 181     118.912  92.793  75.493  1.00  7.19              
ATOM   2805  HA  ALA A 181     119.380  93.698  75.100  1.00  7.19              
ATOM   2806  CB  ALA A 181     119.186  91.653  74.499  1.00  7.19              
ATOM   2807  HB1 ALA A 181     118.815  91.925  73.509  1.00  7.19              
ATOM   2808  HB2 ALA A 181     120.258  91.468  74.425  1.00  7.19              
ATOM   2809  HB3 ALA A 181     118.679  90.743  74.820  1.00  7.19              
ATOM   2810  C   ALA A 181     117.398  93.091  75.623  1.00  7.19              
ATOM   2811  O   ALA A 181     116.614  92.837  74.707  1.00  7.19              
ATOM   2812  N   PHE A 182     116.966  93.650  76.755  1.00  7.09              
ATOM   2813  H   PHE A 182     117.666  93.897  77.447  1.00  7.09              
ATOM   2814  CA  PHE A 182     115.600  94.141  76.960  1.00  7.09              
ATOM   2815  HA  PHE A 182     114.909  93.303  76.900  1.00  7.09              
ATOM   2816  CB  PHE A 182     115.542  94.754  78.373  1.00  7.09              
ATOM   2817  HB1 PHE A 182     116.152  95.659  78.392  1.00  7.09              
ATOM   2818  HB2 PHE A 182     116.008  94.047  79.055  1.00  7.09              
ATOM   2819  CG  PHE A 182     114.169  95.092  78.934  1.00  7.09              
ATOM   2820  CD1 PHE A 182     113.712  94.451  80.103  1.00  7.09              
ATOM   2821  HD1 PHE A 182     114.316  93.694  80.582  1.00  7.09              
ATOM   2822  CE1 PHE A 182     112.475  94.809  80.670  1.00  7.09              
ATOM   2823  HE1 PHE A 182     112.136  94.340  81.579  1.00  7.09              
ATOM   2824  CZ  PHE A 182     111.663  95.763  80.040  1.00  7.09              
ATOM   2825  HZ  PHE A 182     110.692  96.003  80.446  1.00  7.09              
ATOM   2826  CE2 PHE A 182     112.099  96.379  78.857  1.00  7.09              
ATOM   2827  HE2 PHE A 182     111.456  97.065  78.326  1.00  7.09              
ATOM   2828  CD2 PHE A 182     113.369  96.091  78.344  1.00  7.09              
ATOM   2829  HD2 PHE A 182     113.709  96.641  77.482  1.00  7.09              
ATOM   2830  C   PHE A 182     115.208  95.180  75.900  1.00  7.09              
ATOM   2831  O   PHE A 182     114.047  95.267  75.552  1.00  7.09              
ATOM   2832  N   ASN A 183     116.140  95.991  75.389  1.00  7.09              
ATOM   2833  H   ASN A 183     117.097  95.806  75.653  1.00  7.09              
ATOM   2834  CA  ASN A 183     115.852  97.283  74.746  1.00  7.09              
ATOM   2835  HA  ASN A 183     115.496  97.958  75.526  1.00  7.09              
ATOM   2836  CB  ASN A 183     117.195  97.824  74.196  1.00  7.09              
ATOM   2837  HB1 ASN A 183     117.353  97.438  73.189  1.00  7.09              
ATOM   2838  HB2 ASN A 183     118.020  97.469  74.812  1.00  7.09              
ATOM   2839  CG  ASN A 183     117.312  99.343  74.144  1.00  7.09              
ATOM   2840  OD1 ASN A 183     118.344  99.908  74.459  1.00  7.09              
ATOM   2841  ND2 ASN A 183     116.284 100.069  73.783  1.00  7.09              
ATOM   2842 1HD2 ASN A 183     115.395  99.641  73.552  1.00  7.09              
ATOM   2843 2HD2 ASN A 183     116.422 101.062  73.763  1.00  7.09              
ATOM   2844  C   ASN A 183     114.788  97.298  73.632  1.00  7.09              
ATOM   2845  O   ASN A 183     114.097  98.303  73.498  1.00  7.09              
ATOM   2846  N   THR A 184     114.673  96.250  72.809  1.00  7.08              
ATOM   2847  H   THR A 184     115.219  95.421  72.992  1.00  7.08              
ATOM   2848  CA  THR A 184     113.693  96.221  71.706  1.00  7.08              
ATOM   2849  HA  THR A 184     113.757  97.166  71.166  1.00  7.08              
ATOM   2850  CB  THR A 184     114.054  95.110  70.696  1.00  7.08              
ATOM   2851  HB  THR A 184     115.124  95.185  70.495  1.00  7.08              
ATOM   2852  CG2 THR A 184     113.769  93.687  71.171  1.00  7.08              
ATOM   2853 1HG2 THR A 184     114.178  92.975  70.453  1.00  7.08              
ATOM   2854 2HG2 THR A 184     114.242  93.510  72.136  1.00  7.08              
ATOM   2855 3HG2 THR A 184     112.695  93.525  71.252  1.00  7.08              
ATOM   2856  OG1 THR A 184     113.389  95.297  69.470  1.00  7.08              
ATOM   2857  HG1 THR A 184     113.713  94.633  68.853  1.00  7.08              
ATOM   2858  C   THR A 184     112.238  96.103  72.207  1.00  7.08              
ATOM   2859  O   THR A 184     111.271  96.468  71.536  1.00  7.08              
ATOM   2860  N   LEU A 185     112.078  95.643  73.447  1.00  7.06              
ATOM   2861  H   LEU A 185     112.924  95.497  73.986  1.00  7.06              
ATOM   2862  CA  LEU A 185     110.853  95.174  74.078  1.00  7.06              
ATOM   2863  HA  LEU A 185     110.252  94.718  73.290  1.00  7.06              
ATOM   2864  CB  LEU A 185     111.172  94.056  75.095  1.00  7.06              
ATOM   2865  HB1 LEU A 185     110.225  93.621  75.403  1.00  7.06              
ATOM   2866  HB2 LEU A 185     111.642  94.503  75.973  1.00  7.06              
ATOM   2867  CG  LEU A 185     112.045  92.891  74.594  1.00  7.06              
ATOM   2868  HG  LEU A 185     112.973  93.267  74.169  1.00  7.06              
ATOM   2869  CD1 LEU A 185     112.398  91.969  75.761  1.00  7.06              
ATOM   2870 1HD1 LEU A 185     113.045  91.166  75.410  1.00  7.06              
ATOM   2871 2HD1 LEU A 185     112.917  92.538  76.528  1.00  7.06              
ATOM   2872 3HD1 LEU A 185     111.493  91.549  76.192  1.00  7.06              
ATOM   2873  CD2 LEU A 185     111.309  92.066  73.538  1.00  7.06              
ATOM   2874 1HD2 LEU A 185     111.944  91.239  73.217  1.00  7.06              
ATOM   2875 2HD2 LEU A 185     110.377  91.683  73.944  1.00  7.06              
ATOM   2876 3HD2 LEU A 185     111.084  92.680  72.669  1.00  7.06              
ATOM   2877  C   LEU A 185     109.975  96.278  74.672  1.00  7.06              
ATOM   2878  O   LEU A 185     109.643  96.274  75.852  1.00  7.06              
ATOM   2879  N   ARG A 186     109.566  97.235  73.843  1.00  7.04              
ATOM   2880  H   ARG A 186     109.949  97.202  72.903  1.00  7.04              
ATOM   2881  CA  ARG A 186     108.692  98.361  74.222  1.00  7.04              
ATOM   2882  HA  ARG A 186     109.268  99.032  74.862  1.00  7.04              
ATOM   2883  CB  ARG A 186     108.351  99.097  72.917  1.00  7.04              
ATOM   2884  HB1 ARG A 186     107.916  98.360  72.241  1.00  7.04              
ATOM   2885  HB2 ARG A 186     109.280  99.432  72.451  1.00  7.04              
ATOM   2886  CG  ARG A 186     107.419 100.321  73.046  1.00  7.04              
ATOM   2887  HG1 ARG A 186     108.024 101.225  73.129  1.00  7.04              
ATOM   2888  HG2 ARG A 186     106.791 100.261  73.931  1.00  7.04              
ATOM   2889  CD  ARG A 186     106.491 100.433  71.831  1.00  7.04              
ATOM   2890  HD1 ARG A 186     107.109 100.533  70.936  1.00  7.04              
ATOM   2891  HD2 ARG A 186     105.878 101.331  71.936  1.00  7.04              
ATOM   2892  NE  ARG A 186     105.615  99.245  71.734  1.00  7.04              
ATOM   2893  HE  ARG A 186     105.409  98.761  72.595  1.00  7.04              
ATOM   2894  CZ  ARG A 186     105.174  98.669  70.633  1.00  7.04              
ATOM   2895  NH1 ARG A 186     105.331  99.210  69.459  1.00  7.04              
ATOM   2896 1HH1 ARG A 186     105.784 100.103  69.404  1.00  7.04              
ATOM   2897 2HH1 ARG A 186     104.969  98.752  68.645  1.00  7.04              
ATOM   2898  NH2 ARG A 186     104.551  97.534  70.701  1.00  7.04              
ATOM   2899 1HH2 ARG A 186     104.451  97.089  71.608  1.00  7.04              
ATOM   2900 2HH2 ARG A 186     104.255  97.041  69.881  1.00  7.04              
ATOM   2901  C   ARG A 186     107.444  97.996  75.038  1.00  7.04              
ATOM   2902  O   ARG A 186     107.019  98.771  75.890  1.00  7.04              
ATOM   2903  N   SER A 187     106.845  96.848  74.739  1.00  7.01              
ATOM   2904  H   SER A 187     107.271  96.268  74.034  1.00  7.01              
ATOM   2905  CA  SER A 187     105.604  96.358  75.361  1.00  7.01              
ATOM   2906  HA  SER A 187     104.941  97.202  75.556  1.00  7.01              
ATOM   2907  CB  SER A 187     104.902  95.411  74.380  1.00  7.01              
ATOM   2908  HB1 SER A 187     103.894  95.187  74.735  1.00  7.01              
ATOM   2909  HB2 SER A 187     105.464  94.485  74.312  1.00  7.01              
ATOM   2910  OG  SER A 187     104.850  95.955  73.069  1.00  7.01              
ATOM   2911  HG  SER A 187     105.074  95.212  72.478  1.00  7.01              
ATOM   2912  C   SER A 187     105.821  95.641  76.701  1.00  7.01              
ATOM   2913  O   SER A 187     104.840  95.238  77.328  1.00  7.01              
ATOM   2914  N   LEU A 188     107.086  95.449  77.112  1.00  7.01              
ATOM   2915  H   LEU A 188     107.839  95.850  76.569  1.00  7.01              
ATOM   2916  CA  LEU A 188     107.485  94.603  78.233  1.00  7.01              
ATOM   2917  HA  LEU A 188     106.976  93.649  78.102  1.00  7.01              
ATOM   2918  CB  LEU A 188     108.996  94.333  78.201  1.00  7.01              
ATOM   2919  HB1 LEU A 188     109.519  95.216  78.556  1.00  7.01              
ATOM   2920  HB2 LEU A 188     109.279  94.203  77.168  1.00  7.01              
ATOM   2921  CG  LEU A 188     109.507  93.086  78.951  1.00  7.01              
ATOM   2922  HG  LEU A 188     110.597  93.115  78.933  1.00  7.01              
ATOM   2923  CD1 LEU A 188     109.055  92.954  80.409  1.00  7.01              
ATOM   2924 1HD1 LEU A 188     109.569  92.115  80.876  1.00  7.01              
ATOM   2925 2HD1 LEU A 188     109.299  93.864  80.957  1.00  7.01              
ATOM   2926 3HD1 LEU A 188     107.980  92.782  80.465  1.00  7.01              
ATOM   2927  CD2 LEU A 188     109.066  91.816  78.227  1.00  7.01              
ATOM   2928 1HD2 LEU A 188     109.558  90.953  78.674  1.00  7.01              
ATOM   2929 2HD2 LEU A 188     107.987  91.692  78.302  1.00  7.01              
ATOM   2930 3HD2 LEU A 188     109.347  91.880  77.178  1.00  7.01              
ATOM   2931  C   LEU A 188     107.026  95.184  79.582  1.00  7.01              
ATOM   2932  O   LEU A 188     107.737  95.957  80.228  1.00  7.01              
ATOM   2933  N   ILE A 189     105.832  94.765  79.998  1.00  7.00              
ATOM   2934  H   ILE A 189     105.329  94.132  79.396  1.00  7.00              
ATOM   2935  CA  ILE A 189     105.090  95.334  81.115  1.00  7.00              
ATOM   2936  HA  ILE A 189     105.492  96.326  81.273  1.00  7.00              
ATOM   2937  CB  ILE A 189     103.599  95.557  80.722  1.00  7.00              
ATOM   2938  HB  ILE A 189     103.639  96.262  79.889  1.00  7.00              
ATOM   2939  CG2 ILE A 189     102.895  94.318  80.169  1.00  7.00              
ATOM   2940 1HG2 ILE A 189     101.859  94.561  79.931  1.00  7.00              
ATOM   2941 2HG2 ILE A 189     103.389  94.013  79.251  1.00  7.00              
ATOM   2942 3HG2 ILE A 189     102.923  93.514  80.904  1.00  7.00              
ATOM   2943  CG1 ILE A 189     102.674  96.227  81.762  1.00  7.00              
ATOM   2944 1HG1 ILE A 189     101.852  96.697  81.219  1.00  7.00              
ATOM   2945 2HG1 ILE A 189     103.221  97.029  82.237  1.00  7.00              
ATOM   2946  CD1 ILE A 189     102.041  95.353  82.858  1.00  7.00              
ATOM   2947  HD1 ILE A 189     102.806  94.893  83.477  1.00  7.00              
ATOM   2948  HD2 ILE A 189     101.421  95.982  83.497  1.00  7.00              
ATOM   2949  HD3 ILE A 189     101.408  94.581  82.422  1.00  7.00              
ATOM   2950  C   ILE A 189     105.324  94.641  82.458  1.00  7.00              
ATOM   2951  O   ILE A 189     105.317  95.325  83.490  1.00  7.00              
ATOM   2952  N   ILE A 190     105.668  93.343  82.478  1.00  6.58              
ATOM   2953  H   ILE A 190     105.631  92.796  81.623  1.00  6.58              
ATOM   2954  CA  ILE A 190     106.143  92.739  83.729  1.00  6.58              
ATOM   2955  HA  ILE A 190     106.502  93.548  84.366  1.00  6.58              
ATOM   2956  CB  ILE A 190     104.998  92.108  84.567  1.00  6.58              
ATOM   2957  HB  ILE A 190     104.651  92.945  85.165  1.00  6.58              
ATOM   2958  CG2 ILE A 190     103.728  91.728  83.780  1.00  6.58              
ATOM   2959 1HG2 ILE A 190     103.983  91.320  82.811  1.00  6.58              
ATOM   2960 2HG2 ILE A 190     103.114  91.031  84.348  1.00  6.58              
ATOM   2961 3HG2 ILE A 190     103.139  92.628  83.609  1.00  6.58              
ATOM   2962  CG1 ILE A 190     105.437  91.077  85.638  1.00  6.58              
ATOM   2963 1HG1 ILE A 190     104.726  91.148  86.462  1.00  6.58              
ATOM   2964 2HG1 ILE A 190     106.406  91.374  86.040  1.00  6.58              
ATOM   2965  CD1 ILE A 190     105.498  89.594  85.240  1.00  6.58              
ATOM   2966  HD1 ILE A 190     106.248  89.419  84.475  1.00  6.58              
ATOM   2967  HD2 ILE A 190     105.769  89.006  86.118  1.00  6.58              
ATOM   2968  HD3 ILE A 190     104.526  89.253  84.886  1.00  6.58              
ATOM   2969  C   ILE A 190     107.387  91.910  83.468  1.00  6.58              
ATOM   2970  O   ILE A 190     107.360  90.837  82.842  1.00  6.58              
ATOM   2971  N   LEU A 191     108.515  92.468  83.914  1.00  6.59              
ATOM   2972  H   LEU A 191     108.455  93.345  84.432  1.00  6.59              
ATOM   2973  CA  LEU A 191     109.729  91.666  83.999  1.00  6.59              
ATOM   2974  HA  LEU A 191     109.764  90.958  83.171  1.00  6.59              
ATOM   2975  CB  LEU A 191     110.971  92.584  83.967  1.00  6.59              
ATOM   2976  HB1 LEU A 191     111.178  92.905  84.988  1.00  6.59              
ATOM   2977  HB2 LEU A 191     110.727  93.485  83.404  1.00  6.59              
ATOM   2978  CG  LEU A 191     112.262  92.010  83.335  1.00  6.59              
ATOM   2979  HG  LEU A 191     112.218  92.196  82.263  1.00  6.59              
ATOM   2980  CD1 LEU A 191     113.488  92.734  83.903  1.00  6.59              
ATOM   2981 1HD1 LEU A 191     114.394  92.394  83.403  1.00  6.59              
ATOM   2982 2HD1 LEU A 191     113.383  93.808  83.748  1.00  6.59              
ATOM   2983 3HD1 LEU A 191     113.575  92.544  84.973  1.00  6.59              
ATOM   2984  CD2 LEU A 191     112.503  90.509  83.496  1.00  6.59              
ATOM   2985 1HD2 LEU A 191     113.444  90.239  83.018  1.00  6.59              
ATOM   2986 2HD2 LEU A 191     112.555  90.247  84.549  1.00  6.59              
ATOM   2987 3HD2 LEU A 191     111.712  89.940  83.011  1.00  6.59              
ATOM   2988  C   LEU A 191     109.653  90.918  85.359  1.00  6.59              
ATOM   2989  O   LEU A 191     109.294  91.443  86.434  1.00  6.59              
ATOM   2990  N   ASN A 192     110.091  89.669  85.324  1.00  6.63              
ATOM   2991  H   ASN A 192     110.218  89.226  84.421  1.00  6.63              
ATOM   2992  CA  ASN A 192     110.306  88.871  86.515  1.00  6.63              
ATOM   2993  HA  ASN A 192     110.262  89.498  87.408  1.00  6.63              
ATOM   2994  CB  ASN A 192     109.136  87.870  86.589  1.00  6.63              
ATOM   2995  HB1 ASN A 192     108.949  87.458  85.602  1.00  6.63              
ATOM   2996  HB2 ASN A 192     108.238  88.407  86.893  1.00  6.63              
ATOM   2997  CG  ASN A 192     109.338  86.699  87.530  1.00  6.63              
ATOM   2998  OD1 ASN A 192     108.663  86.563  88.539  1.00  6.63              
ATOM   2999  ND2 ASN A 192     110.198  85.773  87.174  1.00  6.63              
ATOM   3000 1HD2 ASN A 192     110.838  85.952  86.417  1.00  6.63              
ATOM   3001 2HD2 ASN A 192     110.355  84.994  87.807  1.00  6.63              
ATOM   3002  C   ASN A 192     111.698  88.215  86.496  1.00  6.63              
ATOM   3003  O   ASN A 192     111.985  87.384  85.637  1.00  6.63              
ATOM   3004  N   LEU A 193     112.516  88.571  87.484  1.00  7.13              
ATOM   3005  H   LEU A 193     112.172  89.251  88.154  1.00  7.13              
ATOM   3006  CA  LEU A 193     113.858  88.071  87.760  1.00  7.13              
ATOM   3007  HA  LEU A 193     114.121  87.273  87.062  1.00  7.13              
ATOM   3008  CB  LEU A 193     114.899  89.213  87.668  1.00  7.13              
ATOM   3009  HB1 LEU A 193     115.884  88.785  87.862  1.00  7.13              
ATOM   3010  HB2 LEU A 193     114.695  89.918  88.471  1.00  7.13              
ATOM   3011  CG  LEU A 193     114.971  90.039  86.378  1.00  7.13              
ATOM   3012  HG  LEU A 193     114.005  90.500  86.191  1.00  7.13              
ATOM   3013  CD1 LEU A 193     116.012  91.152  86.517  1.00  7.13              
ATOM   3014 1HD1 LEU A 193     116.089  91.714  85.586  1.00  7.13              
ATOM   3015 2HD1 LEU A 193     115.707  91.837  87.303  1.00  7.13              
ATOM   3016 3HD1 LEU A 193     116.984  90.730  86.770  1.00  7.13              
ATOM   3017  CD2 LEU A 193     115.374  89.181  85.188  1.00  7.13              
ATOM   3018 1HD2 LEU A 193     115.513  89.806  84.307  1.00  7.13              
ATOM   3019 2HD2 LEU A 193     116.295  88.643  85.410  1.00  7.13              
ATOM   3020 3HD2 LEU A 193     114.577  88.468  84.987  1.00  7.13              
ATOM   3021  C   LEU A 193     113.886  87.519  89.208  1.00  7.13              
ATOM   3022  O   LEU A 193     114.087  88.242  90.200  1.00  7.13              
ATOM   3023  N   THR A 194     113.714  86.208  89.333  1.00  7.08              
ATOM   3024  H   THR A 194     113.536  85.642  88.510  1.00  7.08              
ATOM   3025  CA  THR A 194     113.735  85.568  90.664  1.00  7.08              
ATOM   3026  HA  THR A 194     113.985  86.296  91.426  1.00  7.08              
ATOM   3027  CB  THR A 194     112.371  84.947  91.050  1.00  7.08              
ATOM   3028  HB  THR A 194     112.358  83.895  90.762  1.00  7.08              
ATOM   3029  CG2 THR A 194     112.107  85.064  92.550  1.00  7.08              
ATOM   3030 1HG2 THR A 194     111.194  84.528  92.802  1.00  7.08              
ATOM   3031 2HG2 THR A 194     112.930  84.626  93.112  1.00  7.08              
ATOM   3032 3HG2 THR A 194     112.001  86.112  92.826  1.00  7.08              
ATOM   3033  OG1 THR A 194     111.269  85.582  90.441  1.00  7.08              
ATOM   3034  HG1 THR A 194     110.912  84.923  89.825  1.00  7.08              
ATOM   3035  C   THR A 194     114.798  84.483  90.691  1.00  7.08              
ATOM   3036  O   THR A 194     115.160  83.959  89.645  1.00  7.08              
ATOM   3037  N   GLU A 195     115.304  84.131  91.867  1.00  7.09              
ATOM   3038  H   GLU A 195     115.070  84.705  92.667  1.00  7.09              
ATOM   3039  CA  GLU A 195     116.305  83.079  92.089  1.00  7.09              
ATOM   3040  HA  GLU A 195     116.668  83.184  93.111  1.00  7.09              
ATOM   3041  CB  GLU A 195     115.645  81.679  92.002  1.00  7.09              
ATOM   3042  HB1 GLU A 195     116.300  80.961  92.497  1.00  7.09              
ATOM   3043  HB2 GLU A 195     115.597  81.393  90.951  1.00  7.09              
ATOM   3044  CG  GLU A 195     114.215  81.509  92.560  1.00  7.09              
ATOM   3045  HG1 GLU A 195     113.931  80.461  92.447  1.00  7.09              
ATOM   3046  HG2 GLU A 195     113.526  82.089  91.942  1.00  7.09              
ATOM   3047  CD  GLU A 195     114.031  81.903  94.034  1.00  7.09              
ATOM   3048  OE1 GLU A 195     114.999  81.766  94.820  1.00  7.09              
ATOM   3049  OE2 GLU A 195     112.911  82.360  94.376  1.00  7.09              
ATOM   3050  C   GLU A 195     117.558  83.197  91.209  1.00  7.09              
ATOM   3051  O   GLU A 195     118.122  82.207  90.742  1.00  7.09              
ATOM   3052  N   ASN A 196     117.967  84.432  90.938  1.00  7.08              
ATOM   3053  H   ASN A 196     117.610  85.160  91.550  1.00  7.08              
ATOM   3054  CA  ASN A 196     119.106  84.740  90.090  1.00  7.08              
ATOM   3055  HA  ASN A 196     119.481  83.825  89.628  1.00  7.08              
ATOM   3056  CB  ASN A 196     118.630  85.663  88.949  1.00  7.08              
ATOM   3057  HB1 ASN A 196     119.470  86.222  88.546  1.00  7.08              
ATOM   3058  HB2 ASN A 196     117.903  86.382  89.323  1.00  7.08              
ATOM   3059  CG  ASN A 196     118.034  84.872  87.792  1.00  7.08              
ATOM   3060  OD1 ASN A 196     118.738  84.198  87.058  1.00  7.08              
ATOM   3061  ND2 ASN A 196     116.743  84.938  87.570  1.00  7.08              
ATOM   3062 1HD2 ASN A 196     116.126  85.176  88.334  1.00  7.08              
ATOM   3063 2HD2 ASN A 196     116.369  84.436  86.790  1.00  7.08              
ATOM   3064  C   ASN A 196     120.255  85.240  90.991  1.00  7.08              
ATOM   3065  O   ASN A 196     120.220  85.161  92.219  1.00  7.08              
ATOM   3066  N   ASN A 197     121.352  85.703  90.405  1.00  6.98              
ATOM   3067  H   ASN A 197     121.396  85.710  89.398  1.00  6.98              
ATOM   3068  CA  ASN A 197     122.514  86.157  91.171  1.00  6.98              
ATOM   3069  HA  ASN A 197     122.247  86.294  92.220  1.00  6.98              
ATOM   3070  CB  ASN A 197     123.600  85.065  91.093  1.00  6.98              
ATOM   3071  HB1 ASN A 197     124.037  85.051  90.095  1.00  6.98              
ATOM   3072  HB2 ASN A 197     123.141  84.090  91.263  1.00  6.98              
ATOM   3073  CG  ASN A 197     124.709  85.256  92.115  1.00  6.98              
ATOM   3074  OD1 ASN A 197     125.673  85.981  91.913  1.00  6.98              
ATOM   3075  ND2 ASN A 197     124.625  84.601  93.251  1.00  6.98              
ATOM   3076 1HD2 ASN A 197     123.831  84.009  93.435  1.00  6.98              
ATOM   3077 2HD2 ASN A 197     125.404  84.673  93.879  1.00  6.98              
ATOM   3078  C   ASN A 197     122.956  87.540  90.675  1.00  6.98              
ATOM   3079  O   ASN A 197     124.142  87.813  90.452  1.00  6.98              
ATOM   3080  N   LEU A 198     121.976  88.424  90.471  1.00  7.09              
ATOM   3081  H   LEU A 198     121.013  88.130  90.621  1.00  7.09              
ATOM   3082  CA  LEU A 198     122.259  89.849  90.444  1.00  7.09              
ATOM   3083  HA  LEU A 198     123.006  90.020  89.667  1.00  7.09              
ATOM   3084  CB  LEU A 198     121.019  90.686  90.074  1.00  7.09              
ATOM   3085  HB1 LEU A 198     121.273  91.721  90.293  1.00  7.09              
ATOM   3086  HB2 LEU A 198     120.173  90.414  90.704  1.00  7.09              
ATOM   3087  CG  LEU A 198     120.611  90.635  88.583  1.00  7.09              
ATOM   3088  HG  LEU A 198     121.502  90.793  87.973  1.00  7.09              
ATOM   3089  CD1 LEU A 198     119.941  89.332  88.139  1.00  7.09              
ATOM   3090 1HD1 LEU A 198     119.670  89.402  87.087  1.00  7.09              
ATOM   3091 2HD1 LEU A 198     120.623  88.494  88.255  1.00  7.09              
ATOM   3092 3HD1 LEU A 198     119.038  89.161  88.723  1.00  7.09              
ATOM   3093  CD2 LEU A 198     119.632  91.775  88.294  1.00  7.09              
ATOM   3094 1HD2 LEU A 198     119.374  91.775  87.235  1.00  7.09              
ATOM   3095 2HD2 LEU A 198     118.725  91.652  88.886  1.00  7.09              
ATOM   3096 3HD2 LEU A 198     120.095  92.735  88.526  1.00  7.09              
ATOM   3097  C   LEU A 198     122.890  90.251  91.779  1.00  7.09              
ATOM   3098  O   LEU A 198     122.532  89.757  92.850  1.00  7.09              
ATOM   3099  N   ARG A 199     123.894  91.111  91.658  1.00  7.15              
ATOM   3100  H   ARG A 199     124.063  91.464  90.729  1.00  7.15              
ATOM   3101  CA  ARG A 199     124.885  91.430  92.695  1.00  7.15              
ATOM   3102  HA  ARG A 199     124.448  91.209  93.656  1.00  7.15              
ATOM   3103  CB  ARG A 199     126.120  90.527  92.482  1.00  7.15              
ATOM   3104  HB1 ARG A 199     125.789  89.488  92.534  1.00  7.15              
ATOM   3105  HB2 ARG A 199     126.829  90.690  93.295  1.00  7.15              
ATOM   3106  CG  ARG A 199     126.843  90.763  91.136  1.00  7.15              
ATOM   3107  HG1 ARG A 199     127.403  91.697  91.208  1.00  7.15              
ATOM   3108  HG2 ARG A 199     126.120  90.871  90.328  1.00  7.15              
ATOM   3109  CD  ARG A 199     127.817  89.636  90.747  1.00  7.15              
ATOM   3110  HD1 ARG A 199     128.468  89.416  91.595  1.00  7.15              
ATOM   3111  HD2 ARG A 199     128.439  90.001  89.929  1.00  7.15              
ATOM   3112  NE  ARG A 199     127.111  88.404  90.330  1.00  7.15              
ATOM   3113  HE  ARG A 199     126.279  88.142  90.853  1.00  7.15              
ATOM   3114  CZ  ARG A 199     127.391  87.581  89.333  1.00  7.15              
ATOM   3115  NH1 ARG A 199     128.384  87.755  88.502  1.00  7.15              
ATOM   3116 1HH1 ARG A 199     128.984  88.552  88.605  1.00  7.15              
ATOM   3117 2HH1 ARG A 199     128.545  87.061  87.790  1.00  7.15              
ATOM   3118  NH2 ARG A 199     126.635  86.542  89.157  1.00  7.15              
ATOM   3119 1HH2 ARG A 199     125.902  86.374  89.838  1.00  7.15              
ATOM   3120 2HH2 ARG A 199     126.758  85.920  88.372  1.00  7.15              
ATOM   3121  C   ARG A 199     125.215  92.909  92.749  1.00  7.15              
ATOM   3122  O   ARG A 199     125.878  93.356  93.668  1.00  7.15              
ATOM   3123  N   GLN A 200     124.673  93.653  91.790  1.00  7.10              
ATOM   3124  H   GLN A 200     124.121  93.187  91.088  1.00  7.10              
ATOM   3125  CA  GLN A 200     124.417  95.070  91.930  1.00  7.10              
ATOM   3126  HA  GLN A 200     124.409  95.301  92.997  1.00  7.10              
ATOM   3127  CB  GLN A 200     125.561  95.867  91.294  1.00  7.10              
ATOM   3128  HB1 GLN A 200     125.506  95.820  90.207  1.00  7.10              
ATOM   3129  HB2 GLN A 200     126.501  95.416  91.615  1.00  7.10              
ATOM   3130  CG  GLN A 200     125.529  97.325  91.772  1.00  7.10              
ATOM   3131  HG1 GLN A 200     125.325  97.368  92.843  1.00  7.10              
ATOM   3132  HG2 GLN A 200     124.729  97.840  91.248  1.00  7.10              
ATOM   3133  CD  GLN A 200     126.832  98.073  91.532  1.00  7.10              
ATOM   3134  OE1 GLN A 200     127.911  97.514  91.432  1.00  7.10              
ATOM   3135  NE2 GLN A 200     126.781  99.374  91.432  1.00  7.10              
ATOM   3136 1HE2 GLN A 200     125.887  99.857  91.541  1.00  7.10              
ATOM   3137 2HE2 GLN A 200     127.644  99.857  91.287  1.00  7.10              
ATOM   3138  C   GLN A 200     123.025  95.359  91.396  1.00  7.10              
ATOM   3139  O   GLN A 200     122.480  94.596  90.597  1.00  7.10              
ATOM   3140  N   ILE A 201     122.438  96.428  91.916  1.00  7.08              
ATOM   3141  H   ILE A 201     122.969  96.987  92.572  1.00  7.08              
ATOM   3142  CA  ILE A 201     121.052  96.845  91.672  1.00  7.08              
ATOM   3143  HA  ILE A 201     120.519  96.001  91.234  1.00  7.08              
ATOM   3144  CB  ILE A 201     120.402  97.133  93.047  1.00  7.08              
ATOM   3145  HB  ILE A 201     120.507  96.220  93.631  1.00  7.08              
ATOM   3146  CG2 ILE A 201     121.169  98.205  93.838  1.00  7.08              
ATOM   3147 1HG2 ILE A 201     120.736  98.275  94.831  1.00  7.08              
ATOM   3148 2HG2 ILE A 201     122.217  97.938  93.970  1.00  7.08              
ATOM   3149 3HG2 ILE A 201     121.100  99.167  93.331  1.00  7.08              
ATOM   3150  CG1 ILE A 201     118.890  97.432  93.044  1.00  7.08              
ATOM   3151 1HG1 ILE A 201     118.696  98.381  92.545  1.00  7.08              
ATOM   3152 2HG1 ILE A 201     118.562  97.524  94.079  1.00  7.08              
ATOM   3153  CD1 ILE A 201     118.033  96.338  92.394  1.00  7.08              
ATOM   3154  HD1 ILE A 201     116.979  96.592  92.511  1.00  7.08              
ATOM   3155  HD2 ILE A 201     118.257  96.261  91.331  1.00  7.08              
ATOM   3156  HD3 ILE A 201     118.222  95.382  92.882  1.00  7.08              
ATOM   3157  C   ILE A 201     120.984  97.964  90.615  1.00  7.08              
ATOM   3158  O   ILE A 201     119.917  98.502  90.345  1.00  7.08              
ATOM   3159  N   VAL A 202     122.136  98.251  89.990  1.00  7.15              
ATOM   3160  H   VAL A 202     122.957  97.799  90.354  1.00  7.15              
ATOM   3161  CA  VAL A 202     122.364  99.141  88.848  1.00  7.15              
ATOM   3162  HA  VAL A 202     122.259 100.154  89.237  1.00  7.15              
ATOM   3163  CB  VAL A 202     123.822  99.057  88.338  1.00  7.15              
ATOM   3164  HB  VAL A 202     124.462  99.339  89.175  1.00  7.15              
ATOM   3165  CG1 VAL A 202     124.277  97.657  87.902  1.00  7.15              
ATOM   3166 1HG1 VAL A 202     125.353  97.662  87.732  1.00  7.15              
ATOM   3167 2HG1 VAL A 202     124.047  96.928  88.675  1.00  7.15              
ATOM   3168 3HG1 VAL A 202     123.775  97.364  86.980  1.00  7.15              
ATOM   3169  CG2 VAL A 202     124.108 100.061  87.211  1.00  7.15              
ATOM   3170 1HG2 VAL A 202     125.173 100.062  86.983  1.00  7.15              
ATOM   3171 2HG2 VAL A 202     123.556  99.791  86.311  1.00  7.15              
ATOM   3172 3HG2 VAL A 202     123.815 101.062  87.528  1.00  7.15              
ATOM   3173  C   VAL A 202     121.310  99.016  87.736  1.00  7.15              
ATOM   3174  O   VAL A 202     121.412  98.201  86.821  1.00  7.15              
ATOM   3175  N   ASN A 203     120.284  99.859  87.812  1.00  7.30              
ATOM   3176  H   ASN A 203     120.225 100.456  88.631  1.00  7.30              
ATOM   3177  CA  ASN A 203     119.205  99.960  86.829  1.00  7.30              
ATOM   3178  HA  ASN A 203     118.918  98.966  86.481  1.00  7.30              
ATOM   3179  CB  ASN A 203     118.036 100.596  87.605  1.00  7.30              
ATOM   3180  HB1 ASN A 203     118.396 101.502  88.092  1.00  7.30              
ATOM   3181  HB2 ASN A 203     117.702  99.907  88.380  1.00  7.30              
ATOM   3182  CG  ASN A 203     116.842 100.970  86.755  1.00  7.30              
ATOM   3183  OD1 ASN A 203     116.442 100.274  85.842  1.00  7.30              
ATOM   3184  ND2 ASN A 203     116.232 102.099  87.031  1.00  7.30              
ATOM   3185 1HD2 ASN A 203     116.638 102.725  87.709  1.00  7.30              
ATOM   3186 2HD2 ASN A 203     115.449 102.340  86.451  1.00  7.30              
ATOM   3187  C   ASN A 203     119.611 100.832  85.624  1.00  7.30              
ATOM   3188  O   ASN A 203     120.093 101.958  85.780  1.00  7.30              
ATOM   3189  N   VAL A 204     119.423 100.313  84.406  1.00  7.58              
ATOM   3190  H   VAL A 204     118.878  99.467  84.331  1.00  7.58              
ATOM   3191  CA  VAL A 204     120.275 100.669  83.260  1.00  7.58              
ATOM   3192  HA  VAL A 204     121.043 101.339  83.645  1.00  7.58              
ATOM   3193  CB  VAL A 204     121.062  99.413  82.806  1.00  7.58              
ATOM   3194  HB  VAL A 204     121.386  98.906  83.716  1.00  7.58              
ATOM   3195  CG1 VAL A 204     120.224  98.408  82.021  1.00  7.58              
ATOM   3196 1HG1 VAL A 204     119.330  98.143  82.584  1.00  7.58              
ATOM   3197 2HG1 VAL A 204     119.927  98.828  81.067  1.00  7.58              
ATOM   3198 3HG1 VAL A 204     120.810  97.509  81.834  1.00  7.58              
ATOM   3199  CG2 VAL A 204     122.354  99.718  82.032  1.00  7.58              
ATOM   3200 1HG2 VAL A 204     122.936 100.472  82.562  1.00  7.58              
ATOM   3201 2HG2 VAL A 204     122.952  98.807  81.975  1.00  7.58              
ATOM   3202 3HG2 VAL A 204     122.146 100.044  81.016  1.00  7.58              
ATOM   3203  C   VAL A 204     119.553 101.509  82.159  1.00  7.58              
ATOM   3204  O   VAL A 204     118.353 101.851  82.181  1.00  7.58              
ATOM   3205  N   ARG A 205     120.402 101.950  81.225  1.00  7.76              
ATOM   3206  H   ARG A 205     121.351 101.627  81.334  1.00  7.76              
ATOM   3207  CA  ARG A 205     120.131 102.800  80.063  1.00  7.76              
ATOM   3208  HA  ARG A 205     119.751 103.760  80.417  1.00  7.76              
ATOM   3209  CB  ARG A 205     121.495 103.019  79.367  1.00  7.76              
ATOM   3210  HB1 ARG A 205     122.058 102.087  79.440  1.00  7.76              
ATOM   3211  HB2 ARG A 205     122.057 103.756  79.943  1.00  7.76              
ATOM   3212  CG  ARG A 205     121.502 103.455  77.890  1.00  7.76              
ATOM   3213  HG1 ARG A 205     121.287 104.521  77.816  1.00  7.76              
ATOM   3214  HG2 ARG A 205     120.753 102.906  77.321  1.00  7.76              
ATOM   3215  CD  ARG A 205     122.889 103.145  77.298  1.00  7.76              
ATOM   3216  HD1 ARG A 205     123.166 102.120  77.556  1.00  7.76              
ATOM   3217  HD2 ARG A 205     123.625 103.811  77.754  1.00  7.76              
ATOM   3218  NE  ARG A 205     122.921 103.312  75.832  1.00  7.76              
ATOM   3219  HE  ARG A 205     122.663 104.216  75.481  1.00  7.76              
ATOM   3220  CZ  ARG A 205     123.288 102.406  74.938  1.00  7.76              
ATOM   3221  NH1 ARG A 205     123.624 101.182  75.229  1.00  7.76              
ATOM   3222 1HH1 ARG A 205     123.545 100.803  76.176  1.00  7.76              
ATOM   3223 2HH1 ARG A 205     123.994 100.533  74.561  1.00  7.76              
ATOM   3224  NH2 ARG A 205     123.346 102.745  73.679  1.00  7.76              
ATOM   3225 1HH2 ARG A 205     123.178 103.691  73.385  1.00  7.76              
ATOM   3226 2HH2 ARG A 205     123.581 102.040  73.007  1.00  7.76              
ATOM   3227  C   ARG A 205     119.007 102.204  79.184  1.00  7.76              
ATOM   3228  O   ARG A 205     117.952 102.832  79.067  1.00  7.76              
ATOM   3229  N   PRO A 206     119.129 100.991  78.613  1.00  7.81              
ATOM   3230  CD  PRO A 206     120.328 100.194  78.379  1.00  7.81              
ATOM   3231  HD1 PRO A 206     120.676  99.755  79.309  1.00  7.81              
ATOM   3232  HD2 PRO A 206     121.126 100.768  77.916  1.00  7.81              
ATOM   3233  CG  PRO A 206     119.909  99.091  77.416  1.00  7.81              
ATOM   3234  HG1 PRO A 206     120.499  98.185  77.562  1.00  7.81              
ATOM   3235  HG2 PRO A 206     120.011  99.450  76.393  1.00  7.81              
ATOM   3236  CB  PRO A 206     118.436  98.871  77.751  1.00  7.81              
ATOM   3237  HB1 PRO A 206     118.373  98.091  78.514  1.00  7.81              
ATOM   3238  HB2 PRO A 206     117.865  98.567  76.879  1.00  7.81              
ATOM   3239  CA  PRO A 206     117.933 100.214  78.307  1.00  7.81              
ATOM   3240  HA  PRO A 206     117.329 100.732  77.561  1.00  7.81              
ATOM   3241  C   PRO A 206     117.125  99.931  79.570  1.00  7.81              
ATOM   3242  O   PRO A 206     117.697  99.745  80.626  1.00  7.81              
ATOM   3243  N   VAL A 207     115.807  99.836  79.448  1.00  7.53              
ATOM   3244  H   VAL A 207     115.444  99.888  78.510  1.00  7.53              
ATOM   3245  CA  VAL A 207     114.826  99.962  80.543  1.00  7.53              
ATOM   3246  HA  VAL A 207     113.903  99.656  80.052  1.00  7.53              
ATOM   3247  CB  VAL A 207     114.894  98.960  81.725  1.00  7.53              
ATOM   3248  HB  VAL A 207     113.859  98.821  82.040  1.00  7.53              
ATOM   3249  CG1 VAL A 207     115.396  97.567  81.329  1.00  7.53              
ATOM   3250 1HG1 VAL A 207     115.184  96.859  82.129  1.00  7.53              
ATOM   3251 2HG1 VAL A 207     114.883  97.246  80.427  1.00  7.53              
ATOM   3252 3HG1 VAL A 207     116.471  97.578  81.148  1.00  7.53              
ATOM   3253  CG2 VAL A 207     115.628  99.436  82.982  1.00  7.53              
ATOM   3254 1HG2 VAL A 207     116.689  99.578  82.799  1.00  7.53              
ATOM   3255 2HG2 VAL A 207     115.204 100.373  83.339  1.00  7.53              
ATOM   3256 3HG2 VAL A 207     115.511  98.694  83.772  1.00  7.53              
ATOM   3257  C   VAL A 207     114.520 101.406  80.943  1.00  7.53              
ATOM   3258  O   VAL A 207     113.355 101.664  81.265  1.00  7.53              
ATOM   3259  N   LEU A 208     115.413 102.393  80.726  1.00  7.30              
ATOM   3260  H   LEU A 208     116.394 102.191  80.554  1.00  7.30              
ATOM   3261  CA  LEU A 208     114.892 103.769  80.530  1.00  7.30              
ATOM   3262  HA  LEU A 208     114.361 104.035  81.445  1.00  7.30              
ATOM   3263  CB  LEU A 208     116.078 104.749  80.404  1.00  7.30              
ATOM   3264  HB1 LEU A 208     116.421 104.779  79.370  1.00  7.30              
ATOM   3265  HB2 LEU A 208     116.892 104.356  81.016  1.00  7.30              
ATOM   3266  CG  LEU A 208     115.818 106.189  80.882  1.00  7.30              
ATOM   3267  HG  LEU A 208     115.338 106.167  81.860  1.00  7.30              
ATOM   3268  CD1 LEU A 208     117.159 106.916  81.019  1.00  7.30              
ATOM   3269 1HD1 LEU A 208     116.992 107.946  81.336  1.00  7.30              
ATOM   3270 2HD1 LEU A 208     117.772 106.417  81.771  1.00  7.30              
ATOM   3271 3HD1 LEU A 208     117.687 106.912  80.065  1.00  7.30              
ATOM   3272  CD2 LEU A 208     114.950 106.997  79.915  1.00  7.30              
ATOM   3273 1HD2 LEU A 208     114.864 108.023  80.274  1.00  7.30              
ATOM   3274 2HD2 LEU A 208     115.396 107.002  78.921  1.00  7.30              
ATOM   3275 3HD2 LEU A 208     113.950 106.576  79.862  1.00  7.30              
ATOM   3276  C   LEU A 208     113.876 103.864  79.387  1.00  7.30              
ATOM   3277  O   LEU A 208     112.751 104.320  79.598  1.00  7.30              
ATOM   3278  N   LEU A 209     114.215 103.291  78.227  1.00  7.16              
ATOM   3279  H   LEU A 209     115.163 102.954  78.144  1.00  7.16              
ATOM   3280  CA  LEU A 209     113.290 103.084  77.099  1.00  7.16              
ATOM   3281  HA  LEU A 209     112.661 103.972  77.046  1.00  7.16              
ATOM   3282  CB  LEU A 209     114.114 102.984  75.795  1.00  7.16              
ATOM   3283  HB1 LEU A 209     114.394 101.941  75.637  1.00  7.16              
ATOM   3284  HB2 LEU A 209     115.035 103.562  75.895  1.00  7.16              
ATOM   3285  CG  LEU A 209     113.357 103.511  74.558  1.00  7.16              
ATOM   3286  HG  LEU A 209     112.351 103.094  74.526  1.00  7.16              
ATOM   3287  CD1 LEU A 209     113.258 105.042  74.558  1.00  7.16              
ATOM   3288 1HD1 LEU A 209     112.736 105.376  73.660  1.00  7.16              
ATOM   3289 2HD1 LEU A 209     112.702 105.394  75.426  1.00  7.16              
ATOM   3290 3HD1 LEU A 209     114.255 105.481  74.571  1.00  7.16              
ATOM   3291  CD2 LEU A 209     114.092 103.095  73.283  1.00  7.16              
ATOM   3292 1HD2 LEU A 209     113.567 103.483  72.411  1.00  7.16              
ATOM   3293 2HD2 LEU A 209     115.110 103.483  73.292  1.00  7.16              
ATOM   3294 3HD2 LEU A 209     114.112 102.007  73.216  1.00  7.16              
ATOM   3295  C   LEU A 209     112.331 101.901  77.316  1.00  7.16              
ATOM   3296  O   LEU A 209     111.906 101.275  76.350  1.00  7.16              
ATOM   3297  N   SER A 210     111.965 101.600  78.570  1.00  7.10              
ATOM   3298  H   SER A 210     112.350 102.155  79.325  1.00  7.10              
ATOM   3299  CA  SER A 210     110.734 100.861  78.857  1.00  7.10              
ATOM   3300  HA  SER A 210     110.298 100.564  77.903  1.00  7.10              
ATOM   3301  CB  SER A 210     110.927  99.541  79.591  1.00  7.10              
ATOM   3302  HB1 SER A 210     111.020  99.698  80.667  1.00  7.10              
ATOM   3303  HB2 SER A 210     111.816  99.041  79.212  1.00  7.10              
ATOM   3304  OG  SER A 210     109.768  98.782  79.276  1.00  7.10              
ATOM   3305  HG  SER A 210     109.737  97.968  79.797  1.00  7.10              
ATOM   3306  C   SER A 210     109.705 101.748  79.550  1.00  7.10              
ATOM   3307  O   SER A 210     109.758 101.923  80.772  1.00  7.10              
ATOM   3308  N   PRO A 211     108.795 102.376  78.779  1.00  7.13              
ATOM   3309  CD  PRO A 211     108.802 102.527  77.330  1.00  7.13              
ATOM   3310  HD1 PRO A 211     108.237 101.712  76.873  1.00  7.13              
ATOM   3311  HD2 PRO A 211     109.808 102.564  76.920  1.00  7.13              
ATOM   3312  CG  PRO A 211     108.108 103.858  77.069  1.00  7.13              
ATOM   3313  HG1 PRO A 211     107.643 103.887  76.083  1.00  7.13              
ATOM   3314  HG2 PRO A 211     108.830 104.670  77.178  1.00  7.13              
ATOM   3315  CB  PRO A 211     107.076 103.938  78.191  1.00  7.13              
ATOM   3316  HB1 PRO A 211     106.138 103.501  77.842  1.00  7.13              
ATOM   3317  HB2 PRO A 211     106.907 104.971  78.497  1.00  7.13              
ATOM   3318  CA  PRO A 211     107.674 103.108  79.341  1.00  7.13              
ATOM   3319  HA  PRO A 211     108.033 103.786  80.116  1.00  7.13              
ATOM   3320  C   PRO A 211     106.602 102.211  79.943  1.00  7.13              
ATOM   3321  O   PRO A 211     106.088 102.496  81.014  1.00  7.13              
ATOM   3322  N   SER A 212     106.293 101.132  79.225  1.00  7.09              
ATOM   3323  H   SER A 212     106.809 100.969  78.376  1.00  7.09              
ATOM   3324  CA  SER A 212     105.244 100.168  79.547  1.00  7.09              
ATOM   3325  HA  SER A 212     104.327 100.701  79.803  1.00  7.09              
ATOM   3326  CB  SER A 212     105.019  99.309  78.287  1.00  7.09              
ATOM   3327  HB1 SER A 212     105.768  98.514  78.251  1.00  7.09              
ATOM   3328  HB2 SER A 212     105.145  99.934  77.403  1.00  7.09              
ATOM   3329  OG  SER A 212     103.728  98.743  78.216  1.00  7.09              
ATOM   3330  HG  SER A 212     103.557  98.315  79.065  1.00  7.09              
ATOM   3331  C   SER A 212     105.621  99.258  80.708  1.00  7.09              
ATOM   3332  O   SER A 212     104.748  98.527  81.147  1.00  7.09              
ATOM   3333  N   LEU A 213     106.886  99.243  81.157  1.00  7.12              
ATOM   3334  H   LEU A 213     107.544  99.882  80.749  1.00  7.12              
ATOM   3335  CA  LEU A 213     107.320  98.460  82.312  1.00  7.12              
ATOM   3336  HA  LEU A 213     107.008  97.430  82.160  1.00  7.12              
ATOM   3337  CB  LEU A 213     108.853  98.478  82.473  1.00  7.12              
ATOM   3338  HB1 LEU A 213     109.180  99.506  82.632  1.00  7.12              
ATOM   3339  HB2 LEU A 213     109.295  98.103  81.559  1.00  7.12              
ATOM   3340  CG  LEU A 213     109.373  97.591  83.623  1.00  7.12              
ATOM   3341  HG  LEU A 213     108.898  97.867  84.564  1.00  7.12              
ATOM   3342  CD1 LEU A 213     109.126  96.111  83.337  1.00  7.12              
ATOM   3343 1HD1 LEU A 213     109.607  95.509  84.105  1.00  7.12              
ATOM   3344 2HD1 LEU A 213     108.058  95.899  83.375  1.00  7.12              
ATOM   3345 3HD1 LEU A 213     109.510  95.832  82.359  1.00  7.12              
ATOM   3346  CD2 LEU A 213     110.889  97.757  83.776  1.00  7.12              
ATOM   3347 1HD2 LEU A 213     111.234  97.138  84.604  1.00  7.12              
ATOM   3348 2HD2 LEU A 213     111.394  97.448  82.861  1.00  7.12              
ATOM   3349 3HD2 LEU A 213     111.122  98.798  83.998  1.00  7.12              
ATOM   3350  C   LEU A 213     106.636  98.985  83.578  1.00  7.12              
ATOM   3351  O   LEU A 213     106.908 100.104  84.012  1.00  7.12              
ATOM   3352  N   GLU A 214     105.808  98.138  84.173  1.00  7.10              
ATOM   3353  H   GLU A 214     105.656  97.242  83.731  1.00  7.10              
ATOM   3354  CA  GLU A 214     104.935  98.441  85.297  1.00  7.10              
ATOM   3355  HA  GLU A 214     105.058  99.485  85.566  1.00  7.10              
ATOM   3356  CB  GLU A 214     103.474  98.235  84.879  1.00  7.10              
ATOM   3357  HB1 GLU A 214     102.860  98.051  85.753  1.00  7.10              
ATOM   3358  HB2 GLU A 214     103.416  97.323  84.297  1.00  7.10              
ATOM   3359  CG  GLU A 214     102.872  99.415  84.095  1.00  7.10              
ATOM   3360  HG1 GLU A 214     101.997  99.053  83.550  1.00  7.10              
ATOM   3361  HG2 GLU A 214     103.592  99.784  83.362  1.00  7.10              
ATOM   3362  CD  GLU A 214     102.426 100.545  85.036  1.00  7.10              
ATOM   3363  OE1 GLU A 214     101.539 100.271  85.886  1.00  7.10              
ATOM   3364  OE2 GLU A 214     102.985 101.663  84.966  1.00  7.10              
ATOM   3365  C   GLU A 214     105.248  97.612  86.552  1.00  7.10              
ATOM   3366  O   GLU A 214     105.014  98.055  87.683  1.00  7.10              
ATOM   3367  N   GLU A 215     105.821  96.427  86.368  1.00  6.69              
ATOM   3368  H   GLU A 215     105.972  96.112  85.417  1.00  6.69              
ATOM   3369  CA  GLU A 215     106.190  95.494  87.445  1.00  6.69              
ATOM   3370  HA  GLU A 215     106.394  96.014  88.377  1.00  6.69              
ATOM   3371  CB  GLU A 215     105.012  94.478  87.607  1.00  6.69              
ATOM   3372  HB1 GLU A 215     105.447  93.484  87.710  1.00  6.69              
ATOM   3373  HB2 GLU A 215     104.455  94.454  86.671  1.00  6.69              
ATOM   3374  CG  GLU A 215     103.959  94.572  88.738  1.00  6.69              
ATOM   3375  HG1 GLU A 215     104.438  94.491  89.708  1.00  6.69              
ATOM   3376  HG2 GLU A 215     103.332  93.681  88.656  1.00  6.69              
ATOM   3377  CD  GLU A 215     103.016  95.786  88.723  1.00  6.69              
ATOM   3378  OE1 GLU A 215     102.751  96.386  89.801  1.00  6.69              
ATOM   3379  OE2 GLU A 215     102.465  96.133  87.660  1.00  6.69              
ATOM   3380  C   GLU A 215     107.482  94.715  87.041  1.00  6.69              
ATOM   3381  O   GLU A 215     107.928  94.826  85.902  1.00  6.69              
ATOM   3382  N   LEU A 216     108.103  93.945  87.950  1.00  6.69              
ATOM   3383  H   LEU A 216     107.582  93.826  88.815  1.00  6.69              
ATOM   3384  CA  LEU A 216     109.562  93.852  88.143  1.00  6.69              
ATOM   3385  HA  LEU A 216     110.034  93.259  87.379  1.00  6.69              
ATOM   3386  CB  LEU A 216     110.191  95.261  88.010  1.00  6.69              
ATOM   3387  HB1 LEU A 216     109.734  95.896  88.761  1.00  6.69              
ATOM   3388  HB2 LEU A 216     109.950  95.685  87.037  1.00  6.69              
ATOM   3389  CG  LEU A 216     111.717  95.348  88.173  1.00  6.69              
ATOM   3390  HG  LEU A 216     112.026  94.939  89.131  1.00  6.69              
ATOM   3391  CD1 LEU A 216     112.461  94.622  87.052  1.00  6.69              
ATOM   3392 1HD1 LEU A 216     113.525  94.847  87.100  1.00  6.69              
ATOM   3393 2HD1 LEU A 216     112.322  93.547  87.155  1.00  6.69              
ATOM   3394 3HD1 LEU A 216     112.078  94.949  86.086  1.00  6.69              
ATOM   3395  CD2 LEU A 216     112.136  96.817  88.131  1.00  6.69              
ATOM   3396 1HD2 LEU A 216     113.195  96.911  88.369  1.00  6.69              
ATOM   3397 2HD2 LEU A 216     111.947  97.228  87.139  1.00  6.69              
ATOM   3398 3HD2 LEU A 216     111.542  97.372  88.852  1.00  6.69              
ATOM   3399  C   LEU A 216     109.861  93.243  89.532  1.00  6.69              
ATOM   3400  O   LEU A 216     110.128  93.920  90.549  1.00  6.69              
ATOM   3401  N   LEU A 217     109.798  91.909  89.547  1.00  6.74              
ATOM   3402  H   LEU A 217     109.525  91.444  88.692  1.00  6.74              
ATOM   3403  CA  LEU A 217     110.166  91.130  90.749  1.00  6.74              
ATOM   3404  HA  LEU A 217     109.950  91.723  91.632  1.00  6.74              
ATOM   3405  CB  LEU A 217     109.327  89.838  90.810  1.00  6.74              
ATOM   3406  HB1 LEU A 217     109.537  89.340  91.758  1.00  6.74              
ATOM   3407  HB2 LEU A 217     109.646  89.174  90.006  1.00  6.74              
ATOM   3408  CG  LEU A 217     107.803  90.051  90.683  1.00  6.74              
ATOM   3409  HG  LEU A 217     107.575  90.423  89.684  1.00  6.74              
ATOM   3410  CD1 LEU A 217     107.071  88.723  90.863  1.00  6.74              
ATOM   3411 1HD1 LEU A 217     106.003  88.877  90.714  1.00  6.74              
ATOM   3412 2HD1 LEU A 217     107.431  88.009  90.130  1.00  6.74              
ATOM   3413 3HD1 LEU A 217     107.248  88.334  91.866  1.00  6.74              
ATOM   3414  CD2 LEU A 217     107.234  91.027  91.710  1.00  6.74              
ATOM   3415 1HD2 LEU A 217     106.152  91.093  91.600  1.00  6.74              
ATOM   3416 2HD2 LEU A 217     107.474  90.710  92.724  1.00  6.74              
ATOM   3417 3HD2 LEU A 217     107.629  92.028  91.530  1.00  6.74              
ATOM   3418  C   LEU A 217     111.664  90.826  90.738  1.00  6.74              
ATOM   3419  O   LEU A 217     112.219  90.509  89.685  1.00  6.74              
ATOM   3420  N   ILE A 218     112.310  90.945  91.903  1.00  7.27              
ATOM   3421  H   ILE A 218     111.754  91.199  92.711  1.00  7.27              
ATOM   3422  CA  ILE A 218     113.773  91.042  92.067  1.00  7.27              
ATOM   3423  HA  ILE A 218     114.225  90.645  91.159  1.00  7.27              
ATOM   3424  CB  ILE A 218     114.170  92.549  92.133  1.00  7.27              
ATOM   3425  HB  ILE A 218     113.577  93.011  92.909  1.00  7.27              
ATOM   3426  CG2 ILE A 218     115.650  92.806  92.444  1.00  7.27              
ATOM   3427 1HG2 ILE A 218     115.931  93.833  92.208  1.00  7.27              
ATOM   3428 2HG2 ILE A 218     115.827  92.660  93.504  1.00  7.27              
ATOM   3429 3HG2 ILE A 218     116.256  92.113  91.865  1.00  7.27              
ATOM   3430  CG1 ILE A 218     113.834  93.351  90.852  1.00  7.27              
ATOM   3431 1HG1 ILE A 218     114.014  94.409  91.047  1.00  7.27              
ATOM   3432 2HG1 ILE A 218     112.774  93.258  90.629  1.00  7.27              
ATOM   3433  CD1 ILE A 218     114.637  92.958  89.607  1.00  7.27              
ATOM   3434  HD1 ILE A 218     114.353  93.602  88.781  1.00  7.27              
ATOM   3435  HD2 ILE A 218     115.707  93.078  89.775  1.00  7.27              
ATOM   3436  HD3 ILE A 218     114.423  91.930  89.337  1.00  7.27              
ATOM   3437  C   ILE A 218     114.277  90.090  93.160  1.00  7.27              
ATOM   3438  O   ILE A 218     115.174  90.393  93.946  1.00  7.27              
ATOM   3439  N   GLY A 219     113.672  88.905  93.244  1.00  7.20              
ATOM   3440  H   GLY A 219     113.105  88.604  92.462  1.00  7.20              
ATOM   3441  CA  GLY A 219     113.715  88.107  94.484  1.00  7.20              
ATOM   3442  HA1 GLY A 219     112.780  87.559  94.593  1.00  7.20              
ATOM   3443  HA2 GLY A 219     113.796  88.766  95.311  1.00  7.20              
ATOM   3444  C   GLY A 219     114.838  87.114  94.493  1.00  7.20              
ATOM   3445  O   GLY A 219     115.200  86.646  93.424  1.00  7.20              
ATOM   3446  N   SER A 220     115.374  86.773  95.665  1.00  7.22              
ATOM   3447  H   SER A 220     114.963  87.146  96.509  1.00  7.22              
ATOM   3448  CA  SER A 220     116.516  85.852  95.767  1.00  7.22              
ATOM   3449  HA  SER A 220     116.907  85.956  96.761  1.00  7.22              
ATOM   3450  CB  SER A 220     115.975  84.431  95.622  1.00  7.22              
ATOM   3451  HB1 SER A 220     115.549  84.310  94.628  1.00  7.22              
ATOM   3452  HB2 SER A 220     115.176  84.269  96.347  1.00  7.22              
ATOM   3453  OG  SER A 220     116.973  83.460  95.817  1.00  7.22              
ATOM   3454  HG  SER A 220     116.539  82.623  95.552  1.00  7.22              
ATOM   3455  C   SER A 220     117.637  86.188  94.757  1.00  7.22              
ATOM   3456  O   SER A 220     117.780  85.581  93.701  1.00  7.22              
ATOM   3457  N   ASN A 221     118.362  87.270  95.049  1.00  7.23              
ATOM   3458  H   ASN A 221     118.145  87.728  95.922  1.00  7.23              
ATOM   3459  CA  ASN A 221     119.422  87.888  94.243  1.00  7.23              
ATOM   3460  HA  ASN A 221     120.045  87.144  93.742  1.00  7.23              
ATOM   3461  CB  ASN A 221     118.789  88.869  93.234  1.00  7.23              
ATOM   3462  HB1 ASN A 221     119.539  89.608  92.955  1.00  7.23              
ATOM   3463  HB2 ASN A 221     117.965  89.406  93.704  1.00  7.23              
ATOM   3464  CG  ASN A 221     118.302  88.262  91.941  1.00  7.23              
ATOM   3465  OD1 ASN A 221     119.076  88.076  91.017  1.00  7.23              
ATOM   3466  ND2 ASN A 221     117.027  88.018  91.802  1.00  7.23              
ATOM   3467 1HD2 ASN A 221     116.427  87.969  92.613  1.00  7.23              
ATOM   3468 2HD2 ASN A 221     116.697  87.642  90.936  1.00  7.23              
ATOM   3469  C   ASN A 221     120.236  88.738  95.221  1.00  7.23              
ATOM   3470  O   ASN A 221     119.691  89.634  95.875  1.00  7.23              
ATOM   3471  N   LYS A 222     121.515  88.429  95.407  1.00  7.17              
ATOM   3472  H   LYS A 222     121.930  87.723  94.818  1.00  7.17              
ATOM   3473  CA  LYS A 222     122.341  89.082  96.424  1.00  7.17              
ATOM   3474  HA  LYS A 222     121.719  89.349  97.271  1.00  7.17              
ATOM   3475  CB  LYS A 222     123.424  88.118  96.948  1.00  7.17              
ATOM   3476  HB1 LYS A 222     122.922  87.241  97.350  1.00  7.17              
ATOM   3477  HB2 LYS A 222     123.909  88.611  97.790  1.00  7.17              
ATOM   3478  CG  LYS A 222     124.478  87.649  95.912  1.00  7.17              
ATOM   3479  HG1 LYS A 222     124.496  88.302  95.042  1.00  7.17              
ATOM   3480  HG2 LYS A 222     124.174  86.669  95.541  1.00  7.17              
ATOM   3481  CD  LYS A 222     125.914  87.534  96.467  1.00  7.17              
ATOM   3482  HD1 LYS A 222     126.582  87.268  95.645  1.00  7.17              
ATOM   3483  HD2 LYS A 222     125.923  86.703  97.176  1.00  7.17              
ATOM   3484  CE  LYS A 222     126.480  88.773  97.195  1.00  7.17              
ATOM   3485  HE1 LYS A 222     127.451  88.513  97.622  1.00  7.17              
ATOM   3486  HE2 LYS A 222     125.815  89.028  98.024  1.00  7.17              
ATOM   3487  NZ  LYS A 222     126.633  89.978  96.345  1.00  7.17              
ATOM   3488  HZ1 LYS A 222     126.781  90.811  96.928  1.00  7.17              
ATOM   3489  HZ2 LYS A 222     127.370  89.929  95.665  1.00  7.17              
ATOM   3490  HZ3 LYS A 222     125.753  90.230  95.902  1.00  7.17              
ATOM   3491  C   LYS A 222     122.913  90.432  96.008  1.00  7.17              
ATOM   3492  O   LYS A 222     124.102  90.558  95.757  1.00  7.17              
ATOM   3493  N   PHE A 223     122.099  91.473  96.018  1.00  7.22              
ATOM   3494  H   PHE A 223     121.115  91.302  96.174  1.00  7.22              
ATOM   3495  CA  PHE A 223     122.600  92.836  96.245  1.00  7.22              
ATOM   3496  HA  PHE A 223     123.321  93.096  95.470  1.00  7.22              
ATOM   3497  CB  PHE A 223     121.398  93.779  96.165  1.00  7.22              
ATOM   3498  HB1 PHE A 223     121.742  94.810  96.075  1.00  7.22              
ATOM   3499  HB2 PHE A 223     120.840  93.670  97.093  1.00  7.22              
ATOM   3500  CG  PHE A 223     120.480  93.440  95.009  1.00  7.22              
ATOM   3501  CD1 PHE A 223     119.267  92.766  95.243  1.00  7.22              
ATOM   3502  HD1 PHE A 223     118.939  92.566  96.252  1.00  7.22              
ATOM   3503  CE1 PHE A 223     118.524  92.262  94.162  1.00  7.22              
ATOM   3504  HE1 PHE A 223     117.619  91.701  94.346  1.00  7.22              
ATOM   3505  CZ  PHE A 223     118.982  92.457  92.847  1.00  7.22              
ATOM   3506  HZ  PHE A 223     118.434  92.054  92.010  1.00  7.22              
ATOM   3507  CE2 PHE A 223     120.172  93.160  92.614  1.00  7.22              
ATOM   3508  HE2 PHE A 223     120.515  93.327  91.606  1.00  7.22              
ATOM   3509  CD2 PHE A 223     120.934  93.627  93.695  1.00  7.22              
ATOM   3510  HD2 PHE A 223     121.883  94.107  93.520  1.00  7.22              
ATOM   3511  C   PHE A 223     123.314  92.918  97.610  1.00  7.22              
ATOM   3512  O   PHE A 223     123.343  91.951  98.375  1.00  7.22              
ATOM   3513  N   ASP A 224     123.886  94.069  97.945  1.00  7.28              
ATOM   3514  H   ASP A 224     123.822  94.856  97.321  1.00  7.28              
ATOM   3515  CA  ASP A 224     124.582  94.239  99.223  1.00  7.28              
ATOM   3516  HA  ASP A 224     124.088  93.639  99.990  1.00  7.28              
ATOM   3517  CB  ASP A 224     126.068  93.777  99.105  1.00  7.28              
ATOM   3518  HB1 ASP A 224     126.446  93.604 100.114  1.00  7.28              
ATOM   3519  HB2 ASP A 224     126.660  94.591  98.685  1.00  7.28              
ATOM   3520  CG  ASP A 224     126.372  92.534  98.242  1.00  7.28              
ATOM   3521  OD1 ASP A 224     126.395  92.634  97.001  1.00  7.28              
ATOM   3522  OD2 ASP A 224     126.713  91.450  98.781  1.00  7.28              
ATOM   3523  C   ASP A 224     124.554  95.688  99.668  1.00  7.28              
ATOM   3524  O   ASP A 224     124.072  95.961 100.754  1.00  7.28              
ATOM   3525  N   VAL A 225     124.957  96.600  98.780  1.00  7.27              
ATOM   3526  H   VAL A 225     125.333  96.258  97.907  1.00  7.27              
ATOM   3527  CA  VAL A 225     124.796  98.056  98.882  1.00  7.27              
ATOM   3528  HA  VAL A 225     124.371  98.320  99.847  1.00  7.27              
ATOM   3529  CB  VAL A 225     126.156  98.769  98.705  1.00  7.27              
ATOM   3530  HB  VAL A 225     126.575  98.488  97.737  1.00  7.27              
ATOM   3531  CG1 VAL A 225     126.020 100.297  98.739  1.00  7.27              
ATOM   3532 1HG1 VAL A 225     127.008 100.757  98.740  1.00  7.27              
ATOM   3533 2HG1 VAL A 225     125.485 100.652  97.860  1.00  7.27              
ATOM   3534 3HG1 VAL A 225     125.489 100.602  99.641  1.00  7.27              
ATOM   3535  CG2 VAL A 225     127.162  98.358  99.789  1.00  7.27              
ATOM   3536 1HG2 VAL A 225     128.123  98.835  99.601  1.00  7.27              
ATOM   3537 2HG2 VAL A 225     126.801  98.666 100.770  1.00  7.27              
ATOM   3538 3HG2 VAL A 225     127.309  97.279  99.788  1.00  7.27              
ATOM   3539  C   VAL A 225     123.823  98.453  97.773  1.00  7.27              
ATOM   3540  O   VAL A 225     123.822  97.895  96.672  1.00  7.27              
ATOM   3541  N   PHE A 226     123.015  99.465  98.064  1.00  7.17              
ATOM   3542  H   PHE A 226     123.100  99.866  98.984  1.00  7.17              
ATOM   3543  CA  PHE A 226     122.243 100.219  97.087  1.00  7.17              
ATOM   3544  HA  PHE A 226     122.528  99.909  96.079  1.00  7.17              
ATOM   3545  CB  PHE A 226     120.735  99.973  97.261  1.00  7.17              
ATOM   3546  HB1 PHE A 226     120.399 100.510  98.138  1.00  7.17              
ATOM   3547  HB2 PHE A 226     120.600  98.915  97.463  1.00  7.17              
ATOM   3548  CG  PHE A 226     119.776 100.293  96.121  1.00  7.17              
ATOM   3549  CD1 PHE A 226     120.103 101.130  95.036  1.00  7.17              
ATOM   3550  HD1 PHE A 226     121.053 101.633  94.987  1.00  7.17              
ATOM   3551  CE1 PHE A 226     119.195 101.287  93.972  1.00  7.17              
ATOM   3552  HE1 PHE A 226     119.468 101.873  93.106  1.00  7.17              
ATOM   3553  CZ  PHE A 226     117.934 100.671  94.010  1.00  7.17              
ATOM   3554  HZ  PHE A 226     117.247 100.803  93.185  1.00  7.17              
ATOM   3555  CE2 PHE A 226     117.583  99.875  95.111  1.00  7.17              
ATOM   3556  HE2 PHE A 226     116.615  99.394  95.147  1.00  7.17              
ATOM   3557  CD2 PHE A 226     118.513  99.674  96.145  1.00  7.17              
ATOM   3558  HD2 PHE A 226     118.251  99.061  96.987  1.00  7.17              
ATOM   3559  C   PHE A 226     122.642 101.671  97.295  1.00  7.17              
ATOM   3560  O   PHE A 226     122.473 102.189  98.400  1.00  7.17              
ATOM   3561  N   ASN A 227     123.243 102.276  96.273  1.00  7.33              
ATOM   3562  H   ASN A 227     123.346 101.792  95.390  1.00  7.33              
ATOM   3563  CA  ASN A 227     123.774 103.627  96.327  1.00  7.33              
ATOM   3564  HA  ASN A 227     123.673 104.032  97.337  1.00  7.33              
ATOM   3565  CB  ASN A 227     125.277 103.561  95.989  1.00  7.33              
ATOM   3566  HB1 ASN A 227     125.402 103.117  95.002  1.00  7.33              
ATOM   3567  HB2 ASN A 227     125.781 102.928  96.718  1.00  7.33              
ATOM   3568  CG  ASN A 227     125.976 104.913  96.001  1.00  7.33              
ATOM   3569  OD1 ASN A 227     125.537 105.880  96.589  1.00  7.33              
ATOM   3570  ND2 ASN A 227     127.071 105.048  95.295  1.00  7.33              
ATOM   3571 1HD2 ASN A 227     127.446 104.272  94.785  1.00  7.33              
ATOM   3572 2HD2 ASN A 227     127.511 105.951  95.346  1.00  7.33              
ATOM   3573  C   ASN A 227     122.971 104.531  95.381  1.00  7.33              
ATOM   3574  O   ASN A 227     122.404 104.067  94.391  1.00  7.33              
ATOM   3575  N   SER A 228     122.938 105.829  95.657  1.00  7.30              
ATOM   3576  H   SER A 228     123.525 106.149  96.423  1.00  7.30              
ATOM   3577  CA  SER A 228     122.242 106.840  94.857  1.00  7.30              
ATOM   3578  HA  SER A 228     121.300 106.414  94.543  1.00  7.30              
ATOM   3579  CB  SER A 228     121.898 108.042  95.749  1.00  7.30              
ATOM   3580  HB1 SER A 228     122.739 108.735  95.805  1.00  7.30              
ATOM   3581  HB2 SER A 228     121.671 107.686  96.755  1.00  7.30              
ATOM   3582  OG  SER A 228     120.749 108.691  95.242  1.00  7.30              
ATOM   3583  HG  SER A 228     120.171 108.939  95.983  1.00  7.30              
ATOM   3584  C   SER A 228     123.001 107.245  93.584  1.00  7.30              
ATOM   3585  O   SER A 228     123.207 108.412  93.273  1.00  7.30              
ATOM   3586  N   CYS A 229     123.415 106.235  92.829  1.00  7.60              
ATOM   3587  H   CYS A 229     123.213 105.306  93.181  1.00  7.60              
ATOM   3588  CA  CYS A 229     123.760 106.317  91.415  1.00  7.60              
ATOM   3589  HA  CYS A 229     123.436 107.275  91.003  1.00  7.60              
ATOM   3590  CB  CYS A 229     125.280 106.185  91.278  1.00  7.60              
ATOM   3591  HB1 CYS A 229     125.592 105.185  91.587  1.00  7.60              
ATOM   3592  HB2 CYS A 229     125.764 106.924  91.919  1.00  7.60              
ATOM   3593  SG  CYS A 229     125.773 106.475  89.556  1.00  7.60              
ATOM   3594  HG  CYS A 229     124.967 105.564  88.994  1.00  7.60              
ATOM   3595  C   CYS A 229     123.002 105.190  90.709  1.00  7.60              
ATOM   3596  O   CYS A 229     122.491 105.375  89.602  1.00  7.60              
ATOM   3597  N   ASP A 230     122.818 104.069  91.418  1.00  7.72              
ATOM   3598  H   ASP A 230     123.248 104.001  92.336  1.00  7.72              
ATOM   3599  CA  ASP A 230     122.075 102.888  90.987  1.00  7.72              
ATOM   3600  HA  ASP A 230     122.518 102.552  90.048  1.00  7.72              
ATOM   3601  CB  ASP A 230     122.229 101.739  91.988  1.00  7.72              
ATOM   3602  HB1 ASP A 230     121.660 100.878  91.633  1.00  7.72              
ATOM   3603  HB2 ASP A 230     121.815 102.042  92.944  1.00  7.72              
ATOM   3604  CG  ASP A 230     123.681 101.322  92.185  1.00  7.72              
ATOM   3605  OD1 ASP A 230     124.060 100.230  91.710  1.00  7.72              
ATOM   3606  OD2 ASP A 230     124.412 102.083  92.854  1.00  7.72              
ATOM   3607  C   ASP A 230     120.598 103.117  90.687  1.00  7.72              
ATOM   3608  O   ASP A 230     119.963 102.297  90.026  1.00  7.72              
ATOM   3609  N   LEU A 231     120.077 104.253  91.150  1.00  7.67              
ATOM   3610  H   LEU A 231     120.672 104.821  91.732  1.00  7.67              
ATOM   3611  CA  LEU A 231     118.742 104.751  90.860  1.00  7.67              
ATOM   3612  HA  LEU A 231     118.428 104.177  89.987  1.00  7.67              
ATOM   3613  CB  LEU A 231     117.713 104.350  91.923  1.00  7.67              
ATOM   3614  HB1 LEU A 231     117.778 103.270  92.065  1.00  7.67              
ATOM   3615  HB2 LEU A 231     116.731 104.576  91.516  1.00  7.67              
ATOM   3616  CG  LEU A 231     117.799 105.045  93.277  1.00  7.67              
ATOM   3617  HG  LEU A 231     117.493 106.083  93.162  1.00  7.67              
ATOM   3618  CD1 LEU A 231     116.824 104.335  94.206  1.00  7.67              
ATOM   3619 1HD1 LEU A 231     116.684 104.948  95.086  1.00  7.67              
ATOM   3620 2HD1 LEU A 231     115.863 104.215  93.715  1.00  7.67              
ATOM   3621 3HD1 LEU A 231     117.211 103.358  94.493  1.00  7.67              
ATOM   3622  CD2 LEU A 231     119.202 104.978  93.867  1.00  7.67              
ATOM   3623 1HD2 LEU A 231     119.197 105.268  94.905  1.00  7.67              
ATOM   3624 2HD2 LEU A 231     119.614 103.976  93.805  1.00  7.67              
ATOM   3625 3HD2 LEU A 231     119.828 105.679  93.322  1.00  7.67              
ATOM   3626  C   LEU A 231     118.700 106.201  90.343  1.00  7.67              
ATOM   3627  O   LEU A 231     117.711 106.911  90.508  1.00  7.67              
ATOM   3628  N   SER A 232     119.699 106.555  89.519  1.00  7.70              
ATOM   3629  H   SER A 232     120.495 105.930  89.504  1.00  7.70              
ATOM   3630  CA  SER A 232     119.384 107.198  88.216  1.00  7.70              
ATOM   3631  HA  SER A 232     118.859 108.128  88.414  1.00  7.70              
ATOM   3632  CB  SER A 232     120.694 107.521  87.482  1.00  7.70              
ATOM   3633  HB1 SER A 232     121.315 108.160  88.111  1.00  7.70              
ATOM   3634  HB2 SER A 232     120.461 108.065  86.566  1.00  7.70              
ATOM   3635  OG  SER A 232     121.423 106.357  87.149  1.00  7.70              
ATOM   3636  HG  SER A 232     121.860 106.001  87.941  1.00  7.70              
ATOM   3637  C   SER A 232     118.439 106.272  87.407  1.00  7.70              
ATOM   3638  O   SER A 232     117.911 105.277  87.910  1.00  7.70              
ATOM   3639  N   SER A 233     118.102 106.601  86.165  1.00  7.40              
ATOM   3640  H   SER A 233     118.624 107.326  85.700  1.00  7.40              
ATOM   3641  CA  SER A 233     117.144 105.805  85.370  1.00  7.40              
ATOM   3642  HA  SER A 233     117.089 106.296  84.398  1.00  7.40              
ATOM   3643  CB  SER A 233     117.699 104.398  85.066  1.00  7.40              
ATOM   3644  HB1 SER A 233     117.074 103.904  84.321  1.00  7.40              
ATOM   3645  HB2 SER A 233     117.698 103.802  85.973  1.00  7.40              
ATOM   3646  OG  SER A 233     119.032 104.466  84.595  1.00  7.40              
ATOM   3647  HG  SER A 233     119.502 103.678  84.921  1.00  7.40              
ATOM   3648  C   SER A 233     115.687 105.761  85.858  1.00  7.40              
ATOM   3649  O   SER A 233     114.788 105.455  85.077  1.00  7.40              
ATOM   3650  N   THR A 234     115.420 106.205  87.087  1.00  7.98              
ATOM   3651  H   THR A 234     116.199 106.280  87.731  1.00  7.98              
ATOM   3652  CA  THR A 234     114.106 106.669  87.548  1.00  7.98              
ATOM   3653  HA  THR A 234     113.365 105.954  87.190  1.00  7.98              
ATOM   3654  CB  THR A 234     114.095 106.608  89.073  1.00  7.98              
ATOM   3655  HB  THR A 234     114.740 105.790  89.398  1.00  7.98              
ATOM   3656  CG2 THR A 234     114.559 107.880  89.779  1.00  7.98              
ATOM   3657 1HG2 THR A 234     114.638 107.694  90.851  1.00  7.98              
ATOM   3658 2HG2 THR A 234     115.545 108.165  89.413  1.00  7.98              
ATOM   3659 3HG2 THR A 234     113.860 108.698  89.608  1.00  7.98              
ATOM   3660  OG1 THR A 234     112.792 106.263  89.428  1.00  7.98              
ATOM   3661  HG1 THR A 234     112.692 106.371  90.381  1.00  7.98              
ATOM   3662  C   THR A 234     113.698 108.035  86.968  1.00  7.98              
ATOM   3663  O   THR A 234     112.602 108.532  87.197  1.00  7.98              
ATOM   3664  N   ALA A 235     114.588 108.642  86.174  1.00  8.08              
ATOM   3665  H   ALA A 235     115.438 108.134  86.008  1.00  8.08              
ATOM   3666  CA  ALA A 235     114.502 109.960  85.547  1.00  8.08              
ATOM   3667  HA  ALA A 235     114.187 110.669  86.315  1.00  8.08              
ATOM   3668  CB  ALA A 235     115.926 110.341  85.109  1.00  8.08              
ATOM   3669  HB1 ALA A 235     115.928 111.361  84.721  1.00  8.08              
ATOM   3670  HB2 ALA A 235     116.605 110.295  85.961  1.00  8.08              
ATOM   3671  HB3 ALA A 235     116.272 109.665  84.325  1.00  8.08              
ATOM   3672  C   ALA A 235     113.467 110.083  84.395  1.00  8.08              
ATOM   3673  O   ALA A 235     113.740 110.720  83.380  1.00  8.08              
ATOM   3674  N   LEU A 236     112.290 109.462  84.520  1.00  7.87              
ATOM   3675  H   LEU A 236     112.096 109.009  85.409  1.00  7.87              
ATOM   3676  CA  LEU A 236     111.216 109.477  83.517  1.00  7.87              
ATOM   3677  HA  LEU A 236     111.376 110.309  82.829  1.00  7.87              
ATOM   3678  CB  LEU A 236     111.261 108.158  82.707  1.00  7.87              
ATOM   3679  HB1 LEU A 236     110.886 107.346  83.331  1.00  7.87              
ATOM   3680  HB2 LEU A 236     112.307 107.940  82.482  1.00  7.87              
ATOM   3681  CG  LEU A 236     110.502 108.167  81.362  1.00  7.87              
ATOM   3682  HG  LEU A 236     110.970 108.901  80.706  1.00  7.87              
ATOM   3683  CD1 LEU A 236     110.605 106.795  80.690  1.00  7.87              
ATOM   3684 1HD1 LEU A 236     110.059 106.048  81.259  1.00  7.87              
ATOM   3685 2HD1 LEU A 236     110.189 106.851  79.683  1.00  7.87              
ATOM   3686 3HD1 LEU A 236     111.653 106.508  80.609  1.00  7.87              
ATOM   3687  CD2 LEU A 236     109.013 108.508  81.474  1.00  7.87              
ATOM   3688 1HD2 LEU A 236     108.513 108.312  80.525  1.00  7.87              
ATOM   3689 2HD2 LEU A 236     108.540 107.909  82.252  1.00  7.87              
ATOM   3690 3HD2 LEU A 236     108.891 109.567  81.687  1.00  7.87              
ATOM   3691  C   LEU A 236     109.867 109.680  84.237  1.00  7.87              
ATOM   3692  O   LEU A 236     109.419 108.817  84.986  1.00  7.87              
ATOM   3693  N   SER A 237     109.233 110.836  84.032  1.00  7.29              
ATOM   3694  H   SER A 237     109.649 111.492  83.385  1.00  7.29              
ATOM   3695  CA  SER A 237     108.270 111.430  84.978  1.00  7.29              
ATOM   3696  HA  SER A 237     108.773 111.509  85.942  1.00  7.29              
ATOM   3697  CB  SER A 237     107.929 112.854  84.521  1.00  7.29              
ATOM   3698  HB1 SER A 237     107.426 113.387  85.330  1.00  7.29              
ATOM   3699  HB2 SER A 237     107.256 112.804  83.663  1.00  7.29              
ATOM   3700  OG  SER A 237     109.100 113.554  84.138  1.00  7.29              
ATOM   3701  HG  SER A 237     109.644 113.693  84.921  1.00  7.29              
ATOM   3702  C   SER A 237     106.949 110.707  85.261  1.00  7.29              
ATOM   3703  O   SER A 237     106.323 110.995  86.277  1.00  7.29              
ATOM   3704  N   LEU A 238     106.495 109.820  84.376  1.00  7.28              
ATOM   3705  H   LEU A 238     107.095 109.579  83.603  1.00  7.28              
ATOM   3706  CA  LEU A 238     105.208 109.123  84.481  1.00  7.28              
ATOM   3707  HA  LEU A 238     104.888 109.085  85.522  1.00  7.28              
ATOM   3708  CB  LEU A 238     104.129 109.841  83.638  1.00  7.28              
ATOM   3709  HB1 LEU A 238     103.242 109.206  83.608  1.00  7.28              
ATOM   3710  HB2 LEU A 238     104.498 109.933  82.615  1.00  7.28              
ATOM   3711  CG  LEU A 238     103.694 111.233  84.126  1.00  7.28              
ATOM   3712  HG  LEU A 238     104.558 111.895  84.176  1.00  7.28              
ATOM   3713  CD1 LEU A 238     102.689 111.823  83.135  1.00  7.28              
ATOM   3714 1HD1 LEU A 238     102.378 112.813  83.468  1.00  7.28              
ATOM   3715 2HD1 LEU A 238     103.153 111.912  82.153  1.00  7.28              
ATOM   3716 3HD1 LEU A 238     101.814 111.177  83.059  1.00  7.28              
ATOM   3717  CD2 LEU A 238     103.011 111.187  85.491  1.00  7.28              
ATOM   3718 1HD2 LEU A 238     102.684 112.187  85.774  1.00  7.28              
ATOM   3719 2HD2 LEU A 238     102.146 110.526  85.442  1.00  7.28              
ATOM   3720 3HD2 LEU A 238     103.706 110.828  86.250  1.00  7.28              
ATOM   3721  C   LEU A 238     105.411 107.665  84.019  1.00  7.28              
ATOM   3722  O   LEU A 238     104.976 107.292  82.931  1.00  7.28              
ATOM   3723  N   LYS A 239     106.081 106.837  84.837  1.00  7.27              
ATOM   3724  H   LYS A 239     106.556 107.227  85.641  1.00  7.27              
ATOM   3725  CA  LYS A 239     105.719 105.411  84.912  1.00  7.27              
ATOM   3726  HA  LYS A 239     104.668 105.364  84.613  1.00  7.27              
ATOM   3727  CB  LYS A 239     106.431 104.517  83.869  1.00  7.27              
ATOM   3728  HB1 LYS A 239     106.439 105.021  82.901  1.00  7.27              
ATOM   3729  HB2 LYS A 239     105.799 103.634  83.739  1.00  7.27              
ATOM   3730  CG  LYS A 239     107.841 103.984  84.167  1.00  7.27              
ATOM   3731  HG1 LYS A 239     108.029 103.174  83.460  1.00  7.27              
ATOM   3732  HG2 LYS A 239     107.867 103.561  85.169  1.00  7.27              
ATOM   3733  CD  LYS A 239     108.960 105.024  84.029  1.00  7.27              
ATOM   3734  HD1 LYS A 239     108.876 105.734  84.854  1.00  7.27              
ATOM   3735  HD2 LYS A 239     108.837 105.571  83.096  1.00  7.27              
ATOM   3736  CE  LYS A 239     110.348 104.355  84.078  1.00  7.27              
ATOM   3737  HE1 LYS A 239     110.373 103.701  84.955  1.00  7.27              
ATOM   3738  HE2 LYS A 239     111.105 105.132  84.224  1.00  7.27              
ATOM   3739  NZ  LYS A 239     110.668 103.568  82.851  1.00  7.27              
ATOM   3740  HZ1 LYS A 239     111.486 102.982  82.974  1.00  7.27              
ATOM   3741  HZ2 LYS A 239     109.907 102.944  82.591  1.00  7.27              
ATOM   3742  HZ3 LYS A 239     110.844 104.167  82.055  1.00  7.27              
ATOM   3743  C   LYS A 239     105.729 104.845  86.320  1.00  7.27              
ATOM   3744  O   LYS A 239     106.542 105.250  87.150  1.00  7.27              
ATOM   3745  N   LYS A 240     104.770 103.960  86.591  1.00  6.91              
ATOM   3746  H   LYS A 240     104.220 103.581  85.821  1.00  6.91              
ATOM   3747  CA  LYS A 240     104.569 103.340  87.898  1.00  6.91              
ATOM   3748  HA  LYS A 240     104.930 104.011  88.675  1.00  6.91              
ATOM   3749  CB  LYS A 240     103.057 103.094  88.084  1.00  6.91              
ATOM   3750  HB1 LYS A 240     102.672 102.534  87.234  1.00  6.91              
ATOM   3751  HB2 LYS A 240     102.553 104.062  88.060  1.00  6.91              
ATOM   3752  CG  LYS A 240     102.657 102.376  89.386  1.00  6.91              
ATOM   3753  HG1 LYS A 240     101.956 103.015  89.924  1.00  6.91              
ATOM   3754  HG2 LYS A 240     103.530 102.242  90.018  1.00  6.91              
ATOM   3755  CD  LYS A 240     101.962 101.021  89.153  1.00  6.91              
ATOM   3756  HD1 LYS A 240     101.123 101.172  88.470  1.00  6.91              
ATOM   3757  HD2 LYS A 240     101.571 100.649  90.098  1.00  6.91              
ATOM   3758  CE  LYS A 240     102.914  99.983  88.549  1.00  6.91              
ATOM   3759  HE1 LYS A 240     103.717  99.729  89.244  1.00  6.91              
ATOM   3760  HE2 LYS A 240     103.356 100.426  87.654  1.00  6.91              
ATOM   3761  NZ  LYS A 240     102.221  98.767  88.087  1.00  6.91              
ATOM   3762  HZ1 LYS A 240     102.895  98.087  87.726  1.00  6.91              
ATOM   3763  HZ2 LYS A 240     101.743  98.225  88.790  1.00  6.91              
ATOM   3764  HZ3 LYS A 240     101.638  98.998  87.283  1.00  6.91              
ATOM   3765  C   LYS A 240     105.389 102.071  87.925  1.00  6.91              
ATOM   3766  O   LYS A 240     105.215 101.235  87.059  1.00  6.91              
ATOM   3767  N   ILE A 241     106.261 101.902  88.914  1.00  6.92              
ATOM   3768  H   ILE A 241     106.458 102.657  89.557  1.00  6.92              
ATOM   3769  CA  ILE A 241     107.057 100.685  89.019  1.00  6.92              
ATOM   3770  HA  ILE A 241     106.633  99.961  88.323  1.00  6.92              
ATOM   3771  CB  ILE A 241     108.490 100.867  88.441  1.00  6.92              
ATOM   3772  HB  ILE A 241     108.918 101.777  88.838  1.00  6.92              
ATOM   3773  CG2 ILE A 241     109.424  99.693  88.774  1.00  6.92              
ATOM   3774 1HG2 ILE A 241     110.429  99.866  88.399  1.00  6.92              
ATOM   3775 2HG2 ILE A 241     109.499  99.560  89.850  1.00  6.92              
ATOM   3776 3HG2 ILE A 241     109.038  98.776  88.325  1.00  6.92              
ATOM   3777  CG1 ILE A 241     108.425 101.027  86.901  1.00  6.92              
ATOM   3778 1HG1 ILE A 241     107.765 101.857  86.663  1.00  6.92              
ATOM   3779 2HG1 ILE A 241     107.994 100.124  86.465  1.00  6.92              
ATOM   3780  CD1 ILE A 241     109.760 101.313  86.201  1.00  6.92              
ATOM   3781  HD1 ILE A 241     109.570 101.528  85.149  1.00  6.92              
ATOM   3782  HD2 ILE A 241     110.246 102.172  86.665  1.00  6.92              
ATOM   3783  HD3 ILE A 241     110.415 100.443  86.252  1.00  6.92              
ATOM   3784  C   ILE A 241     106.882  99.968  90.342  1.00  6.92              
ATOM   3785  O   ILE A 241     107.289 100.456  91.391  1.00  6.92              
ATOM   3786  N   ASP A 242     106.252  98.788  90.299  1.00  6.95              
ATOM   3787  H   ASP A 242     105.997  98.403  89.387  1.00  6.95              
ATOM   3788  CA  ASP A 242     106.464  97.850  91.398  1.00  6.95              
ATOM   3789  HA  ASP A 242     106.177  98.263  92.362  1.00  6.95              
ATOM   3790  CB  ASP A 242     105.701  96.545  91.119  1.00  6.95              
ATOM   3791  HB1 ASP A 242     105.335  96.566  90.099  1.00  6.95              
ATOM   3792  HB2 ASP A 242     104.838  96.502  91.770  1.00  6.95              
ATOM   3793  CG  ASP A 242     106.524  95.265  91.332  1.00  6.95              
ATOM   3794  OD1 ASP A 242     106.861  94.986  92.500  1.00  6.95              
ATOM   3795  OD2 ASP A 242     106.820  94.555  90.353  1.00  6.95              
ATOM   3796  C   ASP A 242     107.969  97.590  91.365  1.00  6.95              
ATOM   3797  O   ASP A 242     108.523  97.264  90.319  1.00  6.95              
ATOM   3798  N   LEU A 243     108.633  97.766  92.492  1.00  7.24              
ATOM   3799  H   LEU A 243     108.101  97.978  93.318  1.00  7.24              
ATOM   3800  CA  LEU A 243     110.011  97.371  92.633  1.00  7.24              
ATOM   3801  HA  LEU A 243     110.255  96.802  91.737  1.00  7.24              
ATOM   3802  CB  LEU A 243     110.990  98.567  92.666  1.00  7.24              
ATOM   3803  HB1 LEU A 243     111.452  98.640  93.647  1.00  7.24              
ATOM   3804  HB2 LEU A 243     110.441  99.491  92.482  1.00  7.24              
ATOM   3805  CG  LEU A 243     112.106  98.458  91.607  1.00  7.24              
ATOM   3806  HG  LEU A 243     111.654  98.604  90.631  1.00  7.24              
ATOM   3807  CD1 LEU A 243     113.163  99.548  91.794  1.00  7.24              
ATOM   3808 1HD1 LEU A 243     113.683  99.701  90.849  1.00  7.24              
ATOM   3809 2HD1 LEU A 243     112.692 100.478  92.102  1.00  7.24              
ATOM   3810 3HD1 LEU A 243     113.897  99.250  92.540  1.00  7.24              
ATOM   3811  CD2 LEU A 243     112.860  97.123  91.625  1.00  7.24              
ATOM   3812 1HD2 LEU A 243     113.736  97.186  90.979  1.00  7.24              
ATOM   3813 2HD2 LEU A 243     113.171  96.893  92.639  1.00  7.24              
ATOM   3814 3HD2 LEU A 243     112.232  96.318  91.247  1.00  7.24              
ATOM   3815  C   LEU A 243     110.186  96.338  93.744  1.00  7.24              
ATOM   3816  O   LEU A 243     110.626  96.691  94.842  1.00  7.24              
ATOM   3817  N   SER A 244     109.796  95.082  93.482  1.00  7.21              
ATOM   3818  H   SER A 244     109.383  94.862  92.577  1.00  7.21              
ATOM   3819  CA  SER A 244     109.844  94.049  94.537  1.00  7.21              
ATOM   3820  HA  SER A 244     109.525  94.475  95.489  1.00  7.21              
ATOM   3821  CB  SER A 244     108.934  92.847  94.245  1.00  7.21              
ATOM   3822  HB1 SER A 244     109.157  92.055  94.958  1.00  7.21              
ATOM   3823  HB2 SER A 244     109.138  92.478  93.246  1.00  7.21              
ATOM   3824  OG  SER A 244     107.566  93.120  94.365  1.00  7.21              
ATOM   3825  HG  SER A 244     107.316  93.654  93.594  1.00  7.21              
ATOM   3826  C   SER A 244     111.276  93.506  94.720  1.00  7.21              
ATOM   3827  O   SER A 244     111.584  92.342  94.432  1.00  7.21              
ATOM   3828  N   TYR A 245     112.203  94.386  95.092  1.00  7.26              
ATOM   3829  H   TYR A 245     111.884  95.320  95.304  1.00  7.26              
ATOM   3830  CA  TYR A 245     113.573  94.031  95.442  1.00  7.26              
ATOM   3831  HA  TYR A 245     113.838  93.125  94.906  1.00  7.26              
ATOM   3832  CB  TYR A 245     114.558  95.120  94.964  1.00  7.26              
ATOM   3833  HB1 TYR A 245     114.159  95.616  94.084  1.00  7.26              
ATOM   3834  HB2 TYR A 245     115.466  94.613  94.643  1.00  7.26              
ATOM   3835  CG  TYR A 245     114.957  96.159  95.987  1.00  7.26              
ATOM   3836  CD1 TYR A 245     113.974  96.899  96.671  1.00  7.26              
ATOM   3837  HD1 TYR A 245     112.929  96.788  96.414  1.00  7.26              
ATOM   3838  CE1 TYR A 245     114.346  97.701  97.764  1.00  7.26              
ATOM   3839  HE1 TYR A 245     113.598  98.202  98.349  1.00  7.26              
ATOM   3840  CZ  TYR A 245     115.691  97.758  98.175  1.00  7.26              
ATOM   3841  OH  TYR A 245     116.013  98.374  99.338  1.00  7.26              
ATOM   3842  HH  TYR A 245     116.883  98.104  99.643  1.00  7.26              
ATOM   3843  CE2 TYR A 245     116.680  97.072  97.445  1.00  7.26              
ATOM   3844  HE2 TYR A 245     117.702  97.101  97.778  1.00  7.26              
ATOM   3845  CD2 TYR A 245     116.317  96.289  96.336  1.00  7.26              
ATOM   3846  HD2 TYR A 245     117.079  95.739  95.798  1.00  7.26              
ATOM   3847  C   TYR A 245     113.688  93.616  96.914  1.00  7.26              
ATOM   3848  O   TYR A 245     112.684  93.522  97.611  1.00  7.26              
ATOM   3849  N   ASN A 246     114.912  93.371  97.405  1.00  7.23              
ATOM   3850  H   ASN A 246     115.699  93.517  96.795  1.00  7.23              
ATOM   3851  CA  ASN A 246     115.154  93.220  98.845  1.00  7.23              
ATOM   3852  HA  ASN A 246     116.201  92.971  99.019  1.00  7.23              
ATOM   3853  CB  ASN A 246     114.996  94.687  99.372  1.00  7.23              
ATOM   3854  HB1 ASN A 246     114.130  95.157  98.912  1.00  7.23              
ATOM   3855  HB2 ASN A 246     115.875  95.228  99.044  1.00  7.23              
ATOM   3856  CG  ASN A 246     114.838  95.024 100.841  1.00  7.23              
ATOM   3857  OD1 ASN A 246     115.688  95.647 101.455  1.00  7.23              
ATOM   3858  ND2 ASN A 246     113.710  94.734 101.435  1.00  7.23              
ATOM   3859 1HD2 ASN A 246     113.065  94.109 100.961  1.00  7.23              
ATOM   3860 2HD2 ASN A 246     113.666  94.885 102.424  1.00  7.23              
ATOM   3861  C   ASN A 246     114.291  92.099  99.532  1.00  7.23              
ATOM   3862  O   ASN A 246     113.342  92.329 100.272  1.00  7.23              
ATOM   3863  N   PRO A 247     114.538  90.819  99.177  1.00  7.18              
ATOM   3864  CD  PRO A 247     115.593  90.443  98.255  1.00  7.18              
ATOM   3865  HD1 PRO A 247     115.997  89.487  98.542  1.00  7.18              
ATOM   3866  HD2 PRO A 247     116.418  91.143  98.142  1.00  7.18              
ATOM   3867  CG  PRO A 247     114.882  90.206  96.951  1.00  7.18              
ATOM   3868  HG1 PRO A 247     115.308  89.309  96.512  1.00  7.18              
ATOM   3869  HG2 PRO A 247     115.001  91.057  96.288  1.00  7.18              
ATOM   3870  CB  PRO A 247     113.406  90.045  97.357  1.00  7.18              
ATOM   3871  HB1 PRO A 247     112.928  89.189  96.894  1.00  7.18              
ATOM   3872  HB2 PRO A 247     112.867  90.949  97.079  1.00  7.18              
ATOM   3873  CA  PRO A 247     113.418  89.910  98.883  1.00  7.18              
ATOM   3874  HA  PRO A 247     112.479  90.276  99.316  1.00  7.18              
ATOM   3875  C   PRO A 247     113.690  88.454  99.303  1.00  7.18              
ATOM   3876  O   PRO A 247     113.457  87.505  98.579  1.00  7.18              
ATOM   3877  N   LEU A 248     114.339  88.298 100.449  1.00  7.17              
ATOM   3878  H   LEU A 248     114.396  89.108 101.062  1.00  7.17              
ATOM   3879  CA  LEU A 248     115.323  87.266 100.794  1.00  7.17              
ATOM   3880  HA  LEU A 248     114.916  86.586 101.526  1.00  7.17              
ATOM   3881  CB  LEU A 248     116.012  86.485  99.581  1.00  7.17              
ATOM   3882  HB1 LEU A 248     116.173  87.200  98.779  1.00  7.17              
ATOM   3883  HB2 LEU A 248     115.329  85.767  99.139  1.00  7.17              
ATOM   3884  CG  LEU A 248     117.425  85.816  99.852  1.00  7.17              
ATOM   3885  HG  LEU A 248     118.070  86.544 100.289  1.00  7.17              
ATOM   3886  CD1 LEU A 248     117.506  84.713 100.881  1.00  7.17              
ATOM   3887 1HD1 LEU A 248     116.925  84.974 101.765  1.00  7.17              
ATOM   3888 2HD1 LEU A 248     117.183  83.792 100.441  1.00  7.17              
ATOM   3889 3HD1 LEU A 248     118.548  84.567 101.153  1.00  7.17              
ATOM   3890  CD2 LEU A 248     118.302  85.341  98.680  1.00  7.17              
ATOM   3891 1HD2 LEU A 248     117.861  84.523  98.125  1.00  7.17              
ATOM   3892 2HD2 LEU A 248     118.505  86.162  98.004  1.00  7.17              
ATOM   3893 3HD2 LEU A 248     119.261  84.988  99.054  1.00  7.17              
ATOM   3894  C   LEU A 248     116.499  88.068 101.395  1.00  7.17              
ATOM   3895  O   LEU A 248     116.964  87.789 102.487  1.00  7.17              
ATOM   3896  N   THR A 249     117.105  88.938 100.572  1.00  7.22              
ATOM   3897  H   THR A 249     116.630  89.176  99.717  1.00  7.22              
ATOM   3898  CA  THR A 249     118.570  88.926 100.434  1.00  7.22              
ATOM   3899  HA  THR A 249     118.923  88.020 100.906  1.00  7.22              
ATOM   3900  CB  THR A 249     119.108  88.981  98.990  1.00  7.22              
ATOM   3901  HB  THR A 249     119.448  89.992  98.764  1.00  7.22              
ATOM   3902  CG2 THR A 249     120.313  88.033  98.883  1.00  7.22              
ATOM   3903 1HG2 THR A 249     120.436  87.691  97.859  1.00  7.22              
ATOM   3904 2HG2 THR A 249     121.208  88.554  99.217  1.00  7.22              
ATOM   3905 3HG2 THR A 249     120.194  87.149  99.504  1.00  7.22              
ATOM   3906  OG1 THR A 249     118.178  88.654  97.979  1.00  7.22              
ATOM   3907  HG1 THR A 249     118.535  89.055  97.172  1.00  7.22              
ATOM   3908  C   THR A 249     119.239  90.056 101.174  1.00  7.22              
ATOM   3909  O   THR A 249     118.803  91.201 101.108  1.00  7.22              
ATOM   3910  N   LYS A 250     120.326  89.650 101.842  1.00  7.85              
ATOM   3911  H   LYS A 250     120.485  88.656 101.800  1.00  7.85              
ATOM   3912  CA  LYS A 250     121.430  90.433 102.386  1.00  7.85              
ATOM   3913  HA  LYS A 250     121.520  90.345 103.463  1.00  7.85              
ATOM   3914  CB  LYS A 250     122.683  89.784 101.746  1.00  7.85              
ATOM   3915  HB1 LYS A 250     122.559  89.778 100.661  1.00  7.85              
ATOM   3916  HB2 LYS A 250     122.760  88.747 102.079  1.00  7.85              
ATOM   3917  CG  LYS A 250     124.011  90.489 102.042  1.00  7.85              
ATOM   3918  HG1 LYS A 250     124.211  90.422 103.103  1.00  7.85              
ATOM   3919  HG2 LYS A 250     123.955  91.541 101.762  1.00  7.85              
ATOM   3920  CD  LYS A 250     125.175  89.859 101.275  1.00  7.85              
ATOM   3921  HD1 LYS A 250     125.038  90.046 100.209  1.00  7.85              
ATOM   3922  HD2 LYS A 250     125.220  88.787 101.467  1.00  7.85              
ATOM   3923  CE  LYS A 250     126.453  90.535 101.779  1.00  7.85              
ATOM   3924  HE1 LYS A 250     126.599  90.262 102.828  1.00  7.85              
ATOM   3925  HE2 LYS A 250     126.289  91.616 101.726  1.00  7.85              
ATOM   3926  NZ  LYS A 250     127.640  90.202 100.966  1.00  7.85              
ATOM   3927  HZ1 LYS A 250     128.461  90.663 101.332  1.00  7.85              
ATOM   3928  HZ2 LYS A 250     127.779  89.207 100.901  1.00  7.85              
ATOM   3929  HZ3 LYS A 250     127.477  90.584 100.032  1.00  7.85              
ATOM   3930  C   LYS A 250     121.402  91.913 101.979  1.00  7.85              
ATOM   3931  O   LYS A 250     121.495  92.214 100.796  1.00  7.85              
ATOM   3932  N   PHE A 251     121.462  92.826 102.946  1.00  8.04              
ATOM   3933  H   PHE A 251     121.358  92.549 103.906  1.00  8.04              
ATOM   3934  CA  PHE A 251     121.799  94.226 102.672  1.00  8.04              
ATOM   3935  HA  PHE A 251     122.430  94.270 101.782  1.00  8.04              
ATOM   3936  CB  PHE A 251     120.510  95.022 102.384  1.00  8.04              
ATOM   3937  HB1 PHE A 251     120.554  95.988 102.890  1.00  8.04              
ATOM   3938  HB2 PHE A 251     119.654  94.502 102.804  1.00  8.04              
ATOM   3939  CG  PHE A 251     120.278  95.308 100.914  1.00  8.04              
ATOM   3940  CD1 PHE A 251     119.341  94.577 100.159  1.00  8.04              
ATOM   3941  HD1 PHE A 251     118.803  93.764 100.616  1.00  8.04              
ATOM   3942  CE1 PHE A 251     119.136  94.873  98.800  1.00  8.04              
ATOM   3943  HE1 PHE A 251     118.415  94.306  98.228  1.00  8.04              
ATOM   3944  CZ  PHE A 251     119.913  95.867  98.179  1.00  8.04              
ATOM   3945  HZ  PHE A 251     119.793  96.078  97.126  1.00  8.04              
ATOM   3946  CE2 PHE A 251     120.880  96.559  98.921  1.00  8.04              
ATOM   3947  HE2 PHE A 251     121.521  97.274  98.441  1.00  8.04              
ATOM   3948  CD2 PHE A 251     121.037  96.309 100.290  1.00  8.04              
ATOM   3949  HD2 PHE A 251     121.774  96.862 100.853  1.00  8.04              
ATOM   3950  C   PHE A 251     122.582  94.914 103.793  1.00  8.04              
ATOM   3951  O   PHE A 251     122.426  94.555 104.955  1.00  8.04              
ATOM   3952  N   GLN A 252     123.308  95.961 103.396  1.00  8.29              
ATOM   3953  H   GLN A 252     123.421  96.053 102.388  1.00  8.29              
ATOM   3954  CA  GLN A 252     124.006  97.017 104.131  1.00  8.29              
ATOM   3955  HA  GLN A 252     123.542  97.235 105.093  1.00  8.29              
ATOM   3956  CB  GLN A 252     125.477  96.582 104.335  1.00  8.29              
ATOM   3957  HB1 GLN A 252     125.860  96.213 103.381  1.00  8.29              
ATOM   3958  HB2 GLN A 252     125.497  95.758 105.040  1.00  8.29              
ATOM   3959  CG  GLN A 252     126.432  97.694 104.838  1.00  8.29              
ATOM   3960  HG1 GLN A 252     126.230  97.891 105.881  1.00  8.29              
ATOM   3961  HG2 GLN A 252     126.271  98.622 104.294  1.00  8.29              
ATOM   3962  CD  GLN A 252     127.920  97.373 104.720  1.00  8.29              
ATOM   3963  OE1 GLN A 252     128.352  96.350 104.209  1.00  8.29              
ATOM   3964  NE2 GLN A 252     128.776  98.249 105.198  1.00  8.29              
ATOM   3965 1HE2 GLN A 252     128.446  99.102 105.663  1.00  8.29              
ATOM   3966 2HE2 GLN A 252     129.752  98.032 105.168  1.00  8.29              
ATOM   3967  C   GLN A 252     124.002  98.256 103.195  1.00  8.29              
ATOM   3968  O   GLN A 252     124.700  98.289 102.189  1.00  8.29              
ATOM   3969  N   ILE A 253     123.185  99.270 103.458  1.00  8.51              
ATOM   3970  H   ILE A 253     122.759  99.313 104.373  1.00  8.51              
ATOM   3971  CA  ILE A 253     122.793 100.284 102.469  1.00  8.51              
ATOM   3972  HA  ILE A 253     123.271 100.066 101.513  1.00  8.51              
ATOM   3973  CB  ILE A 253     121.242 100.239 102.289  1.00  8.51              
ATOM   3974  HB  ILE A 253     120.865  99.380 102.843  1.00  8.51              
ATOM   3975  CG2 ILE A 253     120.486 101.484 102.814  1.00  8.51              
ATOM   3976 1HG2 ILE A 253     119.411 101.344 102.733  1.00  8.51              
ATOM   3977 2HG2 ILE A 253     120.727 101.659 103.865  1.00  8.51              
ATOM   3978 3HG2 ILE A 253     120.762 102.371 102.244  1.00  8.51              
ATOM   3979  CG1 ILE A 253     120.867  99.975 100.822  1.00  8.51              
ATOM   3980 1HG1 ILE A 253     121.495  99.172 100.441  1.00  8.51              
ATOM   3981 2HG1 ILE A 253     121.065 100.875 100.241  1.00  8.51              
ATOM   3982  CD1 ILE A 253     119.400  99.549 100.637  1.00  8.51              
ATOM   3983  HD1 ILE A 253     118.732 100.393 100.807  1.00  8.51              
ATOM   3984  HD2 ILE A 253     119.244  99.187  99.622  1.00  8.51              
ATOM   3985  HD3 ILE A 253     119.154  98.741 101.327  1.00  8.51              
ATOM   3986  C   ILE A 253     123.278 101.666 102.907  1.00  8.51              
ATOM   3987  O   ILE A 253     123.390 101.911 104.106  1.00  8.51              
ATOM   3988  N   THR A 254     123.502 102.584 101.961  1.00  8.43              
ATOM   3989  H   THR A 254     123.377 102.358 100.984  1.00  8.43              
ATOM   3990  CA  THR A 254     124.196 103.840 102.278  1.00  8.43              
ATOM   3991  HA  THR A 254     124.462 103.815 103.334  1.00  8.43              
ATOM   3992  CB  THR A 254     125.571 103.948 101.590  1.00  8.43              
ATOM   3993  HB  THR A 254     126.059 104.846 101.966  1.00  8.43              
ATOM   3994  CG2 THR A 254     126.497 102.776 101.916  1.00  8.43              
ATOM   3995 1HG2 THR A 254     127.464 102.940 101.439  1.00  8.43              
ATOM   3996 2HG2 THR A 254     126.643 102.715 102.995  1.00  8.43              
ATOM   3997 3HG2 THR A 254     126.076 101.839 101.560  1.00  8.43              
ATOM   3998  OG1 THR A 254     125.467 104.025 100.186  1.00  8.43              
ATOM   3999  HG1 THR A 254     125.912 104.866  99.957  1.00  8.43              
ATOM   4000  C   THR A 254     123.325 105.098 102.207  1.00  8.43              
ATOM   4001  O   THR A 254     122.357 105.186 102.957  1.00  8.43              
ATOM   4002  N   GLU A 255     123.672 106.107 101.409  1.00  8.90              
ATOM   4003  H   GLU A 255     124.500 105.994 100.828  1.00  8.90              
ATOM   4004  CA  GLU A 255     123.052 107.439 101.421  1.00  8.90              
ATOM   4005  HA  GLU A 255     122.587 107.605 102.394  1.00  8.90              
ATOM   4006  CB  GLU A 255     124.123 108.533 101.206  1.00  8.90              
ATOM   4007  HB1 GLU A 255     123.686 109.478 101.531  1.00  8.90              
ATOM   4008  HB2 GLU A 255     124.330 108.633 100.139  1.00  8.90              
ATOM   4009  CG  GLU A 255     125.457 108.351 101.953  1.00  8.90              
ATOM   4010  HG1 GLU A 255     125.305 107.752 102.854  1.00  8.90              
ATOM   4011  HG2 GLU A 255     125.792 109.339 102.277  1.00  8.90              
ATOM   4012  CD  GLU A 255     126.549 107.722 101.067  1.00  8.90              
ATOM   4013  OE1 GLU A 255     126.274 106.677 100.431  1.00  8.90              
ATOM   4014  OE2 GLU A 255     127.659 108.293 101.018  1.00  8.90              
ATOM   4015  C   GLU A 255     121.964 107.602 100.337  1.00  8.90              
ATOM   4016  O   GLU A 255     121.789 106.727  99.486  1.00  8.90              
ATOM   4017  N   ASN A 256     121.211 108.712 100.415  1.00  8.75              
ATOM   4018  H   ASN A 256     121.548 109.398 101.073  1.00  8.75              
ATOM   4019  CA  ASN A 256     119.825 108.943  99.946  1.00  8.75              
ATOM   4020  HA  ASN A 256     119.139 108.387 100.575  1.00  8.75              
ATOM   4021  CB  ASN A 256     119.459 110.417 100.191  1.00  8.75              
ATOM   4022  HB1 ASN A 256     118.428 110.571  99.884  1.00  8.75              
ATOM   4023  HB2 ASN A 256     120.100 111.056  99.583  1.00  8.75              
ATOM   4024  CG  ASN A 256     119.563 110.864 101.641  1.00  8.75              
ATOM   4025  OD1 ASN A 256     119.739 112.036 101.924  1.00  8.75              
ATOM   4026  ND2 ASN A 256     119.456 109.976 102.604  1.00  8.75              
ATOM   4027 1HD2 ASN A 256     119.409 108.979 102.406  1.00  8.75              
ATOM   4028 2HD2 ASN A 256     119.544 110.303 103.549  1.00  8.75              
ATOM   4029  C   ASN A 256     119.474 108.468  98.542  1.00  8.75              
ATOM   4030  O   ASN A 256     119.278 109.230  97.599  1.00  8.75              
ATOM   4031  N   ILE A 257     119.301 107.161  98.515  1.00  8.37              
ATOM   4032  H   ILE A 257     119.639 106.698  99.350  1.00  8.37              
ATOM   4033  CA  ILE A 257     118.747 106.273  97.516  1.00  8.37              
ATOM   4034  HA  ILE A 257     119.564 106.082  96.823  1.00  8.37              
ATOM   4035  CB  ILE A 257     118.508 104.946  98.258  1.00  8.37              
ATOM   4036  HB  ILE A 257     119.474 104.657  98.670  1.00  8.37              
ATOM   4037  CG2 ILE A 257     117.557 105.179  99.440  1.00  8.37              
ATOM   4038 1HG2 ILE A 257     117.387 104.283 100.030  1.00  8.37              
ATOM   4039 2HG2 ILE A 257     117.919 105.946 100.110  1.00  8.37              
ATOM   4040 3HG2 ILE A 257     116.638 105.569  99.064  1.00  8.37              
ATOM   4041  CG1 ILE A 257     118.108 103.774  97.368  1.00  8.37              
ATOM   4042 1HG1 ILE A 257     118.817 103.688  96.545  1.00  8.37              
ATOM   4043 2HG1 ILE A 257     117.128 103.968  96.966  1.00  8.37              
ATOM   4044  CD1 ILE A 257     118.104 102.442  98.126  1.00  8.37              
ATOM   4045  HD1 ILE A 257     117.736 101.669  97.464  1.00  8.37              
ATOM   4046  HD2 ILE A 257     119.113 102.217  98.463  1.00  8.37              
ATOM   4047  HD3 ILE A 257     117.447 102.460  98.990  1.00  8.37              
ATOM   4048  C   ILE A 257     117.646 106.929  96.668  1.00  8.37              
ATOM   4049  O   ILE A 257     117.874 107.180  95.492  1.00  8.37              
ATOM   4050  N   PHE A 258     116.499 107.320  97.218  1.00  8.67              
ATOM   4051  H   PHE A 258     116.340 107.154  98.199  1.00  8.67              
ATOM   4052  CA  PHE A 258     115.358 107.623  96.348  1.00  8.67              
ATOM   4053  HA  PHE A 258     115.487 107.092  95.407  1.00  8.67              
ATOM   4054  CB  PHE A 258     114.075 107.059  96.972  1.00  8.67              
ATOM   4055  HB1 PHE A 258     113.263 107.137  96.249  1.00  8.67              
ATOM   4056  HB2 PHE A 258     113.803 107.665  97.837  1.00  8.67              
ATOM   4057  CG  PHE A 258     114.213 105.618  97.395  1.00  8.67              
ATOM   4058  CD1 PHE A 258     114.381 104.614  96.432  1.00  8.67              
ATOM   4059  HD1 PHE A 258     114.270 104.856  95.386  1.00  8.67              
ATOM   4060  CE1 PHE A 258     114.729 103.315  96.829  1.00  8.67              
ATOM   4061  HE1 PHE A 258     114.938 102.565  96.086  1.00  8.67              
ATOM   4062  CZ  PHE A 258     114.897 103.018  98.192  1.00  8.67              
ATOM   4063  HZ  PHE A 258     115.216 102.032  98.501  1.00  8.67              
ATOM   4064  CE2 PHE A 258     114.668 104.009  99.152  1.00  8.67              
ATOM   4065  HE2 PHE A 258     114.880 103.806 100.189  1.00  8.67              
ATOM   4066  CD2 PHE A 258     114.309 105.307  98.755  1.00  8.67              
ATOM   4067  HD2 PHE A 258     114.221 106.101  99.482  1.00  8.67              
ATOM   4068  C   PHE A 258     115.052 109.068  95.947  1.00  8.67              
ATOM   4069  O   PHE A 258     114.613 109.257  94.814  1.00  8.67              
ATOM   4070  N   PRO A 259     115.129 110.040  96.868  1.00  7.90              
ATOM   4071  CD  PRO A 259     116.386 110.406  97.509  1.00  7.90              
ATOM   4072  HD1 PRO A 259     117.095 110.746  96.753  1.00  7.90              
ATOM   4073  HD2 PRO A 259     116.807 109.581  98.075  1.00  7.90              
ATOM   4074  CG  PRO A 259     116.070 111.536  98.478  1.00  7.90              
ATOM   4075  HG1 PRO A 259     116.871 112.274  98.511  1.00  7.90              
ATOM   4076  HG2 PRO A 259     115.894 111.109  99.464  1.00  7.90              
ATOM   4077  CB  PRO A 259     114.781 112.122  97.913  1.00  7.90              
ATOM   4078  HB1 PRO A 259     115.023 112.799  97.091  1.00  7.90              
ATOM   4079  HB2 PRO A 259     114.200 112.647  98.669  1.00  7.90              
ATOM   4080  CA  PRO A 259     114.036 110.891  97.376  1.00  7.90              
ATOM   4081  HA  PRO A 259     113.614 110.362  98.230  1.00  7.90              
ATOM   4082  C   PRO A 259     112.842 111.310  96.506  1.00  7.90              
ATOM   4083  O   PRO A 259     112.364 112.436  96.653  1.00  7.90              
ATOM   4084  N   ASN A 260     112.338 110.452  95.618  1.00  8.47              
ATOM   4085  H   ASN A 260     112.839 109.591  95.452  1.00  8.47              
ATOM   4086  CA  ASN A 260     111.375 110.880  94.615  1.00  8.47              
ATOM   4087  HA  ASN A 260     110.777 111.682  95.049  1.00  8.47              
ATOM   4088  CB  ASN A 260     112.199 111.471  93.435  1.00  8.47              
ATOM   4089  HB1 ASN A 260     112.662 110.652  92.885  1.00  8.47              
ATOM   4090  HB2 ASN A 260     113.003 112.083  93.843  1.00  8.47              
ATOM   4091  CG  ASN A 260     111.483 112.366  92.421  1.00  8.47              
ATOM   4092  OD1 ASN A 260     111.954 112.555  91.313  1.00  8.47              
ATOM   4093  ND2 ASN A 260     110.394 113.023  92.754  1.00  8.47              
ATOM   4094 1HD2 ASN A 260     109.907 112.773  93.593  1.00  8.47              
ATOM   4095 2HD2 ASN A 260     109.960 113.538  92.013  1.00  8.47              
ATOM   4096  C   ASN A 260     110.346 109.858  94.130  1.00  8.47              
ATOM   4097  O   ASN A 260     109.484 110.245  93.345  1.00  8.47              
ATOM   4098  N   LEU A 261     110.382 108.605  94.593  1.00  8.42              
ATOM   4099  H   LEU A 261     111.029 108.352  95.322  1.00  8.42              
ATOM   4100  CA  LEU A 261     109.380 107.599  94.220  1.00  8.42              
ATOM   4101  HA  LEU A 261     108.569 108.121  93.711  1.00  8.42              
ATOM   4102  CB  LEU A 261     109.900 106.607  93.184  1.00  8.42              
ATOM   4103  HB1 LEU A 261     109.059 105.956  92.977  1.00  8.42              
ATOM   4104  HB2 LEU A 261     110.726 106.035  93.604  1.00  8.42              
ATOM   4105  CG  LEU A 261     110.307 107.272  91.859  1.00  8.42              
ATOM   4106  HG  LEU A 261     109.731 108.184  91.713  1.00  8.42              
ATOM   4107  CD1 LEU A 261     111.799 107.614  91.852  1.00  8.42              
ATOM   4108 1HD1 LEU A 261     112.395 106.705  91.876  1.00  8.42              
ATOM   4109 2HD1 LEU A 261     112.007 108.215  90.969  1.00  8.42              
ATOM   4110 3HD1 LEU A 261     112.067 108.211  92.718  1.00  8.42              
ATOM   4111  CD2 LEU A 261     109.988 106.353  90.677  1.00  8.42              
ATOM   4112 1HD2 LEU A 261     110.561 105.432  90.739  1.00  8.42              
ATOM   4113 2HD2 LEU A 261     108.924 106.114  90.663  1.00  8.42              
ATOM   4114 3HD2 LEU A 261     110.228 106.868  89.746  1.00  8.42              
ATOM   4115  C   LEU A 261     108.649 107.009  95.409  1.00  8.42              
ATOM   4116  O   LEU A 261     109.053 107.320  96.510  1.00  8.42              
ATOM   4117  N   ASP A 262     107.586 106.209  95.256  1.00  8.57              
ATOM   4118  H   ASP A 262     107.188 106.048  94.345  1.00  8.57              
ATOM   4119  CA  ASP A 262     107.189 105.330  96.362  1.00  8.57              
ATOM   4120  HA  ASP A 262     108.151 105.007  96.758  1.00  8.57              
ATOM   4121  CB  ASP A 262     106.601 106.051  97.596  1.00  8.57              
ATOM   4122  HB1 ASP A 262     107.236 105.804  98.445  1.00  8.57              
ATOM   4123  HB2 ASP A 262     105.648 105.591  97.821  1.00  8.57              
ATOM   4124  CG  ASP A 262     106.439 107.581  97.596  1.00  8.57              
ATOM   4125  OD1 ASP A 262     106.573 108.163  98.698  1.00  8.57              
ATOM   4126  OD2 ASP A 262     105.814 108.138  96.665  1.00  8.57              
ATOM   4127  C   ASP A 262     106.501 103.960  96.093  1.00  8.57              
ATOM   4128  O   ASP A 262     105.291 103.804  96.010  1.00  8.57              
ATOM   4129  N   TYR A 263     107.277 102.890  96.130  1.00  9.05              
ATOM   4130  H   TYR A 263     108.258 103.069  96.296  1.00  9.05              
ATOM   4131  CA  TYR A 263     106.808 101.538  96.371  1.00  9.05              
ATOM   4132  HA  TYR A 263     105.734 101.505  96.512  1.00  9.05              
ATOM   4133  CB  TYR A 263     107.205 100.540  95.253  1.00  9.05              
ATOM   4134  HB1 TYR A 263     108.284 100.454  95.210  1.00  9.05              
ATOM   4135  HB2 TYR A 263     106.883 100.898  94.309  1.00  9.05              
ATOM   4136  CG  TYR A 263     106.621  99.149  95.272  1.00  9.05              
ATOM   4137  CD1 TYR A 263     105.233  99.003  95.276  1.00  9.05              
ATOM   4138  HD1 TYR A 263     104.601  99.859  95.450  1.00  9.05              
ATOM   4139  CE1 TYR A 263     104.668  97.761  94.963  1.00  9.05              
ATOM   4140  HE1 TYR A 263     103.613  97.651  94.894  1.00  9.05              
ATOM   4141  CZ  TYR A 263     105.465  96.644  94.705  1.00  9.05              
ATOM   4142  OH  TYR A 263     104.865  95.513  94.256  1.00  9.05              
ATOM   4143  HH  TYR A 263     105.533  94.878  93.940  1.00  9.05              
ATOM   4144  CE2 TYR A 263     106.861  96.760  94.838  1.00  9.05              
ATOM   4145  HE2 TYR A 263     107.476  95.884  94.685  1.00  9.05              
ATOM   4146  CD2 TYR A 263     107.437  98.016  95.111  1.00  9.05              
ATOM   4147  HD2 TYR A 263     108.512  98.117  95.132  1.00  9.05              
ATOM   4148  C   TYR A 263     107.564 100.970  97.602  1.00  9.05              
ATOM   4149  O   TYR A 263     108.580 101.535  97.983  1.00  9.05              
ATOM   4150  N   LEU A 264     107.242  99.765  98.094  1.00  8.16              
ATOM   4151  H   LEU A 264     106.285  99.456  97.938  1.00  8.16              
ATOM   4152  CA  LEU A 264     108.238  98.676  98.203  1.00  8.16              
ATOM   4153  HA  LEU A 264     108.672  98.465  97.240  1.00  8.16              
ATOM   4154  CB  LEU A 264     109.416  98.957  99.197  1.00  8.16              
ATOM   4155  HB1 LEU A 264     109.055  98.843 100.218  1.00  8.16              
ATOM   4156  HB2 LEU A 264     109.744  99.983  99.153  1.00  8.16              
ATOM   4157  CG  LEU A 264     110.706  98.114  99.020  1.00  8.16              
ATOM   4158  HG  LEU A 264     111.327  98.619  98.302  1.00  8.16              
ATOM   4159  CD1 LEU A 264     111.501  98.054 100.326  1.00  8.16              
ATOM   4160 1HD1 LEU A 264     112.443  97.525 100.177  1.00  8.16              
ATOM   4161 2HD1 LEU A 264     111.704  99.064 100.682  1.00  8.16              
ATOM   4162 3HD1 LEU A 264     110.920  97.514 101.064  1.00  8.16              
ATOM   4163  CD2 LEU A 264     110.563  96.707  98.466  1.00  8.16              
ATOM   4164 1HD2 LEU A 264     110.194  96.734  97.443  1.00  8.16              
ATOM   4165 2HD2 LEU A 264     111.520  96.186  98.465  1.00  8.16              
ATOM   4166 3HD2 LEU A 264     109.866  96.151  99.074  1.00  8.16              
ATOM   4167  C   LEU A 264     107.522  97.423  98.742  1.00  8.16              
ATOM   4168  O   LEU A 264     107.240  97.335  99.941  1.00  8.16              
ATOM   4169  N   ASP A 265     107.287  96.431  97.900  1.00  8.36              
ATOM   4170  H   ASP A 265     107.492  96.537  96.919  1.00  8.36              
ATOM   4171  CA  ASP A 265     106.799  95.140  98.375  1.00  8.36              
ATOM   4172  HA  ASP A 265     106.170  95.307  99.251  1.00  8.36              
ATOM   4173  CB  ASP A 265     105.883  94.519  97.320  1.00  8.36              
ATOM   4174  HB1 ASP A 265     106.473  94.097  96.510  1.00  8.36              
ATOM   4175  HB2 ASP A 265     105.245  95.309  96.929  1.00  8.36              
ATOM   4176  CG  ASP A 265     104.958  93.460  97.912  1.00  8.36              
ATOM   4177  OD1 ASP A 265     105.367  92.805  98.895  1.00  8.36              
ATOM   4178  OD2 ASP A 265     103.810  93.365  97.424  1.00  8.36              
ATOM   4179  C   ASP A 265     107.941  94.216  98.799  1.00  8.36              
ATOM   4180  O   ASP A 265     108.933  94.077  98.079  1.00  8.36              
ATOM   4181  N   LEU A 266     107.872  93.705 100.035  1.00  7.63              
ATOM   4182  H   LEU A 266     106.958  93.606 100.463  1.00  7.63              
ATOM   4183  CA  LEU A 266     109.075  93.503 100.841  1.00  7.63              
ATOM   4184  HA  LEU A 266     109.875  93.199 100.163  1.00  7.63              
ATOM   4185  CB  LEU A 266     109.500  94.892 101.415  1.00  7.63              
ATOM   4186  HB1 LEU A 266     108.792  95.636 101.058  1.00  7.63              
ATOM   4187  HB2 LEU A 266     110.456  95.146 100.960  1.00  7.63              
ATOM   4188  CG  LEU A 266     109.636  95.116 102.935  1.00  7.63              
ATOM   4189  HG  LEU A 266     108.996  94.434 103.481  1.00  7.63              
ATOM   4190  CD1 LEU A 266     111.071  94.913 103.404  1.00  7.63              
ATOM   4191 1HD1 LEU A 266     111.107  94.905 104.495  1.00  7.63              
ATOM   4192 2HD1 LEU A 266     111.445  93.967 103.026  1.00  7.63              
ATOM   4193 3HD1 LEU A 266     111.698  95.722 103.032  1.00  7.63              
ATOM   4194  CD2 LEU A 266     109.237  96.535 103.344  1.00  7.63              
ATOM   4195 1HD2 LEU A 266     108.221  96.756 103.018  1.00  7.63              
ATOM   4196 2HD2 LEU A 266     109.289  96.626 104.430  1.00  7.63              
ATOM   4197 3HD2 LEU A 266     109.905  97.275 102.915  1.00  7.63              
ATOM   4198  C   LEU A 266     108.956  92.435 101.878  1.00  7.63              
ATOM   4199  O   LEU A 266     107.971  92.360 102.587  1.00  7.63              
ATOM   4200  N   SER A 267     110.020  91.663 102.027  1.00  7.27              
ATOM   4201  H   SER A 267     110.857  91.906 101.513  1.00  7.27              
ATOM   4202  CA  SER A 267     110.122  90.655 103.063  1.00  7.27              
ATOM   4203  HA  SER A 267     109.456  90.975 103.859  1.00  7.27              
ATOM   4204  CB  SER A 267     109.642  89.314 102.635  1.00  7.27              
ATOM   4205  HB1 SER A 267     110.437  88.926 102.016  1.00  7.27              
ATOM   4206  HB2 SER A 267     108.703  89.431 102.109  1.00  7.27              
ATOM   4207  OG  SER A 267     109.427  88.448 103.713  1.00  7.27              
ATOM   4208  HG  SER A 267     108.591  87.983 103.584  1.00  7.27              
ATOM   4209  C   SER A 267     111.473  90.676 103.695  1.00  7.27              
ATOM   4210  O   SER A 267     112.019  91.755 103.892  1.00  7.27              
ATOM   4211  N   HIS A 268     111.960  89.503 104.065  1.00  7.24              
ATOM   4212  H   HIS A 268     111.363  88.693 103.941  1.00  7.24              
ATOM   4213  CA  HIS A 268     113.192  89.311 104.769  1.00  7.24              
ATOM   4214  HA  HIS A 268     113.103  89.635 105.804  1.00  7.24              
ATOM   4215  CB  HIS A 268     113.600  87.825 104.703  1.00  7.24              
ATOM   4216  HB1 HIS A 268     114.615  87.718 105.051  1.00  7.24              
ATOM   4217  HB2 HIS A 268     113.585  87.509 103.660  1.00  7.24              
ATOM   4218  CG  HIS A 268     112.778  86.850 105.493  1.00  7.24              
ATOM   4219  ND1 HIS A 268     111.668  86.185 105.007  1.00  7.24              
ATOM   4220  CE1 HIS A 268     111.323  85.277 105.927  1.00  7.24              
ATOM   4221  HE1 HIS A 268     110.512  84.569 105.803  1.00  7.24              
ATOM   4222  NE2 HIS A 268     112.114  85.388 107.005  1.00  7.24              
ATOM   4223  HE2 HIS A 268     112.090  84.795 107.824  1.00  7.24              
ATOM   4224  CD2 HIS A 268     113.070  86.338 106.721  1.00  7.24              
ATOM   4225  HD2 HIS A 268     113.970  86.523 107.285  1.00  7.24              
ATOM   4226  C   HIS A 268     114.242  90.136 104.064  1.00  7.24              
ATOM   4227  O   HIS A 268     114.630  89.858 102.926  1.00  7.24              
ATOM   4228  N   CYS A 269     114.656  91.172 104.765  1.00  7.30              
ATOM   4229  H   CYS A 269     114.163  91.435 105.604  1.00  7.30              
ATOM   4230  CA  CYS A 269     115.840  91.882 104.424  1.00  7.30              
ATOM   4231  HA  CYS A 269     116.529  91.182 103.981  1.00  7.30              
ATOM   4232  CB  CYS A 269     115.537  92.910 103.345  1.00  7.30              
ATOM   4233  HB1 CYS A 269     115.020  93.769 103.773  1.00  7.30              
ATOM   4234  HB2 CYS A 269     114.936  92.467 102.548  1.00  7.30              
ATOM   4235  SG  CYS A 269     117.158  93.381 102.707  1.00  7.30              
ATOM   4236  HG  CYS A 269     116.762  94.498 102.076  1.00  7.30              
ATOM   4237  C   CYS A 269     116.426  92.532 105.693  1.00  7.30              
ATOM   4238  O   CYS A 269     116.270  93.723 105.913  1.00  7.30              
ATOM   4239  N   GLY A 270     117.053  91.724 106.540  1.00  7.33              
ATOM   4240  H   GLY A 270     116.868  90.742 106.425  1.00  7.33              
ATOM   4241  CA  GLY A 270     118.275  92.032 107.267  1.00  7.33              
ATOM   4242  HA1 GLY A 270     118.197  93.045 107.627  1.00  7.33              
ATOM   4243  HA2 GLY A 270     119.168  91.912 106.657  1.00  7.33              
ATOM   4244  C   GLY A 270     118.326  91.129 108.502  1.00  7.33              
ATOM   4245  O   GLY A 270     117.413  91.118 109.324  1.00  7.33              
ATOM   4246  N   ARG A 271     119.393  90.339 108.629  1.00  7.39              
ATOM   4247  H   ARG A 271     120.089  90.342 107.895  1.00  7.39              
ATOM   4248  CA  ARG A 271     119.560  89.365 109.710  1.00  7.39              
ATOM   4249  HA  ARG A 271     118.884  88.546 109.455  1.00  7.39              
ATOM   4250  CB  ARG A 271     120.939  88.716 109.728  1.00  7.39              
ATOM   4251  HB1 ARG A 271     121.222  88.392 108.728  1.00  7.39              
ATOM   4252  HB2 ARG A 271     120.888  87.835 110.358  1.00  7.39              
ATOM   4253  CG  ARG A 271     122.013  89.616 110.309  1.00  7.39              
ATOM   4254  HG1 ARG A 271     122.945  89.050 110.298  1.00  7.39              
ATOM   4255  HG2 ARG A 271     121.814  89.838 111.355  1.00  7.39              
ATOM   4256  CD  ARG A 271     122.208  90.888 109.481  1.00  7.39              
ATOM   4257  HD1 ARG A 271     122.154  90.644 108.420  1.00  7.39              
ATOM   4258  HD2 ARG A 271     123.211  91.114 109.730  1.00  7.39              
ATOM   4259  NE  ARG A 271     121.352  92.064 109.788  1.00  7.39              
ATOM   4260  HE  ARG A 271     120.878  92.051 110.681  1.00  7.39              
ATOM   4261  CZ  ARG A 271     121.017  93.025 108.944  1.00  7.39              
ATOM   4262  NH1 ARG A 271     121.652  93.240 107.842  1.00  7.39              
ATOM   4263 1HH1 ARG A 271     122.621  92.943 107.852  1.00  7.39              
ATOM   4264 2HH1 ARG A 271     121.491  94.060 107.276  1.00  7.39              
ATOM   4265  NH2 ARG A 271     119.986  93.775 109.160  1.00  7.39              
ATOM   4266 1HH2 ARG A 271     119.375  93.636 109.967  1.00  7.39              
ATOM   4267 2HH2 ARG A 271     119.683  94.421 108.455  1.00  7.39              
ATOM   4268  C   ARG A 271     119.090  89.758 111.116  1.00  7.39              
ATOM   4269  O   ARG A 271     118.303  89.038 111.730  1.00  7.39              
ATOM   4270  N   ASN A 272     119.509  90.939 111.563  1.00  7.48              
ATOM   4271  H   ASN A 272     120.168  91.443 110.998  1.00  7.48              
ATOM   4272  CA  ASN A 272     119.060  91.534 112.791  1.00  7.48              
ATOM   4273  HA  ASN A 272     118.108  91.044 113.003  1.00  7.48              
ATOM   4274  CB  ASN A 272     119.979  91.174 113.958  1.00  7.48              
ATOM   4275  HB1 ASN A 272     120.768  91.914 114.042  1.00  7.48              
ATOM   4276  HB2 ASN A 272     120.426  90.194 113.787  1.00  7.48              
ATOM   4277  CG  ASN A 272     119.267  91.091 115.294  1.00  7.48              
ATOM   4278  OD1 ASN A 272     118.048  91.218 115.404  1.00  7.48              
ATOM   4279  ND2 ASN A 272     120.030  90.928 116.340  1.00  7.48              
ATOM   4280 1HD2 ASN A 272     121.049  90.912 116.197  1.00  7.48              
ATOM   4281 2HD2 ASN A 272     119.632  90.853 117.251  1.00  7.48              
ATOM   4282  C   ASN A 272     118.714  93.018 112.684  1.00  7.48              
ATOM   4283  O   ASN A 272     119.218  93.763 111.830  1.00  7.48              
ATOM   4284  N   CYS A 273     117.806  93.384 113.587  1.00  7.38              
ATOM   4285  H   CYS A 273     117.592  92.696 114.296  1.00  7.38              
ATOM   4286  CA  CYS A 273     117.137  94.666 113.687  1.00  7.38              
ATOM   4287  HA  CYS A 273     116.445  94.799 112.854  1.00  7.38              
ATOM   4288  CB  CYS A 273     116.380  94.693 115.041  1.00  7.38              
ATOM   4289  HB1 CYS A 273     117.102  94.869 115.838  1.00  7.38              
ATOM   4290  HB2 CYS A 273     115.899  93.739 115.255  1.00  7.38              
ATOM   4291  SG  CYS A 273     115.118  96.003 115.108  1.00  7.38              
ATOM   4292  HG  CYS A 273     114.218  95.447 114.281  1.00  7.38              
ATOM   4293  C   CYS A 273     118.111  95.845 113.673  1.00  7.38              
ATOM   4294  O   CYS A 273     117.806  96.915 113.161  1.00  7.38              
ATOM   4295  N   THR A 274     119.276  95.617 114.271  1.00  7.29              
ATOM   4296  H   THR A 274     119.486  94.678 114.574  1.00  7.29              
ATOM   4297  CA  THR A 274     120.302  96.605 114.563  1.00  7.29              
ATOM   4298  HA  THR A 274     119.856  97.373 115.185  1.00  7.29              
ATOM   4299  CB  THR A 274     121.445  95.930 115.343  1.00  7.29              
ATOM   4300  HB  THR A 274     122.328  96.570 115.366  1.00  7.29              
ATOM   4301  CG2 THR A 274     121.068  95.516 116.765  1.00  7.29              
ATOM   4302 1HG2 THR A 274     121.941  95.073 117.247  1.00  7.29              
ATOM   4303 2HG2 THR A 274     120.750  96.374 117.343  1.00  7.29              
ATOM   4304 3HG2 THR A 274     120.273  94.770 116.742  1.00  7.29              
ATOM   4305  OG1 THR A 274     121.728  94.704 114.725  1.00  7.29              
ATOM   4306  HG1 THR A 274     122.629  94.767 114.364  1.00  7.29              
ATOM   4307  C   THR A 274     120.864  97.324 113.359  1.00  7.29              
ATOM   4308  O   THR A 274     120.998  98.547 113.396  1.00  7.29              
ATOM   4309  N   MET A 275     121.079  96.580 112.277  1.00  7.30              
ATOM   4310  H   MET A 275     121.008  95.579 112.376  1.00  7.30              
ATOM   4311  CA  MET A 275     121.124  97.183 110.963  1.00  7.30              
ATOM   4312  HA  MET A 275     121.696  98.089 111.050  1.00  7.30              
ATOM   4313  CB  MET A 275     121.750  96.228 109.927  1.00  7.30              
ATOM   4314  HB1 MET A 275     121.114  96.152 109.058  1.00  7.30              
ATOM   4315  HB2 MET A 275     121.833  95.240 110.362  1.00  7.30              
ATOM   4316  CG  MET A 275     123.079  96.617 109.335  1.00  7.30              
ATOM   4317  HG1 MET A 275     123.824  96.388 110.069  1.00  7.30              
ATOM   4318  HG2 MET A 275     123.089  97.684 109.148  1.00  7.30              
ATOM   4319  SD  MET A 275     123.448  95.730 107.795  1.00  7.30              
ATOM   4320  CE  MET A 275     125.261  95.598 107.852  1.00  7.30              
ATOM   4321  HE1 MET A 275     125.725  96.559 107.656  1.00  7.30              
ATOM   4322  HE2 MET A 275     125.575  95.233 108.827  1.00  7.30              
ATOM   4323  HE3 MET A 275     125.604  94.896 107.098  1.00  7.30              
ATOM   4324  C   MET A 275     119.668  97.480 110.591  1.00  7.30              
ATOM   4325  O   MET A 275     119.208  98.623 110.539  1.00  7.30              
ATOM   4326  N   LEU A 276     118.971  96.411 110.198  1.00  8.69              
ATOM   4327  H   LEU A 276     119.257  95.498 110.520  1.00  8.69              
ATOM   4328  CA  LEU A 276     117.952  96.518 109.163  1.00  8.69              
ATOM   4329  HA  LEU A 276     117.392  97.431 109.383  1.00  8.69              
ATOM   4330  CB  LEU A 276     118.571  96.694 107.747  1.00  8.69              
ATOM   4331  HB1 LEU A 276     119.608  96.955 107.852  1.00  8.69              
ATOM   4332  HB2 LEU A 276     118.091  97.565 107.343  1.00  8.69              
ATOM   4333  CG  LEU A 276     118.498  95.627 106.646  1.00  8.69              
ATOM   4334  HG  LEU A 276     118.046  94.752 107.070  1.00  8.69              
ATOM   4335  CD1 LEU A 276     117.753  96.081 105.392  1.00  8.69              
ATOM   4336 1HD1 LEU A 276     118.202  96.964 104.952  1.00  8.69              
ATOM   4337 2HD1 LEU A 276     117.796  95.293 104.643  1.00  8.69              
ATOM   4338 3HD1 LEU A 276     116.710  96.247 105.629  1.00  8.69              
ATOM   4339  CD2 LEU A 276     119.873  95.225 106.126  1.00  8.69              
ATOM   4340 1HD2 LEU A 276     120.622  95.275 106.904  1.00  8.69              
ATOM   4341 2HD2 LEU A 276     119.821  94.224 105.695  1.00  8.69              
ATOM   4342 3HD2 LEU A 276     120.205  95.906 105.343  1.00  8.69              
ATOM   4343  C   LEU A 276     116.948  95.396 109.269  1.00  8.69              
ATOM   4344  O   LEU A 276     117.284  94.321 109.761  1.00  8.69              
ATOM   4345  N   TRP A 277     115.746  95.697 108.785  1.00  9.68              
ATOM   4346  H   TRP A 277     115.633  96.599 108.347  1.00  9.68              
ATOM   4347  CA  TRP A 277     114.518  94.962 109.020  1.00  9.68              
ATOM   4348  HA  TRP A 277     113.943  95.520 109.760  1.00  9.68              
ATOM   4349  CB  TRP A 277     113.645  94.910 107.746  1.00  9.68              
ATOM   4350  HB1 TRP A 277     112.715  94.405 108.013  1.00  9.68              
ATOM   4351  HB2 TRP A 277     114.127  94.268 107.013  1.00  9.68              
ATOM   4352  CG  TRP A 277     113.248  96.164 107.028  1.00  9.68              
ATOM   4353  CD1 TRP A 277     113.744  96.556 105.832  1.00  9.68              
ATOM   4354  HD1 TRP A 277     114.524  96.031 105.294  1.00  9.68              
ATOM   4355  NE1 TRP A 277     113.029  97.639 105.356  1.00  9.68              
ATOM   4356  HE1 TRP A 277     113.182  98.049 104.447  1.00  9.68              
ATOM   4357  CE2 TRP A 277     111.977  97.950 106.192  1.00  9.68              
ATOM   4358  CZ2 TRP A 277     110.929  98.879 106.108  1.00  9.68              
ATOM   4359  HZ2 TRP A 277     110.839  99.533 105.254  1.00  9.68              
ATOM   4360  CH2 TRP A 277     110.000  98.954 107.159  1.00  9.68              
ATOM   4361  HH2 TRP A 277     109.191  99.673 107.118  1.00  9.68              
ATOM   4362  CZ3 TRP A 277     110.123  98.099 108.269  1.00  9.68              
ATOM   4363  HZ3 TRP A 277     109.414  98.170 109.082  1.00  9.68              
ATOM   4364  CE3 TRP A 277     111.166  97.155 108.333  1.00  9.68              
ATOM   4365  HE3 TRP A 277     111.239  96.501 109.189  1.00  9.68              
ATOM   4366  CD2 TRP A 277     112.120  97.055 107.298  1.00  9.68              
ATOM   4367  C   TRP A 277     114.659  93.548 109.518  1.00  9.68              
ATOM   4368  O   TRP A 277     114.772  92.581 108.763  1.00  9.68              
ATOM   4369  N   ASN A 278     114.612  93.468 110.834  1.00 11.80              
ATOM   4370  H   ASN A 278     114.437  94.306 111.366  1.00 11.80              
ATOM   4371  CA  ASN A 278     114.773  92.223 111.517  1.00 11.80              
ATOM   4372  HA  ASN A 278     115.818  91.916 111.467  1.00 11.80              
ATOM   4373  CB  ASN A 278     114.336  92.467 112.996  1.00 11.80              
ATOM   4374  HB1 ASN A 278     113.391  93.010 112.996  1.00 11.80              
ATOM   4375  HB2 ASN A 278     115.050  93.101 113.477  1.00 11.80              
ATOM   4376  CG  ASN A 278     114.094  91.239 113.895  1.00 11.80              
ATOM   4377  OD1 ASN A 278     113.045  90.599 113.881  1.00 11.80              
ATOM   4378  ND2 ASN A 278     115.025  90.849 114.738  1.00 11.80              
ATOM   4379 1HD2 ASN A 278     115.925  91.298 114.812  1.00 11.80              
ATOM   4380 2HD2 ASN A 278     114.845  90.003 115.248  1.00 11.80              
ATOM   4381  C   ASN A 278     113.897  91.125 111.007  1.00 11.80              
ATOM   4382  O   ASN A 278     112.697  91.317 110.779  1.00 11.80              
ATOM   4383  N   ILE A 279     114.447  89.925 111.102  1.00 12.90              
ATOM   4384  H   ILE A 279     115.441  89.817 111.215  1.00 12.90              
ATOM   4385  CA  ILE A 279     113.571  88.798 111.219  1.00 12.90              
ATOM   4386  HA  ILE A 279     112.733  89.106 111.822  1.00 12.90              
ATOM   4387  CB  ILE A 279     112.960  88.424 109.842  1.00 12.90              
ATOM   4388  HB  ILE A 279     112.187  89.160 109.676  1.00 12.90              
ATOM   4389  CG2 ILE A 279     113.911  88.699 108.672  1.00 12.90              
ATOM   4390 1HG2 ILE A 279     114.272  89.728 108.651  1.00 12.90              
ATOM   4391 2HG2 ILE A 279     114.762  88.032 108.740  1.00 12.90              
ATOM   4392 3HG2 ILE A 279     113.375  88.583 107.740  1.00 12.90              
ATOM   4393  CG1 ILE A 279     112.302  87.033 109.701  1.00 12.90              
ATOM   4394 1HG1 ILE A 279     113.063  86.310 109.429  1.00 12.90              
ATOM   4395 2HG1 ILE A 279     111.609  87.094 108.871  1.00 12.90              
ATOM   4396  CD1 ILE A 279     111.498  86.400 110.849  1.00 12.90              
ATOM   4397  HD1 ILE A 279     112.160  86.040 111.624  1.00 12.90              
ATOM   4398  HD2 ILE A 279     110.795  87.103 111.280  1.00 12.90              
ATOM   4399  HD3 ILE A 279     110.943  85.546 110.461  1.00 12.90              
ATOM   4400  C   ILE A 279     114.145  87.663 112.004  1.00 12.90              
ATOM   4401  O   ILE A 279     113.849  87.452 113.168  1.00 12.90              
ATOM   4402  N   THR A 280     114.957  86.997 111.254  1.00 12.56              
ATOM   4403  H   THR A 280     115.090  87.268 110.284  1.00 12.56              
ATOM   4404  CA  THR A 280     115.850  85.965 111.620  1.00 12.56              
ATOM   4405  HA  THR A 280     116.229  86.093 112.639  1.00 12.56              
ATOM   4406  CB  THR A 280     115.283  84.546 111.425  1.00 12.56              
ATOM   4407  HB  THR A 280     116.109  83.835 111.424  1.00 12.56              
ATOM   4408  CG2 THR A 280     114.344  84.108 112.545  1.00 12.56              
ATOM   4409 1HG2 THR A 280     114.909  84.020 113.473  1.00 12.56              
ATOM   4410 2HG2 THR A 280     113.548  84.828 112.692  1.00 12.56              
ATOM   4411 3HG2 THR A 280     113.915  83.137 112.301  1.00 12.56              
ATOM   4412  OG1 THR A 280     114.611  84.442 110.184  1.00 12.56              
ATOM   4413  HG1 THR A 280     115.234  84.703 109.496  1.00 12.56              
ATOM   4414  C   THR A 280     116.977  86.140 110.611  1.00 12.56              
ATOM   4415  O   THR A 280     116.715  86.440 109.461  1.00 12.56              
ATOM   4416  N   ASP A 281     118.209  85.778 110.954  1.00 13.04              
ATOM   4417  H   ASP A 281     118.433  85.627 111.926  1.00 13.04              
ATOM   4418  CA  ASP A 281     118.971  85.020 109.968  1.00 13.04              
ATOM   4419  HA  ASP A 281     118.977  85.571 109.005  1.00 13.04              
ATOM   4420  CB  ASP A 281     120.413  84.907 110.500  1.00 13.04              
ATOM   4421  HB1 ASP A 281     120.471  84.132 111.266  1.00 13.04              
ATOM   4422  HB2 ASP A 281     120.706  85.833 110.987  1.00 13.04              
ATOM   4423  CG  ASP A 281     121.438  84.619 109.406  1.00 13.04              
ATOM   4424  OD1 ASP A 281     122.399  83.864 109.671  1.00 13.04              
ATOM   4425  OD2 ASP A 281     121.239  85.031 108.237  1.00 13.04              
ATOM   4426  C   ASP A 281     118.266  83.713 109.849  1.00 13.04              
ATOM   4427  O   ASP A 281     118.424  82.793 110.645  1.00 13.04              
ATOM   4428  N   LYS A 282     117.430  83.733 108.827  1.00 13.28              
ATOM   4429  H   LYS A 282     117.292  84.640 108.382  1.00 13.28              
ATOM   4430  CA  LYS A 282     116.922  82.605 108.115  1.00 13.28              
ATOM   4431  HA  LYS A 282     116.058  82.906 107.602  1.00 13.28              
ATOM   4432  CB  LYS A 282     118.062  82.132 107.179  1.00 13.28              
ATOM   4433  HB1 LYS A 282     117.878  82.626 106.293  1.00 13.28              
ATOM   4434  HB2 LYS A 282     117.889  81.137 106.846  1.00 13.28              
ATOM   4435  CG  LYS A 282     119.561  82.211 107.602  1.00 13.28              
ATOM   4436  HG1 LYS A 282     119.656  81.923 108.643  1.00 13.28              
ATOM   4437  HG2 LYS A 282     119.853  83.246 107.523  1.00 13.28              
ATOM   4438  CD  LYS A 282     120.594  81.333 106.859  1.00 13.28              
ATOM   4439  HD1 LYS A 282     120.697  81.587 105.810  1.00 13.28              
ATOM   4440  HD2 LYS A 282     120.281  80.297 106.909  1.00 13.28              
ATOM   4441  CE  LYS A 282     121.968  81.430 107.539  1.00 13.28              
ATOM   4442  HE1 LYS A 282     122.606  80.615 107.188  1.00 13.28              
ATOM   4443  HE2 LYS A 282     121.822  81.298 108.616  1.00 13.28              
ATOM   4444  NZ  LYS A 282     122.633  82.732 107.305  1.00 13.28              
ATOM   4445  HZ1 LYS A 282     123.207  82.964 108.118  1.00 13.28              
ATOM   4446  HZ2 LYS A 282     123.165  82.777 106.453  1.00 13.28              
ATOM   4447  HZ3 LYS A 282     121.971  83.507 107.378  1.00 13.28              
ATOM   4448  C   LYS A 282     116.575  81.276 108.848  1.00 13.28              
ATOM   4449  O   LYS A 282     115.463  80.779 108.697  1.00 13.28              
ATOM   4450  N   THR A 283     117.606  80.589 109.363  1.00 15.20              
ATOM   4451  H   THR A 283     118.245  81.211 109.841  1.00 15.20              
ATOM   4452  CA  THR A 283     118.270  79.331 108.887  1.00 15.20              
ATOM   4453  HA  THR A 283     119.343  79.485 108.968  1.00 15.20              
ATOM   4454  CB  THR A 283     117.937  78.184 109.863  1.00 15.20              
ATOM   4455  HB  THR A 283     118.421  77.267 109.526  1.00 15.20              
ATOM   4456  CG2 THR A 283     118.392  78.471 111.295  1.00 15.20              
ATOM   4457 1HG2 THR A 283     118.213  77.593 111.915  1.00 15.20              
ATOM   4458 2HG2 THR A 283     119.458  78.696 111.304  1.00 15.20              
ATOM   4459 3HG2 THR A 283     117.841  79.316 111.710  1.00 15.20              
ATOM   4460  OG1 THR A 283     116.545  77.992 109.892  1.00 15.20              
ATOM   4461  HG1 THR A 283     116.336  77.365 110.588  1.00 15.20              
ATOM   4462  C   THR A 283     118.044  78.781 107.504  1.00 15.20              
ATOM   4463  O   THR A 283     118.979  78.241 106.920  1.00 15.20              
ATOM   4464  N   PHE A 284     116.864  78.985 106.947  1.00 16.57              
ATOM   4465  H   PHE A 284     116.106  79.281 107.551  1.00 16.57              
ATOM   4466  CA  PHE A 284     116.584  78.563 105.600  1.00 16.57              
ATOM   4467  HA  PHE A 284     117.071  77.591 105.495  1.00 16.57              
ATOM   4468  CB  PHE A 284     115.085  78.228 105.505  1.00 16.57              
ATOM   4469  HB1 PHE A 284     114.952  77.551 104.676  1.00 16.57              
ATOM   4470  HB2 PHE A 284     114.493  79.118 105.321  1.00 16.57              
ATOM   4471  CG  PHE A 284     114.518  77.502 106.717  1.00 16.57              
ATOM   4472  CD1 PHE A 284     114.905  76.175 106.987  1.00 16.57              
ATOM   4473  HD1 PHE A 284     115.587  75.662 106.325  1.00 16.57              
ATOM   4474  CE1 PHE A 284     114.410  75.512 108.126  1.00 16.57              
ATOM   4475  HE1 PHE A 284     114.711  74.494 108.331  1.00 16.57              
ATOM   4476  CZ  PHE A 284     113.530  76.173 109.000  1.00 16.57              
ATOM   4477  HZ  PHE A 284     113.154  75.665 109.877  1.00 16.57              
ATOM   4478  CE2 PHE A 284     113.140  77.496 108.730  1.00 16.57              
ATOM   4479  HE2 PHE A 284     112.467  78.009 109.403  1.00 16.57              
ATOM   4480  CD2 PHE A 284     113.633  78.158 107.592  1.00 16.57              
ATOM   4481  HD2 PHE A 284     113.332  79.172 107.396  1.00 16.57              
ATOM   4482  C   PHE A 284     117.233  79.401 104.499  1.00 16.57              
ATOM   4483  O   PHE A 284     117.810  78.785 103.616  1.00 16.57              
ATOM   4484  N   LEU A 285     117.124  80.753 104.494  1.00 16.03              
ATOM   4485  H   LEU A 285     116.672  81.136 105.312  1.00 16.03              
ATOM   4486  CA  LEU A 285     116.917  81.523 103.234  1.00 16.03              
ATOM   4487  HA  LEU A 285     116.331  82.405 103.376  1.00 16.03              
ATOM   4488  CB  LEU A 285     118.220  81.846 102.402  1.00 16.03              
ATOM   4489  HB1 LEU A 285     118.496  82.850 102.631  1.00 16.03              
ATOM   4490  HB2 LEU A 285     117.950  81.993 101.362  1.00 16.03              
ATOM   4491  CG  LEU A 285     119.477  80.926 102.360  1.00 16.03              
ATOM   4492  HG  LEU A 285     119.646  80.462 103.330  1.00 16.03              
ATOM   4493  CD1 LEU A 285     119.423  79.855 101.257  1.00 16.03              
ATOM   4494 1HD1 LEU A 285     118.548  79.223 101.369  1.00 16.03              
ATOM   4495 2HD1 LEU A 285     119.376  80.319 100.272  1.00 16.03              
ATOM   4496 3HD1 LEU A 285     120.295  79.204 101.316  1.00 16.03              
ATOM   4497  CD2 LEU A 285     120.752  81.713 102.013  1.00 16.03              
ATOM   4498 1HD2 LEU A 285     121.571  81.031 101.777  1.00 16.03              
ATOM   4499 2HD2 LEU A 285     120.573  82.357 101.153  1.00 16.03              
ATOM   4500 3HD2 LEU A 285     121.081  82.301 102.862  1.00 16.03              
ATOM   4501  C   LEU A 285     116.028  80.659 102.361  1.00 16.03              
ATOM   4502  O   LEU A 285     116.345  80.355 101.216  1.00 16.03              
ATOM   4503  N   ASN A 286     114.966  80.175 102.973  1.00 17.46              
ATOM   4504  H   ASN A 286     114.730  80.438 103.922  1.00 17.46              
ATOM   4505  CA  ASN A 286     114.169  79.236 102.268  1.00 17.46              
ATOM   4506  HA  ASN A 286     114.223  79.542 101.244  1.00 17.46              
ATOM   4507  CB  ASN A 286     114.744  77.801 102.171  1.00 17.46              
ATOM   4508  HB1 ASN A 286     114.119  77.113 102.738  1.00 17.46              
ATOM   4509  HB2 ASN A 286     115.770  77.740 102.524  1.00 17.46              
ATOM   4510  CG  ASN A 286     114.726  77.368 100.717  1.00 17.46              
ATOM   4511  OD1 ASN A 286     113.748  76.834 100.229  1.00 17.46              
ATOM   4512  ND2 ASN A 286     115.731  77.736  99.958  1.00 17.46              
ATOM   4513 1HD2 ASN A 286     116.434  78.355 100.341  1.00 17.46              
ATOM   4514 2HD2 ASN A 286     115.686  77.516  98.978  1.00 17.46              
ATOM   4515  C   ASN A 286     112.698  79.351 102.485  1.00 17.46              
ATOM   4516  O   ASN A 286     112.220  79.888 103.476  1.00 17.46              
ATOM   4517  N   SER A 287     112.000  78.967 101.407  1.00 17.99              
ATOM   4518  H   SER A 287     112.480  78.375 100.736  1.00 17.99              
ATOM   4519  CA  SER A 287     110.773  79.574 100.960  1.00 17.99              
ATOM   4520  HA  SER A 287     110.711  79.443  99.888  1.00 17.99              
ATOM   4521  CB  SER A 287     109.605  78.768 101.561  1.00 17.99              
ATOM   4522  HB1 SER A 287     109.623  78.844 102.649  1.00 17.99              
ATOM   4523  HB2 SER A 287     109.689  77.718 101.281  1.00 17.99              
ATOM   4524  OG  SER A 287     108.358  79.258 101.101  1.00 17.99              
ATOM   4525  HG  SER A 287     108.350  80.193 101.342  1.00 17.99              
ATOM   4526  C   SER A 287     110.640  81.088 101.239  1.00 17.99              
ATOM   4527  O   SER A 287     109.716  81.541 101.947  1.00 17.99              
ATOM   4528  N   VAL A 288     111.384  81.914 100.499  1.00 17.09              
ATOM   4529  H   VAL A 288     112.157  81.483 100.027  1.00 17.09              
ATOM   4530  CA  VAL A 288     110.739  82.981  99.719  1.00 17.09              
ATOM   4531  HA  VAL A 288     110.424  83.846 100.342  1.00 17.09              
ATOM   4532  CB  VAL A 288     111.494  83.456  98.417  1.00 17.09              
ATOM   4533  HB  VAL A 288     112.270  82.741  98.224  1.00 17.09              
ATOM   4534  CG1 VAL A 288     110.780  83.492  97.047  1.00 17.09              
ATOM   4535 1HG1 VAL A 288     111.494  83.797  96.277  1.00 17.09              
ATOM   4536 2HG1 VAL A 288     110.459  82.500  96.741  1.00 17.09              
ATOM   4537 3HG1 VAL A 288     109.970  84.205  97.047  1.00 17.09              
ATOM   4538  CG2 VAL A 288     112.071  84.867  98.548  1.00 17.09              
ATOM   4539 1HG2 VAL A 288     112.834  84.960  99.302  1.00 17.09              
ATOM   4540 2HG2 VAL A 288     112.548  85.183  97.619  1.00 17.09              
ATOM   4541 3HG2 VAL A 288     111.282  85.558  98.792  1.00 17.09              
ATOM   4542  C   VAL A 288     109.495  82.298  99.184  1.00 17.09              
ATOM   4543  O   VAL A 288     109.579  81.179  98.633  1.00 17.09              
ATOM   4544  N   LYS A 289     108.367  82.965  99.173  1.00 17.81              
ATOM   4545  H   LYS A 289     108.311  83.815  99.688  1.00 17.81              
ATOM   4546  CA  LYS A 289     107.530  82.800  98.000  1.00 17.81              
ATOM   4547  HA  LYS A 289     108.065  82.249  97.240  1.00 17.81              
ATOM   4548  CB  LYS A 289     106.271  81.941  98.285  1.00 17.81              
ATOM   4549  HB1 LYS A 289     105.514  82.578  98.739  1.00 17.81              
ATOM   4550  HB2 LYS A 289     106.549  81.169  99.007  1.00 17.81              
ATOM   4551  CG  LYS A 289     105.718  81.259  97.019  1.00 17.81              
ATOM   4552  HG1 LYS A 289     105.393  82.013  96.306  1.00 17.81              
ATOM   4553  HG2 LYS A 289     104.821  80.720  97.317  1.00 17.81              
ATOM   4554  CD  LYS A 289     106.672  80.253  96.339  1.00 17.81              
ATOM   4555  HD1 LYS A 289     106.155  79.293  96.275  1.00 17.81              
ATOM   4556  HD2 LYS A 289     107.566  80.075  96.940  1.00 17.81              
ATOM   4557  CE  LYS A 289     107.085  80.615  94.890  1.00 17.81              
ATOM   4558  HE1 LYS A 289     106.184  80.918  94.348  1.00 17.81              
ATOM   4559  HE2 LYS A 289     107.463  79.704  94.415  1.00 17.81              
ATOM   4560  NZ  LYS A 289     108.120  81.679  94.804  1.00 17.81              
ATOM   4561  HZ1 LYS A 289     108.381  81.855  93.842  1.00 17.81              
ATOM   4562  HZ2 LYS A 289     107.762  82.552  95.180  1.00 17.81              
ATOM   4563  HZ3 LYS A 289     108.962  81.414  95.303  1.00 17.81              
ATOM   4564  C   LYS A 289     107.283  84.099  97.273  1.00 17.81              
ATOM   4565  O   LYS A 289     106.971  84.030  96.086  1.00 17.81              
ATOM   4566  N   ALA A 290     107.691  85.191  97.902  1.00 17.47              
ATOM   4567  H   ALA A 290     107.905  85.204  98.883  1.00 17.47              
ATOM   4568  CA  ALA A 290     108.127  86.310  97.098  1.00 17.47              
ATOM   4569  HA  ALA A 290     108.395  85.940  96.119  1.00 17.47              
ATOM   4570  CB  ALA A 290     106.921  87.239  96.880  1.00 17.47              
ATOM   4571  HB1 ALA A 290     106.112  86.696  96.394  1.00 17.47              
ATOM   4572  HB2 ALA A 290     106.539  87.647  97.815  1.00 17.47              
ATOM   4573  HB3 ALA A 290     107.194  88.067  96.227  1.00 17.47              
ATOM   4574  C   ALA A 290     109.371  87.059  97.486  1.00 17.47              
ATOM   4575  O   ALA A 290     110.458  86.818  96.954  1.00 17.47              
ATOM   4576  N   LEU A 291     109.189  87.919  98.444  1.00 15.91              
ATOM   4577  H   LEU A 291     108.220  88.105  98.653  1.00 15.91              
ATOM   4578  CA  LEU A 291     110.173  88.302  99.404  1.00 15.91              
ATOM   4579  HA  LEU A 291     111.184  88.033  99.034  1.00 15.91              
ATOM   4580  CB  LEU A 291     109.893  89.818  99.537  1.00 15.91              
ATOM   4581  HB1 LEU A 291     110.744  90.232 100.052  1.00 15.91              
ATOM   4582  HB2 LEU A 291     109.051  89.924 100.212  1.00 15.91              
ATOM   4583  CG  LEU A 291     109.544  90.715  98.318  1.00 15.91              
ATOM   4584  HG  LEU A 291     109.925  91.705  98.549  1.00 15.91              
ATOM   4585  CD1 LEU A 291     110.138  90.330  96.958  1.00 15.91              
ATOM   4586 1HD1 LEU A 291     109.362  90.026  96.256  1.00 15.91              
ATOM   4587 2HD1 LEU A 291     110.640  91.203  96.544  1.00 15.91              
ATOM   4588 3HD1 LEU A 291     110.838  89.515  97.058  1.00 15.91              
ATOM   4589  CD2 LEU A 291     108.028  90.862  98.112  1.00 15.91              
ATOM   4590 1HD2 LEU A 291     107.833  91.619  97.350  1.00 15.91              
ATOM   4591 2HD2 LEU A 291     107.569  89.932  97.794  1.00 15.91              
ATOM   4592 3HD2 LEU A 291     107.541  91.203  99.026  1.00 15.91              
ATOM   4593  C   LEU A 291     109.683  87.369 100.498  1.00 15.91              
ATOM   4594  O   LEU A 291     108.501  87.405 100.838  1.00 15.91              
ATOM   4595  N   ASN A 292     110.576  86.516 100.996  1.00 15.28              
ATOM   4596  H   ASN A 292     111.494  86.542 100.581  1.00 15.28              
ATOM   4597  CA  ASN A 292     110.352  85.701 102.175  1.00 15.28              
ATOM   4598  HA  ASN A 292     110.413  86.363 103.010  1.00 15.28              
ATOM   4599  CB  ASN A 292     108.943  85.007 102.238  1.00 15.28              
ATOM   4600  HB1 ASN A 292     109.049  83.943 102.436  1.00 15.28              
ATOM   4601  HB2 ASN A 292     108.427  85.062 101.289  1.00 15.28              
ATOM   4602  CG  ASN A 292     108.013  85.507 103.359  1.00 15.28              
ATOM   4603  OD1 ASN A 292     107.859  84.905 104.400  1.00 15.28              
ATOM   4604  ND2 ASN A 292     107.309  86.605 103.144  1.00 15.28              
ATOM   4605 1HD2 ASN A 292     107.351  87.065 102.235  1.00 15.28              
ATOM   4606 2HD2 ASN A 292     106.628  86.882 103.831  1.00 15.28              
ATOM   4607  C   ASN A 292     111.449  84.646 102.461  1.00 15.28              
ATOM   4608  O   ASN A 292     111.295  83.823 103.371  1.00 15.28              
ATOM   4609  N   LEU A 293     112.521  84.602 101.667  1.00 13.98              
ATOM   4610  H   LEU A 293     112.647  85.279 100.931  1.00 13.98              
ATOM   4611  CA  LEU A 293     113.572  83.651 101.955  1.00 13.98              
ATOM   4612  HA  LEU A 293     113.133  82.681 102.183  1.00 13.98              
ATOM   4613  CB  LEU A 293     114.644  83.402 100.850  1.00 13.98              
ATOM   4614  HB1 LEU A 293     115.472  82.922 101.347  1.00 13.98              
ATOM   4615  HB2 LEU A 293     114.969  84.388 100.605  1.00 13.98              
ATOM   4616  CG  LEU A 293     114.546  82.639  99.485  1.00 13.98              
ATOM   4617  HG  LEU A 293     113.905  83.205  98.857  1.00 13.98              
ATOM   4618  CD1 LEU A 293     115.808  82.624  98.654  1.00 13.98              
ATOM   4619 1HD1 LEU A 293     115.626  82.119  97.702  1.00 13.98              
ATOM   4620 2HD1 LEU A 293     116.049  83.647  98.418  1.00 13.98              
ATOM   4621 3HD1 LEU A 293     116.622  82.112  99.164  1.00 13.98              
ATOM   4622  CD2 LEU A 293     114.080  81.182  99.427  1.00 13.98              
ATOM   4623 1HD2 LEU A 293     113.452  81.016  98.552  1.00 13.98              
ATOM   4624 2HD2 LEU A 293     114.924  80.502  99.311  1.00 13.98              
ATOM   4625 3HD2 LEU A 293     113.567  80.949 100.338  1.00 13.98              
ATOM   4626  C   LEU A 293     114.246  84.136 103.201  1.00 13.98              
ATOM   4627  O   LEU A 293     114.746  85.242 103.275  1.00 13.98              
ATOM   4628  N   THR A 294     114.225  83.264 104.183  1.00 13.33              
ATOM   4629  H   THR A 294     113.695  82.417 104.043  1.00 13.33              
ATOM   4630  CA  THR A 294     114.498  83.712 105.526  1.00 13.33              
ATOM   4631  HA  THR A 294     113.798  84.501 105.630  1.00 13.33              
ATOM   4632  CB  THR A 294     114.071  82.564 106.451  1.00 13.33              
ATOM   4633  HB  THR A 294     114.226  82.875 107.483  1.00 13.33              
ATOM   4634  CG2 THR A 294     112.634  82.068 106.323  1.00 13.33              
ATOM   4635 1HG2 THR A 294     112.467  81.238 107.007  1.00 13.33              
ATOM   4636 2HG2 THR A 294     111.927  82.840 106.586  1.00 13.33              
ATOM   4637 3HG2 THR A 294     112.413  81.730 105.312  1.00 13.33              
ATOM   4638  OG1 THR A 294     114.845  81.430 106.145  1.00 13.33              
ATOM   4639  HG1 THR A 294     114.737  80.848 106.915  1.00 13.33              
ATOM   4640  C   THR A 294     115.882  84.344 105.702  1.00 13.33              
ATOM   4641  O   THR A 294     116.074  85.052 106.685  1.00 13.33              
ATOM   4642  N   ALA A 295     116.837  84.118 104.784  1.00 12.26              
ATOM   4643  H   ALA A 295     116.592  83.657 103.923  1.00 12.26              
ATOM   4644  CA  ALA A 295     118.206  84.531 104.967  1.00 12.26              
ATOM   4645  HA  ALA A 295     118.314  84.756 106.032  1.00 12.26              
ATOM   4646  CB  ALA A 295     119.400  83.586 104.710  1.00 12.26              
ATOM   4647  HB1 ALA A 295     119.901  83.793 103.774  1.00 12.26              
ATOM   4648  HB2 ALA A 295     120.167  83.797 105.450  1.00 12.26              
ATOM   4649  HB3 ALA A 295     119.128  82.540 104.719  1.00 12.26              
ATOM   4650  C   ALA A 295     118.594  85.794 104.246  1.00 12.26              
ATOM   4651  O   ALA A 295     119.045  85.851 103.100  1.00 12.26              
ATOM   4652  N   ILE A 296     118.710  86.766 105.102  1.00 10.36              
ATOM   4653  H   ILE A 296     118.329  86.650 106.030  1.00 10.36              
ATOM   4654  CA  ILE A 296     119.263  88.019 104.728  1.00 10.36              
ATOM   4655  HA  ILE A 296     119.236  88.108 103.646  1.00 10.36              
ATOM   4656  CB  ILE A 296     118.465  89.175 105.345  1.00 10.36              
ATOM   4657  HB  ILE A 296     118.859  89.453 106.312  1.00 10.36              
ATOM   4658  CG2 ILE A 296     118.760  90.329 104.388  1.00 10.36              
ATOM   4659 1HG2 ILE A 296     118.481  91.311 104.709  1.00 10.36              
ATOM   4660 2HG2 ILE A 296     119.824  90.423 104.293  1.00 10.36              
ATOM   4661 3HG2 ILE A 296     118.264  90.130 103.445  1.00 10.36              
ATOM   4662  CG1 ILE A 296     117.000  88.782 105.594  1.00 10.36              
ATOM   4663 1HG1 ILE A 296     116.654  88.094 104.835  1.00 10.36              
ATOM   4664 2HG1 ILE A 296     116.355  89.624 105.549  1.00 10.36              
ATOM   4665  CD1 ILE A 296     116.806  88.175 106.982  1.00 10.36              
ATOM   4666  HD1 ILE A 296     116.732  88.965 107.727  1.00 10.36              
ATOM   4667  HD2 ILE A 296     115.888  87.601 106.973  1.00 10.36              
ATOM   4668  HD3 ILE A 296     117.627  87.516 107.256  1.00 10.36              
ATOM   4669  C   ILE A 296     120.696  88.034 105.193  1.00 10.36              
ATOM   4670  O   ILE A 296     121.023  88.650 106.209  1.00 10.36              
ATOM   4671  N   TYR A 297     121.521  87.257 104.499  1.00  9.94              
ATOM   4672  H   TYR A 297     121.122  86.719 103.742  1.00  9.94              
ATOM   4673  CA  TYR A 297     122.883  86.962 104.907  1.00  9.94              
ATOM   4674  HA  TYR A 297     122.838  86.719 105.971  1.00  9.94              
ATOM   4675  CB  TYR A 297     123.378  85.684 104.204  1.00  9.94              
ATOM   4676  HB1 TYR A 297     122.740  84.861 104.527  1.00  9.94              
ATOM   4677  HB2 TYR A 297     124.378  85.455 104.575  1.00  9.94              
ATOM   4678  CG  TYR A 297     123.413  85.671 102.682  1.00  9.94              
ATOM   4679  CD1 TYR A 297     124.606  85.977 101.995  1.00  9.94              
ATOM   4680  HD1 TYR A 297     125.479  86.288 102.552  1.00  9.94              
ATOM   4681  CE1 TYR A 297     124.680  85.828 100.597  1.00  9.94              
ATOM   4682  HE1 TYR A 297     125.600  86.022 100.070  1.00  9.94              
ATOM   4683  CZ  TYR A 297     123.563  85.348  99.881  1.00  9.94              
ATOM   4684  OH  TYR A 297     123.655  85.128  98.543  1.00  9.94              
ATOM   4685  HH  TYR A 297     122.851  84.747  98.181  1.00  9.94              
ATOM   4686  CE2 TYR A 297     122.360  85.068 100.561  1.00  9.94              
ATOM   4687  HE2 TYR A 297     121.506  84.688 100.022  1.00  9.94              
ATOM   4688  CD2 TYR A 297     122.288  85.230 101.956  1.00  9.94              
ATOM   4689  HD2 TYR A 297     121.376  84.968 102.470  1.00  9.94              
ATOM   4690  C   TYR A 297     123.857  88.154 104.824  1.00  9.94              
ATOM   4691  O   TYR A 297     124.939  88.077 104.243  1.00  9.94              
ATOM   4692  N   MET A 298     123.462  89.273 105.425  1.00  9.06              
ATOM   4693  H   MET A 298     122.586  89.211 105.932  1.00  9.06              
ATOM   4694  CA  MET A 298     124.362  90.311 105.873  1.00  9.06              
ATOM   4695  HA  MET A 298     125.268  90.227 105.274  1.00  9.06              
ATOM   4696  CB  MET A 298     123.798  91.712 105.611  1.00  9.06              
ATOM   4697  HB1 MET A 298     123.124  91.953 106.416  1.00  9.06              
ATOM   4698  HB2 MET A 298     123.227  91.718 104.686  1.00  9.06              
ATOM   4699  CG  MET A 298     124.898  92.784 105.506  1.00  9.06              
ATOM   4700  HG1 MET A 298     125.558  92.736 106.362  1.00  9.06              
ATOM   4701  HG2 MET A 298     124.458  93.769 105.567  1.00  9.06              
ATOM   4702  SD  MET A 298     125.887  92.719 103.994  1.00  9.06              
ATOM   4703  CE  MET A 298     127.420  93.507 104.550  1.00  9.06              
ATOM   4704  HE1 MET A 298     127.983  93.858 103.685  1.00  9.06              
ATOM   4705  HE2 MET A 298     127.193  94.357 105.191  1.00  9.06              
ATOM   4706  HE3 MET A 298     128.030  92.800 105.109  1.00  9.06              
ATOM   4707  C   MET A 298     124.776  90.091 107.329  1.00  9.06              
ATOM   4708  O   MET A 298     124.138  89.319 108.037  1.00  9.06              
ATOM   4709  N   PRO A 299     125.807  90.795 107.794  1.00  8.93              
ATOM   4710  CD  PRO A 299     127.115  90.817 107.156  1.00  8.93              
ATOM   4711  HD1 PRO A 299     127.067  91.073 106.100  1.00  8.93              
ATOM   4712  HD2 PRO A 299     127.583  89.838 107.273  1.00  8.93              
ATOM   4713  CG  PRO A 299     127.920  91.854 107.922  1.00  8.93              
ATOM   4714  HG1 PRO A 299     127.710  92.851 107.534  1.00  8.93              
ATOM   4715  HG2 PRO A 299     128.989  91.644 107.896  1.00  8.93              
ATOM   4716  CB  PRO A 299     127.350  91.728 109.330  1.00  8.93              
ATOM   4717  HB1 PRO A 299     127.466  92.681 109.839  1.00  8.93              
ATOM   4718  HB2 PRO A 299     127.881  90.945 109.874  1.00  8.93              
ATOM   4719  CA  PRO A 299     125.873  91.319 109.148  1.00  8.93              
ATOM   4720  HA  PRO A 299     125.668  90.507 109.849  1.00  8.93              
ATOM   4721  C   PRO A 299     124.967  92.458 109.513  1.00  8.93              
ATOM   4722  O   PRO A 299     124.254  92.970 108.661  1.00  8.93              
ATOM   4723  N   GLU A 300     124.874  92.693 110.817  1.00  8.83              
ATOM   4724  H   GLU A 300     125.637  92.359 111.411  1.00  8.83              
ATOM   4725  CA  GLU A 300     123.808  93.414 111.513  1.00  8.83              
ATOM   4726  HA  GLU A 300     123.061  93.653 110.774  1.00  8.83              
ATOM   4727  CB  GLU A 300     123.141  92.527 112.555  1.00  8.83              
ATOM   4728  HB1 GLU A 300     122.797  91.640 112.041  1.00  8.83              
ATOM   4729  HB2 GLU A 300     122.255  93.041 112.912  1.00  8.83              
ATOM   4730  CG  GLU A 300     124.006  92.085 113.742  1.00  8.83              
ATOM   4731  HG1 GLU A 300     124.240  92.948 114.368  1.00  8.83              
ATOM   4732  HG2 GLU A 300     124.938  91.648 113.377  1.00  8.83              
ATOM   4733  CD  GLU A 300     123.229  91.031 114.535  1.00  8.83              
ATOM   4734  OE1 GLU A 300     122.921  89.976 113.934  1.00  8.83              
ATOM   4735  OE2 GLU A 300     122.807  91.318 115.680  1.00  8.83              
ATOM   4736  C   GLU A 300     124.276  94.763 112.038  1.00  8.83              
ATOM   4737  O   GLU A 300     123.636  95.369 112.893  1.00  8.83              
ATOM   4738  N   GLU A 301     125.371  95.251 111.468  1.00  8.78              
ATOM   4739  H   GLU A 301     125.956  94.573 110.997  1.00  8.78              
ATOM   4740  CA  GLU A 301     125.987  96.477 111.905  1.00  8.78              
ATOM   4741  HA  GLU A 301     125.720  96.636 112.951  1.00  8.78              
ATOM   4742  CB  GLU A 301     127.525  96.304 111.887  1.00  8.78              
ATOM   4743  HB1 GLU A 301     127.964  97.274 112.125  1.00  8.78              
ATOM   4744  HB2 GLU A 301     127.859  96.036 110.883  1.00  8.78              
ATOM   4745  CG  GLU A 301     128.095  95.298 112.909  1.00  8.78              
ATOM   4746  HG1 GLU A 301     127.464  95.287 113.802  1.00  8.78              
ATOM   4747  HG2 GLU A 301     129.079  95.658 113.220  1.00  8.78              
ATOM   4748  CD  GLU A 301     128.248  93.874 112.349  1.00  8.78              
ATOM   4749  OE1 GLU A 301     127.204  93.200 112.190  1.00  8.78              
ATOM   4750  OE2 GLU A 301     129.394  93.472 112.046  1.00  8.78              
ATOM   4751  C   GLU A 301     125.632  97.792 111.213  1.00  8.78              
ATOM   4752  O   GLU A 301     125.263  98.751 111.886  1.00  8.78              
ATOM   4753  N   ASP A 302     125.782  97.860 109.894  1.00  8.70              
ATOM   4754  H   ASP A 302     126.044  97.026 109.400  1.00  8.70              
ATOM   4755  CA  ASP A 302     125.883  99.121 109.181  1.00  8.70              
ATOM   4756  HA  ASP A 302     125.808  99.928 109.910  1.00  8.70              
ATOM   4757  CB  ASP A 302     127.307  99.226 108.611  1.00  8.70              
ATOM   4758  HB1 ASP A 302     127.475  98.403 107.914  1.00  8.70              
ATOM   4759  HB2 ASP A 302     128.028  99.129 109.425  1.00  8.70              
ATOM   4760  CG  ASP A 302     127.559 100.556 107.895  1.00  8.70              
ATOM   4761  OD1 ASP A 302     127.113 101.598 108.428  1.00  8.70              
ATOM   4762  OD2 ASP A 302     128.178 100.511 106.808  1.00  8.70              
ATOM   4763  C   ASP A 302     124.844  99.411 108.096  1.00  8.70              
ATOM   4764  O   ASP A 302     124.438  98.548 107.325  1.00  8.70              
ATOM   4765  N   LEU A 303     124.430 100.676 108.021  1.00 10.03              
ATOM   4766  H   LEU A 303     125.107 101.346 108.382  1.00 10.03              
ATOM   4767  CA  LEU A 303     123.032 101.102 108.047  1.00 10.03              
ATOM   4768  HA  LEU A 303     123.082 102.175 107.881  1.00 10.03              
ATOM   4769  CB  LEU A 303     122.252 100.571 106.809  1.00 10.03              
ATOM   4770  HB1 LEU A 303     122.976 100.439 106.009  1.00 10.03              
ATOM   4771  HB2 LEU A 303     121.564 101.347 106.478  1.00 10.03              
ATOM   4772  CG  LEU A 303     121.469  99.256 106.915  1.00 10.03              
ATOM   4773  HG  LEU A 303     122.090  98.450 107.280  1.00 10.03              
ATOM   4774  CD1 LEU A 303     120.308  99.401 107.862  1.00 10.03              
ATOM   4775 1HD1 LEU A 303     120.508  98.664 108.612  1.00 10.03              
ATOM   4776 2HD1 LEU A 303     120.300 100.337 108.372  1.00 10.03              
ATOM   4777 3HD1 LEU A 303     119.343  99.242 107.414  1.00 10.03              
ATOM   4778  CD2 LEU A 303     120.878  98.795 105.592  1.00 10.03              
ATOM   4779 1HD2 LEU A 303     120.116  98.048 105.761  1.00 10.03              
ATOM   4780 2HD2 LEU A 303     120.457  99.640 105.055  1.00 10.03              
ATOM   4781 3HD2 LEU A 303     121.638  98.289 105.020  1.00 10.03              
ATOM   4782  C   LEU A 303     122.481 100.927 109.447  1.00 10.03              
ATOM   4783  O   LEU A 303     122.304  99.824 109.916  1.00 10.03              
ATOM   4784  N   THR A 304     122.075 102.027 110.062  1.00  9.89              
ATOM   4785  H   THR A 304     122.435 102.915 109.752  1.00  9.89              
ATOM   4786  CA  THR A 304     120.851 102.037 110.881  1.00  9.89              
ATOM   4787  HA  THR A 304     120.470 101.019 110.984  1.00  9.89              
ATOM   4788  CB  THR A 304     121.122 102.574 112.293  1.00  9.89              
ATOM   4789  HB  THR A 304     121.200 103.662 112.263  1.00  9.89              
ATOM   4790  CG2 THR A 304     120.048 102.167 113.302  1.00  9.89              
ATOM   4791 1HG2 THR A 304     119.950 101.082 113.329  1.00  9.89              
ATOM   4792 2HG2 THR A 304     120.330 102.528 114.290  1.00  9.89              
ATOM   4793 3HG2 THR A 304     119.089 102.606 113.029  1.00  9.89              
ATOM   4794  OG1 THR A 304     122.339 102.062 112.775  1.00  9.89              
ATOM   4795  HG1 THR A 304     122.312 101.099 112.711  1.00  9.89              
ATOM   4796  C   THR A 304     119.791 102.850 110.159  1.00  9.89              
ATOM   4797  O   THR A 304     119.122 103.747 110.660  1.00  9.89              
ATOM   4798  N   ALA A 305     119.821 102.603 108.860  1.00  7.79              
ATOM   4799  H   ALA A 305     120.380 101.803 108.605  1.00  7.79              
ATOM   4800  CA  ALA A 305     119.544 103.524 107.798  1.00  7.79              
ATOM   4801  HA  ALA A 305     118.731 104.165 108.124  1.00  7.79              
ATOM   4802  CB  ALA A 305     120.788 104.383 107.520  1.00  7.79              
ATOM   4803  HB1 ALA A 305     120.551 105.143 106.773  1.00  7.79              
ATOM   4804  HB2 ALA A 305     121.106 104.889 108.433  1.00  7.79              
ATOM   4805  HB3 ALA A 305     121.602 103.772 107.133  1.00  7.79              
ATOM   4806  C   ALA A 305     119.051 102.772 106.564  1.00  7.79              
ATOM   4807  O   ALA A 305     119.038 103.364 105.505  1.00  7.79              
ATOM   4808  N   VAL A 306     118.569 101.521 106.648  1.00  7.71              
ATOM   4809  H   VAL A 306     118.613 101.008 107.517  1.00  7.71              
ATOM   4810  CA  VAL A 306     117.692 101.091 105.551  1.00  7.71              
ATOM   4811  HA  VAL A 306     118.223 101.293 104.623  1.00  7.71              
ATOM   4812  CB  VAL A 306     117.268  99.617 105.466  1.00  7.71              
ATOM   4813  HB  VAL A 306     118.166  99.025 105.543  1.00  7.71              
ATOM   4814  CG1 VAL A 306     116.283  99.150 106.540  1.00  7.71              
ATOM   4815 1HG1 VAL A 306     116.697  99.330 107.529  1.00  7.71              
ATOM   4816 2HG1 VAL A 306     115.325  99.643 106.422  1.00  7.71              
ATOM   4817 3HG1 VAL A 306     116.081  98.090 106.437  1.00  7.71              
ATOM   4818  CG2 VAL A 306     116.653  99.332 104.088  1.00  7.71              
ATOM   4819 1HG2 VAL A 306     116.425  98.270 103.992  1.00  7.71              
ATOM   4820 2HG2 VAL A 306     115.730  99.899 103.956  1.00  7.71              
ATOM   4821 3HG2 VAL A 306     117.355  99.608 103.300  1.00  7.71              
ATOM   4822  C   VAL A 306     116.468 102.036 105.546  1.00  7.71              
ATOM   4823  O   VAL A 306     116.176 102.761 104.583  1.00  7.71              
ATOM   4824  N   LEU A 307     115.840 102.116 106.725  1.00  7.55              
ATOM   4825  H   LEU A 307     116.112 101.474 107.456  1.00  7.55              
ATOM   4826  CA  LEU A 307     114.717 102.989 107.012  1.00  7.55              
ATOM   4827  HA  LEU A 307     113.887 102.730 106.362  1.00  7.55              
ATOM   4828  CB  LEU A 307     114.222 102.862 108.472  1.00  7.55              
ATOM   4829  HB1 LEU A 307     113.367 103.533 108.573  1.00  7.55              
ATOM   4830  HB2 LEU A 307     114.984 103.235 109.160  1.00  7.55              
ATOM   4831  CG  LEU A 307     113.756 101.489 108.969  1.00  7.55              
ATOM   4832  HG  LEU A 307     113.100 101.664 109.811  1.00  7.55              
ATOM   4833  CD1 LEU A 307     112.918 100.722 107.954  1.00  7.55              
ATOM   4834 1HD1 LEU A 307     112.597  99.781 108.400  1.00  7.55              
ATOM   4835 2HD1 LEU A 307     112.029 101.305 107.711  1.00  7.55              
ATOM   4836 3HD1 LEU A 307     113.466 100.516 107.044  1.00  7.55              
ATOM   4837  CD2 LEU A 307     114.944 100.671 109.486  1.00  7.55              
ATOM   4838 1HD2 LEU A 307     114.684  99.615 109.524  1.00  7.55              
ATOM   4839 2HD2 LEU A 307     115.821 100.803 108.868  1.00  7.55              
ATOM   4840 3HD2 LEU A 307     115.191 101.014 110.494  1.00  7.55              
ATOM   4841  C   LEU A 307     115.091 104.459 106.775  1.00  7.55              
ATOM   4842  O   LEU A 307     114.501 105.157 105.963  1.00  7.55              
ATOM   4843  N   GLN A 308     116.191 104.896 107.391  1.00  7.60              
ATOM   4844  H   GLN A 308     116.604 104.311 108.099  1.00  7.60              
ATOM   4845  CA  GLN A 308     116.726 106.244 107.190  1.00  7.60              
ATOM   4846  HA  GLN A 308     115.864 106.912 107.211  1.00  7.60              
ATOM   4847  CB  GLN A 308     117.615 106.699 108.368  1.00  7.60              
ATOM   4848  HB1 GLN A 308     117.759 107.777 108.282  1.00  7.60              
ATOM   4849  HB2 GLN A 308     118.598 106.238 108.311  1.00  7.60              
ATOM   4850  CG  GLN A 308     116.984 106.407 109.743  1.00  7.60              
ATOM   4851  HG1 GLN A 308     116.948 105.331 109.909  1.00  7.60              
ATOM   4852  HG2 GLN A 308     115.962 106.784 109.762  1.00  7.60              
ATOM   4853  CD  GLN A 308     117.742 107.061 110.894  1.00  7.60              
ATOM   4854  OE1 GLN A 308     117.872 108.272 110.978  1.00  7.60              
ATOM   4855  NE2 GLN A 308     118.280 106.288 111.812  1.00  7.60              
ATOM   4856 1HE2 GLN A 308     118.259 105.280 111.717  1.00  7.60              
ATOM   4857 2HE2 GLN A 308     118.636 106.751 112.630  1.00  7.60              
ATOM   4858  C   GLN A 308     117.363 106.501 105.812  1.00  7.60              
ATOM   4859  O   GLN A 308     117.995 107.539 105.623  1.00  7.60              
ATOM   4860  N   ASN A 309     117.148 105.601 104.843  1.00  7.61              
ATOM   4861  H   ASN A 309     116.710 104.723 105.079  1.00  7.61              
ATOM   4862  CA  ASN A 309     117.398 105.866 103.436  1.00  7.61              
ATOM   4863  HA  ASN A 309     117.711 106.908 103.380  1.00  7.61              
ATOM   4864  CB  ASN A 309     118.579 105.015 102.948  1.00  7.61              
ATOM   4865  HB1 ASN A 309     118.231 104.091 102.489  1.00  7.61              
ATOM   4866  HB2 ASN A 309     119.232 104.790 103.776  1.00  7.61              
ATOM   4867  CG  ASN A 309     119.523 105.767 102.056  1.00  7.61              
ATOM   4868  OD1 ASN A 309     119.719 106.961 102.189  1.00  7.61              
ATOM   4869  ND2 ASN A 309     120.128 105.087 101.114  1.00  7.61              
ATOM   4870 1HD2 ASN A 309     120.041 104.092 101.075  1.00  7.61              
ATOM   4871 2HD2 ASN A 309     120.868 105.555 100.603  1.00  7.61              
ATOM   4872  C   ASN A 309     116.095 105.861 102.594  1.00  7.61              
ATOM   4873  O   ASN A 309     116.020 106.588 101.604  1.00  7.61              
ATOM   4874  N   ILE A 310     115.004 105.202 103.027  1.00  7.50              
ATOM   4875  H   ILE A 310     115.066 104.675 103.889  1.00  7.50              
ATOM   4876  CA  ILE A 310     113.655 105.383 102.412  1.00  7.50              
ATOM   4877  HA  ILE A 310     113.809 105.385 101.343  1.00  7.50              
ATOM   4878  CB  ILE A 310     112.691 104.168 102.674  1.00  7.50              
ATOM   4879  HB  ILE A 310     111.742 104.385 102.185  1.00  7.50              
ATOM   4880  CG2 ILE A 310     113.181 102.852 102.035  1.00  7.50              
ATOM   4881 1HG2 ILE A 310     112.552 102.011 102.333  1.00  7.50              
ATOM   4882 2HG2 ILE A 310     113.105 102.924 100.954  1.00  7.50              
ATOM   4883 3HG2 ILE A 310     114.209 102.641 102.335  1.00  7.50              
ATOM   4884  CG1 ILE A 310     112.358 103.810 104.134  1.00  7.50              
ATOM   4885 1HG1 ILE A 310     113.286 103.540 104.615  1.00  7.50              
ATOM   4886 2HG1 ILE A 310     111.723 102.923 104.147  1.00  7.50              
ATOM   4887  CD1 ILE A 310     111.616 104.860 104.967  1.00  7.50              
ATOM   4888  HD1 ILE A 310     110.655 105.089 104.505  1.00  7.50              
ATOM   4889  HD2 ILE A 310     111.443 104.454 105.960  1.00  7.50              
ATOM   4890  HD3 ILE A 310     112.202 105.771 105.068  1.00  7.50              
ATOM   4891  C   ILE A 310     112.912 106.731 102.669  1.00  7.50              
ATOM   4892  O   ILE A 310     111.683 106.800 102.684  1.00  7.50              
ATOM   4893  N   THR A 311     113.621 107.817 102.949  1.00  7.49              
ATOM   4894  H   THR A 311     114.629 107.741 102.850  1.00  7.49              
ATOM   4895  CA  THR A 311     113.157 108.877 103.868  1.00  7.49              
ATOM   4896  HA  THR A 311     112.926 108.387 104.815  1.00  7.49              
ATOM   4897  CB  THR A 311     114.345 109.827 104.126  1.00  7.49              
ATOM   4898  HB  THR A 311     114.379 110.575 103.338  1.00  7.49              
ATOM   4899  CG2 THR A 311     114.287 110.522 105.483  1.00  7.49              
ATOM   4900 1HG2 THR A 311     115.103 111.239 105.562  1.00  7.49              
ATOM   4901 2HG2 THR A 311     113.342 111.052 105.598  1.00  7.49              
ATOM   4902 3HG2 THR A 311     114.393 109.787 106.277  1.00  7.49              
ATOM   4903  OG1 THR A 311     115.574 109.126 104.114  1.00  7.49              
ATOM   4904  HG1 THR A 311     116.262 109.724 104.423  1.00  7.49              
ATOM   4905  C   THR A 311     111.939 109.716 103.509  1.00  7.49              
ATOM   4906  O   THR A 311     111.155 110.058 104.397  1.00  7.49              
ATOM   4907  N   TRP A 312     111.788 110.082 102.238  1.00  7.41              
ATOM   4908  H   TRP A 312     112.435 109.694 101.566  1.00  7.41              
ATOM   4909  CA  TRP A 312     110.796 111.069 101.768  1.00  7.41              
ATOM   4910  HA  TRP A 312     110.156 111.341 102.606  1.00  7.41              
ATOM   4911  CB  TRP A 312     111.515 112.356 101.336  1.00  7.41              
ATOM   4912  HB1 TRP A 312     110.774 113.085 101.006  1.00  7.41              
ATOM   4913  HB2 TRP A 312     112.165 112.134 100.488  1.00  7.41              
ATOM   4914  CG  TRP A 312     112.328 112.973 102.441  1.00  7.41              
ATOM   4915  CD1 TRP A 312     111.826 113.479 103.590  1.00  7.41              
ATOM   4916  HD1 TRP A 312     110.771 113.531 103.827  1.00  7.41              
ATOM   4917  NE1 TRP A 312     112.858 113.853 104.429  1.00  7.41              
ATOM   4918  HE1 TRP A 312     112.716 114.217 105.361  1.00  7.41              
ATOM   4919  CE2 TRP A 312     114.088 113.602 103.865  1.00  7.41              
ATOM   4920  CZ2 TRP A 312     115.407 113.750 104.324  1.00  7.41              
ATOM   4921  HZ2 TRP A 312     115.599 114.148 105.309  1.00  7.41              
ATOM   4922  CH2 TRP A 312     116.469 113.366 103.487  1.00  7.41              
ATOM   4923  HH2 TRP A 312     117.495 113.471 103.817  1.00  7.41              
ATOM   4924  CZ3 TRP A 312     116.198 112.850 102.208  1.00  7.41              
ATOM   4925  HZ3 TRP A 312     117.021 112.570 101.564  1.00  7.41              
ATOM   4926  CE3 TRP A 312     114.869 112.704 101.766  1.00  7.41              
ATOM   4927  HE3 TRP A 312     114.659 112.299 100.796  1.00  7.41              
ATOM   4928  CD2 TRP A 312     113.780 113.066 102.580  1.00  7.41              
ATOM   4929  C   TRP A 312     109.831 110.479 100.740  1.00  7.41              
ATOM   4930  O   TRP A 312     109.000 111.200 100.198  1.00  7.41
[truncated: 897,813 more chars]
