# Supplementary material for: Variation in selection constraints on teleost TLRs with emphasis on their repertoire in the Walking catfish, Clarias batrachus
Source: Sci Rep. 2020 Dec 7;10:21394. doi: 10.1038/s41598-020-78347-6 (PMC7721727; doi:10.1038/s41598-020-78347-6)
Supplement: Supplementary file 34 — Supplementary Information 34. [file 41598_2020_78347_MOESM34_ESM.zip › T22/struct/S533571_results/model4.pdb]

HEADER protein
METHOD
METHOD    The models are generated by I-TASSER which combines the
METHOD    methods of threading, ab initio modeling and structural
METHOD    refinement. The procedure is fully automated.
METHOD
METHOD    Please cite following articles when you use the I-TASSER server:
METHOD 1. Ambrish Roy, Alper Kucukural, Yang Zhang. I-TASSER: a unified
METHOD    platform for automated protein structure and function prediction.
METHOD    Nature Protocols, vol 5, 725-738 (2010). 
METHOD 2. Yang Zhang. I-TASSER server for protein 3D structure prediction. 
METHOD    BMC Bioinformatics, 9:40 (2008).
METHOD
MODEL  4
REMARK PARENT 4z0c_A 3j0a 3j0a_A 
ATOM      1  N   MET A   1      77.385  82.486  82.403  1.00 23.80              
ATOM      2  CA  MET A   1      77.738  83.678  83.159  1.00 23.80              
ATOM      3  HA  MET A   1      77.773  84.473  82.454  1.00 23.80              
ATOM      4  CB  MET A   1      76.600  83.952  84.167  1.00 23.80              
ATOM      5  HB1 MET A   1      75.688  84.170  83.612  1.00 23.80              
ATOM      6  HB2 MET A   1      76.837  84.828  84.765  1.00 23.80              
ATOM      7  CG  MET A   1      76.301  82.797  85.130  1.00 23.80              
ATOM      8  HG1 MET A   1      77.186  82.591  85.732  1.00 23.80              
ATOM      9  HG2 MET A   1      76.059  81.904  84.553  1.00 23.80              
ATOM     10  SD  MET A   1      74.907  83.152  86.232  1.00 23.80              
ATOM     11  CE  MET A   1      74.811  81.579  87.127  1.00 23.80              
ATOM     12  HE1 MET A   1      73.969  81.607  87.818  1.00 23.80              
ATOM     13  HE2 MET A   1      74.663  80.764  86.418  1.00 23.80              
ATOM     14  HE3 MET A   1      75.733  81.416  87.684  1.00 23.80              
ATOM     15  C   MET A   1      79.094  83.519  83.842  1.00 23.80              
ATOM     16  O   MET A   1      79.796  82.524  83.693  1.00 23.80              
ATOM     17  N   ILE A   2      79.541  84.625  84.426  1.00 21.42              
ATOM     18  H   ILE A   2      78.818  85.310  84.582  1.00 21.42              
ATOM     19  CA  ILE A   2      80.904  85.147  84.529  1.00 21.42              
ATOM     20  HA  ILE A   2      80.835  86.180  84.793  1.00 21.42              
ATOM     21  CB  ILE A   2      81.598  84.424  85.749  1.00 21.42              
ATOM     22  HB  ILE A   2      82.517  84.967  85.941  1.00 21.42              
ATOM     23  CG2 ILE A   2      80.808  84.491  87.070  1.00 21.42              
ATOM     24 1HG2 ILE A   2      80.763  85.528  87.393  1.00 21.42              
ATOM     25 2HG2 ILE A   2      79.803  84.094  86.952  1.00 21.42              
ATOM     26 3HG2 ILE A   2      81.309  83.934  87.855  1.00 21.42              
ATOM     27  CG1 ILE A   2      82.015  82.939  85.547  1.00 21.42              
ATOM     28 1HG1 ILE A   2      82.284  82.756  84.511  1.00 21.42              
ATOM     29 2HG1 ILE A   2      81.173  82.288  85.789  1.00 21.42              
ATOM     30  CD1 ILE A   2      83.219  82.490  86.389  1.00 21.42              
ATOM     31  HD1 ILE A   2      83.014  82.595  87.453  1.00 21.42              
ATOM     32  HD2 ILE A   2      83.427  81.441  86.177  1.00 21.42              
ATOM     33  HD3 ILE A   2      84.097  83.077  86.126  1.00 21.42              
ATOM     34  C   ILE A   2      81.853  84.940  83.338  1.00 21.42              
ATOM     35  O   ILE A   2      83.012  85.337  83.390  1.00 21.42              
ATOM     36  N   PHE A   3      81.327  84.340  82.288  1.00 20.19              
ATOM     37  H   PHE A   3      80.553  83.724  82.491  1.00 20.19              
ATOM     38  CA  PHE A   3      81.646  84.448  80.888  1.00 20.19              
ATOM     39  HA  PHE A   3      82.319  85.281  80.731  1.00 20.19              
ATOM     40  CB  PHE A   3      82.351  83.157  80.435  1.00 20.19              
ATOM     41  HB1 PHE A   3      82.647  83.269  79.393  1.00 20.19              
ATOM     42  HB2 PHE A   3      81.634  82.338  80.475  1.00 20.19              
ATOM     43  CG  PHE A   3      83.583  82.756  81.230  1.00 20.19              
ATOM     44  CD1 PHE A   3      84.831  83.343  80.949  1.00 20.19              
ATOM     45  HD1 PHE A   3      84.906  84.075  80.158  1.00 20.19              
ATOM     46  CE1 PHE A   3      85.978  82.948  81.659  1.00 20.19              
ATOM     47  HE1 PHE A   3      86.937  83.383  81.418  1.00 20.19              
ATOM     48  CZ  PHE A   3      85.886  81.955  82.649  1.00 20.19              
ATOM     49  HZ  PHE A   3      86.775  81.627  83.171  1.00 20.19              
ATOM     50  CE2 PHE A   3      84.644  81.358  82.929  1.00 20.19              
ATOM     51  HE2 PHE A   3      84.576  80.568  83.666  1.00 20.19              
ATOM     52  CD2 PHE A   3      83.496  81.756  82.222  1.00 20.19              
ATOM     53  HD2 PHE A   3      82.545  81.280  82.425  1.00 20.19              
ATOM     54  C   PHE A   3      80.357  84.665  80.094  1.00 20.19              
ATOM     55  O   PHE A   3      80.388  84.636  78.877  1.00 20.19              
ATOM     56  N   LEU A   4      79.298  85.141  80.794  1.00 19.33              
ATOM     57  H   LEU A   4      79.292  84.962  81.781  1.00 19.33              
ATOM     58  CA  LEU A   4      78.571  86.310  80.337  1.00 19.33              
ATOM     59  HA  LEU A   4      78.530  86.203  79.232  1.00 19.33              
ATOM     60  CB  LEU A   4      77.042  86.141  80.617  1.00 19.33              
ATOM     61  HB1 LEU A   4      76.865  85.867  81.638  1.00 19.33              
ATOM     62  HB2 LEU A   4      76.577  87.092  80.499  1.00 19.33              
ATOM     63  CG  LEU A   4      76.254  85.081  79.790  1.00 19.33              
ATOM     64  HG  LEU A   4      75.818  85.535  78.915  1.00 19.33              
ATOM     65  CD1 LEU A   4      76.996  83.862  79.232  1.00 19.33              
ATOM     66 1HD1 LEU A   4      77.739  84.189  78.506  1.00 19.33              
ATOM     67 2HD1 LEU A   4      77.483  83.303  80.023  1.00 19.33              
ATOM     68 3HD1 LEU A   4      76.299  83.201  78.719  1.00 19.33              
ATOM     69  CD2 LEU A   4      75.030  84.585  80.573  1.00 19.33              
ATOM     70 1HD2 LEU A   4      75.344  83.922  81.375  1.00 19.33              
ATOM     71 2HD2 LEU A   4      74.479  85.433  80.978  1.00 19.33              
ATOM     72 3HD2 LEU A   4      74.375  84.027  79.904  1.00 19.33              
ATOM     73  C   LEU A   4      79.502  87.524  80.429  1.00 19.33              
ATOM     74  O   LEU A   4      79.065  88.646  80.337  1.00 19.33              
ATOM     75  N   THR A   5      80.809  87.338  80.752  1.00 18.97              
ATOM     76  H   THR A   5      81.112  86.385  80.783  1.00 18.97              
ATOM     77  CA  THR A   5      81.911  88.314  80.876  1.00 18.97              
ATOM     78  HA  THR A   5      81.593  89.217  81.454  1.00 18.97              
ATOM     79  CB  THR A   5      83.299  87.750  81.263  1.00 18.97              
ATOM     80  HB  THR A   5      83.207  87.171  82.146  1.00 18.97              
ATOM     81  CG2 THR A   5      84.187  86.936  80.307  1.00 18.97              
ATOM     82 1HG2 THR A   5      84.673  87.577  79.569  1.00 18.97              
ATOM     83 2HG2 THR A   5      84.956  86.404  80.867  1.00 18.97              
ATOM     84 3HG2 THR A   5      83.608  86.209  79.750  1.00 18.97              
ATOM     85  OG1 THR A   5      84.194  88.788  81.579  1.00 18.97              
ATOM     86  HG1 THR A   5      85.059  88.418  81.369  1.00 18.97              
ATOM     87  C   THR A   5      82.128  88.764  79.434  1.00 18.97              
ATOM     88  O   THR A   5      82.269  87.965  78.513  1.00 18.97              
ATOM     89  N   GLY A   6      82.002  90.040  79.255  1.00 19.55              
ATOM     90  H   GLY A   6      82.121  90.583  80.097  1.00 19.55              
ATOM     91  CA  GLY A   6      81.235  90.762  78.250  1.00 19.55              
ATOM     92  HA1 GLY A   6      81.990  90.973  77.496  1.00 19.55              
ATOM     93  HA2 GLY A   6      80.924  91.711  78.381  1.00 19.55              
ATOM     94  C   GLY A   6      80.185  90.100  77.392  1.00 19.55              
ATOM     95  O   GLY A   6      79.697  90.671  76.433  1.00 19.55              
ATOM     96  N   LEU A   7      79.839  88.899  77.787  1.00 19.93              
ATOM     97  H   LEU A   7      80.362  88.506  78.539  1.00 19.93              
ATOM     98  CA  LEU A   7      78.924  88.051  77.141  1.00 19.93              
ATOM     99  HA  LEU A   7      78.762  88.528  76.184  1.00 19.93              
ATOM    100  CB  LEU A   7      79.586  86.696  76.773  1.00 19.93              
ATOM    101  HB1 LEU A   7      78.985  85.880  77.175  1.00 19.93              
ATOM    102  HB2 LEU A   7      80.572  86.632  77.230  1.00 19.93              
ATOM    103  CG  LEU A   7      79.759  86.419  75.266  1.00 19.93              
ATOM    104  HG  LEU A   7      80.243  85.447  75.175  1.00 19.93              
ATOM    105  CD1 LEU A   7      78.415  86.333  74.544  1.00 19.93              
ATOM    106 1HD1 LEU A   7      77.918  87.302  74.519  1.00 19.93              
ATOM    107 2HD1 LEU A   7      78.571  85.991  73.522  1.00 19.93              
ATOM    108 3HD1 LEU A   7      77.769  85.620  75.057  1.00 19.93              
ATOM    109  CD2 LEU A   7      80.646  87.452  74.573  1.00 19.93              
ATOM    110 1HD2 LEU A   7      80.842  87.138  73.549  1.00 19.93              
ATOM    111 2HD2 LEU A   7      80.179  88.435  74.545  1.00 19.93              
ATOM    112 3HD2 LEU A   7      81.599  87.533  75.096  1.00 19.93              
ATOM    113  C   LEU A   7      77.511  87.999  77.622  1.00 19.93              
ATOM    114  O   LEU A   7      76.812  87.015  77.443  1.00 19.93              
ATOM    115  N   ALA A   8      77.144  89.098  78.239  1.00 20.88              
ATOM    116  H   ALA A   8      77.852  89.820  78.213  1.00 20.88              
ATOM    117  CA  ALA A   8      76.168  89.274  79.283  1.00 20.88              
ATOM    118  HA  ALA A   8      76.576  89.031  80.253  1.00 20.88              
ATOM    119  CB  ALA A   8      74.868  88.474  78.951  1.00 20.88              
ATOM    120  HB1 ALA A   8      74.593  88.638  77.907  1.00 20.88              
ATOM    121  HB2 ALA A   8      74.968  87.411  79.105  1.00 20.88              
ATOM    122  HB3 ALA A   8      74.035  88.806  79.568  1.00 20.88              
ATOM    123  C   ALA A   8      75.640  90.696  79.191  1.00 20.88              
ATOM    124  O   ALA A   8      75.791  91.469  78.242  1.00 20.88              
ATOM    125  N   GLN A   9      75.171  91.037  80.360  1.00 20.58              
ATOM    126  H   GLN A   9      74.912  90.258  80.940  1.00 20.58              
ATOM    127  CA  GLN A   9      75.134  92.307  81.045  1.00 20.58              
ATOM    128  HA  GLN A   9      76.050  92.626  81.449  1.00 20.58              
ATOM    129  CB  GLN A   9      74.455  93.388  80.177  1.00 20.58              
ATOM    130  HB1 GLN A   9      74.210  94.256  80.780  1.00 20.58              
ATOM    131  HB2 GLN A   9      75.152  93.683  79.400  1.00 20.58              
ATOM    132  CG  GLN A   9      73.136  93.078  79.390  1.00 20.58              
ATOM    133  HG1 GLN A   9      73.276  92.152  78.838  1.00 20.58              
ATOM    134  HG2 GLN A   9      72.339  92.929  80.114  1.00 20.58              
ATOM    135  CD  GLN A   9      72.740  94.182  78.422  1.00 20.58              
ATOM    136  OE1 GLN A   9      73.343  95.241  78.294  1.00 20.58              
ATOM    137  NE2 GLN A   9      71.696  93.987  77.646  1.00 20.58              
ATOM    138 1HE2 GLN A   9      71.435  94.726  77.017  1.00 20.58              
ATOM    139 2HE2 GLN A   9      71.155  93.148  77.733  1.00 20.58              
ATOM    140  C   GLN A   9      74.253  91.715  82.221  1.00 20.58              
ATOM    141  O   GLN A   9      73.134  92.185  82.328  1.00 20.58              
ATOM    142  N   PHE A  10      74.543  90.651  83.036  1.00 20.38              
ATOM    143  H   PHE A  10      73.787  90.609  83.709  1.00 20.38              
ATOM    144  CA  PHE A  10      75.561  89.540  83.319  1.00 20.38              
ATOM    145  HA  PHE A  10      75.367  89.263  84.376  1.00 20.38              
ATOM    146  CB  PHE A  10      75.147  88.269  82.600  1.00 20.38              
ATOM    147  HB1 PHE A  10      75.906  87.513  82.709  1.00 20.38              
ATOM    148  HB2 PHE A  10      75.015  88.478  81.554  1.00 20.38              
ATOM    149  CG  PHE A  10      73.853  87.684  83.133  1.00 20.38              
ATOM    150  CD1 PHE A  10      73.883  86.699  84.142  1.00 20.38              
ATOM    151  HD1 PHE A  10      74.825  86.339  84.521  1.00 20.38              
ATOM    152  CE1 PHE A  10      72.688  86.178  84.662  1.00 20.38              
ATOM    153  HE1 PHE A  10      72.719  85.421  85.436  1.00 20.38              
ATOM    154  CZ  PHE A  10      71.450  86.636  84.182  1.00 20.38              
ATOM    155  HZ  PHE A  10      70.531  86.234  84.587  1.00 20.38              
ATOM    156  CE2 PHE A  10      71.413  87.614  83.174  1.00 20.38              
ATOM    157  HE2 PHE A  10      70.461  87.972  82.809  1.00 20.38              
ATOM    158  CD2 PHE A  10      72.607  88.131  82.647  1.00 20.38              
ATOM    159  HD2 PHE A  10      72.568  88.888  81.879  1.00 20.38              
ATOM    160  C   PHE A  10      77.081  89.901  83.423  1.00 20.38              
ATOM    161  O   PHE A  10      77.503  90.485  84.387  1.00 20.38              
ATOM    162  N   GLN A  11      78.045  89.409  82.677  1.00 21.90              
ATOM    163  H   GLN A  11      77.770  89.125  81.739  1.00 21.90              
ATOM    164  CA  GLN A  11      79.101  88.550  83.222  1.00 21.90              
ATOM    165  HA  GLN A  11      79.602  87.968  82.548  1.00 21.90              
ATOM    166  CB  GLN A  11      80.175  88.717  84.319  1.00 21.90              
ATOM    167  HB1 GLN A  11      80.040  88.021  85.131  1.00 21.90              
ATOM    168  HB2 GLN A  11      80.062  89.646  84.752  1.00 21.90              
ATOM    169  CG  GLN A  11      81.577  88.343  83.849  1.00 21.90              
ATOM    170  HG1 GLN A  11      81.948  89.121  83.209  1.00 21.90              
ATOM    171  HG2 GLN A  11      81.483  87.460  83.255  1.00 21.90              
ATOM    172  CD  GLN A  11      82.708  88.055  84.832  1.00 21.90              
ATOM    173  OE1 GLN A  11      82.591  87.492  85.903  1.00 21.90              
ATOM    174  NE2 GLN A  11      83.902  88.388  84.436  1.00 21.90              
ATOM    175 1HE2 GLN A  11      83.937  89.023  83.646  1.00 21.90              
ATOM    176 2HE2 GLN A  11      84.579  88.526  85.159  1.00 21.90              
ATOM    177  C   GLN A  11      78.196  87.522  83.958  1.00 21.90              
ATOM    178  O   GLN A  11      78.129  86.497  83.341  1.00 21.90              
ATOM    179  N   MET A  12      77.401  87.626  85.092  1.00 23.23              
ATOM    180  H   MET A  12      76.824  86.809  85.158  1.00 23.23              
ATOM    181  CA  MET A  12      77.334  88.465  86.350  1.00 23.23              
ATOM    182  HA  MET A  12      77.158  89.533  86.247  1.00 23.23              
ATOM    183  CB  MET A  12      76.121  87.942  87.172  1.00 23.23              
ATOM    184  HB1 MET A  12      75.208  88.117  86.602  1.00 23.23              
ATOM    185  HB2 MET A  12      76.079  88.558  88.052  1.00 23.23              
ATOM    186  CG  MET A  12      76.139  86.497  87.660  1.00 23.23              
ATOM    187  HG1 MET A  12      76.995  86.332  88.309  1.00 23.23              
ATOM    188  HG2 MET A  12      76.193  85.800  86.829  1.00 23.23              
ATOM    189  SD  MET A  12      74.665  86.097  88.642  1.00 23.23              
ATOM    190  CE  MET A  12      75.269  84.643  89.540  1.00 23.23              
ATOM    191  HE1 MET A  12      76.062  84.941  90.225  1.00 23.23              
ATOM    192  HE2 MET A  12      74.449  84.203  90.105  1.00 23.23              
ATOM    193  HE3 MET A  12      75.660  83.909  88.838  1.00 23.23              
ATOM    194  C   MET A  12      78.570  88.252  87.096  1.00 23.23              
ATOM    195  O   MET A  12      79.062  87.106  87.158  1.00 23.23              
ATOM    196  N   PHE A  13      79.161  89.348  87.514  1.00 22.16              
ATOM    197  H   PHE A  13      78.609  90.178  87.484  1.00 22.16              
ATOM    198  CA  PHE A  13      80.594  89.492  87.605  1.00 22.16              
ATOM    199  HA  PHE A  13      81.153  89.344  86.695  1.00 22.16              
ATOM    200  CB  PHE A  13      81.161  88.433  88.617  1.00 22.16              
ATOM    201  HB1 PHE A  13      82.218  88.622  88.782  1.00 22.16              
ATOM    202  HB2 PHE A  13      81.161  87.460  88.136  1.00 22.16              
ATOM    203  CG  PHE A  13      80.466  88.367  89.975  1.00 22.16              
ATOM    204  CD1 PHE A  13      80.746  89.319  90.974  1.00 22.16              
ATOM    205  HD1 PHE A  13      81.493  90.080  90.812  1.00 22.16              
ATOM    206  CE1 PHE A  13      80.066  89.292  92.201  1.00 22.16              
ATOM    207  HE1 PHE A  13      80.285  90.029  92.961  1.00 22.16              
ATOM    208  CZ  PHE A  13      79.114  88.290  92.454  1.00 22.16              
ATOM    209  HZ  PHE A  13      78.595  88.259  93.401  1.00 22.16              
ATOM    210  CE2 PHE A  13      78.855  87.310  91.479  1.00 22.16              
ATOM    211  HE2 PHE A  13      78.137  86.526  91.678  1.00 22.16              
ATOM    212  CD2 PHE A  13      79.534  87.345  90.248  1.00 22.16              
ATOM    213  HD2 PHE A  13      79.332  86.570  89.523  1.00 22.16              
ATOM    214  C   PHE A  13      81.065  90.745  88.331  1.00 22.16              
ATOM    215  O   PHE A  13      82.246  91.055  88.405  1.00 22.16              
ATOM    216  N   SER A  14      80.138  91.561  88.725  1.00 22.89              
ATOM    217  H   SER A  14      79.297  91.106  89.072  1.00 22.89              
ATOM    218  CA  SER A  14      80.161  93.008  88.585  1.00 22.89              
ATOM    219  HA  SER A  14      79.251  93.234  88.092  1.00 22.89              
ATOM    220  CB  SER A  14      80.082  93.499  90.025  1.00 22.89              
ATOM    221  HB1 SER A  14      80.123  94.579  90.126  1.00 22.89              
ATOM    222  HB2 SER A  14      80.882  93.095  90.637  1.00 22.89              
ATOM    223  OG  SER A  14      78.849  93.071  90.587  1.00 22.89              
ATOM    224  HG  SER A  14      78.923  93.124  91.547  1.00 22.89              
ATOM    225  C   SER A  14      81.128  93.930  87.922  1.00 22.89              
ATOM    226  O   SER A  14      82.221  94.060  88.412  1.00 22.89              
ATOM    227  N   SER A  15      80.613  94.552  86.849  1.00 24.08              
ATOM    228  H   SER A  15      79.765  94.131  86.510  1.00 24.08              
ATOM    229  CA  SER A  15      80.605  95.997  86.532  1.00 24.08              
ATOM    230  HA  SER A  15      79.569  96.225  86.330  1.00 24.08              
ATOM    231  CB  SER A  15      80.874  96.953  87.700  1.00 24.08              
ATOM    232  HB1 SER A  15      80.621  97.973  87.423  1.00 24.08              
ATOM    233  HB2 SER A  15      81.893  96.946  88.063  1.00 24.08              
ATOM    234  OG  SER A  15      80.038  96.580  88.760  1.00 24.08              
ATOM    235  HG  SER A  15      80.039  97.279  89.441  1.00 24.08              
ATOM    236  C   SER A  15      81.197  96.421  85.227  1.00 24.08              
ATOM    237  O   SER A  15      81.941  97.422  85.199  1.00 24.08              
ATOM    238  N   CYS A  16      80.804  95.759  84.111  1.00 24.47              
ATOM    239  H   CYS A  16      80.218  95.003  84.369  1.00 24.47              
ATOM    240  CA  CYS A  16      80.640  96.509  82.884  1.00 24.47              
ATOM    241  HA  CYS A  16      80.251  97.389  83.398  1.00 24.47              
ATOM    242  CB  CYS A  16      81.901  97.172  82.289  1.00 24.47              
ATOM    243  HB1 CYS A  16      82.816  96.825  82.765  1.00 24.47              
ATOM    244  HB2 CYS A  16      81.970  97.006  81.215  1.00 24.47              
ATOM    245  SG  CYS A  16      81.848  98.987  82.464  1.00 24.47              
ATOM    246  HG  CYS A  16      81.866  99.022  83.803  1.00 24.47              
ATOM    247  C   CYS A  16      79.454  96.432  81.981  1.00 24.47              
ATOM    248  O   CYS A  16      78.918  97.437  81.530  1.00 24.47              
ATOM    249  N   ALA A  17      79.004  95.231  81.833  1.00 24.79              
ATOM    250  H   ALA A  17      79.538  94.465  82.176  1.00 24.79              
ATOM    251  CA  ALA A  17      77.680  94.895  81.478  1.00 24.79              
ATOM    252  HA  ALA A  17      77.354  93.907  81.701  1.00 24.79              
ATOM    253  CB  ALA A  17      77.495  95.140  79.932  1.00 24.79              
ATOM    254  HB1 ALA A  17      76.463  95.299  79.635  1.00 24.79              
ATOM    255  HB2 ALA A  17      78.006  96.050  79.634  1.00 24.79              
ATOM    256  HB3 ALA A  17      77.838  94.310  79.332  1.00 24.79              
ATOM    257  C   ALA A  17      76.591  95.881  82.198  1.00 24.79              
ATOM    258  O   ALA A  17      75.530  96.063  81.657  1.00 24.79              
ATOM    259  N   SER A  18      76.669  96.581  83.363  1.00 24.06              
ATOM    260  H   SER A  18      75.853  97.170  83.396  1.00 24.06              
ATOM    261  CA  SER A  18      77.423  96.643  84.667  1.00 24.06              
ATOM    262  HA  SER A  18      78.436  96.256  84.566  1.00 24.06              
ATOM    263  CB  SER A  18      77.548  98.131  84.966  1.00 24.06              
ATOM    264  HB1 SER A  18      77.920  98.275  85.975  1.00 24.06              
ATOM    265  HB2 SER A  18      76.585  98.633  84.882  1.00 24.06              
ATOM    266  OG  SER A  18      78.467  98.758  84.100  1.00 24.06              
ATOM    267  HG  SER A  18      78.169  98.680  83.182  1.00 24.06              
ATOM    268  C   SER A  18      76.700  96.147  85.865  1.00 24.06              
ATOM    269  O   SER A  18      75.541  96.471  86.139  1.00 24.06              
ATOM    270  N   GLN A  19      77.478  95.414  86.621  1.00 22.65              
ATOM    271  H   GLN A  19      78.380  95.247  86.225  1.00 22.65              
ATOM    272  CA  GLN A  19      77.331  95.214  88.020  1.00 22.65              
ATOM    273  HA  GLN A  19      78.301  94.990  88.409  1.00 22.65              
ATOM    274  CB  GLN A  19      76.953  96.531  88.744  1.00 22.65              
ATOM    275  HB1 GLN A  19      75.904  96.771  88.576  1.00 22.65              
ATOM    276  HB2 GLN A  19      77.545  97.349  88.330  1.00 22.65              
ATOM    277  CG  GLN A  19      77.191  96.492  90.265  1.00 22.65              
ATOM    278  HG1 GLN A  19      77.924  95.725  90.507  1.00 22.65              
ATOM    279  HG2 GLN A  19      76.259  96.239  90.770  1.00 22.65              
ATOM    280  CD  GLN A  19      77.717  97.831  90.755  1.00 22.65              
ATOM    281  OE1 GLN A  19      78.911  98.105  90.695  1.00 22.65              
ATOM    282  NE2 GLN A  19      76.889  98.736  91.221  1.00 22.65              
ATOM    283 1HE2 GLN A  19      75.903  98.556  91.274  1.00 22.65              
ATOM    284 2HE2 GLN A  19      77.305  99.595  91.539  1.00 22.65              
ATOM    285  C   GLN A  19      76.364  94.115  88.345  1.00 22.65              
ATOM    286  O   GLN A  19      75.162  94.220  88.199  1.00 22.65              
ATOM    287  N   LEU A  20      76.975  92.927  88.465  1.00 21.13              
ATOM    288  H   LEU A  20      77.856  92.966  88.955  1.00 21.13              
ATOM    289  CA  LEU A  20      76.528  91.655  87.953  1.00 21.13              
ATOM    290  HA  LEU A  20      77.401  91.024  87.793  1.00 21.13              
ATOM    291  CB  LEU A  20      75.601  91.069  89.034  1.00 21.13              
ATOM    292  HB1 LEU A  20      75.060  90.213  88.660  1.00 21.13              
ATOM    293  HB2 LEU A  20      74.799  91.763  89.253  1.00 21.13              
ATOM    294  CG  LEU A  20      76.297  90.691  90.373  1.00 21.13              
ATOM    295  HG  LEU A  20      77.379  90.654  90.223  1.00 21.13              
ATOM    296  CD1 LEU A  20      75.976  91.715  91.471  1.00 21.13              
ATOM    297 1HD1 LEU A  20      76.538  91.483  92.373  1.00 21.13              
ATOM    298 2HD1 LEU A  20      76.243  92.713  91.132  1.00 21.13              
ATOM    299 3HD1 LEU A  20      74.911  91.691  91.692  1.00 21.13              
ATOM    300  CD2 LEU A  20      75.854  89.325  90.913  1.00 21.13              
ATOM    301 1HD2 LEU A  20      74.768  89.291  90.991  1.00 21.13              
ATOM    302 2HD2 LEU A  20      76.198  88.529  90.256  1.00 21.13              
ATOM    303 3HD2 LEU A  20      76.291  89.150  91.894  1.00 21.13              
ATOM    304  C   LEU A  20      75.789  91.673  86.594  1.00 21.13              
ATOM    305  O   LEU A  20      75.270  90.681  86.138  1.00 21.13              
ATOM    306  N   ASN A  21      75.961  92.787  85.901  1.00 21.10              
ATOM    307  H   ASN A  21      75.896  93.572  86.517  1.00 21.10              
ATOM    308  CA  ASN A  21      76.262  92.976  84.505  1.00 21.10              
ATOM    309  HA  ASN A  21      76.096  92.083  83.950  1.00 21.10              
ATOM    310  CB  ASN A  21      75.091  93.947  84.117  1.00 21.10              
ATOM    311  HB1 ASN A  21      74.942  93.980  83.053  1.00 21.10              
ATOM    312  HB2 ASN A  21      75.338  94.931  84.358  1.00 21.10              
ATOM    313  CG  ASN A  21      73.729  93.747  84.811  1.00 21.10              
ATOM    314  OD1 ASN A  21      73.235  92.653  85.009  1.00 21.10              
ATOM    315  ND2 ASN A  21      73.116  94.809  85.288  1.00 21.10              
ATOM    316 1HD2 ASN A  21      73.542  95.718  85.273  1.00 21.10              
ATOM    317 2HD2 ASN A  21      72.234  94.648  85.735  1.00 21.10              
ATOM    318  C   ASN A  21      77.705  93.352  84.595  1.00 21.10              
ATOM    319  O   ASN A  21      78.209  94.242  84.037  1.00 21.10              
ATOM    320  N   ASN A  22      78.537  92.623  85.300  1.00 19.06              
ATOM    321  H   ASN A  22      78.137  91.788  85.712  1.00 19.06              
ATOM    322  CA  ASN A  22      79.847  92.427  84.720  1.00 19.06              
ATOM    323  HA  ASN A  22      80.403  93.392  84.570  1.00 19.06              
ATOM    324  CB  ASN A  22      80.569  91.653  85.656  1.00 19.06              
ATOM    325  HB1 ASN A  22      80.115  90.712  85.659  1.00 19.06              
ATOM    326  HB2 ASN A  22      80.356  92.115  86.519  1.00 19.06              
ATOM    327  CG  ASN A  22      82.033  91.570  85.538  1.00 19.06              
ATOM    328  OD1 ASN A  22      82.580  90.822  84.782  1.00 19.06              
ATOM    329  ND2 ASN A  22      82.760  92.364  86.200  1.00 19.06              
ATOM    330 1HD2 ASN A  22      82.492  92.602  87.147  1.00 19.06              
ATOM    331 2HD2 ASN A  22      83.742  92.206  86.045  1.00 19.06              
ATOM    332  C   ASN A  22      79.884  91.832  83.332  1.00 19.06              
ATOM    333  O   ASN A  22      80.792  91.106  83.034  1.00 19.06              
ATOM    334  N   SER A  23      78.957  92.118  82.463  1.00 18.12              
ATOM    335  H   SER A  23      78.217  92.771  82.644  1.00 18.12              
ATOM    336  CA  SER A  23      79.193  91.609  81.181  1.00 18.12              
ATOM    337  HA  SER A  23      79.584  90.617  81.182  1.00 18.12              
ATOM    338  CB  SER A  23      78.050  91.652  80.279  1.00 18.12              
ATOM    339  HB1 SER A  23      77.515  90.785  80.600  1.00 18.12              
ATOM    340  HB2 SER A  23      77.494  92.549  80.453  1.00 18.12              
ATOM    341  OG  SER A  23      78.380  91.610  78.923  1.00 18.12              
ATOM    342  HG  SER A  23      77.608  91.808  78.363  1.00 18.12              
ATOM    343  C   SER A  23      80.224  92.411  80.548  1.00 18.12              
ATOM    344  O   SER A  23      81.337  91.976  80.647  1.00 18.12              
ATOM    345  N   SER A  24      80.061  93.591  80.045  1.00 17.98              
ATOM    346  H   SER A  24      79.137  93.886  79.764  1.00 17.98              
ATOM    347  CA  SER A  24      81.168  94.455  79.828  1.00 17.98              
ATOM    348  HA  SER A  24      81.739  93.873  79.095  1.00 17.98              
ATOM    349  CB  SER A  24      80.850  95.717  79.050  1.00 17.98              
ATOM    350  HB1 SER A  24      81.762  96.171  78.649  1.00 17.98              
ATOM    351  HB2 SER A  24      80.351  96.462  79.661  1.00 17.98              
ATOM    352  OG  SER A  24      79.996  95.380  77.965  1.00 17.98              
ATOM    353  HG  SER A  24      80.512  95.007  77.243  1.00 17.98              
ATOM    354  C   SER A  24      82.274  94.578  80.846  1.00 17.98              
ATOM    355  O   SER A  24      83.306  95.076  80.482  1.00 17.98              
ATOM    356  N   THR A  25      81.975  94.018  82.014  1.00 18.63              
ATOM    357  H   THR A  25      81.048  93.668  82.078  1.00 18.63              
ATOM    358  CA  THR A  25      82.833  93.214  82.833  1.00 18.63              
ATOM    359  HA  THR A  25      82.276  92.798  83.614  1.00 18.63              
ATOM    360  CB  THR A  25      83.594  92.047  82.074  1.00 18.63              
ATOM    361  HB  THR A  25      82.918  91.222  81.922  1.00 18.63              
ATOM    362  CG2 THR A  25      84.336  92.314  80.765  1.00 18.63              
ATOM    363 1HG2 THR A  25      84.960  93.198  80.880  1.00 18.63              
ATOM    364 2HG2 THR A  25      84.927  91.446  80.479  1.00 18.63              
ATOM    365 3HG2 THR A  25      83.642  92.497  79.952  1.00 18.63              
ATOM    366  OG1 THR A  25      84.420  91.216  82.796  1.00 18.63              
ATOM    367  HG1 THR A  25      84.603  90.473  82.214  1.00 18.63              
ATOM    368  C   THR A  25      83.652  94.300  83.492  1.00 18.63              
ATOM    369  O   THR A  25      84.381  95.063  82.867  1.00 18.63              
ATOM    370  N   ASN A  26      83.443  94.465  84.792  1.00 19.73              
ATOM    371  H   ASN A  26      82.767  93.844  85.209  1.00 19.73              
ATOM    372  CA  ASN A  26      84.267  95.369  85.487  1.00 19.73              
ATOM    373  HA  ASN A  26      84.091  96.346  85.005  1.00 19.73              
ATOM    374  CB  ASN A  26      83.948  95.626  86.947  1.00 19.73              
ATOM    375  HB1 ASN A  26      84.263  94.792  87.531  1.00 19.73              
ATOM    376  HB2 ASN A  26      82.923  95.725  87.023  1.00 19.73              
ATOM    377  CG  ASN A  26      84.530  96.894  87.541  1.00 19.73              
ATOM    378  OD1 ASN A  26      85.276  96.860  88.506  1.00 19.73              
ATOM    379  ND2 ASN A  26      84.143  98.036  87.029  1.00 19.73              
ATOM    380 1HD2 ASN A  26      83.505  98.056  86.243  1.00 19.73              
ATOM    381 2HD2 ASN A  26      84.564  98.858  87.424  1.00 19.73              
ATOM    382  C   ASN A  26      85.810  95.099  85.331  1.00 19.73              
ATOM    383  O   ASN A  26      86.601  95.650  86.106  1.00 19.73              
ATOM    384  N   LEU A  27      86.556  94.301  84.481  1.00 20.24              
ATOM    385  H   LEU A  27      87.507  94.643  84.485  1.00 20.24              
ATOM    386  CA  LEU A  27      86.444  93.090  83.630  1.00 20.24              
ATOM    387  HA  LEU A  27      85.569  93.095  83.067  1.00 20.24              
ATOM    388  CB  LEU A  27      87.520  93.216  82.481  1.00 20.24              
ATOM    389  HB1 LEU A  27      88.478  93.392  82.935  1.00 20.24              
ATOM    390  HB2 LEU A  27      87.290  94.176  82.018  1.00 20.24              
ATOM    391  CG  LEU A  27      87.730  92.235  81.305  1.00 20.24              
ATOM    392  HG  LEU A  27      86.946  92.372  80.571  1.00 20.24              
ATOM    393  CD1 LEU A  27      89.034  92.589  80.574  1.00 20.24              
ATOM    394 1HD1 LEU A  27      89.024  93.645  80.302  1.00 20.24              
ATOM    395 2HD1 LEU A  27      89.889  92.401  81.224  1.00 20.24              
ATOM    396 3HD1 LEU A  27      89.126  92.001  79.662  1.00 20.24              
ATOM    397  CD2 LEU A  27      87.811  90.736  81.604  1.00 20.24              
ATOM    398 1HD2 LEU A  27      88.637  90.539  82.288  1.00 20.24              
ATOM    399 2HD2 LEU A  27      86.876  90.401  82.043  1.00 20.24              
ATOM    400 3HD2 LEU A  27      87.971  90.177  80.683  1.00 20.24              
ATOM    401  C   LEU A  27      86.412  91.796  84.518  1.00 20.24              
ATOM    402  O   LEU A  27      87.324  90.999  84.439  1.00 20.24              
ATOM    403  N   LYS A  28      85.369  91.700  85.376  1.00 22.41              
ATOM    404  H   LYS A  28      84.664  92.419  85.285  1.00 22.41              
ATOM    405  CA  LYS A  28      84.989  90.626  86.345  1.00 22.41              
ATOM    406  HA  LYS A  28      84.028  90.184  86.222  1.00 22.41              
ATOM    407  CB  LYS A  28      86.044  89.464  86.326  1.00 22.41              
ATOM    408  HB1 LYS A  28      87.010  89.863  86.642  1.00 22.41              
ATOM    409  HB2 LYS A  28      86.152  89.142  85.293  1.00 22.41              
ATOM    410  CG  LYS A  28      85.817  88.184  87.162  1.00 22.41              
ATOM    411  HG1 LYS A  28      84.768  87.897  87.159  1.00 22.41              
ATOM    412  HG2 LYS A  28      86.112  88.369  88.194  1.00 22.41              
ATOM    413  CD  LYS A  28      86.683  86.991  86.696  1.00 22.41              
ATOM    414  HD1 LYS A  28      86.669  86.230  87.480  1.00 22.41              
ATOM    415  HD2 LYS A  28      87.714  87.338  86.602  1.00 22.41              
ATOM    416  CE  LYS A  28      86.248  86.350  85.367  1.00 22.41              
ATOM    417  HE1 LYS A  28      87.002  85.612  85.074  1.00 22.41              
ATOM    418  HE2 LYS A  28      86.219  87.116  84.588  1.00 22.41              
ATOM    419  NZ  LYS A  28      84.927  85.685  85.474  1.00 22.41              
ATOM    420  HZ1 LYS A  28      84.956  84.910  86.119  1.00 22.41              
ATOM    421  HZ2 LYS A  28      84.213  86.337  85.794  1.00 22.41              
ATOM    422  HZ3 LYS A  28      84.597  85.348  84.569  1.00 22.41              
ATOM    423  C   LYS A  28      84.960  91.155  87.856  1.00 22.41              
ATOM    424  O   LYS A  28      84.906  90.370  88.755  1.00 22.41              
ATOM    425  N   MET A  29      84.916  92.500  88.139  1.00 23.12              
ATOM    426  H   MET A  29      84.128  92.621  88.778  1.00 23.12              
ATOM    427  CA  MET A  29      86.080  93.318  88.597  1.00 23.12              
ATOM    428  HA  MET A  29      86.076  94.267  88.059  1.00 23.12              
ATOM    429  CB  MET A  29      85.992  93.617  90.104  1.00 23.12              
ATOM    430  HB1 MET A  29      85.296  94.444  90.258  1.00 23.12              
ATOM    431  HB2 MET A  29      86.970  93.953  90.434  1.00 23.12              
ATOM    432  CG  MET A  29      85.581  92.475  91.041  1.00 23.12              
ATOM    433  HG1 MET A  29      86.003  92.686  92.024  1.00 23.12              
ATOM    434  HG2 MET A  29      86.027  91.544  90.693  1.00 23.12              
ATOM    435  SD  MET A  29      83.792  92.250  91.266  1.00 23.12              
ATOM    436  CE  MET A  29      83.852  90.739  92.263  1.00 23.12              
ATOM    437  HE1 MET A  29      82.850  90.484  92.606  1.00 23.12              
ATOM    438  HE2 MET A  29      84.248  89.922  91.659  1.00 23.12              
ATOM    439  HE3 MET A  29      84.494  90.896  93.129  1.00 23.12              
ATOM    440  C   MET A  29      87.323  92.576  88.167  1.00 23.12              
ATOM    441  O   MET A  29      87.837  91.722  88.867  1.00 23.12              
ATOM    442  N   VAL A  30      87.795  92.918  86.964  1.00 20.80              
ATOM    443  H   VAL A  30      87.354  93.661  86.439  1.00 20.80              
ATOM    444  CA  VAL A  30      89.098  92.416  86.543  1.00 20.80              
ATOM    445  HA  VAL A  30      89.084  91.326  86.499  1.00 20.80              
ATOM    446  CB  VAL A  30      89.613  92.974  85.207  1.00 20.80              
ATOM    447  HB  VAL A  30      88.788  92.889  84.565  1.00 20.80              
ATOM    448  CG1 VAL A  30      90.000  94.463  85.193  1.00 20.80              
ATOM    449 1HG1 VAL A  30      90.105  94.800  84.162  1.00 20.80              
ATOM    450 2HG1 VAL A  30      89.233  95.066  85.677  1.00 20.80              
ATOM    451 3HG1 VAL A  30      90.954  94.617  85.697  1.00 20.80              
ATOM    452  CG2 VAL A  30      90.721  92.137  84.558  1.00 20.80              
ATOM    453 1HG2 VAL A  30      90.920  92.505  83.552  1.00 20.80              
ATOM    454 2HG2 VAL A  30      91.643  92.197  85.135  1.00 20.80              
ATOM    455 3HG2 VAL A  30      90.399  91.097  84.495  1.00 20.80              
ATOM    456  C   VAL A  30      90.179  92.873  87.543  1.00 20.80              
ATOM    457  O   VAL A  30      91.271  92.310  87.629  1.00 20.80              
ATOM    458  N   CYS A  31      89.836  93.874  88.359  1.00 19.34              
ATOM    459  H   CYS A  31      89.009  94.389  88.105  1.00 19.34              
ATOM    460  CA  CYS A  31      90.348  94.121  89.692  1.00 19.34              
ATOM    461  HA  CYS A  31      91.387  94.419  89.554  1.00 19.34              
ATOM    462  CB  CYS A  31      89.628  95.341  90.290  1.00 19.34              
ATOM    463  HB1 CYS A  31      89.894  95.454  91.343  1.00 19.34              
ATOM    464  HB2 CYS A  31      88.551  95.218  90.221  1.00 19.34              
ATOM    465  SG  CYS A  31      90.118  96.839  89.387  1.00 19.34              
ATOM    466  HG  CYS A  31      89.038  97.579  89.683  1.00 19.34              
ATOM    467  C   CYS A  31      90.444  92.911  90.652  1.00 19.34              
ATOM    468  O   CYS A  31      90.732  93.109  91.824  1.00 19.34              
ATOM    469  N   PHE A  32      90.311  91.685  90.134  1.00 18.06              
ATOM    470  H   PHE A  32      89.826  91.654  89.248  1.00 18.06              
ATOM    471  CA  PHE A  32      90.951  90.411  90.484  1.00 18.06              
ATOM    472  HA  PHE A  32      90.314  89.938  91.233  1.00 18.06              
ATOM    473  CB  PHE A  32      90.919  89.503  89.242  1.00 18.06              
ATOM    474  HB1 PHE A  32      91.534  89.947  88.460  1.00 18.06              
ATOM    475  HB2 PHE A  32      89.897  89.455  88.865  1.00 18.06              
ATOM    476  CG  PHE A  32      91.410  88.087  89.472  1.00 18.06              
ATOM    477  CD1 PHE A  32      90.538  87.109  89.988  1.00 18.06              
ATOM    478  HD1 PHE A  32      89.514  87.362  90.219  1.00 18.06              
ATOM    479  CE1 PHE A  32      91.003  85.800  90.212  1.00 18.06              
ATOM    480  HE1 PHE A  32      90.337  85.052  90.614  1.00 18.06              
ATOM    481  CZ  PHE A  32      92.337  85.465  89.920  1.00 18.06              
ATOM    482  HZ  PHE A  32      92.699  84.464  90.104  1.00 18.06              
ATOM    483  CE2 PHE A  32      93.207  86.440  89.401  1.00 18.06              
ATOM    484  HE2 PHE A  32      94.236  86.187  89.189  1.00 18.06              
ATOM    485  CD2 PHE A  32      92.744  87.747  89.176  1.00 18.06              
ATOM    486  HD2 PHE A  32      93.422  88.495  88.791  1.00 18.06              
ATOM    487  C   PHE A  32      92.318  90.466  91.098  1.00 18.06              
ATOM    488  O   PHE A  32      92.687  89.646  91.928  1.00 18.06              
ATOM    489  N   GLN A  33      93.003  91.524  90.743  1.00 18.25              
ATOM    490  H   GLN A  33      92.639  92.087  89.989  1.00 18.25              
ATOM    491  CA  GLN A  33      94.177  91.976  91.422  1.00 18.25              
ATOM    492  HA  GLN A  33      94.823  91.102  91.547  1.00 18.25              
ATOM    493  CB  GLN A  33      94.911  92.943  90.458  1.00 18.25              
ATOM    494  HB1 GLN A  33      95.891  93.177  90.872  1.00 18.25              
ATOM    495  HB2 GLN A  33      94.333  93.866  90.415  1.00 18.25              
ATOM    496  CG  GLN A  33      95.110  92.444  88.990  1.00 18.25              
ATOM    497  HG1 GLN A  33      95.380  93.322  88.415  1.00 18.25              
ATOM    498  HG2 GLN A  33      94.159  92.103  88.580  1.00 18.25              
ATOM    499  CD  GLN A  33      96.171  91.363  88.790  1.00 18.25              
ATOM    500  OE1 GLN A  33      96.561  90.662  89.711  1.00 18.25              
ATOM    501  NE2 GLN A  33      96.696  91.167  87.591  1.00 18.25              
ATOM    502 1HE2 GLN A  33      96.509  91.753  86.793  1.00 18.25              
ATOM    503 2HE2 GLN A  33      97.410  90.465  87.495  1.00 18.25              
ATOM    504  C   GLN A  33      93.996  92.570  92.816  1.00 18.25              
ATOM    505  O   GLN A  33      94.919  93.141  93.403  1.00 18.25              
ATOM    506  N   ALA A  34      92.815  92.398  93.372  1.00 19.37              
ATOM    507  H   ALA A  34      92.036  92.110  92.778  1.00 19.37              
ATOM    508  CA  ALA A  34      92.602  92.043  94.762  1.00 19.37              
ATOM    509  HA  ALA A  34      92.789  92.876  95.313  1.00 19.37              
ATOM    510  CB  ALA A  34      91.142  91.586  94.823  1.00 19.37              
ATOM    511  HB1 ALA A  34      90.894  91.347  95.846  1.00 19.37              
ATOM    512  HB2 ALA A  34      90.491  92.389  94.473  1.00 19.37              
ATOM    513  HB3 ALA A  34      91.003  90.702  94.201  1.00 19.37              
ATOM    514  C   ALA A  34      93.601  90.924  95.186  1.00 19.37              
ATOM    515  O   ALA A  34      94.019  90.069  94.422  1.00 19.37              
ATOM    516  N   THR A  35      94.068  91.060  96.424  1.00 18.34              
ATOM    517  H   THR A  35      93.486  91.635  97.006  1.00 18.34              
ATOM    518  CA  THR A  35      95.462  90.901  96.901  1.00 18.34              
ATOM    519  HA  THR A  35      95.709  89.838  96.866  1.00 18.34              
ATOM    520  CB  THR A  35      96.453  91.653  95.952  1.00 18.34              
ATOM    521  HB  THR A  35      96.227  92.719  95.941  1.00 18.34              
ATOM    522  CG2 THR A  35      97.883  91.433  96.369  1.00 18.34              
ATOM    523 1HG2 THR A  35      97.888  90.539  96.964  1.00 18.34              
ATOM    524 2HG2 THR A  35      98.559  91.256  95.537  1.00 18.34              
ATOM    525 3HG2 THR A  35      98.255  92.262  96.963  1.00 18.34              
ATOM    526  OG1 THR A  35      96.471  91.168  94.626  1.00 18.34              
ATOM    527  HG1 THR A  35      95.687  91.516  94.181  1.00 18.34              
ATOM    528  C   THR A  35      95.539  91.339  98.374  1.00 18.34              
ATOM    529  O   THR A  35      94.692  90.923  99.170  1.00 18.34              
ATOM    530  N   MET A  36      96.393  92.248  98.791  1.00 16.07              
ATOM    531  H   MET A  36      97.120  92.535  98.160  1.00 16.07              
ATOM    532  CA  MET A  36      96.257  93.035 100.015  1.00 16.07              
ATOM    533  HA  MET A  36      95.241  93.025 100.374  1.00 16.07              
ATOM    534  CB  MET A  36      97.118  92.396 101.118  1.00 16.07              
ATOM    535  HB1 MET A  36      98.165  92.637 100.951  1.00 16.07              
ATOM    536  HB2 MET A  36      97.007  91.313 101.051  1.00 16.07              
ATOM    537  CG  MET A  36      96.712  92.770 102.549  1.00 16.07              
ATOM    538  HG1 MET A  36      97.318  92.163 103.222  1.00 16.07              
ATOM    539  HG2 MET A  36      95.675  92.472 102.690  1.00 16.07              
ATOM    540  SD  MET A  36      96.873  94.495 103.087  1.00 16.07              
ATOM    541  CE  MET A  36      96.334  94.278 104.803  1.00 16.07              
ATOM    542  HE1 MET A  36      96.335  95.241 105.308  1.00 16.07              
ATOM    543  HE2 MET A  36      95.325  93.866 104.830  1.00 16.07              
ATOM    544  HE3 MET A  36      97.011  93.595 105.316  1.00 16.07              
ATOM    545  C   MET A  36      96.730  94.416  99.679  1.00 16.07              
ATOM    546  O   MET A  36      97.669  94.550  98.890  1.00 16.07              
ATOM    547  N   SER A  37      96.002  95.417 100.166  1.00 15.78              
ATOM    548  H   SER A  37      95.244  95.240 100.805  1.00 15.78              
ATOM    549  CA  SER A  37      96.202  96.737  99.619  1.00 15.78              
ATOM    550  HA  SER A  37      96.692  96.612  98.655  1.00 15.78              
ATOM    551  CB  SER A  37      95.054  97.666  99.241  1.00 15.78              
ATOM    552  HB1 SER A  37      94.680  97.388  98.261  1.00 15.78              
ATOM    553  HB2 SER A  37      95.471  98.658  99.129  1.00 15.78              
ATOM    554  OG  SER A  37      93.982  97.776 100.112  1.00 15.78              
ATOM    555  HG  SER A  37      94.013  98.645 100.561  1.00 15.78              
ATOM    556  C   SER A  37      97.321  97.435 100.481  1.00 15.78              
ATOM    557  O   SER A  37      98.289  96.780 100.872  1.00 15.78              
ATOM    558  N   LEU A  38      97.235  98.731 100.863  1.00 14.86              
ATOM    559  H   LEU A  38      96.583  99.278 100.323  1.00 14.86              
ATOM    560  CA  LEU A  38      97.159  99.016 102.301  1.00 14.86              
ATOM    561  HA  LEU A  38      97.609  98.133 102.768  1.00 14.86              
ATOM    562  CB  LEU A  38      97.984 100.125 102.987  1.00 14.86              
ATOM    563  HB1 LEU A  38      97.404 100.538 103.806  1.00 14.86              
ATOM    564  HB2 LEU A  38      98.225 100.938 102.318  1.00 14.86              
ATOM    565  CG  LEU A  38      99.300  99.600 103.617  1.00 14.86              
ATOM    566  HG  LEU A  38      99.085  98.721 104.226  1.00 14.86              
ATOM    567  CD1 LEU A  38     100.338  99.233 102.559  1.00 14.86              
ATOM    568 1HD1 LEU A  38     101.243  98.852 103.035  1.00 14.86              
ATOM    569 2HD1 LEU A  38      99.953  98.451 101.908  1.00 14.86              
ATOM    570 3HD1 LEU A  38     100.589 100.116 101.981  1.00 14.86              
ATOM    571  CD2 LEU A  38      99.931 100.651 104.531  1.00 14.86              
ATOM    572 1HD2 LEU A  38      99.266 100.850 105.370  1.00 14.86              
ATOM    573 2HD2 LEU A  38     100.873 100.269 104.926  1.00 14.86              
ATOM    574 3HD2 LEU A  38     100.114 101.570 103.977  1.00 14.86              
ATOM    575  C   LEU A  38      95.711  98.683 102.713  1.00 14.86              
ATOM    576  O   LEU A  38      94.829  99.235 102.106  1.00 14.86              
ATOM    577  N   ALA A  39      95.414  97.828 103.679  1.00 12.16              
ATOM    578  H   ALA A  39      96.155  97.326 104.151  1.00 12.16              
ATOM    579  CA  ALA A  39      94.259  98.259 104.502  1.00 12.16              
ATOM    580  HA  ALA A  39      93.418  98.478 103.830  1.00 12.16              
ATOM    581  CB  ALA A  39      93.857  97.153 105.433  1.00 12.16              
ATOM    582  HB1 ALA A  39      94.702  96.807 106.011  1.00 12.16              
ATOM    583  HB2 ALA A  39      93.059  97.483 106.087  1.00 12.16              
ATOM    584  HB3 ALA A  39      93.482  96.302 104.863  1.00 12.16              
ATOM    585  C   ALA A  39      94.764  99.581 105.058  1.00 12.16              
ATOM    586  O   ALA A  39      95.835  99.633 105.640  1.00 12.16              
ATOM    587  N   LEU A  40      94.071 100.618 104.624  1.00 10.34              
ATOM    588  H   LEU A  40      93.200 100.386 104.159  1.00 10.34              
ATOM    589  CA  LEU A  40      94.350 102.045 104.637  1.00 10.34              
ATOM    590  HA  LEU A  40      93.355 102.472 104.736  1.00 10.34              
ATOM    591  CB  LEU A  40      95.272 102.727 105.728  1.00 10.34              
ATOM    592  HB1 LEU A  40      94.881 102.544 106.700  1.00 10.34              
ATOM    593  HB2 LEU A  40      95.062 103.795 105.654  1.00 10.34              
ATOM    594  CG  LEU A  40      96.829 102.659 105.756  1.00 10.34              
ATOM    595  HG  LEU A  40      97.170 101.635 105.701  1.00 10.34              
ATOM    596  CD1 LEU A  40      97.562 103.483 104.681  1.00 10.34              
ATOM    597 1HD1 LEU A  40      97.171 104.501 104.666  1.00 10.34              
ATOM    598 2HD1 LEU A  40      98.630 103.513 104.894  1.00 10.34              
ATOM    599 3HD1 LEU A  40      97.443 103.032 103.704  1.00 10.34              
ATOM    600  CD2 LEU A  40      97.362 103.236 107.075  1.00 10.34              
ATOM    601 1HD2 LEU A  40      98.449 103.176 107.102  1.00 10.34              
ATOM    602 2HD2 LEU A  40      97.049 104.275 107.184  1.00 10.34              
ATOM    603 3HD2 LEU A  40      96.988 102.663 107.916  1.00 10.34              
ATOM    604  C   LEU A  40      94.914 102.617 103.385  1.00 10.34              
ATOM    605  O   LEU A  40      94.806 103.833 103.165  1.00 10.34              
ATOM    606  N   LEU A  41      95.479 101.791 102.534  1.00 11.50              
ATOM    607  H   LEU A  41      95.400 100.805 102.715  1.00 11.50              
ATOM    608  CA  LEU A  41      95.402 102.124 101.151  1.00 11.50              
ATOM    609  HA  LEU A  41      95.478 103.203 101.114  1.00 11.50              
ATOM    610  CB  LEU A  41      96.500 101.720 100.136  1.00 11.50              
ATOM    611  HB1 LEU A  41      96.032 101.211  99.310  1.00 11.50              
ATOM    612  HB2 LEU A  41      97.180 101.042 100.584  1.00 11.50              
ATOM    613  CG  LEU A  41      97.419 102.819  99.533  1.00 11.50              
ATOM    614  HG  LEU A  41      97.928 102.369  98.680  1.00 11.50              
ATOM    615  CD1 LEU A  41      96.717 104.081  99.021  1.00 11.50              
ATOM    616 1HD1 LEU A  41      95.891 103.808  98.372  1.00 11.50              
ATOM    617 2HD1 LEU A  41      96.350 104.688  99.848  1.00 11.50              
ATOM    618 3HD1 LEU A  41      97.426 104.681  98.451  1.00 11.50              
ATOM    619  CD2 LEU A  41      98.506 103.261 100.513  1.00 11.50              
ATOM    620 1HD2 LEU A  41      99.133 104.028 100.058  1.00 11.50              
ATOM    621 2HD2 LEU A  41      98.053 103.660 101.420  1.00 11.50              
ATOM    622 3HD2 LEU A  41      99.137 102.412 100.771  1.00 11.50              
ATOM    623  C   LEU A  41      93.957 101.863 100.822  1.00 11.50              
ATOM    624  O   LEU A  41      93.702 100.781 100.337  1.00 11.50              
ATOM    625  N   THR A  42      93.072 102.900 101.087  1.00 13.84              
ATOM    626  H   THR A  42      93.394 103.469 101.857  1.00 13.84              
ATOM    627  CA  THR A  42      92.327 103.759 100.117  1.00 13.84              
ATOM    628  HA  THR A  42      91.257 103.577 100.167  1.00 13.84              
ATOM    629  CB  THR A  42      92.635 105.278 100.361  1.00 13.84              
ATOM    630  HB  THR A  42      93.517 105.581  99.800  1.00 13.84              
ATOM    631  CG2 THR A  42      91.458 106.161  99.959  1.00 13.84              
ATOM    632 1HG2 THR A  42      91.318 106.121  98.878  1.00 13.84              
ATOM    633 2HG2 THR A  42      90.548 105.836 100.460  1.00 13.84              
ATOM    634 3HG2 THR A  42      91.668 107.194 100.240  1.00 13.84              
ATOM    635  OG1 THR A  42      92.973 105.535 101.683  1.00 13.84              
ATOM    636  HG1 THR A  42      93.661 106.209 101.704  1.00 13.84              
ATOM    637  C   THR A  42      92.900 103.433  98.735  1.00 13.84              
ATOM    638  O   THR A  42      93.351 104.292  97.989  1.00 13.84              
ATOM    639  N   ILE A  43      92.940 102.137  98.398  1.00 16.91              
ATOM    640  H   ILE A  43      92.645 101.446  99.083  1.00 16.91              
ATOM    641  CA  ILE A  43      93.779 101.676  97.342  1.00 16.91              
ATOM    642  HA  ILE A  43      94.585 102.397  97.285  1.00 16.91              
ATOM    643  CB  ILE A  43      94.451 100.273  97.253  1.00 16.91              
ATOM    644  HB  ILE A  43      94.599  99.930  98.257  1.00 16.91              
ATOM    645  CG2 ILE A  43      93.733  99.161  96.446  1.00 16.91              
ATOM    646 1HG2 ILE A  43      92.891  98.767  96.992  1.00 16.91              
ATOM    647 2HG2 ILE A  43      93.417  99.511  95.465  1.00 16.91              
ATOM    648 3HG2 ILE A  43      94.388  98.309  96.282  1.00 16.91              
ATOM    649  CG1 ILE A  43      95.849 100.471  96.589  1.00 16.91              
ATOM    650 1HG1 ILE A  43      96.328 101.371  96.975  1.00 16.91              
ATOM    651 2HG1 ILE A  43      95.710 100.621  95.517  1.00 16.91              
ATOM    652  CD1 ILE A  43      96.888  99.355  96.790  1.00 16.91              
ATOM    653  HD1 ILE A  43      96.529  98.396  96.421  1.00 16.91              
ATOM    654  HD2 ILE A  43      97.792  99.612  96.239  1.00 16.91              
ATOM    655  HD3 ILE A  43      97.147  99.272  97.844  1.00 16.91              
ATOM    656  C   ILE A  43      92.853 102.023  96.091  1.00 16.91              
ATOM    657  O   ILE A  43      93.350 101.971  94.974  1.00 16.91              
ATOM    658  N   SER A  44      91.508 102.316  96.139  1.00 18.87              
ATOM    659  H   SER A  44      91.072 101.995  95.289  1.00 18.87              
ATOM    660  CA  SER A  44      90.652 103.424  96.737  1.00 18.87              
ATOM    661  HA  SER A  44      91.152 104.061  97.469  1.00 18.87              
ATOM    662  CB  SER A  44      90.349 104.387  95.584  1.00 18.87              
ATOM    663  HB1 SER A  44      89.672 105.176  95.911  1.00 18.87              
ATOM    664  HB2 SER A  44      89.886 103.846  94.757  1.00 18.87              
ATOM    665  OG  SER A  44      91.551 104.986  95.154  1.00 18.87              
ATOM    666  HG  SER A  44      92.212 104.300  95.002  1.00 18.87              
ATOM    667  C   SER A  44      89.320 103.023  97.292  1.00 18.87              
ATOM    668  O   SER A  44      88.656 102.131  96.773  1.00 18.87              
ATOM    669  N   SER A  45      89.011 103.640  98.431  1.00 17.32              
ATOM    670  H   SER A  45      89.510 104.492  98.634  1.00 17.32              
ATOM    671  CA  SER A  45      88.300 102.987  99.528  1.00 17.32              
ATOM    672  HA  SER A  45      88.697 103.435 100.437  1.00 17.32              
ATOM    673  CB  SER A  45      86.811 103.317  99.465  1.00 17.32              
ATOM    674  HB1 SER A  45      86.324 102.772  98.656  1.00 17.32              
ATOM    675  HB2 SER A  45      86.667 104.384  99.301  1.00 17.32              
ATOM    676  OG  SER A  45      86.210 102.974 100.701  1.00 17.32              
ATOM    677  HG  SER A  45      86.172 102.005 100.725  1.00 17.32              
ATOM    678  C   SER A  45      88.546 101.492  99.610  1.00 17.32              
ATOM    679  O   SER A  45      87.676 100.708  99.976  1.00 17.32              
ATOM    680  N   TYR A  46      89.821 101.168  99.384  1.00 15.78              
ATOM    681  H   TYR A  46      90.431 101.860  98.995  1.00 15.78              
ATOM    682  CA  TYR A  46      90.445 100.013  99.951  1.00 15.78              
ATOM    683  HA  TYR A  46      89.630  99.302 100.054  1.00 15.78              
ATOM    684  CB  TYR A  46      91.251  99.305  98.890  1.00 15.78              
ATOM    685  HB1 TYR A  46      91.898  98.598  99.347  1.00 15.78              
ATOM    686  HB2 TYR A  46      91.872 100.020  98.395  1.00 15.78              
ATOM    687  CG  TYR A  46      90.308  98.681  97.838  1.00 15.78              
ATOM    688  CD1 TYR A  46      89.354  97.696  98.193  1.00 15.78              
ATOM    689  HD1 TYR A  46      89.329  97.298  99.197  1.00 15.78              
ATOM    690  CE1 TYR A  46      88.386  97.259  97.270  1.00 15.78              
ATOM    691  HE1 TYR A  46      87.639  96.536  97.557  1.00 15.78              
ATOM    692  CZ  TYR A  46      88.328  97.833  95.987  1.00 15.78              
ATOM    693  OH  TYR A  46      87.344  97.460  95.130  1.00 15.78              
ATOM    694  HH  TYR A  46      87.311  98.019  94.352  1.00 15.78              
ATOM    695  CE2 TYR A  46      89.288  98.792  95.605  1.00 15.78              
ATOM    696  HE2 TYR A  46      89.238  99.250  94.627  1.00 15.78              
ATOM    697  CD2 TYR A  46      90.271  99.195  96.526  1.00 15.78              
ATOM    698  HD2 TYR A  46      90.976  99.947  96.238  1.00 15.78              
ATOM    699  C   TYR A  46      90.650 100.238 101.474  1.00 15.78              
ATOM    700  O   TYR A  46      91.760 100.401 101.988  1.00 15.78              
ATOM    701  N   ILE A  47      89.452 100.429 102.101  1.00 13.97              
ATOM    702  H   ILE A  47      88.673  99.987 101.629  1.00 13.97              
ATOM    703  CA  ILE A  47      88.988 101.610 102.890  1.00 13.97              
ATOM    704  HA  ILE A  47      88.622 102.369 102.204  1.00 13.97              
ATOM    705  CB  ILE A  47      87.775 101.251 103.790  1.00 13.97              
ATOM    706  HB  ILE A  47      86.978 100.936 103.115  1.00 13.97              
ATOM    707  CG2 ILE A  47      88.050 100.073 104.735  1.00 13.97              
ATOM    708 1HG2 ILE A  47      88.863 100.306 105.414  1.00 13.97              
ATOM    709 2HG2 ILE A  47      87.161  99.823 105.311  1.00 13.97              
ATOM    710 3HG2 ILE A  47      88.327  99.185 104.166  1.00 13.97              
ATOM    711  CG1 ILE A  47      87.282 102.520 104.517  1.00 13.97              
ATOM    712 1HG1 ILE A  47      87.114 103.295 103.769  1.00 13.97              
ATOM    713 2HG1 ILE A  47      88.049 102.873 105.203  1.00 13.97              
ATOM    714  CD1 ILE A  47      85.978 102.337 105.299  1.00 13.97              
ATOM    715  HD1 ILE A  47      85.208 101.922 104.648  1.00 13.97              
ATOM    716  HD2 ILE A  47      86.133 101.678 106.152  1.00 13.97              
ATOM    717  HD3 ILE A  47      85.644 103.307 105.670  1.00 13.97              
ATOM    718  C   ILE A  47      90.193 102.125 103.582  1.00 13.97              
ATOM    719  O   ILE A  47      90.920 101.427 104.268  1.00 13.97              
ATOM    720  N   PHE A  48      90.413 103.387 103.308  1.00 14.20              
ATOM    721  H   PHE A  48      89.734 103.887 102.762  1.00 14.20              
ATOM    722  CA  PHE A  48      91.429 104.143 103.962  1.00 14.20              
ATOM    723  HA  PHE A  48      92.394 103.991 103.480  1.00 14.20              
ATOM    724  CB  PHE A  48      90.966 105.618 103.815  1.00 14.20              
ATOM    725  HB1 PHE A  48      90.903 105.884 102.770  1.00 14.20              
ATOM    726  HB2 PHE A  48      91.710 106.266 104.281  1.00 14.20              
ATOM    727  CG  PHE A  48      89.590 105.940 104.382  1.00 14.20              
ATOM    728  CD1 PHE A  48      88.456 105.905 103.541  1.00 14.20              
ATOM    729  HD1 PHE A  48      88.567 105.694 102.490  1.00 14.20              
ATOM    730  CE1 PHE A  48      87.174 106.145 104.068  1.00 14.20              
ATOM    731  HE1 PHE A  48      86.312 106.109 103.418  1.00 14.20              
ATOM    732  CZ  PHE A  48      87.019 106.422 105.436  1.00 14.20              
ATOM    733  HZ  PHE A  48      86.032 106.597 105.842  1.00 14.20              
ATOM    734  CE2 PHE A  48      88.146 106.478 106.271  1.00 14.20              
ATOM    735  HE2 PHE A  48      88.028 106.688 107.325  1.00 14.20              
ATOM    736  CD2 PHE A  48      89.429 106.255 105.745  1.00 14.20              
ATOM    737  HD2 PHE A  48      90.289 106.296 106.399  1.00 14.20              
ATOM    738  C   PHE A  48      91.559 103.921 105.485  1.00 14.20              
ATOM    739  O   PHE A  48      92.603 104.207 106.085  1.00 14.20              
ATOM    740  N   SER A  49      90.530 103.387 106.129  1.00 16.29              
ATOM    741  H   SER A  49      89.660 103.333 105.631  1.00 16.29              
ATOM    742  CA  SER A  49      90.686 102.475 107.245  1.00 16.29              
ATOM    743  HA  SER A  49      91.222 103.016 108.028  1.00 16.29              
ATOM    744  CB  SER A  49      89.320 102.127 107.868  1.00 16.29              
ATOM    745  HB1 SER A  49      89.492 101.556 108.782  1.00 16.29              
ATOM    746  HB2 SER A  49      88.753 101.507 107.176  1.00 16.29              
ATOM    747  OG  SER A  49      88.556 103.281 108.177  1.00 16.29              
ATOM    748  HG  SER A  49      87.753 102.990 108.613  1.00 16.29              
ATOM    749  C   SER A  49      91.486 101.208 106.967  1.00 16.29              
ATOM    750  O   SER A  49      90.947 100.108 106.826  1.00 16.29              
ATOM    751  N   PHE A  50      92.802 101.320 107.091  1.00 17.01              
ATOM    752  H   PHE A  50      93.178 102.249 107.156  1.00 17.01              
ATOM    753  CA  PHE A  50      93.555 100.234 107.730  1.00 17.01              
ATOM    754  HA  PHE A  50      93.569  99.346 107.155  1.00 17.01              
ATOM    755  CB  PHE A  50      94.935 100.641 108.320  1.00 17.01              
ATOM    756  HB1 PHE A  50      95.681 100.879 107.585  1.00 17.01              
ATOM    757  HB2 PHE A  50      95.327  99.743 108.772  1.00 17.01              
ATOM    758  CG  PHE A  50      95.037 101.696 109.429  1.00 17.01              
ATOM    759  CD1 PHE A  50      94.422 102.965 109.338  1.00 17.01              
ATOM    760  HD1 PHE A  50      93.824 103.235 108.486  1.00 17.01              
ATOM    761  CE1 PHE A  50      94.563 103.903 110.375  1.00 17.01              
ATOM    762  HE1 PHE A  50      94.077 104.865 110.295  1.00 17.01              
ATOM    763  CZ  PHE A  50      95.325 103.590 111.511  1.00 17.01              
ATOM    764  HZ  PHE A  50      95.428 104.312 112.308  1.00 17.01              
ATOM    765  CE2 PHE A  50      95.950 102.337 111.608  1.00 17.01              
ATOM    766  HE2 PHE A  50      96.538 102.092 112.481  1.00 17.01              
ATOM    767  CD2 PHE A  50      95.808 101.397 110.573  1.00 17.01              
ATOM    768  HD2 PHE A  50      96.299 100.439 110.661  1.00 17.01              
ATOM    769  C   PHE A  50      92.778  99.977 109.096  1.00 17.01              
ATOM    770  O   PHE A  50      92.179 100.920 109.633  1.00 17.01              
ATOM    771  N   GLN A  51      92.750  98.900 109.918  1.00 18.09              
ATOM    772  H   GLN A  51      92.314  99.170 110.785  1.00 18.09              
ATOM    773  CA  GLN A  51      92.876  97.416 109.870  1.00 18.09              
ATOM    774  HA  GLN A  51      93.323  97.138 110.823  1.00 18.09              
ATOM    775  CB  GLN A  51      91.445  96.807 109.837  1.00 18.09              
ATOM    776  HB1 GLN A  51      90.880  97.180 110.692  1.00 18.09              
ATOM    777  HB2 GLN A  51      91.525  95.729 109.964  1.00 18.09              
ATOM    778  CG  GLN A  51      90.607  97.069 108.559  1.00 18.09              
ATOM    779  HG1 GLN A  51      91.205  96.849 107.677  1.00 18.09              
ATOM    780  HG2 GLN A  51      90.331  98.122 108.519  1.00 18.09              
ATOM    781  CD  GLN A  51      89.322  96.229 108.480  1.00 18.09              
ATOM    782  OE1 GLN A  51      88.707  95.854 109.471  1.00 18.09              
ATOM    783  NE2 GLN A  51      88.817  95.906 107.306  1.00 18.09              
ATOM    784 1HE2 GLN A  51      89.241  96.178 106.425  1.00 18.09              
ATOM    785 2HE2 GLN A  51      87.965  95.379 107.313  1.00 18.09              
ATOM    786  C   GLN A  51      93.796  96.804 108.779  1.00 18.09              
ATOM    787  O   GLN A  51      93.465  95.780 108.185  1.00 18.09              
ATOM    788  N   VAL A  52      94.997  97.350 108.521  1.00 17.55              
ATOM    789  H   VAL A  52      95.229  98.222 108.970  1.00 17.55              
ATOM    790  CA  VAL A  52      96.152  96.477 108.207  1.00 17.55              
ATOM    791  HA  VAL A  52      95.802  95.629 107.616  1.00 17.55              
ATOM    792  CB  VAL A  52      97.302  97.111 107.379  1.00 17.55              
ATOM    793  HB  VAL A  52      96.906  97.323 106.388  1.00 17.55              
ATOM    794  CG1 VAL A  52      97.932  98.413 107.889  1.00 17.55              
ATOM    795 1HG1 VAL A  52      98.729  98.720 107.212  1.00 17.55              
ATOM    796 2HG1 VAL A  52      97.197  99.202 107.898  1.00 17.55              
ATOM    797 3HG1 VAL A  52      98.351  98.284 108.885  1.00 17.55              
ATOM    798  CG2 VAL A  52      98.439  96.098 107.184  1.00 17.55              
ATOM    799 1HG2 VAL A  52      99.134  96.459 106.425  1.00 17.55              
ATOM    800 2HG2 VAL A  52      98.988  95.952 108.115  1.00 17.55              
ATOM    801 3HG2 VAL A  52      98.044  95.136 106.866  1.00 17.55              
ATOM    802  C   VAL A  52      96.586  95.916 109.554  1.00 17.55              
ATOM    803  O   VAL A  52      97.415  96.466 110.271  1.00 17.55              
ATOM    804  N   SER A  53      95.815  94.931 109.983  1.00 17.54              
ATOM    805  H   SER A  53      95.129  94.564 109.333  1.00 17.54              
ATOM    806  CA  SER A  53      95.529  94.653 111.382  1.00 17.54              
ATOM    807  HA  SER A  53      95.161  95.562 111.851  1.00 17.54              
ATOM    808  CB  SER A  53      94.408  93.595 111.433  1.00 17.54              
ATOM    809  HB1 SER A  53      94.069  93.480 112.463  1.00 17.54              
ATOM    810  HB2 SER A  53      94.818  92.641 111.096  1.00 17.54              
ATOM    811  OG  SER A  53      93.313  93.934 110.615  1.00 17.54              
ATOM    812  HG  SER A  53      93.082  93.118 110.126  1.00 17.54              
ATOM    813  C   SER A  53      96.665  94.101 112.261  1.00 17.54              
ATOM    814  O   SER A  53      96.421  93.794 113.431  1.00 17.54              
ATOM    815  N   ALA A  54      97.855  93.906 111.700  1.00 17.47              
ATOM    816  H   ALA A  54      97.957  94.465 110.857  1.00 17.47              
ATOM    817  CA  ALA A  54      98.568  92.616 111.563  1.00 17.47              
ATOM    818  HA  ALA A  54      99.621  92.791 111.798  1.00 17.47              
ATOM    819  CB  ALA A  54      98.052  91.535 112.486  1.00 17.47              
ATOM    820  HB1 ALA A  54      98.736  90.695 112.437  1.00 17.47              
ATOM    821  HB2 ALA A  54      98.058  91.880 113.520  1.00 17.47              
ATOM    822  HB3 ALA A  54      97.043  91.243 112.202  1.00 17.47              
ATOM    823  C   ALA A  54      98.484  92.340 110.019  1.00 17.47              
ATOM    824  O   ALA A  54      97.998  93.167 109.245  1.00 17.47              
ATOM    825  N   PHE A  55      98.855  91.172 109.514  1.00 14.94              
ATOM    826  H   PHE A  55      99.500  90.672 110.100  1.00 14.94              
ATOM    827  CA  PHE A  55      97.896  90.409 108.732  1.00 14.94              
ATOM    828  HA  PHE A  55      97.110  91.060 108.344  1.00 14.94              
ATOM    829  CB  PHE A  55      98.555  89.718 107.502  1.00 14.94              
ATOM    830  HB1 PHE A  55      99.467  89.243 107.866  1.00 14.94              
ATOM    831  HB2 PHE A  55      98.858  90.510 106.815  1.00 14.94              
ATOM    832  CG  PHE A  55      97.708  88.698 106.753  1.00 14.94              
ATOM    833  CD1 PHE A  55      96.301  88.712 106.790  1.00 14.94              
ATOM    834  HD1 PHE A  55      95.771  89.543 107.236  1.00 14.94              
ATOM    835  CE1 PHE A  55      95.562  87.605 106.331  1.00 14.94              
ATOM    836  HE1 PHE A  55      94.495  87.582 106.483  1.00 14.94              
ATOM    837  CZ  PHE A  55      96.211  86.513 105.740  1.00 14.94              
ATOM    838  HZ  PHE A  55      95.625  85.660 105.428  1.00 14.94              
ATOM    839  CE2 PHE A  55      97.607  86.525 105.627  1.00 14.94              
ATOM    840  HE2 PHE A  55      98.113  85.660 105.238  1.00 14.94              
ATOM    841  CD2 PHE A  55      98.349  87.620 106.118  1.00 14.94              
ATOM    842  HD2 PHE A  55      99.425  87.558 106.109  1.00 14.94              
ATOM    843  C   PHE A  55      97.219  89.457 109.724  1.00 14.94              
ATOM    844  O   PHE A  55      96.016  89.253 109.664  1.00 14.94              
ATOM    845  N   SER A  56      98.004  88.979 110.697  1.00 11.82              
ATOM    846  H   SER A  56      98.941  89.342 110.707  1.00 11.82              
ATOM    847  CA  SER A  56      97.716  87.976 111.728  1.00 11.82              
ATOM    848  HA  SER A  56      98.685  87.674 112.091  1.00 11.82              
ATOM    849  CB  SER A  56      96.961  88.476 112.975  1.00 11.82              
ATOM    850  HB1 SER A  56      96.388  87.645 113.388  1.00 11.82              
ATOM    851  HB2 SER A  56      96.258  89.262 112.699  1.00 11.82              
ATOM    852  OG  SER A  56      97.860  88.915 113.979  1.00 11.82              
ATOM    853  HG  SER A  56      98.698  88.425 113.922  1.00 11.82              
ATOM    854  C   SER A  56      97.132  86.651 111.274  1.00 11.82              
ATOM    855  O   SER A  56      97.434  85.637 111.903  1.00 11.82              
ATOM    856  N   LEU A  57      96.550  86.629 110.080  1.00 10.41              
ATOM    857  H   LEU A  57      96.119  87.496 109.768  1.00 10.41              
ATOM    858  CA  LEU A  57      96.832  85.645 109.041  1.00 10.41              
ATOM    859  HA  LEU A  57      96.214  85.905 108.198  1.00 10.41              
ATOM    860  CB  LEU A  57      98.334  85.794 108.632  1.00 10.41              
ATOM    861  HB1 LEU A  57      98.458  86.845 108.416  1.00 10.41              
ATOM    862  HB2 LEU A  57      98.494  85.233 107.714  1.00 10.41              
ATOM    863  CG  LEU A  57      99.566  85.503 109.535  1.00 10.41              
ATOM    864  HG  LEU A  57      99.571  86.193 110.375  1.00 10.41              
ATOM    865  CD1 LEU A  57      99.697  84.081 110.060  1.00 10.41              
ATOM    866 1HD1 LEU A  57     100.612  83.990 110.646  1.00 10.41              
ATOM    867 2HD1 LEU A  57      98.865  83.851 110.722  1.00 10.41              
ATOM    868 3HD1 LEU A  57      99.749  83.368 109.239  1.00 10.41              
ATOM    869  CD2 LEU A  57     100.827  85.781 108.709  1.00 10.41              
ATOM    870 1HD2 LEU A  57     101.707  85.634 109.336  1.00 10.41              
ATOM    871 2HD2 LEU A  57     100.893  85.088 107.869  1.00 10.41              
ATOM    872 3HD2 LEU A  57     100.818  86.801 108.329  1.00 10.41              
ATOM    873  C   LEU A  57      96.408  84.266 109.447  1.00 10.41              
ATOM    874  O   LEU A  57      95.648  84.062 110.381  1.00 10.41              
ATOM    875  N   THR A  58      96.926  83.347 108.675  1.00 10.79              
ATOM    876  H   THR A  58      97.512  83.654 107.924  1.00 10.79              
ATOM    877  CA  THR A  58      97.162  82.000 109.121  1.00 10.79              
ATOM    878  HA  THR A  58      97.674  81.997 110.066  1.00 10.79              
ATOM    879  CB  THR A  58      95.863  81.157 109.252  1.00 10.79              
ATOM    880  HB  THR A  58      96.153  80.116 109.182  1.00 10.79              
ATOM    881  CG2 THR A  58      95.075  81.256 110.556  1.00 10.79              
ATOM    882 1HG2 THR A  58      94.554  80.320 110.742  1.00 10.79              
ATOM    883 2HG2 THR A  58      95.748  81.455 111.388  1.00 10.79              
ATOM    884 3HG2 THR A  58      94.327  82.045 110.498  1.00 10.79              
ATOM    885  OG1 THR A  58      95.000  81.432 108.163  1.00 10.79              
ATOM    886  HG1 THR A  58      94.233  80.853 108.274  1.00 10.79              
ATOM    887  C   THR A  58      98.010  81.299 108.111  1.00 10.79              
ATOM    888  O   THR A  58      99.092  80.838 108.411  1.00 10.79              
ATOM    889  N   ASN A  59      97.468  81.224 106.869  1.00 10.49              
ATOM    890  H   ASN A  59      96.544  81.618 106.812  1.00 10.49              
ATOM    891  CA  ASN A  59      97.749  80.051 106.087  1.00 10.49              
ATOM    892  HA  ASN A  59      98.713  79.696 106.441  1.00 10.49              
ATOM    893  CB  ASN A  59      96.795  78.877 106.427  1.00 10.49              
ATOM    894  HB1 ASN A  59      96.655  78.240 105.557  1.00 10.49              
ATOM    895  HB2 ASN A  59      95.819  79.257 106.722  1.00 10.49              
ATOM    896  CG  ASN A  59      97.345  77.974 107.512  1.00 10.49              
ATOM    897  OD1 ASN A  59      98.427  77.437 107.426  1.00 10.49              
ATOM    898  ND2 ASN A  59      96.603  77.761 108.565  1.00 10.49              
ATOM    899 1HD2 ASN A  59      95.690  78.177 108.652  1.00 10.49              
ATOM    900 2HD2 ASN A  59      97.025  77.176 109.265  1.00 10.49              
ATOM    901  C   ASN A  59      98.154  80.216 104.550  1.00 10.49              
ATOM    902  O   ASN A  59      98.462  79.202 103.919  1.00 10.49              
ATOM    903  N   CYS A  60      98.292  81.395 103.916  1.00  9.03              
ATOM    904  H   CYS A  60      99.181  81.458 103.434  1.00  9.03              
ATOM    905  CA  CYS A  60      97.267  82.148 103.112  1.00  9.03              
ATOM    906  HA  CYS A  60      97.387  83.187 103.382  1.00  9.03              
ATOM    907  CB  CYS A  60      97.505  82.083 101.630  1.00  9.03              
ATOM    908  HB1 CYS A  60      98.111  81.206 101.483  1.00  9.03              
ATOM    909  HB2 CYS A  60      98.063  82.981 101.388  1.00  9.03              
ATOM    910  SG  CYS A  60      96.045  82.051 100.531  1.00  9.03              
ATOM    911  HG  CYS A  60      95.326  82.972 101.209  1.00  9.03              
ATOM    912  C   CYS A  60      95.765  81.838 103.492  1.00  9.03              
ATOM    913  O   CYS A  60      94.788  82.314 102.896  1.00  9.03              
ATOM    914  N   THR A  61      95.454  80.982 104.438  1.00  8.31              
ATOM    915  H   THR A  61      96.129  80.844 105.167  1.00  8.31              
ATOM    916  CA  THR A  61      94.689  79.765 104.077  1.00  8.31              
ATOM    917  HA  THR A  61      94.836  79.128 104.931  1.00  8.31              
ATOM    918  CB  THR A  61      93.170  79.965 103.994  1.00  8.31              
ATOM    919  HB  THR A  61      92.808  79.715 103.010  1.00  8.31              
ATOM    920  CG2 THR A  61      92.422  79.084 105.012  1.00  8.31              
ATOM    921 1HG2 THR A  61      91.353  79.124 104.798  1.00  8.31              
ATOM    922 2HG2 THR A  61      92.768  78.055 104.942  1.00  8.31              
ATOM    923 3HG2 THR A  61      92.601  79.469 106.015  1.00  8.31              
ATOM    924  OG1 THR A  61      92.731  81.269 104.327  1.00  8.31              
ATOM    925  HG1 THR A  61      93.163  81.878 103.710  1.00  8.31              
ATOM    926  C   THR A  61      95.411  78.989 102.981  1.00  8.31              
ATOM    927  O   THR A  61      96.071  79.516 102.072  1.00  8.31              
ATOM    928  N   VAL A  62      95.304  77.680 103.056  1.00 11.37              
ATOM    929  H   VAL A  62      94.738  77.267 103.784  1.00 11.37              
ATOM    930  CA  VAL A  62      95.780  76.831 101.974  1.00 11.37              
ATOM    931  HA  VAL A  62      96.797  77.091 101.734  1.00 11.37              
ATOM    932  CB  VAL A  62      95.749  75.343 102.393  1.00 11.37              
ATOM    933  HB  VAL A  62      96.050  74.720 101.553  1.00 11.37              
ATOM    934  CG1 VAL A  62      96.773  75.087 103.491  1.00 11.37              
ATOM    935 1HG1 VAL A  62      96.860  74.018 103.687  1.00 11.37              
ATOM    936 2HG1 VAL A  62      97.735  75.454 103.152  1.00 11.37              
ATOM    937 3HG1 VAL A  62      96.488  75.595 104.411  1.00 11.37              
ATOM    938  CG2 VAL A  62      94.393  74.800 102.878  1.00 11.37              
ATOM    939 1HG2 VAL A  62      93.663  74.868 102.072  1.00 11.37              
ATOM    940 2HG2 VAL A  62      94.498  73.751 103.155  1.00 11.37              
ATOM    941 3HG2 VAL A  62      94.046  75.357 103.747  1.00 11.37              
ATOM    942  C   VAL A  62      94.928  77.002 100.676  1.00 11.37              
ATOM    943  O   VAL A  62      94.765  76.063  99.890  1.00 11.37              
ATOM    944  N   SER A  63      94.308  78.175 100.501  1.00 12.64              
ATOM    945  H   SER A  63      94.772  78.927 100.981  1.00 12.64              
ATOM    946  CA  SER A  63      92.858  78.369 100.326  1.00 12.64              
ATOM    947  HA  SER A  63      92.635  78.201  99.286  1.00 12.64              
ATOM    948  CB  SER A  63      92.088  77.309 101.146  1.00 12.64              
ATOM    949  HB1 SER A  63      92.238  76.324 100.704  1.00 12.64              
ATOM    950  HB2 SER A  63      91.027  77.527 101.127  1.00 12.64              
ATOM    951  OG  SER A  63      92.429  77.248 102.512  1.00 12.64              
ATOM    952  HG  SER A  63      91.706  76.792 102.959  1.00 12.64              
ATOM    953  C   SER A  63      92.359  79.787 100.655  1.00 12.64              
ATOM    954  O   SER A  63      91.189  79.919 101.008  1.00 12.64              
ATOM    955  N   GLY A  64      93.144  80.874 100.595  1.00 12.04              
ATOM    956  H   GLY A  64      94.134  80.828 100.406  1.00 12.04              
ATOM    957  CA  GLY A  64      92.431  82.152 100.525  1.00 12.04              
ATOM    958  HA1 GLY A  64      91.894  82.288 101.466  1.00 12.04              
ATOM    959  HA2 GLY A  64      91.678  82.100  99.754  1.00 12.04              
ATOM    960  C   GLY A  64      93.204  83.423 100.309  1.00 12.04              
ATOM    961  O   GLY A  64      93.579  84.080 101.282  1.00 12.04              
ATOM    962  N   ALA A  65      93.359  83.826  99.051  1.00 11.63              
ATOM    963  H   ALA A  65      92.972  83.275  98.301  1.00 11.63              
ATOM    964  CA  ALA A  65      93.717  85.206  98.777  1.00 11.63              
ATOM    965  HA  ALA A  65      94.751  85.356  99.077  1.00 11.63              
ATOM    966  CB  ALA A  65      93.611  85.489  97.271  1.00 11.63              
ATOM    967  HB1 ALA A  65      94.260  84.826  96.707  1.00 11.63              
ATOM    968  HB2 ALA A  65      92.583  85.354  96.935  1.00 11.63              
ATOM    969  HB3 ALA A  65      93.913  86.518  97.075  1.00 11.63              
ATOM    970  C   ALA A  65      92.817  86.128  99.576  1.00 11.63              
ATOM    971  O   ALA A  65      91.592  86.085  99.439  1.00 11.63              
ATOM    972  N   LEU A  66      93.458  86.969 100.379  1.00 10.61              
ATOM    973  H   LEU A  66      94.464  86.867 100.439  1.00 10.61              
ATOM    974  CA  LEU A  66      92.906  88.262 100.688  1.00 10.61              
ATOM    975  HA  LEU A  66      92.033  88.152 101.321  1.00 10.61              
ATOM    976  CB  LEU A  66      93.965  89.118 101.401  1.00 10.61              
ATOM    977  HB1 LEU A  66      93.568  90.129 101.477  1.00 10.61              
ATOM    978  HB2 LEU A  66      94.862  89.152 100.785  1.00 10.61              
ATOM    979  CG  LEU A  66      94.418  88.664 102.793  1.00 10.61              
ATOM    980  HG  LEU A  66      95.262  88.003 102.660  1.00 10.61              
ATOM    981  CD1 LEU A  66      94.983  89.866 103.553  1.00 10.61              
ATOM    982 1HD1 LEU A  66      95.110  89.627 104.602  1.00 10.61              
ATOM    983 2HD1 LEU A  66      95.960  90.113 103.142  1.00 10.61              
ATOM    984 3HD1 LEU A  66      94.331  90.732 103.459  1.00 10.61              
ATOM    985  CD2 LEU A  66      93.348  87.855 103.529  1.00 10.61              
ATOM    986 1HD2 LEU A  66      93.258  86.864 103.090  1.00 10.61              
ATOM    987 2HD2 LEU A  66      93.597  87.741 104.573  1.00 10.61              
ATOM    988 3HD2 LEU A  66      92.387  88.355 103.440  1.00 10.61              
ATOM    989  C   LEU A  66      92.509  88.884  99.393  1.00 10.61              
ATOM    990  O   LEU A  66      93.147  88.726  98.345  1.00 10.61              
ATOM    991  N   ASN A  67      91.431  89.620  99.505  1.00  9.13              
ATOM    992  H   ASN A  67      90.978  89.683 100.411  1.00  9.13              
ATOM    993  CA  ASN A  67      90.889  90.220  98.318  1.00  9.13              
ATOM    994  HA  ASN A  67      91.495  89.970  97.449  1.00  9.13              
ATOM    995  CB  ASN A  67      89.480  89.655  98.056  1.00  9.13              
ATOM    996  HB1 ASN A  67      88.821  90.055  98.795  1.00  9.13              
ATOM    997  HB2 ASN A  67      89.503  88.573  98.164  1.00  9.13              
ATOM    998  CG  ASN A  67      88.851  90.018  96.728  1.00  9.13              
ATOM    999  OD1 ASN A  67      88.287  91.088  96.561  1.00  9.13              
ATOM   1000  ND2 ASN A  67      88.879  89.132  95.762  1.00  9.13              
ATOM   1001 1HD2 ASN A  67      89.393  88.278  95.894  1.00  9.13              
ATOM   1002 2HD2 ASN A  67      88.491  89.398  94.874  1.00  9.13              
ATOM   1003  C   ASN A  67      91.012  91.700  98.582  1.00  9.13              
ATOM   1004  O   ASN A  67      90.007  92.413  98.644  1.00  9.13              
ATOM   1005  N   ASN A  68      92.281  92.081  98.751  1.00  8.40              
ATOM   1006  H   ASN A  68      92.917  91.322  98.974  1.00  8.40              
ATOM   1007  CA  ASN A  68      92.925  93.253  98.150  1.00  8.40              
ATOM   1008  HA  ASN A  68      93.757  93.056  97.535  1.00  8.40              
ATOM   1009  CB  ASN A  68      91.861  94.033  97.304  1.00  8.40              
ATOM   1010  HB1 ASN A  68      91.134  94.432  97.995  1.00  8.40              
ATOM   1011  HB2 ASN A  68      91.275  93.364  96.690  1.00  8.40              
ATOM   1012  CG  ASN A  68      92.289  95.180  96.391  1.00  8.40              
ATOM   1013  OD1 ASN A  68      93.275  95.144  95.672  1.00  8.40              
ATOM   1014  ND2 ASN A  68      91.479  96.211  96.311  1.00  8.40              
ATOM   1015 1HD2 ASN A  68      90.702  96.284  96.952  1.00  8.40              
ATOM   1016 2HD2 ASN A  68      91.758  97.003  95.774  1.00  8.40              
ATOM   1017  C   ASN A  68      93.465  94.267  99.045  1.00  8.40              
ATOM   1018  O   ASN A  68      93.999  95.221  98.507  1.00  8.40              
ATOM   1019  N   THR A  69      93.163  94.147 100.311  1.00  7.39              
ATOM   1020  H   THR A  69      92.816  93.235 100.576  1.00  7.39              
ATOM   1021  CA  THR A  69      92.912  95.269 101.167  1.00  7.39              
ATOM   1022  HA  THR A  69      93.761  95.925 101.305  1.00  7.39              
ATOM   1023  CB  THR A  69      91.593  95.957 100.772  1.00  7.39              
ATOM   1024  HB  THR A  69      90.807  95.213 100.792  1.00  7.39              
ATOM   1025  CG2 THR A  69      91.196  97.150 101.634  1.00  7.39              
ATOM   1026 1HG2 THR A  69      91.066  96.898 102.684  1.00  7.39              
ATOM   1027 2HG2 THR A  69      91.961  97.918 101.595  1.00  7.39              
ATOM   1028 3HG2 THR A  69      90.242  97.541 101.295  1.00  7.39              
ATOM   1029  OG1 THR A  69      91.627  96.337  99.440  1.00  7.39              
ATOM   1030  HG1 THR A  69      92.525  96.688  99.304  1.00  7.39              
ATOM   1031  C   THR A  69      92.692  94.542 102.517  1.00  7.39              
ATOM   1032  O   THR A  69      93.622  93.918 103.021  1.00  7.39              
ATOM   1033  N   GLU A  70      91.457  94.477 103.048  1.00  7.62              
ATOM   1034  H   GLU A  70      90.908  95.328 102.994  1.00  7.62              
ATOM   1035  CA  GLU A  70      90.639  93.257 103.192  1.00  7.62              
ATOM   1036  HA  GLU A  70      90.166  93.378 104.166  1.00  7.62              
ATOM   1037  CB  GLU A  70      89.502  93.211 102.160  1.00  7.62              
ATOM   1038  HB1 GLU A  70      88.874  92.363 102.425  1.00  7.62              
ATOM   1039  HB2 GLU A  70      89.914  93.009 101.172  1.00  7.62              
ATOM   1040  CG  GLU A  70      88.565  94.437 102.009  1.00  7.62              
ATOM   1041  HG1 GLU A  70      87.715  94.113 101.403  1.00  7.62              
ATOM   1042  HG2 GLU A  70      89.055  95.214 101.432  1.00  7.62              
ATOM   1043  CD  GLU A  70      88.082  95.038 103.323  1.00  7.62              
ATOM   1044  OE1 GLU A  70      86.847  95.084 103.493  1.00  7.62              
ATOM   1045  OE2 GLU A  70      88.943  95.422 104.154  1.00  7.62              
ATOM   1046  C   GLU A  70      91.423  91.934 103.212  1.00  7.62              
ATOM   1047  O   GLU A  70      91.304  91.064 102.331  1.00  7.62              
ATOM   1048  N   GLU A  71      92.090  91.774 104.371  1.00  6.99              
ATOM   1049  H   GLU A  71      92.371  92.614 104.856  1.00  6.99              
ATOM   1050  CA  GLU A  71      92.077  90.563 105.232  1.00  6.99              
ATOM   1051  HA  GLU A  71      92.811  89.871 104.898  1.00  6.99              
ATOM   1052  CB  GLU A  71      92.446  91.009 106.653  1.00  6.99              
ATOM   1053  HB1 GLU A  71      91.666  91.673 107.029  1.00  6.99              
ATOM   1054  HB2 GLU A  71      93.386  91.564 106.625  1.00  6.99              
ATOM   1055  CG  GLU A  71      92.611  89.825 107.619  1.00  6.99              
ATOM   1056  HG1 GLU A  71      93.486  89.256 107.325  1.00  6.99              
ATOM   1057  HG2 GLU A  71      91.743  89.170 107.546  1.00  6.99              
ATOM   1058  CD  GLU A  71      92.759  90.245 109.089  1.00  6.99              
ATOM   1059  OE1 GLU A  71      92.967  91.442 109.376  1.00  6.99              
ATOM   1060  OE2 GLU A  71      92.531  89.385 109.965  1.00  6.99              
ATOM   1061  C   GLU A  71      90.708  89.899 105.212  1.00  6.99              
ATOM   1062  O   GLU A  71      90.581  88.678 105.157  1.00  6.99              
ATOM   1063  N   LEU A  72      89.668  90.728 105.233  1.00  5.78              
ATOM   1064  H   LEU A  72      89.852  91.714 105.317  1.00  5.78              
ATOM   1065  CA  LEU A  72      88.334  90.251 105.436  1.00  5.78              
ATOM   1066  HA  LEU A  72      88.463  89.422 106.135  1.00  5.78              
ATOM   1067  CB  LEU A  72      87.512  91.249 106.280  1.00  5.78              
ATOM   1068  HB1 LEU A  72      88.112  91.497 107.157  1.00  5.78              
ATOM   1069  HB2 LEU A  72      86.651  90.710 106.653  1.00  5.78              
ATOM   1070  CG  LEU A  72      87.029  92.570 105.663  1.00  5.78              
ATOM   1071  HG  LEU A  72      87.896  93.112 105.292  1.00  5.78              
ATOM   1072  CD1 LEU A  72      86.042  92.339 104.521  1.00  5.78              
ATOM   1073 1HD1 LEU A  72      85.455  93.241 104.348  1.00  5.78              
ATOM   1074 2HD1 LEU A  72      86.612  92.138 103.624  1.00  5.78              
ATOM   1075 3HD1 LEU A  72      85.366  91.514 104.728  1.00  5.78              
ATOM   1076  CD2 LEU A  72      86.345  93.425 106.737  1.00  5.78              
ATOM   1077 1HD2 LEU A  72      87.017  93.556 107.585  1.00  5.78              
ATOM   1078 2HD2 LEU A  72      86.126  94.407 106.310  1.00  5.78              
ATOM   1079 3HD2 LEU A  72      85.418  92.959 107.062  1.00  5.78              
ATOM   1080  C   LEU A  72      87.662  89.551 104.275  1.00  5.78              
ATOM   1081  O   LEU A  72      86.512  89.175 104.451  1.00  5.78              
ATOM   1082  N   LYS A  73      88.341  89.283 103.158  1.00  4.71              
ATOM   1083  H   LYS A  73      89.334  89.494 103.149  1.00  4.71              
ATOM   1084  CA  LYS A  73      87.770  88.539 102.027  1.00  4.71              
ATOM   1085  HA  LYS A  73      86.828  88.090 102.337  1.00  4.71              
ATOM   1086  CB  LYS A  73      87.451  89.510 100.889  1.00  4.71              
ATOM   1087  HB1 LYS A  73      87.103  88.933 100.029  1.00  4.71              
ATOM   1088  HB2 LYS A  73      88.381  90.020 100.660  1.00  4.71              
ATOM   1089  CG  LYS A  73      86.420  90.596 101.242  1.00  4.71              
ATOM   1090  HG1 LYS A  73      86.963  91.455 101.624  1.00  4.71              
ATOM   1091  HG2 LYS A  73      85.762  90.238 102.032  1.00  4.71              
ATOM   1092  CD  LYS A  73      85.538  91.078 100.080  1.00  4.71              
ATOM   1093  HD1 LYS A  73      84.932  91.912 100.439  1.00  4.71              
ATOM   1094  HD2 LYS A  73      84.852  90.270  99.815  1.00  4.71              
ATOM   1095  CE  LYS A  73      86.279  91.512  98.806  1.00  4.71              
ATOM   1096  HE1 LYS A  73      85.538  91.866  98.085  1.00  4.71              
ATOM   1097  HE2 LYS A  73      86.762  90.638  98.362  1.00  4.71              
ATOM   1098  NZ  LYS A  73      87.288  92.577  99.031  1.00  4.71              
ATOM   1099  HZ1 LYS A  73      87.691  92.863  98.143  1.00  4.71              
ATOM   1100  HZ2 LYS A  73      86.897  93.378  99.511  1.00  4.71              
ATOM   1101  HZ3 LYS A  73      88.089  92.232  99.550  1.00  4.71              
ATOM   1102  C   LYS A  73      88.674  87.406 101.618  1.00  4.71              
ATOM   1103  O   LYS A  73      89.784  87.649 101.168  1.00  4.71              
ATOM   1104  N   VAL A  74      88.151  86.196 101.778  1.00  4.86              
ATOM   1105  H   VAL A  74      87.177  86.145 102.061  1.00  4.86              
ATOM   1106  CA  VAL A  74      88.894  84.937 101.767  1.00  4.86              
ATOM   1107  HA  VAL A  74      89.898  85.149 101.395  1.00  4.86              
ATOM   1108  CB  VAL A  74      89.055  84.325 103.174  1.00  4.86              
ATOM   1109  HB  VAL A  74      89.081  83.240 103.073  1.00  4.86              
ATOM   1110  CG1 VAL A  74      90.391  84.772 103.779  1.00  4.86              
ATOM   1111 1HG1 VAL A  74      90.419  85.860 103.860  1.00  4.86              
ATOM   1112 2HG1 VAL A  74      90.517  84.343 104.772  1.00  4.86              
ATOM   1113 3HG1 VAL A  74      91.215  84.444 103.146  1.00  4.86              
ATOM   1114  CG2 VAL A  74      87.932  84.708 104.151  1.00  4.86              
ATOM   1115 1HG2 VAL A  74      88.053  84.160 105.083  1.00  4.86              
ATOM   1116 2HG2 VAL A  74      87.964  85.776 104.370  1.00  4.86              
ATOM   1117 3HG2 VAL A  74      86.967  84.453 103.722  1.00  4.86              
ATOM   1118  C   VAL A  74      88.274  83.988 100.783  1.00  4.86              
ATOM   1119  O   VAL A  74      87.080  83.711 100.862  1.00  4.86              
ATOM   1120  N   LEU A  75      89.076  83.548  99.813  1.00  4.95              
ATOM   1121  H   LEU A  75      90.030  83.885  99.772  1.00  4.95              
ATOM   1122  CA  LEU A  75      88.544  82.828  98.661  1.00  4.95              
ATOM   1123  HA  LEU A  75      87.568  82.433  98.939  1.00  4.95              
ATOM   1124  CB  LEU A  75      88.276  83.821  97.508  1.00  4.95              
ATOM   1125  HB1 LEU A  75      87.614  84.595  97.898  1.00  4.95              
ATOM   1126  HB2 LEU A  75      87.714  83.301  96.732  1.00  4.95              
ATOM   1127  CG  LEU A  75      89.525  84.488  96.881  1.00  4.95              
ATOM   1128  HG  LEU A  75      90.394  84.333  97.517  1.00  4.95              
ATOM   1129  CD1 LEU A  75      89.809  83.920  95.487  1.00  4.95              
ATOM   1130 1HD1 LEU A  75      90.725  84.363  95.098  1.00  4.95              
ATOM   1131 2HD1 LEU A  75      89.946  82.841  95.546  1.00  4.95              
ATOM   1132 3HD1 LEU A  75      88.984  84.142  94.810  1.00  4.95              
ATOM   1133  CD2 LEU A  75      89.319  85.995  96.722  1.00  4.95              
ATOM   1134 1HD2 LEU A  75      90.239  86.442  96.342  1.00  4.95              
ATOM   1135 2HD2 LEU A  75      88.486  86.190  96.046  1.00  4.95              
ATOM   1136 3HD2 LEU A  75      89.108  86.412  97.706  1.00  4.95              
ATOM   1137  C   LEU A  75      89.364  81.612  98.245  1.00  4.95              
ATOM   1138  O   LEU A  75      90.511  81.717  97.823  1.00  4.95              
ATOM   1139  N   CYS A  76      88.737  80.445  98.316  1.00  5.48              
ATOM   1140  H   CYS A  76      87.765  80.435  98.607  1.00  5.48              
ATOM   1141  CA  CYS A  76      89.375  79.159  98.043  1.00  5.48              
ATOM   1142  HA  CYS A  76      90.428  79.253  97.777  1.00  5.48              
ATOM   1143  CB  CYS A  76      89.162  78.253  99.274  1.00  5.48              
ATOM   1144  HB1 CYS A  76      88.089  78.121  99.435  1.00  5.48              
ATOM   1145  HB2 CYS A  76      89.534  78.715 100.173  1.00  5.48              
ATOM   1146  SG  CYS A  76      89.896  76.598  99.029  1.00  5.48              
ATOM   1147  HG  CYS A  76      91.008  76.987  98.399  1.00  5.48              
ATOM   1148  C   CYS A  76      88.562  78.480  96.889  1.00  5.48              
ATOM   1149  O   CYS A  76      87.903  77.441  97.033  1.00  5.48              
ATOM   1150  N   TYR A  77      88.456  79.136  95.745  1.00  5.70              
ATOM   1151  H   TYR A  77      88.951  80.006  95.637  1.00  5.70              
ATOM   1152  CA  TYR A  77      87.709  78.588  94.607  1.00  5.70              
ATOM   1153  HA  TYR A  77      86.708  78.296  94.929  1.00  5.70              
ATOM   1154  CB  TYR A  77      87.585  79.732  93.573  1.00  5.70              
ATOM   1155  HB1 TYR A  77      88.519  80.296  93.566  1.00  5.70              
ATOM   1156  HB2 TYR A  77      86.807  80.417  93.913  1.00  5.70              
ATOM   1157  CG  TYR A  77      87.293  79.338  92.132  1.00  5.70              
ATOM   1158  CD1 TYR A  77      88.354  79.205  91.212  1.00  5.70              
ATOM   1159  HD1 TYR A  77      89.373  79.372  91.536  1.00  5.70              
ATOM   1160  CE1 TYR A  77      88.094  78.832  89.878  1.00  5.70              
ATOM   1161  HE1 TYR A  77      88.905  78.711  89.173  1.00  5.70              
ATOM   1162  CZ  TYR A  77      86.769  78.586  89.459  1.00  5.70              
ATOM   1163  OH  TYR A  77      86.526  78.167  88.188  1.00  5.70              
ATOM   1164  HH  TYR A  77      85.586  78.055  88.035  1.00  5.70              
ATOM   1165  CE2 TYR A  77      85.704  78.735  90.375  1.00  5.70              
ATOM   1166  HE2 TYR A  77      84.688  78.540  90.067  1.00  5.70              
ATOM   1167  CD2 TYR A  77      85.971  79.117  91.705  1.00  5.70              
ATOM   1168  HD2 TYR A  77      85.157  79.227  92.408  1.00  5.70              
ATOM   1169  C   TYR A  77      88.387  77.362  93.974  1.00  5.70              
ATOM   1170  O   TYR A  77      89.618  77.302  93.896  1.00  5.70              
ATOM   1171  N   LYS A  78      87.571  76.423  93.466  1.00  6.02              
ATOM   1172  H   LYS A  78      86.580  76.512  93.673  1.00  6.02              
ATOM   1173  CA  LYS A  78      87.927  75.243  92.655  1.00  6.02              
ATOM   1174  HA  LYS A  78      87.079  74.573  92.723  1.00  6.02              
ATOM   1175  CB  LYS A  78      87.981  75.611  91.135  1.00  6.02              
ATOM   1176  HB1 LYS A  78      88.921  76.120  90.919  1.00  6.02              
ATOM   1177  HB2 LYS A  78      87.171  76.318  90.960  1.00  6.02              
ATOM   1178  CG  LYS A  78      87.773  74.447  90.120  1.00  6.02              
ATOM   1179  HG1 LYS A  78      86.986  73.804  90.510  1.00  6.02              
ATOM   1180  HG2 LYS A  78      88.692  73.862  90.073  1.00  6.02              
ATOM   1181  CD  LYS A  78      87.376  74.850  88.665  1.00  6.02              
ATOM   1182  HD1 LYS A  78      88.157  75.489  88.249  1.00  6.02              
ATOM   1183  HD2 LYS A  78      86.448  75.421  88.709  1.00  6.02              
ATOM   1184  CE  LYS A  78      87.158  73.625  87.727  1.00  6.02              
ATOM   1185  HE1 LYS A  78      86.384  72.995  88.173  1.00  6.02              
ATOM   1186  HE2 LYS A  78      88.082  73.043  87.695  1.00  6.02              
ATOM   1187  NZ  LYS A  78      86.756  73.948  86.319  1.00  6.02              
ATOM   1188  HZ1 LYS A  78      86.570  73.113  85.746  1.00  6.02              
ATOM   1189  HZ2 LYS A  78      85.885  74.455  86.256  1.00  6.02              
ATOM   1190  HZ3 LYS A  78      87.466  74.450  85.805  1.00  6.02              
ATOM   1191  C   LYS A  78      89.046  74.334  93.190  1.00  6.02              
ATOM   1192  O   LYS A  78      89.421  73.346  92.543  1.00  6.02              
ATOM   1193  N   MET A  79      89.494  74.572  94.426  1.00  6.12              
ATOM   1194  H   MET A  79      89.163  75.419  94.863  1.00  6.12              
ATOM   1195  CA  MET A  79      90.031  73.526  95.288  1.00  6.12              
ATOM   1196  HA  MET A  79      90.875  73.079  94.761  1.00  6.12              
ATOM   1197  CB  MET A  79      90.546  74.085  96.618  1.00  6.12              
ATOM   1198  HB1 MET A  79      89.711  74.533  97.156  1.00  6.12              
ATOM   1199  HB2 MET A  79      91.298  74.851  96.423  1.00  6.12              
ATOM   1200  CG  MET A  79      91.165  72.980  97.488  1.00  6.12              
ATOM   1201  HG1 MET A  79      90.361  72.316  97.796  1.00  6.12              
ATOM   1202  HG2 MET A  79      91.576  73.436  98.390  1.00  6.12              
ATOM   1203  SD  MET A  79      92.458  71.952  96.716  1.00  6.12              
ATOM   1204  CE  MET A  79      92.199  70.411  97.644  1.00  6.12              
ATOM   1205  HE1 MET A  79      92.320  70.594  98.712  1.00  6.12              
ATOM   1206  HE2 MET A  79      91.194  70.028  97.459  1.00  6.12              
ATOM   1207  HE3 MET A  79      92.923  69.660  97.324  1.00  6.12              
ATOM   1208  C   MET A  79      88.959  72.448  95.476  1.00  6.12              
ATOM   1209  O   MET A  79      87.793  72.752  95.707  1.00  6.12              
ATOM   1210  N   GLY A  80      89.323  71.175  95.351  1.00  6.43              
ATOM   1211  H   GLY A  80      90.300  70.939  95.260  1.00  6.43              
ATOM   1212  CA  GLY A  80      88.347  70.084  95.350  1.00  6.43              
ATOM   1213  HA1 GLY A  80      88.776  69.235  94.848  1.00  6.43              
ATOM   1214  HA2 GLY A  80      87.455  70.379  94.797  1.00  6.43              
ATOM   1215  C   GLY A  80      87.921  69.659  96.760  1.00  6.43              
ATOM   1216  O   GLY A  80      88.250  68.578  97.234  1.00  6.43              
ATOM   1217  N   PHE A  81      87.326  70.595  97.491  1.00  6.39              
ATOM   1218  H   PHE A  81      87.060  71.442  97.008  1.00  6.39              
ATOM   1219  CA  PHE A  81      87.506  70.724  98.936  1.00  6.39              
ATOM   1220  HA  PHE A  81      88.449  70.240  99.191  1.00  6.39              
ATOM   1221  CB  PHE A  81      87.675  72.219  99.262  1.00  6.39              
ATOM   1222  HB1 PHE A  81      86.703  72.710  99.208  1.00  6.39              
ATOM   1223  HB2 PHE A  81      88.301  72.686  98.503  1.00  6.39              
ATOM   1224  CG  PHE A  81      88.311  72.508 100.609  1.00  6.39              
ATOM   1225  CD1 PHE A  81      89.697  72.342 100.805  1.00  6.39              
ATOM   1226  HD1 PHE A  81      90.319  71.975 100.005  1.00  6.39              
ATOM   1227  CE1 PHE A  81      90.277  72.635 102.053  1.00  6.39              
ATOM   1228  HE1 PHE A  81      91.338  72.503 102.204  1.00  6.39              
ATOM   1229  CZ  PHE A  81      89.469  73.081 103.114  1.00  6.39              
ATOM   1230  HZ  PHE A  81      89.903  73.272 104.084  1.00  6.39              
ATOM   1231  CE2 PHE A  81      88.087  73.237 102.922  1.00  6.39              
ATOM   1232  HE2 PHE A  81      87.453  73.531 103.743  1.00  6.39              
ATOM   1233  CD2 PHE A  81      87.510  72.949 101.675  1.00  6.39              
ATOM   1234  HD2 PHE A  81      86.439  73.028 101.544  1.00  6.39              
ATOM   1235  C   PHE A  81      86.442  70.022  99.797  1.00  6.39              
ATOM   1236  O   PHE A  81      85.759  70.632 100.617  1.00  6.39              
ATOM   1237  N   TYR A  82      86.375  68.707  99.597  1.00  6.70              
ATOM   1238  H   TYR A  82      86.937  68.364  98.826  1.00  6.70              
ATOM   1239  CA  TYR A  82      85.658  67.688 100.372  1.00  6.70              
ATOM   1240  HA  TYR A  82      84.776  67.382  99.819  1.00  6.70              
ATOM   1241  CB  TYR A  82      86.681  66.528 100.441  1.00  6.70              
ATOM   1242  HB1 TYR A  82      87.529  66.841 101.053  1.00  6.70              
ATOM   1243  HB2 TYR A  82      87.077  66.404  99.430  1.00  6.70              
ATOM   1244  CG  TYR A  82      86.292  65.130 100.901  1.00  6.70              
ATOM   1245  CD1 TYR A  82      85.296  64.854 101.867  1.00  6.70              
ATOM   1246  HD1 TYR A  82      84.753  65.643 102.354  1.00  6.70              
ATOM   1247  CE1 TYR A  82      84.951  63.521 102.168  1.00  6.70              
ATOM   1248  HE1 TYR A  82      84.146  63.297 102.850  1.00  6.70              
ATOM   1249  CZ  TYR A  82      85.612  62.458 101.518  1.00  6.70              
ATOM   1250  OH  TYR A  82      85.183  61.181 101.667  1.00  6.70              
ATOM   1251  HH  TYR A  82      85.476  60.656 100.899  1.00  6.70              
ATOM   1252  CE2 TYR A  82      86.677  62.735 100.643  1.00  6.70              
ATOM   1253  HE2 TYR A  82      87.198  61.923 100.153  1.00  6.70              
ATOM   1254  CD2 TYR A  82      87.002  64.059 100.324  1.00  6.70              
ATOM   1255  HD2 TYR A  82      87.777  64.240  99.590  1.00  6.70              
ATOM   1256  C   TYR A  82      85.199  68.082 101.779  1.00  6.70              
ATOM   1257  O   TYR A  82      84.020  67.958 102.119  1.00  6.70              
ATOM   1258  N   THR A  83      86.143  68.510 102.612  1.00  6.40              
ATOM   1259  H   THR A  83      87.077  68.638 102.252  1.00  6.40              
ATOM   1260  CA  THR A  83      85.968  68.632 104.052  1.00  6.40              
ATOM   1261  HA  THR A  83      85.031  68.167 104.355  1.00  6.40              
ATOM   1262  CB  THR A  83      87.108  67.912 104.795  1.00  6.40              
ATOM   1263  HB  THR A  83      87.025  68.135 105.860  1.00  6.40              
ATOM   1264  CG2 THR A  83      87.056  66.397 104.615  1.00  6.40              
ATOM   1265 1HG2 THR A  83      87.809  65.934 105.252  1.00  6.40              
ATOM   1266 2HG2 THR A  83      86.073  66.020 104.896  1.00  6.40              
ATOM   1267 3HG2 THR A  83      87.265  66.136 103.578  1.00  6.40              
ATOM   1268  OG1 THR A  83      88.363  68.352 104.329  1.00  6.40              
ATOM   1269  HG1 THR A  83      88.349  69.319 104.385  1.00  6.40              
ATOM   1270  C   THR A  83      85.952  70.092 104.481  1.00  6.40              
ATOM   1271  O   THR A  83      86.931  70.809 104.295  1.00  6.40              
ATOM   1272  N   VAL A  84      84.849  70.493 105.114  1.00  6.80              
ATOM   1273  H   VAL A  84      84.098  69.823 105.181  1.00  6.80              
ATOM   1274  CA  VAL A  84      84.604  71.815 105.713  1.00  6.80              
ATOM   1275  HA  VAL A  84      84.354  72.493 104.899  1.00  6.80              
ATOM   1276  CB  VAL A  84      83.372  71.669 106.648  1.00  6.80              
ATOM   1277  HB  VAL A  84      82.666  71.031 106.133  1.00  6.80              
ATOM   1278  CG1 VAL A  84      83.649  70.966 107.984  1.00  6.80              
ATOM   1279 1HG1 VAL A  84      82.707  70.726 108.466  1.00  6.80              
ATOM   1280 2HG1 VAL A  84      84.198  70.041 107.811  1.00  6.80              
ATOM   1281 3HG1 VAL A  84      84.237  71.609 108.642  1.00  6.80              
ATOM   1282  CG2 VAL A  84      82.633  72.973 106.964  1.00  6.80              
ATOM   1283 1HG2 VAL A  84      81.688  72.746 107.459  1.00  6.80              
ATOM   1284 2HG2 VAL A  84      83.227  73.601 107.629  1.00  6.80              
ATOM   1285 3HG2 VAL A  84      82.412  73.506 106.039  1.00  6.80              
ATOM   1286  C   VAL A  84      85.799  72.372 106.528  1.00  6.80              
ATOM   1287  O   VAL A  84      86.517  71.599 107.170  1.00  6.80              
ATOM   1288  N   PRO A  85      86.032  73.701 106.542  1.00  6.98              
ATOM   1289  CD  PRO A  85      85.282  74.711 105.796  1.00  6.98              
ATOM   1290  HD1 PRO A  85      84.264  74.825 106.159  1.00  6.98              
ATOM   1291  HD2 PRO A  85      85.277  74.459 104.735  1.00  6.98              
ATOM   1292  CG  PRO A  85      86.022  76.025 105.990  1.00  6.98              
ATOM   1293  HG1 PRO A  85      85.711  76.496 106.925  1.00  6.98              
ATOM   1294  HG2 PRO A  85      85.880  76.700 105.145  1.00  6.98              
ATOM   1295  CB  PRO A  85      87.461  75.543 106.102  1.00  6.98              
ATOM   1296  HB1 PRO A  85      88.087  76.303 106.571  1.00  6.98              
ATOM   1297  HB2 PRO A  85      87.847  75.325 105.106  1.00  6.98              
ATOM   1298  CA  PRO A  85      87.344  74.234 106.913  1.00  6.98              
ATOM   1299  HA  PRO A  85      88.103  73.550 106.529  1.00  6.98              
ATOM   1300  C   PRO A  85      87.713  74.492 108.375  1.00  6.98              
ATOM   1301  O   PRO A  85      86.914  74.304 109.285  1.00  6.98              
ATOM   1302  N   SER A  86      88.957  74.961 108.576  1.00  6.36              
ATOM   1303  H   SER A  86      89.574  75.014 107.783  1.00  6.36              
ATOM   1304  CA  SER A  86      89.525  75.275 109.891  1.00  6.36              
ATOM   1305  HA  SER A  86      88.678  75.528 110.533  1.00  6.36              
ATOM   1306  CB  SER A  86      90.111  74.006 110.534  1.00  6.36              
ATOM   1307  HB1 SER A  86      89.282  73.439 110.962  1.00  6.36              
ATOM   1308  HB2 SER A  86      90.789  74.272 111.346  1.00  6.36              
ATOM   1309  OG  SER A  86      90.767  73.167 109.593  1.00  6.36              
ATOM   1310  HG  SER A  86      90.585  72.248 109.823  1.00  6.36              
ATOM   1311  C   SER A  86      90.399  76.548 109.971  1.00  6.36              
ATOM   1312  O   SER A  86      89.816  77.577 110.299  1.00  6.36              
ATOM   1313  N   PRO A  87      91.727  76.584 109.713  1.00  6.29              
ATOM   1314  CD  PRO A  87      92.593  75.492 109.284  1.00  6.29              
ATOM   1315  HD1 PRO A  87      92.283  75.087 108.319  1.00  6.29              
ATOM   1316  HD2 PRO A  87      92.606  74.714 110.045  1.00  6.29              
ATOM   1317  CG  PRO A  87      94.004  76.065 109.205  1.00  6.29              
ATOM   1318  HG1 PRO A  87      94.162  76.520 108.227  1.00  6.29              
ATOM   1319  HG2 PRO A  87      94.761  75.307 109.410  1.00  6.29              
ATOM   1320  CB  PRO A  87      93.951  77.132 110.300  1.00  6.29              
ATOM   1321  HB1 PRO A  87      94.740  77.877 110.242  1.00  6.29              
ATOM   1322  HB2 PRO A  87      93.981  76.651 111.279  1.00  6.29              
ATOM   1323  CA  PRO A  87      92.569  77.737 110.074  1.00  6.29              
ATOM   1324  HA  PRO A  87      92.227  78.154 111.024  1.00  6.29              
ATOM   1325  C   PRO A  87      92.536  78.877 109.049  1.00  6.29              
ATOM   1326  O   PRO A  87      93.520  79.160 108.360  1.00  6.29              
ATOM   1327  N   ILE A  88      91.372  79.506 108.962  1.00  5.80              
ATOM   1328  H   ILE A  88      90.650  79.105 109.552  1.00  5.80              
ATOM   1329  CA  ILE A  88      91.111  80.902 108.589  1.00  5.80              
ATOM   1330  HA  ILE A  88      91.700  81.158 107.710  1.00  5.80              
ATOM   1331  CB  ILE A  88      89.586  80.935 108.281  1.00  5.80              
ATOM   1332  HB  ILE A  88      89.334  79.976 107.820  1.00  5.80              
ATOM   1333  CG2 ILE A  88      88.712  81.014 109.544  1.00  5.80              
ATOM   1334 1HG2 ILE A  88      87.690  80.750 109.295  1.00  5.80              
ATOM   1335 2HG2 ILE A  88      89.061  80.316 110.306  1.00  5.80              
ATOM   1336 3HG2 ILE A  88      88.724  82.020 109.966  1.00  5.80              
ATOM   1337  CG1 ILE A  88      89.125  81.986 107.262  1.00  5.80              
ATOM   1338 1HG1 ILE A  88      89.349  82.992 107.613  1.00  5.80              
ATOM   1339 2HG1 ILE A  88      88.045  81.906 107.148  1.00  5.80              
ATOM   1340  CD1 ILE A  88      89.755  81.735 105.889  1.00  5.80              
ATOM   1341  HD1 ILE A  88      90.794  82.056 105.889  1.00  5.80              
ATOM   1342  HD2 ILE A  88      89.694  80.678 105.632  1.00  5.80              
ATOM   1343  HD3 ILE A  88      89.211  82.289 105.134  1.00  5.80              
ATOM   1344  C   ILE A  88      91.490  81.819 109.775  1.00  5.80              
ATOM   1345  O   ILE A  88      91.610  81.318 110.896  1.00  5.80              
ATOM   1346  N   PRO A  89      91.664  83.134 109.586  1.00  5.68              
ATOM   1347  CD  PRO A  89      92.066  83.810 108.361  1.00  5.68              
ATOM   1348  HD1 PRO A  89      91.410  83.586 107.525  1.00  5.68              
ATOM   1349  HD2 PRO A  89      93.090  83.521 108.117  1.00  5.68              
ATOM   1350  CG  PRO A  89      92.022  85.305 108.679  1.00  5.68              
ATOM   1351  HG1 PRO A  89      91.028  85.698 108.464  1.00  5.68              
ATOM   1352  HG2 PRO A  89      92.779  85.861 108.125  1.00  5.68              
ATOM   1353  CB  PRO A  89      92.277  85.348 110.186  1.00  5.68              
ATOM   1354  HB1 PRO A  89      91.858  86.248 110.638  1.00  5.68              
ATOM   1355  HB2 PRO A  89      93.350  85.307 110.374  1.00  5.68              
ATOM   1356  CA  PRO A  89      91.617  84.063 110.709  1.00  5.68              
ATOM   1357  HA  PRO A  89      92.199  83.680 111.548  1.00  5.68              
ATOM   1358  C   PRO A  89      90.198  84.343 111.168  1.00  5.68              
ATOM   1359  O   PRO A  89      89.315  84.589 110.342  1.00  5.68              
ATOM   1360  N   SER A  90      90.013  84.449 112.485  1.00  5.94              
ATOM   1361  H   SER A  90      90.725  84.098 113.114  1.00  5.94              
ATOM   1362  CA  SER A  90      88.712  84.756 113.078  1.00  5.94              
ATOM   1363  HA  SER A  90      88.065  83.899 112.871  1.00  5.94              
ATOM   1364  CB  SER A  90      88.782  84.870 114.602  1.00  5.94              
ATOM   1365  HB1 SER A  90      87.779  84.769 115.022  1.00  5.94              
ATOM   1366  HB2 SER A  90      89.188  85.844 114.875  1.00  5.94              
ATOM   1367  OG  SER A  90      89.618  83.872 115.134  1.00  5.94              
ATOM   1368  HG  SER A  90      89.202  82.993 114.984  1.00  5.94              
ATOM   1369  C   SER A  90      88.019  85.976 112.480  1.00  5.94              
ATOM   1370  O   SER A  90      86.815  86.006 112.251  1.00  5.94              
ATOM   1371  N   ASN A  91      88.811  86.987 112.156  1.00  5.66              
ATOM   1372  H   ASN A  91      89.798  86.839 112.304  1.00  5.66              
ATOM   1373  CA  ASN A  91      88.407  88.266 111.594  1.00  5.66              
ATOM   1374  HA  ASN A  91      87.735  88.754 112.300  1.00  5.66              
ATOM   1375  CB  ASN A  91      89.731  89.048 111.492  1.00  5.66              
ATOM   1376  HB1 ASN A  91      90.210  88.785 110.550  1.00  5.66              
ATOM   1377  HB2 ASN A  91      90.415  88.763 112.293  1.00  5.66              
ATOM   1378  CG  ASN A  91      89.613  90.550 111.573  1.00  5.66              
ATOM   1379  OD1 ASN A  91      88.608  91.108 111.998  1.00  5.66              
ATOM   1380  ND2 ASN A  91      90.667  91.245 111.237  1.00  5.66              
ATOM   1381 1HD2 ASN A  91      91.499  90.769 110.866  1.00  5.66              
ATOM   1382 2HD2 ASN A  91      90.652  92.246 111.278  1.00  5.66              
ATOM   1383  C   ASN A  91      87.701  88.208 110.229  1.00  5.66              
ATOM   1384  O   ASN A  91      87.162  89.221 109.791  1.00  5.66              
ATOM   1385  N   ALA A  92      87.737  87.067 109.538  1.00  5.49              
ATOM   1386  H   ALA A  92      88.106  86.235 109.990  1.00  5.49              
ATOM   1387  CA  ALA A  92      87.254  86.931 108.167  1.00  5.49              
ATOM   1388  HA  ALA A  92      87.829  87.611 107.537  1.00  5.49              
ATOM   1389  CB  ALA A  92      87.541  85.502 107.700  1.00  5.49              
ATOM   1390  HB1 ALA A  92      86.995  85.297 106.781  1.00  5.49              
ATOM   1391  HB2 ALA A  92      88.610  85.382 107.526  1.00  5.49              
ATOM   1392  HB3 ALA A  92      87.238  84.788 108.465  1.00  5.49              
ATOM   1393  C   ALA A  92      85.765  87.304 108.031  1.00  5.49              
ATOM   1394  O   ALA A  92      84.924  86.813 108.783  1.00  5.49              
ATOM   1395  N   ARG A  93      85.416  88.172 107.066  1.00  5.43              
ATOM   1396  H   ARG A  93      86.131  88.534 106.448  1.00  5.43              
ATOM   1397  CA  ARG A  93      84.047  88.721 106.945  1.00  5.43              
ATOM   1398  HA  ARG A  93      83.423  88.210 107.675  1.00  5.43              
ATOM   1399  CB  ARG A  93      83.960  90.203 107.352  1.00  5.43              
ATOM   1400  HB1 ARG A  93      82.915  90.494 107.345  1.00  5.43              
ATOM   1401  HB2 ARG A  93      84.466  90.829 106.625  1.00  5.43              
ATOM   1402  CG  ARG A  93      84.535  90.443 108.757  1.00  5.43              
ATOM   1403  HG1 ARG A  93      85.585  90.701 108.650  1.00  5.43              
ATOM   1404  HG2 ARG A  93      84.470  89.517 109.328  1.00  5.43              
ATOM   1405  CD  ARG A  93      83.846  91.541 109.578  1.00  5.43              
ATOM   1406  HD1 ARG A  93      82.766  91.393 109.525  1.00  5.43              
ATOM   1407  HD2 ARG A  93      84.086  92.521 109.162  1.00  5.43              
ATOM   1408  NE  ARG A  93      84.257  91.458 110.997  1.00  5.43              
ATOM   1409  HE  ARG A  93      83.624  90.984 111.619  1.00  5.43              
ATOM   1410  CZ  ARG A  93      85.477  91.673 111.466  1.00  5.43              
ATOM   1411  NH1 ARG A  93      86.390  92.272 110.765  1.00  5.43              
ATOM   1412 1HH1 ARG A  93      86.188  92.584 109.837  1.00  5.43              
ATOM   1413 2HH1 ARG A  93      87.352  92.215 111.077  1.00  5.43              
ATOM   1414  NH2 ARG A  93      85.831  91.261 112.649  1.00  5.43              
ATOM   1415 1HH2 ARG A  93      85.201  90.741 113.246  1.00  5.43              
ATOM   1416 2HH2 ARG A  93      86.819  91.321 112.865  1.00  5.43              
ATOM   1417  C   ARG A  93      83.340  88.433 105.622  1.00  5.43              
ATOM   1418  O   ARG A  93      82.147  88.691 105.465  1.00  5.43              
ATOM   1419  N   PHE A  94      84.018  87.794 104.691  1.00  4.88              
ATOM   1420  H   PHE A  94      85.021  87.734 104.796  1.00  4.88              
ATOM   1421  CA  PHE A  94      83.431  87.341 103.454  1.00  4.88              
ATOM   1422  HA  PHE A  94      82.405  87.048 103.664  1.00  4.88              
ATOM   1423  CB  PHE A  94      83.364  88.475 102.410  1.00  4.88              
ATOM   1424  HB1 PHE A  94      84.282  88.505 101.827  1.00  4.88              
ATOM   1425  HB2 PHE A  94      83.297  89.428 102.937  1.00  4.88              
ATOM   1426  CG  PHE A  94      82.184  88.386 101.452  1.00  4.88              
ATOM   1427  CD1 PHE A  94      81.355  89.511 101.272  1.00  4.88              
ATOM   1428  HD1 PHE A  94      81.563  90.424 101.812  1.00  4.88              
ATOM   1429  CE1 PHE A  94      80.266  89.462 100.384  1.00  4.88              
ATOM   1430  HE1 PHE A  94      79.651  90.339 100.244  1.00  4.88              
ATOM   1431  CZ  PHE A  94      79.991  88.279  99.675  1.00  4.88              
ATOM   1432  HZ  PHE A  94      79.166  88.239  98.978  1.00  4.88              
ATOM   1433  CE2 PHE A  94      80.805  87.149  99.858  1.00  4.88              
ATOM   1434  HE2 PHE A  94      80.594  86.237  99.317  1.00  4.88              
ATOM   1435  CD2 PHE A  94      81.905  87.204 100.733  1.00  4.88              
ATOM   1436  HD2 PHE A  94      82.536  86.333 100.838  1.00  4.88              
ATOM   1437  C   PHE A  94      84.144  86.115 102.944  1.00  4.88              
ATOM   1438  O   PHE A  94      85.213  86.277 102.384  1.00  4.88              
ATOM   1439  N   ILE A  95      83.569  84.927 103.114  1.00  5.03              
ATOM   1440  H   ILE A  95      82.639  84.883 103.519  1.00  5.03              
ATOM   1441  CA  ILE A  95      84.199  83.683 102.683  1.00  5.03              
ATOM   1442  HA  ILE A  95      85.212  83.922 102.372  1.00  5.03              
ATOM   1443  CB  ILE A  95      84.340  82.670 103.844  1.00  5.03              
ATOM   1444  HB  ILE A  95      84.685  83.221 104.721  1.00  5.03              
ATOM   1445  CG2 ILE A  95      83.012  81.978 104.201  1.00  5.03              
ATOM   1446 1HG2 ILE A  95      83.077  81.547 105.201  1.00  5.03              
ATOM   1447 2HG2 ILE A  95      82.194  82.694 104.177  1.00  5.03              
ATOM   1448 3HG2 ILE A  95      82.791  81.182 103.489  1.00  5.03              
ATOM   1449  CG1 ILE A  95      85.423  81.624 103.491  1.00  5.03              
ATOM   1450 1HG1 ILE A  95      86.328  82.140 103.169  1.00  5.03              
ATOM   1451 2HG1 ILE A  95      85.079  81.003 102.663  1.00  5.03              
ATOM   1452  CD1 ILE A  95      85.809  80.708 104.659  1.00  5.03              
ATOM   1453  HD1 ILE A  95      86.603  80.032 104.340  1.00  5.03              
ATOM   1454  HD2 ILE A  95      86.175  81.310 105.488  1.00  5.03              
ATOM   1455  HD3 ILE A  95      84.955  80.114 104.982  1.00  5.03              
ATOM   1456  C   ILE A  95      83.484  83.095 101.460  1.00  5.03              
ATOM   1457  O   ILE A  95      82.254  82.926 101.412  1.00  5.03              
ATOM   1458  N   CYS A  96      84.297  82.779 100.458  1.00  5.04              
ATOM   1459  H   CYS A  96      85.291  82.954 100.577  1.00  5.04              
ATOM   1460  CA  CYS A  96      83.853  82.276  99.174  1.00  5.04              
ATOM   1461  HA  CYS A  96      82.775  82.121  99.188  1.00  5.04              
ATOM   1462  CB  CYS A  96      84.156  83.297  98.068  1.00  5.04              
ATOM   1463  HB1 CYS A  96      84.135  82.790  97.102  1.00  5.04              
ATOM   1464  HB2 CYS A  96      85.149  83.722  98.222  1.00  5.04              
ATOM   1465  SG  CYS A  96      82.895  84.609  98.071  1.00  5.04              
ATOM   1466  HG  CYS A  96      83.428  85.363  97.103  1.00  5.04              
ATOM   1467  C   CYS A  96      84.506  80.923  98.901  1.00  5.04              
ATOM   1468  O   CYS A  96      85.698  80.809  98.573  1.00  5.04              
ATOM   1469  N   MET A  97      83.651  79.913  99.032  1.00  5.77              
ATOM   1470  H   MET A  97      82.686  80.120  99.274  1.00  5.77              
ATOM   1471  CA  MET A  97      83.942  78.517  98.775  1.00  5.77              
ATOM   1472  HA  MET A  97      84.938  78.428  98.339  1.00  5.77              
ATOM   1473  CB  MET A  97      83.943  77.731 100.095  1.00  5.77              
ATOM   1474  HB1 MET A  97      82.932  77.642 100.491  1.00  5.77              
ATOM   1475  HB2 MET A  97      84.550  78.277 100.819  1.00  5.77              
ATOM   1476  CG  MET A  97      84.564  76.343  99.920  1.00  5.77              
ATOM   1477  HG1 MET A  97      85.471  76.443  99.321  1.00  5.77              
ATOM   1478  HG2 MET A  97      83.868  75.701  99.379  1.00  5.77              
ATOM   1479  SD  MET A  97      85.034  75.551 101.479  1.00  5.77              
ATOM   1480  CE  MET A  97      83.434  74.900 102.010  1.00  5.77              
ATOM   1481  HE1 MET A  97      83.538  74.423 102.985  1.00  5.77              
ATOM   1482  HE2 MET A  97      82.715  75.716 102.078  1.00  5.77              
ATOM   1483  HE3 MET A  97      83.091  74.159 101.287  1.00  5.77              
ATOM   1484  C   MET A  97      82.952  78.052  97.732  1.00  5.77              
ATOM   1485  O   MET A  97      81.955  77.410  98.028  1.00  5.77              
ATOM   1486  N   SER A  98      83.170  78.539  96.514  1.00  5.73              
ATOM   1487  H   SER A  98      84.074  78.939  96.316  1.00  5.73              
ATOM   1488  CA  SER A  98      82.313  78.226  95.385  1.00  5.73              
ATOM   1489  HA  SER A  98      81.566  77.516  95.726  1.00  5.73              
ATOM   1490  CB  SER A  98      81.579  79.458  94.881  1.00  5.73              
ATOM   1491  HB1 SER A  98      80.951  79.199  94.027  1.00  5.73              
ATOM   1492  HB2 SER A  98      82.294  80.231  94.598  1.00  5.73              
ATOM   1493  OG  SER A  98      80.778  79.897  95.962  1.00  5.73              
ATOM   1494  HG  SER A  98      81.127  79.450  96.749  1.00  5.73              
ATOM   1495  C   SER A  98      83.130  77.486  94.325  1.00  5.73              
ATOM   1496  O   SER A  98      84.324  77.729  94.133  1.00  5.73              
ATOM   1497  N   PHE A  99      82.462  76.537  93.678  1.00  6.01              
ATOM   1498  H   PHE A  99      81.472  76.477  93.892  1.00  6.01              
ATOM   1499  CA  PHE A  99      83.029  75.389  92.988  1.00  6.01              
ATOM   1500  HA  PHE A  99      82.193  74.764  92.690  1.00  6.01              
ATOM   1501  CB  PHE A  99      83.696  75.817  91.659  1.00  6.01              
ATOM   1502  HB1 PHE A  99      84.713  76.159  91.848  1.00  6.01              
ATOM   1503  HB2 PHE A  99      83.151  76.680  91.274  1.00  6.01              
ATOM   1504  CG  PHE A  99      83.729  74.759  90.557  1.00  6.01              
ATOM   1505  CD1 PHE A  99      83.190  75.060  89.289  1.00  6.01              
ATOM   1506  HD1 PHE A  99      82.741  76.028  89.113  1.00  6.01              
ATOM   1507  CE1 PHE A  99      83.198  74.100  88.260  1.00  6.01              
ATOM   1508  HE1 PHE A  99      82.757  74.332  87.299  1.00  6.01              
ATOM   1509  CZ  PHE A  99      83.735  72.822  88.492  1.00  6.01              
ATOM   1510  HZ  PHE A  99      83.707  72.071  87.711  1.00  6.01              
ATOM   1511  CE2 PHE A  99      84.278  72.513  89.751  1.00  6.01              
ATOM   1512  HE2 PHE A  99      84.665  71.522  89.942  1.00  6.01              
ATOM   1513  CD2 PHE A  99      84.283  73.479  90.775  1.00  6.01              
ATOM   1514  HD2 PHE A  99      84.702  73.222  91.734  1.00  6.01              
ATOM   1515  C   PHE A  99      83.933  74.538  93.880  1.00  6.01              
ATOM   1516  O   PHE A  99      85.155  74.647  93.836  1.00  6.01              
ATOM   1517  N   ASN A 100      83.342  73.639  94.657  1.00  6.22              
ATOM   1518  H   ASN A 100      82.327  73.613  94.659  1.00  6.22              
ATOM   1519  CA  ASN A 100      84.065  72.656  95.475  1.00  6.22              
ATOM   1520  HA  ASN A 100      84.986  72.350  94.979  1.00  6.22              
ATOM   1521  CB  ASN A 100      84.389  73.268  96.862  1.00  6.22              
ATOM   1522  HB1 ASN A 100      85.041  72.589  97.409  1.00  6.22              
ATOM   1523  HB2 ASN A 100      83.465  73.351  97.434  1.00  6.22              
ATOM   1524  CG  ASN A 100      85.006  74.660  96.853  1.00  6.22              
ATOM   1525  OD1 ASN A 100      84.328  75.668  96.810  1.00  6.22              
ATOM   1526  ND2 ASN A 100      86.306  74.788  96.956  1.00  6.22              
ATOM   1527 1HD2 ASN A 100      86.894  73.989  96.802  1.00  6.22              
ATOM   1528 2HD2 ASN A 100      86.672  75.732  96.988  1.00  6.22              
ATOM   1529  C   ASN A 100      83.137  71.459  95.663  1.00  6.22              
ATOM   1530  O   ASN A 100      81.966  71.662  95.975  1.00  6.22              
ATOM   1531  N   PHE A 101      83.616  70.215  95.591  1.00  6.28              
ATOM   1532  H   PHE A 101      84.582  70.056  95.362  1.00  6.28              
ATOM   1533  CA  PHE A 101      82.908  69.180  96.351  1.00  6.28              
ATOM   1534  HA  PHE A 101      81.875  69.140  96.009  1.00  6.28              
ATOM   1535  CB  PHE A 101      83.549  67.810  96.143  1.00  6.28              
ATOM   1536  HB1 PHE A 101      84.631  67.904  96.249  1.00  6.28              
ATOM   1537  HB2 PHE A 101      83.309  67.467  95.138  1.00  6.28              
ATOM   1538  CG  PHE A 101      83.043  66.794  97.137  1.00  6.28              
ATOM   1539  CD1 PHE A 101      81.665  66.697  97.380  1.00  6.28              
ATOM   1540  HD1 PHE A 101      80.973  67.291  96.814  1.00  6.28              
ATOM   1541  CE1 PHE A 101      81.183  65.883  98.402  1.00  6.28              
ATOM   1542  HE1 PHE A 101      80.123  65.859  98.575  1.00  6.28              
ATOM   1543  CZ  PHE A 101      82.074  65.116  99.171  1.00  6.28              
ATOM   1544  HZ  PHE A 101      81.713  64.446  99.937  1.00  6.28              
ATOM   1545  CE2 PHE A 101      83.449  65.183  98.907  1.00  6.28              
ATOM   1546  HE2 PHE A 101      84.132  64.557  99.463  1.00  6.28              
ATOM   1547  CD2 PHE A 101      83.939  66.029  97.898  1.00  6.28              
ATOM   1548  HD2 PHE A 101      85.004  66.090  97.715  1.00  6.28              
ATOM   1549  C   PHE A 101      82.935  69.617  97.816  1.00  6.28              
ATOM   1550  O   PHE A 101      83.986  69.926  98.351  1.00  6.28              
ATOM   1551  N   PHE A 102      81.764  69.664  98.426  1.00  6.51              
ATOM   1552  H   PHE A 102      80.949  69.509  97.853  1.00  6.51              
ATOM   1553  CA  PHE A 102      81.515  69.590  99.859  1.00  6.51              
ATOM   1554  HA  PHE A 102      82.272  68.954 100.321  1.00  6.51              
ATOM   1555  CB  PHE A 102      81.572  71.001 100.458  1.00  6.51              
ATOM   1556  HB1 PHE A 102      80.881  71.640  99.906  1.00  6.51              
ATOM   1557  HB2 PHE A 102      82.577  71.399 100.307  1.00  6.51              
ATOM   1558  CG  PHE A 102      81.257  71.107 101.936  1.00  6.51              
ATOM   1559  CD1 PHE A 102      81.502  70.039 102.819  1.00  6.51              
ATOM   1560  HD1 PHE A 102      81.953  69.127 102.472  1.00  6.51              
ATOM   1561  CE1 PHE A 102      81.162  70.153 104.171  1.00  6.51              
ATOM   1562  HE1 PHE A 102      81.343  69.325 104.845  1.00  6.51              
ATOM   1563  CZ  PHE A 102      80.603  71.345 104.657  1.00  6.51              
ATOM   1564  HZ  PHE A 102      80.360  71.436 105.702  1.00  6.51              
ATOM   1565  CE2 PHE A 102      80.410  72.434 103.799  1.00  6.51              
ATOM   1566  HE2 PHE A 102      80.011  73.364 104.181  1.00  6.51              
ATOM   1567  CD2 PHE A 102      80.733  72.309 102.441  1.00  6.51              
ATOM   1568  HD2 PHE A 102      80.577  73.141 101.779  1.00  6.51              
ATOM   1569  C   PHE A 102      80.142  68.905  99.928  1.00  6.51              
ATOM   1570  O   PHE A 102      79.307  69.134  99.053  1.00  6.51              
ATOM   1571  N   SER A 103      79.922  67.986 100.863  1.00  6.80              
ATOM   1572  H   SER A 103      80.662  67.754 101.512  1.00  6.80              
ATOM   1573  CA  SER A 103      78.735  67.113 100.882  1.00  6.80              
ATOM   1574  HA  SER A 103      78.234  67.105  99.915  1.00  6.80              
ATOM   1575  CB  SER A 103      79.152  65.668 101.233  1.00  6.80              
ATOM   1576  HB1 SER A 103      79.508  65.149 100.351  1.00  6.80              
ATOM   1577  HB2 SER A 103      78.288  65.110 101.601  1.00  6.80              
ATOM   1578  OG  SER A 103      80.177  65.659 102.216  1.00  6.80              
ATOM   1579  HG  SER A 103      80.720  64.867 102.116  1.00  6.80              
ATOM   1580  C   SER A 103      77.702  67.498 101.952  1.00  6.80              
ATOM   1581  O   SER A 103      76.498  67.263 101.793  1.00  6.80              
ATOM   1582  N   ASN A 104      78.188  68.014 103.083  1.00  6.94              
ATOM   1583  H   ASN A 104      79.173  68.228 103.115  1.00  6.94              
ATOM   1584  CA  ASN A 104      77.520  67.871 104.371  1.00  6.94              
ATOM   1585  HA  ASN A 104      76.448  68.020 104.237  1.00  6.94              
ATOM   1586  CB  ASN A 104      77.742  66.415 104.853  1.00  6.94              
ATOM   1587  HB1 ASN A 104      78.731  66.083 104.535  1.00  6.94              
ATOM   1588  HB2 ASN A 104      77.003  65.765 104.387  1.00  6.94              
ATOM   1589  CG  ASN A 104      77.697  66.190 106.359  1.00  6.94              
ATOM   1590  OD1 ASN A 104      78.633  65.655 106.924  1.00  6.94              
ATOM   1591  ND2 ASN A 104      76.655  66.586 107.050  1.00  6.94              
ATOM   1592 1HD2 ASN A 104      75.899  67.106 106.662  1.00  6.94              
ATOM   1593 2HD2 ASN A 104      76.740  66.502 108.071  1.00  6.94              
ATOM   1594  C   ASN A 104      78.001  68.913 105.375  1.00  6.94              
ATOM   1595  O   ASN A 104      79.117  68.840 105.886  1.00  6.94              
ATOM   1596  N   ILE A 105      77.146  69.898 105.645  1.00  6.76              
ATOM   1597  H   ILE A 105      76.221  69.895 105.223  1.00  6.76              
ATOM   1598  CA  ILE A 105      77.452  70.914 106.652  1.00  6.76              
ATOM   1599  HA  ILE A 105      78.523  71.082 106.632  1.00  6.76              
ATOM   1600  CB  ILE A 105      76.773  72.265 106.333  1.00  6.76              
ATOM   1601  HB  ILE A 105      75.743  72.246 106.689  1.00  6.76              
ATOM   1602  CG2 ILE A 105      77.562  73.311 107.128  1.00  6.76              
ATOM   1603 1HG2 ILE A 105      77.217  74.320 106.919  1.00  6.76              
ATOM   1604 2HG2 ILE A 105      77.402  73.127 108.189  1.00  6.76              
ATOM   1605 3HG2 ILE A 105      78.626  73.273 106.894  1.00  6.76              
ATOM   1606  CG1 ILE A 105      76.751  72.608 104.821  1.00  6.76              
ATOM   1607 1HG1 ILE A 105      76.108  71.891 104.312  1.00  6.76              
ATOM   1608 2HG1 ILE A 105      77.753  72.507 104.410  1.00  6.76              
ATOM   1609  CD1 ILE A 105      76.225  74.012 104.481  1.00  6.76              
ATOM   1610  HD1 ILE A 105      76.029  74.082 103.413  1.00  6.76              
ATOM   1611  HD2 ILE A 105      75.299  74.209 105.022  1.00  6.76              
ATOM   1612  HD3 ILE A 105      76.966  74.768 104.741  1.00  6.76              
ATOM   1613  C   ILE A 105      77.100  70.363 108.041  1.00  6.76              
ATOM   1614  O   ILE A 105      75.958  69.968 108.292  1.00  6.76              
ATOM   1615  N   ARG A 106      78.123  70.318 108.907  1.00  6.96              
ATOM   1616  H   ARG A 106      79.010  70.647 108.570  1.00  6.96              
ATOM   1617  CA  ARG A 106      78.051  69.900 110.315  1.00  6.96              
ATOM   1618  HA  ARG A 106      77.699  68.872 110.390  1.00  6.96              
ATOM   1619  CB  ARG A 106      79.414  70.063 111.034  1.00  6.96              
ATOM   1620  HB1 ARG A 106      79.317  69.588 112.012  1.00  6.96              
ATOM   1621  HB2 ARG A 106      79.582  71.129 111.208  1.00  6.96              
ATOM   1622  CG  ARG A 106      80.699  69.532 110.407  1.00  6.96              
ATOM   1623  HG1 ARG A 106      80.868  70.015 109.448  1.00  6.96              
ATOM   1624  HG2 ARG A 106      80.596  68.457 110.251  1.00  6.96              
ATOM   1625  CD  ARG A 106      81.885  69.797 111.366  1.00  6.96              
ATOM   1626  HD1 ARG A 106      82.742  69.232 110.995  1.00  6.96              
ATOM   1627  HD2 ARG A 106      81.638  69.391 112.349  1.00  6.96              
ATOM   1628  NE  ARG A 106      82.297  71.225 111.484  1.00  6.96              
ATOM   1629  HE  ARG A 106      82.722  71.636 110.671  1.00  6.96              
ATOM   1630  CZ  ARG A 106      82.475  71.923 112.606  1.00  6.96              
ATOM   1631  NH1 ARG A 106      82.008  71.576 113.769  1.00  6.96              
ATOM   1632 1HH1 ARG A 106      81.179  71.008 113.829  1.00  6.96              
ATOM   1633 2HH1 ARG A 106      82.259  72.180 114.554  1.00  6.96              
ATOM   1634  NH2 ARG A 106      83.151  73.031 112.606  1.00  6.96              
ATOM   1635 1HH2 ARG A 106      83.328  73.571 111.773  1.00  6.96              
ATOM   1636 2HH2 ARG A 106      83.257  73.471 113.520  1.00  6.96              
ATOM   1637  C   ARG A 106      77.157  70.837 111.133  1.00  6.96              
ATOM   1638  O   ARG A 106      77.171  72.046 110.903  1.00  6.96              
ATOM   1639  N   ALA A 107      76.668  70.365 112.272  1.00  7.10              
ATOM   1640  H   ALA A 107      76.631  69.356 112.398  1.00  7.10              
ATOM   1641  CA  ALA A 107      76.477  71.230 113.429  1.00  7.10              
ATOM   1642  HA  ALA A 107      75.724  71.960 113.179  1.00  7.10              
ATOM   1643  CB  ALA A 107      75.931  70.380 114.581  1.00  7.10              
ATOM   1644  HB1 ALA A 107      75.690  71.021 115.429  1.00  7.10              
ATOM   1645  HB2 ALA A 107      75.024  69.864 114.261  1.00  7.10              
ATOM   1646  HB3 ALA A 107      76.675  69.640 114.882  1.00  7.10              
ATOM   1647  C   ALA A 107      77.781  71.963 113.810  1.00  7.10              
ATOM   1648  O   ALA A 107      78.838  71.335 113.937  1.00  7.10              
ATOM   1649  N   GLY A 108      77.719  73.287 114.000  1.00  6.89              
ATOM   1650  H   GLY A 108      76.841  73.770 113.857  1.00  6.89              
ATOM   1651  CA  GLY A 108      78.877  74.089 114.424  1.00  6.89              
ATOM   1652  HA1 GLY A 108      79.412  73.565 115.219  1.00  6.89              
ATOM   1653  HA2 GLY A 108      78.513  75.031 114.833  1.00  6.89              
ATOM   1654  C   GLY A 108      79.888  74.430 113.330  1.00  6.89              
ATOM   1655  O   GLY A 108      80.996  74.854 113.645  1.00  6.89              
ATOM   1656  N   ASP A 109      79.534  74.248 112.054  1.00  6.61              
ATOM   1657  H   ASP A 109      78.592  73.933 111.867  1.00  6.61              
ATOM   1658  CA  ASP A 109      80.419  74.395 110.890  1.00  6.61              
ATOM   1659  HA  ASP A 109      81.000  73.480 110.837  1.00  6.61              
ATOM   1660  CB  ASP A 109      79.593  74.426 109.602  1.00  6.61              
ATOM   1661  HB1 ASP A 109      78.905  73.586 109.634  1.00  6.61              
ATOM   1662  HB2 ASP A 109      80.270  74.268 108.761  1.00  6.61              
ATOM   1663  CG  ASP A 109      78.808  75.724 109.366  1.00  6.61              
ATOM   1664  OD1 ASP A 109      78.766  76.162 108.198  1.00  6.61              
ATOM   1665  OD2 ASP A 109      78.278  76.292 110.351  1.00  6.61              
ATOM   1666  C   ASP A 109      81.437  75.529 110.947  1.00  6.61              
ATOM   1667  O   ASP A 109      82.617  75.252 110.716  1.00  6.61              
ATOM   1668  N   CYS A 110      81.004  76.733 111.338  1.00  6.38              
ATOM   1669  H   CYS A 110      79.995  76.844 111.419  1.00  6.38              
ATOM   1670  CA  CYS A 110      81.846  77.925 111.418  1.00  6.38              
ATOM   1671  HA  CYS A 110      82.863  77.582 111.232  1.00  6.38              
ATOM   1672  CB  CYS A 110      81.528  78.872 110.245  1.00  6.38              
ATOM   1673  HB1 CYS A 110      81.362  79.892 110.598  1.00  6.38              
ATOM   1674  HB2 CYS A 110      80.629  78.521 109.751  1.00  6.38              
ATOM   1675  SG  CYS A 110      82.849  78.846 108.997  1.00  6.38              
ATOM   1676  HG  CYS A 110      83.811  79.335 109.787  1.00  6.38              
ATOM   1677  C   CYS A 110      81.989  78.556 112.815  1.00  6.38              
ATOM   1678  O   CYS A 110      81.951  79.772 112.973  1.00  6.38              
ATOM   1679  N   GLU A 111      82.208  77.711 113.828  1.00  6.54              
ATOM   1680  H   GLU A 111      82.129  76.718 113.638  1.00  6.54              
ATOM   1681  CA  GLU A 111      82.356  78.106 115.241  1.00  6.54              
ATOM   1682  HA  GLU A 111      81.454  78.678 115.462  1.00  6.54              
ATOM   1683  CB  GLU A 111      82.261  76.872 116.154  1.00  6.54              
ATOM   1684  HB1 GLU A 111      81.284  76.426 115.960  1.00  6.54              
ATOM   1685  HB2 GLU A 111      82.264  77.193 117.196  1.00  6.54              
ATOM   1686  CG  GLU A 111      83.350  75.802 115.956  1.00  6.54              
ATOM   1687  HG1 GLU A 111      84.150  75.971 116.681  1.00  6.54              
ATOM   1688  HG2 GLU A 111      83.787  75.911 114.960  1.00  6.54              
ATOM   1689  CD  GLU A 111      82.811  74.365 116.097  1.00  6.54              
ATOM   1690  OE1 GLU A 111      81.855  74.120 116.867  1.00  6.54              
ATOM   1691  OE2 GLU A 111      83.333  73.485 115.371  1.00  6.54              
ATOM   1692  C   GLU A 111      83.477  79.106 115.610  1.00  6.54              
ATOM   1693  O   GLU A 111      83.276  79.886 116.543  1.00  6.54              
ATOM   1694  N   ASP A 112      84.592  79.187 114.867  1.00  6.33              
ATOM   1695  H   ASP A 112      84.720  78.523 114.122  1.00  6.33              
ATOM   1696  CA  ASP A 112      85.594  80.272 115.034  1.00  6.33              
ATOM   1697  HA  ASP A 112      85.624  80.566 116.084  1.00  6.33              
ATOM   1698  CB  ASP A 112      87.004  79.779 114.669  1.00  6.33              
ATOM   1699  HB1 ASP A 112      87.020  79.484 113.618  1.00  6.33              
ATOM   1700  HB2 ASP A 112      87.245  78.903 115.274  1.00  6.33              
ATOM   1701  CG  ASP A 112      88.064  80.868 114.919  1.00  6.33              
ATOM   1702  OD1 ASP A 112      88.374  81.142 116.100  1.00  6.33              
ATOM   1703  OD2 ASP A 112      88.558  81.454 113.929  1.00  6.33              
ATOM   1704  C   ASP A 112      85.269  81.555 114.224  1.00  6.33              
ATOM   1705  O   ASP A 112      85.784  82.645 114.476  1.00  6.33              
ATOM   1706  N   LEU A 113      84.385  81.458 113.230  1.00  6.06              
ATOM   1707  H   LEU A 113      83.811  80.626 113.175  1.00  6.06              
ATOM   1708  CA  LEU A 113      84.293  82.429 112.134  1.00  6.06              
ATOM   1709  HA  LEU A 113      85.195  83.046 112.154  1.00  6.06              
ATOM   1710  CB  LEU A 113      84.289  81.644 110.801  1.00  6.06              
ATOM   1711  HB1 LEU A 113      83.260  81.507 110.464  1.00  6.06              
ATOM   1712  HB2 LEU A 113      84.712  80.653 110.976  1.00  6.06              
ATOM   1713  CG  LEU A 113      85.127  82.292 109.682  1.00  6.06              
ATOM   1714  HG  LEU A 113      86.155  82.397 110.023  1.00  6.06              
ATOM   1715  CD1 LEU A 113      85.112  81.420 108.426  1.00  6.06              
ATOM   1716 1HD1 LEU A 113      84.097  81.346 108.037  1.00  6.06              
ATOM   1717 2HD1 LEU A 113      85.754  81.869 107.673  1.00  6.06              
ATOM   1718 3HD1 LEU A 113      85.482  80.423 108.659  1.00  6.06              
ATOM   1719  CD2 LEU A 113      84.619  83.661 109.251  1.00  6.06              
ATOM   1720 1HD2 LEU A 113      83.563  83.586 109.020  1.00  6.06              
ATOM   1721 2HD2 LEU A 113      84.763  84.384 110.054  1.00  6.06              
ATOM   1722 3HD2 LEU A 113      85.154  84.010 108.374  1.00  6.06              
ATOM   1723  C   LEU A 113      83.098  83.394 112.307  1.00  6.06              
ATOM   1724  O   LEU A 113      82.530  83.895 111.339  1.00  6.06              
ATOM   1725  N   TRP A 114      82.668  83.658 113.543  1.00  6.15              
ATOM   1726  H   TRP A 114      83.176  83.237 114.311  1.00  6.15              
ATOM   1727  CA  TRP A 114      81.418  84.387 113.827  1.00  6.15              
ATOM   1728  HA  TRP A 114      80.604  83.774 113.442  1.00  6.15              
ATOM   1729  CB  TRP A 114      81.238  84.516 115.342  1.00  6.15              
ATOM   1730  HB1 TRP A 114      81.177  83.507 115.743  1.00  6.15              
ATOM   1731  HB2 TRP A 114      80.284  85.003 115.548  1.00  6.15              
ATOM   1732  CG  TRP A 114      82.321  85.246 116.079  1.00  6.15              
ATOM   1733  CD1 TRP A 114      82.428  86.589 116.208  1.00  6.15              
ATOM   1734  HD1 TRP A 114      81.730  87.303 115.788  1.00  6.15              
ATOM   1735  NE1 TRP A 114      83.569  86.900 116.923  1.00  6.15              
ATOM   1736  HE1 TRP A 114      83.849  87.847 117.135  1.00  6.15              
ATOM   1737  CE2 TRP A 114      84.260  85.764 117.288  1.00  6.15              
ATOM   1738  CZ2 TRP A 114      85.464  85.558 117.977  1.00  6.15              
ATOM   1739  HZ2 TRP A 114      86.048  86.394 118.323  1.00  6.15              
ATOM   1740  CH2 TRP A 114      85.913  84.241 118.181  1.00  6.15              
ATOM   1741  HH2 TRP A 114      86.858  84.051 118.671  1.00  6.15              
ATOM   1742  CZ3 TRP A 114      85.149  83.158 117.712  1.00  6.15              
ATOM   1743  HZ3 TRP A 114      85.518  82.147 117.839  1.00  6.15              
ATOM   1744  CE3 TRP A 114      83.943  83.378 117.019  1.00  6.15              
ATOM   1745  HE3 TRP A 114      83.395  82.533 116.627  1.00  6.15              
ATOM   1746  CD2 TRP A 114      83.474  84.687 116.779  1.00  6.15              
ATOM   1747  C   TRP A 114      81.263  85.750 113.148  1.00  6.15              
ATOM   1748  O   TRP A 114      80.167  86.190 112.815  1.00  6.15              
ATOM   1749  N   ASN A 115      82.388  86.400 112.883  1.00  5.84              
ATOM   1750  H   ASN A 115      83.232  85.928 113.169  1.00  5.84              
ATOM   1751  CA  ASN A 115      82.535  87.671 112.181  1.00  5.84              
ATOM   1752  HA  ASN A 115      81.989  88.444 112.723  1.00  5.84              
ATOM   1753  CB  ASN A 115      84.052  87.974 112.214  1.00  5.84              
ATOM   1754  HB1 ASN A 115      84.266  88.857 111.622  1.00  5.84              
ATOM   1755  HB2 ASN A 115      84.590  87.150 111.745  1.00  5.84              
ATOM   1756  CG  ASN A 115      84.583  88.215 113.615  1.00  5.84              
ATOM   1757  OD1 ASN A 115      84.377  89.281 114.179  1.00  5.84              
ATOM   1758  ND2 ASN A 115      85.268  87.261 114.198  1.00  5.84              
ATOM   1759 1HD2 ASN A 115      85.552  86.455 113.649  1.00  5.84              
ATOM   1760 2HD2 ASN A 115      85.528  87.348 115.165  1.00  5.84              
ATOM   1761  C   ASN A 115      82.060  87.719 110.730  1.00  5.84              
ATOM   1762  O   ASN A 115      82.124  88.794 110.124  1.00  5.84              
ATOM   1763  N   LEU A 116      81.636  86.589 110.172  1.00  5.66              
ATOM   1764  H   LEU A 116      81.571  85.766 110.757  1.00  5.66              
ATOM   1765  CA  LEU A 116      81.234  86.466 108.778  1.00  5.66              
ATOM   1766  HA  LEU A 116      82.094  86.750 108.183  1.00  5.66              
ATOM   1767  CB  LEU A 116      80.882  84.994 108.528  1.00  5.66              
ATOM   1768  HB1 LEU A 116      79.856  84.810 108.847  1.00  5.66              
ATOM   1769  HB2 LEU A 116      81.516  84.380 109.160  1.00  5.66              
ATOM   1770  CG  LEU A 116      81.069  84.498 107.090  1.00  5.66              
ATOM   1771  HG  LEU A 116      80.256  84.868 106.471  1.00  5.66              
ATOM   1772  CD1 LEU A 116      82.386  84.933 106.445  1.00  5.66              
ATOM   1773 1HD1 LEU A 116      83.220  84.772 107.123  1.00  5.66              
ATOM   1774 2HD1 LEU A 116      82.549  84.363 105.541  1.00  5.66              
ATOM   1775 3HD1 LEU A 116      82.329  85.980 106.169  1.00  5.66              
ATOM   1776  CD2 LEU A 116      81.017  82.976 107.131  1.00  5.66              
ATOM   1777 1HD2 LEU A 116      81.871  82.576 107.678  1.00  5.66              
ATOM   1778 2HD2 LEU A 116      80.104  82.651 107.630  1.00  5.66              
ATOM   1779 3HD2 LEU A 116      81.030  82.589 106.118  1.00  5.66              
ATOM   1780  C   LEU A 116      80.063  87.422 108.469  1.00  5.66              
ATOM   1781  O   LEU A 116      79.251  87.772 109.327  1.00  5.66              
ATOM   1782  N   ARG A 117      79.982  87.849 107.210  1.00  5.46              
ATOM   1783  H   ARG A 117      80.728  87.564 106.593  1.00  5.46              
ATOM   1784  CA  ARG A 117      78.983  88.786 106.669  1.00  5.46              
ATOM   1785  HA  ARG A 117      78.124  88.809 107.339  1.00  5.46              
ATOM   1786  CB  ARG A 117      79.529  90.233 106.550  1.00  5.46              
ATOM   1787  HB1 ARG A 117      78.705  90.895 106.283  1.00  5.46              
ATOM   1788  HB2 ARG A 117      80.234  90.271 105.721  1.00  5.46              
ATOM   1789  CG  ARG A 117      80.242  90.816 107.786  1.00  5.46              
ATOM   1790  HG1 ARG A 117      80.839  91.673 107.473  1.00  5.46              
ATOM   1791  HG2 ARG A 117      80.926  90.072 108.183  1.00  5.46              
ATOM   1792  CD  ARG A 117      79.317  91.257 108.923  1.00  5.46              
ATOM   1793  HD1 ARG A 117      79.876  91.196 109.859  1.00  5.46              
ATOM   1794  HD2 ARG A 117      78.502  90.548 108.994  1.00  5.46              
ATOM   1795  NE  ARG A 117      78.831  92.648 108.761  1.00  5.46              
ATOM   1796  HE  ARG A 117      79.537  93.359 108.691  1.00  5.46              
ATOM   1797  CZ  ARG A 117      77.575  93.066 108.823  1.00  5.46              
ATOM   1798  NH1 ARG A 117      76.548  92.269 108.890  1.00  5.46              
ATOM   1799 1HH1 ARG A 117      76.690  91.267 108.949  1.00  5.46              
ATOM   1800 2HH1 ARG A 117      75.647  92.595 109.196  1.00  5.46              
ATOM   1801  NH2 ARG A 117      77.310  94.346 108.805  1.00  5.46              
ATOM   1802 1HH2 ARG A 117      78.051  95.018 108.840  1.00  5.46              
ATOM   1803 2HH2 ARG A 117      76.352  94.639 108.860  1.00  5.46              
ATOM   1804  C   ARG A 117      78.481  88.308 105.308  1.00  5.46              
ATOM   1805  O   ARG A 117      77.259  88.300 105.088  1.00  5.46              
ATOM   1806  N   GLY A 118      79.391  87.808 104.454  1.00  4.92              
ATOM   1807  H   GLY A 118      80.383  87.892 104.650  1.00  4.92              
ATOM   1808  CA  GLY A 118      78.937  86.970 103.344  1.00  4.92              
ATOM   1809  HA1 GLY A 118      79.255  87.417 102.403  1.00  4.92              
ATOM   1810  HA2 GLY A 118      77.851  86.880 103.321  1.00  4.92              
ATOM   1811  C   GLY A 118      79.537  85.575 103.430  1.00  4.92              
ATOM   1812  O   GLY A 118      80.706  85.403 103.766  1.00  4.92              
ATOM   1813  N   PHE A 119      78.716  84.593 103.094  1.00  5.10              
ATOM   1814  H   PHE A 119      77.744  84.823 102.916  1.00  5.10              
ATOM   1815  CA  PHE A 119      79.051  83.181 103.011  1.00  5.10              
ATOM   1816  HA  PHE A 119      80.132  83.038 103.043  1.00  5.10              
ATOM   1817  CB  PHE A 119      78.400  82.455 104.205  1.00  5.10              
ATOM   1818  HB1 PHE A 119      77.341  82.711 104.214  1.00  5.10              
ATOM   1819  HB2 PHE A 119      78.836  82.875 105.109  1.00  5.10              
ATOM   1820  CG  PHE A 119      78.483  80.935 104.322  1.00  5.10              
ATOM   1821  CD1 PHE A 119      79.059  80.356 105.473  1.00  5.10              
ATOM   1822  HD1 PHE A 119      79.539  80.969 106.213  1.00  5.10              
ATOM   1823  CE1 PHE A 119      78.954  78.977 105.718  1.00  5.10              
ATOM   1824  HE1 PHE A 119      79.370  78.541 106.620  1.00  5.10              
ATOM   1825  CZ  PHE A 119      78.235  78.163 104.835  1.00  5.10              
ATOM   1826  HZ  PHE A 119      78.106  77.114 105.071  1.00  5.10              
ATOM   1827  CE2 PHE A 119      77.666  78.723 103.680  1.00  5.10              
ATOM   1828  HE2 PHE A 119      77.077  78.101 103.022  1.00  5.10              
ATOM   1829  CD2 PHE A 119      77.808  80.097 103.412  1.00  5.10              
ATOM   1830  HD2 PHE A 119      77.320  80.510 102.543  1.00  5.10              
ATOM   1831  C   PHE A 119      78.519  82.709 101.681  1.00  5.10              
ATOM   1832  O   PHE A 119      77.368  82.987 101.337  1.00  5.10              
ATOM   1833  N   ASN A 120      79.358  82.041 100.901  1.00  5.10              
ATOM   1834  H   ASN A 120      80.322  81.917 101.193  1.00  5.10              
ATOM   1835  CA  ASN A 120      78.973  81.616  99.561  1.00  5.10              
ATOM   1836  HA  ASN A 120      77.892  81.612  99.469  1.00  5.10              
ATOM   1837  CB  ASN A 120      79.561  82.658  98.586  1.00  5.10              
ATOM   1838  HB1 ASN A 120      80.632  82.730  98.761  1.00  5.10              
ATOM   1839  HB2 ASN A 120      79.120  83.632  98.791  1.00  5.10              
ATOM   1840  CG  ASN A 120      79.346  82.349  97.118  1.00  5.10              
ATOM   1841  OD1 ASN A 120      78.472  81.597  96.722  1.00  5.10              
ATOM   1842  ND2 ASN A 120      80.130  82.947  96.255  1.00  5.10              
ATOM   1843 1HD2 ASN A 120      80.871  83.547  96.573  1.00  5.10              
ATOM   1844 2HD2 ASN A 120      80.022  82.674  95.292  1.00  5.10              
ATOM   1845  C   ASN A 120      79.444  80.200  99.307  1.00  5.10              
ATOM   1846  O   ASN A 120      80.639  80.021  99.160  1.00  5.10              
ATOM   1847  N   LEU A 121      78.523  79.234  99.265  1.00  5.84              
ATOM   1848  H   LEU A 121      77.548  79.472  99.413  1.00  5.84              
ATOM   1849  CA  LEU A 121      78.826  77.807  99.108  1.00  5.84              
ATOM   1850  HA  LEU A 121      79.885  77.733  98.907  1.00  5.84              
ATOM   1851  CB  LEU A 121      78.555  77.072 100.437  1.00  5.84              
ATOM   1852  HB1 LEU A 121      77.740  76.358 100.337  1.00  5.84              
ATOM   1853  HB2 LEU A 121      78.268  77.800 101.191  1.00  5.84              
ATOM   1854  CG  LEU A 121      79.816  76.351 100.933  1.00  5.84              
ATOM   1855  HG  LEU A 121      80.634  77.068 101.006  1.00  5.84              
ATOM   1856  CD1 LEU A 121      79.584  75.754 102.319  1.00  5.84              
ATOM   1857 1HD1 LEU A 121      80.497  75.283 102.678  1.00  5.84              
ATOM   1858 2HD1 LEU A 121      79.326  76.547 103.014  1.00  5.84              
ATOM   1859 3HD1 LEU A 121      78.781  75.017 102.287  1.00  5.84              
ATOM   1860  CD2 LEU A 121      80.215  75.228  99.981  1.00  5.84              
ATOM   1861 1HD2 LEU A 121      81.106  74.721 100.337  1.00  5.84              
ATOM   1862 2HD2 LEU A 121      79.400  74.523  99.857  1.00  5.84              
ATOM   1863 3HD2 LEU A 121      80.457  75.627  98.999  1.00  5.84              
ATOM   1864  C   LEU A 121      78.139  77.257  97.862  1.00  5.84              
ATOM   1865  O   LEU A 121      77.413  76.266  97.893  1.00  5.84              
ATOM   1866  N   SER A 122      78.305  78.002  96.768  1.00  5.74              
ATOM   1867  H   SER A 122      78.962  78.764  96.809  1.00  5.74              
ATOM   1868  CA  SER A 122      77.644  77.719  95.505  1.00  5.74              
ATOM   1869  HA  SER A 122      76.746  77.162  95.750  1.00  5.74              
ATOM   1870  CB  SER A 122      77.181  79.001  94.810  1.00  5.74              
ATOM   1871  HB1 SER A 122      76.525  79.530  95.498  1.00  5.74              
ATOM   1872  HB2 SER A 122      76.600  78.728  93.929  1.00  5.74              
ATOM   1873  OG  SER A 122      78.227  79.863  94.396  1.00  5.74              
ATOM   1874  HG  SER A 122      78.822  80.029  95.146  1.00  5.74              
ATOM   1875  C   SER A 122      78.472  76.833  94.580  1.00  5.74              
ATOM   1876  O   SER A 122      79.692  76.871  94.591  1.00  5.74              
ATOM   1877  N   ASN A 123      77.806  76.033  93.749  1.00  6.01              
ATOM   1878  H   ASN A 123      76.794  76.043  93.832  1.00  6.01              
ATOM   1879  CA  ASN A 123      78.407  74.903  93.039  1.00  6.01              
ATOM   1880  HA  ASN A 123      77.580  74.261  92.764  1.00  6.01              
ATOM   1881  CB  ASN A 123      79.057  75.279  91.673  1.00  6.01              
ATOM   1882  HB1 ASN A 123      78.380  74.963  90.882  1.00  6.01              
ATOM   1883  HB2 ASN A 123      79.979  74.714  91.535  1.00  6.01              
ATOM   1884  CG  ASN A 123      79.370  76.744  91.408  1.00  6.01              
ATOM   1885  OD1 ASN A 123      80.504  77.156  91.245  1.00  6.01              
ATOM   1886  ND2 ASN A 123      78.374  77.585  91.275  1.00  6.01              
ATOM   1887 1HD2 ASN A 123      77.430  77.279  91.405  1.00  6.01              
ATOM   1888 2HD2 ASN A 123      78.632  78.549  91.159  1.00  6.01              
ATOM   1889  C   ASN A 123      79.215  74.011  93.975  1.00  6.01              
ATOM   1890  O   ASN A 123      80.419  73.785  93.832  1.00  6.01              
ATOM   1891  N   SER A 124      78.471  73.456  94.917  1.00  6.25              
ATOM   1892  H   SER A 124      77.473  73.647  94.933  1.00  6.25              
ATOM   1893  CA  SER A 124      78.974  72.369  95.739  1.00  6.25              
ATOM   1894  HA  SER A 124      79.860  71.957  95.279  1.00  6.25              
ATOM   1895  CB  SER A 124      79.309  72.877  97.149  1.00  6.25              
ATOM   1896  HB1 SER A 124      79.552  72.037  97.798  1.00  6.25              
ATOM   1897  HB2 SER A 124      78.459  73.423  97.555  1.00  6.25              
ATOM   1898  OG  SER A 124      80.429  73.733  97.115  1.00  6.25              
ATOM   1899  HG  SER A 124      81.143  73.249  96.675  1.00  6.25              
ATOM   1900  C   SER A 124      77.961  71.261  95.672  1.00  6.25              
ATOM   1901  O   SER A 124      77.094  71.207  94.790  1.00  6.25              
ATOM   1902  N   ASN A 125      78.148  70.266  96.516  1.00  6.18              
ATOM   1903  H   ASN A 125      78.835  70.347  97.254  1.00  6.18              
ATOM   1904  CA  ASN A 125      77.366  69.058  96.434  1.00  6.18              
ATOM   1905  HA  ASN A 125      76.518  69.219  95.768  1.00  6.18              
ATOM   1906  CB  ASN A 125      78.207  67.957  95.798  1.00  6.18              
ATOM   1907  HB1 ASN A 125      77.484  67.258  95.393  1.00  6.18              
ATOM   1908  HB2 ASN A 125      78.799  67.497  96.584  1.00  6.18              
ATOM   1909  CG  ASN A 125      79.150  68.335  94.653  1.00  6.18              
ATOM   1910  OD1 ASN A 125      80.257  67.838  94.581  1.00  6.18              
ATOM   1911  ND2 ASN A 125      78.770  69.138  93.691  1.00  6.18              
ATOM   1912 1HD2 ASN A 125      77.914  69.671  93.793  1.00  6.18              
ATOM   1913 2HD2 ASN A 125      79.504  69.450  93.077  1.00  6.18              
ATOM   1914  C   ASN A 125      76.699  68.786  97.784  1.00  6.18              
ATOM   1915  O   ASN A 125      76.534  67.633  98.183  1.00  6.18              
ATOM   1916  N   ILE A 126      76.324  69.887  98.459  1.00  6.57              
ATOM   1917  H   ILE A 126      76.482  70.787  98.020  1.00  6.57              
ATOM   1918  CA  ILE A 126      75.630  69.897  99.738  1.00  6.57              
ATOM   1919  HA  ILE A 126      76.202  69.289 100.435  1.00  6.57              
ATOM   1920  CB  ILE A 126      75.478  71.312 100.361  1.00  6.57              
ATOM   1921  HB  ILE A 126      75.219  72.032  99.590  1.00  6.57              
ATOM   1922  CG2 ILE A 126      74.355  71.383 101.412  1.00  6.57              
ATOM   1923 1HG2 ILE A 126      74.324  72.377 101.858  1.00  6.57              
ATOM   1924 2HG2 ILE A 126      73.380  71.216 100.956  1.00  6.57              
ATOM   1925 3HG2 ILE A 126      74.528  70.649 102.197  1.00  6.57              
ATOM   1926  CG1 ILE A 126      76.768  71.761 101.079  1.00  6.57              
ATOM   1927 1HG1 ILE A 126      77.146  70.955 101.709  1.00  6.57              
ATOM   1928 2HG1 ILE A 126      76.551  72.614 101.719  1.00  6.57              
ATOM   1929  CD1 ILE A 126      77.862  72.213 100.124  1.00  6.57              
ATOM   1930  HD1 ILE A 126      77.498  73.052  99.531  1.00  6.57              
ATOM   1931  HD2 ILE A 126      78.716  72.540 100.705  1.00  6.57              
ATOM   1932  HD3 ILE A 126      78.171  71.399  99.478  1.00  6.57              
ATOM   1933  C   ILE A 126      74.280  69.231  99.543  1.00  6.57              
ATOM   1934  O   ILE A 126      73.443  69.736  98.801  1.00  6.57              
ATOM   1935  N   SER A 127      74.045  68.150 100.270  1.00  6.84              
ATOM   1936  H   SER A 127      74.835  67.732 100.755  1.00  6.84              
ATOM   1937  CA  SER A 127      72.725  67.509 100.352  1.00  6.84              
ATOM   1938  HA  SER A 127      71.979  68.102  99.826  1.00  6.84              
ATOM   1939  CB  SER A 127      72.790  66.116  99.709  1.00  6.84              
ATOM   1940  HB1 SER A 127      71.828  65.612  99.827  1.00  6.84              
ATOM   1941  HB2 SER A 127      73.559  65.522 100.205  1.00  6.84              
ATOM   1942  OG  SER A 127      73.084  66.206  98.330  1.00  6.84              
ATOM   1943  HG  SER A 127      72.313  66.618  97.915  1.00  6.84              
ATOM   1944  C   SER A 127      72.236  67.363 101.790  1.00  6.84              
ATOM   1945  O   SER A 127      71.151  66.846 102.030  1.00  6.84              
ATOM   1946  N   GLN A 128      73.026  67.830 102.753  1.00  7.03              
ATOM   1947  H   GLN A 128      73.888  68.283 102.490  1.00  7.03              
ATOM   1948  CA  GLN A 128      72.723  67.791 104.171  1.00  7.03              
ATOM   1949  HA  GLN A 128      71.644  67.747 104.327  1.00  7.03              
ATOM   1950  CB  GLN A 128      73.417  66.578 104.825  1.00  7.03              
ATOM   1951  HB1 GLN A 128      73.470  66.735 105.905  1.00  7.03              
ATOM   1952  HB2 GLN A 128      74.442  66.515 104.455  1.00  7.03              
ATOM   1953  CG  GLN A 128      72.721  65.232 104.579  1.00  7.03              
ATOM   1954  HG1 GLN A 128      73.389  64.442 104.923  1.00  7.03              
ATOM   1955  HG2 GLN A 128      72.553  65.081 103.514  1.00  7.03              
ATOM   1956  CD  GLN A 128      71.397  65.083 105.326  1.00  7.03              
ATOM   1957  OE1 GLN A 128      70.823  66.019 105.861  1.00  7.03              
ATOM   1958  NE2 GLN A 128      70.871  63.880 105.415  1.00  7.03              
ATOM   1959 1HE2 GLN A 128      71.334  63.087 105.009  1.00  7.03              
ATOM   1960 2HE2 GLN A 128      70.005  63.818 105.918  1.00  7.03              
ATOM   1961  C   GLN A 128      73.269  69.055 104.813  1.00  7.03              
ATOM   1962  O   GLN A 128      74.381  69.509 104.525  1.00  7.03              
ATOM   1963  N   ILE A 129      72.461  69.582 105.712  1.00  6.83              
ATOM   1964  H   ILE A 129      71.611  69.075 105.922  1.00  6.83              
ATOM   1965  CA  ILE A 129      72.720  70.760 106.519  1.00  6.83              
ATOM   1966  HA  ILE A 129      73.793  70.923 106.629  1.00  6.83              
ATOM   1967  CB  ILE A 129      72.069  72.013 105.895  1.00  6.83              
ATOM   1968  HB  ILE A 129      71.015  71.789 105.754  1.00  6.83              
ATOM   1969  CG2 ILE A 129      72.206  73.225 106.829  1.00  6.83              
ATOM   1970 1HG2 ILE A 129      71.614  74.067 106.473  1.00  6.83              
ATOM   1971 2HG2 ILE A 129      71.872  72.991 107.840  1.00  6.83              
ATOM   1972 3HG2 ILE A 129      73.248  73.521 106.871  1.00  6.83              
ATOM   1973  CG1 ILE A 129      72.680  72.334 104.511  1.00  6.83              
ATOM   1974 1HG1 ILE A 129      72.472  71.506 103.835  1.00  6.83              
ATOM   1975 2HG1 ILE A 129      73.760  72.418 104.611  1.00  6.83              
ATOM   1976  CD1 ILE A 129      72.148  73.610 103.844  1.00  6.83              
ATOM   1977  HD1 ILE A 129      72.533  73.669 102.827  1.00  6.83              
ATOM   1978  HD2 ILE A 129      71.059  73.588 103.812  1.00  6.83              
ATOM   1979  HD3 ILE A 129      72.483  74.493 104.388  1.00  6.83              
ATOM   1980  C   ILE A 129      72.136  70.400 107.879  1.00  6.83              
ATOM   1981  O   ILE A 129      70.917  70.409 108.062  1.00  6.83              
ATOM   1982  N   GLU A 130      73.000  69.941 108.776  1.00  7.03              
ATOM   1983  H   GLU A 130      73.992  69.925 108.548  1.00  7.03              
ATOM   1984  CA  GLU A 130      72.605  69.538 110.122  1.00  7.03              
ATOM   1985  HA  GLU A 130      71.845  68.759 110.063  1.00  7.03              
ATOM   1986  CB  GLU A 130      73.831  68.991 110.859  1.00  7.03              
ATOM   1987  HB1 GLU A 130      73.608  68.903 111.923  1.00  7.03              
ATOM   1988  HB2 GLU A 130      74.638  69.709 110.732  1.00  7.03              
ATOM   1989  CG  GLU A 130      74.277  67.619 110.336  1.00  7.03              
ATOM   1990  HG1 GLU A 130      74.206  67.603 109.245  1.00  7.03              
ATOM   1991  HG2 GLU A 130      73.602  66.852 110.724  1.00  7.03              
ATOM   1992  CD  GLU A 130      75.721  67.303 110.745  1.00  7.03              
ATOM   1993  OE1 GLU A 130      76.111  67.617 111.893  1.00  7.03              
ATOM   1994  OE2 GLU A 130      76.455  66.781 109.879  1.00  7.03              
ATOM   1995  C   GLU A 130      72.031  70.728 110.909  1.00  7.03              
ATOM   1996  O   GLU A 130      72.478  71.870 110.753  1.00  7.03              
ATOM   1997  N   ASP A 131      71.079  70.467 111.811  1.00  7.18              
ATOM   1998  H   ASP A 131      70.819  69.510 111.980  1.00  7.18              
ATOM   1999  CA  ASP A 131      70.693  71.462 112.810  1.00  7.18              
ATOM   2000  HA  ASP A 131      70.282  72.331 112.293  1.00  7.18              
ATOM   2001  CB  ASP A 131      69.616  70.946 113.774  1.00  7.18              
ATOM   2002  HB1 ASP A 131      69.955  70.000 114.201  1.00  7.18              
ATOM   2003  HB2 ASP A 131      68.711  70.742 113.199  1.00  7.18              
ATOM   2004  CG  ASP A 131      69.253  71.898 114.941  1.00  7.18              
ATOM   2005  OD1 ASP A 131      69.762  73.041 115.073  1.00  7.18              
ATOM   2006  OD2 ASP A 131      68.373  71.468 115.720  1.00  7.18              
ATOM   2007  C   ASP A 131      71.919  71.905 113.603  1.00  7.18              
ATOM   2008  O   ASP A 131      72.606  71.105 114.237  1.00  7.18              
ATOM   2009  N   GLY A 132      72.187  73.204 113.558  1.00  7.02              
ATOM   2010  H   GLY A 132      71.610  73.796 112.977  1.00  7.02              
ATOM   2011  CA  GLY A 132      73.279  73.803 114.296  1.00  7.02              
ATOM   2012  HA1 GLY A 132      73.653  73.128 115.066  1.00  7.02              
ATOM   2013  HA2 GLY A 132      72.906  74.707 114.758  1.00  7.02              
ATOM   2014  C   GLY A 132      74.439  74.210 113.396  1.00  7.02              
ATOM   2015  O   GLY A 132      75.272  75.027 113.811  1.00  7.02              
ATOM   2016  N   THR A 133      74.445  73.722 112.144  1.00  6.77              
ATOM   2017  H   THR A 133      73.732  73.045 111.892  1.00  6.77              
ATOM   2018  CA  THR A 133      75.063  74.470 111.046  1.00  6.77              
ATOM   2019  HA  THR A 133      76.149  74.387 111.067  1.00  6.77              
ATOM   2020  CB  THR A 133      74.519  74.038 109.666  1.00  6.77              
ATOM   2021  HB  THR A 133      73.433  74.142 109.670  1.00  6.77              
ATOM   2022  CG2 THR A 133      75.061  74.928 108.545  1.00  6.77              
ATOM   2023 1HG2 THR A 133      75.019  74.415 107.592  1.00  6.77              
ATOM   2024 2HG2 THR A 133      74.462  75.835 108.471  1.00  6.77              
ATOM   2025 3HG2 THR A 133      76.096  75.199 108.747  1.00  6.77              
ATOM   2026  OG1 THR A 133      74.802  72.699 109.341  1.00  6.77              
ATOM   2027  HG1 THR A 133      74.113  72.165 109.763  1.00  6.77              
ATOM   2028  C   THR A 133      74.628  75.920 111.214  1.00  6.77              
ATOM   2029  O   THR A 133      73.466  76.188 111.539  1.00  6.77              
ATOM   2030  N   ALA A 134      75.541  76.854 111.000  1.00  6.53              
ATOM   2031  H   ALA A 134      76.480  76.579 110.710  1.00  6.53              
ATOM   2032  CA  ALA A 134      75.249  78.270 111.041  1.00  6.53              
ATOM   2033  HA  ALA A 134      76.207  78.742 110.880  1.00  6.53              
ATOM   2034  CB  ALA A 134      74.419  78.633 109.813  1.00  6.53              
ATOM   2035  HB1 ALA A 134      74.350  79.716 109.743  1.00  6.53              
ATOM   2036  HB2 ALA A 134      74.913  78.262 108.914  1.00  6.53              
ATOM   2037  HB3 ALA A 134      73.434  78.175 109.893  1.00  6.53              
ATOM   2038  C   ALA A 134      74.812  78.840 112.407  1.00  6.53              
ATOM   2039  O   ALA A 134      74.314  79.971 112.487  1.00  6.53              
ATOM   2040  N   LYS A 135      75.075  78.114 113.509  1.00  6.70              
ATOM   2041  H   LYS A 135      75.454  77.179 113.400  1.00  6.70              
ATOM   2042  CA  LYS A 135      75.112  78.755 114.836  1.00  6.70              
ATOM   2043  HA  LYS A 135      74.243  79.415 114.886  1.00  6.70              
ATOM   2044  CB  LYS A 135      74.927  77.693 115.944  1.00  6.70              
ATOM   2045  HB1 LYS A 135      75.215  78.115 116.907  1.00  6.70              
ATOM   2046  HB2 LYS A 135      75.557  76.825 115.743  1.00  6.70              
ATOM   2047  CG  LYS A 135      73.438  77.282 116.014  1.00  6.70              
ATOM   2048  HG1 LYS A 135      73.118  76.949 115.027  1.00  6.70              
ATOM   2049  HG2 LYS A 135      72.867  78.170 116.284  1.00  6.70              
ATOM   2050  CD  LYS A 135      73.090  76.183 117.034  1.00  6.70              
ATOM   2051  HD1 LYS A 135      73.517  76.468 117.997  1.00  6.70              
ATOM   2052  HD2 LYS A 135      73.546  75.238 116.742  1.00  6.70              
ATOM   2053  CE  LYS A 135      71.565  76.010 117.229  1.00  6.70              
ATOM   2054  HE1 LYS A 135      71.164  76.956 117.611  1.00  6.70              
ATOM   2055  HE2 LYS A 135      71.381  75.255 117.997  1.00  6.70              
ATOM   2056  NZ  LYS A 135      70.789  75.664 116.005  1.00  6.70              
ATOM   2057  HZ1 LYS A 135      69.820  75.928 116.185  1.00  6.70              
ATOM   2058  HZ2 LYS A 135      71.053  76.243 115.218  1.00  6.70              
ATOM   2059  HZ3 LYS A 135      70.777  74.672 115.755  1.00  6.70              
ATOM   2060  C   LYS A 135      76.326  79.652 115.011  1.00  6.70              
ATOM   2061  O   LYS A 135      77.391  79.397 114.464  1.00  6.70              
ATOM   2062  N   HIS A 136      76.143  80.713 115.805  1.00  6.57              
ATOM   2063  H   HIS A 136      75.238  80.821 116.234  1.00  6.57              
ATOM   2064  CA  HIS A 136      77.151  81.769 116.021  1.00  6.57              
ATOM   2065  HA  HIS A 136      76.701  82.536 116.650  1.00  6.57              
ATOM   2066  CB  HIS A 136      78.326  81.171 116.827  1.00  6.57              
ATOM   2067  HB1 HIS A 136      78.948  80.573 116.161  1.00  6.57              
ATOM   2068  HB2 HIS A 136      77.924  80.504 117.591  1.00  6.57              
ATOM   2069  CG  HIS A 136      79.217  82.154 117.544  1.00  6.57              
ATOM   2070  ND1 HIS A 136      78.829  83.368 118.125  1.00  6.57              
ATOM   2071  CE1 HIS A 136      79.941  83.872 118.685  1.00  6.57              
ATOM   2072  HE1 HIS A 136      79.991  84.824 119.197  1.00  6.57              
ATOM   2073  NE2 HIS A 136      80.982  83.038 118.511  1.00  6.57              
ATOM   2074  HE2 HIS A 136      81.937  83.202 118.806  1.00  6.57              
ATOM   2075  CD2 HIS A 136      80.540  81.946 117.801  1.00  6.57              
ATOM   2076  HD2 HIS A 136      81.126  81.091 117.481  1.00  6.57              
ATOM   2077  C   HIS A 136      77.565  82.476 114.716  1.00  6.57              
ATOM   2078  O   HIS A 136      78.688  82.934 114.577  1.00  6.57              
ATOM   2079  N   PHE A 137      76.618  82.642 113.784  1.00  6.21              
ATOM   2080  H   PHE A 137      75.732  82.181 113.923  1.00  6.21              
ATOM   2081  CA  PHE A 137      76.738  83.481 112.582  1.00  6.21              
ATOM   2082  HA  PHE A 137      77.785  83.727 112.389  1.00  6.21              
ATOM   2083  CB  PHE A 137      76.175  82.689 111.380  1.00  6.21              
ATOM   2084  HB1 PHE A 137      76.016  83.384 110.561  1.00  6.21              
ATOM   2085  HB2 PHE A 137      75.193  82.299 111.646  1.00  6.21              
ATOM   2086  CG  PHE A 137      76.976  81.569 110.749  1.00  6.21              
ATOM   2087  CD1 PHE A 137      77.895  80.779 111.462  1.00  6.21              
ATOM   2088  HD1 PHE A 137      78.113  80.963 112.500  1.00  6.21              
ATOM   2089  CE1 PHE A 137      78.502  79.685 110.830  1.00  6.21              
ATOM   2090  HE1 PHE A 137      79.127  79.024 111.411  1.00  6.21              
ATOM   2091  CZ  PHE A 137      78.238  79.404 109.476  1.00  6.21              
ATOM   2092  HZ  PHE A 137      78.670  78.537 108.999  1.00  6.21              
ATOM   2093  CE2 PHE A 137      77.350  80.208 108.753  1.00  6.21              
ATOM   2094  HE2 PHE A 137      77.121  79.967 107.725  1.00  6.21              
ATOM   2095  CD2 PHE A 137      76.710  81.274 109.399  1.00  6.21              
ATOM   2096  HD2 PHE A 137      75.972  81.845 108.868  1.00  6.21              
ATOM   2097  C   PHE A 137      75.943  84.815 112.729  1.00  6.21              
ATOM   2098  O   PHE A 137      75.264  85.225 111.786  1.00  6.21              
ATOM   2099  N   PRO A 138      75.915  85.546 113.862  1.00  6.23              
ATOM   2100  CD  PRO A 138      76.773  85.459 115.039  1.00  6.23              
ATOM   2101  HD1 PRO A 138      77.831  85.513 114.776  1.00  6.23              
ATOM   2102  HD2 PRO A 138      76.552  84.548 115.587  1.00  6.23              
ATOM   2103  CG  PRO A 138      76.374  86.620 115.943  1.00  6.23              
ATOM   2104  HG1 PRO A 138      76.913  87.524 115.654  1.00  6.23              
ATOM   2105  HG2 PRO A 138      76.539  86.388 116.996  1.00  6.23              
ATOM   2106  CB  PRO A 138      74.889  86.757 115.613  1.00  6.23              
ATOM   2107  HB1 PRO A 138      74.488  87.720 115.931  1.00  6.23              
ATOM   2108  HB2 PRO A 138      74.330  85.948 116.087  1.00  6.23              
ATOM   2109  CA  PRO A 138      74.879  86.564 114.089  1.00  6.23              
ATOM   2110  HA  PRO A 138      73.908  86.171 113.786  1.00  6.23              
ATOM   2111  C   PRO A 138      75.076  87.915 113.389  1.00  6.23              
ATOM   2112  O   PRO A 138      74.396  88.899 113.691  1.00  6.23              
ATOM   2113  N   ASN A 139      76.027  87.996 112.466  1.00  5.90              
ATOM   2114  H   ASN A 139      76.592  87.176 112.294  1.00  5.90              
ATOM   2115  CA  ASN A 139      76.151  89.120 111.544  1.00  5.90              
ATOM   2116  HA  ASN A 139      75.231  89.699 111.593  1.00  5.90              
ATOM   2117  CB  ASN A 139      77.331  90.008 111.979  1.00  5.90              
ATOM   2118  HB1 ASN A 139      78.078  90.060 111.191  1.00  5.90              
ATOM   2119  HB2 ASN A 139      77.813  89.600 112.867  1.00  5.90              
ATOM   2120  CG  ASN A 139      76.849  91.405 112.312  1.00  5.90              
ATOM   2121  OD1 ASN A 139      77.337  92.405 111.809  1.00  5.90              
ATOM   2122  ND2 ASN A 139      75.848  91.516 113.155  1.00  5.90              
ATOM   2123 1HD2 ASN A 139      75.382  90.689 113.517  1.00  5.90              
ATOM   2124 2HD2 ASN A 139      75.532  92.440 113.381  1.00  5.90              
ATOM   2125  C   ASN A 139      76.179  88.650 110.085  1.00  5.90              
ATOM   2126  O   ASN A 139      76.480  89.444 109.190  1.00  5.90              
ATOM   2127  N   LEU A 140      75.838  87.382 109.822  1.00  5.73              
ATOM   2128  H   LEU A 140      75.534  86.766 110.568  1.00  5.73              
ATOM   2129  CA  LEU A 140      75.725  86.900 108.463  1.00  5.73              
ATOM   2130  HA  LEU A 140      76.609  87.255 107.932  1.00  5.73              
ATOM   2131  CB  LEU A 140      75.726  85.366 108.380  1.00  5.73              
ATOM   2132  HB1 LEU A 140      74.750  84.979 108.677  1.00  5.73              
ATOM   2133  HB2 LEU A 140      76.484  84.960 109.049  1.00  5.73              
ATOM   2134  CG  LEU A 140      76.058  84.968 106.928  1.00  5.73              
ATOM   2135  HG  LEU A 140      75.715  85.743 106.245  1.00  5.73              
ATOM   2136  CD1 LEU A 140      77.564  84.833 106.742  1.00  5.73              
ATOM   2137 1HD1 LEU A 140      77.781  84.773 105.681  1.00  5.73              
ATOM   2138 2HD1 LEU A 140      78.067  85.705 107.153  1.00  5.73              
ATOM   2139 3HD1 LEU A 140      77.924  83.938 107.250  1.00  5.73              
ATOM   2140  CD2 LEU A 140      75.377  83.688 106.476  1.00  5.73              
ATOM   2141 1HD2 LEU A 140      74.304  83.790 106.607  1.00  5.73              
ATOM   2142 2HD2 LEU A 140      75.581  83.523 105.422  1.00  5.73              
ATOM   2143 3HD2 LEU A 140      75.746  82.836 107.036  1.00  5.73              
ATOM   2144  C   LEU A 140      74.496  87.485 107.788  1.00  5.73              
ATOM   2145  O   LEU A 140      73.376  87.206 108.196  1.00  5.73              
ATOM   2146  N   ILE A 141      74.742  88.230 106.712  1.00  5.52              
ATOM   2147  H   ILE A 141      75.711  88.378 106.460  1.00  5.52              
ATOM   2148  CA  ILE A 141      73.733  88.966 105.954  1.00  5.52              
ATOM   2149  HA  ILE A 141      72.783  88.854 106.471  1.00  5.52              
ATOM   2150  CB  ILE A 141      74.054  90.485 106.016  1.00  5.52              
ATOM   2151  HB  ILE A 141      73.938  90.777 107.062  1.00  5.52              
ATOM   2152  CG2 ILE A 141      75.499  90.838 105.609  1.00  5.52              
ATOM   2153 1HG2 ILE A 141      75.652  91.915 105.648  1.00  5.52              
ATOM   2154 2HG2 ILE A 141      76.200  90.392 106.312  1.00  5.52              
ATOM   2155 3HG2 ILE A 141      75.708  90.485 104.603  1.00  5.52              
ATOM   2156  CG1 ILE A 141      73.039  91.304 105.200  1.00  5.52              
ATOM   2157 1HG1 ILE A 141      72.058  90.881 105.385  1.00  5.52              
ATOM   2158 2HG1 ILE A 141      73.256  91.211 104.135  1.00  5.52              
ATOM   2159  CD1 ILE A 141      72.982  92.791 105.571  1.00  5.52              
ATOM   2160  HD1 ILE A 141      72.165  93.266 105.027  1.00  5.52              
ATOM   2161  HD2 ILE A 141      72.798  92.900 106.641  1.00  5.52              
ATOM   2162  HD3 ILE A 141      73.912  93.293 105.307  1.00  5.52              
ATOM   2163  C   ILE A 141      73.498  88.385 104.555  1.00  5.52              
ATOM   2164  O   ILE A 141      72.425  88.598 103.975  1.00  5.52              
ATOM   2165  N   LYS A 142      74.432  87.562 104.052  1.00  5.00              
ATOM   2166  H   LYS A 142      75.283  87.429 104.588  1.00  5.00              
ATOM   2167  CA  LYS A 142      74.255  86.853 102.768  1.00  5.00              
ATOM   2168  HA  LYS A 142      73.199  86.866 102.498  1.00  5.00              
ATOM   2169  CB  LYS A 142      75.081  87.549 101.656  1.00  5.00              
ATOM   2170  HB1 LYS A 142      74.672  87.252 100.690  1.00  5.00              
ATOM   2171  HB2 LYS A 142      76.107  87.178 101.701  1.00  5.00              
ATOM   2172  CG  LYS A 142      75.154  89.087 101.737  1.00  5.00              
ATOM   2173  HG1 LYS A 142      75.658  89.357 102.663  1.00  5.00              
ATOM   2174  HG2 LYS A 142      74.150  89.510 101.761  1.00  5.00              
ATOM   2175  CD  LYS A 142      75.971  89.720 100.600  1.00  5.00              
ATOM   2176  HD1 LYS A 142      76.913  89.178 100.501  1.00  5.00              
ATOM   2177  HD2 LYS A 142      76.216  90.747 100.877  1.00  5.00              
ATOM   2178  CE  LYS A 142      75.254  89.728  99.243  1.00  5.00              
ATOM   2179  HE1 LYS A 142      74.954  88.706  98.995  1.00  5.00              
ATOM   2180  HE2 LYS A 142      75.969  90.059  98.482  1.00  5.00              
ATOM   2181  NZ  LYS A 142      74.075  90.632  99.249  1.00  5.00              
ATOM   2182  HZ1 LYS A 142      73.628  90.640  98.338  1.00  5.00              
ATOM   2183  HZ2 LYS A 142      73.404  90.322  99.944  1.00  5.00              
ATOM   2184  HZ3 LYS A 142      74.354  91.578  99.476  1.00  5.00              
ATOM   2185  C   LYS A 142      74.688  85.392 102.861  1.00  5.00              
ATOM   2186  O   LYS A 142      75.790  85.115 103.332  1.00  5.00              
ATOM   2187  N   LEU A 143      73.855  84.492 102.344  1.00  5.20              
ATOM   2188  H   LEU A 143      72.956  84.813 101.998  1.00  5.20              
ATOM   2189  CA  LEU A 143      74.062  83.045 102.400  1.00  5.20              
ATOM   2190  HA  LEU A 143      75.107  82.831 102.631  1.00  5.20              
ATOM   2191  CB  LEU A 143      73.175  82.500 103.545  1.00  5.20              
ATOM   2192  HB1 LEU A 143      72.129  82.703 103.314  1.00  5.20              
ATOM   2193  HB2 LEU A 143      73.418  83.078 104.435  1.00  5.20              
ATOM   2194  CG  LEU A 143      73.296  81.022 103.959  1.00  5.20              
ATOM   2195  HG  LEU A 143      72.960  80.949 104.994  1.00  5.20              
ATOM   2196  CD1 LEU A 143      72.409  80.096 103.138  1.00  5.20              
ATOM   2197 1HD1 LEU A 143      72.492  79.087 103.537  1.00  5.20              
ATOM   2198 2HD1 LEU A 143      71.373  80.409 103.235  1.00  5.20              
ATOM   2199 3HD1 LEU A 143      72.698  80.107 102.089  1.00  5.20              
ATOM   2200  CD2 LEU A 143      74.718  80.487 103.894  1.00  5.20              
ATOM   2201 1HD2 LEU A 143      74.755  79.494 104.346  1.00  5.20              
ATOM   2202 2HD2 LEU A 143      75.046  80.416 102.858  1.00  5.20              
ATOM   2203 3HD2 LEU A 143      75.383  81.141 104.456  1.00  5.20              
ATOM   2204  C   LEU A 143      73.738  82.470 101.028  1.00  5.20              
ATOM   2205  O   LEU A 143      72.558  82.386 100.674  1.00  5.20              
ATOM   2206  N   ASN A 144      74.765  82.158 100.220  1.00  5.21              
ATOM   2207  H   ASN A 144      75.725  82.246 100.547  1.00  5.21              
ATOM   2208  CA  ASN A 144      74.490  81.566  98.914  1.00  5.21              
ATOM   2209  HA  ASN A 144      73.477  81.812  98.603  1.00  5.21              
ATOM   2210  CB  ASN A 144      75.451  82.139  97.861  1.00  5.21              
ATOM   2211  HB1 ASN A 144      76.437  81.743  98.048  1.00  5.21              
ATOM   2212  HB2 ASN A 144      75.483  83.225  97.944  1.00  5.21              
ATOM   2213  CG  ASN A 144      75.070  81.790  96.434  1.00  5.21              
ATOM   2214  OD1 ASN A 144      73.983  81.319  96.148  1.00  5.21              
ATOM   2215  ND2 ASN A 144      75.947  82.015  95.490  1.00  5.21              
ATOM   2216 1HD2 ASN A 144      76.918  82.152  95.750  1.00  5.21              
ATOM   2217 2HD2 ASN A 144      75.712  81.694  94.571  1.00  5.21              
ATOM   2218  C   ASN A 144      74.573  80.060  99.054  1.00  5.21              
ATOM   2219  O   ASN A 144      75.558  79.587  99.588  1.00  5.21              
ATOM   2220  N   LEU A 145      73.581  79.320  98.588  1.00  5.91              
ATOM   2221  H   LEU A 145      72.726  79.787  98.306  1.00  5.91              
ATOM   2222  CA  LEU A 145      73.592  77.859  98.492  1.00  5.91              
ATOM   2223  HA  LEU A 145      74.614  77.501  98.620  1.00  5.91              
ATOM   2224  CB  LEU A 145      72.713  77.239  99.601  1.00  5.91              
ATOM   2225  HB1 LEU A 145      72.476  76.207  99.342  1.00  5.91              
ATOM   2226  HB2 LEU A 145      71.775  77.787  99.638  1.00  5.91              
ATOM   2227  CG  LEU A 145      73.337  77.219 101.009  1.00  5.91              
ATOM   2228  HG  LEU A 145      73.691  78.213 101.274  1.00  5.91              
ATOM   2229  CD1 LEU A 145      72.259  76.790 102.008  1.00  5.91              
ATOM   2230 1HD1 LEU A 145      72.680  76.747 103.012  1.00  5.91              
ATOM   2231 2HD1 LEU A 145      71.444  77.514 102.002  1.00  5.91              
ATOM   2232 3HD1 LEU A 145      71.864  75.812 101.739  1.00  5.91              
ATOM   2233  CD2 LEU A 145      74.502  76.229 101.118  1.00  5.91              
ATOM   2234 1HD2 LEU A 145      74.860  76.195 102.148  1.00  5.91              
ATOM   2235 2HD2 LEU A 145      74.183  75.231 100.815  1.00  5.91              
ATOM   2236 3HD2 LEU A 145      75.324  76.551 100.480  1.00  5.91              
ATOM   2237  C   LEU A 145      73.180  77.410  97.074  1.00  5.91              
ATOM   2238  O   LEU A 145      72.683  76.300  96.871  1.00  5.91              
ATOM   2239  N   ALA A 146      73.403  78.274  96.082  1.00  5.68              
ATOM   2240  H   ALA A 146      73.787  79.179  96.302  1.00  5.68              
ATOM   2241  CA  ALA A 146      73.080  77.988  94.698  1.00  5.68              
ATOM   2242  HA  ALA A 146      72.015  77.797  94.657  1.00  5.68              
ATOM   2243  CB  ALA A 146      73.379  79.219  93.831  1.00  5.68              
ATOM   2244  HB1 ALA A 146      73.131  79.002  92.791  1.00  5.68              
ATOM   2245  HB2 ALA A 146      72.784  80.064  94.155  1.00  5.68              
ATOM   2246  HB3 ALA A 146      74.433  79.478  93.897  1.00  5.68              
ATOM   2247  C   ALA A 146      73.815  76.787  94.113  1.00  5.68              
ATOM   2248  O   ALA A 146      75.004  76.629  94.359  1.00  5.68              
ATOM   2249  N   TYR A 147      73.165  76.013  93.247  1.00  6.08              
ATOM   2250  H   TYR A 147      72.166  76.166  93.146  1.00  6.08              
ATOM   2251  CA  TYR A 147      73.761  74.823  92.628  1.00  6.08              
ATOM   2252  HA  TYR A 147      72.971  74.281  92.132  1.00  6.08              
ATOM   2253  CB  TYR A 147      74.707  75.195  91.474  1.00  6.08              
ATOM   2254  HB1 TYR A 147      75.693  75.453  91.859  1.00  6.08              
ATOM   2255  HB2 TYR A 147      74.317  76.083  90.974  1.00  6.08              
ATOM   2256  CG  TYR A 147      74.817  74.093  90.431  1.00  6.08              
ATOM   2257  CD1 TYR A 147      73.802  73.963  89.463  1.00  6.08              
ATOM   2258  HD1 TYR A 147      72.967  74.651  89.465  1.00  6.08              
ATOM   2259  CE1 TYR A 147      73.877  72.950  88.486  1.00  6.08              
ATOM   2260  HE1 TYR A 147      73.109  72.859  87.731  1.00  6.08              
ATOM   2261  CZ  TYR A 147      74.977  72.067  88.465  1.00  6.08              
ATOM   2262  OH  TYR A 147      75.061  71.108  87.503  1.00  6.08              
ATOM   2263  HH  TYR A 147      75.900  70.641  87.509  1.00  6.08              
ATOM   2264  CE2 TYR A 147      75.986  72.186  89.445  1.00  6.08              
ATOM   2265  HE2 TYR A 147      76.829  71.513  89.440  1.00  6.08              
ATOM   2266  CD2 TYR A 147      75.898  73.190  90.430  1.00  6.08              
ATOM   2267  HD2 TYR A 147      76.666  73.260  91.185  1.00  6.08              
ATOM   2268  C   TYR A 147      74.359  73.867  93.663  1.00  6.08              
ATOM   2269  O   TYR A 147      75.578  73.740  93.835  1.00  6.08              
ATOM   2270  N   ASN A 148      73.448  73.221  94.378  1.00  6.35              
ATOM   2271  H   ASN A 148      72.471  73.393  94.164  1.00  6.35              
ATOM   2272  CA  ASN A 148      73.768  72.165  95.342  1.00  6.35              
ATOM   2273  HA  ASN A 148      74.769  71.781  95.152  1.00  6.35              
ATOM   2274  CB  ASN A 148      73.746  72.761  96.761  1.00  6.35              
ATOM   2275  HB1 ASN A 148      73.553  71.994  97.507  1.00  6.35              
ATOM   2276  HB2 ASN A 148      72.964  73.512  96.852  1.00  6.35              
ATOM   2277  CG  ASN A 148      75.089  73.373  97.090  1.00  6.35              
ATOM   2278  OD1 ASN A 148      76.050  72.666  97.346  1.00  6.35              
ATOM   2279  ND2 ASN A 148      75.187  74.677  97.096  1.00  6.35              
ATOM   2280 1HD2 ASN A 148      74.388  75.239  96.846  1.00  6.35              
ATOM   2281 2HD2 ASN A 148      76.086  75.083  97.345  1.00  6.35              
ATOM   2282  C   ASN A 148      72.812  70.996  95.079  1.00  6.35              
ATOM   2283  O   ASN A 148      72.123  70.946  94.047  1.00  6.35              
ATOM   2284  N   LYS A 149      72.783  70.008  95.971  1.00  6.42              
ATOM   2285  H   LYS A 149      73.312  70.120  96.833  1.00  6.42              
ATOM   2286  CA  LYS A 149      71.852  68.885  95.914  1.00  6.42              
ATOM   2287  HA  LYS A 149      71.078  69.167  95.206  1.00  6.42              
ATOM   2288  CB  LYS A 149      72.516  67.609  95.356  1.00  6.42              
ATOM   2289  HB1 LYS A 149      71.910  66.732  95.586  1.00  6.42              
ATOM   2290  HB2 LYS A 149      73.495  67.479  95.821  1.00  6.42              
ATOM   2291  CG  LYS A 149      72.677  67.690  93.821  1.00  6.42              
ATOM   2292  HG1 LYS A 149      73.334  66.881  93.499  1.00  6.42              
ATOM   2293  HG2 LYS A 149      73.175  68.623  93.560  1.00  6.42              
ATOM   2294  CD  LYS A 149      71.344  67.561  93.046  1.00  6.42              
ATOM   2295  HD1 LYS A 149      70.499  67.906  93.641  1.00  6.42              
ATOM   2296  HD2 LYS A 149      71.175  66.501  92.851  1.00  6.42              
ATOM   2297  CE  LYS A 149      71.352  68.308  91.700  1.00  6.42              
ATOM   2298  HE1 LYS A 149      70.661  67.797  91.023  1.00  6.42              
ATOM   2299  HE2 LYS A 149      72.355  68.240  91.266  1.00  6.42              
ATOM   2300  NZ  LYS A 149      70.940  69.732  91.833  1.00  6.42              
ATOM   2301  HZ1 LYS A 149      71.522  70.233  92.501  1.00  6.42              
ATOM   2302  HZ2 LYS A 149      70.982  70.230  90.955  1.00  6.42              
ATOM   2303  HZ3 LYS A 149      69.980  69.823  92.159  1.00  6.42              
ATOM   2304  C   LYS A 149      70.993  68.757  97.172  1.00  6.42              
ATOM   2305  O   LYS A 149      70.721  67.651  97.638  1.00  6.42              
ATOM   2306  N   LEU A 150      70.499  69.897  97.667  1.00  6.65              
ATOM   2307  H   LEU A 150      70.764  70.768  97.221  1.00  6.65              
ATOM   2308  CA  LEU A 150      69.384  69.933  98.614  1.00  6.65              
ATOM   2309  HA  LEU A 150      69.659  69.311  99.466  1.00  6.65              
ATOM   2310  CB  LEU A 150      69.125  71.361  99.125  1.00  6.65              
ATOM   2311  HB1 LEU A 150      68.165  71.386  99.643  1.00  6.65              
ATOM   2312  HB2 LEU A 150      69.046  72.031  98.273  1.00  6.65              
ATOM   2313  CG  LEU A 150      70.210  71.868 100.095  1.00  6.65              
ATOM   2314  HG  LEU A 150      71.198  71.654  99.688  1.00  6.65              
ATOM   2315  CD1 LEU A 150      70.084  73.380 100.272  1.00  6.65              
ATOM   2316 1HD1 LEU A 150      70.888  73.738 100.912  1.00  6.65              
ATOM   2317 2HD1 LEU A 150      70.170  73.871  99.302  1.00  6.65              
ATOM   2318 3HD1 LEU A 150      69.122  73.624 100.723  1.00  6.65              
ATOM   2319  CD2 LEU A 150      70.076  71.221 101.477  1.00  6.65              
ATOM   2320 1HD2 LEU A 150      70.820  71.642 102.148  1.00  6.65              
ATOM   2321 2HD2 LEU A 150      69.081  71.409 101.884  1.00  6.65              
ATOM   2322 3HD2 LEU A 150      70.242  70.147 101.412  1.00  6.65              
ATOM   2323  C   LEU A 150      68.129  69.315  97.993  1.00  6.65              
ATOM   2324  O   LEU A 150      67.762  69.640  96.865  1.00  6.65              
ATOM   2325  N   LYS A 151      67.472  68.437  98.755  1.00  6.90              
ATOM   2326  H   LYS A 151      67.872  68.245  99.662  1.00  6.90              
ATOM   2327  CA  LYS A 151      66.283  67.658  98.355  1.00  6.90              
ATOM   2328  HA  LYS A 151      65.898  68.078  97.428  1.00  6.90              
ATOM   2329  CB  LYS A 151      66.695  66.174  98.142  1.00  6.90              
ATOM   2330  HB1 LYS A 151      66.222  65.542  98.896  1.00  6.90              
ATOM   2331  HB2 LYS A 151      67.771  66.080  98.304  1.00  6.90              
ATOM   2332  CG  LYS A 151      66.404  65.610  96.736  1.00  6.90              
ATOM   2333  HG1 LYS A 151      67.306  65.113  96.377  1.00  6.90              
ATOM   2334  HG2 LYS A 151      66.198  66.424  96.053  1.00  6.90              
ATOM   2335  CD  LYS A 151      65.249  64.599  96.630  1.00  6.90              
ATOM   2336  HD1 LYS A 151      65.509  63.706  97.200  1.00  6.90              
ATOM   2337  HD2 LYS A 151      65.133  64.309  95.585  1.00  6.90              
ATOM   2338  CE  LYS A 151      63.909  65.130  97.144  1.00  6.90              
ATOM   2339  HE1 LYS A 151      63.996  65.318  98.216  1.00  6.90              
ATOM   2340  HE2 LYS A 151      63.131  64.372  97.007  1.00  6.90              
ATOM   2341  NZ  LYS A 151      63.483  66.370  96.460  1.00  6.90              
ATOM   2342  HZ1 LYS A 151      62.931  66.157  95.625  1.00  6.90              
ATOM   2343  HZ2 LYS A 151      62.845  66.877  97.060  1.00  6.90              
ATOM   2344  HZ3 LYS A 151      64.227  67.010  96.222  1.00  6.90              
ATOM   2345  C   LYS A 151      65.135  67.784  99.371  1.00  6.90              
ATOM   2346  O   LYS A 151      64.020  67.372  99.075  1.00  6.90              
ATOM   2347  N   THR A 152      65.413  68.402 100.516  1.00  7.10              
ATOM   2348  H   THR A 152      66.379  68.635 100.681  1.00  7.10              
ATOM   2349  CA  THR A 152      64.480  69.210 101.314  1.00  7.10              
ATOM   2350  HA  THR A 152      63.695  69.606 100.673  1.00  7.10              
ATOM   2351  CB  THR A 152      63.803  68.443 102.471  1.00  7.10              
ATOM   2352  HB  THR A 152      63.077  69.106 102.941  1.00  7.10              
ATOM   2353  CG2 THR A 152      63.056  67.188 102.029  1.00  7.10              
ATOM   2354 1HG2 THR A 152      62.499  66.783 102.874  1.00  7.10              
ATOM   2355 2HG2 THR A 152      62.357  67.440 101.231  1.00  7.10              
ATOM   2356 3HG2 THR A 152      63.760  66.436 101.673  1.00  7.10              
ATOM   2357  OG1 THR A 152      64.743  68.060 103.451  1.00  7.10              
ATOM   2358  HG1 THR A 152      64.519  68.518 104.274  1.00  7.10              
ATOM   2359  C   THR A 152      65.276  70.396 101.873  1.00  7.10              
ATOM   2360  O   THR A 152      66.493  70.484 101.674  1.00  7.10              
ATOM   2361  N   VAL A 153      64.625  71.269 102.640  1.00  6.93              
ATOM   2362  H   VAL A 153      63.617  71.175 102.700  1.00  6.93              
ATOM   2363  CA  VAL A 153      65.296  71.925 103.777  1.00  6.93              
ATOM   2364  HA  VAL A 153      66.327  71.574 103.817  1.00  6.93              
ATOM   2365  CB  VAL A 153      65.380  73.457 103.678  1.00  6.93              
ATOM   2366  HB  VAL A 153      65.798  73.846 104.605  1.00  6.93              
ATOM   2367  CG1 VAL A 153      66.322  73.880 102.549  1.00  6.93              
ATOM   2368 1HG1 VAL A 153      66.363  74.966 102.475  1.00  6.93              
ATOM   2369 2HG1 VAL A 153      67.324  73.500 102.743  1.00  6.93              
ATOM   2370 3HG1 VAL A 153      65.971  73.466 101.611  1.00  6.93              
ATOM   2371  CG2 VAL A 153      64.020  74.113 103.483  1.00  6.93              
ATOM   2372 1HG2 VAL A 153      64.148  75.191 103.408  1.00  6.93              
ATOM   2373 2HG2 VAL A 153      63.565  73.742 102.566  1.00  6.93              
ATOM   2374 3HG2 VAL A 153      63.382  73.891 104.339  1.00  6.93              
ATOM   2375  C   VAL A 153      64.675  71.444 105.090  1.00  6.93              
ATOM   2376  O   VAL A 153      63.639  70.778 105.081  1.00  6.93              
ATOM   2377  N   SER A 154      65.323  71.731 106.216  1.00  7.04              
ATOM   2378  H   SER A 154      66.140  72.323 106.166  1.00  7.04              
ATOM   2379  CA  SER A 154      65.133  70.956 107.447  1.00  7.04              
ATOM   2380  HA  SER A 154      64.251  70.322 107.358  1.00  7.04              
ATOM   2381  CB  SER A 154      66.351  70.046 107.663  1.00  7.04              
ATOM   2382  HB1 SER A 154      66.222  69.466 108.578  1.00  7.04              
ATOM   2383  HB2 SER A 154      67.252  70.655 107.754  1.00  7.04              
ATOM   2384  OG  SER A 154      66.487  69.162 106.570  1.00  7.04              
ATOM   2385  HG  SER A 154      67.297  68.648 106.674  1.00  7.04              
ATOM   2386  C   SER A 154      64.950  71.841 108.680  1.00  7.04              
ATOM   2387  O   SER A 154      65.282  73.027 108.697  1.00  7.04              
ATOM   2388  N   ARG A 155      64.436  71.234 109.750  1.00  7.25              
ATOM   2389  H   ARG A 155      64.190  70.260 109.667  1.00  7.25              
ATOM   2390  CA  ARG A 155      63.971  71.946 110.935  1.00  7.25              
ATOM   2391  HA  ARG A 155      63.173  72.602 110.601  1.00  7.25              
ATOM   2392  CB  ARG A 155      63.345  70.953 111.929  1.00  7.25              
ATOM   2393  HB1 ARG A 155      64.131  70.373 112.415  1.00  7.25              
ATOM   2394  HB2 ARG A 155      62.717  70.255 111.370  1.00  7.25              
ATOM   2395  CG  ARG A 155      62.445  71.642 112.975  1.00  7.25              
ATOM   2396  HG1 ARG A 155      61.437  71.240 112.856  1.00  7.25              
ATOM   2397  HG2 ARG A 155      62.379  72.714 112.788  1.00  7.25              
ATOM   2398  CD  ARG A 155      62.874  71.400 114.432  1.00  7.25              
ATOM   2399  HD1 ARG A 155      63.161  70.356 114.565  1.00  7.25              
ATOM   2400  HD2 ARG A 155      61.998  71.571 115.061  1.00  7.25              
ATOM   2401  NE  ARG A 155      63.938  72.319 114.894  1.00  7.25              
ATOM   2402  HE  ARG A 155      63.648  73.257 115.112  1.00  7.25              
ATOM   2403  CZ  ARG A 155      65.191  72.023 115.209  1.00  7.25              
ATOM   2404  NH1 ARG A 155      65.739  70.877 114.943  1.00  7.25              
ATOM   2405 1HH1 ARG A 155      65.300  70.254 114.300  1.00  7.25              
ATOM   2406 2HH1 ARG A 155      66.724  70.776 115.184  1.00  7.25              
ATOM   2407  NH2 ARG A 155      65.944  72.876 115.839  1.00  7.25              
ATOM   2408 1HH2 ARG A 155      65.667  73.817 116.027  1.00  7.25              
ATOM   2409 2HH2 ARG A 155      66.915  72.597 116.000  1.00  7.25              
ATOM   2410  C   ARG A 155      64.997  72.849 111.593  1.00  7.25              
ATOM   2411  O   ARG A 155      65.916  72.370 112.249  1.00  7.25              
ATOM   2412  N   GLY A 156      64.800  74.157 111.446  1.00  7.03              
ATOM   2413  H   GLY A 156      64.035  74.449 110.855  1.00  7.03              
ATOM   2414  CA  GLY A 156      65.681  75.181 112.005  1.00  7.03              
ATOM   2415  HA1 GLY A 156      65.663  75.117 113.092  1.00  7.03              
ATOM   2416  HA2 GLY A 156      65.305  76.163 111.713  1.00  7.03              
ATOM   2417  C   GLY A 156      67.133  75.084 111.554  1.00  7.03              
ATOM   2418  O   GLY A 156      68.033  75.513 112.275  1.00  7.03              
ATOM   2419  N   LEU A 157      67.363  74.555 110.348  1.00  7.01              
ATOM   2420  H   LEU A 157      66.578  74.203 109.811  1.00  7.01              
ATOM   2421  CA  LEU A 157      68.697  74.465 109.752  1.00  7.01              
ATOM   2422  HA  LEU A 157      69.315  73.893 110.447  1.00  7.01              
ATOM   2423  CB  LEU A 157      68.630  73.655 108.434  1.00  7.01              
ATOM   2424  HB1 LEU A 157      67.892  72.861 108.535  1.00  7.01              
ATOM   2425  HB2 LEU A 157      69.596  73.163 108.321  1.00  7.01              
ATOM   2426  CG  LEU A 157      68.371  74.442 107.127  1.00  7.01              
ATOM   2427  HG  LEU A 157      69.180  75.152 106.980  1.00  7.01              
ATOM   2428  CD1 LEU A 157      68.393  73.501 105.929  1.00  7.01              
ATOM   2429 1HD1 LEU A 157      67.700  72.679 106.070  1.00  7.01              
ATOM   2430 2HD1 LEU A 157      68.164  74.054 105.019  1.00  7.01              
ATOM   2431 3HD1 LEU A 157      69.391  73.100 105.826  1.00  7.01              
ATOM   2432  CD2 LEU A 157      67.039  75.197 107.062  1.00  7.01              
ATOM   2433 1HD2 LEU A 157      67.019  75.823 106.171  1.00  7.01              
ATOM   2434 2HD2 LEU A 157      66.206  74.504 107.009  1.00  7.01              
ATOM   2435 3HD2 LEU A 157      66.914  75.844 107.928  1.00  7.01              
ATOM   2436  C   LEU A 157      69.411  75.820 109.572  1.00  7.01              
ATOM   2437  O   LEU A 157      70.572  75.856 109.178  1.00  7.01              
ATOM   2438  N   LEU A 158      68.709  76.921 109.862  1.00  7.19              
ATOM   2439  H   LEU A 158      67.760  76.787 110.168  1.00  7.19              
ATOM   2440  CA  LEU A 158      69.197  78.291 109.814  1.00  7.19              
ATOM   2441  HA  LEU A 158      70.282  78.242 109.719  1.00  7.19              
ATOM   2442  CB  LEU A 158      68.644  78.984 108.554  1.00  7.19              
ATOM   2443  HB1 LEU A 158      68.974  80.017 108.552  1.00  7.19              
ATOM   2444  HB2 LEU A 158      67.554  78.972 108.602  1.00  7.19              
ATOM   2445  CG  LEU A 158      69.112  78.336 107.235  1.00  7.19              
ATOM   2446  HG  LEU A 158      68.861  77.284 107.240  1.00  7.19              
ATOM   2447  CD1 LEU A 158      68.389  78.963 106.052  1.00  7.19              
ATOM   2448 1HD1 LEU A 158      68.722  78.482 105.132  1.00  7.19              
ATOM   2449 2HD1 LEU A 158      67.315  78.805 106.151  1.00  7.19              
ATOM   2450 3HD1 LEU A 158      68.600  80.032 106.004  1.00  7.19              
ATOM   2451  CD2 LEU A 158      70.609  78.481 106.960  1.00  7.19              
ATOM   2452 1HD2 LEU A 158      70.873  77.949 106.047  1.00  7.19              
ATOM   2453 2HD2 LEU A 158      70.869  79.529 106.849  1.00  7.19              
ATOM   2454 3HD2 LEU A 158      71.190  78.047 107.772  1.00  7.19              
ATOM   2455  C   LEU A 158      68.972  79.046 111.148  1.00  7.19              
ATOM   2456  O   LEU A 158      68.681  80.240 111.192  1.00  7.19              
ATOM   2457  N   ASP A 159      69.126  78.330 112.262  1.00  7.02              
ATOM   2458  H   ASP A 159      69.319  77.341 112.165  1.00  7.02              
ATOM   2459  CA  ASP A 159      69.025  78.863 113.621  1.00  7.02              
ATOM   2460  HA  ASP A 159      68.283  79.660 113.614  1.00  7.02              
ATOM   2461  CB  ASP A 159      68.455  77.760 114.509  1.00  7.02              
ATOM   2462  HB1 ASP A 159      69.097  76.882 114.451  1.00  7.02              
ATOM   2463  HB2 ASP A 159      67.465  77.483 114.144  1.00  7.02              
ATOM   2464  CG  ASP A 159      68.325  78.229 115.948  1.00  7.02              
ATOM   2465  OD1 ASP A 159      68.906  77.528 116.811  1.00  7.02              
ATOM   2466  OD2 ASP A 159      67.665  79.276 116.142  1.00  7.02              
ATOM   2467  C   ASP A 159      70.338  79.448 114.143  1.00  7.02              
ATOM   2468  O   ASP A 159      71.325  78.743 114.339  1.00  7.02              
ATOM   2469  N   GLY A 160      70.329  80.769 114.338  1.00  6.91              
ATOM   2470  H   GLY A 160      69.436  81.229 114.228  1.00  6.91              
ATOM   2471  CA  GLY A 160      71.483  81.618 114.656  1.00  6.91              
ATOM   2472  HA1 GLY A 160      72.376  80.999 114.745  1.00  6.91              
ATOM   2473  HA2 GLY A 160      71.306  82.119 115.608  1.00  6.91              
ATOM   2474  C   GLY A 160      71.757  82.674 113.590  1.00  6.91              
ATOM   2475  O   GLY A 160      72.452  83.648 113.882  1.00  6.91              
ATOM   2476  N   LEU A 161      71.160  82.546 112.396  1.00  6.48              
ATOM   2477  H   LEU A 161      70.617  81.710 112.214  1.00  6.48              
ATOM   2478  CA  LEU A 161      71.259  83.546 111.329  1.00  6.48              
ATOM   2479  HA  LEU A 161      72.261  83.973 111.409  1.00  6.48              
ATOM   2480  CB  LEU A 161      71.200  82.957 109.912  1.00  6.48              
ATOM   2481  HB1 LEU A 161      71.394  83.799 109.258  1.00  6.48              
ATOM   2482  HB2 LEU A 161      70.193  82.603 109.700  1.00  6.48              
ATOM   2483  CG  LEU A 161      72.245  81.894 109.535  1.00  6.48              
ATOM   2484  HG  LEU A 161      73.217  82.139 109.965  1.00  6.48              
ATOM   2485  CD1 LEU A 161      71.789  80.520 109.993  1.00  6.48              
ATOM   2486 1HD1 LEU A 161      72.133  79.749 109.313  1.00  6.48              
ATOM   2487 2HD1 LEU A 161      72.132  80.312 111.007  1.00  6.48              
ATOM   2488 3HD1 LEU A 161      70.715  80.500 109.951  1.00  6.48              
ATOM   2489  CD2 LEU A 161      72.381  81.843 108.012  1.00  6.48              
ATOM   2490 1HD2 LEU A 161      73.160  81.134 107.729  1.00  6.48              
ATOM   2491 2HD2 LEU A 161      71.434  81.542 107.570  1.00  6.48              
ATOM   2492 3HD2 LEU A 161      72.643  82.828 107.638  1.00  6.48              
ATOM   2493  C   LEU A 161      70.317  84.746 111.495  1.00  6.48              
ATOM   2494  O   LEU A 161      69.694  85.222 110.549  1.00  6.48              
ATOM   2495  N   VAL A 162      70.270  85.297 112.704  1.00  6.39              
ATOM   2496  H   VAL A 162      70.873  84.873 113.400  1.00  6.39              
ATOM   2497  CA  VAL A 162      69.430  86.431 113.134  1.00  6.39              
ATOM   2498  HA  VAL A 162      68.395  86.151 112.930  1.00  6.39              
ATOM   2499  CB  VAL A 162      69.583  86.561 114.666  1.00  6.39              
ATOM   2500  HB  VAL A 162      69.478  85.557 115.082  1.00  6.39              
ATOM   2501  CG1 VAL A 162      70.977  87.068 115.068  1.00  6.39              
ATOM   2502 1HG1 VAL A 162      71.067  87.064 116.154  1.00  6.39              
ATOM   2503 2HG1 VAL A 162      71.748  86.417 114.658  1.00  6.39              
ATOM   2504 3HG1 VAL A 162      71.135  88.084 114.705  1.00  6.39              
ATOM   2505  CG2 VAL A 162      68.514  87.414 115.357  1.00  6.39              
ATOM   2506 1HG2 VAL A 162      68.573  87.262 116.434  1.00  6.39              
ATOM   2507 2HG2 VAL A 162      68.662  88.471 115.142  1.00  6.39              
ATOM   2508 3HG2 VAL A 162      67.528  87.109 115.008  1.00  6.39              
ATOM   2509  C   VAL A 162      69.657  87.770 112.403  1.00  6.39              
ATOM   2510  O   VAL A 162      69.039  88.784 112.717  1.00  6.39              
ATOM   2511  N   ASN A 163      70.550  87.792 111.416  1.00  5.99              
ATOM   2512  H   ASN A 163      70.945  86.903 111.155  1.00  5.99              
ATOM   2513  CA  ASN A 163      70.930  88.966 110.624  1.00  5.99              
ATOM   2514  HA  ASN A 163      70.194  89.752 110.793  1.00  5.99              
ATOM   2515  CB  ASN A 163      72.311  89.453 111.129  1.00  5.99              
ATOM   2516  HB1 ASN A 163      73.072  88.741 110.810  1.00  5.99              
ATOM   2517  HB2 ASN A 163      72.295  89.476 112.218  1.00  5.99              
ATOM   2518  CG  ASN A 163      72.721  90.846 110.661  1.00  5.99              
ATOM   2519  OD1 ASN A 163      73.808  91.085 110.149  1.00  5.99              
ATOM   2520  ND2 ASN A 163      71.896  91.842 110.889  1.00  5.99              
ATOM   2521 1HD2 ASN A 163      70.998  91.660 111.295  1.00  5.99              
ATOM   2522 2HD2 ASN A 163      72.147  92.739 110.523  1.00  5.99              
ATOM   2523  C   ASN A 163      70.916  88.702 109.110  1.00  5.99              
ATOM   2524  O   ASN A 163      71.320  89.566 108.329  1.00  5.99              
ATOM   2525  N   LEU A 164      70.441  87.523 108.693  1.00  5.82              
ATOM   2526  H   LEU A 164      70.084  86.866 109.375  1.00  5.82              
ATOM   2527  CA  LEU A 164      70.383  87.130 107.295  1.00  5.82              
ATOM   2528  HA  LEU A 164      71.365  87.281 106.858  1.00  5.82              
ATOM   2529  CB  LEU A 164      70.006  85.644 107.204  1.00  5.82              
ATOM   2530  HB1 LEU A 164      69.014  85.508 107.633  1.00  5.82              
ATOM   2531  HB2 LEU A 164      70.719  85.088 107.798  1.00  5.82              
ATOM   2532  CG  LEU A 164      70.025  85.069 105.778  1.00  5.82              
ATOM   2533  HG  LEU A 164      69.347  85.633 105.137  1.00  5.82              
ATOM   2534  CD1 LEU A 164      71.428  85.156 105.183  1.00  5.82              
ATOM   2535 1HD1 LEU A 164      71.442  84.654 104.221  1.00  5.82              
ATOM   2536 2HD1 LEU A 164      71.703  86.192 105.014  1.00  5.82              
ATOM   2537 3HD1 LEU A 164      72.148  84.690 105.855  1.00  5.82              
ATOM   2538  CD2 LEU A 164      69.578  83.608 105.779  1.00  5.82              
ATOM   2539 1HD2 LEU A 164      69.795  83.152 104.817  1.00  5.82              
ATOM   2540 2HD2 LEU A 164      70.096  83.055 106.559  1.00  5.82              
ATOM   2541 3HD2 LEU A 164      68.505  83.559 105.957  1.00  5.82              
ATOM   2542  C   LEU A 164      69.366  87.984 106.545  1.00  5.82              
ATOM   2543  O   LEU A 164      68.181  87.962 106.876  1.00  5.82              
ATOM   2544  N   GLN A 165      69.820  88.683 105.500  1.00  5.56              
ATOM   2545  H   GLN A 165      70.812  88.706 105.314  1.00  5.56              
ATOM   2546  CA  GLN A 165      68.925  89.476 104.656  1.00  5.56              
ATOM   2547  HA  GLN A 165      67.927  89.419 105.086  1.00  5.56              
ATOM   2548  CB  GLN A 165      69.253  90.976 104.694  1.00  5.56              
ATOM   2549  HB1 GLN A 165      68.471  91.498 104.140  1.00  5.56              
ATOM   2550  HB2 GLN A 165      70.202  91.175 104.199  1.00  5.56              
ATOM   2551  CG  GLN A 165      69.275  91.506 106.142  1.00  5.56              
ATOM   2552  HG1 GLN A 165      70.291  91.517 106.528  1.00  5.56              
ATOM   2553  HG2 GLN A 165      68.703  90.840 106.787  1.00  5.56              
ATOM   2554  CD  GLN A 165      68.687  92.903 106.272  1.00  5.56              
ATOM   2555  OE1 GLN A 165      69.312  93.907 105.972  1.00  5.56              
ATOM   2556  NE2 GLN A 165      67.465  93.019 106.736  1.00  5.56              
ATOM   2557 1HE2 GLN A 165      66.899  92.187 106.849  1.00  5.56              
ATOM   2558 2HE2 GLN A 165      67.091  93.947 106.782  1.00  5.56              
ATOM   2559  C   GLN A 165      68.724  88.915 103.246  1.00  5.56              
ATOM   2560  O   GLN A 165      67.662  89.138 102.650  1.00  5.56              
ATOM   2561  N   VAL A 166      69.669  88.098 102.760  1.00  5.06              
ATOM   2562  H   VAL A 166      70.527  87.983 103.287  1.00  5.06              
ATOM   2563  CA  VAL A 166      69.496  87.356 101.499  1.00  5.06              
ATOM   2564  HA  VAL A 166      68.433  87.336 101.271  1.00  5.06              
ATOM   2565  CB  VAL A 166      70.186  88.086 100.318  1.00  5.06              
ATOM   2566  HB  VAL A 166      69.693  89.050 100.203  1.00  5.06              
ATOM   2567  CG1 VAL A 166      71.671  88.415 100.508  1.00  5.06              
ATOM   2568 1HG1 VAL A 166      72.008  88.981  99.645  1.00  5.06              
ATOM   2569 2HG1 VAL A 166      71.802  89.010 101.412  1.00  5.06              
ATOM   2570 3HG1 VAL A 166      72.245  87.496 100.583  1.00  5.06              
ATOM   2571  CG2 VAL A 166      70.051  87.324  98.987  1.00  5.06              
ATOM   2572 1HG2 VAL A 166      70.340  87.968  98.157  1.00  5.06              
ATOM   2573 2HG2 VAL A 166      70.682  86.435  98.990  1.00  5.06              
ATOM   2574 3HG2 VAL A 166      69.017  87.012  98.833  1.00  5.06              
ATOM   2575  C   VAL A 166      69.932  85.899 101.569  1.00  5.06              
ATOM   2576  O   VAL A 166      71.097  85.593 101.851  1.00  5.06              
ATOM   2577  N   LEU A 167      68.984  85.018 101.245  1.00  5.26              
ATOM   2578  H   LEU A 167      68.056  85.365 101.014  1.00  5.26              
ATOM   2579  CA  LEU A 167      69.207  83.576 101.158  1.00  5.26              
ATOM   2580  HA  LEU A 167      70.230  83.340 101.455  1.00  5.26              
ATOM   2581  CB  LEU A 167      68.232  82.889 102.136  1.00  5.26              
ATOM   2582  HB1 LEU A 167      67.244  82.879 101.677  1.00  5.26              
ATOM   2583  HB2 LEU A 167      68.151  83.495 103.038  1.00  5.26              
ATOM   2584  CG  LEU A 167      68.599  81.463 102.594  1.00  5.26              
ATOM   2585  HG  LEU A 167      69.362  81.525 103.366  1.00  5.26              
ATOM   2586  CD1 LEU A 167      67.363  80.801 103.194  1.00  5.26              
ATOM   2587 1HD1 LEU A 167      67.613  79.808 103.560  1.00  5.26              
ATOM   2588 2HD1 LEU A 167      66.989  81.398 104.025  1.00  5.26              
ATOM   2589 3HD1 LEU A 167      66.597  80.696 102.429  1.00  5.26              
ATOM   2590  CD2 LEU A 167      69.128  80.558 101.490  1.00  5.26              
ATOM   2591 1HD2 LEU A 167      69.182  79.528 101.840  1.00  5.26              
ATOM   2592 2HD2 LEU A 167      68.475  80.627 100.624  1.00  5.26              
ATOM   2593 3HD2 LEU A 167      70.139  80.857 101.217  1.00  5.26              
ATOM   2594  C   LEU A 167      68.987  83.142  99.719  1.00  5.26              
ATOM   2595  O   LEU A 167      67.907  83.384  99.162  1.00  5.26              
ATOM   2596  N   ARG A 168      69.990  82.475  99.124  1.00  5.25              
ATOM   2597  H   ARG A 168      70.851  82.268  99.635  1.00  5.25              
ATOM   2598  CA  ARG A 168      69.770  81.876  97.811  1.00  5.25              
ATOM   2599  HA  ARG A 168      68.802  82.159  97.411  1.00  5.25              
ATOM   2600  CB  ARG A 168      70.847  82.407  96.865  1.00  5.25              
ATOM   2601  HB1 ARG A 168      71.834  82.246  97.291  1.00  5.25              
ATOM   2602  HB2 ARG A 168      70.694  83.481  96.755  1.00  5.25              
ATOM   2603  CG  ARG A 168      70.769  81.714  95.505  1.00  5.25              
ATOM   2604  HG1 ARG A 168      69.732  81.499  95.280  1.00  5.25              
ATOM   2605  HG2 ARG A 168      71.300  80.766  95.566  1.00  5.25              
ATOM   2606  CD  ARG A 168      71.349  82.581  94.386  1.00  5.25              
ATOM   2607  HD1 ARG A 168      71.443  81.969  93.490  1.00  5.25              
ATOM   2608  HD2 ARG A 168      72.347  82.916  94.673  1.00  5.25              
ATOM   2609  NE  ARG A 168      70.480  83.748  94.129  1.00  5.25              
ATOM   2610  HE  ARG A 168      69.920  84.074  94.896  1.00  5.25              
ATOM   2611  CZ  ARG A 168      70.344  84.410  92.998  1.00  5.25              
ATOM   2612  NH1 ARG A 168      70.837  83.991  91.874  1.00  5.25              
ATOM   2613 1HH1 ARG A 168      70.804  82.973  91.807  1.00  5.25              
ATOM   2614 2HH1 ARG A 168      70.665  84.494  91.028  1.00  5.25              
ATOM   2615  NH2 ARG A 168      69.672  85.525  92.975  1.00  5.25              
ATOM   2616 1HH2 ARG A 168      69.039  85.737  93.742  1.00  5.25              
ATOM   2617 2HH2 ARG A 168      69.643  86.073  92.139  1.00  5.25              
ATOM   2618  C   ARG A 168      69.743  80.364  97.955  1.00  5.25              
ATOM   2619  O   ARG A 168      70.662  79.823  98.520  1.00  5.25              
ATOM   2620  N   LEU A 169      68.711  79.703  97.466  1.00  5.96              
ATOM   2621  H   LEU A 169      67.927  80.255  97.137  1.00  5.96              
ATOM   2622  CA  LEU A 169      68.532  78.253  97.358  1.00  5.96              
ATOM   2623  HA  LEU A 169      69.443  77.761  97.700  1.00  5.96              
ATOM   2624  CB  LEU A 169      67.335  77.741  98.213  1.00  5.96              
ATOM   2625  HB1 LEU A 169      67.150  76.696  97.958  1.00  5.96              
ATOM   2626  HB2 LEU A 169      66.445  78.295  97.924  1.00  5.96              
ATOM   2627  CG  LEU A 169      67.452  77.783  99.744  1.00  5.96              
ATOM   2628  HG  LEU A 169      67.582  78.811 100.053  1.00  5.96              
ATOM   2629  CD1 LEU A 169      66.168  77.258 100.396  1.00  5.96              
ATOM   2630 1HD1 LEU A 169      66.259  77.311 101.481  1.00  5.96              
ATOM   2631 2HD1 LEU A 169      65.321  77.870 100.086  1.00  5.96              
ATOM   2632 3HD1 LEU A 169      65.989  76.222 100.104  1.00  5.96              
ATOM   2633  CD2 LEU A 169      68.616  76.937 100.262  1.00  5.96              
ATOM   2634 1HD2 LEU A 169      68.640  76.971 101.351  1.00  5.96              
ATOM   2635 2HD2 LEU A 169      68.504  75.903  99.935  1.00  5.96              
ATOM   2636 3HD2 LEU A 169      69.554  77.342  99.890  1.00  5.96              
ATOM   2637  C   LEU A 169      68.337  77.804  95.894  1.00  5.96              
ATOM   2638  O   LEU A 169      67.953  76.659  95.638  1.00  5.96              
ATOM   2639  N   ASP A 170      68.595  78.688  94.927  1.00  5.76              
ATOM   2640  H   ASP A 170      68.804  79.638  95.184  1.00  5.76              
ATOM   2641  CA  ASP A 170      68.552  78.399  93.489  1.00  5.76              
ATOM   2642  HA  ASP A 170      67.533  78.460  93.145  1.00  5.76              
ATOM   2643  CB  ASP A 170      69.433  79.388  92.701  1.00  5.76              
ATOM   2644  HB1 ASP A 170      69.482  79.061  91.659  1.00  5.76              
ATOM   2645  HB2 ASP A 170      70.448  79.361  93.102  1.00  5.76              
ATOM   2646  CG  ASP A 170      68.984  80.826  92.690  1.00  5.76              
ATOM   2647  OD1 ASP A 170      68.129  81.186  93.522  1.00  5.76              
ATOM   2648  OD2 ASP A 170      69.564  81.599  91.899  1.00  5.76              
ATOM   2649  C   ASP A 170      69.219  77.064  93.124  1.00  5.76              
ATOM   2650  O   ASP A 170      70.288  76.727  93.646  1.00  5.76              
ATOM   2651  N   GLY A 171      68.694  76.392  92.102  1.00  6.09              
ATOM   2652  H   GLY A 171      67.793  76.675  91.727  1.00  6.09              
ATOM   2653  CA  GLY A 171      69.413  75.319  91.430  1.00  6.09              
ATOM   2654  HA1 GLY A 171      70.354  75.707  91.041  1.00  6.09              
ATOM   2655  HA2 GLY A 171      68.832  74.938  90.592  1.00  6.09              
ATOM   2656  C   GLY A 171      69.722  74.178  92.387  1.00  6.09              
ATOM   2657  O   GLY A 171      70.880  73.858  92.692  1.00  6.09              
ATOM   2658  N   ASN A 172      68.665  73.581  92.924  1.00  6.37              
ATOM   2659  H   ASN A 172      67.739  73.889  92.636  1.00  6.37              
ATOM   2660  CA  ASN A 172      68.813  72.526  93.922  1.00  6.37              
ATOM   2661  HA  ASN A 172      69.845  72.175  93.927  1.00  6.37              
ATOM   2662  CB  ASN A 172      68.544  73.093  95.337  1.00  6.37              
ATOM   2663  HB1 ASN A 172      68.076  72.358  95.986  1.00  6.37              
ATOM   2664  HB2 ASN A 172      67.904  73.972  95.290  1.00  6.37              
ATOM   2665  CG  ASN A 172      69.849  73.466  95.998  1.00  6.37              
ATOM   2666  OD1 ASN A 172      70.633  72.595  96.345  1.00  6.37              
ATOM   2667  ND2 ASN A 172      70.135  74.733  96.170  1.00  6.37              
ATOM   2668 1HD2 ASN A 172      69.494  75.442  95.828  1.00  6.37              
ATOM   2669 2HD2 ASN A 172      71.047  74.996  96.519  1.00  6.37              
ATOM   2670  C   ASN A 172      68.046  71.288  93.473  1.00  6.37              
ATOM   2671  O   ASN A 172      68.383  70.708  92.436  1.00  6.37              
ATOM   2672  N   LEU A 173      67.078  70.845  94.262  1.00  6.29              
ATOM   2673  H   LEU A 173      66.970  71.320  95.148  1.00  6.29              
ATOM   2674  CA  LEU A 173      66.120  69.793  93.953  1.00  6.29              
ATOM   2675  HA  LEU A 173      65.665  70.047  92.994  1.00  6.29              
ATOM   2676  CB  LEU A 173      66.838  68.426  93.813  1.00  6.29              
ATOM   2677  HB1 LEU A 173      66.830  67.916  94.768  1.00  6.29              
ATOM   2678  HB2 LEU A 173      67.889  68.576  93.577  1.00  6.29              
ATOM   2679  CG  LEU A 173      66.261  67.524  92.702  1.00  6.29              
ATOM   2680  HG  LEU A 173      66.398  68.030  91.746  1.00  6.29              
ATOM   2681  CD1 LEU A 173      67.023  66.199  92.655  1.00  6.29              
ATOM   2682 1HD1 LEU A 173      66.632  65.579  91.847  1.00  6.29              
ATOM   2683 2HD1 LEU A 173      68.079  66.385  92.470  1.00  6.29              
ATOM   2684 3HD1 LEU A 173      66.907  65.666  93.598  1.00  6.29              
ATOM   2685  CD2 LEU A 173      64.779  67.196  92.856  1.00  6.29              
ATOM   2686 1HD2 LEU A 173      64.442  66.571  92.028  1.00  6.29              
ATOM   2687 2HD2 LEU A 173      64.599  66.667  93.790  1.00  6.29              
ATOM   2688 3HD2 LEU A 173      64.194  68.110  92.846  1.00  6.29              
ATOM   2689  C   LEU A 173      64.992  69.814  95.020  1.00  6.29              
ATOM   2690  O   LEU A 173      64.556  68.767  95.494  1.00  6.29              
ATOM   2691  N   ILE A 174      64.607  71.018  95.484  1.00  6.64              
ATOM   2692  H   ILE A 174      65.010  71.833  95.031  1.00  6.64              
ATOM   2693  CA  ILE A 174      64.048  71.251  96.831  1.00  6.64              
ATOM   2694  HA  ILE A 174      64.837  70.951  97.520  1.00  6.64              
ATOM   2695  CB  ILE A 174      63.788  72.758  97.101  1.00  6.64              
ATOM   2696  HB  ILE A 174      63.450  73.206  96.167  1.00  6.64              
ATOM   2697  CG2 ILE A 174      62.693  73.050  98.151  1.00  6.64              
ATOM   2698 1HG2 ILE A 174      62.659  74.119  98.365  1.00  6.64              
ATOM   2699 2HG2 ILE A 174      61.715  72.754  97.771  1.00  6.64              
ATOM   2700 3HG2 ILE A 174      62.886  72.509  99.079  1.00  6.64              
ATOM   2701  CG1 ILE A 174      65.105  73.466  97.510  1.00  6.64              
ATOM   2702 1HG1 ILE A 174      64.984  74.540  97.363  1.00  6.64              
ATOM   2703 2HG1 ILE A 174      65.910  73.131  96.860  1.00  6.64              
ATOM   2704  CD1 ILE A 174      65.572  73.233  98.952  1.00  6.64              
ATOM   2705  HD1 ILE A 174      66.550  73.693  99.091  1.00  6.64              
ATOM   2706  HD2 ILE A 174      64.869  73.694  99.646  1.00  6.64              
ATOM   2707  HD3 ILE A 174      65.650  72.167  99.167  1.00  6.64              
ATOM   2708  C   ILE A 174      62.864  70.361  97.255  1.00  6.64              
ATOM   2709  O   ILE A 174      62.911  69.888  98.385  1.00  6.64              
ATOM   2710  N   GLU A 175      61.834  70.116  96.431  1.00  6.86              
ATOM   2711  H   GLU A 175      61.889  70.410  95.470  1.00  6.86              
ATOM   2712  CA  GLU A 175      60.496  69.695  96.898  1.00  6.86              
ATOM   2713  HA  GLU A 175      59.789  69.903  96.112  1.00  6.86              
ATOM   2714  CB  GLU A 175      60.387  68.172  97.151  1.00  6.86              
ATOM   2715  HB1 GLU A 175      59.731  68.012  98.009  1.00  6.86              
ATOM   2716  HB2 GLU A 175      61.360  67.772  97.434  1.00  6.86              
ATOM   2717  CG  GLU A 175      59.777  67.359  95.986  1.00  6.86              
ATOM   2718  HG1 GLU A 175      59.416  68.013  95.194  1.00  6.86              
ATOM   2719  HG2 GLU A 175      58.907  66.817  96.364  1.00  6.86              
ATOM   2720  CD  GLU A 175      60.780  66.354  95.417  1.00  6.86              
ATOM   2721  OE1 GLU A 175      60.970  65.288  96.040  1.00  6.86              
ATOM   2722  OE2 GLU A 175      61.535  66.700  94.478  1.00  6.86              
ATOM   2723  C   GLU A 175      59.870  70.509  98.036  1.00  6.86              
ATOM   2724  O   GLU A 175      58.926  71.266  97.788  1.00  6.86              
ATOM   2725  N   SER A 176      60.349  70.349  99.269  1.00  6.98              
ATOM   2726  H   SER A 176      61.202  69.810  99.385  1.00  6.98              
ATOM   2727  CA  SER A 176      59.641  70.814 100.458  1.00  6.98              
ATOM   2728  HA  SER A 176      58.975  71.623 100.160  1.00  6.98              
ATOM   2729  CB  SER A 176      58.765  69.683 101.016  1.00  6.98              
ATOM   2730  HB1 SER A 176      58.530  69.876 102.064  1.00  6.98              
ATOM   2731  HB2 SER A 176      59.288  68.728 100.944  1.00  6.98              
ATOM   2732  OG  SER A 176      57.549  69.642 100.283  1.00  6.98              
ATOM   2733  HG  SER A 176      57.097  70.470 100.508  1.00  6.98              
ATOM   2734  C   SER A 176      60.550  71.418 101.529  1.00  6.98              
ATOM   2735  O   SER A 176      61.760  71.181 101.624  1.00  6.98              
ATOM   2736  N   ILE A 177      59.887  72.258 102.319  1.00  6.82              
ATOM   2737  H   ILE A 177      58.877  72.290 102.212  1.00  6.82              
ATOM   2738  CA  ILE A 177      60.431  73.294 103.184  1.00  6.82              
ATOM   2739  HA  ILE A 177      61.480  73.101 103.393  1.00  6.82              
ATOM   2740  CB  ILE A 177      60.257  74.688 102.513  1.00  6.82              
ATOM   2741  HB  ILE A 177      59.190  74.847 102.342  1.00  6.82              
ATOM   2742  CG2 ILE A 177      60.744  75.805 103.457  1.00  6.82              
ATOM   2743 1HG2 ILE A 177      60.518  76.785 103.038  1.00  6.82              
ATOM   2744 2HG2 ILE A 177      60.234  75.745 104.419  1.00  6.82              
ATOM   2745 3HG2 ILE A 177      61.812  75.720 103.622  1.00  6.82              
ATOM   2746  CG1 ILE A 177      60.956  74.784 101.132  1.00  6.82              
ATOM   2747 1HG1 ILE A 177      60.599  73.978 100.492  1.00  6.82              
ATOM   2748 2HG1 ILE A 177      62.031  74.662 101.252  1.00  6.82              
ATOM   2749  CD1 ILE A 177      60.697  76.092 100.373  1.00  6.82              
ATOM   2750  HD1 ILE A 177      61.111  76.011  99.368  1.00  6.82              
ATOM   2751  HD2 ILE A 177      59.624  76.274 100.299  1.00  6.82              
ATOM   2752  HD3 ILE A 177      61.179  76.930 100.877  1.00  6.82              
ATOM   2753  C   ILE A 177      59.613  73.209 104.478  1.00  6.82              
ATOM   2754  O   ILE A 177      58.456  73.626 104.517  1.00  6.82              
ATOM   2755  N   ASP A 178      60.198  72.589 105.500  1.00  7.03              
ATOM   2756  H   ASP A 178      61.112  72.188 105.355  1.00  7.03              
ATOM   2757  CA  ASP A 178      59.591  72.415 106.822  1.00  7.03              
ATOM   2758  HA  ASP A 178      58.794  71.675 106.740  1.00  7.03              
ATOM   2759  CB  ASP A 178      60.687  71.825 107.736  1.00  7.03              
ATOM   2760  HB1 ASP A 178      61.660  72.222 107.441  1.00  7.03              
ATOM   2761  HB2 ASP A 178      60.729  70.746 107.578  1.00  7.03              
ATOM   2762  CG  ASP A 178      60.491  72.108 109.226  1.00  7.03              
ATOM   2763  OD1 ASP A 178      59.684  71.407 109.860  1.00  7.03              
ATOM   2764  OD2 ASP A 178      61.155  73.037 109.736  1.00  7.03              
ATOM   2765  C   ASP A 178      58.961  73.701 107.376  1.00  7.03              
ATOM   2766  O   ASP A 178      59.545  74.781 107.290  1.00  7.03              
ATOM   2767  N   GLU A 179      57.777  73.576 107.984  1.00  7.06              
ATOM   2768  H   GLU A 179      57.400  72.647 108.105  1.00  7.06              
ATOM   2769  CA  GLU A 179      56.955  74.713 108.431  1.00  7.06              
ATOM   2770  HA  GLU A 179      56.945  75.425 107.617  1.00  7.06              
ATOM   2771  CB  GLU A 179      55.489  74.282 108.655  1.00  7.06              
ATOM   2772  HB1 GLU A 179      54.897  75.180 108.838  1.00  7.06              
ATOM   2773  HB2 GLU A 179      55.421  73.636 109.531  1.00  7.06              
ATOM   2774  CG  GLU A 179      54.899  73.549 107.433  1.00  7.06              
ATOM   2775  HG1 GLU A 179      55.189  72.496 107.474  1.00  7.06              
ATOM   2776  HG2 GLU A 179      55.334  73.974 106.525  1.00  7.06              
ATOM   2777  CD  GLU A 179      53.369  73.663 107.335  1.00  7.06              
ATOM   2778  OE1 GLU A 179      52.879  74.184 106.309  1.00  7.06              
ATOM   2779  OE2 GLU A 179      52.637  73.249 108.265  1.00  7.06              
ATOM   2780  C   GLU A 179      57.549  75.473 109.639  1.00  7.06              
ATOM   2781  O   GLU A 179      56.928  76.402 110.152  1.00  7.06              
ATOM   2782  N   PHE A 180      58.772  75.132 110.061  1.00  7.03              
ATOM   2783  H   PHE A 180      59.215  74.337 109.617  1.00  7.03              
ATOM   2784  CA  PHE A 180      59.560  75.834 111.073  1.00  7.03              
ATOM   2785  HA  PHE A 180      59.008  76.711 111.413  1.00  7.03              
ATOM   2786  CB  PHE A 180      59.741  74.888 112.277  1.00  7.03              
ATOM   2787  HB1 PHE A 180      60.308  74.014 111.956  1.00  7.03              
ATOM   2788  HB2 PHE A 180      58.755  74.526 112.575  1.00  7.03              
ATOM   2789  CG  PHE A 180      60.424  75.473 113.505  1.00  7.03              
ATOM   2790  CD1 PHE A 180      59.652  75.942 114.586  1.00  7.03              
ATOM   2791  HD1 PHE A 180      58.573  75.897 114.534  1.00  7.03              
ATOM   2792  CE1 PHE A 180      60.279  76.458 115.735  1.00  7.03              
ATOM   2793  HE1 PHE A 180      59.679  76.802 116.567  1.00  7.03              
ATOM   2794  CZ  PHE A 180      61.683  76.527 115.800  1.00  7.03              
ATOM   2795  HZ  PHE A 180      62.169  76.944 116.673  1.00  7.03              
ATOM   2796  CE2 PHE A 180      62.459  76.069 114.721  1.00  7.03              
ATOM   2797  HE2 PHE A 180      63.536  76.159 114.757  1.00  7.03              
ATOM   2798  CD2 PHE A 180      61.831  75.525 113.587  1.00  7.03              
ATOM   2799  HD2 PHE A 180      62.428  75.185 112.753  1.00  7.03              
ATOM   2800  C   PHE A 180      60.917  76.342 110.531  1.00  7.03              
ATOM   2801  O   PHE A 180      61.551  77.189 111.152  1.00  7.03              
ATOM   2802  N   ALA A 181      61.386  75.877 109.372  1.00  6.88              
ATOM   2803  H   ALA A 181      60.800  75.211 108.878  1.00  6.88              
ATOM   2804  CA  ALA A 181      62.754  76.044 108.861  1.00  6.88              
ATOM   2805  HA  ALA A 181      63.442  75.678 109.620  1.00  6.88              
ATOM   2806  CB  ALA A 181      62.895  75.142 107.628  1.00  6.88              
ATOM   2807  HB1 ALA A 181      62.149  75.410 106.878  1.00  6.88              
ATOM   2808  HB2 ALA A 181      63.889  75.249 107.194  1.00  6.88              
ATOM   2809  HB3 ALA A 181      62.761  74.103 107.919  1.00  6.88              
ATOM   2810  C   ALA A 181      63.214  77.474 108.522  1.00  6.88              
ATOM   2811  O   ALA A 181      64.380  77.671 108.186  1.00  6.88              
ATOM   2812  N   PHE A 182      62.320  78.452 108.606  1.00  6.55              
ATOM   2813  H   PHE A 182      61.377  78.187 108.844  1.00  6.55              
ATOM   2814  CA  PHE A 182      62.590  79.871 108.363  1.00  6.55              
ATOM   2815  HA  PHE A 182      63.651  80.010 108.159  1.00  6.55              
ATOM   2816  CB  PHE A 182      61.788  80.315 107.129  1.00  6.55              
ATOM   2817  HB1 PHE A 182      61.654  81.397 107.162  1.00  6.55              
ATOM   2818  HB2 PHE A 182      60.794  79.867 107.146  1.00  6.55              
ATOM   2819  CG  PHE A 182      62.491  79.955 105.837  1.00  6.55              
ATOM   2820  CD1 PHE A 182      62.545  78.623 105.383  1.00  6.55              
ATOM   2821  HD1 PHE A 182      62.002  77.848 105.904  1.00  6.55              
ATOM   2822  CE1 PHE A 182      63.348  78.290 104.277  1.00  6.55              
ATOM   2823  HE1 PHE A 182      63.419  77.267 103.950  1.00  6.55              
ATOM   2824  CZ  PHE A 182      64.089  79.283 103.618  1.00  6.55              
ATOM   2825  HZ  PHE A 182      64.717  79.021 102.779  1.00  6.55              
ATOM   2826  CE2 PHE A 182      64.014  80.615 104.059  1.00  6.55              
ATOM   2827  HE2 PHE A 182      64.591  81.385 103.577  1.00  6.55              
ATOM   2828  CD2 PHE A 182      63.203  80.952 105.152  1.00  6.55              
ATOM   2829  HD2 PHE A 182      63.165  81.974 105.501  1.00  6.55              
ATOM   2830  C   PHE A 182      62.288  80.735 109.598  1.00  6.55              
ATOM   2831  O   PHE A 182      62.633  81.918 109.635  1.00  6.55              
ATOM   2832  N   ASN A 183      61.753  80.140 110.670  1.00  6.75              
ATOM   2833  H   ASN A 183      61.586  79.142 110.637  1.00  6.75              
ATOM   2834  CA  ASN A 183      61.919  80.726 111.990  1.00  6.75              
ATOM   2835  HA  ASN A 183      61.409  81.692 112.000  1.00  6.75              
ATOM   2836  CB  ASN A 183      61.261  79.799 113.027  1.00  6.75              
ATOM   2837  HB1 ASN A 183      61.868  78.900 113.134  1.00  6.75              
ATOM   2838  HB2 ASN A 183      60.273  79.504 112.677  1.00  6.75              
ATOM   2839  CG  ASN A 183      61.096  80.440 114.392  1.00  6.75              
ATOM   2840  OD1 ASN A 183      61.186  81.645 114.563  1.00  6.75              
ATOM   2841  ND2 ASN A 183      60.846  79.646 115.408  1.00  6.75              
ATOM   2842 1HD2 ASN A 183      60.796  78.650 115.263  1.00  6.75              
ATOM   2843 2HD2 ASN A 183      60.744  80.085 116.307  1.00  6.75              
ATOM   2844  C   ASN A 183      63.416  80.965 112.270  1.00  6.75              
ATOM   2845  O   ASN A 183      64.274  80.271 111.725  1.00  6.75              
ATOM   2846  N   THR A 184      63.712  81.989 113.068  1.00  6.64              
ATOM   2847  H   THR A 184      62.942  82.414 113.571  1.00  6.64              
ATOM   2848  CA  THR A 184      65.052  82.572 113.256  1.00  6.64              
ATOM   2849  HA  THR A 184      64.929  83.258 114.092  1.00  6.64              
ATOM   2850  CB  THR A 184      66.105  81.558 113.763  1.00  6.64              
ATOM   2851  HB  THR A 184      66.359  80.839 112.984  1.00  6.64              
ATOM   2852  CG2 THR A 184      67.380  82.246 114.252  1.00  6.64              
ATOM   2853 1HG2 THR A 184      67.129  83.151 114.805  1.00  6.64              
ATOM   2854 2HG2 THR A 184      67.928  81.586 114.920  1.00  6.64              
ATOM   2855 3HG2 THR A 184      68.004  82.506 113.396  1.00  6.64              
ATOM   2856  OG1 THR A 184      65.584  80.876 114.887  1.00  6.64              
ATOM   2857  HG1 THR A 184      66.290  80.321 115.269  1.00  6.64              
ATOM   2858  C   THR A 184      65.525  83.477 112.114  1.00  6.64              
ATOM   2859  O   THR A 184      66.361  84.348 112.348  1.00  6.64              
ATOM   2860  N   LEU A 185      64.871  83.466 110.945  1.00  6.30              
ATOM   2861  H   LEU A 185      64.154  82.768 110.774  1.00  6.30              
ATOM   2862  CA  LEU A 185      65.210  84.371 109.840  1.00  6.30              
ATOM   2863  HA  LEU A 185      66.248  84.683 109.967  1.00  6.30              
ATOM   2864  CB  LEU A 185      65.163  83.597 108.511  1.00  6.30              
ATOM   2865  HB1 LEU A 185      65.468  84.265 107.711  1.00  6.30              
ATOM   2866  HB2 LEU A 185      64.144  83.282 108.299  1.00  6.30              
ATOM   2867  CG  LEU A 185      66.114  82.381 108.505  1.00  6.30              
ATOM   2868  HG  LEU A 185      65.840  81.682 109.294  1.00  6.30              
ATOM   2869  CD1 LEU A 185      66.003  81.636 107.181  1.00  6.30              
ATOM   2870 1HD1 LEU A 185      66.555  80.704 107.251  1.00  6.30              
ATOM   2871 2HD1 LEU A 185      64.961  81.397 106.995  1.00  6.30              
ATOM   2872 3HD1 LEU A 185      66.397  82.237 106.365  1.00  6.30              
ATOM   2873  CD2 LEU A 185      67.569  82.817 108.700  1.00  6.30              
ATOM   2874 1HD2 LEU A 185      68.248  82.029 108.392  1.00  6.30              
ATOM   2875 2HD2 LEU A 185      67.767  83.711 108.117  1.00  6.30              
ATOM   2876 3HD2 LEU A 185      67.751  83.031 109.753  1.00  6.30              
ATOM   2877  C   LEU A 185      64.439  85.699 109.879  1.00  6.30              
ATOM   2878  O   LEU A 185      64.119  86.290 108.849  1.00  6.30              
ATOM   2879  N   ARG A 186      64.191  86.233 111.084  1.00  6.32              
ATOM   2880  H   ARG A 186      64.570  85.729 111.875  1.00  6.32              
ATOM   2881  CA  ARG A 186      63.829  87.646 111.255  1.00  6.32              
ATOM   2882  HA  ARG A 186      62.951  87.843 110.638  1.00  6.32              
ATOM   2883  CB  ARG A 186      63.475  87.961 112.721  1.00  6.32              
ATOM   2884  HB1 ARG A 186      64.301  87.655 113.368  1.00  6.32              
ATOM   2885  HB2 ARG A 186      62.586  87.392 112.999  1.00  6.32              
ATOM   2886  CG  ARG A 186      63.205  89.466 112.925  1.00  6.32              
ATOM   2887  HG1 ARG A 186      62.430  89.796 112.233  1.00  6.32              
ATOM   2888  HG2 ARG A 186      64.115  90.029 112.718  1.00  6.32              
ATOM   2889  CD  ARG A 186      62.768  89.788 114.356  1.00  6.32              
ATOM   2890  HD1 ARG A 186      63.493  89.347 115.041  1.00  6.32              
ATOM   2891  HD2 ARG A 186      61.799  89.319 114.544  1.00  6.32              
ATOM   2892  NE  ARG A 186      62.661  91.252 114.567  1.00  6.32              
ATOM   2893  HE  ARG A 186      62.031  91.747 113.957  1.00  6.32              
ATOM   2894  CZ  ARG A 186      63.330  91.982 115.447  1.00  6.32              
ATOM   2895  NH1 ARG A 186      64.172  91.454 116.290  1.00  6.32              
ATOM   2896 1HH1 ARG A 186      64.312  90.459 116.270  1.00  6.32              
ATOM   2897 2HH1 ARG A 186      64.706  92.029 116.915  1.00  6.32              
ATOM   2898  NH2 ARG A 186      63.146  93.271 115.517  1.00  6.32              
ATOM   2899 1HH2 ARG A 186      62.509  93.727 114.887  1.00  6.32              
ATOM   2900 2HH2 ARG A 186      63.607  93.814 116.227  1.00  6.32              
ATOM   2901  C   ARG A 186      64.972  88.521 110.748  1.00  6.32              
ATOM   2902  O   ARG A 186      66.026  88.543 111.374  1.00  6.32              
ATOM   2903  N   SER A 187      64.692  89.213 109.643  1.00  5.98              
ATOM   2904  H   SER A 187      63.755  89.097 109.286  1.00  5.98              
ATOM   2905  CA  SER A 187      65.537  90.100 108.819  1.00  5.98              
ATOM   2906  HA  SER A 187      65.039  91.069 108.798  1.00  5.98              
ATOM   2907  CB  SER A 187      66.956  90.356 109.354  1.00  5.98              
ATOM   2908  HB1 SER A 187      67.483  91.024 108.674  1.00  5.98              
ATOM   2909  HB2 SER A 187      67.512  89.419 109.418  1.00  5.98              
ATOM   2910  OG  SER A 187      66.895  90.982 110.622  1.00  5.98              
ATOM   2911  HG  SER A 187      66.970  90.258 111.264  1.00  5.98              
ATOM   2912  C   SER A 187      65.614  89.652 107.360  1.00  5.98              
ATOM   2913  O   SER A 187      66.115  90.418 106.536  1.00  5.98              
ATOM   2914  N   LEU A 188      65.110  88.457 107.026  1.00  5.82              
ATOM   2915  H   LEU A 188      64.734  87.849 107.746  1.00  5.82              
ATOM   2916  CA  LEU A 188      65.155  87.931 105.669  1.00  5.82              
ATOM   2917  HA  LEU A 188      66.184  88.028 105.324  1.00  5.82              
ATOM   2918  CB  LEU A 188      64.809  86.439 105.679  1.00  5.82              
ATOM   2919  HB1 LEU A 188      63.799  86.307 106.071  1.00  5.82              
ATOM   2920  HB2 LEU A 188      65.510  85.949 106.351  1.00  5.82              
ATOM   2921  CG  LEU A 188      64.906  85.766 104.300  1.00  5.82              
ATOM   2922  HG  LEU A 188      64.184  86.212 103.616  1.00  5.82              
ATOM   2923  CD1 LEU A 188      66.303  85.888 103.689  1.00  5.82              
ATOM   2924 1HD1 LEU A 188      66.369  85.255 102.806  1.00  5.82              
ATOM   2925 2HD1 LEU A 188      66.489  86.914 103.383  1.00  5.82              
ATOM   2926 3HD1 LEU A 188      67.054  85.573 104.412  1.00  5.82              
ATOM   2927  CD2 LEU A 188      64.580  84.283 104.445  1.00  5.82              
ATOM   2928 1HD2 LEU A 188      64.636  83.796 103.473  1.00  5.82              
ATOM   2929 2HD2 LEU A 188      65.282  83.810 105.128  1.00  5.82              
ATOM   2930 3HD2 LEU A 188      63.567  84.178 104.836  1.00  5.82              
ATOM   2931  C   LEU A 188      64.271  88.743 104.720  1.00  5.82              
ATOM   2932  O   LEU A 188      63.052  88.648 104.796  1.00  5.82              
ATOM   2933  N   ILE A 189      64.897  89.509 103.828  1.00  5.55              
ATOM   2934  H   ILE A 189      65.906  89.527 103.843  1.00  5.55              
ATOM   2935  CA  ILE A 189      64.228  90.403 102.875  1.00  5.55              
ATOM   2936  HA  ILE A 189      63.200  90.579 103.182  1.00  5.55              
ATOM   2937  CB  ILE A 189      64.984  91.767 102.876  1.00  5.55              
ATOM   2938  HB  ILE A 189      66.053  91.554 102.929  1.00  5.55              
ATOM   2939  CG2 ILE A 189      64.779  92.652 101.628  1.00  5.55              
ATOM   2940 1HG2 ILE A 189      65.423  93.528 101.674  1.00  5.55              
ATOM   2941 2HG2 ILE A 189      65.040  92.117 100.716  1.00  5.55              
ATOM   2942 3HG2 ILE A 189      63.745  92.986 101.579  1.00  5.55              
ATOM   2943  CG1 ILE A 189      64.588  92.567 104.140  1.00  5.55              
ATOM   2944 1HG1 ILE A 189      64.737  91.943 105.019  1.00  5.55              
ATOM   2945 2HG1 ILE A 189      63.530  92.819 104.089  1.00  5.55              
ATOM   2946  CD1 ILE A 189      65.374  93.867 104.349  1.00  5.55              
ATOM   2947  HD1 ILE A 189      65.174  94.252 105.349  1.00  5.55              
ATOM   2948  HD2 ILE A 189      66.442  93.680 104.239  1.00  5.55              
ATOM   2949  HD3 ILE A 189      65.061  94.620 103.626  1.00  5.55              
ATOM   2950  C   ILE A 189      64.168  89.789 101.478  1.00  5.55              
ATOM   2951  O   ILE A 189      63.287  90.147 100.707  1.00  5.55              
ATOM   2952  N   ILE A 190      65.032  88.832 101.137  1.00  5.00              
ATOM   2953  H   ILE A 190      65.793  88.609 101.763  1.00  5.00              
ATOM   2954  CA  ILE A 190      64.953  88.161  99.830  1.00  5.00              
ATOM   2955  HA  ILE A 190      63.913  88.204  99.505  1.00  5.00              
ATOM   2956  CB  ILE A 190      65.754  88.926  98.737  1.00  5.00              
ATOM   2957  HB  ILE A 190      65.177  89.812  98.478  1.00  5.00              
ATOM   2958  CG2 ILE A 190      67.109  89.420  99.261  1.00  5.00              
ATOM   2959 1HG2 ILE A 190      66.964  90.163 100.045  1.00  5.00              
ATOM   2960 2HG2 ILE A 190      67.628  88.567  99.669  1.00  5.00              
ATOM   2961 3HG2 ILE A 190      67.694  89.883  98.469  1.00  5.00              
ATOM   2962  CG1 ILE A 190      65.933  88.083  97.449  1.00  5.00              
ATOM   2963 1HG1 ILE A 190      64.981  87.614  97.199  1.00  5.00              
ATOM   2964 2HG1 ILE A 190      66.657  87.287  97.629  1.00  5.00              
ATOM   2965  CD1 ILE A 190      66.387  88.880  96.219  1.00  5.00              
ATOM   2966  HD1 ILE A 190      66.385  88.225  95.347  1.00  5.00              
ATOM   2967  HD2 ILE A 190      65.702  89.708  96.038  1.00  5.00              
ATOM   2968  HD3 ILE A 190      67.396  89.264  96.358  1.00  5.00              
ATOM   2969  C   ILE A 190      65.270  86.679  99.895  1.00  5.00              
ATOM   2970  O   ILE A 190      66.281  86.311 100.479  1.00  5.00              
ATOM   2971  N   LEU A 191      64.433  85.853  99.259  1.00  5.22              
ATOM   2972  H   LEU A 191      63.625  86.260  98.795  1.00  5.22              
ATOM   2973  CA  LEU A 191      64.512  84.391  99.307  1.00  5.22              
ATOM   2974  HA  LEU A 191      65.486  84.096  99.698  1.00  5.22              
ATOM   2975  CB  LEU A 191      63.426  83.933 100.304  1.00  5.22              
ATOM   2976  HB1 LEU A 191      62.475  84.365  99.993  1.00  5.22              
ATOM   2977  HB2 LEU A 191      63.674  84.357 101.278  1.00  5.22              
ATOM   2978  CG  LEU A 191      63.205  82.421 100.468  1.00  5.22              
ATOM   2979  HG  LEU A 191      62.727  82.037  99.569  1.00  5.22              
ATOM   2980  CD1 LEU A 191      64.502  81.647 100.696  1.00  5.22              
ATOM   2981 1HD1 LEU A 191      64.276  80.611 100.947  1.00  5.22              
ATOM   2982 2HD1 LEU A 191      65.113  81.653  99.796  1.00  5.22              
ATOM   2983 3HD1 LEU A 191      65.055  82.114 101.506  1.00  5.22              
ATOM   2984  CD2 LEU A 191      62.270  82.182 101.660  1.00  5.22              
ATOM   2985 1HD2 LEU A 191      62.083  81.115 101.780  1.00  5.22              
ATOM   2986 2HD2 LEU A 191      62.705  82.577 102.577  1.00  5.22              
ATOM   2987 3HD2 LEU A 191      61.319  82.682 101.492  1.00  5.22              
ATOM   2988  C   LEU A 191      64.344  83.795  97.900  1.00  5.22              
ATOM   2989  O   LEU A 191      63.322  83.958  97.210  1.00  5.22              
ATOM   2990  N   ASN A 192      65.407  83.108  97.471  1.00  5.23              
ATOM   2991  H   ASN A 192      66.218  83.006  98.078  1.00  5.23              
ATOM   2992  CA  ASN A 192      65.536  82.695  96.079  1.00  5.23              
ATOM   2993  HA  ASN A 192      64.787  83.170  95.448  1.00  5.23              
ATOM   2994  CB  ASN A 192      66.957  83.187  95.680  1.00  5.23              
ATOM   2995  HB1 ASN A 192      67.584  82.331  95.479  1.00  5.23              
ATOM   2996  HB2 ASN A 192      67.428  83.714  96.511  1.00  5.23              
ATOM   2997  CG  ASN A 192      67.023  84.153  94.511  1.00  5.23              
ATOM   2998  OD1 ASN A 192      67.347  85.324  94.652  1.00  5.23              
ATOM   2999  ND2 ASN A 192      66.857  83.679  93.306  1.00  5.23              
ATOM   3000 1HD2 ASN A 192      66.990  82.674  93.189  1.00  5.23              
ATOM   3001 2HD2 ASN A 192      66.925  84.299  92.523  1.00  5.23              
ATOM   3002  C   ASN A 192      65.330  81.184  96.062  1.00  5.23              
ATOM   3003  O   ASN A 192      66.124  80.494  96.676  1.00  5.23              
ATOM   3004  N   LEU A 193      64.295  80.630  95.434  1.00  5.93              
ATOM   3005  H   LEU A 193      63.611  81.213  94.959  1.00  5.93              
ATOM   3006  CA  LEU A 193      64.208  79.171  95.255  1.00  5.93              
ATOM   3007  HA  LEU A 193      65.228  78.787  95.307  1.00  5.93              
ATOM   3008  CB  LEU A 193      63.475  78.425  96.398  1.00  5.93              
ATOM   3009  HB1 LEU A 193      64.104  78.498  97.285  1.00  5.93              
ATOM   3010  HB2 LEU A 193      63.470  77.367  96.130  1.00  5.93              
ATOM   3011  CG  LEU A 193      62.039  78.776  96.833  1.00  5.93              
ATOM   3012  HG  LEU A 193      61.694  77.953  97.459  1.00  5.93              
ATOM   3013  CD1 LEU A 193      61.971  80.035  97.694  1.00  5.93              
ATOM   3014 1HD1 LEU A 193      60.960  80.165  98.080  1.00  5.93              
ATOM   3015 2HD1 LEU A 193      62.656  79.933  98.533  1.00  5.93              
ATOM   3016 3HD1 LEU A 193      62.238  80.914  97.109  1.00  5.93              
ATOM   3017  CD2 LEU A 193      61.050  78.912  95.686  1.00  5.93              
ATOM   3018 1HD2 LEU A 193      60.045  78.991  96.093  1.00  5.93              
ATOM   3019 2HD2 LEU A 193      61.296  79.795  95.103  1.00  5.93              
ATOM   3020 3HD2 LEU A 193      61.094  78.026  95.053  1.00  5.93              
ATOM   3021  C   LEU A 193      63.828  78.806  93.821  1.00  5.93              
ATOM   3022  O   LEU A 193      63.111  77.848  93.549  1.00  5.93              
ATOM   3023  N   THR A 194      64.375  79.585  92.895  1.00  5.79              
ATOM   3024  H   THR A 194      64.979  80.325  93.212  1.00  5.79              
ATOM   3025  CA  THR A 194      64.320  79.334  91.463  1.00  5.79              
ATOM   3026  HA  THR A 194      63.277  79.138  91.245  1.00  5.79              
ATOM   3027  CB  THR A 194      64.756  80.607  90.708  1.00  5.79              
ATOM   3028  HB  THR A 194      64.049  81.399  90.959  1.00  5.79              
ATOM   3029  CG2 THR A 194      66.150  81.091  91.073  1.00  5.79              
ATOM   3030 1HG2 THR A 194      66.148  81.391  92.114  1.00  5.79              
ATOM   3031 2HG2 THR A 194      66.876  80.295  90.906  1.00  5.79              
ATOM   3032 3HG2 THR A 194      66.417  81.952  90.460  1.00  5.79              
ATOM   3033  OG1 THR A 194      64.770  80.480  89.315  1.00  5.79              
ATOM   3034  HG1 THR A 194      63.995  79.961  89.065  1.00  5.79              
ATOM   3035  C   THR A 194      65.114  78.078  91.069  1.00  5.79              
ATOM   3036  O   THR A 194      65.987  77.634  91.806  1.00  5.79              
ATOM   3037  N   GLU A 195      64.810  77.467  89.930  1.00  6.09              
ATOM   3038  H   GLU A 195      64.031  77.833  89.398  1.00  6.09              
ATOM   3039  CA  GLU A 195      65.419  76.220  89.447  1.00  6.09              
ATOM   3040  HA  GLU A 195      64.741  75.860  88.674  1.00  6.09              
ATOM   3041  CB  GLU A 195      66.758  76.495  88.734  1.00  6.09              
ATOM   3042  HB1 GLU A 195      67.550  76.591  89.477  1.00  6.09              
ATOM   3043  HB2 GLU A 195      66.695  77.444  88.200  1.00  6.09              
ATOM   3044  CG  GLU A 195      67.130  75.399  87.720  1.00  6.09              
ATOM   3045  HG1 GLU A 195      67.048  74.418  88.192  1.00  6.09              
ATOM   3046  HG2 GLU A 195      68.176  75.537  87.435  1.00  6.09              
ATOM   3047  CD  GLU A 195      66.245  75.465  86.463  1.00  6.09              
ATOM   3048  OE1 GLU A 195      65.124  74.904  86.495  1.00  6.09              
ATOM   3049  OE2 GLU A 195      66.652  76.130  85.487  1.00  6.09              
ATOM   3050  C   GLU A 195      65.450  75.090  90.483  1.00  6.09              
ATOM   3051  O   GLU A 195      66.483  74.677  91.033  1.00  6.09              
ATOM   3052  N   ASN A 196      64.248  74.639  90.821  1.00  6.34              
ATOM   3053  H   ASN A 196      63.441  74.956  90.287  1.00  6.34              
ATOM   3054  CA  ASN A 196      64.032  73.657  91.877  1.00  6.34              
ATOM   3055  HA  ASN A 196      64.907  73.011  91.970  1.00  6.34              
ATOM   3056  CB  ASN A 196      63.817  74.425  93.189  1.00  6.34              
ATOM   3057  HB1 ASN A 196      63.131  73.892  93.843  1.00  6.34              
ATOM   3058  HB2 ASN A 196      63.388  75.405  92.991  1.00  6.34              
ATOM   3059  CG  ASN A 196      65.129  74.561  93.917  1.00  6.34              
ATOM   3060  OD1 ASN A 196      65.600  73.579  94.472  1.00  6.34              
ATOM   3061  ND2 ASN A 196      65.760  75.712  93.923  1.00  6.34              
ATOM   3062 1HD2 ASN A 196      65.469  76.427  93.269  1.00  6.34              
ATOM   3063 2HD2 ASN A 196      66.618  75.809  94.449  1.00  6.34              
ATOM   3064  C   ASN A 196      62.865  72.748  91.467  1.00  6.34              
ATOM   3065  O   ASN A 196      62.310  72.856  90.373  1.00  6.34              
ATOM   3066  N   ASN A 197      62.495  71.825  92.355  1.00  6.52              
ATOM   3067  H   ASN A 197      62.959  71.804  93.244  1.00  6.52              
ATOM   3068  CA  ASN A 197      61.374  70.925  92.128  1.00  6.52              
ATOM   3069  HA  ASN A 197      60.891  71.206  91.189  1.00  6.52              
ATOM   3070  CB  ASN A 197      61.850  69.481  91.941  1.00  6.52              
ATOM   3071  HB1 ASN A 197      62.174  69.081  92.900  1.00  6.52              
ATOM   3072  HB2 ASN A 197      62.679  69.451  91.235  1.00  6.52              
ATOM   3073  CG  ASN A 197      60.735  68.605  91.384  1.00  6.52              
ATOM   3074  OD1 ASN A 197      59.946  68.996  90.534  1.00  6.52              
ATOM   3075  ND2 ASN A 197      60.625  67.388  91.856  1.00  6.52              
ATOM   3076 1HD2 ASN A 197      61.154  67.125  92.688  1.00  6.52              
ATOM   3077 2HD2 ASN A 197      59.857  66.838  91.535  1.00  6.52              
ATOM   3078  C   ASN A 197      60.287  71.109  93.188  1.00  6.52              
ATOM   3079  O   ASN A 197      60.011  70.198  93.949  1.00  6.52              
ATOM   3080  N   LEU A 198      59.718  72.311  93.299  1.00  6.58              
ATOM   3081  H   LEU A 198      60.086  73.062  92.726  1.00  6.58              
ATOM   3082  CA  LEU A 198      58.480  72.564  94.035  1.00  6.58              
ATOM   3083  HA  LEU A 198      58.402  71.886  94.889  1.00  6.58              
ATOM   3084  CB  LEU A 198      58.406  74.025  94.544  1.00  6.58              
ATOM   3085  HB1 LEU A 198      57.364  74.213  94.807  1.00  6.58              
ATOM   3086  HB2 LEU A 198      58.645  74.705  93.728  1.00  6.58              
ATOM   3087  CG  LEU A 198      59.239  74.416  95.782  1.00  6.58              
ATOM   3088  HG  LEU A 198      59.012  73.731  96.597  1.00  6.58              
ATOM   3089  CD1 LEU A 198      60.749  74.439  95.548  1.00  6.58              
ATOM   3090 1HD1 LEU A 198      61.252  74.758  96.457  1.00  6.58              
ATOM   3091 2HD1 LEU A 198      61.096  73.444  95.277  1.00  6.58              
ATOM   3092 3HD1 LEU A 198      60.999  75.147  94.759  1.00  6.58              
ATOM   3093  CD2 LEU A 198      58.840  75.835  96.209  1.00  6.58              
ATOM   3094 1HD2 LEU A 198      59.412  76.133  97.086  1.00  6.58              
ATOM   3095 2HD2 LEU A 198      59.037  76.533  95.394  1.00  6.58              
ATOM   3096 3HD2 LEU A 198      57.780  75.864  96.460  1.00  6.58              
ATOM   3097  C   LEU A 198      57.289  72.336  93.098  1.00  6.58              
ATOM   3098  O   LEU A 198      57.240  72.922  92.020  1.00  6.58              
ATOM   3099  N   ARG A 199      56.260  71.615  93.543  1.00  6.75              
ATOM   3100  H   ARG A 199      56.402  71.050  94.373  1.00  6.75              
ATOM   3101  CA  ARG A 199      54.901  71.716  92.972  1.00  6.75              
ATOM   3102  HA  ARG A 199      54.889  72.447  92.168  1.00  6.75              
ATOM   3103  CB  ARG A 199      54.468  70.345  92.412  1.00  6.75              
ATOM   3104  HB1 ARG A 199      54.636  69.572  93.164  1.00  6.75              
ATOM   3105  HB2 ARG A 199      55.084  70.112  91.541  1.00  6.75              
ATOM   3106  CG  ARG A 199      52.981  70.326  92.013  1.00  6.75              
ATOM   3107  HG1 ARG A 199      52.766  71.185  91.381  1.00  6.75              
ATOM   3108  HG2 ARG A 199      52.366  70.400  92.910  1.00  6.75              
ATOM   3109  CD  ARG A 199      52.580  69.051  91.267  1.00  6.75              
ATOM   3110  HD1 ARG A 199      52.816  68.178  91.878  1.00  6.75              
ATOM   3111  HD2 ARG A 199      53.162  68.985  90.347  1.00  6.75              
ATOM   3112  NE  ARG A 199      51.142  69.070  90.930  1.00  6.75              
ATOM   3113  HE  ARG A 199      50.863  69.498  90.050  1.00  6.75              
ATOM   3114  CZ  ARG A 199      50.121  68.698  91.674  1.00  6.75              
ATOM   3115  NH1 ARG A 199      50.257  68.256  92.898  1.00  6.75              
ATOM   3116 1HH1 ARG A 199      51.180  68.176  93.283  1.00  6.75              
ATOM   3117 2HH1 ARG A 199      49.449  67.960  93.415  1.00  6.75              
ATOM   3118  NH2 ARG A 199      48.926  68.798  91.178  1.00  6.75              
ATOM   3119 1HH2 ARG A 199      48.846  69.249  90.264  1.00  6.75              
ATOM   3120 2HH2 ARG A 199      48.106  68.606  91.715  1.00  6.75              
ATOM   3121  C   ARG A 199      53.914  72.234  94.013  1.00  6.75              
ATOM   3122  O   ARG A 199      52.982  72.973  93.704  1.00  6.75              
ATOM   3123  N   GLN A 200      54.128  71.814  95.251  1.00  6.80              
ATOM   3124  H   GLN A 200      54.916  71.187  95.370  1.00  6.80              
ATOM   3125  CA  GLN A 200      53.191  71.897  96.358  1.00  6.80              
ATOM   3126  HA  GLN A 200      52.184  71.792  95.951  1.00  6.80              
ATOM   3127  CB  GLN A 200      53.429  70.681  97.296  1.00  6.80              
ATOM   3128  HB1 GLN A 200      53.106  69.774  96.782  1.00  6.80              
ATOM   3129  HB2 GLN A 200      52.770  70.791  98.159  1.00  6.80              
ATOM   3130  CG  GLN A 200      54.875  70.464  97.818  1.00  6.80              
ATOM   3131  HG1 GLN A 200      54.814  70.042  98.822  1.00  6.80              
ATOM   3132  HG2 GLN A 200      55.393  71.416  97.885  1.00  6.80              
ATOM   3133  CD  GLN A 200      55.740  69.531  96.967  1.00  6.80              
ATOM   3134  OE1 GLN A 200      55.595  69.471  95.753  1.00  6.80              
ATOM   3135  NE2 GLN A 200      56.677  68.808  97.543  1.00  6.80              
ATOM   3136 1HE2 GLN A 200      56.915  68.939  98.524  1.00  6.80              
ATOM   3137 2HE2 GLN A 200      57.234  68.213  96.952  1.00  6.80              
ATOM   3138  C   GLN A 200      53.207  73.241  97.093  1.00  6.80              
ATOM   3139  O   GLN A 200      53.512  73.300  98.284  1.00  6.80              
ATOM   3140  N   ILE A 201      52.888  74.333  96.396  1.00  6.53              
ATOM   3141  H   ILE A 201      52.642  74.218  95.418  1.00  6.53              
ATOM   3142  CA  ILE A 201      52.956  75.708  96.934  1.00  6.53              
ATOM   3143  HA  ILE A 201      53.817  75.717  97.606  1.00  6.53              
ATOM   3144  CB  ILE A 201      53.333  76.731  95.845  1.00  6.53              
ATOM   3145  HB  ILE A 201      52.469  76.893  95.216  1.00  6.53              
ATOM   3146  CG2 ILE A 201      53.738  78.079  96.466  1.00  6.53              
ATOM   3147 1HG2 ILE A 201      53.845  78.829  95.683  1.00  6.53              
ATOM   3148 2HG2 ILE A 201      52.979  78.442  97.157  1.00  6.53              
ATOM   3149 3HG2 ILE A 201      54.691  77.969  96.981  1.00  6.53              
ATOM   3150  CG1 ILE A 201      54.499  76.144  95.001  1.00  6.53              
ATOM   3151 1HG1 ILE A 201      54.103  75.391  94.320  1.00  6.53              
ATOM   3152 2HG1 ILE A 201      55.211  75.651  95.666  1.00  6.53              
ATOM   3153  CD1 ILE A 201      55.301  77.137  94.166  1.00  6.53              
ATOM   3154  HD1 ILE A 201      55.986  76.594  93.515  1.00  6.53              
ATOM   3155  HD2 ILE A 201      54.636  77.757  93.566  1.00  6.53              
ATOM   3156  HD3 ILE A 201      55.886  77.762  94.838  1.00  6.53              
ATOM   3157  C   ILE A 201      51.768  76.053  97.857  1.00  6.53              
ATOM   3158  O   ILE A 201      51.026  77.013  97.680  1.00  6.53              
ATOM   3159  N   VAL A 202      51.639  75.192  98.866  1.00  6.89              
ATOM   3160  H   VAL A 202      52.297  74.430  98.842  1.00  6.89              
ATOM   3161  CA  VAL A 202      50.762  75.194 100.039  1.00  6.89              
ATOM   3162  HA  VAL A 202      50.407  76.207 100.236  1.00  6.89              
ATOM   3163  CB  VAL A 202      49.523  74.304  99.808  1.00  6.89              
ATOM   3164  HB  VAL A 202      48.936  74.303 100.727  1.00  6.89              
ATOM   3165  CG1 VAL A 202      48.649  74.873  98.684  1.00  6.89              
ATOM   3166 1HG1 VAL A 202      47.703  74.330  98.645  1.00  6.89              
ATOM   3167 2HG1 VAL A 202      48.444  75.926  98.874  1.00  6.89              
ATOM   3168 3HG1 VAL A 202      49.148  74.783  97.721  1.00  6.89              
ATOM   3169  CG2 VAL A 202      49.867  72.845  99.456  1.00  6.89              
ATOM   3170 1HG2 VAL A 202      48.940  72.280  99.351  1.00  6.89              
ATOM   3171 2HG2 VAL A 202      50.417  72.793  98.517  1.00  6.89              
ATOM   3172 3HG2 VAL A 202      50.450  72.389 100.256  1.00  6.89              
ATOM   3173  C   VAL A 202      51.534  74.718 101.279  1.00  6.89              
ATOM   3174  O   VAL A 202      51.224  75.142 102.387  1.00  6.89              
ATOM   3175  N   ASN A 203      52.647  73.981 101.092  1.00  7.44              
ATOM   3176  H   ASN A 203      52.818  73.637 100.158  1.00  7.44              
ATOM   3177  CA  ASN A 203      53.762  73.929 102.057  1.00  7.44              
ATOM   3178  HA  ASN A 203      53.306  73.877 103.051  1.00  7.44              
ATOM   3179  CB  ASN A 203      54.578  72.616 101.915  1.00  7.44              
ATOM   3180  HB1 ASN A 203      53.925  71.819 101.562  1.00  7.44              
ATOM   3181  HB2 ASN A 203      54.901  72.339 102.920  1.00  7.44              
ATOM   3182  CG  ASN A 203      55.842  72.612 101.065  1.00  7.44              
ATOM   3183  OD1 ASN A 203      56.885  72.128 101.472  1.00  7.44              
ATOM   3184  ND2 ASN A 203      55.823  73.028  99.824  1.00  7.44              
ATOM   3185 1HD2 ASN A 203      54.978  73.407  99.431  1.00  7.44              
ATOM   3186 2HD2 ASN A 203      56.703  73.045  99.339  1.00  7.44              
ATOM   3187  C   ASN A 203      54.542  75.265 102.048  1.00  7.44              
ATOM   3188  O   ASN A 203      55.730  75.339 101.761  1.00  7.44              
ATOM   3189  N   VAL A 204      53.818  76.362 102.277  1.00  7.02              
ATOM   3190  H   VAL A 204      52.826  76.226 102.448  1.00  7.02              
ATOM   3191  CA  VAL A 204      54.331  77.743 102.293  1.00  7.02              
ATOM   3192  HA  VAL A 204      55.419  77.702 102.337  1.00  7.02              
ATOM   3193  CB  VAL A 204      53.965  78.544 101.024  1.00  7.02              
ATOM   3194  HB  VAL A 204      54.176  79.597 101.192  1.00  7.02              
ATOM   3195  CG1 VAL A 204      54.834  78.123  99.840  1.00  7.02              
ATOM   3196 1HG1 VAL A 204      54.664  78.820  99.023  1.00  7.02              
ATOM   3197 2HG1 VAL A 204      55.888  78.167 100.118  1.00  7.02              
ATOM   3198 3HG1 VAL A 204      54.590  77.106  99.534  1.00  7.02              
ATOM   3199  CG2 VAL A 204      52.487  78.442 100.645  1.00  7.02              
ATOM   3200 1HG2 VAL A 204      52.279  79.103  99.804  1.00  7.02              
ATOM   3201 2HG2 VAL A 204      52.249  77.427 100.354  1.00  7.02              
ATOM   3202 3HG2 VAL A 204      51.859  78.738 101.486  1.00  7.02              
ATOM   3203  C   VAL A 204      53.929  78.538 103.546  1.00  7.02              
ATOM   3204  O   VAL A 204      54.215  79.739 103.689  1.00  7.02              
ATOM   3205  N   ARG A 205      53.344  77.814 104.506  1.00  6.83              
ATOM   3206  H   ARG A 205      53.172  76.837 104.321  1.00  6.83              
ATOM   3207  CA  ARG A 205      53.144  78.269 105.878  1.00  6.83              
ATOM   3208  HA  ARG A 205      52.579  79.196 105.790  1.00  6.83              
ATOM   3209  CB  ARG A 205      52.230  77.323 106.675  1.00  6.83              
ATOM   3210  HB1 ARG A 205      51.845  77.870 107.537  1.00  6.83              
ATOM   3211  HB2 ARG A 205      52.811  76.484 107.048  1.00  6.83              
ATOM   3212  CG  ARG A 205      51.041  76.832 105.816  1.00  6.83              
ATOM   3213  HG1 ARG A 205      51.387  76.082 105.105  1.00  6.83              
ATOM   3214  HG2 ARG A 205      50.645  77.677 105.249  1.00  6.83              
ATOM   3215  CD  ARG A 205      49.877  76.246 106.616  1.00  6.83              
ATOM   3216  HD1 ARG A 205      49.088  75.986 105.907  1.00  6.83              
ATOM   3217  HD2 ARG A 205      49.501  77.016 107.292  1.00  6.83              
ATOM   3218  NE  ARG A 205      50.253  75.044 107.381  1.00  6.83              
ATOM   3219  HE  ARG A 205      51.202  74.677 107.239  1.00  6.83              
ATOM   3220  CZ  ARG A 205      49.472  74.373 108.204  1.00  6.83              
ATOM   3221  NH1 ARG A 205      48.220  74.701 108.386  1.00  6.83              
ATOM   3222 1HH1 ARG A 205      47.846  75.437 107.813  1.00  6.83              
ATOM   3223 2HH1 ARG A 205      47.650  74.189 109.028  1.00  6.83              
ATOM   3224  NH2 ARG A 205      49.926  73.351 108.862  1.00  6.83              
ATOM   3225 1HH2 ARG A 205      50.918  73.129 108.724  1.00  6.83              
ATOM   3226 2HH2 ARG A 205      49.374  72.837 109.514  1.00  6.83              
ATOM   3227  C   ARG A 205      54.409  78.709 106.623  1.00  6.83              
ATOM   3228  O   ARG A 205      54.244  79.475 107.567  1.00  6.83              
ATOM   3229  N   PRO A 206      55.639  78.344 106.193  1.00  6.86              
ATOM   3230  CD  PRO A 206      56.021  77.079 105.556  1.00  6.86              
ATOM   3231  HD1 PRO A 206      55.662  76.974 104.539  1.00  6.86              
ATOM   3232  HD2 PRO A 206      55.650  76.250 106.156  1.00  6.86              
ATOM   3233  CG  PRO A 206      57.545  77.057 105.509  1.00  6.86              
ATOM   3234  HG1 PRO A 206      57.893  77.525 104.587  1.00  6.86              
ATOM   3235  HG2 PRO A 206      57.938  76.045 105.593  1.00  6.86              
ATOM   3236  CB  PRO A 206      57.927  77.925 106.701  1.00  6.86              
ATOM   3237  HB1 PRO A 206      58.932  78.334 106.587  1.00  6.86              
ATOM   3238  HB2 PRO A 206      57.876  77.354 107.625  1.00  6.86              
ATOM   3239  CA  PRO A 206      56.832  79.000 106.708  1.00  6.86              
ATOM   3240  HA  PRO A 206      56.673  79.304 107.744  1.00  6.86              
ATOM   3241  C   PRO A 206      57.358  80.230 105.968  1.00  6.86              
ATOM   3242  O   PRO A 206      58.279  80.866 106.479  1.00  6.86              
ATOM   3243  N   VAL A 207      56.835  80.574 104.783  1.00  6.63              
ATOM   3244  H   VAL A 207      56.042  80.059 104.425  1.00  6.63              
ATOM   3245  CA  VAL A 207      57.184  81.860 104.157  1.00  6.63              
ATOM   3246  HA  VAL A 207      58.116  82.210 104.599  1.00  6.63              
ATOM   3247  CB  VAL A 207      57.499  81.781 102.655  1.00  6.63              
ATOM   3248  HB  VAL A 207      57.625  82.798 102.286  1.00  6.63              
ATOM   3249  CG1 VAL A 207      58.823  81.035 102.429  1.00  6.63              
ATOM   3250 1HG1 VAL A 207      59.093  81.068 101.374  1.00  6.63              
ATOM   3251 2HG1 VAL A 207      59.615  81.511 103.009  1.00  6.63              
ATOM   3252 3HG1 VAL A 207      58.731  79.997 102.750  1.00  6.63              
ATOM   3253  CG2 VAL A 207      56.423  81.099 101.816  1.00  6.63              
ATOM   3254 1HG2 VAL A 207      56.686  81.162 100.760  1.00  6.63              
ATOM   3255 2HG2 VAL A 207      56.346  80.052 102.101  1.00  6.63              
ATOM   3256 3HG2 VAL A 207      55.464  81.594 101.970  1.00  6.63              
ATOM   3257  C   VAL A 207      56.184  82.952 104.542  1.00  6.63              
ATOM   3258  O   VAL A 207      56.597  84.045 104.951  1.00  6.63              
ATOM   3259  N   LEU A 208      54.893  82.602 104.639  1.00  6.46              
ATOM   3260  H   LEU A 208      54.623  81.679 104.324  1.00  6.46              
ATOM   3261  CA  LEU A 208      54.004  83.269 105.607  1.00  6.46              
ATOM   3262  HA  LEU A 208      53.769  84.277 105.262  1.00  6.46              
ATOM   3263  CB  LEU A 208      52.702  82.432 105.693  1.00  6.46              
ATOM   3264  HB1 LEU A 208      52.990  81.382 105.660  1.00  6.46              
ATOM   3265  HB2 LEU A 208      52.095  82.633 104.808  1.00  6.46              
ATOM   3266  CG  LEU A 208      51.825  82.603 106.956  1.00  6.46              
ATOM   3267  HG  LEU A 208      52.436  82.439 107.842  1.00  6.46              
ATOM   3268  CD1 LEU A 208      51.165  83.978 107.070  1.00  6.46              
ATOM   3269 1HD1 LEU A 208      50.899  84.176 108.106  1.00  6.46              
ATOM   3270 2HD1 LEU A 208      51.810  84.770 106.692  1.00  6.46              
ATOM   3271 3HD1 LEU A 208      50.243  83.978 106.492  1.00  6.46              
ATOM   3272  CD2 LEU A 208      50.718  81.547 106.980  1.00  6.46              
ATOM   3273 1HD2 LEU A 208      50.067  81.715 107.838  1.00  6.46              
ATOM   3274 2HD2 LEU A 208      50.121  81.610 106.067  1.00  6.46              
ATOM   3275 3HD2 LEU A 208      51.156  80.553 107.060  1.00  6.46              
ATOM   3276  C   LEU A 208      54.712  83.353 106.982  1.00  6.46              
ATOM   3277  O   LEU A 208      55.559  82.532 107.326  1.00  6.46              
ATOM   3278  N   LEU A 209      54.366  84.363 107.774  1.00  6.59              
ATOM   3279  H   LEU A 209      53.633  84.977 107.454  1.00  6.59              
ATOM   3280  CA  LEU A 209      55.014  84.675 109.051  1.00  6.59              
ATOM   3281  HA  LEU A 209      54.518  85.584 109.385  1.00  6.59              
ATOM   3282  CB  LEU A 209      54.721  83.595 110.124  1.00  6.59              
ATOM   3283  HB1 LEU A 209      55.661  83.291 110.586  1.00  6.59              
ATOM   3284  HB2 LEU A 209      54.311  82.701 109.653  1.00  6.59              
ATOM   3285  CG  LEU A 209      53.754  84.020 111.248  1.00  6.59              
ATOM   3286  HG  LEU A 209      53.627  83.162 111.908  1.00  6.59              
ATOM   3287  CD1 LEU A 209      54.299  85.172 112.097  1.00  6.59              
ATOM   3288 1HD1 LEU A 209      53.644  85.337 112.951  1.00  6.59              
ATOM   3289 2HD1 LEU A 209      55.294  84.912 112.462  1.00  6.59              
ATOM   3290 3HD1 LEU A 209      54.369  86.089 111.515  1.00  6.59              
ATOM   3291  CD2 LEU A 209      52.369  84.402 110.717  1.00  6.59              
ATOM   3292 1HD2 LEU A 209      51.700  84.590 111.556  1.00  6.59              
ATOM   3293 2HD2 LEU A 209      52.420  85.293 110.093  1.00  6.59              
ATOM   3294 3HD2 LEU A 209      51.968  83.572 110.137  1.00  6.59              
ATOM   3295  C   LEU A 209      56.487  85.118 108.986  1.00  6.59              
ATOM   3296  O   LEU A 209      56.994  85.580 110.008  1.00  6.59              
ATOM   3297  N   SER A 210      57.162  85.094 107.826  1.00  6.36              
ATOM   3298  H   SER A 210      56.727  84.690 107.004  1.00  6.36              
ATOM   3299  CA  SER A 210      58.515  85.668 107.716  1.00  6.36              
ATOM   3300  HA  SER A 210      59.114  85.276 108.536  1.00  6.36              
ATOM   3301  CB  SER A 210      59.188  85.173 106.427  1.00  6.36              
ATOM   3302  HB1 SER A 210      60.140  85.692 106.308  1.00  6.36              
ATOM   3303  HB2 SER A 210      58.566  85.411 105.565  1.00  6.36              
ATOM   3304  OG  SER A 210      59.452  83.777 106.478  1.00  6.36              
ATOM   3305  HG  SER A 210      58.628  83.271 106.567  1.00  6.36              
ATOM   3306  C   SER A 210      58.523  87.208 107.771  1.00  6.36              
ATOM   3307  O   SER A 210      58.183  87.856 106.778  1.00  6.36              
ATOM   3308  N   PRO A 211      58.918  87.841 108.897  1.00  6.36              
ATOM   3309  CD  PRO A 211      59.723  87.254 109.967  1.00  6.36              
ATOM   3310  HD1 PRO A 211      60.698  86.935 109.593  1.00  6.36              
ATOM   3311  HD2 PRO A 211      59.209  86.409 110.420  1.00  6.36              
ATOM   3312  CG  PRO A 211      59.892  88.349 111.017  1.00  6.36              
ATOM   3313  HG1 PRO A 211      60.771  88.950 110.784  1.00  6.36              
ATOM   3314  HG2 PRO A 211      59.955  87.937 112.025  1.00  6.36              
ATOM   3315  CB  PRO A 211      58.629  89.182 110.816  1.00  6.36              
ATOM   3316  HB1 PRO A 211      58.714  90.174 111.259  1.00  6.36              
ATOM   3317  HB2 PRO A 211      57.776  88.657 111.250  1.00  6.36              
ATOM   3318  CA  PRO A 211      58.492  89.196 109.285  1.00  6.36              
ATOM   3319  HA  PRO A 211      57.444  89.336 109.021  1.00  6.36              
ATOM   3320  C   PRO A 211      59.293  90.329 108.626  1.00  6.36              
ATOM   3321  O   PRO A 211      59.552  91.360 109.254  1.00  6.36              
ATOM   3322  N   SER A 212      59.784  90.113 107.405  1.00  6.01              
ATOM   3323  H   SER A 212      59.441  89.302 106.902  1.00  6.01              
ATOM   3324  CA  SER A 212      60.681  91.023 106.680  1.00  6.01              
ATOM   3325  HA  SER A 212      60.353  92.055 106.816  1.00  6.01              
ATOM   3326  CB  SER A 212      62.125  90.868 107.200  1.00  6.01              
ATOM   3327  HB1 SER A 212      62.748  91.653 106.768  1.00  6.01              
ATOM   3328  HB2 SER A 212      62.517  89.902 106.885  1.00  6.01              
ATOM   3329  OG  SER A 212      62.200  90.931 108.618  1.00  6.01              
ATOM   3330  HG  SER A 212      61.379  91.364 108.906  1.00  6.01              
ATOM   3331  C   SER A 212      60.727  90.745 105.181  1.00  6.01              
ATOM   3332  O   SER A 212      61.339  91.508 104.446  1.00  6.01              
ATOM   3333  N   LEU A 213      60.136  89.627 104.750  1.00  5.89              
ATOM   3334  H   LEU A 213      59.564  89.103 105.397  1.00  5.89              
ATOM   3335  CA  LEU A 213      60.345  89.068 103.416  1.00  5.89              
ATOM   3336  HA  LEU A 213      61.410  89.077 103.206  1.00  5.89              
ATOM   3337  CB  LEU A 213      59.875  87.606 103.439  1.00  5.89              
ATOM   3338  HB1 LEU A 213      58.811  87.574 103.682  1.00  5.89              
ATOM   3339  HB2 LEU A 213      60.421  87.100 104.237  1.00  5.89              
ATOM   3340  CG  LEU A 213      60.104  86.830 102.133  1.00  5.89              
ATOM   3341  HG  LEU A 213      59.389  87.165 101.388  1.00  5.89              
ATOM   3342  CD1 LEU A 213      61.509  86.988 101.550  1.00  5.89              
ATOM   3343 1HD1 LEU A 213      61.625  86.338 100.686  1.00  5.89              
ATOM   3344 2HD1 LEU A 213      61.657  88.006 101.200  1.00  5.89              
ATOM   3345 3HD1 LEU A 213      62.259  86.746 102.301  1.00  5.89              
ATOM   3346  CD2 LEU A 213      59.875  85.342 102.398  1.00  5.89              
ATOM   3347 1HD2 LEU A 213      59.972  84.784 101.472  1.00  5.89              
ATOM   3348 2HD2 LEU A 213      60.608  84.971 103.114  1.00  5.89              
ATOM   3349 3HD2 LEU A 213      58.873  85.191 102.799  1.00  5.89              
ATOM   3350  C   LEU A 213      59.675  89.947 102.360  1.00  5.89              
ATOM   3351  O   LEU A 213      58.458  90.128 102.367  1.00  5.89              
ATOM   3352  N   GLU A 214      60.491  90.492 101.466  1.00  5.57              
ATOM   3353  H   GLU A 214      61.485  90.328 101.550  1.00  5.57              
ATOM   3354  CA  GLU A 214      60.096  91.436 100.435  1.00  5.57              
ATOM   3355  HA  GLU A 214      59.053  91.698 100.583  1.00  5.57              
ATOM   3356  CB  GLU A 214      60.890  92.737 100.526  1.00  5.57              
ATOM   3357  HB1 GLU A 214      60.584  93.362  99.686  1.00  5.57              
ATOM   3358  HB2 GLU A 214      61.950  92.530 100.400  1.00  5.57              
ATOM   3359  CG  GLU A 214      60.652  93.507 101.832  1.00  5.57              
ATOM   3360  HG1 GLU A 214      61.475  93.317 102.521  1.00  5.57              
ATOM   3361  HG2 GLU A 214      59.724  93.184 102.306  1.00  5.57              
ATOM   3362  CD  GLU A 214      60.572  94.995 101.515  1.00  5.57              
ATOM   3363  OE1 GLU A 214      59.458  95.528 101.297  1.00  5.57              
ATOM   3364  OE2 GLU A 214      61.629  95.629 101.284  1.00  5.57              
ATOM   3365  C   GLU A 214      60.191  90.878  99.018  1.00  5.57              
ATOM   3366  O   GLU A 214      59.440  91.344  98.162  1.00  5.57              
ATOM   3367  N   GLU A 215      61.038  89.879  98.752  1.00  5.04              
ATOM   3368  H   GLU A 215      61.698  89.583  99.466  1.00  5.04              
ATOM   3369  CA  GLU A 215      61.229  89.381  97.387  1.00  5.04              
ATOM   3370  HA  GLU A 215      60.458  89.732  96.704  1.00  5.04              
ATOM   3371  CB  GLU A 215      62.627  89.889  96.947  1.00  5.04              
ATOM   3372  HB1 GLU A 215      63.298  89.047  96.796  1.00  5.04              
ATOM   3373  HB2 GLU A 215      63.067  90.499  97.738  1.00  5.04              
ATOM   3374  CG  GLU A 215      62.650  90.739  95.680  1.00  5.04              
ATOM   3375  HG1 GLU A 215      63.614  91.251  95.630  1.00  5.04              
ATOM   3376  HG2 GLU A 215      61.870  91.501  95.733  1.00  5.04              
ATOM   3377  CD  GLU A 215      62.483  89.886  94.426  1.00  5.04              
ATOM   3378  OE1 GLU A 215      62.960  90.292  93.344  1.00  5.04              
ATOM   3379  OE2 GLU A 215      61.805  88.837  94.464  1.00  5.04              
ATOM   3380  C   GLU A 215      61.202  87.857  97.434  1.00  5.04              
ATOM   3381  O   GLU A 215      61.966  87.283  98.196  1.00  5.04              
ATOM   3382  N   LEU A 216      60.350  87.187  96.663  1.00  5.25              
ATOM   3383  H   LEU A 216      59.736  87.726  96.061  1.00  5.25              
ATOM   3384  CA  LEU A 216      60.277  85.726  96.610  1.00  5.25              
ATOM   3385  HA  LEU A 216      61.129  85.296  97.133  1.00  5.25              
ATOM   3386  CB  LEU A 216      58.961  85.224  97.241  1.00  5.25              
ATOM   3387  HB1 LEU A 216      58.568  84.396  96.651  1.00  5.25              
ATOM   3388  HB2 LEU A 216      58.221  86.022  97.198  1.00  5.25              
ATOM   3389  CG  LEU A 216      59.119  84.734  98.686  1.00  5.25              
ATOM   3390  HG  LEU A 216      59.632  85.495  99.271  1.00  5.25              
ATOM   3391  CD1 LEU A 216      57.745  84.465  99.307  1.00  5.25              
ATOM   3392 1HD1 LEU A 216      57.865  84.144 100.340  1.00  5.25              
ATOM   3393 2HD1 LEU A 216      57.152  85.376  99.300  1.00  5.25              
ATOM   3394 3HD1 LEU A 216      57.222  83.691  98.746  1.00  5.25              
ATOM   3395  CD2 LEU A 216      59.900  83.416  98.749  1.00  5.25              
ATOM   3396 1HD2 LEU A 216      59.944  83.068  99.777  1.00  5.25              
ATOM   3397 2HD2 LEU A 216      59.405  82.657  98.146  1.00  5.25              
ATOM   3398 3HD2 LEU A 216      60.914  83.555  98.381  1.00  5.25              
ATOM   3399  C   LEU A 216      60.349  85.275  95.154  1.00  5.25              
ATOM   3400  O   LEU A 216      59.533  85.673  94.307  1.00  5.25              
ATOM   3401  N   LEU A 217      61.317  84.400  94.871  1.00  5.27              
ATOM   3402  H   LEU A 217      61.966  84.133  95.605  1.00  5.27              
ATOM   3403  CA  LEU A 217      61.612  84.032  93.484  1.00  5.27              
ATOM   3404  HA  LEU A 217      60.929  84.547  92.817  1.00  5.27              
ATOM   3405  CB  LEU A 217      63.034  84.492  93.093  1.00  5.27              
ATOM   3406  HB1 LEU A 217      63.178  84.216  92.047  1.00  5.27              
ATOM   3407  HB2 LEU A 217      63.778  83.950  93.672  1.00  5.27              
ATOM   3408  CG  LEU A 217      63.269  86.008  93.245  1.00  5.27              
ATOM   3409  HG  LEU A 217      62.319  86.519  93.110  1.00  5.27              
ATOM   3410  CD1 LEU A 217      63.856  86.392  94.606  1.00  5.27              
ATOM   3411 1HD1 LEU A 217      64.060  87.462  94.623  1.00  5.27              
ATOM   3412 2HD1 LEU A 217      63.145  86.191  95.405  1.00  5.27              
ATOM   3413 3HD1 LEU A 217      64.780  85.856  94.797  1.00  5.27              
ATOM   3414  CD2 LEU A 217      64.221  86.521  92.159  1.00  5.27              
ATOM   3415 1HD2 LEU A 217      64.335  87.602  92.259  1.00  5.27              
ATOM   3416 2HD2 LEU A 217      65.198  86.055  92.276  1.00  5.27              
ATOM   3417 3HD2 LEU A 217      63.823  86.294  91.171  1.00  5.27              
ATOM   3418  C   LEU A 217      61.414  82.538  93.246  1.00  5.27              
ATOM   3419  O   LEU A 217      62.315  81.740  93.498  1.00  5.27              
ATOM   3420  N   ILE A 218      60.228  82.169  92.759  1.00  5.99              
ATOM   3421  H   ILE A 218      59.522  82.879  92.596  1.00  5.99              
ATOM   3422  CA  ILE A 218      59.811  80.774  92.553  1.00  5.99              
ATOM   3423  HA  ILE A 218      60.398  80.126  93.200  1.00  5.99              
ATOM   3424  CB  ILE A 218      58.311  80.639  92.936  1.00  5.99              
ATOM   3425  HB  ILE A 218      57.735  80.934  92.060  1.00  5.99              
ATOM   3426  CG2 ILE A 218      57.923  79.187  93.238  1.00  5.99              
ATOM   3427 1HG2 ILE A 218      56.883  79.176  93.543  1.00  5.99              
ATOM   3428 2HG2 ILE A 218      58.007  78.555  92.355  1.00  5.99              
ATOM   3429 3HG2 ILE A 218      58.550  78.776  94.029  1.00  5.99              
ATOM   3430  CG1 ILE A 218      57.811  81.530  94.113  1.00  5.99              
ATOM   3431 1HG1 ILE A 218      56.739  81.376  94.234  1.00  5.99              
ATOM   3432 2HG1 ILE A 218      57.935  82.582  93.862  1.00  5.99              
ATOM   3433  CD1 ILE A 218      58.459  81.306  95.482  1.00  5.99              
ATOM   3434  HD1 ILE A 218      58.043  82.023  96.190  1.00  5.99              
ATOM   3435  HD2 ILE A 218      58.231  80.305  95.842  1.00  5.99              
ATOM   3436  HD3 ILE A 218      59.536  81.453  95.425  1.00  5.99              
ATOM   3437  C   ILE A 218      60.057  80.311  91.100  1.00  5.99              
ATOM   3438  O   ILE A 218      59.686  79.198  90.729  1.00  5.99              
ATOM   3439  N   GLY A 219      60.671  81.156  90.267  1.00  5.82              
ATOM   3440  H   GLY A 219      60.917  82.065  90.620  1.00  5.82              
ATOM   3441  CA  GLY A 219      60.906  80.914  88.844  1.00  5.82              
ATOM   3442  HA1 GLY A 219      61.589  81.674  88.467  1.00  5.82              
ATOM   3443  HA2 GLY A 219      59.960  81.046  88.333  1.00  5.82              
ATOM   3444  C   GLY A 219      61.496  79.537  88.511  1.00  5.82              
ATOM   3445  O   GLY A 219      62.410  79.075  89.174  1.00  5.82              
ATOM   3446  N   SER A 220      61.025  78.875  87.463  1.00  6.17              
ATOM   3447  H   SER A 220      60.235  79.283  86.983  1.00  6.17              
ATOM   3448  CA  SER A 220      61.391  77.495  87.122  1.00  6.17              
ATOM   3449  HA  SER A 220      60.657  77.160  86.395  1.00  6.17              
ATOM   3450  CB  SER A 220      62.754  77.386  86.433  1.00  6.17              
ATOM   3451  HB1 SER A 220      63.562  77.404  87.166  1.00  6.17              
ATOM   3452  HB2 SER A 220      62.887  78.202  85.722  1.00  6.17              
ATOM   3453  OG  SER A 220      62.742  76.165  85.734  1.00  6.17              
ATOM   3454  HG  SER A 220      63.617  75.740  85.848  1.00  6.17              
ATOM   3455  C   SER A 220      61.268  76.501  88.289  1.00  6.17              
ATOM   3456  O   SER A 220      62.227  76.022  88.909  1.00  6.17              
ATOM   3457  N   ASN A 221      60.006  76.230  88.585  1.00  6.41              
ATOM   3458  H   ASN A 221      59.291  76.673  88.028  1.00  6.41              
ATOM   3459  CA  ASN A 221      59.571  75.114  89.397  1.00  6.41              
ATOM   3460  HA  ASN A 221      60.388  74.392  89.492  1.00  6.41              
ATOM   3461  CB  ASN A 221      59.229  75.632  90.810  1.00  6.41              
ATOM   3462  HB1 ASN A 221      58.518  74.976  91.300  1.00  6.41              
ATOM   3463  HB2 ASN A 221      58.784  76.621  90.760  1.00  6.41              
ATOM   3464  CG  ASN A 221      60.451  75.704  91.696  1.00  6.41              
ATOM   3465  OD1 ASN A 221      60.839  74.731  92.320  1.00  6.41              
ATOM   3466  ND2 ASN A 221      61.056  76.864  91.815  1.00  6.41              
ATOM   3467 1HD2 ASN A 221      60.725  77.656  91.278  1.00  6.41              
ATOM   3468 2HD2 ASN A 221      61.894  76.914  92.381  1.00  6.41              
ATOM   3469  C   ASN A 221      58.455  74.377  88.651  1.00  6.41              
ATOM   3470  O   ASN A 221      58.191  74.645  87.473  1.00  6.41              
ATOM   3471  N   LYS A 222      57.778  73.442  89.313  1.00  6.58              
ATOM   3472  H   LYS A 222      58.019  73.266  90.285  1.00  6.58              
ATOM   3473  CA  LYS A 222      56.625  72.732  88.757  1.00  6.58              
ATOM   3474  HA  LYS A 222      56.416  73.159  87.779  1.00  6.58              
ATOM   3475  CB  LYS A 222      57.001  71.248  88.540  1.00  6.58              
ATOM   3476  HB1 LYS A 222      56.861  70.675  89.459  1.00  6.58              
ATOM   3477  HB2 LYS A 222      58.067  71.207  88.305  1.00  6.58              
ATOM   3478  CG  LYS A 222      56.273  70.590  87.349  1.00  6.58              
ATOM   3479  HG1 LYS A 222      56.979  69.904  86.878  1.00  6.58              
ATOM   3480  HG2 LYS A 222      56.034  71.343  86.598  1.00  6.58              
ATOM   3481  CD  LYS A 222      55.019  69.767  87.702  1.00  6.58              
ATOM   3482  HD1 LYS A 222      54.822  69.800  88.773  1.00  6.58              
ATOM   3483  HD2 LYS A 222      55.228  68.724  87.455  1.00  6.58              
ATOM   3484  CE  LYS A 222      53.760  70.183  86.925  1.00  6.58              
ATOM   3485  HE1 LYS A 222      53.003  69.406  87.063  1.00  6.58              
ATOM   3486  HE2 LYS A 222      53.984  70.241  85.857  1.00  6.58              
ATOM   3487  NZ  LYS A 222      53.204  71.467  87.405  1.00  6.58              
ATOM   3488  HZ1 LYS A 222      52.233  71.598  87.112  1.00  6.58              
ATOM   3489  HZ2 LYS A 222      53.193  71.504  88.416  1.00  6.58              
ATOM   3490  HZ3 LYS A 222      53.736  72.288  87.143  1.00  6.58              
ATOM   3491  C   LYS A 222      55.371  73.003  89.576  1.00  6.58              
ATOM   3492  O   LYS A 222      54.551  72.104  89.786  1.00  6.58              
ATOM   3493  N   PHE A 223      55.206  74.258  90.010  1.00  6.55              
ATOM   3494  H   PHE A 223      55.958  74.910  89.818  1.00  6.55              
ATOM   3495  CA  PHE A 223      53.926  74.845  90.425  1.00  6.55              
ATOM   3496  HA  PHE A 223      53.615  74.358  91.349  1.00  6.55              
ATOM   3497  CB  PHE A 223      54.128  76.339  90.704  1.00  6.55              
ATOM   3498  HB1 PHE A 223      54.333  76.812  89.755  1.00  6.55              
ATOM   3499  HB2 PHE A 223      55.009  76.455  91.335  1.00  6.55              
ATOM   3500  CG  PHE A 223      53.011  77.136  91.344  1.00  6.55              
ATOM   3501  CD1 PHE A 223      52.228  76.599  92.382  1.00  6.55              
ATOM   3502  HD1 PHE A 223      52.369  75.582  92.715  1.00  6.55              
ATOM   3503  CE1 PHE A 223      51.296  77.415  93.041  1.00  6.55              
ATOM   3504  HE1 PHE A 223      50.728  77.028  93.874  1.00  6.55              
ATOM   3505  CZ  PHE A 223      51.133  78.755  92.669  1.00  6.55              
ATOM   3506  HZ  PHE A 223      50.431  79.377  93.199  1.00  6.55              
ATOM   3507  CE2 PHE A 223      51.893  79.288  91.621  1.00  6.55              
ATOM   3508  HE2 PHE A 223      51.764  80.321  91.339  1.00  6.55              
ATOM   3509  CD2 PHE A 223      52.837  78.483  90.964  1.00  6.55              
ATOM   3510  HD2 PHE A 223      53.452  78.912  90.185  1.00  6.55              
ATOM   3511  C   PHE A 223      52.845  74.569  89.368  1.00  6.55              
ATOM   3512  O   PHE A 223      53.120  74.013  88.305  1.00  6.55              
ATOM   3513  N   ASP A 224      51.584  74.788  89.719  1.00  6.71              
ATOM   3514  H   ASP A 224      51.401  75.353  90.532  1.00  6.71              
ATOM   3515  CA  ASP A 224      50.481  74.098  89.041  1.00  6.71              
ATOM   3516  HA  ASP A 224      50.641  74.109  87.960  1.00  6.71              
ATOM   3517  CB  ASP A 224      50.492  72.642  89.577  1.00  6.71              
ATOM   3518  HB1 ASP A 224      49.894  72.579  90.487  1.00  6.71              
ATOM   3519  HB2 ASP A 224      51.505  72.366  89.868  1.00  6.71              
ATOM   3520  CG  ASP A 224      50.050  71.555  88.602  1.00  6.71              
ATOM   3521  OD1 ASP A 224      50.496  71.597  87.436  1.00  6.71              
ATOM   3522  OD2 ASP A 224      49.480  70.559  89.100  1.00  6.71              
ATOM   3523  C   ASP A 224      49.123  74.735  89.346  1.00  6.71              
ATOM   3524  O   ASP A 224      48.256  74.887  88.479  1.00  6.71              
ATOM   3525  N   VAL A 225      48.962  75.130  90.611  1.00  6.62              
ATOM   3526  H   VAL A 225      49.732  74.992  91.248  1.00  6.62              
ATOM   3527  CA  VAL A 225      47.741  75.675  91.192  1.00  6.62              
ATOM   3528  HA  VAL A 225      47.211  76.251  90.433  1.00  6.62              
ATOM   3529  CB  VAL A 225      46.783  74.559  91.698  1.00  6.62              
ATOM   3530  HB  VAL A 225      45.972  75.041  92.245  1.00  6.62              
ATOM   3531  CG1 VAL A 225      46.146  73.820  90.515  1.00  6.62              
ATOM   3532 1HG1 VAL A 225      45.317  73.210  90.874  1.00  6.62              
ATOM   3533 2HG1 VAL A 225      45.789  74.542  89.789  1.00  6.62              
ATOM   3534 3HG1 VAL A 225      46.878  73.168  90.036  1.00  6.62              
ATOM   3535  CG2 VAL A 225      47.397  73.470  92.597  1.00  6.62              
ATOM   3536 1HG2 VAL A 225      46.637  72.730  92.847  1.00  6.62              
ATOM   3537 2HG2 VAL A 225      48.229  72.977  92.100  1.00  6.62              
ATOM   3538 3HG2 VAL A 225      47.736  73.905  93.536  1.00  6.62              
ATOM   3539  C   VAL A 225      48.087  76.629  92.325  1.00  6.62              
ATOM   3540  O   VAL A 225      48.568  76.189  93.364  1.00  6.62              
ATOM   3541  N   PHE A 226      47.843  77.931  92.148  1.00  6.62              
ATOM   3542  H   PHE A 226      47.494  78.255  91.260  1.00  6.62              
ATOM   3543  CA  PHE A 226      47.579  78.764  93.323  1.00  6.62              
ATOM   3544  HA  PHE A 226      48.402  78.648  94.030  1.00  6.62              
ATOM   3545  CB  PHE A 226      47.480  80.246  92.913  1.00  6.62              
ATOM   3546  HB1 PHE A 226      46.487  80.448  92.510  1.00  6.62              
ATOM   3547  HB2 PHE A 226      48.200  80.438  92.115  1.00  6.62              
ATOM   3548  CG  PHE A 226      47.771  81.216  94.048  1.00  6.62              
ATOM   3549  CD1 PHE A 226      49.049  81.799  94.170  1.00  6.62              
ATOM   3550  HD1 PHE A 226      49.815  81.582  93.442  1.00  6.62              
ATOM   3551  CE1 PHE A 226      49.343  82.654  95.250  1.00  6.62              
ATOM   3552  HE1 PHE A 226      50.329  83.090  95.351  1.00  6.62              
ATOM   3553  CZ  PHE A 226      48.360  82.924  96.216  1.00  6.62              
ATOM   3554  HZ  PHE A 226      48.585  83.572  97.053  1.00  6.62              
ATOM   3555  CE2 PHE A 226      47.078  82.362  96.088  1.00  6.62              
ATOM   3556  HE2 PHE A 226      46.314  82.563  96.826  1.00  6.62              
ATOM   3557  CD2 PHE A 226      46.783  81.518  95.004  1.00  6.62              
ATOM   3558  HD2 PHE A 226      45.792  81.090  94.928  1.00  6.62              
ATOM   3559  C   PHE A 226      46.303  78.251  93.963  1.00  6.62              
ATOM   3560  O   PHE A 226      45.351  77.903  93.257  1.00  6.62              
ATOM   3561  N   ASN A 227      46.313  78.181  95.286  1.00  7.52              
ATOM   3562  H   ASN A 227      47.093  78.554  95.806  1.00  7.52              
ATOM   3563  CA  ASN A 227      45.213  77.605  96.034  1.00  7.52              
ATOM   3564  HA  ASN A 227      44.404  77.398  95.330  1.00  7.52              
ATOM   3565  CB  ASN A 227      45.633  76.246  96.616  1.00  7.52              
ATOM   3566  HB1 ASN A 227      45.661  76.295  97.699  1.00  7.52              
ATOM   3567  HB2 ASN A 227      46.629  75.971  96.272  1.00  7.52              
ATOM   3568  CG  ASN A 227      44.680  75.158  96.150  1.00  7.52              
ATOM   3569  OD1 ASN A 227      44.736  74.694  95.018  1.00  7.52              
ATOM   3570  ND2 ASN A 227      43.747  74.747  96.971  1.00  7.52              
ATOM   3571 1HD2 ASN A 227      43.832  74.965  97.969  1.00  7.52              
ATOM   3572 2HD2 ASN A 227      43.236  73.933  96.699  1.00  7.52              
ATOM   3573  C   ASN A 227      44.604  78.613  96.980  1.00  7.52              
ATOM   3574  O   ASN A 227      45.049  79.754  97.090  1.00  7.52              
ATOM   3575  N   SER A 228      43.484  78.202  97.544  1.00  6.90              
ATOM   3576  H   SER A 228      43.237  77.225  97.463  1.00  6.90              
ATOM   3577  CA  SER A 228      42.662  79.056  98.365  1.00  6.90              
ATOM   3578  HA  SER A 228      42.611  80.015  97.894  1.00  6.90              
ATOM   3579  CB  SER A 228      41.248  78.454  98.404  1.00  6.90              
ATOM   3580  HB1 SER A 228      40.895  78.319  97.380  1.00  6.90              
ATOM   3581  HB2 SER A 228      40.573  79.153  98.900  1.00  6.90              
ATOM   3582  OG  SER A 228      41.192  77.203  99.077  1.00  6.90              
ATOM   3583  HG  SER A 228      42.064  76.759  99.082  1.00  6.90              
ATOM   3584  C   SER A 228      43.315  79.246  99.754  1.00  6.90              
ATOM   3585  O   SER A 228      44.477  79.631  99.905  1.00  6.90              
ATOM   3586  N   CYS A 229      42.580  78.961 100.819  1.00  7.90              
ATOM   3587  H   CYS A 229      41.665  78.554 100.673  1.00  7.90              
ATOM   3588  CA  CYS A 229      43.036  79.173 102.179  1.00  7.90              
ATOM   3589  HA  CYS A 229      43.524  80.146 102.224  1.00  7.90              
ATOM   3590  CB  CYS A 229      41.785  79.242 103.071  1.00  7.90              
ATOM   3591  HB1 CYS A 229      42.086  79.429 104.103  1.00  7.90              
ATOM   3592  HB2 CYS A 229      41.254  78.289 103.032  1.00  7.90              
ATOM   3593  SG  CYS A 229      40.687  80.588 102.523  1.00  7.90              
ATOM   3594  HG  CYS A 229      39.807  80.486 103.524  1.00  7.90              
ATOM   3595  C   CYS A 229      44.041  78.159 102.738  1.00  7.90              
ATOM   3596  O   CYS A 229      44.428  78.249 103.901  1.00  7.90              
ATOM   3597  N   ASP A 230      44.504  77.253 101.892  1.00  8.34              
ATOM   3598  H   ASP A 230      44.046  77.197 100.987  1.00  8.34              
ATOM   3599  CA  ASP A 230      45.772  76.532 101.992  1.00  8.34              
ATOM   3600  HA  ASP A 230      45.713  75.810 102.807  1.00  8.34              
ATOM   3601  CB  ASP A 230      45.977  75.781 100.658  1.00  8.34              
ATOM   3602  HB1 ASP A 230      46.671  74.962 100.842  1.00  8.34              
ATOM   3603  HB2 ASP A 230      46.455  76.466  99.959  1.00  8.34              
ATOM   3604  CG  ASP A 230      44.721  75.231  99.944  1.00  8.34              
ATOM   3605  OD1 ASP A 230      43.824  76.029  99.555  1.00  8.34              
ATOM   3606  OD2 ASP A 230      44.707  74.031  99.616  1.00  8.34              
ATOM   3607  C   ASP A 230      46.940  77.483 102.250  1.00  8.34              
ATOM   3608  O   ASP A 230      47.900  77.106 102.919  1.00  8.34              
ATOM   3609  N   LEU A 231      46.821  78.728 101.766  1.00  7.88              
ATOM   3610  H   LEU A 231      46.040  78.929 101.150  1.00  7.88              
ATOM   3611  CA  LEU A 231      47.728  79.807 102.120  1.00  7.88              
ATOM   3612  HA  LEU A 231      48.661  79.356 102.461  1.00  7.88              
ATOM   3613  CB  LEU A 231      48.107  80.642 100.886  1.00  7.88              
ATOM   3614  HB1 LEU A 231      48.797  81.401 101.249  1.00  7.88              
ATOM   3615  HB2 LEU A 231      47.227  81.137 100.470  1.00  7.88              
ATOM   3616  CG  LEU A 231      48.842  79.837  99.788  1.00  7.88              
ATOM   3617  HG  LEU A 231      49.397  79.019 100.248  1.00  7.88              
ATOM   3618  CD1 LEU A 231      47.907  79.264  98.721  1.00  7.88              
ATOM   3619 1HD1 LEU A 231      48.481  78.659  98.020  1.00  7.88              
ATOM   3620 2HD1 LEU A 231      47.143  78.637  99.172  1.00  7.88              
ATOM   3621 3HD1 LEU A 231      47.416  80.077  98.186  1.00  7.88              
ATOM   3622  CD2 LEU A 231      49.851  80.733  99.062  1.00  7.88              
ATOM   3623 1HD2 LEU A 231      50.349  80.161  98.279  1.00  7.88              
ATOM   3624 2HD2 LEU A 231      49.339  81.586  98.619  1.00  7.88              
ATOM   3625 3HD2 LEU A 231      50.603  81.084  99.768  1.00  7.88              
ATOM   3626  C   LEU A 231      47.248  80.630 103.319  1.00  7.88              
ATOM   3627  O   LEU A 231      48.046  80.863 104.222  1.00  7.88              
ATOM   3628  N   SER A 232      45.972  81.051 103.344  1.00  7.32              
ATOM   3629  H   SER A 232      45.398  80.820 102.549  1.00  7.32              
ATOM   3630  CA  SER A 232      45.451  82.031 104.324  1.00  7.32              
ATOM   3631  HA  SER A 232      44.536  82.462 103.917  1.00  7.32              
ATOM   3632  CB  SER A 232      45.080  81.364 105.653  1.00  7.32              
ATOM   3633  HB1 SER A 232      44.837  82.132 106.384  1.00  7.32              
ATOM   3634  HB2 SER A 232      45.914  80.774 106.027  1.00  7.32              
ATOM   3635  OG  SER A 232      43.940  80.553 105.460  1.00  7.32              
ATOM   3636  HG  SER A 232      44.234  79.715 105.068  1.00  7.32              
ATOM   3637  C   SER A 232      46.448  83.202 104.496  1.00  7.32              
ATOM   3638  O   SER A 232      46.914  83.506 105.592  1.00  7.32              
ATOM   3639  N   SER A 233      46.901  83.730 103.350  1.00  6.89              
ATOM   3640  H   SER A 233      46.319  83.586 102.533  1.00  6.89              
ATOM   3641  CA  SER A 233      48.337  83.962 103.082  1.00  6.89              
ATOM   3642  HA  SER A 233      48.906  83.057 103.286  1.00  6.89              
ATOM   3643  CB  SER A 233      48.425  84.273 101.586  1.00  6.89              
ATOM   3644  HB1 SER A 233      47.641  84.990 101.399  1.00  6.89              
ATOM   3645  HB2 SER A 233      48.190  83.392 100.997  1.00  6.89              
ATOM   3646  OG  SER A 233      49.644  84.829 101.136  1.00  6.89              
ATOM   3647  HG  SER A 233      49.402  85.563 100.548  1.00  6.89              
ATOM   3648  C   SER A 233      49.005  85.103 103.839  1.00  6.89              
ATOM   3649  O   SER A 233      50.130  84.940 104.295  1.00  6.89              
ATOM   3650  N   THR A 234      48.349  86.257 103.935  1.00  7.12              
ATOM   3651  H   THR A 234      47.403  86.282 103.579  1.00  7.12              
ATOM   3652  CA  THR A 234      48.842  87.500 104.548  1.00  7.12              
ATOM   3653  HA  THR A 234      48.412  88.284 103.946  1.00  7.12              
ATOM   3654  CB  THR A 234      48.262  87.668 105.973  1.00  7.12              
ATOM   3655  HB  THR A 234      47.185  87.521 105.927  1.00  7.12              
ATOM   3656  CG2 THR A 234      48.791  86.689 107.022  1.00  7.12              
ATOM   3657 1HG2 THR A 234      48.333  86.909 107.986  1.00  7.12              
ATOM   3658 2HG2 THR A 234      48.522  85.673 106.734  1.00  7.12              
ATOM   3659 3HG2 THR A 234      49.873  86.758 107.115  1.00  7.12              
ATOM   3660  OG1 THR A 234      48.485  88.979 106.448  1.00  7.12              
ATOM   3661  HG1 THR A 234      49.448  89.081 106.461  1.00  7.12              
ATOM   3662  C   THR A 234      50.330  87.840 104.471  1.00  7.12              
ATOM   3663  O   THR A 234      50.938  88.319 105.435  1.00  7.12              
ATOM   3664  N   ALA A 235      50.924  87.653 103.301  1.00  6.49              
ATOM   3665  H   ALA A 235      50.338  87.386 102.521  1.00  6.49              
ATOM   3666  CA  ALA A 235      52.331  87.918 103.059  1.00  6.49              
ATOM   3667  HA  ALA A 235      52.895  87.573 103.927  1.00  6.49              
ATOM   3668  CB  ALA A 235      52.764  87.055 101.868  1.00  6.49              
ATOM   3669  HB1 ALA A 235      53.811  87.246 101.629  1.00  6.49              
ATOM   3670  HB2 ALA A 235      52.640  86.000 102.117  1.00  6.49              
ATOM   3671  HB3 ALA A 235      52.140  87.288 101.008  1.00  6.49              
ATOM   3672  C   ALA A 235      52.651  89.425 102.897  1.00  6.49              
ATOM   3673  O   ALA A 235      53.117  89.865 101.847  1.00  6.49              
ATOM   3674  N   LEU A 236      52.372  90.220 103.936  1.00  6.55              
ATOM   3675  H   LEU A 236      51.954  89.753 104.731  1.00  6.55              
ATOM   3676  CA  LEU A 236      52.286  91.686 103.933  1.00  6.55              
ATOM   3677  HA  LEU A 236      51.361  91.940 103.406  1.00  6.55              
ATOM   3678  CB  LEU A 236      52.098  92.166 105.389  1.00  6.55              
ATOM   3679  HB1 LEU A 236      52.950  91.858 105.996  1.00  6.55              
ATOM   3680  HB2 LEU A 236      51.218  91.650 105.777  1.00  6.55              
ATOM   3681  CG  LEU A 236      51.874  93.689 105.540  1.00  6.55              
ATOM   3682  HG  LEU A 236      51.510  94.095 104.604  1.00  6.55              
ATOM   3683  CD1 LEU A 236      50.845  93.979 106.636  1.00  6.55              
ATOM   3684 1HD1 LEU A 236      50.716  95.054 106.751  1.00  6.55              
ATOM   3685 2HD1 LEU A 236      49.884  93.553 106.338  1.00  6.55              
ATOM   3686 3HD1 LEU A 236      51.164  93.540 107.581  1.00  6.55              
ATOM   3687  CD2 LEU A 236      53.153  94.442 105.925  1.00  6.55              
ATOM   3688 1HD2 LEU A 236      52.928  95.500 106.054  1.00  6.55              
ATOM   3689 2HD2 LEU A 236      53.568  94.044 106.850  1.00  6.55              
ATOM   3690 3HD2 LEU A 236      53.889  94.364 105.130  1.00  6.55              
ATOM   3691  C   LEU A 236      53.394  92.412 103.172  1.00  6.55              
ATOM   3692  O   LEU A 236      53.140  93.033 102.149  1.00  6.55              
ATOM   3693  N   SER A 237      54.630  92.307 103.655  1.00  6.07              
ATOM   3694  H   SER A 237      54.795  91.683 104.430  1.00  6.07              
ATOM   3695  CA  SER A 237      55.785  93.058 103.147  1.00  6.07              
ATOM   3696  HA  SER A 237      55.517  94.113 103.090  1.00  6.07              
ATOM   3697  CB  SER A 237      56.950  92.914 104.139  1.00  6.07              
ATOM   3698  HB1 SER A 237      56.706  93.481 105.038  1.00  6.07              
ATOM   3699  HB2 SER A 237      57.864  93.332 103.714  1.00  6.07              
ATOM   3700  OG  SER A 237      57.160  91.561 104.511  1.00  6.07              
ATOM   3701  HG  SER A 237      57.526  91.091 103.742  1.00  6.07              
ATOM   3702  C   SER A 237      56.246  92.650 101.736  1.00  6.07              
ATOM   3703  O   SER A 237      57.251  93.159 101.240  1.00  6.07              
ATOM   3704  N   LEU A 238      55.562  91.704 101.088  1.00  5.87              
ATOM   3705  H   LEU A 238      54.684  91.379 101.477  1.00  5.87              
ATOM   3706  CA  LEU A 238      56.076  91.011  99.919  1.00  5.87              
ATOM   3707  HA  LEU A 238      57.146  90.911 100.079  1.00  5.87              
ATOM   3708  CB  LEU A 238      55.520  89.582  99.835  1.00  5.87              
ATOM   3709  HB1 LEU A 238      54.483  89.633  99.509  1.00  5.87              
ATOM   3710  HB2 LEU A 238      55.548  89.116 100.821  1.00  5.87              
ATOM   3711  CG  LEU A 238      56.339  88.726  98.849  1.00  5.87              
ATOM   3712  HG  LEU A 238      56.586  89.296  97.955  1.00  5.87              
ATOM   3713  CD1 LEU A 238      57.639  88.240  99.489  1.00  5.87              
ATOM   3714 1HD1 LEU A 238      58.243  87.719  98.749  1.00  5.87              
ATOM   3715 2HD1 LEU A 238      58.221  89.080  99.858  1.00  5.87              
ATOM   3716 3HD1 LEU A 238      57.413  87.578 100.323  1.00  5.87              
ATOM   3717  CD2 LEU A 238      55.537  87.503  98.412  1.00  5.87              
ATOM   3718 1HD2 LEU A 238      56.134  86.893  97.739  1.00  5.87              
ATOM   3719 2HD2 LEU A 238      55.232  86.922  99.281  1.00  5.87              
ATOM   3720 3HD2 LEU A 238      54.657  87.840  97.868  1.00  5.87              
ATOM   3721  C   LEU A 238      55.925  91.771  98.598  1.00  5.87              
ATOM   3722  O   LEU A 238      55.053  91.458  97.786  1.00  5.87              
ATOM   3723  N   LYS A 239      56.787  92.761  98.349  1.00  5.55              
ATOM   3724  H   LYS A 239      57.480  92.979  99.055  1.00  5.55              
ATOM   3725  CA  LYS A 239      56.675  93.582  97.139  1.00  5.55              
ATOM   3726  HA  LYS A 239      55.617  93.793  97.044  1.00  5.55              
ATOM   3727  CB  LYS A 239      57.317  94.966  97.297  1.00  5.55              
ATOM   3728  HB1 LYS A 239      56.805  95.494  98.104  1.00  5.55              
ATOM   3729  HB2 LYS A 239      57.130  95.524  96.378  1.00  5.55              
ATOM   3730  CG  LYS A 239      58.819  94.982  97.599  1.00  5.55              
ATOM   3731  HG1 LYS A 239      59.337  94.234  96.999  1.00  5.55              
ATOM   3732  HG2 LYS A 239      58.961  94.754  98.656  1.00  5.55              
ATOM   3733  CD  LYS A 239      59.379  96.376  97.266  1.00  5.55              
ATOM   3734  HD1 LYS A 239      58.655  97.150  97.533  1.00  5.55              
ATOM   3735  HD2 LYS A 239      59.546  96.428  96.189  1.00  5.55              
ATOM   3736  CE  LYS A 239      60.698  96.648  97.990  1.00  5.55              
ATOM   3737  HE1 LYS A 239      61.260  97.414  97.448  1.00  5.55              
ATOM   3738  HE2 LYS A 239      61.286  95.725  98.001  1.00  5.55              
ATOM   3739  NZ  LYS A 239      60.453  97.096  99.378  1.00  5.55              
ATOM   3740  HZ1 LYS A 239      61.266  96.941  99.976  1.00  5.55              
ATOM   3741  HZ2 LYS A 239      60.110  98.037  99.472  1.00  5.55              
ATOM   3742  HZ3 LYS A 239      59.802  96.467  99.858  1.00  5.55              
ATOM   3743  C   LYS A 239      57.020  92.909  95.806  1.00  5.55              
ATOM   3744  O   LYS A 239      56.555  93.422  94.778  1.00  5.55              
ATOM   3745  N   LYS A 240      57.742  91.773  95.766  1.00  5.04              
ATOM   3746  H   LYS A 240      58.161  91.407  96.622  1.00  5.04              
ATOM   3747  CA  LYS A 240      57.959  91.079  94.486  1.00  5.04              
ATOM   3748  HA  LYS A 240      57.293  91.472  93.722  1.00  5.04              
ATOM   3749  CB  LYS A 240      59.420  91.323  94.055  1.00  5.04              
ATOM   3750  HB1 LYS A 240      60.026  90.612  94.601  1.00  5.04              
ATOM   3751  HB2 LYS A 240      59.724  92.314  94.398  1.00  5.04              
ATOM   3752  CG  LYS A 240      59.799  91.256  92.559  1.00  5.04              
ATOM   3753  HG1 LYS A 240      60.881  91.305  92.482  1.00  5.04              
ATOM   3754  HG2 LYS A 240      59.468  92.160  92.076  1.00  5.04              
ATOM   3755  CD  LYS A 240      59.302  90.068  91.723  1.00  5.04              
ATOM   3756  HD1 LYS A 240      59.571  90.230  90.679  1.00  5.04              
ATOM   3757  HD2 LYS A 240      58.218  90.018  91.772  1.00  5.04              
ATOM   3758  CE  LYS A 240      59.899  88.743  92.195  1.00  5.04              
ATOM   3759  HE1 LYS A 240      59.352  87.918  91.741  1.00  5.04              
ATOM   3760  HE2 LYS A 240      59.785  88.670  93.282  1.00  5.04              
ATOM   3761  NZ  LYS A 240      61.332  88.639  91.849  1.00  5.04              
ATOM   3762  HZ1 LYS A 240      61.761  87.931  92.438  1.00  5.04              
ATOM   3763  HZ2 LYS A 240      61.502  88.498  90.868  1.00  5.04              
ATOM   3764  HZ3 LYS A 240      61.824  89.466  92.196  1.00  5.04              
ATOM   3765  C   LYS A 240      57.651  89.596  94.663  1.00  5.04              
ATOM   3766  O   LYS A 240      58.207  88.950  95.547  1.00  5.04              
ATOM   3767  N   ILE A 241      56.846  89.024  93.770  1.00  5.26              
ATOM   3768  H   ILE A 241      56.404  89.608  93.068  1.00  5.26              
ATOM   3769  CA  ILE A 241      56.759  87.571  93.616  1.00  5.26              
ATOM   3770  HA  ILE A 241      57.607  87.141  94.144  1.00  5.26              
ATOM   3771  CB  ILE A 241      55.485  86.988  94.276  1.00  5.26              
ATOM   3772  HB  ILE A 241      55.320  87.533  95.207  1.00  5.26              
ATOM   3773  CG2 ILE A 241      54.221  87.135  93.402  1.00  5.26              
ATOM   3774 1HG2 ILE A 241      53.327  87.005  94.014  1.00  5.26              
ATOM   3775 2HG2 ILE A 241      54.188  88.122  92.942  1.00  5.26              
ATOM   3776 3HG2 ILE A 241      54.221  86.389  92.611  1.00  5.26              
ATOM   3777  CG1 ILE A 241      55.732  85.511  94.656  1.00  5.26              
ATOM   3778 1HG1 ILE A 241      56.629  85.455  95.274  1.00  5.26              
ATOM   3779 2HG1 ILE A 241      55.906  84.920  93.757  1.00  5.26              
ATOM   3780  CD1 ILE A 241      54.585  84.871  95.448  1.00  5.26              
ATOM   3781  HD1 ILE A 241      54.883  83.872  95.768  1.00  5.26              
ATOM   3782  HD2 ILE A 241      54.358  85.472  96.329  1.00  5.26              
ATOM   3783  HD3 ILE A 241      53.694  84.786  94.826  1.00  5.26              
ATOM   3784  C   ILE A 241      56.904  87.175  92.150  1.00  5.26              
ATOM   3785  O   ILE A 241      56.313  87.752  91.229  1.00  5.26              
ATOM   3786  N   ASP A 242      57.740  86.170  91.932  1.00  5.35              
ATOM   3787  H   ASP A 242      58.205  85.729  92.724  1.00  5.35              
ATOM   3788  CA  ASP A 242      57.954  85.593  90.615  1.00  5.35              
ATOM   3789  HA  ASP A 242      57.429  86.167  89.856  1.00  5.35              
ATOM   3790  CB  ASP A 242      59.454  85.636  90.292  1.00  5.35              
ATOM   3791  HB1 ASP A 242      60.008  85.079  91.042  1.00  5.35              
ATOM   3792  HB2 ASP A 242      59.799  86.669  90.305  1.00  5.35              
ATOM   3793  CG  ASP A 242      59.745  85.041  88.924  1.00  5.35              
ATOM   3794  OD1 ASP A 242      59.734  83.800  88.806  1.00  5.35              
ATOM   3795  OD2 ASP A 242      59.905  85.837  87.984  1.00  5.35              
ATOM   3796  C   ASP A 242      57.440  84.170  90.593  1.00  5.35              
ATOM   3797  O   ASP A 242      57.747  83.431  91.506  1.00  5.35              
ATOM   3798  N   LEU A 243      56.682  83.818  89.558  1.00  5.97              
ATOM   3799  H   LEU A 243      56.526  84.519  88.855  1.00  5.97              
ATOM   3800  CA  LEU A 243      56.237  82.458  89.237  1.00  5.97              
ATOM   3801  HA  LEU A 243      56.803  81.740  89.833  1.00  5.97              
ATOM   3802  CB  LEU A 243      54.719  82.267  89.507  1.00  5.97              
ATOM   3803  HB1 LEU A 243      54.485  81.244  89.209  1.00  5.97              
ATOM   3804  HB2 LEU A 243      54.176  82.917  88.823  1.00  5.97              
ATOM   3805  CG  LEU A 243      54.081  82.429  90.900  1.00  5.97              
ATOM   3806  HG  LEU A 243      53.065  82.049  90.815  1.00  5.97              
ATOM   3807  CD1 LEU A 243      54.773  81.612  91.984  1.00  5.97              
ATOM   3808 1HD1 LEU A 243      54.180  81.630  92.898  1.00  5.97              
ATOM   3809 2HD1 LEU A 243      54.896  80.579  91.658  1.00  5.97              
ATOM   3810 3HD1 LEU A 243      55.745  82.048  92.190  1.00  5.97              
ATOM   3811  CD2 LEU A 243      53.943  83.878  91.359  1.00  5.97              
ATOM   3812 1HD2 LEU A 243      53.352  83.910  92.275  1.00  5.97              
ATOM   3813 2HD2 LEU A 243      54.921  84.303  91.563  1.00  5.97              
ATOM   3814 3HD2 LEU A 243      53.434  84.466  90.596  1.00  5.97              
ATOM   3815  C   LEU A 243      56.546  82.189  87.750  1.00  5.97              
ATOM   3816  O   LEU A 243      55.741  81.607  87.023  1.00  5.97              
ATOM   3817  N   SER A 244      57.657  82.728  87.242  1.00  5.79              
ATOM   3818  H   SER A 244      58.320  83.145  87.892  1.00  5.79              
ATOM   3819  CA  SER A 244      58.128  82.476  85.880  1.00  5.79              
ATOM   3820  HA  SER A 244      57.342  82.760  85.182  1.00  5.79              
ATOM   3821  CB  SER A 244      59.364  83.332  85.585  1.00  5.79              
ATOM   3822  HB1 SER A 244      60.194  82.996  86.209  1.00  5.79              
ATOM   3823  HB2 SER A 244      59.151  84.375  85.821  1.00  5.79              
ATOM   3824  OG  SER A 244      59.715  83.221  84.213  1.00  5.79              
ATOM   3825  HG  SER A 244      60.663  83.393  84.159  1.00  5.79              
ATOM   3826  C   SER A 244      58.445  80.991  85.682  1.00  5.79              
ATOM   3827  O   SER A 244      58.585  80.256  86.651  1.00  5.79              
ATOM   3828  N   TYR A 245      58.577  80.543  84.437  1.00  6.18              
ATOM   3829  H   TYR A 245      58.571  81.265  83.737  1.00  6.18              
ATOM   3830  CA  TYR A 245      58.765  79.170  83.936  1.00  6.18              
ATOM   3831  HA  TYR A 245      58.515  79.223  82.883  1.00  6.18              
ATOM   3832  CB  TYR A 245      60.258  78.831  83.874  1.00  6.18              
ATOM   3833  HB1 TYR A 245      60.624  78.651  84.873  1.00  6.18              
ATOM   3834  HB2 TYR A 245      60.797  79.704  83.501  1.00  6.18              
ATOM   3835  CG  TYR A 245      60.619  77.652  82.980  1.00  6.18              
ATOM   3836  CD1 TYR A 245      60.995  77.867  81.639  1.00  6.18              
ATOM   3837  HD1 TYR A 245      61.025  78.872  81.245  1.00  6.18              
ATOM   3838  CE1 TYR A 245      61.402  76.782  80.834  1.00  6.18              
ATOM   3839  HE1 TYR A 245      61.738  76.941  79.822  1.00  6.18              
ATOM   3840  CZ  TYR A 245      61.458  75.481  81.381  1.00  6.18              
ATOM   3841  OH  TYR A 245      61.879  74.439  80.618  1.00  6.18              
ATOM   3842  HH  TYR A 245      62.106  73.682  81.165  1.00  6.18              
ATOM   3843  CE2 TYR A 245      61.060  75.262  82.715  1.00  6.18              
ATOM   3844  HE2 TYR A 245      61.123  74.280  83.158  1.00  6.18              
ATOM   3845  CD2 TYR A 245      60.633  76.344  83.502  1.00  6.18              
ATOM   3846  HD2 TYR A 245      60.370  76.162  84.534  1.00  6.18              
ATOM   3847  C   TYR A 245      57.859  78.032  84.463  1.00  6.18              
ATOM   3848  O   TYR A 245      57.673  77.027  83.780  1.00  6.18              
ATOM   3849  N   ASN A 246      57.227  78.175  85.621  1.00  6.33              
ATOM   3850  H   ASN A 246      57.364  79.042  86.115  1.00  6.33              
ATOM   3851  CA  ASN A 246      56.282  77.218  86.181  1.00  6.33              
ATOM   3852  HA  ASN A 246      56.790  76.270  86.347  1.00  6.33              
ATOM   3853  CB  ASN A 246      55.777  77.773  87.514  1.00  6.33              
ATOM   3854  HB1 ASN A 246      54.884  77.222  87.788  1.00  6.33              
ATOM   3855  HB2 ASN A 246      55.496  78.821  87.407  1.00  6.33              
ATOM   3856  CG  ASN A 246      56.781  77.625  88.630  1.00  6.33              
ATOM   3857  OD1 ASN A 246      56.796  76.656  89.367  1.00  6.33              
ATOM   3858  ND2 ASN A 246      57.670  78.570  88.786  1.00  6.33              
ATOM   3859 1HD2 ASN A 246      57.725  79.349  88.145  1.00  6.33              
ATOM   3860 2HD2 ASN A 246      58.337  78.470  89.542  1.00  6.33              
ATOM   3861  C   ASN A 246      55.078  76.989  85.266  1.00  6.33              
ATOM   3862  O   ASN A 246      54.570  77.945  84.693  1.00  6.33              
ATOM   3863  N   PRO A 247      54.526  75.769  85.189  1.00  6.52              
ATOM   3864  CD  PRO A 247      55.137  74.493  85.485  1.00  6.52              
ATOM   3865  HD1 PRO A 247      55.127  74.335  86.563  1.00  6.52              
ATOM   3866  HD2 PRO A 247      56.152  74.429  85.090  1.00  6.52              
ATOM   3867  CG  PRO A 247      54.220  73.488  84.793  1.00  6.52              
ATOM   3868  HG1 PRO A 247      54.309  72.491  85.216  1.00  6.52              
ATOM   3869  HG2 PRO A 247      54.451  73.463  83.727  1.00  6.52              
ATOM   3870  CB  PRO A 247      52.828  74.095  84.999  1.00  6.52              
ATOM   3871  HB1 PRO A 247      52.426  73.812  85.967  1.00  6.52              
ATOM   3872  HB2 PRO A 247      52.137  73.785  84.217  1.00  6.52              
ATOM   3873  CA  PRO A 247      53.103  75.602  84.945  1.00  6.52              
ATOM   3874  HA  PRO A 247      52.892  75.956  83.936  1.00  6.52              
ATOM   3875  C   PRO A 247      52.275  76.432  85.942  1.00  6.52              
ATOM   3876  O   PRO A 247      52.561  76.442  87.133  1.00  6.52              
ATOM   3877  N   LEU A 248      51.224  77.105  85.490  1.00  6.36              
ATOM   3878  H   LEU A 248      51.134  77.311  84.504  1.00  6.36              
ATOM   3879  CA  LEU A 248      50.129  77.538  86.341  1.00  6.36              
ATOM   3880  HA  LEU A 248      50.093  76.908  87.231  1.00  6.36              
ATOM   3881  CB  LEU A 248      50.204  79.012  86.803  1.00  6.36              
ATOM   3882  HB1 LEU A 248      49.337  79.158  87.447  1.00  6.36              
ATOM   3883  HB2 LEU A 248      50.060  79.678  85.953  1.00  6.36              
ATOM   3884  CG  LEU A 248      51.448  79.472  87.586  1.00  6.36              
ATOM   3885  HG  LEU A 248      51.813  78.666  88.220  1.00  6.36              
ATOM   3886  CD1 LEU A 248      52.567  79.965  86.670  1.00  6.36              
ATOM   3887 1HD1 LEU A 248      53.438  80.250  87.256  1.00  6.36              
ATOM   3888 2HD1 LEU A 248      52.853  79.169  85.993  1.00  6.36              
ATOM   3889 3HD1 LEU A 248      52.224  80.810  86.075  1.00  6.36              
ATOM   3890  CD2 LEU A 248      51.049  80.645  88.486  1.00  6.36              
ATOM   3891 1HD2 LEU A 248      51.932  81.061  88.964  1.00  6.36              
ATOM   3892 2HD2 LEU A 248      50.544  81.410  87.896  1.00  6.36              
ATOM   3893 3HD2 LEU A 248      50.365  80.288  89.257  1.00  6.36              
ATOM   3894  C   LEU A 248      48.845  77.340  85.537  1.00  6.36              
ATOM   3895  O   LEU A 248      48.676  77.865  84.440  1.00  6.36              
ATOM   3896  N   THR A 249      47.898  76.580  86.069  1.00  6.54              
ATOM   3897  H   THR A 249      48.083  76.100  86.942  1.00  6.54              
ATOM   3898  CA  THR A 249      46.577  76.447  85.441  1.00  6.54              
ATOM   3899  HA  THR A 249      46.680  76.500  84.356  1.00  6.54              
ATOM   3900  CB  THR A 249      45.921  75.088  85.773  1.00  6.54              
ATOM   3901  HB  THR A 249      44.965  75.033  85.249  1.00  6.54              
ATOM   3902  CG2 THR A 249      46.771  73.896  85.332  1.00  6.54              
ATOM   3903 1HG2 THR A 249      46.231  72.968  85.519  1.00  6.54              
ATOM   3904 2HG2 THR A 249      46.975  73.970  84.264  1.00  6.54              
ATOM   3905 3HG2 THR A 249      47.718  73.870  85.874  1.00  6.54              
ATOM   3906  OG1 THR A 249      45.675  74.929  87.161  1.00  6.54              
ATOM   3907  HG1 THR A 249      46.536  74.691  87.553  1.00  6.54              
ATOM   3908  C   THR A 249      45.611  77.560  85.839  1.00  6.54              
ATOM   3909  O   THR A 249      44.540  77.682  85.247  1.00  6.54              
ATOM   3910  N   LYS A 250      45.964  78.358  86.852  1.00  6.42              
ATOM   3911  H   LYS A 250      46.887  78.240  87.246  1.00  6.42              
ATOM   3912  CA  LYS A 250      45.120  79.408  87.429  1.00  6.42              
ATOM   3913  HA  LYS A 250      44.470  79.804  86.649  1.00  6.42              
ATOM   3914  CB  LYS A 250      44.253  78.889  88.610  1.00  6.42              
ATOM   3915  HB1 LYS A 250      43.303  79.424  88.602  1.00  6.42              
ATOM   3916  HB2 LYS A 250      44.747  79.130  89.554  1.00  6.42              
ATOM   3917  CG  LYS A 250      43.986  77.377  88.626  1.00  6.42              
ATOM   3918  HG1 LYS A 250      44.934  76.876  88.826  1.00  6.42              
ATOM   3919  HG2 LYS A 250      43.606  77.068  87.653  1.00  6.42              
ATOM   3920  CD  LYS A 250      42.973  76.935  89.691  1.00  6.42              
ATOM   3921  HD1 LYS A 250      41.965  77.189  89.356  1.00  6.42              
ATOM   3922  HD2 LYS A 250      43.165  77.467  90.625  1.00  6.42              
ATOM   3923  CE  LYS A 250      43.072  75.425  89.973  1.00  6.42              
ATOM   3924  HE1 LYS A 250      42.199  75.123  90.561  1.00  6.42              
ATOM   3925  HE2 LYS A 250      43.951  75.263  90.603  1.00  6.42              
ATOM   3926  NZ  LYS A 250      43.184  74.597  88.737  1.00  6.42              
ATOM   3927  HZ1 LYS A 250      43.290  73.619  88.965  1.00  6.42              
ATOM   3928  HZ2 LYS A 250      42.373  74.705  88.144  1.00  6.42              
ATOM   3929  HZ3 LYS A 250      44.007  74.866  88.195  1.00  6.42              
ATOM   3930  C   LYS A 250      45.986  80.539  87.939  1.00  6.42              
ATOM   3931  O   LYS A 250      47.078  80.285  88.448  1.00  6.42              
ATOM   3932  N   PHE A 251      45.416  81.737  87.951  1.00  6.39              
ATOM   3933  H   PHE A 251      44.504  81.855  87.519  1.00  6.39              
ATOM   3934  CA  PHE A 251      45.996  82.865  88.661  1.00  6.39              
ATOM   3935  HA  PHE A 251      46.795  82.479  89.294  1.00  6.39              
ATOM   3936  CB  PHE A 251      46.668  83.842  87.678  1.00  6.39              
ATOM   3937  HB1 PHE A 251      45.890  84.448  87.219  1.00  6.39              
ATOM   3938  HB2 PHE A 251      47.127  83.250  86.882  1.00  6.39              
ATOM   3939  CG  PHE A 251      47.764  84.769  88.212  1.00  6.39              
ATOM   3940  CD1 PHE A 251      48.013  84.951  89.592  1.00  6.39              
ATOM   3941  HD1 PHE A 251      47.458  84.402  90.337  1.00  6.39              
ATOM   3942  CE1 PHE A 251      49.012  85.844  90.025  1.00  6.39              
ATOM   3943  HE1 PHE A 251      49.218  85.957  91.080  1.00  6.39              
ATOM   3944  CZ  PHE A 251      49.758  86.582  89.091  1.00  6.39              
ATOM   3945  HZ  PHE A 251      50.535  87.256  89.424  1.00  6.39              
ATOM   3946  CE2 PHE A 251      49.510  86.418  87.719  1.00  6.39              
ATOM   3947  HE2 PHE A 251      50.101  86.967  86.997  1.00  6.39              
ATOM   3948  CD2 PHE A 251      48.537  85.498  87.285  1.00  6.39              
ATOM   3949  HD2 PHE A 251      48.402  85.338  86.227  1.00  6.39              
ATOM   3950  C   PHE A 251      44.972  83.456  89.635  1.00  6.39              
ATOM   3951  O   PHE A 251      44.789  84.663  89.678  1.00  6.39              
ATOM   3952  N   GLN A 252      44.282  82.614  90.408  1.00  6.55              
ATOM   3953  H   GLN A 252      44.457  81.625  90.327  1.00  6.55              
ATOM   3954  CA  GLN A 252      43.306  83.043  91.418  1.00  6.55              
ATOM   3955  HA  GLN A 252      42.823  83.957  91.075  1.00  6.55              
ATOM   3956  CB  GLN A 252      42.179  82.001  91.573  1.00  6.55              
ATOM   3957  HB1 GLN A 252      41.507  82.327  92.368  1.00  6.55              
ATOM   3958  HB2 GLN A 252      42.599  81.033  91.847  1.00  6.55              
ATOM   3959  CG  GLN A 252      41.362  81.865  90.281  1.00  6.55              
ATOM   3960  HG1 GLN A 252      41.993  81.405  89.526  1.00  6.55              
ATOM   3961  HG2 GLN A 252      41.058  82.853  89.934  1.00  6.55              
ATOM   3962  CD  GLN A 252      40.127  80.986  90.438  1.00  6.55              
ATOM   3963  OE1 GLN A 252      40.220  79.779  90.599  1.00  6.55              
ATOM   3964  NE2 GLN A 252      38.934  81.534  90.351  1.00  6.55              
ATOM   3965 1HE2 GLN A 252      38.826  82.525  90.209  1.00  6.55              
ATOM   3966 2HE2 GLN A 252      38.148  80.922  90.471  1.00  6.55              
ATOM   3967  C   GLN A 252      43.956  83.394  92.754  1.00  6.55              
ATOM   3968  O   GLN A 252      44.002  82.579  93.668  1.00  6.55              
ATOM   3969  N   ILE A 253      44.488  84.616  92.856  1.00  6.51              
ATOM   3970  H   ILE A 253      44.396  85.249  92.068  1.00  6.51              
ATOM   3971  CA  ILE A 253      45.058  85.139  94.111  1.00  6.51              
ATOM   3972  HA  ILE A 253      45.745  84.399  94.527  1.00  6.51              
ATOM   3973  CB  ILE A 253      45.867  86.407  93.686  1.00  6.51              
ATOM   3974  HB  ILE A 253      45.535  86.660  92.688  1.00  6.51              
ATOM   3975  CG2 ILE A 253      45.676  87.742  94.412  1.00  6.51              
ATOM   3976 1HG2 ILE A 253      46.110  88.526  93.797  1.00  6.51              
ATOM   3977 2HG2 ILE A 253      44.622  87.989  94.525  1.00  6.51              
ATOM   3978 3HG2 ILE A 253      46.175  87.743  95.375  1.00  6.51              
ATOM   3979  CG1 ILE A 253      47.354  86.072  93.453  1.00  6.51              
ATOM   3980 1HG1 ILE A 253      47.777  86.821  92.784  1.00  6.51              
ATOM   3981 2HG1 ILE A 253      47.425  85.105  92.952  1.00  6.51              
ATOM   3982  CD1 ILE A 253      48.220  86.034  94.711  1.00  6.51              
ATOM   3983  HD1 ILE A 253      49.203  85.631  94.466  1.00  6.51              
ATOM   3984  HD2 ILE A 253      48.345  87.043  95.100  1.00  6.51              
ATOM   3985  HD3 ILE A 253      47.753  85.408  95.466  1.00  6.51              
ATOM   3986  C   ILE A 253      43.914  85.292  95.124  1.00  6.51              
ATOM   3987  O   ILE A 253      43.881  84.582  96.123  1.00  6.51              
ATOM   3988  N   THR A 254      42.901  86.087  94.780  1.00  6.85              
ATOM   3989  H   THR A 254      43.049  86.702  93.997  1.00  6.85              
ATOM   3990  CA  THR A 254      41.498  86.020  95.227  1.00  6.85              
ATOM   3991  HA  THR A 254      40.963  86.144  94.290  1.00  6.85              
ATOM   3992  CB  THR A 254      40.982  84.628  95.649  1.00  6.85              
ATOM   3993  HB  THR A 254      41.304  84.417  96.663  1.00  6.85              
ATOM   3994  CG2 THR A 254      39.469  84.387  95.515  1.00  6.85              
ATOM   3995 1HG2 THR A 254      38.955  84.710  96.416  1.00  6.85              
ATOM   3996 2HG2 THR A 254      39.074  84.913  94.646  1.00  6.85              
ATOM   3997 3HG2 THR A 254      39.260  83.323  95.396  1.00  6.85              
ATOM   3998  OG1 THR A 254      41.491  83.681  94.736  1.00  6.85              
ATOM   3999  HG1 THR A 254      42.367  83.423  95.056  1.00  6.85              
ATOM   4000  C   THR A 254      41.021  87.294  95.948  1.00  6.85              
ATOM   4001  O   THR A 254      41.666  88.360  95.919  1.00  6.85              
ATOM   4002  N   GLU A 255      39.816  87.139  96.492  1.00  7.75              
ATOM   4003  H   GLU A 255      39.412  86.226  96.377  1.00  7.75              
ATOM   4004  CA  GLU A 255      38.959  88.072  97.203  1.00  7.75              
ATOM   4005  HA  GLU A 255      38.536  88.779  96.486  1.00  7.75              
ATOM   4006  CB  GLU A 255      37.817  87.248  97.859  1.00  7.75              
ATOM   4007  HB1 GLU A 255      37.685  87.539  98.902  1.00  7.75              
ATOM   4008  HB2 GLU A 255      38.090  86.193  97.885  1.00  7.75              
ATOM   4009  CG  GLU A 255      36.462  87.380  97.150  1.00  7.75              
ATOM   4010  HG1 GLU A 255      35.846  86.520  97.424  1.00  7.75              
ATOM   4011  HG2 GLU A 255      36.608  87.361  96.068  1.00  7.75              
ATOM   4012  CD  GLU A 255      35.763  88.673  97.581  1.00  7.75              
ATOM   4013  OE1 GLU A 255      36.404  89.740  97.426  1.00  7.75              
ATOM   4014  OE2 GLU A 255      34.659  88.603  98.161  1.00  7.75              
ATOM   4015  C   GLU A 255      39.684  88.891  98.263  1.00  7.75              
ATOM   4016  O   GLU A 255      40.806  88.579  98.664  1.00  7.75              
ATOM   4017  N   ASN A 256      38.954  89.875  98.785  1.00  8.37              
ATOM   4018  H   ASN A 256      38.027  89.999  98.378  1.00  8.37              
ATOM   4019  CA  ASN A 256      39.316  90.806  99.851  1.00  8.37              
ATOM   4020  HA  ASN A 256      40.111  91.436  99.455  1.00  8.37              
ATOM   4021  CB  ASN A 256      38.112  91.736 100.097  1.00  8.37              
ATOM   4022  HB1 ASN A 256      37.762  92.152  99.152  1.00  8.37              
ATOM   4023  HB2 ASN A 256      38.429  92.565 100.729  1.00  8.37              
ATOM   4024  CG  ASN A 256      36.954  91.046 100.799  1.00  8.37              
ATOM   4025  OD1 ASN A 256      36.916  90.903 102.008  1.00  8.37              
ATOM   4026  ND2 ASN A 256      35.976  90.582 100.066  1.00  8.37              
ATOM   4027 1HD2 ASN A 256      36.019  90.570  99.047  1.00  8.37              
ATOM   4028 2HD2 ASN A 256      35.244  90.063 100.511  1.00  8.37              
ATOM   4029  C   ASN A 256      39.872  90.234 101.174  1.00  8.37              
ATOM   4030  O   ASN A 256      40.057  90.994 102.123  1.00  8.37              
ATOM   4031  N   ILE A 257      40.199  88.942 101.226  1.00  7.23              
ATOM   4032  H   ILE A 257      40.079  88.422 100.371  1.00  7.23              
ATOM   4033  CA  ILE A 257      41.021  88.359 102.278  1.00  7.23              
ATOM   4034  HA  ILE A 257      41.560  89.178 102.757  1.00  7.23              
ATOM   4035  CB  ILE A 257      40.163  87.707 103.399  1.00  7.23              
ATOM   4036  HB  ILE A 257      40.862  87.465 104.201  1.00  7.23              
ATOM   4037  CG2 ILE A 257      39.150  88.685 104.021  1.00  7.23              
ATOM   4038 1HG2 ILE A 257      38.681  88.235 104.896  1.00  7.23              
ATOM   4039 2HG2 ILE A 257      39.665  89.594 104.336  1.00  7.23              
ATOM   4040 3HG2 ILE A 257      38.373  88.959 103.306  1.00  7.23              
ATOM   4041  CG1 ILE A 257      39.456  86.375 103.049  1.00  7.23              
ATOM   4042 1HG1 ILE A 257      38.870  86.063 103.915  1.00  7.23              
ATOM   4043 2HG1 ILE A 257      40.214  85.608 102.906  1.00  7.23              
ATOM   4044  CD1 ILE A 257      38.521  86.375 101.829  1.00  7.23              
ATOM   4045  HD1 ILE A 257      37.772  87.161 101.923  1.00  7.23              
ATOM   4046  HD2 ILE A 257      39.088  86.520 100.911  1.00  7.23              
ATOM   4047  HD3 ILE A 257      38.013  85.412 101.768  1.00  7.23              
ATOM   4048  C   ILE A 257      42.126  87.399 101.817  1.00  7.23              
ATOM   4049  O   ILE A 257      43.206  87.425 102.397  1.00  7.23              
ATOM   4050  N   PHE A 258      41.902  86.487 100.863  1.00  6.46              
ATOM   4051  H   PHE A 258      41.056  86.532 100.318  1.00  6.46              
ATOM   4052  CA  PHE A 258      42.632  85.211 100.981  1.00  6.46              
ATOM   4053  HA  PHE A 258      42.795  85.139 102.059  1.00  6.46              
ATOM   4054  CB  PHE A 258      41.745  83.960 100.810  1.00  6.46              
ATOM   4055  HB1 PHE A 258      40.773  84.178 101.250  1.00  6.46              
ATOM   4056  HB2 PHE A 258      42.182  83.180 101.436  1.00  6.46              
ATOM   4057  CG  PHE A 258      41.519  83.315  99.455  1.00  6.46              
ATOM   4058  CD1 PHE A 258      42.593  82.960  98.612  1.00  6.46              
ATOM   4059  HD1 PHE A 258      43.614  83.189  98.866  1.00  6.46              
ATOM   4060  CE1 PHE A 258      42.354  82.261  97.421  1.00  6.46              
ATOM   4061  HE1 PHE A 258      43.185  82.012  96.769  1.00  6.46              
ATOM   4062  CZ  PHE A 258      41.056  81.823  97.107  1.00  6.46              
ATOM   4063  HZ  PHE A 258      40.881  81.266  96.196  1.00  6.46              
ATOM   4064  CE2 PHE A 258      39.988  82.132  97.962  1.00  6.46              
ATOM   4065  HE2 PHE A 258      38.991  81.796  97.717  1.00  6.46              
ATOM   4066  CD2 PHE A 258      40.217  82.889  99.123  1.00  6.46              
ATOM   4067  HD2 PHE A 258      39.390  83.109  99.782  1.00  6.46              
ATOM   4068  C   PHE A 258      44.096  85.049 100.528  1.00  6.46              
ATOM   4069  O   PHE A 258      44.840  84.295 101.176  1.00  6.46              
ATOM   4070  N   PRO A 259      44.566  85.747  99.484  1.00  6.71              
ATOM   4071  CD  PRO A 259      43.814  86.619  98.598  1.00  6.71              
ATOM   4072  HD1 PRO A 259      43.325  87.431  99.132  1.00  6.71              
ATOM   4073  HD2 PRO A 259      43.085  86.041  98.028  1.00  6.71              
ATOM   4074  CG  PRO A 259      44.850  87.231  97.680  1.00  6.71              
ATOM   4075  HG1 PRO A 259      45.200  88.158  98.128  1.00  6.71              
ATOM   4076  HG2 PRO A 259      44.421  87.421  96.705  1.00  6.71              
ATOM   4077  CB  PRO A 259      46.019  86.245  97.675  1.00  6.71              
ATOM   4078  HB1 PRO A 259      46.955  86.748  97.432  1.00  6.71              
ATOM   4079  HB2 PRO A 259      45.879  85.418  96.994  1.00  6.71              
ATOM   4080  CA  PRO A 259      45.978  85.731  99.108  1.00  6.71              
ATOM   4081  HA  PRO A 259      46.404  84.729  99.171  1.00  6.71              
ATOM   4082  C   PRO A 259      46.806  86.706  99.952  1.00  6.71              
ATOM   4083  O   PRO A 259      48.016  86.737  99.742  1.00  6.71              
ATOM   4084  N   ASN A 260      46.176  87.516 100.820  1.00  6.34              
ATOM   4085  H   ASN A 260      45.233  87.269 101.095  1.00  6.34              
ATOM   4086  CA  ASN A 260      46.471  88.947 100.915  1.00  6.34              
ATOM   4087  HA  ASN A 260      46.007  89.360 100.027  1.00  6.34              
ATOM   4088  CB  ASN A 260      45.721  89.600 102.090  1.00  6.34              
ATOM   4089  HB1 ASN A 260      44.651  89.440 101.987  1.00  6.34              
ATOM   4090  HB2 ASN A 260      45.892  90.665 102.039  1.00  6.34              
ATOM   4091  CG  ASN A 260      46.138  89.190 103.482  1.00  6.34              
ATOM   4092  OD1 ASN A 260      45.892  88.081 103.931  1.00  6.34              
ATOM   4093  ND2 ASN A 260      46.796  90.075 104.200  1.00  6.34              
ATOM   4094 1HD2 ASN A 260      47.109  90.937 103.745  1.00  6.34              
ATOM   4095 2HD2 ASN A 260      47.142  89.804 105.110  1.00  6.34              
ATOM   4096  C   ASN A 260      47.955  89.331 100.813  1.00  6.34              
ATOM   4097  O   ASN A 260      48.814  88.845 101.546  1.00  6.34              
ATOM   4098  N   LEU A 261      48.224  90.166  99.813  1.00  5.99              
ATOM   4099  H   LEU A 261      47.432  90.593  99.359  1.00  5.99              
ATOM   4100  CA  LEU A 261      49.538  90.494  99.264  1.00  5.99              
ATOM   4101  HA  LEU A 261      50.293  90.282 100.023  1.00  5.99              
ATOM   4102  CB  LEU A 261      49.802  89.596  98.038  1.00  5.99              
ATOM   4103  HB1 LEU A 261      50.391  90.133  97.296  1.00  5.99              
ATOM   4104  HB2 LEU A 261      48.845  89.334  97.589  1.00  5.99              
ATOM   4105  CG  LEU A 261      50.548  88.298  98.400  1.00  5.99              
ATOM   4106  HG  LEU A 261      50.157  87.881  99.322  1.00  5.99              
ATOM   4107  CD1 LEU A 261      50.384  87.265  97.284  1.00  5.99              
ATOM   4108 1HD1 LEU A 261      50.932  86.359  97.546  1.00  5.99              
ATOM   4109 2HD1 LEU A 261      49.331  87.013  97.197  1.00  5.99              
ATOM   4110 3HD1 LEU A 261      50.758  87.665  96.342  1.00  5.99              
ATOM   4111  CD2 LEU A 261      52.036  88.552  98.595  1.00  5.99              
ATOM   4112 1HD2 LEU A 261      52.550  87.612  98.783  1.00  5.99              
ATOM   4113 2HD2 LEU A 261      52.453  89.023  97.714  1.00  5.99              
ATOM   4114 3HD2 LEU A 261      52.187  89.212  99.448  1.00  5.99              
ATOM   4115  C   LEU A 261      49.600  92.009  99.032  1.00  5.99              
ATOM   4116  O   LEU A 261      49.819  92.514  97.932  1.00  5.99              
ATOM   4117  N   ASP A 262      49.268  92.715 100.110  1.00  5.95              
ATOM   4118  H   ASP A 262      49.056  92.168 100.941  1.00  5.95              
ATOM   4119  CA  ASP A 262      48.849  94.118 100.181  1.00  5.95              
ATOM   4120  HA  ASP A 262      47.996  94.223  99.509  1.00  5.95              
ATOM   4121  CB  ASP A 262      48.335  94.465 101.606  1.00  5.95              
ATOM   4122  HB1 ASP A 262      47.282  94.739 101.531  1.00  5.95              
ATOM   4123  HB2 ASP A 262      48.853  95.355 101.964  1.00  5.95              
ATOM   4124  CG  ASP A 262      48.468  93.354 102.668  1.00  5.95              
ATOM   4125  OD1 ASP A 262      47.833  92.284 102.507  1.00  5.95              
ATOM   4126  OD2 ASP A 262      49.247  93.554 103.620  1.00  5.95              
ATOM   4127  C   ASP A 262      49.892  95.134  99.684  1.00  5.95              
ATOM   4128  O   ASP A 262      49.524  96.244  99.296  1.00  5.95              
ATOM   4129  N   TYR A 263      51.168  94.740  99.614  1.00  5.79              
ATOM   4130  H   TYR A 263      51.394  93.821  99.969  1.00  5.79              
ATOM   4131  CA  TYR A 263      52.282  95.596  99.192  1.00  5.79              
ATOM   4132  HA  TYR A 263      51.873  96.559  98.891  1.00  5.79              
ATOM   4133  CB  TYR A 263      53.212  95.890 100.385  1.00  5.79              
ATOM   4134  HB1 TYR A 263      54.033  96.517 100.035  1.00  5.79              
ATOM   4135  HB2 TYR A 263      53.660  94.962 100.731  1.00  5.79              
ATOM   4136  CG  TYR A 263      52.537  96.604 101.552  1.00  5.79              
ATOM   4137  CD1 TYR A 263      52.735  97.987 101.749  1.00  5.79              
ATOM   4138  HD1 TYR A 263      53.390  98.533 101.087  1.00  5.79              
ATOM   4139  CE1 TYR A 263      52.076  98.657 102.800  1.00  5.79              
ATOM   4140  HE1 TYR A 263      52.220  99.714 102.955  1.00  5.79              
ATOM   4141  CZ  TYR A 263      51.204  97.950 103.654  1.00  5.79              
ATOM   4142  OH  TYR A 263      50.554  98.594 104.659  1.00  5.79              
ATOM   4143  HH  TYR A 263      49.996  97.976 105.135  1.00  5.79              
ATOM   4144  CE2 TYR A 263      51.007  96.569 103.464  1.00  5.79              
ATOM   4145  HE2 TYR A 263      50.329  96.013 104.095  1.00  5.79              
ATOM   4146  CD2 TYR A 263      51.681  95.902 102.426  1.00  5.79              
ATOM   4147  HD2 TYR A 263      51.508  94.844 102.290  1.00  5.79              
ATOM   4148  C   TYR A 263      53.009  95.081  97.947  1.00  5.79              
ATOM   4149  O   TYR A 263      54.109  95.537  97.634  1.00  5.79              
ATOM   4150  N   LEU A 264      52.389  94.143  97.225  1.00  5.53              
ATOM   4151  H   LEU A 264      51.480  93.810  97.522  1.00  5.53              
ATOM   4152  CA  LEU A 264      52.948  93.585  96.007  1.00  5.53              
ATOM   4153  HA  LEU A 264      53.999  93.417  96.220  1.00  5.53              
ATOM   4154  CB  LEU A 264      52.350  92.199  95.749  1.00  5.53              
ATOM   4155  HB1 LEU A 264      51.348  92.281  95.326  1.00  5.53              
ATOM   4156  HB2 LEU A 264      52.276  91.684  96.709  1.00  5.53              
ATOM   4157  CG  LEU A 264      53.290  91.396  94.835  1.00  5.53              
ATOM   4158  HG  LEU A 264      54.301  91.799  94.878  1.00  5.53              
ATOM   4159  CD1 LEU A 264      53.388  89.942  95.265  1.00  5.53              
ATOM   4160 1HD1 LEU A 264      54.124  89.461  94.639  1.00  5.53              
ATOM   4161 2HD1 LEU A 264      53.767  89.904  96.282  1.00  5.53              
ATOM   4162 3HD1 LEU A 264      52.421  89.447  95.193  1.00  5.53              
ATOM   4163  CD2 LEU A 264      52.838  91.427  93.380  1.00  5.53              
ATOM   4164 1HD2 LEU A 264      53.477  90.782  92.785  1.00  5.53              
ATOM   4165 2HD2 LEU A 264      51.807  91.091  93.293  1.00  5.53              
ATOM   4166 3HD2 LEU A 264      52.921  92.441  92.997  1.00  5.53              
ATOM   4167  C   LEU A 264      52.879  94.557  94.831  1.00  5.53              
ATOM   4168  O   LEU A 264      51.811  94.863  94.306  1.00  5.53              
ATOM   4169  N   ASP A 265      54.055  95.005  94.402  1.00  5.27              
ATOM   4170  H   ASP A 265      54.883  94.731  94.911  1.00  5.27              
ATOM   4171  CA  ASP A 265      54.234  95.846  93.227  1.00  5.27              
ATOM   4172  HA  ASP A 265      53.318  96.412  93.050  1.00  5.27              
ATOM   4173  CB  ASP A 265      55.370  96.856  93.484  1.00  5.27              
ATOM   4174  HB1 ASP A 265      55.813  97.128  92.524  1.00  5.27              
ATOM   4175  HB2 ASP A 265      56.152  96.400  94.094  1.00  5.27              
ATOM   4176  CG  ASP A 265      54.878  98.150  94.144  1.00  5.27              
ATOM   4177  OD1 ASP A 265      53.866  98.139  94.873  1.00  5.27              
ATOM   4178  OD2 ASP A 265      55.394  99.238  93.802  1.00  5.27              
ATOM   4179  C   ASP A 265      54.501  95.017  91.979  1.00  5.27              
ATOM   4180  O   ASP A 265      54.066  95.422  90.908  1.00  5.27              
ATOM   4181  N   LEU A 266      55.188  93.877  92.070  1.00  5.24              
ATOM   4182  H   LEU A 266      55.495  93.583  92.992  1.00  5.24              
ATOM   4183  CA  LEU A 266      55.775  93.222  90.890  1.00  5.24              
ATOM   4184  HA  LEU A 266      55.395  93.664  89.972  1.00  5.24              
ATOM   4185  CB  LEU A 266      57.296  93.447  90.979  1.00  5.24              
ATOM   4186  HB1 LEU A 266      57.779  92.974  90.124  1.00  5.24              
ATOM   4187  HB2 LEU A 266      57.597  92.933  91.884  1.00  5.24              
ATOM   4188  CG  LEU A 266      57.810  94.900  91.122  1.00  5.24              
ATOM   4189  HG  LEU A 266      57.375  95.353  92.010  1.00  5.24              
ATOM   4190  CD1 LEU A 266      59.328  94.921  91.315  1.00  5.24              
ATOM   4191 1HD1 LEU A 266      59.680  95.951  91.386  1.00  5.24              
ATOM   4192 2HD1 LEU A 266      59.582  94.422  92.250  1.00  5.24              
ATOM   4193 3HD1 LEU A 266      59.825  94.424  90.483  1.00  5.24              
ATOM   4194  CD2 LEU A 266      57.479  95.784  89.921  1.00  5.24              
ATOM   4195 1HD2 LEU A 266      57.947  96.761  90.044  1.00  5.24              
ATOM   4196 2HD2 LEU A 266      57.839  95.320  89.005  1.00  5.24              
ATOM   4197 3HD2 LEU A 266      56.403  95.938  89.879  1.00  5.24              
ATOM   4198  C   LEU A 266      55.413  91.733  90.900  1.00  5.24              
ATOM   4199  O   LEU A 266      55.841  90.998  91.789  1.00  5.24              
ATOM   4200  N   SER A 267      54.651  91.279  89.905  1.00  5.48              
ATOM   4201  H   SER A 267      54.327  91.940  89.207  1.00  5.48              
ATOM   4202  CA  SER A 267      54.148  89.895  89.840  1.00  5.48              
ATOM   4203  HA  SER A 267      54.644  89.299  90.599  1.00  5.48              
ATOM   4204  CB  SER A 267      52.640  89.810  90.153  1.00  5.48              
ATOM   4205  HB1 SER A 267      52.522  89.426  91.166  1.00  5.48              
ATOM   4206  HB2 SER A 267      52.171  89.091  89.480  1.00  5.48              
ATOM   4207  OG  SER A 267      51.935  91.037  90.071  1.00  5.48              
ATOM   4208  HG  SER A 267      52.304  91.582  89.364  1.00  5.48              
ATOM   4209  C   SER A 267      54.443  89.259  88.506  1.00  5.48              
ATOM   4210  O   SER A 267      54.069  89.855  87.492  1.00  5.48              
ATOM   4211  N   HIS A 268      55.113  88.086  88.466  1.00  5.46              
ATOM   4212  H   HIS A 268      55.476  87.660  89.318  1.00  5.46              
ATOM   4213  CA  HIS A 268      55.505  87.629  87.123  1.00  5.46              
ATOM   4214  HA  HIS A 268      55.752  88.523  86.564  1.00  5.46              
ATOM   4215  CB  HIS A 268      56.814  86.822  87.165  1.00  5.46              
ATOM   4216  HB1 HIS A 268      56.627  85.786  87.446  1.00  5.46              
ATOM   4217  HB2 HIS A 268      57.465  87.261  87.922  1.00  5.46              
ATOM   4218  CG  HIS A 268      57.570  86.853  85.859  1.00  5.46              
ATOM   4219  ND1 HIS A 268      57.127  86.346  84.635  1.00  5.46              
ATOM   4220  CE1 HIS A 268      58.153  86.507  83.784  1.00  5.46              
ATOM   4221  HE1 HIS A 268      58.176  86.137  82.772  1.00  5.46              
ATOM   4222  NE2 HIS A 268      59.174  87.139  84.382  1.00  5.46              
ATOM   4223  HE2 HIS A 268      60.081  87.322  83.974  1.00  5.46              
ATOM   4224  CD2 HIS A 268      58.826  87.356  85.692  1.00  5.46              
ATOM   4225  HD2 HIS A 268      59.465  87.741  86.478  1.00  5.46              
ATOM   4226  C   HIS A 268      54.373  86.965  86.329  1.00  5.46              
ATOM   4227  O   HIS A 268      53.772  87.627  85.480  1.00  5.46              
ATOM   4228  N   CYS A 269      54.114  85.686  86.636  1.00  5.79              
ATOM   4229  H   CYS A 269      54.553  85.319  87.463  1.00  5.79              
ATOM   4230  CA  CYS A 269      53.444  84.700  85.787  1.00  5.79              
ATOM   4231  HA  CYS A 269      53.830  83.716  86.061  1.00  5.79              
ATOM   4232  CB  CYS A 269      51.951  84.664  86.097  1.00  5.79              
ATOM   4233  HB1 CYS A 269      51.438  84.005  85.394  1.00  5.79              
ATOM   4234  HB2 CYS A 269      51.545  85.670  86.002  1.00  5.79              
ATOM   4235  SG  CYS A 269      51.746  84.025  87.788  1.00  5.79              
ATOM   4236  HG  CYS A 269      52.049  82.746  87.527  1.00  5.79              
ATOM   4237  C   CYS A 269      53.763  84.863  84.291  1.00  5.79              
ATOM   4238  O   CYS A 269      53.149  85.651  83.571  1.00  5.79              
ATOM   4239  N   GLY A 270      54.781  84.125  83.840  1.00  5.79              
ATOM   4240  H   GLY A 270      55.208  83.467  84.476  1.00  5.79              
ATOM   4241  CA  GLY A 270      55.444  84.405  82.572  1.00  5.79              
ATOM   4242  HA1 GLY A 270      56.496  84.592  82.773  1.00  5.79              
ATOM   4243  HA2 GLY A 270      55.023  85.298  82.117  1.00  5.79              
ATOM   4244  C   GLY A 270      55.349  83.281  81.565  1.00  5.79              
ATOM   4245  O   GLY A 270      54.287  83.071  81.000  1.00  5.79              
ATOM   4246  N   ARG A 271      56.443  82.550  81.314  1.00  6.13              
ATOM   4247  H   ARG A 271      57.297  82.748  81.814  1.00  6.13              
ATOM   4248  CA  ARG A 271      56.324  81.277  80.593  1.00  6.13              
ATOM   4249  HA  ARG A 271      55.655  81.418  79.742  1.00  6.13              
ATOM   4250  CB  ARG A 271      57.675  80.777  80.044  1.00  6.13              
ATOM   4251  HB1 ARG A 271      58.298  80.393  80.853  1.00  6.13              
ATOM   4252  HB2 ARG A 271      58.213  81.610  79.589  1.00  6.13              
ATOM   4253  CG  ARG A 271      57.447  79.695  78.964  1.00  6.13              
ATOM   4254  HG1 ARG A 271      57.733  80.117  78.000  1.00  6.13              
ATOM   4255  HG2 ARG A 271      56.390  79.430  78.892  1.00  6.13              
ATOM   4256  CD  ARG A 271      58.252  78.408  79.176  1.00  6.13              
ATOM   4257  HD1 ARG A 271      59.294  78.661  79.379  1.00  6.13              
ATOM   4258  HD2 ARG A 271      58.214  77.846  78.240  1.00  6.13              
ATOM   4259  NE  ARG A 271      57.713  77.567  80.266  1.00  6.13              
ATOM   4260  HE  ARG A 271      57.060  77.982  80.928  1.00  6.13              
ATOM   4261  CZ  ARG A 271      57.916  76.272  80.434  1.00  6.13              
ATOM   4262  NH1 ARG A 271      58.617  75.563  79.594  1.00  6.13              
ATOM   4263 1HH1 ARG A 271      59.056  76.026  78.822  1.00  6.13              
ATOM   4264 2HH1 ARG A 271      58.902  74.640  79.858  1.00  6.13              
ATOM   4265  NH2 ARG A 271      57.407  75.642  81.446  1.00  6.13              
ATOM   4266 1HH2 ARG A 271      56.979  76.212  82.174  1.00  6.13              
ATOM   4267 2HH2 ARG A 271      57.687  74.712  81.667  1.00  6.13              
ATOM   4268  C   ARG A 271      55.683  80.255  81.508  1.00  6.13              
ATOM   4269  O   ARG A 271      56.359  79.636  82.311  1.00  6.13              
ATOM   4270  N   ASN A 272      54.380  80.139  81.391  1.00  6.40              
ATOM   4271  H   ASN A 272      53.930  80.806  80.778  1.00  6.40              
ATOM   4272  CA  ASN A 272      53.548  79.156  82.051  1.00  6.40              
ATOM   4273  HA  ASN A 272      53.668  79.219  83.126  1.00  6.40              
ATOM   4274  CB  ASN A 272      52.134  79.662  81.668  1.00  6.40              
ATOM   4275  HB1 ASN A 272      51.914  79.481  80.615  1.00  6.40              
ATOM   4276  HB2 ASN A 272      52.067  80.739  81.841  1.00  6.40              
ATOM   4277  CG  ASN A 272      51.078  79.053  82.542  1.00  6.40              
ATOM   4278  OD1 ASN A 272      51.079  79.296  83.725  1.00  6.40              
ATOM   4279  ND2 ASN A 272      50.199  78.222  82.034  1.00  6.40              
ATOM   4280 1HD2 ASN A 272      50.082  78.092  81.034  1.00  6.40              
ATOM   4281 2HD2 ASN A 272      49.436  77.988  82.662  1.00  6.40              
ATOM   4282  C   ASN A 272      53.879  77.748  81.496  1.00  6.40              
ATOM   4283  O   ASN A 272      55.034  77.368  81.297  1.00  6.40              
ATOM   4284  N   CYS A 273      52.847  77.023  81.070  1.00  6.61              
ATOM   4285  H   CYS A 273      51.917  77.345  81.304  1.00  6.61              
ATOM   4286  CA  CYS A 273      52.927  76.112  79.936  1.00  6.61              
ATOM   4287  HA  CYS A 273      53.751  76.417  79.288  1.00  6.61              
ATOM   4288  CB  CYS A 273      53.244  74.710  80.480  1.00  6.61              
ATOM   4289  HB1 CYS A 273      54.084  74.778  81.175  1.00  6.61              
ATOM   4290  HB2 CYS A 273      53.529  74.047  79.662  1.00  6.61              
ATOM   4291  SG  CYS A 273      51.798  74.017  81.331  1.00  6.61              
ATOM   4292  HG  CYS A 273      51.547  75.071  82.117  1.00  6.61              
ATOM   4293  C   CYS A 273      51.649  76.155  79.088  1.00  6.61              
ATOM   4294  O   CYS A 273      50.775  76.986  79.331  1.00  6.61              
ATOM   4295  N   THR A 274      51.558  75.275  78.091  1.00  6.69              
ATOM   4296  H   THR A 274      52.303  74.598  77.989  1.00  6.69              
ATOM   4297  CA  THR A 274      50.483  75.151  77.088  1.00  6.69              
ATOM   4298  HA  THR A 274      50.254  76.145  76.704  1.00  6.69              
ATOM   4299  CB  THR A 274      50.985  74.304  75.906  1.00  6.69              
ATOM   4300  HB  THR A 274      50.159  74.047  75.242  1.00  6.69              
ATOM   4301  CG2 THR A 274      52.039  75.039  75.083  1.00  6.69              
ATOM   4302 1HG2 THR A 274      52.371  74.393  74.269  1.00  6.69              
ATOM   4303 2HG2 THR A 274      51.607  75.942  74.655  1.00  6.69              
ATOM   4304 3HG2 THR A 274      52.899  75.301  75.700  1.00  6.69              
ATOM   4305  OG1 THR A 274      51.588  73.132  76.401  1.00  6.69              
ATOM   4306  HG1 THR A 274      50.870  72.548  76.671  1.00  6.69              
ATOM   4307  C   THR A 274      49.158  74.586  77.618  1.00  6.69              
ATOM   4308  O   THR A 274      48.623  73.592  77.130  1.00  6.69              
ATOM   4309  N   MET A 275      48.616  75.267  78.619  1.00  6.72              
ATOM   4310  H   MET A 275      49.157  76.046  78.987  1.00  6.72              
ATOM   4311  CA  MET A 275      47.213  75.258  79.026  1.00  6.72              
ATOM   4312  HA  MET A 275      46.591  74.821  78.243  1.00  6.72              
ATOM   4313  CB  MET A 275      47.030  74.478  80.338  1.00  6.72              
ATOM   4314  HB1 MET A 275      45.989  74.564  80.653  1.00  6.72              
ATOM   4315  HB2 MET A 275      47.658  74.920  81.113  1.00  6.72              
ATOM   4316  CG  MET A 275      47.373  72.992  80.211  1.00  6.72              
ATOM   4317  HG1 MET A 275      48.430  72.891  79.962  1.00  6.72              
ATOM   4318  HG2 MET A 275      46.785  72.559  79.401  1.00  6.72              
ATOM   4319  SD  MET A 275      47.048  72.058  81.731  1.00  6.72              
ATOM   4320  CE  MET A 275      47.626  70.422  81.213  1.00  6.72              
ATOM   4321  HE1 MET A 275      47.526  69.722  82.043  1.00  6.72              
ATOM   4322  HE2 MET A 275      47.027  70.071  80.371  1.00  6.72              
ATOM   4323  HE3 MET A 275      48.673  70.479  80.915  1.00  6.72              
ATOM   4324  C   MET A 275      46.841  76.734  79.226  1.00  6.72              
ATOM   4325  O   MET A 275      47.680  77.561  79.590  1.00  6.72              
ATOM   4326  N   LEU A 276      45.589  77.074  78.941  1.00  6.61              
ATOM   4327  H   LEU A 276      44.934  76.340  78.721  1.00  6.61              
ATOM   4328  CA  LEU A 276      45.175  78.435  78.597  1.00  6.61              
ATOM   4329  HA  LEU A 276      46.052  79.057  78.415  1.00  6.61              
ATOM   4330  CB  LEU A 276      44.382  78.294  77.274  1.00  6.61              
ATOM   4331  HB1 LEU A 276      43.569  77.588  77.446  1.00  6.61              
ATOM   4332  HB2 LEU A 276      45.044  77.857  76.525  1.00  6.61              
ATOM   4333  CG  LEU A 276      43.762  79.567  76.674  1.00  6.61              
ATOM   4334  HG  LEU A 276      43.080  79.999  77.398  1.00  6.61              
ATOM   4335  CD1 LEU A 276      44.814  80.599  76.267  1.00  6.61              
ATOM   4336 1HD1 LEU A 276      44.326  81.483  75.853  1.00  6.61              
ATOM   4337 2HD1 LEU A 276      45.387  80.897  77.140  1.00  6.61              
ATOM   4338 3HD1 LEU A 276      45.481  80.173  75.520  1.00  6.61              
ATOM   4339  CD2 LEU A 276      42.956  79.210  75.425  1.00  6.61              
ATOM   4340 1HD2 LEU A 276      42.481  80.107  75.026  1.00  6.61              
ATOM   4341 2HD2 LEU A 276      43.605  78.775  74.665  1.00  6.61              
ATOM   4342 3HD2 LEU A 276      42.174  78.495  75.685  1.00  6.61              
ATOM   4343  C   LEU A 276      44.373  79.053  79.759  1.00  6.61              
ATOM   4344  O   LEU A 276      43.165  78.849  79.874  1.00  6.61              
ATOM   4345  N   TRP A 277      45.074  79.719  80.679  1.00  6.50              
ATOM   4346  H   TRP A 277      46.051  79.904  80.478  1.00  6.50              
ATOM   4347  CA  TRP A 277      44.537  80.166  81.972  1.00  6.50              
ATOM   4348  HA  TRP A 277      44.083  79.288  82.431  1.00  6.50              
ATOM   4349  CB  TRP A 277      45.683  80.578  82.931  1.00  6.50              
ATOM   4350  HB1 TRP A 277      46.569  80.804  82.336  1.00  6.50              
ATOM   4351  HB2 TRP A 277      45.936  79.727  83.565  1.00  6.50              
ATOM   4352  CG  TRP A 277      45.423  81.772  83.808  1.00  6.50              
ATOM   4353  CD1 TRP A 277      44.337  81.970  84.590  1.00  6.50              
ATOM   4354  HD1 TRP A 277      43.552  81.242  84.729  1.00  6.50              
ATOM   4355  NE1 TRP A 277      44.248  83.309  84.924  1.00  6.50              
ATOM   4356  HE1 TRP A 277      43.368  83.757  85.178  1.00  6.50              
ATOM   4357  CE2 TRP A 277      45.368  83.999  84.521  1.00  6.50              
ATOM   4358  CZ2 TRP A 277      45.762  85.337  84.648  1.00  6.50              
ATOM   4359  HZ2 TRP A 277      45.114  86.030  85.151  1.00  6.50              
ATOM   4360  CH2 TRP A 277      46.981  85.746  84.079  1.00  6.50              
ATOM   4361  HH2 TRP A 277      47.291  86.781  84.126  1.00  6.50              
ATOM   4362  CZ3 TRP A 277      47.800  84.801  83.431  1.00  6.50              
ATOM   4363  HZ3 TRP A 277      48.738  85.102  82.990  1.00  6.50              
ATOM   4364  CE3 TRP A 277      47.392  83.461  83.311  1.00  6.50              
ATOM   4365  HE3 TRP A 277      48.011  82.753  82.779  1.00  6.50              
ATOM   4366  CD2 TRP A 277      46.158  83.030  83.838  1.00  6.50              
ATOM   4367  C   TRP A 277      43.403  81.209  81.874  1.00  6.50              
ATOM   4368  O   TRP A 277      43.645  82.374  81.570  1.00  6.50              
ATOM   4369  N   ASN A 278      42.183  80.767  82.217  1.00  6.47              
ATOM   4370  H   ASN A 278      42.106  79.780  82.405  1.00  6.47              
ATOM   4371  CA  ASN A 278      40.910  81.513  82.162  1.00  6.47              
ATOM   4372  HA  ASN A 278      41.123  82.554  81.902  1.00  6.47              
ATOM   4373  CB  ASN A 278      40.057  80.876  81.037  1.00  6.47              
ATOM   4374  HB1 ASN A 278      39.572  79.977  81.416  1.00  6.47              
ATOM   4375  HB2 ASN A 278      40.714  80.577  80.221  1.00  6.47              
ATOM   4376  CG  ASN A 278      38.983  81.775  80.427  1.00  6.47              
ATOM   4377  OD1 ASN A 278      38.809  81.807  79.222  1.00  6.47              
ATOM   4378  ND2 ASN A 278      38.208  82.507  81.189  1.00  6.47              
ATOM   4379 1HD2 ASN A 278      38.275  82.422  82.196  1.00  6.47              
ATOM   4380 2HD2 ASN A 278      37.536  83.097  80.734  1.00  6.47              
ATOM   4381  C   ASN A 278      40.186  81.523  83.528  1.00  6.47              
ATOM   4382  O   ASN A 278      38.973  81.337  83.627  1.00  6.47              
ATOM   4383  N   ILE A 279      40.976  81.655  84.589  1.00  6.48              
ATOM   4384  H   ILE A 279      41.923  81.918  84.368  1.00  6.48              
ATOM   4385  CA  ILE A 279      40.548  81.790  85.985  1.00  6.48              
ATOM   4386  HA  ILE A 279      39.593  82.321  86.000  1.00  6.48              
ATOM   4387  CB  ILE A 279      40.357  80.435  86.718  1.00  6.48              
ATOM   4388  HB  ILE A 279      40.508  80.647  87.773  1.00  6.48              
ATOM   4389  CG2 ILE A 279      38.901  79.954  86.626  1.00  6.48              
ATOM   4390 1HG2 ILE A 279      38.768  79.057  87.232  1.00  6.48              
ATOM   4391 2HG2 ILE A 279      38.234  80.730  87.003  1.00  6.48              
ATOM   4392 3HG2 ILE A 279      38.629  79.740  85.593  1.00  6.48              
ATOM   4393  CG1 ILE A 279      41.364  79.311  86.372  1.00  6.48              
ATOM   4394 1HG1 ILE A 279      41.435  78.657  87.241  1.00  6.48              
ATOM   4395 2HG1 ILE A 279      42.344  79.757  86.220  1.00  6.48              
ATOM   4396  CD1 ILE A 279      41.047  78.413  85.166  1.00  6.48              
ATOM   4397  HD1 ILE A 279      41.853  77.692  85.034  1.00  6.48              
ATOM   4398  HD2 ILE A 279      40.122  77.862  85.335  1.00  6.48              
ATOM   4399  HD3 ILE A 279      40.957  78.998  84.254  1.00  6.48              
ATOM   4400  C   ILE A 279      41.549  82.706  86.675  1.00  6.48              
ATOM   4401  O   ILE A 279      42.531  82.268  87.290  1.00  6.48              
ATOM   4402  N   THR A 280      41.358  84.004  86.471  1.00  6.27              
ATOM   4403  H   THR A 280      40.624  84.288  85.813  1.00  6.27              
ATOM   4404  CA  THR A 280      42.079  85.055  87.164  1.00  6.27              
ATOM   4405  HA  THR A 280      43.069  84.687  87.409  1.00  6.27              
ATOM   4406  CB  THR A 280      42.263  86.318  86.297  1.00  6.27              
ATOM   4407  HB  THR A 280      42.459  86.020  85.273  1.00  6.27              
ATOM   4408  CG2 THR A 280      41.127  87.340  86.315  1.00  6.27              
ATOM   4409 1HG2 THR A 280      41.229  88.017  85.470  1.00  6.27              
ATOM   4410 2HG2 THR A 280      40.165  86.837  86.229  1.00  6.27              
ATOM   4411 3HG2 THR A 280      41.128  87.914  87.240  1.00  6.27              
ATOM   4412  OG1 THR A 280      43.401  87.046  86.718  1.00  6.27              
ATOM   4413  HG1 THR A 280      43.486  87.720  86.030  1.00  6.27              
ATOM   4414  C   THR A 280      41.334  85.388  88.472  1.00  6.27              
ATOM   4415  O   THR A 280      40.114  85.305  88.558  1.00  6.27              
ATOM   4416  N   ASP A 281      42.060  85.838  89.487  1.00  6.25              
ATOM   4417  H   ASP A 281      43.045  85.607  89.499  1.00  6.25              
ATOM   4418  CA  ASP A 281      41.681  87.048  90.221  1.00  6.25              
ATOM   4419  HA  ASP A 281      41.172  87.706  89.517  1.00  6.25              
ATOM   4420  CB  ASP A 281      40.717  86.775  91.374  1.00  6.25              
ATOM   4421  HB1 ASP A 281      41.183  86.107  92.098  1.00  6.25              
ATOM   4422  HB2 ASP A 281      39.794  86.330  91.004  1.00  6.25              
ATOM   4423  CG  ASP A 281      40.425  88.136  91.990  1.00  6.25              
ATOM   4424  OD1 ASP A 281      40.799  88.338  93.155  1.00  6.25              
ATOM   4425  OD2 ASP A 281      40.142  89.086  91.227  1.00  6.25              
ATOM   4426  C   ASP A 281      42.965  87.734  90.698  1.00  6.25              
ATOM   4427  O   ASP A 281      43.973  87.083  91.011  1.00  6.25              
ATOM   4428  N   LYS A 282      42.905  89.062  90.677  1.00  5.92              
ATOM   4429  H   LYS A 282      41.973  89.441  90.507  1.00  5.92              
ATOM   4430  CA  LYS A 282      43.947  89.997  91.086  1.00  5.92              
ATOM   4431  HA  LYS A 282      44.729  89.471  91.630  1.00  5.92              
ATOM   4432  CB  LYS A 282      44.539  90.759  89.874  1.00  5.92              
ATOM   4433  HB1 LYS A 282      45.313  91.448  90.219  1.00  5.92              
ATOM   4434  HB2 LYS A 282      43.749  91.367  89.429  1.00  5.92              
ATOM   4435  CG  LYS A 282      45.153  89.897  88.777  1.00  5.92              
ATOM   4436  HG1 LYS A 282      45.438  90.539  87.943  1.00  5.92              
ATOM   4437  HG2 LYS A 282      44.394  89.201  88.426  1.00  5.92              
ATOM   4438  CD  LYS A 282      46.410  89.163  89.257  1.00  5.92              
ATOM   4439  HD1 LYS A 282      46.305  88.834  90.290  1.00  5.92              
ATOM   4440  HD2 LYS A 282      47.266  89.839  89.201  1.00  5.92              
ATOM   4441  CE  LYS A 282      46.664  87.941  88.388  1.00  5.92              
ATOM   4442  HE1 LYS A 282      47.611  87.507  88.703  1.00  5.92              
ATOM   4443  HE2 LYS A 282      46.750  88.232  87.337  1.00  5.92              
ATOM   4444  NZ  LYS A 282      45.591  86.944  88.572  1.00  5.92              
ATOM   4445  HZ1 LYS A 282      45.883  86.011  88.301  1.00  5.92              
ATOM   4446  HZ2 LYS A 282      45.303  86.875  89.548  1.00  5.92              
ATOM   4447  HZ3 LYS A 282      44.759  87.172  88.036  1.00  5.92              
ATOM   4448  C   LYS A 282      43.412  91.064  92.037  1.00  5.92              
ATOM   4449  O   LYS A 282      44.163  91.966  92.375  1.00  5.92              
ATOM   4450  N   THR A 283      42.150  90.998  92.453  1.00  5.98              
ATOM   4451  H   THR A 283      41.568  90.205  92.192  1.00  5.98              
ATOM   4452  CA  THR A 283      41.539  92.049  93.273  1.00  5.98              
ATOM   4453  HA  THR A 283      41.504  92.984  92.716  1.00  5.98              
ATOM   4454  CB  THR A 283      40.104  91.649  93.668  1.00  5.98              
ATOM   4455  HB  THR A 283      40.126  90.758  94.298  1.00  5.98              
ATOM   4456  CG2 THR A 283      39.324  92.750  94.388  1.00  5.98              
ATOM   4457 1HG2 THR A 283      38.302  92.410  94.563  1.00  5.98              
ATOM   4458 2HG2 THR A 283      39.782  92.969  95.352  1.00  5.98              
ATOM   4459 3HG2 THR A 283      39.304  93.654  93.779  1.00  5.98              
ATOM   4460  OG1 THR A 283      39.376  91.366  92.506  1.00  5.98              
ATOM   4461  HG1 THR A 283      39.535  90.430  92.290  1.00  5.98              
ATOM   4462  C   THR A 283      42.296  92.298  94.563  1.00  5.98              
ATOM   4463  O   THR A 283      42.476  93.472  94.886  1.00  5.98              
ATOM   4464  N   PHE A 284      42.800  91.263  95.269  1.00  6.21              
ATOM   4465  H   PHE A 284      42.502  90.305  95.106  1.00  6.21              
ATOM   4466  CA  PHE A 284      43.638  91.620  96.417  1.00  6.21              
ATOM   4467  HA  PHE A 284      43.022  92.296  97.015  1.00  6.21              
ATOM   4468  CB  PHE A 284      43.966  90.451  97.351  1.00  6.21              
ATOM   4469  HB1 PHE A 284      44.879  89.975  96.998  1.00  6.21              
ATOM   4470  HB2 PHE A 284      43.153  89.729  97.346  1.00  6.21              
ATOM   4471  CG  PHE A 284      44.140  90.967  98.772  1.00  6.21              
ATOM   4472  CD1 PHE A 284      43.017  91.055  99.612  1.00  6.21              
ATOM   4473  HD1 PHE A 284      42.094  90.598  99.304  1.00  6.21              
ATOM   4474  CE1 PHE A 284      43.072  91.804 100.801  1.00  6.21              
ATOM   4475  HE1 PHE A 284      42.200  91.904 101.430  1.00  6.21              
ATOM   4476  CZ  PHE A 284      44.248  92.486 101.145  1.00  6.21              
ATOM   4477  HZ  PHE A 284      44.288  93.092 102.040  1.00  6.21              
ATOM   4478  CE2 PHE A 284      45.383  92.367 100.329  1.00  6.21              
ATOM   4479  HE2 PHE A 284      46.289  92.884 100.597  1.00  6.21              
ATOM   4480  CD2 PHE A 284      45.344  91.572  99.176  1.00  6.21              
ATOM   4481  HD2 PHE A 284      46.215  91.531  98.539  1.00  6.21              
ATOM   4482  C   PHE A 284      44.911  92.440  96.130  1.00  6.21              
ATOM   4483  O   PHE A 284      45.373  93.178  96.985  1.00  6.21              
ATOM   4484  N   LEU A 285      45.505  92.326  94.948  1.00  5.92              
ATOM   4485  H   LEU A 285      44.953  91.918  94.202  1.00  5.92              
ATOM   4486  CA  LEU A 285      46.820  92.856  94.561  1.00  5.92              
ATOM   4487  HA  LEU A 285      47.493  92.788  95.415  1.00  5.92              
ATOM   4488  CB  LEU A 285      47.322  91.926  93.418  1.00  5.92              
ATOM   4489  HB1 LEU A 285      47.590  92.514  92.544  1.00  5.92              
ATOM   4490  HB2 LEU A 285      46.508  91.284  93.084  1.00  5.92              
ATOM   4491  CG  LEU A 285      48.507  91.007  93.771  1.00  5.92              
ATOM   4492  HG  LEU A 285      49.407  91.608  93.877  1.00  5.92              
ATOM   4493  CD1 LEU A 285      48.302  90.241  95.074  1.00  5.92              
ATOM   4494 1HD1 LEU A 285      49.056  89.460  95.165  1.00  5.92              
ATOM   4495 2HD1 LEU A 285      48.424  90.928  95.910  1.00  5.92              
ATOM   4496 3HD1 LEU A 285      47.306  89.817  95.121  1.00  5.92              
ATOM   4497  CD2 LEU A 285      48.730  89.986  92.646  1.00  5.92              
ATOM   4498 1HD2 LEU A 285      49.624  89.400  92.864  1.00  5.92              
ATOM   4499 2HD2 LEU A 285      47.871  89.327  92.557  1.00  5.92              
ATOM   4500 3HD2 LEU A 285      48.885  90.506  91.702  1.00  5.92              
ATOM   4501  C   LEU A 285      46.772  94.365  94.203  1.00  5.92              
ATOM   4502  O   LEU A 285      47.355  94.830  93.228  1.00  5.92              
ATOM   4503  N   ASN A 286      46.051  95.147  95.004  1.00  5.93              
ATOM   4504  H   ASN A 286      45.651  94.678  95.814  1.00  5.93              
ATOM   4505  CA  ASN A 286      45.699  96.554  94.834  1.00  5.93              
ATOM   4506  HA  ASN A 286      45.054  96.630  93.957  1.00  5.93              
ATOM   4507  CB  ASN A 286      44.874  96.984  96.067  1.00  5.93              
ATOM   4508  HB1 ASN A 286      43.897  96.501  96.013  1.00  5.93              
ATOM   4509  HB2 ASN A 286      44.716  98.062  96.041  1.00  5.93              
ATOM   4510  CG  ASN A 286      45.487  96.622  97.417  1.00  5.93              
ATOM   4511  OD1 ASN A 286      44.836  96.012  98.244  1.00  5.93              
ATOM   4512  ND2 ASN A 286      46.728  96.978  97.686  1.00  5.93              
ATOM   4513 1HD2 ASN A 286      47.298  97.534  97.067  1.00  5.93              
ATOM   4514 2HD2 ASN A 286      47.109  96.666  98.566  1.00  5.93              
ATOM   4515  C   ASN A 286      46.852  97.532  94.598  1.00  5.93              
ATOM   4516  O   ASN A 286      46.602  98.658  94.184  1.00  5.93              
ATOM   4517  N   SER A 287      48.089  97.126  94.867  1.00  5.79              
ATOM   4518  H   SER A 287      48.210  96.186  95.214  1.00  5.79              
ATOM   4519  CA  SER A 287      49.289  97.944  94.684  1.00  5.79              
ATOM   4520  HA  SER A 287      49.029  99.003  94.666  1.00  5.79              
ATOM   4521  CB  SER A 287      50.230  97.681  95.874  1.00  5.79              
ATOM   4522  HB1 SER A 287      51.147  98.261  95.762  1.00  5.79              
ATOM   4523  HB2 SER A 287      50.490  96.621  95.907  1.00  5.79              
ATOM   4524  OG  SER A 287      49.582  98.049  97.082  1.00  5.79              
ATOM   4525  HG  SER A 287      49.832  97.433  97.795  1.00  5.79              
ATOM   4526  C   SER A 287      50.026  97.620  93.385  1.00  5.79              
ATOM   4527  O   SER A 287      50.964  98.342  93.047  1.00  5.79              
ATOM   4528  N   VAL A 288      49.623  96.558  92.671  1.00  5.58              
ATOM   4529  H   VAL A 288      48.804  96.049  92.983  1.00  5.58              
ATOM   4530  CA  VAL A 288      50.378  95.991  91.551  1.00  5.58              
ATOM   4531  HA  VAL A 288      51.351  95.718  91.957  1.00  5.58              
ATOM   4532  CB  VAL A 288      49.800  94.686  90.972  1.00  5.58              
ATOM   4533  HB  VAL A 288      48.725  94.789  90.837  1.00  5.58              
ATOM   4534  CG1 VAL A 288      50.447  94.267  89.636  1.00  5.58              
ATOM   4535 1HG1 VAL A 288      50.102  93.273  89.352  1.00  5.58              
ATOM   4536 2HG1 VAL A 288      50.165  94.959  88.843  1.00  5.58              
ATOM   4537 3HG1 VAL A 288      51.530  94.246  89.746  1.00  5.58              
ATOM   4538  CG2 VAL A 288      50.094  93.537  91.934  1.00  5.58              
ATOM   4539 1HG2 VAL A 288      49.666  92.619  91.545  1.00  5.58              
ATOM   4540 2HG2 VAL A 288      51.169  93.406  92.028  1.00  5.58              
ATOM   4541 3HG2 VAL A 288      49.688  93.756  92.920  1.00  5.58              
ATOM   4542  C   VAL A 288      50.656  97.018  90.458  1.00  5.58              
ATOM   4543  O   VAL A 288      49.783  97.416  89.684  1.00  5.58              
ATOM   4544  N   LYS A 289      51.936  97.390  90.393  1.00  5.33              
ATOM   4545  H   LYS A 289      52.571  96.943  91.043  1.00  5.33              
ATOM   4546  CA  LYS A 289      52.528  98.260  89.390  1.00  5.33              
ATOM   4547  HA  LYS A 289      51.799  99.013  89.097  1.00  5.33              
ATOM   4548  CB  LYS A 289      53.788  98.972  89.915  1.00  5.33              
ATOM   4549  HB1 LYS A 289      54.081  99.737  89.195  1.00  5.33              
ATOM   4550  HB2 LYS A 289      54.604  98.247  89.971  1.00  5.33              
ATOM   4551  CG  LYS A 289      53.681  99.626  91.286  1.00  5.33              
ATOM   4552  HG1 LYS A 289      54.642 100.095  91.499  1.00  5.33              
ATOM   4553  HG2 LYS A 289      53.509  98.829  92.004  1.00  5.33              
ATOM   4554  CD  LYS A 289      52.582 100.683  91.439  1.00  5.33              
ATOM   4555  HD1 LYS A 289      51.603 100.217  91.323  1.00  5.33              
ATOM   4556  HD2 LYS A 289      52.698 101.442  90.665  1.00  5.33              
ATOM   4557  CE  LYS A 289      52.672 101.359  92.816  1.00  5.33              
ATOM   4558  HE1 LYS A 289      51.814 102.025  92.932  1.00  5.33              
ATOM   4559  HE2 LYS A 289      53.582 101.963  92.851  1.00  5.33              
ATOM   4560  NZ  LYS A 289      52.700 100.377  93.924  1.00  5.33              
ATOM   4561  HZ1 LYS A 289      52.551 100.786  94.828  1.00  5.33              
ATOM   4562  HZ2 LYS A 289      52.039  99.618  93.777  1.00  5.33              
ATOM   4563  HZ3 LYS A 289      53.602  99.891  93.977  1.00  5.33              
ATOM   4564  C   LYS A 289      52.976  97.519  88.143  1.00  5.33              
ATOM   4565  O   LYS A 289      53.132  98.136  87.098  1.00  5.33              
ATOM   4566  N   ALA A 290      53.244  96.224  88.211  1.00  5.27              
ATOM   4567  H   ALA A 290      53.190  95.774  89.120  1.00  5.27              
ATOM   4568  CA  ALA A 290      53.830  95.482  87.111  1.00  5.27              
ATOM   4569  HA  ALA A 290      53.590  95.983  86.189  1.00  5.27              
ATOM   4570  CB  ALA A 290      55.352  95.424  87.282  1.00  5.27              
ATOM   4571  HB1 ALA A 290      55.806  95.040  86.370  1.00  5.27              
ATOM   4572  HB2 ALA A 290      55.747  96.415  87.503  1.00  5.27              
ATOM   4573  HB3 ALA A 290      55.603  94.752  88.098  1.00  5.27              
ATOM   4574  C   ALA A 290      53.281  94.060  87.082  1.00  5.27              
ATOM   4575  O   ALA A 290      53.375  93.302  88.060  1.00  5.27              
ATOM   4576  N   LEU A 291      52.778  93.684  85.913  1.00  5.50              
ATOM   4577  H   LEU A 291      52.760  94.343  85.143  1.00  5.50              
ATOM   4578  CA  LEU A 291      52.277  92.338  85.685  1.00  5.50              
ATOM   4579  HA  LEU A 291      52.547  91.714  86.535  1.00  5.50              
ATOM   4580  CB  LEU A 291      50.739  92.392  85.599  1.00  5.50              
ATOM   4581  HB1 LEU A 291      50.460  92.817  84.634  1.00  5.50              
ATOM   4582  HB2 LEU A 291      50.375  93.068  86.375  1.00  5.50              
ATOM   4583  CG  LEU A 291      50.011  91.047  85.779  1.00  5.50              
ATOM   4584  HG  LEU A 291      50.289  90.385  84.968  1.00  5.50              
ATOM   4585  CD1 LEU A 291      50.324  90.332  87.094  1.00  5.50              
ATOM   4586 1HD1 LEU A 291      49.685  89.458  87.203  1.00  5.50              
ATOM   4587 2HD1 LEU A 291      51.358  89.992  87.094  1.00  5.50              
ATOM   4588 3HD1 LEU A 291      50.164  91.008  87.935  1.00  5.50              
ATOM   4589  CD2 LEU A 291      48.496  91.275  85.735  1.00  5.50              
ATOM   4590 1HD2 LEU A 291      47.973  90.325  85.831  1.00  5.50              
ATOM   4591 2HD2 LEU A 291      48.196  91.944  86.542  1.00  5.50              
ATOM   4592 3HD2 LEU A 291      48.226  91.732  84.784  1.00  5.50              
ATOM   4593  C   LEU A 291      52.996  91.766  84.465  1.00  5.50              
ATOM   4594  O   LEU A 291      53.005  92.425  83.411  1.00  5.50              
ATOM   4595  N   ASN A 292      53.699  90.622  84.627  1.00  5.64              
ATOM   4596  H   ASN A 292      53.666  90.092  85.493  1.00  5.64              
ATOM   4597  CA  ASN A 292      54.543  90.182  83.529  1.00  5.64              
ATOM   4598  HA  ASN A 292      54.873  91.106  83.056  1.00  5.64              
ATOM   4599  CB  ASN A 292      55.894  89.552  83.877  1.00  5.64              
ATOM   4600  HB1 ASN A 292      56.361  89.185  82.965  1.00  5.64              
ATOM   4601  HB2 ASN A 292      55.761  88.701  84.525  1.00  5.64              
ATOM   4602  CG  ASN A 292      56.836  90.590  84.479  1.00  5.64              
ATOM   4603  OD1 ASN A 292      57.054  91.674  83.944  1.00  5.64              
ATOM   4604  ND2 ASN A 292      57.460  90.283  85.591  1.00  5.64              
ATOM   4605 1HD2 ASN A 292      57.332  89.375  86.003  1.00  5.64              
ATOM   4606 2HD2 ASN A 292      58.017  90.985  86.043  1.00  5.64              
ATOM   4607  C   ASN A 292      53.720  89.593  82.400  1.00  5.64              
ATOM   4608  O   ASN A 292      53.388  90.351  81.494  1.00  5.64              
ATOM   4609  N   LEU A 293      53.309  88.331  82.426  1.00  5.85              
ATOM   4610  H   LEU A 293      53.463  87.748  83.248  1.00  5.85              
ATOM   4611  CA  LEU A 293      52.490  87.819  81.325  1.00  5.85              
ATOM   4612  HA  LEU A 293      52.263  86.787  81.550  1.00  5.85              
ATOM   4613  CB  LEU A 293      51.131  88.573  81.226  1.00  5.85              
ATOM   4614  HB1 LEU A 293      50.435  87.960  80.666  1.00  5.85              
ATOM   4615  HB2 LEU A 293      51.261  89.483  80.641  1.00  5.85              
ATOM   4616  CG  LEU A 293      50.470  88.986  82.550  1.00  5.85              
ATOM   4617  HG  LEU A 293      51.163  89.575  83.144  1.00  5.85              
ATOM   4618  CD1 LEU A 293      49.257  89.869  82.270  1.00  5.85              
ATOM   4619 1HD1 LEU A 293      49.584  90.807  81.820  1.00  5.85              
ATOM   4620 2HD1 LEU A 293      48.589  89.357  81.588  1.00  5.85              
ATOM   4621 3HD1 LEU A 293      48.723  90.083  83.191  1.00  5.85              
ATOM   4622  CD2 LEU A 293      50.047  87.768  83.362  1.00  5.85              
ATOM   4623 1HD2 LEU A 293      50.916  87.152  83.592  1.00  5.85              
ATOM   4624 2HD2 LEU A 293      49.585  88.088  84.294  1.00  5.85              
ATOM   4625 3HD2 LEU A 293      49.337  87.193  82.776  1.00  5.85              
ATOM   4626  C   LEU A 293      53.282  87.856  80.005  1.00  5.85              
ATOM   4627  O   LEU A 293      52.974  88.598  79.074  1.00  5.85              
ATOM   4628  N   THR A 294      54.403  87.137  79.951  1.00  5.94              
ATOM   4629  H   THR A 294      54.593  86.510  80.717  1.00  5.94              
ATOM   4630  CA  THR A 294      55.269  87.164  78.766  1.00  5.94              
ATOM   4631  HA  THR A 294      55.083  88.087  78.220  1.00  5.94              
ATOM   4632  CB  THR A 294      56.762  87.246  79.151  1.00  5.94              
ATOM   4633  HB  THR A 294      56.905  88.221  79.620  1.00  5.94              
ATOM   4634  CG2 THR A 294      57.268  86.215  80.159  1.00  5.94              
ATOM   4635 1HG2 THR A 294      58.337  86.366  80.317  1.00  5.94              
ATOM   4636 2HG2 THR A 294      56.756  86.374  81.104  1.00  5.94              
ATOM   4637 3HG2 THR A 294      57.106  85.196  79.817  1.00  5.94              
ATOM   4638  OG1 THR A 294      57.621  87.210  78.036  1.00  5.94              
ATOM   4639  HG1 THR A 294      57.405  86.450  77.482  1.00  5.94              
ATOM   4640  C   THR A 294      54.850  86.064  77.810  1.00  5.94              
ATOM   4641  O   THR A 294      53.883  86.218  77.087  1.00  5.94              
ATOM   4642  N   ALA A 295      55.510  84.921  77.840  1.00  6.32              
ATOM   4643  H   ALA A 295      56.253  84.816  78.508  1.00  6.32              
ATOM   4644  CA  ALA A 295      55.124  83.718  77.129  1.00  6.32              
ATOM   4645  HA  ALA A 295      54.814  83.950  76.117  1.00  6.32              
ATOM   4646  CB  ALA A 295      56.433  82.909  77.136  1.00  6.32              
ATOM   4647  HB1 ALA A 295      56.287  81.930  76.692  1.00  6.32              
ATOM   4648  HB2 ALA A 295      57.214  83.439  76.590  1.00  6.32              
ATOM   4649  HB3 ALA A 295      56.771  82.756  78.158  1.00  6.32              
ATOM   4650  C   ALA A 295      53.983  82.950  77.836  1.00  6.32              
ATOM   4651  O   ALA A 295      54.027  81.722  77.927  1.00  6.32              
ATOM   4652  N   ILE A 296      53.028  83.667  78.435  1.00  6.29              
ATOM   4653  H   ILE A 296      52.984  84.645  78.183  1.00  6.29              
ATOM   4654  CA  ILE A 296      51.805  83.073  78.996  1.00  6.29              
ATOM   4655  HA  ILE A 296      52.049  82.258  79.676  1.00  6.29              
ATOM   4656  CB  ILE A 296      50.931  84.129  79.708  1.00  6.29              
ATOM   4657  HB  ILE A 296      49.923  83.725  79.816  1.00  6.29              
ATOM   4658  CG2 ILE A 296      51.412  84.364  81.139  1.00  6.29              
ATOM   4659 1HG2 ILE A 296      50.765  85.085  81.638  1.00  6.29              
ATOM   4660 2HG2 ILE A 296      51.389  83.427  81.696  1.00  6.29              
ATOM   4661 3HG2 ILE A 296      52.433  84.733  81.126  1.00  6.29              
ATOM   4662  CG1 ILE A 296      50.834  85.427  78.873  1.00  6.29              
ATOM   4663 1HG1 ILE A 296      50.976  85.234  77.809  1.00  6.29              
ATOM   4664 2HG1 ILE A 296      51.607  86.119  79.182  1.00  6.29              
ATOM   4665  CD1 ILE A 296      49.471  86.083  79.013  1.00  6.29              
ATOM   4666  HD1 ILE A 296      49.484  87.069  78.549  1.00  6.29              
ATOM   4667  HD2 ILE A 296      48.730  85.462  78.513  1.00  6.29              
ATOM   4668  HD3 ILE A 296      49.226  86.169  80.069  1.00  6.29              
ATOM   4669  C   ILE A 296      50.952  82.529  77.842  1.00  6.29              
ATOM   4670  O   ILE A 296      51.112  82.922  76.687  1.00  6.29              
ATOM   4671  N   TYR A 297      49.919  81.776  78.202  1.00  6.44              
ATOM   4672  H   TYR A 297      49.846  81.485  79.164  1.00  6.44              
ATOM   4673  CA  TYR A 297      48.696  81.729  77.408  1.00  6.44              
ATOM   4674  HA  TYR A 297      48.704  82.515  76.650  1.00  6.44              
ATOM   4675  CB  TYR A 297      48.574  80.373  76.694  1.00  6.44              
ATOM   4676  HB1 TYR A 297      47.759  80.432  75.974  1.00  6.44              
ATOM   4677  HB2 TYR A 297      48.310  79.605  77.424  1.00  6.44              
ATOM   4678  CG  TYR A 297      49.827  79.928  75.965  1.00  6.44              
ATOM   4679  CD1 TYR A 297      50.672  78.970  76.556  1.00  6.44              
ATOM   4680  HD1 TYR A 297      50.419  78.574  77.526  1.00  6.44              
ATOM   4681  CE1 TYR A 297      51.842  78.556  75.892  1.00  6.44              
ATOM   4682  HE1 TYR A 297      52.500  77.823  76.329  1.00  6.44              
ATOM   4683  CZ  TYR A 297      52.168  79.103  74.638  1.00  6.44              
ATOM   4684  OH  TYR A 297      53.275  78.673  73.986  1.00  6.44              
ATOM   4685  HH  TYR A 297      53.331  79.062  73.114  1.00  6.44              
ATOM   4686  CE2 TYR A 297      51.340  80.085  74.060  1.00  6.44              
ATOM   4687  HE2 TYR A 297      51.596  80.520  73.109  1.00  6.44              
ATOM   4688  CD2 TYR A 297      50.169  80.496  74.724  1.00  6.44              
ATOM   4689  HD2 TYR A 297      49.538  81.254  74.282  1.00  6.44              
ATOM   4690  C   TYR A 297      47.547  81.986  78.384  1.00  6.44              
ATOM   4691  O   TYR A 297      47.258  81.156  79.247  1.00  6.44              
ATOM   4692  N   MET A 298      46.922  83.160  78.284  1.00  6.29              
ATOM   4693  H   MET A 298      47.194  83.808  77.558  1.00  6.29              
ATOM   4694  CA  MET A 298      45.774  83.558  79.104  1.00  6.29              
ATOM   4695  HA  MET A 298      45.382  82.679  79.616  1.00  6.29              
ATOM   4696  CB  MET A 298      46.190  84.568  80.199  1.00  6.29              
ATOM   4697  HB1 MET A 298      47.195  84.330  80.548  1.00  6.29              
ATOM   4698  HB2 MET A 298      45.507  84.467  81.044  1.00  6.29              
ATOM   4699  CG  MET A 298      46.142  86.031  79.730  1.00  6.29              
ATOM   4700  HG1 MET A 298      45.100  86.305  79.566  1.00  6.29              
ATOM   4701  HG2 MET A 298      46.653  86.105  78.772  1.00  6.29              
ATOM   4702  SD  MET A 298      46.855  87.278  80.822  1.00  6.29              
ATOM   4703  CE  MET A 298      46.565  88.695  79.727  1.00  6.29              
ATOM   4704  HE1 MET A 298      45.499  88.798  79.534  1.00  6.29              
ATOM   4705  HE2 MET A 298      46.931  89.612  80.185  1.00  6.29              
ATOM   4706  HE3 MET A 298      47.083  88.527  78.784  1.00  6.29              
ATOM   4707  C   MET A 298      44.673  84.127  78.203  1.00  6.29              
ATOM   4708  O   MET A 298      45.004  84.894  77.292  1.00  6.29              
ATOM   4709  N   PRO A 299      43.385  83.817  78.424  1.00  6.20              
ATOM   4710  CD  PRO A 299      42.850  82.501  78.709  1.00  6.20              
ATOM   4711  HD1 PRO A 299      42.434  82.485  79.707  1.00  6.20              
ATOM   4712  HD2 PRO A 299      43.586  81.713  78.573  1.00  6.20              
ATOM   4713  CG  PRO A 299      41.658  82.360  77.771  1.00  6.20              
ATOM   4714  HG1 PRO A 299      40.998  81.550  78.068  1.00  6.20              
ATOM   4715  HG2 PRO A 299      41.992  82.227  76.740  1.00  6.20              
ATOM   4716  CB  PRO A 299      41.036  83.745  77.960  1.00  6.20              
ATOM   4717  HB1 PRO A 299      40.568  83.825  78.943  1.00  6.20              
ATOM   4718  HB2 PRO A 299      40.328  83.987  77.167  1.00  6.20              
ATOM   4719  CA  PRO A 299      42.298  84.608  77.887  1.00  6.20              
ATOM   4720  HA  PRO A 299      42.501  84.749  76.824  1.00  6.20              
ATOM   4721  C   PRO A 299      42.176  85.988  78.509  1.00  6.20              
ATOM   4722  O   PRO A 299      41.685  86.171  79.612  1.00  6.20              
ATOM   4723  N   GLU A 300      42.631  86.984  77.764  1.00  5.82              
ATOM   4724  H   GLU A 300      43.094  86.740  76.897  1.00  5.82              
ATOM   4725  CA  GLU A 300      42.583  88.403  78.121  1.00  5.82              
ATOM   4726  HA  GLU A 300      43.365  88.626  78.844  1.00  5.82              
ATOM   4727  CB  GLU A 300      42.835  89.206  76.829  1.00  5.82              
ATOM   4728  HB1 GLU A 300      42.942  90.258  77.093  1.00  5.82              
ATOM   4729  HB2 GLU A 300      41.937  89.103  76.216  1.00  5.82              
ATOM   4730  CG  GLU A 300      44.043  88.795  75.954  1.00  5.82              
ATOM   4731  HG1 GLU A 300      44.053  87.713  75.808  1.00  5.82              
ATOM   4732  HG2 GLU A 300      44.962  89.077  76.472  1.00  5.82              
ATOM   4733  CD  GLU A 300      43.994  89.455  74.562  1.00  5.82              
ATOM   4734  OE1 GLU A 300      43.146  90.356  74.370  1.00  5.82              
ATOM   4735  OE2 GLU A 300      44.824  89.103  73.694  1.00  5.82              
ATOM   4736  C   GLU A 300      41.243  88.892  78.694  1.00  5.82              
ATOM   4737  O   GLU A 300      41.235  89.760  79.555  1.00  5.82              
ATOM   4738  N   GLU A 301      40.114  88.348  78.238  1.00  6.11              
ATOM   4739  H   GLU A 301      40.180  87.616  77.547  1.00  6.11              
ATOM   4740  CA  GLU A 301      38.769  88.725  78.691  1.00  6.11              
ATOM   4741  HA  GLU A 301      38.648  89.797  78.557  1.00  6.11              
ATOM   4742  CB  GLU A 301      37.745  88.008  77.793  1.00  6.11              
ATOM   4743  HB1 GLU A 301      37.832  86.931  77.955  1.00  6.11              
ATOM   4744  HB2 GLU A 301      37.993  88.221  76.751  1.00  6.11              
ATOM   4745  CG  GLU A 301      36.291  88.442  78.050  1.00  6.11              
ATOM   4746  HG1 GLU A 301      36.197  89.507  77.826  1.00  6.11              
ATOM   4747  HG2 GLU A 301      36.052  88.299  79.104  1.00  6.11              
ATOM   4748  CD  GLU A 301      35.267  87.650  77.222  1.00  6.11              
ATOM   4749  OE1 GLU A 301      35.660  87.051  76.195  1.00  6.11              
ATOM   4750  OE2 GLU A 301      34.080  87.663  77.619  1.00  6.11              
ATOM   4751  C   GLU A 301      38.500  88.372  80.165  1.00  6.11              
ATOM   4752  O   GLU A 301      37.768  89.072  80.859  1.00  6.11              
ATOM   4753  N   ASP A 302      39.145  87.341  80.700  1.00  6.20              
ATOM   4754  H   ASP A 302      39.787  86.820  80.112  1.00  6.20              
ATOM   4755  CA  ASP A 302      39.174  87.074  82.140  1.00  6.20              
ATOM   4756  HA  ASP A 302      38.158  86.968  82.525  1.00  6.20              
ATOM   4757  CB  ASP A 302      39.906  85.719  82.271  1.00  6.20              
ATOM   4758  HB1 ASP A 302      40.875  85.819  81.795  1.00  6.20              
ATOM   4759  HB2 ASP A 302      39.345  84.969  81.712  1.00  6.20              
ATOM   4760  CG  ASP A 302      40.196  85.148  83.656  1.00  6.20              
ATOM   4761  OD1 ASP A 302      39.355  85.204  84.573  1.00  6.20              
ATOM   4762  OD2 ASP A 302      41.308  84.596  83.810  1.00  6.20              
ATOM   4763  C   ASP A 302      39.857  88.241  82.883  1.00  6.20              
ATOM   4764  O   ASP A 302      39.321  88.903  83.783  1.00  6.20              
ATOM   4765  N   LEU A 303      41.014  88.635  82.356  1.00  6.00              
ATOM   4766  H   LEU A 303      41.334  88.130  81.540  1.00  6.00              
ATOM   4767  CA  LEU A 303      41.730  89.849  82.722  1.00  6.00              
ATOM   4768  HA  LEU A 303      41.806  89.881  83.805  1.00  6.00              
ATOM   4769  CB  LEU A 303      43.156  89.806  82.113  1.00  6.00              
ATOM   4770  HB1 LEU A 303      43.646  90.756  82.323  1.00  6.00              
ATOM   4771  HB2 LEU A 303      43.091  89.749  81.032  1.00  6.00              
ATOM   4772  CG  LEU A 303      44.127  88.703  82.561  1.00  6.00              
ATOM   4773  HG  LEU A 303      45.070  88.920  82.069  1.00  6.00              
ATOM   4774  CD1 LEU A 303      44.395  88.773  84.053  1.00  6.00              
ATOM   4775 1HD1 LEU A 303      43.479  88.544  84.591  1.00  6.00              
ATOM   4776 2HD1 LEU A 303      45.177  88.064  84.308  1.00  6.00              
ATOM   4777 3HD1 LEU A 303      44.754  89.769  84.296  1.00  6.00              
ATOM   4778  CD2 LEU A 303      43.721  87.272  82.198  1.00  6.00              
ATOM   4779 1HD2 LEU A 303      44.550  86.590  82.379  1.00  6.00              
ATOM   4780 2HD2 LEU A 303      42.880  86.927  82.797  1.00  6.00              
ATOM   4781 3HD2 LEU A 303      43.461  87.221  81.142  1.00  6.00              
ATOM   4782  C   LEU A 303      40.987  91.132  82.295  1.00  6.00              
ATOM   4783  O   LEU A 303      41.531  92.202  82.532  1.00  6.00              
ATOM   4784  N   THR A 304      39.748  91.092  81.787  1.00  6.22              
ATOM   4785  H   THR A 304      39.325  90.194  81.578  1.00  6.22              
ATOM   4786  CA  THR A 304      38.888  92.282  81.802  1.00  6.22              
ATOM   4787  HA  THR A 304      39.388  93.093  81.274  1.00  6.22              
ATOM   4788  CB  THR A 304      37.489  92.094  81.172  1.00  6.22              
ATOM   4789  HB  THR A 304      36.901  91.411  81.787  1.00  6.22              
ATOM   4790  CG2 THR A 304      36.710  93.398  80.998  1.00  6.22              
ATOM   4791 1HG2 THR A 304      35.753  93.188  80.520  1.00  6.22              
ATOM   4792 2HG2 THR A 304      36.514  93.865  81.961  1.00  6.22              
ATOM   4793 3HG2 THR A 304      37.276  94.081  80.364  1.00  6.22              
ATOM   4794  OG1 THR A 304      37.566  91.574  79.879  1.00  6.22              
ATOM   4795  HG1 THR A 304      37.308  90.644  79.962  1.00  6.22              
ATOM   4796  C   THR A 304      38.629  92.725  83.212  1.00  6.22              
ATOM   4797  O   THR A 304      38.696  93.917  83.450  1.00  6.22              
ATOM   4798  N   ALA A 305      38.443  91.818  84.175  1.00  7.96              
ATOM   4799  H   ALA A 305      38.426  90.824  83.965  1.00  7.96              
ATOM   4800  CA  ALA A 305      38.414  92.277  85.560  1.00  7.96              
ATOM   4801  HA  ALA A 305      37.582  92.972  85.684  1.00  7.96              
ATOM   4802  CB  ALA A 305      38.181  91.069  86.477  1.00  7.96              
ATOM   4803  HB1 ALA A 305      38.135  91.402  87.515  1.00  7.96              
ATOM   4804  HB2 ALA A 305      37.236  90.588  86.219  1.00  7.96              
ATOM   4805  HB3 ALA A 305      38.988  90.343  86.365  1.00  7.96              
ATOM   4806  C   ALA A 305      39.688  93.026  85.908  1.00  7.96              
ATOM   4807  O   ALA A 305      39.674  94.104  86.495  1.00  7.96              
ATOM   4808  N   VAL A 306      40.801  92.489  85.427  1.00  8.76              
ATOM   4809  H   VAL A 306      40.717  91.671  84.845  1.00  8.76              
ATOM   4810  CA  VAL A 306      42.108  93.079  85.611  1.00  8.76              
ATOM   4811  HA  VAL A 306      42.173  93.312  86.675  1.00  8.76              
ATOM   4812  CB  VAL A 306      43.227  92.050  85.370  1.00  8.76              
ATOM   4813  HB  VAL A 306      43.209  91.713  84.341  1.00  8.76              
ATOM   4814  CG1 VAL A 306      44.639  92.549  85.675  1.00  8.76              
ATOM   4815 1HG1 VAL A 306      44.713  92.805  86.729  1.00  8.76              
ATOM   4816 2HG1 VAL A 306      45.366  91.771  85.447  1.00  8.76              
ATOM   4817 3HG1 VAL A 306      44.869  93.413  85.056  1.00  8.76              
ATOM   4818  CG2 VAL A 306      42.975  90.854  86.308  1.00  8.76              
ATOM   4819 1HG2 VAL A 306      43.822  90.177  86.300  1.00  8.76              
ATOM   4820 2HG2 VAL A 306      42.823  91.210  87.326  1.00  8.76              
ATOM   4821 3HG2 VAL A 306      42.089  90.302  86.000  1.00  8.76              
ATOM   4822  C   VAL A 306      42.291  94.427  84.965  1.00  8.76              
ATOM   4823  O   VAL A 306      43.041  95.210  85.517  1.00  8.76              
ATOM   4824  N   LEU A 307      41.510  94.799  83.960  1.00  6.62              
ATOM   4825  H   LEU A 307      40.864  94.124  83.566  1.00  6.62              
ATOM   4826  CA  LEU A 307      41.497  96.163  83.446  1.00  6.62              
ATOM   4827  HA  LEU A 307      42.493  96.358  83.060  1.00  6.62              
ATOM   4828  CB  LEU A 307      40.514  96.248  82.247  1.00  6.62              
ATOM   4829  HB1 LEU A 307      40.245  95.249  81.905  1.00  6.62              
ATOM   4830  HB2 LEU A 307      41.093  96.687  81.438  1.00  6.62              
ATOM   4831  CG  LEU A 307      39.228  97.112  82.360  1.00  6.62              
ATOM   4832  HG  LEU A 307      39.525  98.115  82.642  1.00  6.62              
ATOM   4833  CD1 LEU A 307      38.556  97.164  80.988  1.00  6.62              
ATOM   4834 1HD1 LEU A 307      37.700  97.838  81.021  1.00  6.62              
ATOM   4835 2HD1 LEU A 307      39.260  97.526  80.243  1.00  6.62              
ATOM   4836 3HD1 LEU A 307      38.223  96.172  80.689  1.00  6.62              
ATOM   4837  CD2 LEU A 307      38.121  96.718  83.337  1.00  6.62              
ATOM   4838 1HD2 LEU A 307      37.505  97.590  83.554  1.00  6.62              
ATOM   4839 2HD2 LEU A 307      37.476  95.955  82.905  1.00  6.62              
ATOM   4840 3HD2 LEU A 307      38.536  96.337  84.261  1.00  6.62              
ATOM   4841  C   LEU A 307      41.233  97.246  84.507  1.00  6.62              
ATOM   4842  O   LEU A 307      41.604  98.397  84.293  1.00  6.62              
ATOM   4843  N   GLN A 308      40.644  96.887  85.659  1.00  6.53              
ATOM   4844  H   GLN A 308      40.341  95.927  85.761  1.00  6.53              
ATOM   4845  CA  GLN A 308      40.394  97.841  86.740  1.00  6.53              
ATOM   4846  HA  GLN A 308      41.028  98.713  86.570  1.00  6.53              
ATOM   4847  CB  GLN A 308      38.943  98.359  86.656  1.00  6.53              
ATOM   4848  HB1 GLN A 308      38.748  98.687  85.634  1.00  6.53              
ATOM   4849  HB2 GLN A 308      38.865  99.236  87.301  1.00  6.53              
ATOM   4850  CG  GLN A 308      37.859  97.347  87.073  1.00  6.53              
ATOM   4851  HG1 GLN A 308      37.961  97.147  88.138  1.00  6.53              
ATOM   4852  HG2 GLN A 308      37.990  96.412  86.530  1.00  6.53              
ATOM   4853  CD  GLN A 308      36.437  97.858  86.837  1.00  6.53              
ATOM   4854  OE1 GLN A 308      35.590  97.207  86.252  1.00  6.53              
ATOM   4855  NE2 GLN A 308      36.098  99.039  87.314  1.00  6.53              
ATOM   4856 1HE2 GLN A 308      36.769  99.591  87.814  1.00  6.53              
ATOM   4857 2HE2 GLN A 308      35.145  99.320  87.161  1.00  6.53              
ATOM   4858  C   GLN A 308      40.770  97.380  88.147  1.00  6.53              
ATOM   4859  O   GLN A 308      41.260  98.161  88.963  1.00  6.53              
ATOM   4860  N   ASN A 309      40.727  96.073  88.361  1.00  5.73              
ATOM   4861  H   ASN A 309      40.230  95.504  87.688  1.00  5.73              
ATOM   4862  CA  ASN A 309      41.380  95.360  89.451  1.00  5.73              
ATOM   4863  HA  ASN A 309      41.224  95.943  90.361  1.00  5.73              
ATOM   4864  CB  ASN A 309      40.645  94.010  89.653  1.00  5.73              
ATOM   4865  HB1 ASN A 309      41.099  93.497  90.499  1.00  5.73              
ATOM   4866  HB2 ASN A 309      40.771  93.379  88.777  1.00  5.73              
ATOM   4867  CG  ASN A 309      39.135  94.165  89.936  1.00  5.73              
ATOM   4868  OD1 ASN A 309      38.467  95.118  89.568  1.00  5.73              
ATOM   4869  ND2 ASN A 309      38.507  93.246  90.623  1.00  5.73              
ATOM   4870 1HD2 ASN A 309      38.993  92.467  91.052  1.00  5.73              
ATOM   4871 2HD2 ASN A 309      37.545  93.422  90.846  1.00  5.73              
ATOM   4872  C   ASN A 309      42.913  95.344  89.225  1.00  5.73              
ATOM   4873  O   ASN A 309      43.626  94.564  89.849  1.00  5.73              
ATOM   4874  N   ILE A 310      43.406  96.244  88.349  1.00  5.48              
ATOM   4875  H   ILE A 310      42.748  96.674  87.717  1.00  5.48              
ATOM   4876  CA  ILE A 310      44.783  96.705  88.224  1.00  5.48              
ATOM   4877  HA  ILE A 310      45.240  96.512  89.194  1.00  5.48              
ATOM   4878  CB  ILE A 310      45.532  95.815  87.190  1.00  5.48              
ATOM   4879  HB  ILE A 310      44.940  94.913  87.085  1.00  5.48              
ATOM   4880  CG2 ILE A 310      45.653  96.386  85.761  1.00  5.48              
ATOM   4881 1HG2 ILE A 310      45.792  95.575  85.050  1.00  5.48              
ATOM   4882 2HG2 ILE A 310      44.749  96.934  85.495  1.00  5.48              
ATOM   4883 3HG2 ILE A 310      46.494  97.058  85.677  1.00  5.48              
ATOM   4884  CG1 ILE A 310      46.904  95.325  87.697  1.00  5.48              
ATOM   4885 1HG1 ILE A 310      47.475  96.166  88.091  1.00  5.48              
ATOM   4886 2HG1 ILE A 310      47.454  94.888  86.863  1.00  5.48              
ATOM   4887  CD1 ILE A 310      46.784  94.248  88.785  1.00  5.48              
ATOM   4888  HD1 ILE A 310      47.758  93.797  88.956  1.00  5.48              
ATOM   4889  HD2 ILE A 310      46.427  94.687  89.717  1.00  5.48              
ATOM   4890  HD3 ILE A 310      46.098  93.462  88.472  1.00  5.48              
ATOM   4891  C   ILE A 310      44.953  98.228  88.026  1.00  5.48              
ATOM   4892  O   ILE A 310      45.902  98.692  87.403  1.00  5.48              
ATOM   4893  N   THR A 311      44.071  99.047  88.606  1.00  5.44              
ATOM   4894  H   THR A 311      43.252  98.632  89.042  1.00  5.44              
ATOM   4895  CA  THR A 311      44.149 100.529  88.543  1.00  5.44              
ATOM   4896  HA  THR A 311      44.012 100.797  87.495  1.00  5.44              
ATOM   4897  CB  THR A 311      42.967 101.162  89.301  1.00  5.44              
ATOM   4898  HB  THR A 311      42.042 100.716  88.934  1.00  5.44              
ATOM   4899  CG2 THR A 311      43.037 100.945  90.813  1.00  5.44              
ATOM   4900 1HG2 THR A 311      42.165 101.402  91.281  1.00  5.44              
ATOM   4901 2HG2 THR A 311      43.028  99.878  91.037  1.00  5.44              
ATOM   4902 3HG2 THR A 311      43.939 101.397  91.227  1.00  5.44              
ATOM   4903  OG1 THR A 311      42.896 102.550  89.067  1.00  5.44              
ATOM   4904  HG1 THR A 311      43.796 102.897  89.163  1.00  5.44              
ATOM   4905  C   THR A 311      45.482 101.189  88.966  1.00  5.44              
ATOM   4906  O   THR A 311      45.645 102.391  88.772  1.00  5.44              
ATOM   4907  N   TRP A 312      46.435 100.436  89.522  1.00  5.34              
ATOM   4908  H   TRP A 312      46.230  99.457  89.635  1.00  5.34              
ATOM   4909  CA  TRP A 312      47.791 100.888  89.873  1.00  5.34              
ATOM   4910  HA  TRP A 312      47.825 101.977  89.824  1.00  5.34              
ATOM   4911  CB  TRP A 312      48.111 100.471  91.327  1.00  5.34              
ATOM   4912  HB1 TRP A 312      49.028  99.879  91.340  1.00  5.34              
ATOM   4913  HB2 TRP A 312      47.331  99.802  91.693  1.00  5.34              
ATOM   4914  CG  TRP A 312      48.288 101.577  92.332  1.00  5.34              
ATOM   4915  CD1 TRP A 312      47.594 101.686  93.488  1.00  5.34              
ATOM   4916  HD1 TRP A 312      46.813 101.003  93.799  1.00  5.34              
ATOM   4917  NE1 TRP A 312      48.057 102.761  94.222  1.00  5.34              
ATOM   4918  HE1 TRP A 312      47.662 103.040  95.109  1.00  5.34              
ATOM   4919  CE2 TRP A 312      49.092 103.400  93.581  1.00  5.34              
ATOM   4920  CZ2 TRP A 312      49.895 104.496  93.930  1.00  5.34              
ATOM   4921  HZ2 TRP A 312      49.746 105.005  94.871  1.00  5.34              
ATOM   4922  CH2 TRP A 312      50.885 104.930  93.034  1.00  5.34              
ATOM   4923  HH2 TRP A 312      51.511 105.777  93.282  1.00  5.34              
ATOM   4924  CZ3 TRP A 312      51.044 104.275  91.801  1.00  5.34              
ATOM   4925  HZ3 TRP A 312      51.794 104.620  91.102  1.00  5.34              
ATOM   4926  CE3 TRP A 312      50.226 103.180  91.461  1.00  5.34              
ATOM   4927  HE3 TRP A 312      50.360 102.698  90.507  1.00  5.34              
ATOM   4928  CD2 TRP A 312      49.240 102.692  92.347  1.00  5.34              
ATOM   4929  C   TRP A 312      48.896 100.395  88.921  1.00  5.34              
ATOM   4930  O   TRP A 312      50.061 100.787  89.063  1.00  5.34
[truncated: 897,651 more chars]
