# Supplementary material for: Variation in selection constraints on teleost TLRs with emphasis on their repertoire in the Walking catfish, Clarias batrachus
Source: Sci Rep. 2020 Dec 7;10:21394. doi: 10.1038/s41598-020-78347-6 (PMC7721727; doi:10.1038/s41598-020-78347-6)
Supplement: Supplementary file 34 — Supplementary Information 34. [file 41598_2020_78347_MOESM34_ESM.zip › T22/struct/S533571_results/model5.pdb]

HEADER protein
METHOD
METHOD    The models are generated by I-TASSER which combines the
METHOD    methods of threading, ab initio modeling and structural
METHOD    refinement. The procedure is fully automated.
METHOD
METHOD    Please cite following articles when you use the I-TASSER server:
METHOD 1. Ambrish Roy, Alper Kucukural, Yang Zhang. I-TASSER: a unified
METHOD    platform for automated protein structure and function prediction.
METHOD    Nature Protocols, vol 5, 725-738 (2010). 
METHOD 2. Yang Zhang. I-TASSER server for protein 3D structure prediction. 
METHOD    BMC Bioinformatics, 9:40 (2008).
METHOD
MODEL  5
REMARK PARENT 4z0c_A 3j0a 3j0a_A 
ATOM      1  N   MET A   1      99.334 130.137 107.360  1.00 24.45              
ATOM      2  CA  MET A   1      98.880 130.274 105.980  1.00 24.45              
ATOM      3  HA  MET A   1      98.049 129.593 105.839  1.00 24.45              
ATOM      4  CB  MET A   1      98.338 131.697 105.763  1.00 24.45              
ATOM      5  HB1 MET A   1      97.529 131.872 106.472  1.00 24.45              
ATOM      6  HB2 MET A   1      97.924 131.774 104.758  1.00 24.45              
ATOM      7  CG  MET A   1      99.405 132.791 105.935  1.00 24.45              
ATOM      8  HG1 MET A   1     100.214 132.600 105.229  1.00 24.45              
ATOM      9  HG2 MET A   1      99.819 132.734 106.942  1.00 24.45              
ATOM     10  SD  MET A   1      98.819 134.483 105.646  1.00 24.45              
ATOM     11  CE  MET A   1      97.752 134.726 107.093  1.00 24.45              
ATOM     12  HE1 MET A   1      98.326 134.554 108.004  1.00 24.45              
ATOM     13  HE2 MET A   1      97.375 135.748 107.093  1.00 24.45              
ATOM     14  HE3 MET A   1      96.912 134.034 107.054  1.00 24.45              
ATOM     15  C   MET A   1      99.964 129.937 104.966  1.00 24.45              
ATOM     16  O   MET A   1      99.717 129.867 103.775  1.00 24.45              
ATOM     17  N   ILE A   2     101.139 129.567 105.443  1.00 22.12              
ATOM     18  H   ILE A   2     101.293 129.700 106.436  1.00 22.12              
ATOM     19  CA  ILE A   2     102.087 128.748 104.706  1.00 22.12              
ATOM     20  HA  ILE A   2     101.586 128.229 103.899  1.00 22.12              
ATOM     21  CB  ILE A   2     103.225 129.629 104.088  1.00 22.12              
ATOM     22  HB  ILE A   2     103.846 128.963 103.486  1.00 22.12              
ATOM     23  CG2 ILE A   2     102.650 130.712 103.147  1.00 22.12              
ATOM     24 1HG2 ILE A   2     102.232 131.532 103.732  1.00 22.12              
ATOM     25 2HG2 ILE A   2     103.434 131.100 102.497  1.00 22.12              
ATOM     26 3HG2 ILE A   2     101.866 130.305 102.515  1.00 22.12              
ATOM     27  CG1 ILE A   2     104.177 130.301 105.119  1.00 22.12              
ATOM     28 1HG1 ILE A   2     104.697 129.519 105.670  1.00 22.12              
ATOM     29 2HG1 ILE A   2     103.583 130.880 105.828  1.00 22.12              
ATOM     30  CD1 ILE A   2     105.257 131.204 104.518  1.00 22.12              
ATOM     31  HD1 ILE A   2     104.818 132.108 104.097  1.00 22.12              
ATOM     32  HD2 ILE A   2     105.953 131.503 105.301  1.00 22.12              
ATOM     33  HD3 ILE A   2     105.809 130.672 103.744  1.00 22.12              
ATOM     34  C   ILE A   2     102.606 127.754 105.721  1.00 22.12              
ATOM     35  O   ILE A   2     103.051 128.108 106.808  1.00 22.12              
ATOM     36  N   PHE A   3     102.308 126.513 105.415  1.00 21.58              
ATOM     37  H   PHE A   3     102.296 126.297 104.432  1.00 21.58              
ATOM     38  CA  PHE A   3     101.801 125.441 106.260  1.00 21.58              
ATOM     39  HA  PHE A   3     101.250 124.833 105.623  1.00 21.58              
ATOM     40  CB  PHE A   3     102.983 124.593 106.782  1.00 21.58              
ATOM     41  HB1 PHE A   3     103.837 124.658 106.106  1.00 21.58              
ATOM     42  HB2 PHE A   3     102.657 123.552 106.803  1.00 21.58              
ATOM     43  CG  PHE A   3     103.515 124.900 108.180  1.00 21.58              
ATOM     44  CD1 PHE A   3     104.523 125.864 108.365  1.00 21.58              
ATOM     45  HD1 PHE A   3     104.900 126.409 107.516  1.00 21.58              
ATOM     46  CE1 PHE A   3     105.032 126.119 109.649  1.00 21.58              
ATOM     47  HE1 PHE A   3     105.798 126.870 109.779  1.00 21.58              
ATOM     48  CZ  PHE A   3     104.551 125.397 110.756  1.00 21.58              
ATOM     49  HZ  PHE A   3     104.948 125.597 111.739  1.00 21.58              
ATOM     50  CE2 PHE A   3     103.544 124.433 110.574  1.00 21.58              
ATOM     51  HE2 PHE A   3     103.167 123.883 111.424  1.00 21.58              
ATOM     52  CD2 PHE A   3     103.024 124.188 109.292  1.00 21.58              
ATOM     53  HD2 PHE A   3     102.245 123.453 109.153  1.00 21.58              
ATOM     54  C   PHE A   3     100.850 125.744 107.416  1.00 21.58              
ATOM     55  O   PHE A   3     100.045 124.882 107.762  1.00 21.58              
ATOM     56  N   LEU A   4     100.933 126.921 108.013  1.00 20.51              
ATOM     57  H   LEU A   4     101.651 127.548 107.685  1.00 20.51              
ATOM     58  CA  LEU A   4     100.586 127.056 109.400  1.00 20.51              
ATOM     59  HA  LEU A   4     100.991 126.182 109.912  1.00 20.51              
ATOM     60  CB  LEU A   4     101.301 128.300 109.970  1.00 20.51              
ATOM     61  HB1 LEU A   4     100.939 129.200 109.474  1.00 20.51              
ATOM     62  HB2 LEU A   4     102.359 128.210 109.720  1.00 20.51              
ATOM     63  CG  LEU A   4     101.238 128.530 111.499  1.00 20.51              
ATOM     64  HG  LEU A   4     102.003 129.272 111.731  1.00 20.51              
ATOM     65  CD1 LEU A   4      99.911 129.100 111.999  1.00 20.51              
ATOM     66 1HD1 LEU A   4     100.023 129.418 113.035  1.00 20.51              
ATOM     67 2HD1 LEU A   4      99.626 129.964 111.399  1.00 20.51              
ATOM     68 3HD1 LEU A   4      99.116 128.357 111.950  1.00 20.51              
ATOM     69  CD2 LEU A   4     101.553 127.275 112.312  1.00 20.51              
ATOM     70 1HD2 LEU A   4     101.639 127.536 113.367  1.00 20.51              
ATOM     71 2HD2 LEU A   4     100.766 126.530 112.195  1.00 20.51              
ATOM     72 3HD2 LEU A   4     102.501 126.856 111.980  1.00 20.51              
ATOM     73  C   LEU A   4      99.083 127.034 109.668  1.00 20.51              
ATOM     74  O   LEU A   4      98.546 126.081 110.239  1.00 20.51              
ATOM     75  N   THR A   5      98.406 128.036 109.133  1.00 20.59              
ATOM     76  H   THR A   5      98.933 128.820 108.770  1.00 20.59              
ATOM     77  CA  THR A   5      96.978 128.009 108.790  1.00 20.59              
ATOM     78  HA  THR A   5      96.473 127.295 109.437  1.00 20.59              
ATOM     79  CB  THR A   5      96.327 129.387 109.055  1.00 20.59              
ATOM     80  HB  THR A   5      96.600 130.074 108.255  1.00 20.59              
ATOM     81  CG2 THR A   5      94.809 129.313 109.193  1.00 20.59              
ATOM     82 1HG2 THR A   5      94.407 130.307 109.374  1.00 20.59              
ATOM     83 2HG2 THR A   5      94.358 128.924 108.283  1.00 20.59              
ATOM     84 3HG2 THR A   5      94.539 128.662 110.024  1.00 20.59              
ATOM     85  OG1 THR A   5      96.787 129.917 110.273  1.00 20.59              
ATOM     86  HG1 THR A   5      96.383 130.778 110.386  1.00 20.59              
ATOM     87  C   THR A   5      96.816 127.560 107.354  1.00 20.59              
ATOM     88  O   THR A   5      96.102 128.185 106.566  1.00 20.59              
ATOM     89  N   GLY A   6      97.640 126.593 107.005  1.00 20.16              
ATOM     90  H   GLY A   6      98.120 126.072 107.723  1.00 20.16              
ATOM     91  CA  GLY A   6      98.329 126.536 105.714  1.00 20.16              
ATOM     92  HA1 GLY A   6      98.752 125.625 105.608  1.00 20.16              
ATOM     93  HA2 GLY A   6      99.124 127.262 105.742  1.00 20.16              
ATOM     94  C   GLY A   6      97.426 126.865 104.562  1.00 20.16              
ATOM     95  O   GLY A   6      96.617 126.063 104.127  1.00 20.16              
ATOM     96  N   LEU A   7      97.640 128.023 103.964  1.00 18.54              
ATOM     97  H   LEU A   7      98.161 128.730 104.440  1.00 18.54              
ATOM     98  CA  LEU A   7      97.429 128.192 102.558  1.00 18.54              
ATOM     99  HA  LEU A   7      96.512 127.695 102.285  1.00 18.54              
ATOM    100  CB  LEU A   7      97.236 129.700 102.233  1.00 18.54              
ATOM    101  HB1 LEU A   7      98.165 130.104 101.834  1.00 18.54              
ATOM    102  HB2 LEU A   7      97.028 130.235 103.157  1.00 18.54              
ATOM    103  CG  LEU A   7      96.116 130.111 101.253  1.00 18.54              
ATOM    104  HG  LEU A   7      96.140 131.199 101.189  1.00 18.54              
ATOM    105  CD1 LEU A   7      96.319 129.581  99.837  1.00 18.54              
ATOM    106 1HD1 LEU A   7      96.197 128.502  99.810  1.00 18.54              
ATOM    107 2HD1 LEU A   7      95.572 130.022  99.177  1.00 18.54              
ATOM    108 3HD1 LEU A   7      97.312 129.845  99.477  1.00 18.54              
ATOM    109  CD2 LEU A   7      94.725 129.725 101.762  1.00 18.54              
ATOM    110 1HD2 LEU A   7      93.970 130.137 101.092  1.00 18.54              
ATOM    111 2HD2 LEU A   7      94.604 128.645 101.784  1.00 18.54              
ATOM    112 3HD2 LEU A   7      94.569 130.128 102.763  1.00 18.54              
ATOM    113  C   LEU A   7      98.550 127.563 101.730  1.00 18.54              
ATOM    114  O   LEU A   7      98.341 127.131 100.607  1.00 18.54              
ATOM    115  N   ALA A   8      99.735 127.386 102.320  1.00 18.29              
ATOM    116  H   ALA A   8      99.900 127.936 103.151  1.00 18.29              
ATOM    117  CA  ALA A   8     100.870 126.815 101.617  1.00 18.29              
ATOM    118  HA  ALA A   8     100.480 126.321 100.732  1.00 18.29              
ATOM    119  CB  ALA A   8     101.773 127.908 101.032  1.00 18.29              
ATOM    120  HB1 ALA A   8     102.382 127.481 100.235  1.00 18.29              
ATOM    121  HB2 ALA A   8     101.175 128.720 100.615  1.00 18.29              
ATOM    122  HB3 ALA A   8     102.447 128.292 101.787  1.00 18.29              
ATOM    123  C   ALA A   8     101.621 125.700 102.336  1.00 18.29              
ATOM    124  O   ALA A   8     102.745 125.887 102.776  1.00 18.29              
ATOM    125  N   GLN A   9     100.913 124.580 102.497  1.00 16.96              
ATOM    126  H   GLN A   9     100.068 124.550 101.963  1.00 16.96              
ATOM    127  CA  GLN A   9     101.200 123.330 103.242  1.00 16.96              
ATOM    128  HA  GLN A   9     100.987 122.506 102.603  1.00 16.96              
ATOM    129  CB  GLN A   9     102.700 123.104 103.548  1.00 16.96              
ATOM    130  HB1 GLN A   9     103.047 123.849 104.246  1.00 16.96              
ATOM    131  HB2 GLN A   9     103.253 123.252 102.620  1.00 16.96              
ATOM    132  CG  GLN A   9     103.121 121.711 104.072  1.00 16.96              
ATOM    133  HG1 GLN A   9     102.734 121.563 105.078  1.00 16.96              
ATOM    134  HG2 GLN A   9     104.208 121.690 104.140  1.00 16.96              
ATOM    135  CD  GLN A   9     102.657 120.549 103.193  1.00 16.96              
ATOM    136  OE1 GLN A   9     101.547 120.068 103.317  1.00 16.96              
ATOM    137  NE2 GLN A   9     103.469 120.060 102.276  1.00 16.96              
ATOM    138 1HE2 GLN A   9     103.061 119.378 101.642  1.00 16.96              
ATOM    139 2HE2 GLN A   9     104.374 120.454 102.093  1.00 16.96              
ATOM    140  C   GLN A   9     100.159 123.072 104.331  1.00 16.96              
ATOM    141  O   GLN A   9     100.319 122.275 105.244  1.00 16.96              
ATOM    142  N   PHE A  10      99.029 123.759 104.162  1.00 15.41              
ATOM    143  H   PHE A  10      99.058 124.513 103.508  1.00 15.41              
ATOM    144  CA  PHE A  10      97.722 123.157 104.352  1.00 15.41              
ATOM    145  HA  PHE A  10      97.904 122.109 104.339  1.00 15.41              
ATOM    146  CB  PHE A  10      97.160 123.373 105.777  1.00 15.41              
ATOM    147  HB1 PHE A  10      96.437 124.184 105.790  1.00 15.41              
ATOM    148  HB2 PHE A  10      97.965 123.634 106.461  1.00 15.41              
ATOM    149  CG  PHE A  10      96.502 122.127 106.357  1.00 15.41              
ATOM    150  CD1 PHE A  10      97.313 121.070 106.818  1.00 15.41              
ATOM    151  HD1 PHE A  10      98.391 121.156 106.752  1.00 15.41              
ATOM    152  CE1 PHE A  10      96.726 119.896 107.324  1.00 15.41              
ATOM    153  HE1 PHE A  10      97.358 119.076 107.635  1.00 15.41              
ATOM    154  CZ  PHE A  10      95.326 119.777 107.385  1.00 15.41              
ATOM    155  HZ  PHE A  10      94.873 118.867 107.753  1.00 15.41              
ATOM    156  CE2 PHE A  10      94.515 120.835 106.935  1.00 15.41              
ATOM    157  HE2 PHE A  10      93.438 120.744 106.966  1.00 15.41              
ATOM    158  CD2 PHE A  10      95.101 122.006 106.417  1.00 15.41              
ATOM    159  HD2 PHE A  10      94.478 122.804 106.039  1.00 15.41              
ATOM    160  C   PHE A  10      96.753 123.455 103.214  1.00 15.41              
ATOM    161  O   PHE A  10      95.661 122.901 103.160  1.00 15.41              
ATOM    162  N   GLN A  11      97.214 124.236 102.216  1.00 14.81              
ATOM    163  H   GLN A  11      97.946 124.884 102.432  1.00 14.81              
ATOM    164  CA  GLN A  11      96.519 124.364 100.946  1.00 14.81              
ATOM    165  HA  GLN A  11      95.872 123.487 100.891  1.00 14.81              
ATOM    166  CB  GLN A  11      95.533 125.541 100.931  1.00 14.81              
ATOM    167  HB1 GLN A  11      96.036 126.437 100.599  1.00 14.81              
ATOM    168  HB2 GLN A  11      95.145 125.704 101.937  1.00 14.81              
ATOM    169  CG  GLN A  11      94.339 125.302  99.999  1.00 14.81              
ATOM    170  HG1 GLN A  11      93.811 124.396 100.296  1.00 14.81              
ATOM    171  HG2 GLN A  11      94.682 125.189  98.972  1.00 14.81              
ATOM    172  CD  GLN A  11      93.380 126.483 100.049  1.00 14.81              
ATOM    173  OE1 GLN A  11      93.549 127.482  99.376  1.00 14.81              
ATOM    174  NE2 GLN A  11      92.357 126.437 100.871  1.00 14.81              
ATOM    175 1HE2 GLN A  11      92.184 125.621 101.429  1.00 14.81              
ATOM    176 2HE2 GLN A  11      91.747 127.236 100.853  1.00 14.81              
ATOM    177  C   GLN A  11      97.328 124.225  99.651  1.00 14.81              
ATOM    178  O   GLN A  11      96.817 123.618  98.731  1.00 14.81              
ATOM    179  N   MET A  12      98.633 124.493  99.667  1.00 14.11              
ATOM    180  H   MET A  12      98.912 125.327 100.163  1.00 14.11              
ATOM    181  CA  MET A  12      99.678 123.566  99.174  1.00 14.11              
ATOM    182  HA  MET A  12      99.302 123.008  98.324  1.00 14.11              
ATOM    183  CB  MET A  12     100.908 124.367  98.690  1.00 14.11              
ATOM    184  HB1 MET A  12     101.471 124.726  99.549  1.00 14.11              
ATOM    185  HB2 MET A  12     101.545 123.702  98.118  1.00 14.11              
ATOM    186  CG  MET A  12     100.546 125.557  97.788  1.00 14.11              
ATOM    187  HG1 MET A  12     101.473 125.983  97.409  1.00 14.11              
ATOM    188  HG2 MET A  12     100.056 126.316  98.396  1.00 14.11              
ATOM    189  SD  MET A  12      99.470 125.156  96.383  1.00 14.11              
ATOM    190  CE  MET A  12      99.096 126.830  95.798  1.00 14.11              
ATOM    191  HE1 MET A  12      98.610 127.398  96.591  1.00 14.11              
ATOM    192  HE2 MET A  12     100.018 127.330  95.504  1.00 14.11              
ATOM    193  HE3 MET A  12      98.427 126.772  94.941  1.00 14.11              
ATOM    194  C   MET A  12      99.981 122.571 100.311  1.00 14.11              
ATOM    195  O   MET A  12     101.107 122.145 100.450  1.00 14.11              
ATOM    196  N   PHE A  13      98.995 122.230 101.175  1.00 14.75              
ATOM    197  H   PHE A  13      98.148 122.759 101.144  1.00 14.75              
ATOM    198  CA  PHE A  13      98.780 120.802 101.435  1.00 14.75              
ATOM    199  HA  PHE A  13      99.709 120.337 101.768  1.00 14.75              
ATOM    200  CB  PHE A  13      97.692 120.424 102.445  1.00 14.75              
ATOM    201  HB1 PHE A  13      96.755 120.890 102.144  1.00 14.75              
ATOM    202  HB2 PHE A  13      98.000 120.794 103.415  1.00 14.75              
ATOM    203  CG  PHE A  13      97.494 118.931 102.593  1.00 14.75              
ATOM    204  CD1 PHE A  13      98.412 118.177 103.354  1.00 14.75              
ATOM    205  HD1 PHE A  13      99.250 118.665 103.836  1.00 14.75              
ATOM    206  CE1 PHE A  13      98.272 116.779 103.447  1.00 14.75              
ATOM    207  HE1 PHE A  13      98.996 116.204 104.008  1.00 14.75              
ATOM    208  CZ  PHE A  13      97.220 116.133 102.775  1.00 14.75              
ATOM    209  HZ  PHE A  13      97.134 115.056 102.817  1.00 14.75              
ATOM    210  CE2 PHE A  13      96.301 116.883 102.022  1.00 14.75              
ATOM    211  HE2 PHE A  13      95.510 116.384 101.480  1.00 14.75              
ATOM    212  CD2 PHE A  13      96.430 118.281 101.940  1.00 14.75              
ATOM    213  HD2 PHE A  13      95.733 118.848 101.342  1.00 14.75              
ATOM    214  C   PHE A  13      98.431 120.154 100.068  1.00 14.75              
ATOM    215  O   PHE A  13      98.825 119.038  99.784  1.00 14.75              
ATOM    216  N   SER A  14      97.737 120.939  99.221  1.00 15.20              
ATOM    217  H   SER A  14      97.502 121.843  99.594  1.00 15.20              
ATOM    218  CA  SER A  14      97.091 120.737  97.919  1.00 15.20              
ATOM    219  HA  SER A  14      96.111 121.199  98.046  1.00 15.20              
ATOM    220  CB  SER A  14      97.705 121.498  96.740  1.00 15.20              
ATOM    221  HB1 SER A  14      97.835 122.553  96.953  1.00 15.20              
ATOM    222  HB2 SER A  14      97.040 121.417  95.879  1.00 15.20              
ATOM    223  OG  SER A  14      98.939 120.941  96.408  1.00 15.20              
ATOM    224  HG  SER A  14      99.477 121.649  96.016  1.00 15.20              
ATOM    225  C   SER A  14      96.746 119.339  97.432  1.00 15.20              
ATOM    226  O   SER A  14      95.608 119.042  97.074  1.00 15.20              
ATOM    227  N   SER A  15      97.753 118.497  97.398  1.00 15.40              
ATOM    228  H   SER A  15      98.593 118.830  97.853  1.00 15.40              
ATOM    229  CA  SER A  15      97.639 117.079  97.184  1.00 15.40              
ATOM    230  HA  SER A  15      96.670 116.743  97.557  1.00 15.40              
ATOM    231  CB  SER A  15      97.703 116.771  95.688  1.00 15.40              
ATOM    232  HB1 SER A  15      98.623 117.178  95.275  1.00 15.40              
ATOM    233  HB2 SER A  15      96.861 117.251  95.187  1.00 15.40              
ATOM    234  OG  SER A  15      97.657 115.382  95.445  1.00 15.40              
ATOM    235  HG  SER A  15      96.779 115.056  95.667  1.00 15.40              
ATOM    236  C   SER A  15      98.692 116.368  98.002  1.00 15.40              
ATOM    237  O   SER A  15      98.393 115.516  98.838  1.00 15.40              
ATOM    238  N   CYS A  16      99.901 116.892  97.863  1.00 15.37              
ATOM    239  H   CYS A  16     100.062 117.468  97.054  1.00 15.37              
ATOM    240  CA  CYS A  16     100.935 116.905  98.868  1.00 15.37              
ATOM    241  HA  CYS A  16     100.469 116.659  99.827  1.00 15.37              
ATOM    242  CB  CYS A  16     101.947 115.788  98.558  1.00 15.37              
ATOM    243  HB1 CYS A  16     102.683 115.759  99.363  1.00 15.37              
ATOM    244  HB2 CYS A  16     102.435 116.007  97.612  1.00 15.37              
ATOM    245  SG  CYS A  16     101.182 114.148  98.416  1.00 15.37              
ATOM    246  HG  CYS A  16      99.945 114.520  98.789  1.00 15.37              
ATOM    247  C   CYS A  16     101.573 118.305  99.095  1.00 15.37              
ATOM    248  O   CYS A  16     102.262 118.492 100.095  1.00 15.37              
ATOM    249  N   ALA A  17     101.340 119.243  98.158  1.00 15.12              
ATOM    250  H   ALA A  17     100.733 118.899  97.433  1.00 15.12              
ATOM    251  CA  ALA A  17     101.712 120.678  97.982  1.00 15.12              
ATOM    252  HA  ALA A  17     100.872 121.253  98.384  1.00 15.12              
ATOM    253  CB  ALA A  17     103.032 121.146  98.631  1.00 15.12              
ATOM    254  HB1 ALA A  17     103.039 122.226  98.737  1.00 15.12              
ATOM    255  HB2 ALA A  17     103.170 120.726  99.620  1.00 15.12              
ATOM    256  HB3 ALA A  17     103.896 120.925  98.003  1.00 15.12              
ATOM    257  C   ALA A  17     101.740 121.054  96.477  1.00 15.12              
ATOM    258  O   ALA A  17     101.339 122.135  96.055  1.00 15.12              
ATOM    259  N   SER A  18     102.053 120.066  95.642  1.00 15.74              
ATOM    260  H   SER A  18     102.600 119.346  96.086  1.00 15.74              
ATOM    261  CA  SER A  18     101.223 119.554  94.541  1.00 15.74              
ATOM    262  HA  SER A  18     100.206 119.893  94.593  1.00 15.74              
ATOM    263  CB  SER A  18     101.764 120.052  93.188  1.00 15.74              
ATOM    264  HB1 SER A  18     101.272 119.521  92.370  1.00 15.74              
ATOM    265  HB2 SER A  18     102.840 119.887  93.142  1.00 15.74              
ATOM    266  OG  SER A  18     101.477 121.429  93.091  1.00 15.74              
ATOM    267  HG  SER A  18     101.730 121.855  93.923  1.00 15.74              
ATOM    268  C   SER A  18     101.194 118.027  94.727  1.00 15.74              
ATOM    269  O   SER A  18     101.496 117.590  95.832  1.00 15.74              
ATOM    270  N   GLN A  19     100.833 117.165  93.798  1.00 16.49              
ATOM    271  H   GLN A  19     100.538 117.458  92.869  1.00 16.49              
ATOM    272  CA  GLN A  19     100.877 115.728  94.101  1.00 16.49              
ATOM    273  HA  GLN A  19     100.398 115.543  95.056  1.00 16.49              
ATOM    274  CB  GLN A  19     100.018 114.937  93.076  1.00 16.49              
ATOM    275  HB1 GLN A  19      99.069 115.452  92.938  1.00 16.49              
ATOM    276  HB2 GLN A  19      99.802 113.968  93.526  1.00 16.49              
ATOM    277  CG  GLN A  19     100.643 114.655  91.696  1.00 16.49              
ATOM    278  HG1 GLN A  19      99.979 113.972  91.170  1.00 16.49              
ATOM    279  HG2 GLN A  19     101.595 114.143  91.819  1.00 16.49              
ATOM    280  CD  GLN A  19     100.844 115.878  90.806  1.00 16.49              
ATOM    281  OE1 GLN A  19     100.445 116.992  91.091  1.00 16.49              
ATOM    282  NE2 GLN A  19     101.499 115.735  89.679  1.00 16.49              
ATOM    283 1HE2 GLN A  19     101.852 114.841  89.391  1.00 16.49              
ATOM    284 2HE2 GLN A  19     101.611 116.569  89.129  1.00 16.49              
ATOM    285  C   GLN A  19     102.333 115.113  94.202  1.00 16.49              
ATOM    286  O   GLN A  19     102.400 113.972  94.654  1.00 16.49              
ATOM    287  N   LEU A  20     103.555 115.612  93.871  1.00 15.76              
ATOM    288  H   LEU A  20     104.254 114.879  93.939  1.00 15.76              
ATOM    289  CA  LEU A  20     104.283 116.829  93.364  1.00 15.76              
ATOM    290  HA  LEU A  20     105.278 116.508  93.167  1.00 15.76              
ATOM    291  CB  LEU A  20     103.732 117.231  91.986  1.00 15.76              
ATOM    292  HB1 LEU A  20     102.752 117.690  92.092  1.00 15.76              
ATOM    293  HB2 LEU A  20     103.619 116.326  91.391  1.00 15.76              
ATOM    294  CG  LEU A  20     104.591 118.202  91.129  1.00 15.76              
ATOM    295  HG  LEU A  20     104.627 119.168  91.626  1.00 15.76              
ATOM    296  CD1 LEU A  20     106.016 117.692  90.887  1.00 15.76              
ATOM    297 1HD1 LEU A  20     106.517 118.351  90.176  1.00 15.76              
ATOM    298 2HD1 LEU A  20     106.580 117.707  91.819  1.00 15.76              
ATOM    299 3HD1 LEU A  20     105.997 116.676  90.494  1.00 15.76              
ATOM    300  CD2 LEU A  20     103.910 118.380  89.779  1.00 15.76              
ATOM    301 1HD2 LEU A  20     104.457 119.119  89.194  1.00 15.76              
ATOM    302 2HD2 LEU A  20     103.894 117.439  89.233  1.00 15.76              
ATOM    303 3HD2 LEU A  20     102.890 118.738  89.916  1.00 15.76              
ATOM    304  C   LEU A  20     104.535 117.999  94.375  1.00 15.76              
ATOM    305  O   LEU A  20     105.156 118.980  94.043  1.00 15.76              
ATOM    306  N   ASN A  21     104.135 117.863  95.657  1.00 16.57              
ATOM    307  H   ASN A  21     103.404 117.191  95.820  1.00 16.57              
ATOM    308  CA  ASN A  21     105.116 118.018  96.731  1.00 16.57              
ATOM    309  HA  ASN A  21     105.752 118.884  96.549  1.00 16.57              
ATOM    310  CB  ASN A  21     104.523 118.081  98.119  1.00 16.57              
ATOM    311  HB1 ASN A  21     104.043 117.157  98.395  1.00 16.57              
ATOM    312  HB2 ASN A  21     103.805 118.864  98.127  1.00 16.57              
ATOM    313  CG  ASN A  21     105.528 118.378  99.228  1.00 16.57              
ATOM    314  OD1 ASN A  21     105.812 119.519  99.536  1.00 16.57              
ATOM    315  ND2 ASN A  21     106.055 117.368  99.875  1.00 16.57              
ATOM    316 1HD2 ASN A  21     105.820 116.410  99.641  1.00 16.57              
ATOM    317 2HD2 ASN A  21     106.692 117.603 100.604  1.00 16.57              
ATOM    318  C   ASN A  21     105.974 116.752  96.697  1.00 16.57              
ATOM    319  O   ASN A  21     107.202 116.770  96.763  1.00 16.57              
ATOM    320  N   ASN A  22     105.244 115.643  96.556  1.00 16.34              
ATOM    321  H   ASN A  22     104.249 115.769  96.526  1.00 16.34              
ATOM    322  CA  ASN A  22     105.741 114.299  96.436  1.00 16.34              
ATOM    323  HA  ASN A  22     106.686 114.243  96.968  1.00 16.34              
ATOM    324  CB  ASN A  22     104.755 113.362  97.162  1.00 16.34              
ATOM    325  HB1 ASN A  22     105.056 112.328  97.022  1.00 16.34              
ATOM    326  HB2 ASN A  22     103.747 113.480  96.768  1.00 16.34              
ATOM    327  CG  ASN A  22     104.713 113.603  98.669  1.00 16.34              
ATOM    328  OD1 ASN A  22     105.190 114.592  99.206  1.00 16.34              
ATOM    329  ND2 ASN A  22     104.138 112.692  99.410  1.00 16.34              
ATOM    330 1HD2 ASN A  22     103.670 111.909  98.993  1.00 16.34              
ATOM    331 2HD2 ASN A  22     104.110 112.876 100.398  1.00 16.34              
ATOM    332  C   ASN A  22     106.058 113.994  94.981  1.00 16.34              
ATOM    333  O   ASN A  22     106.518 114.870  94.263  1.00 16.34              
ATOM    334  N   SER A  23     105.968 112.738  94.550  1.00 16.98              
ATOM    335  H   SER A  23     105.633 112.031  95.194  1.00 16.98              
ATOM    336  CA  SER A  23     106.638 112.278  93.326  1.00 16.98              
ATOM    337  HA  SER A  23     106.383 111.225  93.216  1.00 16.98              
ATOM    338  CB  SER A  23     106.109 112.979  92.056  1.00 16.98              
ATOM    339  HB1 SER A  23     106.402 112.396  91.182  1.00 16.98              
ATOM    340  HB2 SER A  23     106.556 113.969  91.961  1.00 16.98              
ATOM    341  OG  SER A  23     104.695 113.117  92.073  1.00 16.98              
ATOM    342  HG  SER A  23     104.298 112.283  92.339  1.00 16.98              
ATOM    343  C   SER A  23     108.170 112.328  93.412  1.00 16.98              
ATOM    344  O   SER A  23     108.818 111.489  92.781  1.00 16.98              
ATOM    345  N   SER A  24     108.710 113.097  94.374  1.00 16.01              
ATOM    346  H   SER A  24     108.175 113.925  94.614  1.00 16.01              
ATOM    347  CA  SER A  24     109.610 112.631  95.441  1.00 16.01              
ATOM    348  HA  SER A  24     110.555 112.428  94.933  1.00 16.01              
ATOM    349  CB  SER A  24     109.957 113.736  96.451  1.00 16.01              
ATOM    350  HB1 SER A  24     110.075 114.688  95.930  1.00 16.01              
ATOM    351  HB2 SER A  24     110.905 113.487  96.928  1.00 16.01              
ATOM    352  OG  SER A  24     108.982 113.873  97.455  1.00 16.01              
ATOM    353  HG  SER A  24     108.884 113.019  97.895  1.00 16.01              
ATOM    354  C   SER A  24     109.203 111.289  96.071  1.00 16.01              
ATOM    355  O   SER A  24     108.934 111.152  97.265  1.00 16.01              
ATOM    356  N   THR A  25     109.060 110.280  95.212  1.00 15.56              
ATOM    357  H   THR A  25     109.311 110.502  94.258  1.00 15.56              
ATOM    358  CA  THR A  25     108.429 108.980  95.458  1.00 15.56              
ATOM    359  HA  THR A  25     108.728 108.615  96.443  1.00 15.56              
ATOM    360  CB  THR A  25     106.885 109.085  95.471  1.00 15.56              
ATOM    361  HB  THR A  25     106.513 109.095  94.444  1.00 15.56              
ATOM    362  CG2 THR A  25     106.238 107.919  96.219  1.00 15.56              
ATOM    363 1HG2 THR A  25     106.480 106.980  95.718  1.00 15.56              
ATOM    364 2HG2 THR A  25     106.603 107.894  97.247  1.00 15.56              
ATOM    365 3HG2 THR A  25     105.156 108.059  96.217  1.00 15.56              
ATOM    366  OG1 THR A  25     106.443 110.261  96.115  1.00 15.56              
ATOM    367  HG1 THR A  25     107.001 110.378  96.899  1.00 15.56              
ATOM    368  C   THR A  25     108.854 107.946  94.413  1.00 15.56              
ATOM    369  O   THR A  25     109.211 106.828  94.770  1.00 15.56              
ATOM    370  N   ASN A  26     109.138 108.394  93.185  1.00 14.51              
ATOM    371  H   ASN A  26     108.795 109.308  92.932  1.00 14.51              
ATOM    372  CA  ASN A  26     110.389 108.032  92.501  1.00 14.51              
ATOM    373  HA  ASN A  26     110.533 106.953  92.528  1.00 14.51              
ATOM    374  CB  ASN A  26     110.291 108.514  91.030  1.00 14.51              
ATOM    375  HB1 ASN A  26     111.280 108.553  90.576  1.00 14.51              
ATOM    376  HB2 ASN A  26     109.887 109.526  90.999  1.00 14.51              
ATOM    377  CG  ASN A  26     109.477 107.590  90.147  1.00 14.51              
ATOM    378  OD1 ASN A  26     109.806 106.424  89.995  1.00 14.51              
ATOM    379  ND2 ASN A  26     108.440 108.069  89.503  1.00 14.51              
ATOM    380 1HD2 ASN A  26     108.183 109.035  89.594  1.00 14.51              
ATOM    381 2HD2 ASN A  26     107.937 107.437  88.905  1.00 14.51              
ATOM    382  C   ASN A  26     111.552 108.689  93.251  1.00 14.51              
ATOM    383  O   ASN A  26     112.432 109.288  92.645  1.00 14.51              
ATOM    384  N   LEU A  27     111.615 108.475  94.569  1.00 13.80              
ATOM    385  H   LEU A  27     110.860 107.949  94.984  1.00 13.80              
ATOM    386  CA  LEU A  27     112.817 108.614  95.379  1.00 13.80              
ATOM    387  HA  LEU A  27     113.156 109.642  95.348  1.00 13.80              
ATOM    388  CB  LEU A  27     112.507 108.206  96.840  1.00 13.80              
ATOM    389  HB1 LEU A  27     113.436 108.142  97.394  1.00 13.80              
ATOM    390  HB2 LEU A  27     112.089 107.197  96.821  1.00 13.80              
ATOM    391  CG  LEU A  27     111.578 109.105  97.671  1.00 13.80              
ATOM    392  HG  LEU A  27     110.638 109.185  97.149  1.00 13.80              
ATOM    393  CD1 LEU A  27     111.327 108.458  99.033  1.00 13.80              
ATOM    394 1HD1 LEU A  27     112.260 108.360  99.588  1.00 13.80              
ATOM    395 2HD1 LEU A  27     110.630 109.079  99.598  1.00 13.80              
ATOM    396 3HD1 LEU A  27     110.879 107.474  98.892  1.00 13.80              
ATOM    397  CD2 LEU A  27     112.134 110.507  97.918  1.00 13.80              
ATOM    398 1HD2 LEU A  27     113.058 110.447  98.490  1.00 13.80              
ATOM    399 2HD2 LEU A  27     112.310 111.020  96.972  1.00 13.80              
ATOM    400 3HD2 LEU A  27     111.402 111.083  98.485  1.00 13.80              
ATOM    401  C   LEU A  27     113.954 107.683  94.870  1.00 13.80              
ATOM    402  O   LEU A  27     115.019 107.586  95.454  1.00 13.80              
ATOM    403  N   LYS A  28     113.722 106.970  93.763  1.00 14.20              
ATOM    404  H   LYS A  28     112.781 106.962  93.421  1.00 14.20              
ATOM    405  CA  LYS A  28     114.762 106.554  92.834  1.00 14.20              
ATOM    406  HA  LYS A  28     115.463 105.929  93.392  1.00 14.20              
ATOM    407  CB  LYS A  28     114.166 105.688  91.709  1.00 14.20              
ATOM    408  HB1 LYS A  28     114.944 105.502  90.965  1.00 14.20              
ATOM    409  HB2 LYS A  28     113.349 106.233  91.237  1.00 14.20              
ATOM    410  CG  LYS A  28     113.683 104.334  92.259  1.00 14.20              
ATOM    411  HG1 LYS A  28     112.861 104.490  92.960  1.00 14.20              
ATOM    412  HG2 LYS A  28     114.507 103.882  92.813  1.00 14.20              
ATOM    413  CD  LYS A  28     113.239 103.315  91.194  1.00 14.20              
ATOM    414  HD1 LYS A  28     113.200 102.338  91.680  1.00 14.20              
ATOM    415  HD2 LYS A  28     113.985 103.251  90.399  1.00 14.20              
ATOM    416  CE  LYS A  28     111.844 103.588  90.611  1.00 14.20              
ATOM    417  HE1 LYS A  28     111.166 103.832  91.435  1.00 14.20              
ATOM    418  HE2 LYS A  28     111.476 102.667  90.148  1.00 14.20              
ATOM    419  NZ  LYS A  28     111.844 104.677  89.607  1.00 14.20              
ATOM    420  HZ1 LYS A  28     110.887 104.950  89.386  1.00 14.20              
ATOM    421  HZ2 LYS A  28     112.276 105.508  89.980  1.00 14.20              
ATOM    422  HZ3 LYS A  28     112.318 104.406  88.757  1.00 14.20              
ATOM    423  C   LYS A  28     115.657 107.675  92.290  1.00 14.20              
ATOM    424  O   LYS A  28     116.794 107.423  91.910  1.00 14.20              
ATOM    425  N   MET A  29     115.198 108.919  92.382  1.00 14.28              
ATOM    426  H   MET A  29     114.207 109.052  92.533  1.00 14.28              
ATOM    427  CA  MET A  29     116.027 109.970  92.945  1.00 14.28              
ATOM    428  HA  MET A  29     116.969 109.533  93.280  1.00 14.28              
ATOM    429  CB  MET A  29     116.392 111.048  91.906  1.00 14.28              
ATOM    430  HB1 MET A  29     116.836 111.892  92.436  1.00 14.28              
ATOM    431  HB2 MET A  29     115.496 111.395  91.391  1.00 14.28              
ATOM    432  CG  MET A  29     117.418 110.519  90.895  1.00 14.28              
ATOM    433  HG1 MET A  29     116.920 109.822  90.220  1.00 14.28              
ATOM    434  HG2 MET A  29     118.186 109.965  91.434  1.00 14.28              
ATOM    435  SD  MET A  29     118.266 111.790  89.908  1.00 14.28              
ATOM    436  CE  MET A  29     119.419 110.725  88.999  1.00 14.28              
ATOM    437  HE1 MET A  29     120.067 110.199  89.701  1.00 14.28              
ATOM    438  HE2 MET A  29     118.859 109.994  88.415  1.00 14.28              
ATOM    439  HE3 MET A  29     120.031 111.328  88.329  1.00 14.28              
ATOM    440  C   MET A  29     115.363 110.549  94.170  1.00 14.28              
ATOM    441  O   MET A  29     114.336 111.220  94.090  1.00 14.28              
ATOM    442  N   VAL A  30     115.937 110.204  95.321  1.00 13.54              
ATOM    443  H   VAL A  30     116.739 109.591  95.304  1.00 13.54              
ATOM    444  CA  VAL A  30     115.527 110.725  96.612  1.00 13.54              
ATOM    445  HA  VAL A  30     114.505 110.442  96.817  1.00 13.54              
ATOM    446  CB  VAL A  30     116.459 110.205  97.751  1.00 13.54              
ATOM    447  HB  VAL A  30     116.046 110.554  98.696  1.00 13.54              
ATOM    448  CG1 VAL A  30     116.555 108.684  97.857  1.00 13.54              
ATOM    449 1HG1 VAL A  30     115.565 108.255  97.959  1.00 13.54              
ATOM    450 2HG1 VAL A  30     117.034 108.265  96.972  1.00 13.54              
ATOM    451 3HG1 VAL A  30     117.142 108.408  98.732  1.00 13.54              
ATOM    452  CG2 VAL A  30     117.905 110.735  97.670  1.00 13.54              
ATOM    453 1HG2 VAL A  30     118.364 110.448  96.725  1.00 13.54              
ATOM    454 2HG2 VAL A  30     117.934 111.820  97.768  1.00 13.54              
ATOM    455 3HG2 VAL A  30     118.501 110.315  98.483  1.00 13.54              
ATOM    456  C   VAL A  30     115.638 112.244  96.569  1.00 13.54              
ATOM    457  O   VAL A  30     116.223 112.840  95.667  1.00 13.54              
ATOM    458  N   CYS A  31     115.227 112.868  97.659  1.00 12.47              
ATOM    459  H   CYS A  31     114.787 112.339  98.389  1.00 12.47              
ATOM    460  CA  CYS A  31     115.692 114.216  97.914  1.00 12.47              
ATOM    461  HA  CYS A  31     116.593 114.426  97.334  1.00 12.47              
ATOM    462  CB  CYS A  31     114.582 115.169  97.427  1.00 12.47              
ATOM    463  HB1 CYS A  31     113.678 115.025  98.022  1.00 12.47              
ATOM    464  HB2 CYS A  31     114.351 114.938  96.384  1.00 12.47              
ATOM    465  SG  CYS A  31     115.089 116.912  97.534  1.00 12.47              
ATOM    466  HG  CYS A  31     115.985 116.857  96.539  1.00 12.47              
ATOM    467  C   CYS A  31     116.074 114.498  99.343  1.00 12.47              
ATOM    468  O   CYS A  31     116.958 115.295  99.647  1.00 12.47              
ATOM    469  N   PHE A  32     115.400 113.756 100.195  1.00 10.97              
ATOM    470  H   PHE A  32     114.649 113.203  99.823  1.00 10.97              
ATOM    471  CA  PHE A  32     115.798 113.479 101.535  1.00 10.97              
ATOM    472  HA  PHE A  32     114.847 113.325 102.045  1.00 10.97              
ATOM    473  CB  PHE A  32     116.503 112.111 101.648  1.00 10.97              
ATOM    474  HB1 PHE A  32     117.587 112.235 101.630  1.00 10.97              
ATOM    475  HB2 PHE A  32     116.239 111.490 100.793  1.00 10.97              
ATOM    476  CG  PHE A  32     116.079 111.369 102.907  1.00 10.97              
ATOM    477  CD1 PHE A  32     116.707 111.625 104.141  1.00 10.97              
ATOM    478  HD1 PHE A  32     117.553 112.301 104.192  1.00 10.97              
ATOM    479  CE1 PHE A  32     116.215 111.034 105.319  1.00 10.97              
ATOM    480  HE1 PHE A  32     116.662 111.274 106.272  1.00 10.97              
ATOM    481  CZ  PHE A  32     115.110 110.169 105.271  1.00 10.97              
ATOM    482  HZ  PHE A  32     114.729 109.734 106.186  1.00 10.97              
ATOM    483  CE2 PHE A  32     114.491 109.895 104.039  1.00 10.97              
ATOM    484  HE2 PHE A  32     113.631 109.243 104.009  1.00 10.97              
ATOM    485  CD2 PHE A  32     114.970 110.497 102.861  1.00 10.97              
ATOM    486  HD2 PHE A  32     114.473 110.306 101.921  1.00 10.97              
ATOM    487  C   PHE A  32     116.437 114.583 102.353  1.00 10.97              
ATOM    488  O   PHE A  32     117.576 114.503 102.806  1.00 10.97              
ATOM    489  N   GLN A  33     115.659 115.634 102.576  1.00  9.90              
ATOM    490  H   GLN A  33     114.738 115.663 102.165  1.00  9.90              
ATOM    491  CA  GLN A  33     116.141 116.780 103.316  1.00  9.90              
ATOM    492  HA  GLN A  33     117.226 116.768 103.276  1.00  9.90              
ATOM    493  CB  GLN A  33     115.710 118.077 102.606  1.00  9.90              
ATOM    494  HB1 GLN A  33     116.123 118.915 103.166  1.00  9.90              
ATOM    495  HB2 GLN A  33     114.622 118.163 102.605  1.00  9.90              
ATOM    496  CG  GLN A  33     116.229 118.135 101.158  1.00  9.90              
ATOM    497  HG1 GLN A  33     115.619 117.472 100.544  1.00  9.90              
ATOM    498  HG2 GLN A  33     117.257 117.777 101.114  1.00  9.90              
ATOM    499  CD  GLN A  33     116.193 119.536 100.561  1.00  9.90              
ATOM    500  OE1 GLN A  33     116.539 120.530 101.192  1.00  9.90              
ATOM    501  NE2 GLN A  33     115.799 119.677  99.319  1.00  9.90              
ATOM    502 1HE2 GLN A  33     115.494 118.876  98.780  1.00  9.90              
ATOM    503 2HE2 GLN A  33     115.779 120.595  98.909  1.00  9.90              
ATOM    504  C   GLN A  33     115.792 116.752 104.769  1.00  9.90              
ATOM    505  O   GLN A  33     115.152 117.664 105.288  1.00  9.90              
ATOM    506  N   ALA A  34     116.202 115.664 105.392  1.00  8.17              
ATOM    507  H   ALA A  34     116.734 114.968 104.881  1.00  8.17              
ATOM    508  CA  ALA A  34     115.673 115.289 106.667  1.00  8.17              
ATOM    509  HA  ALA A  34     115.229 116.160 107.152  1.00  8.17              
ATOM    510  CB  ALA A  34     114.528 114.291 106.447  1.00  8.17              
ATOM    511  HB1 ALA A  34     114.116 113.989 107.412  1.00  8.17              
ATOM    512  HB2 ALA A  34     113.736 114.755 105.857  1.00  8.17              
ATOM    513  HB3 ALA A  34     114.891 113.404 105.930  1.00  8.17              
ATOM    514  C   ALA A  34     116.729 114.745 107.569  1.00  8.17              
ATOM    515  O   ALA A  34     117.234 113.643 107.414  1.00  8.17              
ATOM    516  N   THR A  35     117.076 115.632 108.471  1.00  7.08              
ATOM    517  H   THR A  35     116.585 116.510 108.470  1.00  7.08              
ATOM    518  CA  THR A  35     118.265 115.550 109.271  1.00  7.08              
ATOM    519  HA  THR A  35     118.557 114.509 109.407  1.00  7.08              
ATOM    520  CB  THR A  35     119.407 116.293 108.525  1.00  7.08              
ATOM    521  HB  THR A  35     120.353 116.084 109.024  1.00  7.08              
ATOM    522  CG2 THR A  35     119.542 116.026 107.024  1.00  7.08              
ATOM    523 1HG2 THR A  35     120.482 116.428 106.654  1.00  7.08              
ATOM    524 2HG2 THR A  35     119.525 114.960 106.841  1.00  7.08              
ATOM    525 3HG2 THR A  35     118.717 116.475 106.474  1.00  7.08              
ATOM    526  OG1 THR A  35     119.173 117.672 108.517  1.00  7.08              
ATOM    527  HG1 THR A  35     119.982 118.089 108.191  1.00  7.08              
ATOM    528  C   THR A  35     117.904 116.109 110.601  1.00  7.08              
ATOM    529  O   THR A  35     116.868 115.727 111.135  1.00  7.08              
ATOM    530  N   MET A  36     118.735 116.961 111.181  1.00  6.94              
ATOM    531  H   MET A  36     119.502 117.349 110.649  1.00  6.94              
ATOM    532  CA  MET A  36     118.598 117.272 112.583  1.00  6.94              
ATOM    533  HA  MET A  36     117.608 116.959 112.882  1.00  6.94              
ATOM    534  CB  MET A  36     119.516 116.390 113.382  1.00  6.94              
ATOM    535  HB1 MET A  36     119.137 116.446 114.389  1.00  6.94              
ATOM    536  HB2 MET A  36     120.524 116.777 113.305  1.00  6.94              
ATOM    537  CG  MET A  36     119.435 114.928 112.918  1.00  6.94              
ATOM    538  HG1 MET A  36     120.154 114.771 112.115  1.00  6.94              
ATOM    539  HG2 MET A  36     118.443 114.713 112.540  1.00  6.94              
ATOM    540  SD  MET A  36     119.650 113.670 114.149  1.00  6.94              
ATOM    541  CE  MET A  36     118.229 113.937 115.219  1.00  6.94              
ATOM    542  HE1 MET A  36     117.550 114.630 114.747  1.00  6.94              
ATOM    543  HE2 MET A  36     117.721 112.987 115.383  1.00  6.94              
ATOM    544  HE3 MET A  36     118.559 114.349 116.172  1.00  6.94              
ATOM    545  C   MET A  36     118.567 118.748 112.872  1.00  6.94              
ATOM    546  O   MET A  36     118.389 119.527 111.956  1.00  6.94              
ATOM    547  N   SER A  37     118.573 119.103 114.142  1.00  6.92              
ATOM    548  H   SER A  37     118.796 118.405 114.833  1.00  6.92              
ATOM    549  CA  SER A  37     118.223 120.436 114.657  1.00  6.92              
ATOM    550  HA  SER A  37     117.149 120.555 114.706  1.00  6.92              
ATOM    551  CB  SER A  37     118.804 120.514 116.092  1.00  6.92              
ATOM    552  HB1 SER A  37     118.080 120.119 116.801  1.00  6.92              
ATOM    553  HB2 SER A  37     118.978 121.566 116.308  1.00  6.92              
ATOM    554  OG  SER A  37     120.033 119.828 116.216  1.00  6.92              
ATOM    555  HG  SER A  37     120.652 120.162 115.540  1.00  6.92              
ATOM    556  C   SER A  37     118.802 121.628 113.921  1.00  6.92              
ATOM    557  O   SER A  37     119.920 121.614 113.397  1.00  6.92              
ATOM    558  N   LEU A  38     118.087 122.704 114.088  1.00  7.89              
ATOM    559  H   LEU A  38     117.136 122.626 114.417  1.00  7.89              
ATOM    560  CA  LEU A  38     118.602 124.049 114.297  1.00  7.89              
ATOM    561  HA  LEU A  38     119.576 124.026 114.770  1.00  7.89              
ATOM    562  CB  LEU A  38     118.669 124.735 112.894  1.00  7.89              
ATOM    563  HB1 LEU A  38     117.648 124.832 112.525  1.00  7.89              
ATOM    564  HB2 LEU A  38     119.178 124.031 112.236  1.00  7.89              
ATOM    565  CG  LEU A  38     119.390 126.081 112.779  1.00  7.89              
ATOM    566  HG  LEU A  38     120.451 125.972 112.985  1.00  7.89              
ATOM    567  CD1 LEU A  38     119.240 126.613 111.348  1.00  7.89              
ATOM    568 1HD1 LEU A  38     119.641 125.879 110.650  1.00  7.89              
ATOM    569 2HD1 LEU A  38     118.188 126.795 111.129  1.00  7.89              
ATOM    570 3HD1 LEU A  38     119.806 127.537 111.236  1.00  7.89              
ATOM    571  CD2 LEU A  38     118.848 127.160 113.715  1.00  7.89              
ATOM    572 1HD2 LEU A  38     119.245 128.135 113.432  1.00  7.89              
ATOM    573 2HD2 LEU A  38     117.761 127.177 113.660  1.00  7.89              
ATOM    574 3HD2 LEU A  38     119.186 126.958 114.727  1.00  7.89              
ATOM    575  C   LEU A  38     117.587 124.657 115.191  1.00  7.89              
ATOM    576  O   LEU A  38     116.397 124.521 114.919  1.00  7.89              
ATOM    577  N   ALA A  39     118.082 125.161 116.291  1.00  8.31              
ATOM    578  H   ALA A  39     119.080 125.157 116.460  1.00  8.31              
ATOM    579  CA  ALA A  39     117.217 125.593 117.318  1.00  8.31              
ATOM    580  HA  ALA A  39     116.581 124.778 117.625  1.00  8.31              
ATOM    581  CB  ALA A  39     118.110 125.975 118.520  1.00  8.31              
ATOM    582  HB1 ALA A  39     118.465 126.994 118.428  1.00  8.31              
ATOM    583  HB2 ALA A  39     117.539 125.793 119.428  1.00  8.31              
ATOM    584  HB3 ALA A  39     118.960 125.296 118.560  1.00  8.31              
ATOM    585  C   ALA A  39     116.270 126.658 116.781  1.00  8.31              
ATOM    586  O   ALA A  39     115.105 126.370 116.545  1.00  8.31              
ATOM    587  N   LEU A  40     116.843 127.817 116.491  1.00  9.03              
ATOM    588  H   LEU A  40     117.787 127.924 116.825  1.00  9.03              
ATOM    589  CA  LEU A  40     116.364 128.904 115.656  1.00  9.03              
ATOM    590  HA  LEU A  40     117.172 129.039 114.940  1.00  9.03              
ATOM    591  CB  LEU A  40     115.124 128.575 114.779  1.00  9.03              
ATOM    592  HB1 LEU A  40     114.256 128.540 115.423  1.00  9.03              
ATOM    593  HB2 LEU A  40     115.249 127.582 114.346  1.00  9.03              
ATOM    594  CG  LEU A  40     114.826 129.513 113.584  1.00  9.03              
ATOM    595  HG  LEU A  40     114.765 130.542 113.932  1.00  9.03              
ATOM    596  CD1 LEU A  40     115.900 129.438 112.500  1.00  9.03              
ATOM    597 1HD1 LEU A  40     115.626 130.083 111.665  1.00  9.03              
ATOM    598 2HD1 LEU A  40     116.861 129.774 112.887  1.00  9.03              
ATOM    599 3HD1 LEU A  40     115.996 128.413 112.139  1.00  9.03              
ATOM    600  CD2 LEU A  40     113.482 129.156 112.957  1.00  9.03              
ATOM    601 1HD2 LEU A  40     113.487 128.115 112.627  1.00  9.03              
ATOM    602 2HD2 LEU A  40     112.673 129.297 113.671  1.00  9.03              
ATOM    603 3HD2 LEU A  40     113.290 129.792 112.092  1.00  9.03              
ATOM    604  C   LEU A  40     116.399 130.212 116.432  1.00  9.03              
ATOM    605  O   LEU A  40     117.373 130.535 117.105  1.00  9.03              
ATOM    606  N   LEU A  41     115.277 130.899 116.416  1.00 11.07              
ATOM    607  H   LEU A  41     114.587 130.617 115.743  1.00 11.07              
ATOM    608  CA  LEU A  41     114.779 131.638 117.560  1.00 11.07              
ATOM    609  HA  LEU A  41     115.424 131.483 118.410  1.00 11.07              
ATOM    610  CB  LEU A  41     114.862 133.128 117.204  1.00 11.07              
ATOM    611  HB1 LEU A  41     114.279 133.312 116.300  1.00 11.07              
ATOM    612  HB2 LEU A  41     115.902 133.371 116.981  1.00 11.07              
ATOM    613  CG  LEU A  41     114.369 134.134 118.274  1.00 11.07              
ATOM    614  HG  LEU A  41     113.295 134.010 118.409  1.00 11.07              
ATOM    615  CD1 LEU A  41     115.067 133.951 119.621  1.00 11.07              
ATOM    616 1HD1 LEU A  41     114.774 133.006 120.074  1.00 11.07              
ATOM    617 2HD1 LEU A  41     116.148 133.971 119.493  1.00 11.07              
ATOM    618 3HD1 LEU A  41     114.775 134.749 120.303  1.00 11.07              
ATOM    619  CD2 LEU A  41     114.630 135.556 117.788  1.00 11.07              
ATOM    620 1HD2 LEU A  41     114.129 135.728 116.837  1.00 11.07              
ATOM    621 2HD2 LEU A  41     114.242 136.271 118.513  1.00 11.07              
ATOM    622 3HD2 LEU A  41     115.699 135.728 117.663  1.00 11.07              
ATOM    623  C   LEU A  41     113.347 131.183 117.893  1.00 11.07              
ATOM    624  O   LEU A  41     112.784 131.516 118.918  1.00 11.07              
ATOM    625  N   THR A  42     112.842 130.260 117.068  1.00 13.52              
ATOM    626  H   THR A  42     113.218 130.263 116.135  1.00 13.52              
ATOM    627  CA  THR A  42     112.264 128.976 117.504  1.00 13.52              
ATOM    628  HA  THR A  42     111.507 129.191 118.245  1.00 13.52              
ATOM    629  CB  THR A  42     111.525 128.322 116.305  1.00 13.52              
ATOM    630  HB  THR A  42     112.233 128.020 115.541  1.00 13.52              
ATOM    631  CG2 THR A  42     110.630 127.088 116.561  1.00 13.52              
ATOM    632 1HG2 THR A  42     110.008 127.258 117.427  1.00 13.52              
ATOM    633 2HG2 THR A  42     110.005 126.898 115.688  1.00 13.52              
ATOM    634 3HG2 THR A  42     111.259 126.213 116.725  1.00 13.52              
ATOM    635  OG1 THR A  42     110.661 129.277 115.735  1.00 13.52              
ATOM    636  HG1 THR A  42     110.117 128.813 115.094  1.00 13.52              
ATOM    637  C   THR A  42     113.317 128.016 118.104  1.00 13.52              
ATOM    638  O   THR A  42     113.044 126.838 118.252  1.00 13.52              
ATOM    639  N   ILE A  43     114.512 128.494 118.565  1.00 16.57              
ATOM    640  H   ILE A  43     114.722 129.450 118.376  1.00 16.57              
ATOM    641  CA  ILE A  43     115.402 127.859 119.592  1.00 16.57              
ATOM    642  HA  ILE A  43     115.659 126.855 119.293  1.00 16.57              
ATOM    643  CB  ILE A  43     116.624 128.776 119.890  1.00 16.57              
ATOM    644  HB  ILE A  43     117.147 128.892 118.953  1.00 16.57              
ATOM    645  CG2 ILE A  43     116.269 130.192 120.390  1.00 16.57              
ATOM    646 1HG2 ILE A  43     117.080 130.892 120.197  1.00 16.57              
ATOM    647 2HG2 ILE A  43     115.381 130.572 119.912  1.00 16.57              
ATOM    648 3HG2 ILE A  43     116.068 130.226 121.460  1.00 16.57              
ATOM    649  CG1 ILE A  43     117.707 128.279 120.890  1.00 16.57              
ATOM    650 1HG1 ILE A  43     117.793 127.206 120.858  1.00 16.57              
ATOM    651 2HG1 ILE A  43     117.426 128.500 121.914  1.00 16.57              
ATOM    652  CD1 ILE A  43     119.100 128.890 120.670  1.00 16.57              
ATOM    653  HD1 ILE A  43     119.079 129.961 120.867  1.00 16.57              
ATOM    654  HD2 ILE A  43     119.801 128.420 121.359  1.00 16.57              
ATOM    655  HD3 ILE A  43     119.429 128.715 119.649  1.00 16.57              
ATOM    656  C   ILE A  43     114.552 127.667 120.939  1.00 16.57              
ATOM    657  O   ILE A  43     114.969 127.911 122.007  1.00 16.57              
ATOM    658  N   SER A  44     113.195 127.456 120.830  1.00 19.26              
ATOM    659  H   SER A  44     112.941 126.863 120.012  1.00 19.26              
ATOM    660  CA  SER A  44     112.193 128.482 121.212  1.00 19.26              
ATOM    661  HA  SER A  44     111.909 128.177 122.141  1.00 19.26              
ATOM    662  CB  SER A  44     112.774 129.892 121.286  1.00 19.26              
ATOM    663  HB1 SER A  44     112.067 130.719 121.191  1.00 19.26              
ATOM    664  HB2 SER A  44     113.480 130.072 120.476  1.00 19.26              
ATOM    665  OG  SER A  44     113.451 130.162 122.500  1.00 19.26              
ATOM    666  HG  SER A  44     114.185 129.537 122.552  1.00 19.26              
ATOM    667  C   SER A  44     110.910 128.341 120.468  1.00 19.26              
ATOM    668  O   SER A  44     110.587 127.315 119.894  1.00 19.26              
ATOM    669  N   SER A  45     110.125 129.375 120.645  1.00 20.34              
ATOM    670  H   SER A  45     110.489 130.222 121.049  1.00 20.34              
ATOM    671  CA  SER A  45     108.772 129.449 120.220  1.00 20.34              
ATOM    672  HA  SER A  45     108.336 130.316 120.708  1.00 20.34              
ATOM    673  CB  SER A  45     108.668 129.779 118.723  1.00 20.34              
ATOM    674  HB1 SER A  45     107.641 130.001 118.451  1.00 20.34              
ATOM    675  HB2 SER A  45     109.001 128.945 118.131  1.00 20.34              
ATOM    676  OG  SER A  45     109.458 130.915 118.395  1.00 20.34              
ATOM    677  HG  SER A  45     109.625 130.912 117.444  1.00 20.34              
ATOM    678  C   SER A  45     107.819 128.262 120.591  1.00 20.34              
ATOM    679  O   SER A  45     106.641 128.322 120.211  1.00 20.34              
ATOM    680  N   TYR A  46     108.202 127.273 121.408  1.00 19.17              
ATOM    681  H   TYR A  46     109.178 127.052 121.423  1.00 19.17              
ATOM    682  CA  TYR A  46     107.459 127.091 122.678  1.00 19.17              
ATOM    683  HA  TYR A  46     106.402 127.099 122.401  1.00 19.17              
ATOM    684  CB  TYR A  46     107.666 125.739 123.361  1.00 19.17              
ATOM    685  HB1 TYR A  46     107.661 125.942 124.417  1.00 19.17              
ATOM    686  HB2 TYR A  46     108.610 125.280 123.071  1.00 19.17              
ATOM    687  CG  TYR A  46     106.497 124.794 123.123  1.00 19.17              
ATOM    688  CD1 TYR A  46     105.858 124.744 121.865  1.00 19.17              
ATOM    689  HD1 TYR A  46     106.298 125.252 121.014  1.00 19.17              
ATOM    690  CE1 TYR A  46     104.576 124.186 121.749  1.00 19.17              
ATOM    691  HE1 TYR A  46     104.040 124.252 120.815  1.00 19.17              
ATOM    692  CZ  TYR A  46     103.953 123.628 122.883  1.00 19.17              
ATOM    693  OH  TYR A  46     102.666 123.223 122.803  1.00 19.17              
ATOM    694  HH  TYR A  46     102.284 123.499 121.972  1.00 19.17              
ATOM    695  CE2 TYR A  46     104.641 123.557 124.113  1.00 19.17              
ATOM    696  HE2 TYR A  46     104.160 123.132 124.980  1.00 19.17              
ATOM    697  CD2 TYR A  46     105.913 124.144 124.231  1.00 19.17              
ATOM    698  HD2 TYR A  46     106.404 124.168 125.194  1.00 19.17              
ATOM    699  C   TYR A  46     107.536 128.431 123.391  1.00 19.17              
ATOM    700  O   TYR A  46     106.488 129.029 123.551  1.00 19.17              
ATOM    701  N   ILE A  47     108.733 129.051 123.498  1.00 18.62              
ATOM    702  H   ILE A  47     109.484 128.476 123.170  1.00 18.62              
ATOM    703  CA  ILE A  47     109.142 130.319 124.170  1.00 18.62              
ATOM    704  HA  ILE A  47     110.161 130.186 124.481  1.00 18.62              
ATOM    705  CB  ILE A  47     109.117 131.540 123.244  1.00 18.62              
ATOM    706  HB  ILE A  47     109.683 131.291 122.349  1.00 18.62              
ATOM    707  CG2 ILE A  47     107.719 131.992 122.802  1.00 18.62              
ATOM    708 1HG2 ILE A  47     107.174 132.442 123.630  1.00 18.62              
ATOM    709 2HG2 ILE A  47     107.781 132.728 122.002  1.00 18.62              
ATOM    710 3HG2 ILE A  47     107.145 131.155 122.412  1.00 18.62              
ATOM    711  CG1 ILE A  47     109.902 132.718 123.899  1.00 18.62              
ATOM    712 1HG1 ILE A  47     110.855 132.325 124.253  1.00 18.62              
ATOM    713 2HG1 ILE A  47     109.332 133.077 124.757  1.00 18.62              
ATOM    714  CD1 ILE A  47     110.180 133.878 122.944  1.00 18.62              
ATOM    715  HD1 ILE A  47     109.255 134.372 122.652  1.00 18.62              
ATOM    716  HD2 ILE A  47     110.814 134.607 123.446  1.00 18.62              
ATOM    717  HD3 ILE A  47     110.694 133.517 122.054  1.00 18.62              
ATOM    718  C   ILE A  47     108.426 130.560 125.522  1.00 18.62              
ATOM    719  O   ILE A  47     109.090 130.602 126.550  1.00 18.62              
ATOM    720  N   PHE A  48     107.101 130.498 125.577  1.00 17.34              
ATOM    721  H   PHE A  48     106.660 130.508 124.671  1.00 17.34              
ATOM    722  CA  PHE A  48     106.413 129.647 126.553  1.00 17.34              
ATOM    723  HA  PHE A  48     106.737 130.045 127.511  1.00 17.34              
ATOM    724  CB  PHE A  48     104.895 129.833 126.513  1.00 17.34              
ATOM    725  HB1 PHE A  48     104.680 130.831 126.889  1.00 17.34              
ATOM    726  HB2 PHE A  48     104.450 129.159 127.242  1.00 17.34              
ATOM    727  CG  PHE A  48     104.173 129.671 125.184  1.00 17.34              
ATOM    728  CD1 PHE A  48     103.642 128.423 124.803  1.00 17.34              
ATOM    729  HD1 PHE A  48     103.758 127.562 125.446  1.00 17.34              
ATOM    730  CE1 PHE A  48     102.984 128.281 123.571  1.00 17.34              
ATOM    731  HE1 PHE A  48     102.590 127.319 123.283  1.00 17.34              
ATOM    732  CZ  PHE A  48     102.849 129.387 122.712  1.00 17.34              
ATOM    733  HZ  PHE A  48     102.351 129.279 121.760  1.00 17.34              
ATOM    734  CE2 PHE A  48     103.362 130.639 123.097  1.00 17.34              
ATOM    735  HE2 PHE A  48     103.255 131.491 122.442  1.00 17.34              
ATOM    736  CD2 PHE A  48     104.013 130.783 124.333  1.00 17.34              
ATOM    737  HD2 PHE A  48     104.405 131.747 124.619  1.00 17.34              
ATOM    738  C   PHE A  48     106.893 128.193 126.596  1.00 17.34              
ATOM    739  O   PHE A  48     106.303 127.281 126.037  1.00 17.34              
ATOM    740  N   SER A  49     108.022 128.026 127.279  1.00 17.26              
ATOM    741  H   SER A  49     108.420 128.863 127.685  1.00 17.26              
ATOM    742  CA  SER A  49     108.822 126.811 127.332  1.00 17.26              
ATOM    743  HA  SER A  49     109.673 127.086 127.923  1.00 17.26              
ATOM    744  CB  SER A  49     108.157 125.703 128.196  1.00 17.26              
ATOM    745  HB1 SER A  49     107.896 126.147 129.156  1.00 17.26              
ATOM    746  HB2 SER A  49     108.905 124.934 128.367  1.00 17.26              
ATOM    747  OG  SER A  49     107.009 125.131 127.617  1.00 17.26              
ATOM    748  HG  SER A  49     106.619 125.746 126.983  1.00 17.26              
ATOM    749  C   SER A  49     109.423 126.332 126.050  1.00 17.26              
ATOM    750  O   SER A  49     109.482 125.144 125.753  1.00 17.26              
ATOM    751  N   PHE A  50     109.950 127.319 125.358  1.00 14.94              
ATOM    752  H   PHE A  50     109.831 128.260 125.663  1.00 14.94              
ATOM    753  CA  PHE A  50     111.075 127.157 124.434  1.00 14.94              
ATOM    754  HA  PHE A  50     110.683 126.988 123.458  1.00 14.94              
ATOM    755  CB  PHE A  50     111.979 128.413 124.485  1.00 14.94              
ATOM    756  HB1 PHE A  50     111.539 129.231 123.933  1.00 14.94              
ATOM    757  HB2 PHE A  50     112.862 128.119 123.927  1.00 14.94              
ATOM    758  CG  PHE A  50     112.540 129.069 125.758  1.00 14.94              
ATOM    759  CD1 PHE A  50     111.784 129.301 126.930  1.00 14.94              
ATOM    760  HD1 PHE A  50     110.765 128.977 127.009  1.00 14.94              
ATOM    761  CE1 PHE A  50     112.362 129.914 128.053  1.00 14.94              
ATOM    762  HE1 PHE A  50     111.772 130.057 128.947  1.00 14.94              
ATOM    763  CZ  PHE A  50     113.697 130.342 128.017  1.00 14.94              
ATOM    764  HZ  PHE A  50     114.133 130.819 128.884  1.00 14.94              
ATOM    765  CE2 PHE A  50     114.448 130.166 126.846  1.00 14.94              
ATOM    766  HE2 PHE A  50     115.471 130.512 126.811  1.00 14.94              
ATOM    767  CD2 PHE A  50     113.868 129.551 125.726  1.00 14.94              
ATOM    768  HD2 PHE A  50     114.467 129.438 124.835  1.00 14.94              
ATOM    769  C   PHE A  50     111.947 125.959 124.899  1.00 14.94              
ATOM    770  O   PHE A  50     112.401 125.233 124.008  1.00 14.94              
ATOM    771  N   GLN A  51     112.246 125.565 126.189  1.00 14.76              
ATOM    772  H   GLN A  51     112.333 124.568 126.228  1.00 14.76              
ATOM    773  CA  GLN A  51     112.974 126.219 127.355  1.00 14.76              
ATOM    774  HA  GLN A  51     112.474 127.102 127.620  1.00 14.76              
ATOM    775  CB  GLN A  51     112.877 125.240 128.555  1.00 14.76              
ATOM    776  HB1 GLN A  51     113.587 124.424 128.404  1.00 14.76              
ATOM    777  HB2 GLN A  51     111.869 124.815 128.605  1.00 14.76              
ATOM    778  CG  GLN A  51     113.131 125.898 129.957  1.00 14.76              
ATOM    779  HG1 GLN A  51     114.122 126.359 129.909  1.00 14.76              
ATOM    780  HG2 GLN A  51     113.206 125.041 130.637  1.00 14.76              
ATOM    781  CD  GLN A  51     112.070 126.854 130.393  1.00 14.76              
ATOM    782  OE1 GLN A  51     111.171 127.281 129.682  1.00 14.76              
ATOM    783  NE2 GLN A  51     112.085 127.280 131.647  1.00 14.76              
ATOM    784 1HE2 GLN A  51     112.790 126.983 132.292  1.00 14.76              
ATOM    785 2HE2 GLN A  51     111.374 127.919 131.951  1.00 14.76              
ATOM    786  C   GLN A  51     114.399 126.543 126.934  1.00 14.76              
ATOM    787  O   GLN A  51     115.328 126.598 127.789  1.00 14.76              
ATOM    788  N   VAL A  52     114.624 126.634 125.636  1.00 12.48              
ATOM    789  H   VAL A  52     113.811 126.924 125.131  1.00 12.48              
ATOM    790  CA  VAL A  52     115.511 125.896 124.737  1.00 12.48              
ATOM    791  HA  VAL A  52     114.992 125.657 123.804  1.00 12.48              
ATOM    792  CB  VAL A  52     116.733 126.798 124.374  1.00 12.48              
ATOM    793  HB  VAL A  52     116.330 127.668 123.873  1.00 12.48              
ATOM    794  CG1 VAL A  52     117.564 127.415 125.507  1.00 12.48              
ATOM    795 1HG1 VAL A  52     118.206 128.189 125.087  1.00 12.48              
ATOM    796 2HG1 VAL A  52     116.928 127.886 126.252  1.00 12.48              
ATOM    797 3HG1 VAL A  52     118.198 126.662 125.962  1.00 12.48              
ATOM    798  CG2 VAL A  52     117.732 126.104 123.456  1.00 12.48              
ATOM    799 1HG2 VAL A  52     118.482 126.806 123.096  1.00 12.48              
ATOM    800 2HG2 VAL A  52     118.263 125.317 123.984  1.00 12.48              
ATOM    801 3HG2 VAL A  52     117.222 125.673 122.596  1.00 12.48              
ATOM    802  C   VAL A  52     116.042 124.551 125.254  1.00 12.48              
ATOM    803  O   VAL A  52     116.092 123.551 124.537  1.00 12.48              
ATOM    804  N   SER A  53     116.511 124.535 126.498  1.00 12.05              
ATOM    805  H   SER A  53     116.273 125.382 126.985  1.00 12.05              
ATOM    806  CA  SER A  53     117.769 123.920 126.882  1.00 12.05              
ATOM    807  HA  SER A  53     118.508 124.189 126.134  1.00 12.05              
ATOM    808  CB  SER A  53     118.194 124.508 128.235  1.00 12.05              
ATOM    809  HB1 SER A  53     119.248 124.304 128.424  1.00 12.05              
ATOM    810  HB2 SER A  53     117.615 124.063 129.045  1.00 12.05              
ATOM    811  OG  SER A  53     118.015 125.916 128.330  1.00 12.05              
ATOM    812  HG  SER A  53     117.078 126.118 128.203  1.00 12.05              
ATOM    813  C   SER A  53     117.804 122.430 127.067  1.00 12.05              
ATOM    814  O   SER A  53     118.801 121.905 127.538  1.00 12.05              
ATOM    815  N   ALA A  54     116.731 121.747 126.688  1.00  9.82              
ATOM    816  H   ALA A  54     115.960 122.237 126.260  1.00  9.82              
ATOM    817  CA  ALA A  54     116.915 120.358 126.343  1.00  9.82              
ATOM    818  HA  ALA A  54     117.305 119.821 127.209  1.00  9.82              
ATOM    819  CB  ALA A  54     115.538 119.767 126.001  1.00  9.82              
ATOM    820  HB1 ALA A  54     115.653 118.707 125.772  1.00  9.82              
ATOM    821  HB2 ALA A  54     114.862 119.878 126.849  1.00  9.82              
ATOM    822  HB3 ALA A  54     115.116 120.271 125.129  1.00  9.82              
ATOM    823  C   ALA A  54     117.897 120.146 125.204  1.00  9.82              
ATOM    824  O   ALA A  54     118.708 119.218 125.223  1.00  9.82              
ATOM    825  N   PHE A  55     117.783 121.074 124.260  1.00  8.99              
ATOM    826  H   PHE A  55     117.075 121.778 124.420  1.00  8.99              
ATOM    827  CA  PHE A  55     118.352 121.125 122.943  1.00  8.99              
ATOM    828  HA  PHE A  55     117.491 121.003 122.293  1.00  8.99              
ATOM    829  CB  PHE A  55     118.887 122.533 122.653  1.00  8.99              
ATOM    830  HB1 PHE A  55     119.946 122.623 122.903  1.00  8.99              
ATOM    831  HB2 PHE A  55     118.338 123.260 123.243  1.00  8.99              
ATOM    832  CG  PHE A  55     118.637 122.813 121.199  1.00  8.99              
ATOM    833  CD1 PHE A  55     117.319 123.102 120.812  1.00  8.99              
ATOM    834  HD1 PHE A  55     116.554 123.269 121.559  1.00  8.99              
ATOM    835  CE1 PHE A  55     116.964 123.044 119.464  1.00  8.99              
ATOM    836  HE1 PHE A  55     115.937 123.219 119.183  1.00  8.99              
ATOM    837  CZ  PHE A  55     117.932 122.726 118.498  1.00  8.99              
ATOM    838  HZ  PHE A  55     117.638 122.685 117.463  1.00  8.99              
ATOM    839  CE2 PHE A  55     119.270 122.496 118.877  1.00  8.99              
ATOM    840  HE2 PHE A  55     120.026 122.255 118.144  1.00  8.99              
ATOM    841  CD2 PHE A  55     119.618 122.522 120.237  1.00  8.99              
ATOM    842  HD2 PHE A  55     120.619 122.242 120.544  1.00  8.99              
ATOM    843  C   PHE A  55     119.302 120.029 122.542  1.00  8.99              
ATOM    844  O   PHE A  55     120.498 120.228 122.352  1.00  8.99              
ATOM    845  N   SER A  56     118.697 118.872 122.407  1.00  9.16              
ATOM    846  H   SER A  56     117.683 118.895 122.504  1.00  9.16              
ATOM    847  CA  SER A  56     119.227 117.672 121.843  1.00  9.16              
ATOM    848  HA  SER A  56     119.596 117.902 120.843  1.00  9.16              
ATOM    849  CB  SER A  56     120.392 117.127 122.681  1.00  9.16              
ATOM    850  HB1 SER A  56     121.147 117.899 122.787  1.00  9.16              
ATOM    851  HB2 SER A  56     120.857 116.297 122.155  1.00  9.16              
ATOM    852  OG  SER A  56     119.992 116.708 123.967  1.00  9.16              
ATOM    853  HG  SER A  56     119.652 117.492 124.433  1.00  9.16              
ATOM    854  C   SER A  56     118.033 116.720 121.749  1.00  9.16              
ATOM    855  O   SER A  56     117.262 116.501 122.684  1.00  9.16              
ATOM    856  N   LEU A  57     117.968 116.032 120.618  1.00  8.91              
ATOM    857  H   LEU A  57     118.525 116.357 119.846  1.00  8.91              
ATOM    858  CA  LEU A  57     117.443 114.665 120.569  1.00  8.91              
ATOM    859  HA  LEU A  57     116.411 114.685 120.832  1.00  8.91              
ATOM    860  CB  LEU A  57     117.585 114.248 119.081  1.00  8.91              
ATOM    861  HB1 LEU A  57     118.646 114.324 118.863  1.00  8.91              
ATOM    862  HB2 LEU A  57     117.110 115.032 118.498  1.00  8.91              
ATOM    863  CG  LEU A  57     117.104 112.914 118.441  1.00  8.91              
ATOM    864  HG  LEU A  57     117.687 112.835 117.535  1.00  8.91              
ATOM    865  CD1 LEU A  57     117.394 111.590 119.132  1.00  8.91              
ATOM    866 1HD1 LEU A  57     117.194 110.803 118.420  1.00  8.91              
ATOM    867 2HD1 LEU A  57     118.432 111.543 119.447  1.00  8.91              
ATOM    868 3HD1 LEU A  57     116.754 111.423 119.991  1.00  8.91              
ATOM    869  CD2 LEU A  57     115.658 112.935 117.929  1.00  8.91              
ATOM    870 1HD2 LEU A  57     115.132 113.821 118.280  1.00  8.91              
ATOM    871 2HD2 LEU A  57     115.657 112.936 116.840  1.00  8.91              
ATOM    872 3HD2 LEU A  57     115.120 112.040 118.241  1.00  8.91              
ATOM    873  C   LEU A  57     118.185 113.719 121.508  1.00  8.91              
ATOM    874  O   LEU A  57     117.741 112.631 121.854  1.00  8.91              
ATOM    875  N   THR A  58     119.375 114.177 121.861  1.00  7.54              
ATOM    876  H   THR A  58     119.584 115.128 121.614  1.00  7.54              
ATOM    877  CA  THR A  58     120.400 113.458 122.557  1.00  7.54              
ATOM    878  HA  THR A  58     121.247 114.138 122.634  1.00  7.54              
ATOM    879  CB  THR A  58     119.995 113.111 124.013  1.00  7.54              
ATOM    880  HB  THR A  58     119.551 112.115 124.036  1.00  7.54              
ATOM    881  CG2 THR A  58     121.194 113.148 124.962  1.00  7.54              
ATOM    882 1HG2 THR A  58     121.645 114.142 124.962  1.00  7.54              
ATOM    883 2HG2 THR A  58     120.862 112.911 125.973  1.00  7.54              
ATOM    884 3HG2 THR A  58     121.939 112.415 124.657  1.00  7.54              
ATOM    885  OG1 THR A  58     119.052 114.009 124.558  1.00  7.54              
ATOM    886  HG1 THR A  58     119.383 114.916 124.459  1.00  7.54              
ATOM    887  C   THR A  58     120.928 112.260 121.780  1.00  7.54              
ATOM    888  O   THR A  58     121.361 111.271 122.365  1.00  7.54              
ATOM    889  N   ASN A  59     120.862 112.399 120.451  1.00  7.72              
ATOM    890  H   ASN A  59     120.358 113.219 120.147  1.00  7.72              
ATOM    891  CA  ASN A  59     121.593 111.730 119.382  1.00  7.72              
ATOM    892  HA  ASN A  59     122.479 112.355 119.246  1.00  7.72              
ATOM    893  CB  ASN A  59     122.189 110.342 119.747  1.00  7.72              
ATOM    894  HB1 ASN A  59     122.769 110.402 120.665  1.00  7.72              
ATOM    895  HB2 ASN A  59     122.917 110.070 118.984  1.00  7.72              
ATOM    896  CG  ASN A  59     121.195 109.199 119.856  1.00  7.72              
ATOM    897  OD1 ASN A  59     121.161 108.344 118.992  1.00  7.72              
ATOM    898  ND2 ASN A  59     120.361 109.109 120.860  1.00  7.72              
ATOM    899 1HD2 ASN A  59     120.414 109.786 121.616  1.00  7.72              
ATOM    900 2HD2 ASN A  59     119.691 108.359 120.861  1.00  7.72              
ATOM    901  C   ASN A  59     120.875 111.867 118.028  1.00  7.72              
ATOM    902  O   ASN A  59     120.187 112.847 117.764  1.00  7.72              
ATOM    903  N   CYS A  60     121.127 110.947 117.120  1.00  6.42              
ATOM    904  H   CYS A  60     121.674 110.150 117.408  1.00  6.42              
ATOM    905  CA  CYS A  60     120.678 110.950 115.736  1.00  6.42              
ATOM    906  HA  CYS A  60     120.874 111.900 115.272  1.00  6.42              
ATOM    907  CB  CYS A  60     121.553 109.907 115.122  1.00  6.42              
ATOM    908  HB1 CYS A  60     122.566 110.292 115.161  1.00  6.42              
ATOM    909  HB2 CYS A  60     121.219 109.780 114.096  1.00  6.42              
ATOM    910  SG  CYS A  60     121.491 108.330 115.986  1.00  6.42              
ATOM    911  HG  CYS A  60     121.632 108.788 117.238  1.00  6.42              
ATOM    912  C   CYS A  60     119.193 110.432 115.528  1.00  6.42              
ATOM    913  O   CYS A  60     118.683 110.733 114.452  1.00  6.42              
ATOM    914  N   THR A  61     118.418 109.715 116.409  1.00  6.43              
ATOM    915  H   THR A  61     117.455 109.889 116.143  1.00  6.43              
ATOM    916  CA  THR A  61     118.510 108.299 116.980  1.00  6.43              
ATOM    917  HA  THR A  61     119.429 108.191 117.525  1.00  6.43              
ATOM    918  CB  THR A  61     117.405 108.033 118.003  1.00  6.43              
ATOM    919  HB  THR A  61     117.472 108.797 118.772  1.00  6.43              
ATOM    920  CG2 THR A  61     115.984 108.020 117.443  1.00  6.43              
ATOM    921 1HG2 THR A  61     115.697 109.027 117.151  1.00  6.43              
ATOM    922 2HG2 THR A  61     115.909 107.350 116.587  1.00  6.43              
ATOM    923 3HG2 THR A  61     115.290 107.680 118.207  1.00  6.43              
ATOM    924  OG1 THR A  61     117.631 106.813 118.653  1.00  6.43              
ATOM    925  HG1 THR A  61     116.984 106.809 119.372  1.00  6.43              
ATOM    926  C   THR A  61     118.506 107.281 115.841  1.00  6.43              
ATOM    927  O   THR A  61     118.150 107.566 114.691  1.00  6.43              
ATOM    928  N   VAL A  62     118.935 106.070 116.169  1.00  6.35              
ATOM    929  H   VAL A  62     119.118 105.918 117.152  1.00  6.35              
ATOM    930  CA  VAL A  62     118.709 104.892 115.347  1.00  6.35              
ATOM    931  HA  VAL A  62     119.273 104.998 114.422  1.00  6.35              
ATOM    932  CB  VAL A  62     119.216 103.622 116.076  1.00  6.35              
ATOM    933  HB  VAL A  62     120.290 103.608 115.941  1.00  6.35              
ATOM    934  CG1 VAL A  62     118.968 103.597 117.594  1.00  6.35              
ATOM    935 1HG1 VAL A  62     119.326 102.655 118.010  1.00  6.35              
ATOM    936 2HG1 VAL A  62     119.509 104.405 118.085  1.00  6.35              
ATOM    937 3HG1 VAL A  62     117.902 103.696 117.805  1.00  6.35              
ATOM    938  CG2 VAL A  62     118.661 102.310 115.502  1.00  6.35              
ATOM    939 1HG2 VAL A  62     119.251 101.472 115.875  1.00  6.35              
ATOM    940 2HG2 VAL A  62     117.625 102.169 115.815  1.00  6.35              
ATOM    941 3HG2 VAL A  62     118.694 102.307 114.416  1.00  6.35              
ATOM    942  C   VAL A  62     117.232 104.759 114.999  1.00  6.35              
ATOM    943  O   VAL A  62     116.383 104.675 115.881  1.00  6.35              
ATOM    944  N   SER A  63     116.943 104.745 113.699  1.00  6.26              
ATOM    945  H   SER A  63     117.699 104.789 113.040  1.00  6.26              
ATOM    946  CA  SER A  63     115.573 104.795 113.195  1.00  6.26              
ATOM    947  HA  SER A  63     115.620 105.012 112.129  1.00  6.26              
ATOM    948  CB  SER A  63     114.904 103.426 113.366  1.00  6.26              
ATOM    949  HB1 SER A  63     113.868 103.475 113.031  1.00  6.26              
ATOM    950  HB2 SER A  63     114.916 103.137 114.417  1.00  6.26              
ATOM    951  OG  SER A  63     115.606 102.463 112.597  1.00  6.26              
ATOM    952  HG  SER A  63     115.457 102.652 111.663  1.00  6.26              
ATOM    953  C   SER A  63     114.745 105.956 113.837  1.00  6.26              
ATOM    954  O   SER A  63     113.615 105.752 114.286  1.00  6.26              
ATOM    955  N   GLY A  64     115.258 107.199 113.805  1.00  6.50              
ATOM    956  H   GLY A  64     116.254 107.323 113.668  1.00  6.50              
ATOM    957  CA  GLY A  64     114.405 108.400 113.766  1.00  6.50              
ATOM    958  HA1 GLY A  64     113.662 108.351 114.562  1.00  6.50              
ATOM    959  HA2 GLY A  64     113.895 108.404 112.808  1.00  6.50              
ATOM    960  C   GLY A  64     115.137 109.753 113.880  1.00  6.50              
ATOM    961  O   GLY A  64     115.874 110.010 114.833  1.00  6.50              
ATOM    962  N   ALA A  65     114.913 110.645 112.905  1.00  6.54              
ATOM    963  H   ALA A  65     114.250 110.420 112.173  1.00  6.54              
ATOM    964  CA  ALA A  65     115.738 111.836 112.670  1.00  6.54              
ATOM    965  HA  ALA A  65     116.489 111.900 113.458  1.00  6.54              
ATOM    966  CB  ALA A  65     116.496 111.639 111.353  1.00  6.54              
ATOM    967  HB1 ALA A  65     117.158 112.487 111.179  1.00  6.54              
ATOM    968  HB2 ALA A  65     117.088 110.726 111.409  1.00  6.54              
ATOM    969  HB3 ALA A  65     115.790 111.566 110.523  1.00  6.54              
ATOM    970  C   ALA A  65     114.977 113.151 112.668  1.00  6.54              
ATOM    971  O   ALA A  65     113.883 113.214 112.127  1.00  6.54              
ATOM    972  N   LEU A  66     115.528 114.183 113.328  1.00  6.29              
ATOM    973  H   LEU A  66     116.487 114.111 113.619  1.00  6.29              
ATOM    974  CA  LEU A  66     114.687 115.252 113.871  1.00  6.29              
ATOM    975  HA  LEU A  66     113.883 114.651 114.297  1.00  6.29              
ATOM    976  CB  LEU A  66     115.161 115.856 115.202  1.00  6.29              
ATOM    977  HB1 LEU A  66     115.578 115.053 115.807  1.00  6.29              
ATOM    978  HB2 LEU A  66     114.282 116.199 115.743  1.00  6.29              
ATOM    979  CG  LEU A  66     116.147 117.003 115.175  1.00  6.29              
ATOM    980  HG  LEU A  66     117.025 116.677 114.649  1.00  6.29              
ATOM    981  CD1 LEU A  66     115.560 118.200 114.452  1.00  6.29              
ATOM    982 1HD1 LEU A  66     115.898 119.116 114.894  1.00  6.29              
ATOM    983 2HD1 LEU A  66     115.901 118.212 113.431  1.00  6.29              
ATOM    984 3HD1 LEU A  66     114.469 118.189 114.492  1.00  6.29              
ATOM    985  CD2 LEU A  66     116.601 117.330 116.591  1.00  6.29              
ATOM    986 1HD2 LEU A  66     117.199 118.232 116.610  1.00  6.29              
ATOM    987 2HD2 LEU A  66     115.731 117.448 117.236  1.00  6.29              
ATOM    988 3HD2 LEU A  66     117.210 116.514 116.965  1.00  6.29              
ATOM    989  C   LEU A  66     113.836 116.024 112.839  1.00  6.29              
ATOM    990  O   LEU A  66     112.637 115.803 112.716  1.00  6.29              
ATOM    991  N   ASN A  67     114.476 116.793 111.980  1.00  6.19              
ATOM    992  H   ASN A  67     115.480 116.684 112.005  1.00  6.19              
ATOM    993  CA  ASN A  67     113.955 117.792 111.053  1.00  6.19              
ATOM    994  HA  ASN A  67     114.035 117.380 110.046  1.00  6.19              
ATOM    995  CB  ASN A  67     112.495 118.212 111.249  1.00  6.19              
ATOM    996  HB1 ASN A  67     112.359 118.504 112.288  1.00  6.19              
ATOM    997  HB2 ASN A  67     111.860 117.371 110.988  1.00  6.19              
ATOM    998  CG  ASN A  67     112.089 119.351 110.338  1.00  6.19              
ATOM    999  OD1 ASN A  67     111.934 119.184 109.145  1.00  6.19              
ATOM   1000  ND2 ASN A  67     111.933 120.553 110.839  1.00  6.19              
ATOM   1001 1HD2 ASN A  67     112.219 120.694 111.800  1.00  6.19              
ATOM   1002 2HD2 ASN A  67     112.005 121.290 110.159  1.00  6.19              
ATOM   1003  C   ASN A  67     114.893 118.985 111.138  1.00  6.19              
ATOM   1004  O   ASN A  67     114.695 119.865 111.975  1.00  6.19              
ATOM   1005  N   ASN A  68     115.892 119.072 110.261  1.00  6.13              
ATOM   1006  H   ASN A  68     116.162 118.280 109.707  1.00  6.13              
ATOM   1007  CA  ASN A  68     116.458 120.377 109.977  1.00  6.13              
ATOM   1008  HA  ASN A  68     117.049 120.718 110.809  1.00  6.13              
ATOM   1009  CB  ASN A  68     117.373 120.407 108.738  1.00  6.13              
ATOM   1010  HB1 ASN A  68     118.200 119.761 108.974  1.00  6.13              
ATOM   1011  HB2 ASN A  68     117.760 121.419 108.643  1.00  6.13              
ATOM   1012  CG  ASN A  68     116.842 120.006 107.362  1.00  6.13              
ATOM   1013  OD1 ASN A  68     117.535 120.108 106.348  1.00  6.13              
ATOM   1014  ND2 ASN A  68     115.605 119.602 107.236  1.00  6.13              
ATOM   1015 1HD2 ASN A  68     114.943 119.706 107.997  1.00  6.13              
ATOM   1016 2HD2 ASN A  68     115.311 119.164 106.371  1.00  6.13              
ATOM   1017  C   ASN A  68     115.375 121.441 109.873  1.00  6.13              
ATOM   1018  O   ASN A  68     114.404 121.282 109.133  1.00  6.13              
ATOM   1019  N   THR A  69     115.569 122.476 110.684  1.00  6.07              
ATOM   1020  H   THR A  69     116.384 122.429 111.279  1.00  6.07              
ATOM   1021  CA  THR A  69     114.754 123.680 110.828  1.00  6.07              
ATOM   1022  HA  THR A  69     115.463 124.493 110.977  1.00  6.07              
ATOM   1023  CB  THR A  69     113.929 124.075 109.572  1.00  6.07              
ATOM   1024  HB  THR A  69     113.025 123.467 109.528  1.00  6.07              
ATOM   1025  CG2 THR A  69     113.527 125.549 109.523  1.00  6.07              
ATOM   1026 1HG2 THR A  69     113.064 125.772 108.561  1.00  6.07              
ATOM   1027 2HG2 THR A  69     112.803 125.767 110.305  1.00  6.07              
ATOM   1028 3HG2 THR A  69     114.405 126.182 109.655  1.00  6.07              
ATOM   1029  OG1 THR A  69     114.664 123.868 108.382  1.00  6.07              
ATOM   1030  HG1 THR A  69     114.529 122.938 108.168  1.00  6.07              
ATOM   1031  C   THR A  69     113.894 123.684 112.098  1.00  6.07              
ATOM   1032  O   THR A  69     113.426 124.743 112.508  1.00  6.07              
ATOM   1033  N   GLU A  70     113.695 122.538 112.756  1.00  6.01              
ATOM   1034  H   GLU A  70     114.141 121.685 112.431  1.00  6.01              
ATOM   1035  CA  GLU A  70     112.895 122.473 113.980  1.00  6.01              
ATOM   1036  HA  GLU A  70     113.148 123.323 114.620  1.00  6.01              
ATOM   1037  CB  GLU A  70     111.401 122.578 113.599  1.00  6.01              
ATOM   1038  HB1 GLU A  70     111.094 121.688 113.052  1.00  6.01              
ATOM   1039  HB2 GLU A  70     111.250 123.439 112.948  1.00  6.01              
ATOM   1040  CG  GLU A  70     110.487 122.748 114.812  1.00  6.01              
ATOM   1041  HG1 GLU A  70     110.845 123.595 115.400  1.00  6.01              
ATOM   1042  HG2 GLU A  70     110.544 121.852 115.432  1.00  6.01              
ATOM   1043  CD  GLU A  70     109.022 122.990 114.420  1.00  6.01              
ATOM   1044  OE1 GLU A  70     108.609 122.649 113.286  1.00  6.01              
ATOM   1045  OE2 GLU A  70     108.274 123.457 115.306  1.00  6.01              
ATOM   1046  C   GLU A  70     113.181 121.176 114.739  1.00  6.01              
ATOM   1047  O   GLU A  70     112.694 120.117 114.342  1.00  6.01              
ATOM   1048  N   GLU A  71     113.923 121.281 115.856  1.00  5.82              
ATOM   1049  H   GLU A  71     114.279 122.194 116.099  1.00  5.82              
ATOM   1050  CA  GLU A  71     114.231 120.175 116.789  1.00  5.82              
ATOM   1051  HA  GLU A  71     115.011 119.554 116.392  1.00  5.82              
ATOM   1052  CB  GLU A  71     114.753 120.691 118.154  1.00  5.82              
ATOM   1053  HB1 GLU A  71     113.957 121.238 118.658  1.00  5.82              
ATOM   1054  HB2 GLU A  71     115.567 121.380 117.950  1.00  5.82              
ATOM   1055  CG  GLU A  71     115.286 119.559 119.074  1.00  5.82              
ATOM   1056  HG1 GLU A  71     116.293 119.308 118.733  1.00  5.82              
ATOM   1057  HG2 GLU A  71     114.684 118.662 118.954  1.00  5.82              
ATOM   1058  CD  GLU A  71     115.318 119.834 120.592  1.00  5.82              
ATOM   1059  OE1 GLU A  71     116.272 119.347 121.232  1.00  5.82              
ATOM   1060  OE2 GLU A  71     114.371 120.440 121.143  1.00  5.82              
ATOM   1061  C   GLU A  71     113.022 119.274 117.063  1.00  5.82              
ATOM   1062  O   GLU A  71     113.123 118.055 117.136  1.00  5.82              
ATOM   1063  N   LEU A  72     111.867 119.911 117.217  1.00  5.66              
ATOM   1064  H   LEU A  72     111.876 120.914 117.111  1.00  5.66              
ATOM   1065  CA  LEU A  72     110.672 119.301 117.754  1.00  5.66              
ATOM   1066  HA  LEU A  72     110.957 118.671 118.599  1.00  5.66              
ATOM   1067  CB  LEU A  72     109.721 120.419 118.253  1.00  5.66              
ATOM   1068  HB1 LEU A  72     108.908 119.913 118.768  1.00  5.66              
ATOM   1069  HB2 LEU A  72     109.283 120.906 117.381  1.00  5.66              
ATOM   1070  CG  LEU A  72     110.222 121.523 119.215  1.00  5.66              
ATOM   1071  HG  LEU A  72     109.330 121.995 119.630  1.00  5.66              
ATOM   1072  CD1 LEU A  72     111.022 120.980 120.390  1.00  5.66              
ATOM   1073 1HD1 LEU A  72     111.292 121.801 121.053  1.00  5.66              
ATOM   1074 2HD1 LEU A  72     110.425 120.259 120.946  1.00  5.66              
ATOM   1075 3HD1 LEU A  72     111.937 120.497 120.047  1.00  5.66              
ATOM   1076  CD2 LEU A  72     111.010 122.643 118.522  1.00  5.66              
ATOM   1077 1HD2 LEU A  72     111.184 123.448 119.238  1.00  5.66              
ATOM   1078 2HD2 LEU A  72     111.977 122.296 118.171  1.00  5.66              
ATOM   1079 3HD2 LEU A  72     110.430 123.046 117.694  1.00  5.66              
ATOM   1080  C   LEU A  72     109.903 118.415 116.760  1.00  5.66              
ATOM   1081  O   LEU A  72     108.888 117.835 117.151  1.00  5.66              
ATOM   1082  N   LYS A  73     110.324 118.319 115.494  1.00  5.14              
ATOM   1083  H   LYS A  73     111.213 118.760 115.279  1.00  5.14              
ATOM   1084  CA  LYS A  73     109.880 117.235 114.608  1.00  5.14              
ATOM   1085  HA  LYS A  73     108.864 116.954 114.879  1.00  5.14              
ATOM   1086  CB  LYS A  73     109.890 117.683 113.143  1.00  5.14              
ATOM   1087  HB1 LYS A  73     110.509 116.995 112.582  1.00  5.14              
ATOM   1088  HB2 LYS A  73     110.323 118.680 113.085  1.00  5.14              
ATOM   1089  CG  LYS A  73     108.517 117.664 112.458  1.00  5.14              
ATOM   1090  HG1 LYS A  73     107.742 117.915 113.174  1.00  5.14              
ATOM   1091  HG2 LYS A  73     108.330 116.660 112.075  1.00  5.14              
ATOM   1092  CD  LYS A  73     108.445 118.675 111.308  1.00  5.14              
ATOM   1093  HD1 LYS A  73     107.575 118.461 110.686  1.00  5.14              
ATOM   1094  HD2 LYS A  73     109.349 118.606 110.700  1.00  5.14              
ATOM   1095  CE  LYS A  73     108.299 120.069 111.931  1.00  5.14              
ATOM   1096  HE1 LYS A  73     108.989 120.160 112.777  1.00  5.14              
ATOM   1097  HE2 LYS A  73     107.290 120.168 112.338  1.00  5.14              
ATOM   1098  NZ  LYS A  73     108.577 121.172 110.988  1.00  5.14              
ATOM   1099  HZ1 LYS A  73     108.511 122.040 111.534  1.00  5.14              
ATOM   1100  HZ2 LYS A  73     109.527 121.112 110.647  1.00  5.14              
ATOM   1101  HZ3 LYS A  73     107.916 121.192 110.226  1.00  5.14              
ATOM   1102  C   LYS A  73     110.738 115.993 114.865  1.00  5.14              
ATOM   1103  O   LYS A  73     111.839 116.084 115.393  1.00  5.14              
ATOM   1104  N   VAL A  74     110.220 114.837 114.479  1.00  5.10              
ATOM   1105  H   VAL A  74     109.244 114.841 114.202  1.00  5.10              
ATOM   1106  CA  VAL A  74     110.966 113.599 114.264  1.00  5.10              
ATOM   1107  HA  VAL A  74     111.979 113.841 113.956  1.00  5.10              
ATOM   1108  CB  VAL A  74     111.043 112.696 115.520  1.00  5.10              
ATOM   1109  HB  VAL A  74     110.039 112.362 115.785  1.00  5.10              
ATOM   1110  CG1 VAL A  74     111.915 111.457 115.251  1.00  5.10              
ATOM   1111 1HG1 VAL A  74     111.441 110.808 114.516  1.00  5.10              
ATOM   1112 2HG1 VAL A  74     112.899 111.763 114.894  1.00  5.10              
ATOM   1113 3HG1 VAL A  74     112.042 110.881 116.168  1.00  5.10              
ATOM   1114  CG2 VAL A  74     111.655 113.387 116.742  1.00  5.10              
ATOM   1115 1HG2 VAL A  74     111.746 112.678 117.561  1.00  5.10              
ATOM   1116 2HG2 VAL A  74     112.641 113.782 116.497  1.00  5.10              
ATOM   1117 3HG2 VAL A  74     111.014 114.204 117.071  1.00  5.10              
ATOM   1118  C   VAL A  74     110.291 112.825 113.147  1.00  5.10              
ATOM   1119  O   VAL A  74     109.070 112.662 113.105  1.00  5.10              
ATOM   1120  N   LEU A  75     111.118 112.325 112.245  1.00  5.09              
ATOM   1121  H   LEU A  75     112.102 112.573 112.332  1.00  5.09              
ATOM   1122  CA  LEU A  75     110.756 111.708 110.989  1.00  5.09              
ATOM   1123  HA  LEU A  75     109.719 111.375 111.024  1.00  5.09              
ATOM   1124  CB  LEU A  75     110.942 112.798 109.899  1.00  5.09              
ATOM   1125  HB1 LEU A  75     111.867 112.617 109.349  1.00  5.09              
ATOM   1126  HB2 LEU A  75     111.058 113.775 110.375  1.00  5.09              
ATOM   1127  CG  LEU A  75     109.778 112.924 108.908  1.00  5.09              
ATOM   1128  HG  LEU A  75     108.862 113.132 109.454  1.00  5.09              
ATOM   1129  CD1 LEU A  75     110.017 114.085 107.947  1.00  5.09              
ATOM   1130 1HD1 LEU A  75     110.105 115.015 108.509  1.00  5.09              
ATOM   1131 2HD1 LEU A  75     110.937 113.919 107.386  1.00  5.09              
ATOM   1132 3HD1 LEU A  75     109.181 114.172 107.253  1.00  5.09              
ATOM   1133  CD2 LEU A  75     109.600 111.652 108.087  1.00  5.09              
ATOM   1134 1HD2 LEU A  75     108.810 111.795 107.350  1.00  5.09              
ATOM   1135 2HD2 LEU A  75     110.531 111.410 107.576  1.00  5.09              
ATOM   1136 3HD2 LEU A  75     109.307 110.830 108.739  1.00  5.09              
ATOM   1137  C   LEU A  75     111.684 110.506 110.788  1.00  5.09              
ATOM   1138  O   LEU A  75     112.906 110.619 110.703  1.00  5.09              
ATOM   1139  N   CYS A  76     111.103 109.320 110.731  1.00  5.31              
ATOM   1140  H   CYS A  76     110.097 109.269 110.850  1.00  5.31              
ATOM   1141  CA  CYS A  76     111.838 108.084 110.468  1.00  5.31              
ATOM   1142  HA  CYS A  76     112.876 108.272 110.191  1.00  5.31              
ATOM   1143  CB  CYS A  76     111.766 107.191 111.711  1.00  5.31              
ATOM   1144  HB1 CYS A  76     110.747 106.819 111.841  1.00  5.31              
ATOM   1145  HB2 CYS A  76     112.034 107.738 112.610  1.00  5.31              
ATOM   1146  SG  CYS A  76     112.882 105.789 111.432  1.00  5.31              
ATOM   1147  HG  CYS A  76     112.767 105.297 112.679  1.00  5.31              
ATOM   1148  C   CYS A  76     111.118 107.345 109.290  1.00  5.31              
ATOM   1149  O   CYS A  76     110.832 106.146 109.309  1.00  5.31              
ATOM   1150  N   TYR A  77     110.650 108.093 108.296  1.00  5.46              
ATOM   1151  H   TYR A  77     110.850 109.078 108.305  1.00  5.46              
ATOM   1152  CA  TYR A  77     109.857 107.551 107.189  1.00  5.46              
ATOM   1153  HA  TYR A  77     108.954 107.092 107.592  1.00  5.46              
ATOM   1154  CB  TYR A  77     109.448 108.743 106.300  1.00  5.46              
ATOM   1155  HB1 TYR A  77     110.323 109.378 106.149  1.00  5.46              
ATOM   1156  HB2 TYR A  77     108.711 109.330 106.848  1.00  5.46              
ATOM   1157  CG  TYR A  77     108.878 108.439 104.924  1.00  5.46              
ATOM   1158  CD1 TYR A  77     109.741 108.289 103.819  1.00  5.46              
ATOM   1159  HD1 TYR A  77     110.809 108.351 103.967  1.00  5.46              
ATOM   1160  CE1 TYR A  77     109.213 108.047 102.535  1.00  5.46              
ATOM   1161  HE1 TYR A  77     109.858 107.908 101.684  1.00  5.46              
ATOM   1162  CZ  TYR A  77     107.816 107.965 102.351  1.00  5.46              
ATOM   1163  OH  TYR A  77     107.311 107.713 101.115  1.00  5.46              
ATOM   1164  HH  TYR A  77     106.351 107.674 101.137  1.00  5.46              
ATOM   1165  CE2 TYR A  77     106.951 108.139 103.452  1.00  5.46              
ATOM   1166  HE2 TYR A  77     105.879 108.093 103.322  1.00  5.46              
ATOM   1167  CD2 TYR A  77     107.486 108.374 104.732  1.00  5.46              
ATOM   1168  HD2 TYR A  77     106.821 108.510 105.572  1.00  5.46              
ATOM   1169  C   TYR A  77     110.609 106.492 106.366  1.00  5.46              
ATOM   1170  O   TYR A  77     111.808 106.637 106.090  1.00  5.46              
ATOM   1171  N   LYS A  78     109.873 105.467 105.896  1.00  5.47              
ATOM   1172  H   LYS A  78     108.892 105.418 106.161  1.00  5.47              
ATOM   1173  CA  LYS A  78     110.381 104.385 105.035  1.00  5.47              
ATOM   1174  HA  LYS A  78     109.616 103.619 104.971  1.00  5.47              
ATOM   1175  CB  LYS A  78     110.587 104.947 103.613  1.00  5.47              
ATOM   1176  HB1 LYS A  78     111.392 105.679 103.644  1.00  5.47              
ATOM   1177  HB2 LYS A  78     109.680 105.481 103.329  1.00  5.47              
ATOM   1178  CG  LYS A  78     110.854 103.906 102.508  1.00  5.47              
ATOM   1179  HG1 LYS A  78     109.904 103.696 102.016  1.00  5.47              
ATOM   1180  HG2 LYS A  78     111.212 102.963 102.917  1.00  5.47              
ATOM   1181  CD  LYS A  78     111.846 104.409 101.441  1.00  5.47              
ATOM   1182  HD1 LYS A  78     111.681 105.471 101.253  1.00  5.47              
ATOM   1183  HD2 LYS A  78     111.617 103.879 100.514  1.00  5.47              
ATOM   1184  CE  LYS A  78     113.334 104.146 101.754  1.00  5.47              
ATOM   1185  HE1 LYS A  78     113.923 104.466 100.889  1.00  5.47              
ATOM   1186  HE2 LYS A  78     113.470 103.066 101.867  1.00  5.47              
ATOM   1187  NZ  LYS A  78     113.824 104.834 102.976  1.00  5.47              
ATOM   1188  HZ1 LYS A  78     114.824 104.742 103.082  1.00  5.47              
ATOM   1189  HZ2 LYS A  78     113.568 105.809 102.989  1.00  5.47              
ATOM   1190  HZ3 LYS A  78     113.404 104.397 103.796  1.00  5.47              
ATOM   1191  C   LYS A  78     111.600 103.677 105.643  1.00  5.47              
ATOM   1192  O   LYS A  78     112.584 103.402 104.949  1.00  5.47              
ATOM   1193  N   MET A  79     111.578 103.420 106.948  1.00  5.49              
ATOM   1194  H   MET A  79     110.758 103.689 107.480  1.00  5.49              
ATOM   1195  CA  MET A  79     112.629 102.662 107.629  1.00  5.49              
ATOM   1196  HA  MET A  79     113.591 102.903 107.175  1.00  5.49              
ATOM   1197  CB  MET A  79     112.687 103.128 109.089  1.00  5.49              
ATOM   1198  HB1 MET A  79     111.707 103.006 109.544  1.00  5.49              
ATOM   1199  HB2 MET A  79     112.933 104.188 109.096  1.00  5.49              
ATOM   1200  CG  MET A  79     113.718 102.383 109.940  1.00  5.49              
ATOM   1201  HG1 MET A  79     113.473 101.321 109.946  1.00  5.49              
ATOM   1202  HG2 MET A  79     113.607 102.735 110.963  1.00  5.49              
ATOM   1203  SD  MET A  79     115.458 102.593 109.440  1.00  5.49              
ATOM   1204  CE  MET A  79     116.058 100.909 109.758  1.00  5.49              
ATOM   1205  HE1 MET A  79     115.573 100.215 109.070  1.00  5.49              
ATOM   1206  HE2 MET A  79     117.136 100.866 109.614  1.00  5.49              
ATOM   1207  HE3 MET A  79     115.822 100.610 110.780  1.00  5.49              
ATOM   1208  C   MET A  79     112.445 101.146 107.498  1.00  5.49              
ATOM   1209  O   MET A  79     113.422 100.404 107.551  1.00  5.49              
ATOM   1210  N   GLY A  80     111.207 100.690 107.313  1.00  5.47              
ATOM   1211  H   GLY A  80     110.457 101.370 107.299  1.00  5.47              
ATOM   1212  CA  GLY A  80     110.861  99.282 107.524  1.00  5.47              
ATOM   1213  HA1 GLY A  80     111.644  98.631 107.136  1.00  5.47              
ATOM   1214  HA2 GLY A  80     109.935  99.075 106.992  1.00  5.47              
ATOM   1215  C   GLY A  80     110.635  98.961 109.001  1.00  5.47              
ATOM   1216  O   GLY A  80     110.829  97.829 109.445  1.00  5.47              
ATOM   1217  N   PHE A  81     110.262  99.985 109.772  1.00  5.49              
ATOM   1218  H   PHE A  81     110.070 100.874 109.326  1.00  5.49              
ATOM   1219  CA  PHE A  81     110.066  99.910 111.210  1.00  5.49              
ATOM   1220  HA  PHE A  81     110.957  99.446 111.636  1.00  5.49              
ATOM   1221  CB  PHE A  81     109.956 101.336 111.776  1.00  5.49              
ATOM   1222  HB1 PHE A  81     108.918 101.668 111.760  1.00  5.49              
ATOM   1223  HB2 PHE A  81     110.516 102.020 111.142  1.00  5.49              
ATOM   1224  CG  PHE A  81     110.528 101.485 113.168  1.00  5.49              
ATOM   1225  CD1 PHE A  81     111.907 101.291 113.389  1.00  5.49              
ATOM   1226  HD1 PHE A  81     112.560 101.041 112.566  1.00  5.49              
ATOM   1227  CE1 PHE A  81     112.439 101.413 114.684  1.00  5.49              
ATOM   1228  HE1 PHE A  81     113.492 101.245 114.861  1.00  5.49              
ATOM   1229  CZ  PHE A  81     111.598 101.742 115.759  1.00  5.49              
ATOM   1230  HZ  PHE A  81     112.003 101.817 116.758  1.00  5.49              
ATOM   1231  CE2 PHE A  81     110.227 101.948 115.535  1.00  5.49              
ATOM   1232  HE2 PHE A  81     109.565 102.168 116.354  1.00  5.49              
ATOM   1233  CD2 PHE A  81     109.691 101.823 114.243  1.00  5.49              
ATOM   1234  HD2 PHE A  81     108.627 101.948 114.093  1.00  5.49              
ATOM   1235  C   PHE A  81     108.867  99.011 111.538  1.00  5.49              
ATOM   1236  O   PHE A  81     107.722  99.402 111.310  1.00  5.49              
ATOM   1237  N   TYR A  82     109.130  97.775 111.976  1.00  5.51              
ATOM   1238  H   TYR A  82     110.088  97.463 111.957  1.00  5.51              
ATOM   1239  CA  TYR A  82     108.082  96.814 112.338  1.00  5.51              
ATOM   1240  HA  TYR A  82     107.177  97.085 111.794  1.00  5.51              
ATOM   1241  CB  TYR A  82     108.447  95.395 111.864  1.00  5.51              
ATOM   1242  HB1 TYR A  82     109.130  95.449 111.014  1.00  5.51              
ATOM   1243  HB2 TYR A  82     107.533  94.923 111.499  1.00  5.51              
ATOM   1244  CG  TYR A  82     109.031  94.499 112.938  1.00  5.51              
ATOM   1245  CD1 TYR A  82     108.159  93.796 113.794  1.00  5.51              
ATOM   1246  HD1 TYR A  82     107.088  93.869 113.653  1.00  5.51              
ATOM   1247  CE1 TYR A  82     108.676  93.039 114.860  1.00  5.51              
ATOM   1248  HE1 TYR A  82     108.016  92.512 115.532  1.00  5.51              
ATOM   1249  CZ  TYR A  82     110.068  92.977 115.069  1.00  5.51              
ATOM   1250  OH  TYR A  82     110.558  92.254 116.108  1.00  5.51              
ATOM   1251  HH  TYR A  82     111.513  92.281 116.157  1.00  5.51              
ATOM   1252  CE2 TYR A  82     110.943  93.671 114.203  1.00  5.51              
ATOM   1253  HE2 TYR A  82     112.010  93.619 114.357  1.00  5.51              
ATOM   1254  CD2 TYR A  82     110.423  94.431 113.136  1.00  5.51              
ATOM   1255  HD2 TYR A  82     111.091  94.963 112.472  1.00  5.51              
ATOM   1256  C   TYR A  82     107.694  96.865 113.822  1.00  5.51              
ATOM   1257  O   TYR A  82     106.522  96.729 114.173  1.00  5.51              
ATOM   1258  N   THR A  83     108.699  97.078 114.674  1.00  5.34              
ATOM   1259  H   THR A  83     109.616  97.202 114.283  1.00  5.34              
ATOM   1260  CA  THR A  83     108.530  97.359 116.097  1.00  5.34              
ATOM   1261  HA  THR A  83     107.836  96.628 116.511  1.00  5.34              
ATOM   1262  CB  THR A  83     109.873  97.182 116.833  1.00  5.34              
ATOM   1263  HB  THR A  83     110.203  96.156 116.665  1.00  5.34              
ATOM   1264  CG2 THR A  83     110.999  98.111 116.375  1.00  5.34              
ATOM   1265 1HG2 THR A  83     111.248  97.914 115.334  1.00  5.34              
ATOM   1266 2HG2 THR A  83     110.694  99.152 116.478  1.00  5.34              
ATOM   1267 3HG2 THR A  83     111.886  97.937 116.984  1.00  5.34              
ATOM   1268  OG1 THR A  83     109.713  97.345 118.218  1.00  5.34              
ATOM   1269  HG1 THR A  83     109.787  98.294 118.415  1.00  5.34              
ATOM   1270  C   THR A  83     107.921  98.755 116.292  1.00  5.34              
ATOM   1271  O   THR A  83     108.034  99.649 115.459  1.00  5.34              
ATOM   1272  N   VAL A  84     107.306  98.945 117.445  1.00  5.50              
ATOM   1273  H   VAL A  84     107.220  98.130 118.032  1.00  5.50              
ATOM   1274  CA  VAL A  84     107.080 100.233 118.115  1.00  5.50              
ATOM   1275  HA  VAL A  84     106.518 100.925 117.488  1.00  5.50              
ATOM   1276  CB  VAL A  84     106.250  99.825 119.376  1.00  5.50              
ATOM   1277  HB  VAL A  84     106.718  98.924 119.781  1.00  5.50              
ATOM   1278  CG1 VAL A  84     106.161 100.775 120.576  1.00  5.50              
ATOM   1279 1HG1 VAL A  84     105.622 100.286 121.388  1.00  5.50              
ATOM   1280 2HG1 VAL A  84     107.149 101.047 120.945  1.00  5.50              
ATOM   1281 3HG1 VAL A  84     105.596 101.666 120.318  1.00  5.50              
ATOM   1282  CG2 VAL A  84     104.811  99.438 119.004  1.00  5.50              
ATOM   1283 1HG2 VAL A  84     104.321  98.963 119.853  1.00  5.50              
ATOM   1284 2HG2 VAL A  84     104.249 100.338 118.764  1.00  5.50              
ATOM   1285 3HG2 VAL A  84     104.781  98.757 118.155  1.00  5.50              
ATOM   1286  C   VAL A  84     108.437 100.843 118.573  1.00  5.50              
ATOM   1287  O   VAL A  84     109.442 100.122 118.624  1.00  5.50              
ATOM   1288  N   PRO A  85     108.534 102.149 118.897  1.00  5.72              
ATOM   1289  CD  PRO A  85     107.507 103.153 118.616  1.00  5.72              
ATOM   1290  HD1 PRO A  85     106.619 103.036 119.228  1.00  5.72              
ATOM   1291  HD2 PRO A  85     107.236 103.109 117.560  1.00  5.72              
ATOM   1292  CG  PRO A  85     108.143 104.503 118.918  1.00  5.72              
ATOM   1293  HG1 PRO A  85     108.044 104.732 119.981  1.00  5.72              
ATOM   1294  HG2 PRO A  85     107.715 105.298 118.307  1.00  5.72              
ATOM   1295  CB  PRO A  85     109.602 104.231 118.573  1.00  5.72              
ATOM   1296  HB1 PRO A  85     110.252 104.986 119.012  1.00  5.72              
ATOM   1297  HB2 PRO A  85     109.723 104.237 117.488  1.00  5.72              
ATOM   1298  CA  PRO A  85     109.833 102.804 119.116  1.00  5.72              
ATOM   1299  HA  PRO A  85     110.582 102.332 118.482  1.00  5.72              
ATOM   1300  C   PRO A  85     110.456 102.875 120.526  1.00  5.72              
ATOM   1301  O   PRO A  85     109.932 102.323 121.486  1.00  5.72              
ATOM   1302  N   SER A  86     111.606 103.571 120.645  1.00  5.95              
ATOM   1303  H   SER A  86     112.009 103.978 119.816  1.00  5.95              
ATOM   1304  CA  SER A  86     112.135 104.025 121.947  1.00  5.95              
ATOM   1305  HA  SER A  86     111.246 104.298 122.522  1.00  5.95              
ATOM   1306  CB  SER A  86     112.727 102.879 122.784  1.00  5.95              
ATOM   1307  HB1 SER A  86     111.910 102.370 123.299  1.00  5.95              
ATOM   1308  HB2 SER A  86     113.398 103.276 123.546  1.00  5.95              
ATOM   1309  OG  SER A  86     113.392 101.929 121.975  1.00  5.95              
ATOM   1310  HG  SER A  86     112.707 101.430 121.515  1.00  5.95              
ATOM   1311  C   SER A  86     112.919 105.359 121.936  1.00  5.95              
ATOM   1312  O   SER A  86     112.233 106.377 121.993  1.00  5.95              
ATOM   1313  N   PRO A  87     114.274 105.448 121.899  1.00  5.89              
ATOM   1314  CD  PRO A  87     115.203 104.362 121.609  1.00  5.89              
ATOM   1315  HD1 PRO A  87     114.955 103.861 120.673  1.00  5.89              
ATOM   1316  HD2 PRO A  87     115.212 103.650 122.432  1.00  5.89              
ATOM   1317  CG  PRO A  87     116.590 104.989 121.532  1.00  5.89              
ATOM   1318  HG1 PRO A  87     116.756 105.372 120.529  1.00  5.89              
ATOM   1319  HG2 PRO A  87     117.370 104.281 121.811  1.00  5.89              
ATOM   1320  CB  PRO A  87     116.481 106.140 122.528  1.00  5.89              
ATOM   1321  HB1 PRO A  87     117.236 106.907 122.356  1.00  5.89              
ATOM   1322  HB2 PRO A  87     116.579 105.748 123.541  1.00  5.89              
ATOM   1323  CA  PRO A  87     115.044 106.642 122.319  1.00  5.89              
ATOM   1324  HA  PRO A  87     114.665 106.972 123.288  1.00  5.89              
ATOM   1325  C   PRO A  87     114.953 107.860 121.375  1.00  5.89              
ATOM   1326  O   PRO A  87     115.897 108.203 120.664  1.00  5.89              
ATOM   1327  N   ILE A  88     113.800 108.515 121.385  1.00  5.61              
ATOM   1328  H   ILE A  88     113.072 108.103 121.963  1.00  5.61              
ATOM   1329  CA  ILE A  88     113.498 109.854 120.880  1.00  5.61              
ATOM   1330  HA  ILE A  88     114.242 110.162 120.145  1.00  5.61              
ATOM   1331  CB  ILE A  88     112.088 109.772 120.222  1.00  5.61              
ATOM   1332  HB  ILE A  88     111.488 109.078 120.813  1.00  5.61              
ATOM   1333  CG2 ILE A  88     111.276 111.076 120.202  1.00  5.61              
ATOM   1334 1HG2 ILE A  88     110.294 110.887 119.770  1.00  5.61              
ATOM   1335 2HG2 ILE A  88     111.117 111.437 121.217  1.00  5.61              
ATOM   1336 3HG2 ILE A  88     111.753 111.841 119.603  1.00  5.61              
ATOM   1337  CG1 ILE A  88     112.154 109.226 118.774  1.00  5.61              
ATOM   1338 1HG1 ILE A  88     112.991 109.686 118.247  1.00  5.61              
ATOM   1339 2HG1 ILE A  88     111.241 109.502 118.243  1.00  5.61              
ATOM   1340  CD1 ILE A  88     112.267 107.699 118.673  1.00  5.61              
ATOM   1341  HD1 ILE A  88     113.199 107.347 119.108  1.00  5.61              
ATOM   1342  HD2 ILE A  88     111.429 107.233 119.192  1.00  5.61              
ATOM   1343  HD3 ILE A  88     112.240 107.403 117.623  1.00  5.61              
ATOM   1344  C   ILE A  88     113.570 110.804 122.098  1.00  5.61              
ATOM   1345  O   ILE A  88     113.314 110.364 123.221  1.00  5.61              
ATOM   1346  N   PRO A  89     113.900 112.103 121.944  1.00  5.69              
ATOM   1347  CD  PRO A  89     114.213 112.848 120.742  1.00  5.69              
ATOM   1348  HD1 PRO A  89     113.623 112.553 119.882  1.00  5.69              
ATOM   1349  HD2 PRO A  89     115.267 112.720 120.537  1.00  5.69              
ATOM   1350  CG  PRO A  89     113.974 114.317 121.091  1.00  5.69              
ATOM   1351  HG1 PRO A  89     112.910 114.544 121.057  1.00  5.69              
ATOM   1352  HG2 PRO A  89     114.490 115.009 120.428  1.00  5.69              
ATOM   1353  CB  PRO A  89     114.483 114.344 122.537  1.00  5.69              
ATOM   1354  HB1 PRO A  89     114.109 115.215 123.077  1.00  5.69              
ATOM   1355  HB2 PRO A  89     115.566 114.313 122.608  1.00  5.69              
ATOM   1356  CA  PRO A  89     113.933 113.021 123.071  1.00  5.69              
ATOM   1357  HA  PRO A  89     114.557 112.639 123.879  1.00  5.69              
ATOM   1358  C   PRO A  89     112.525 113.332 123.574  1.00  5.69              
ATOM   1359  O   PRO A  89     111.554 113.378 122.815  1.00  5.69              
ATOM   1360  N   SER A  90     112.444 113.745 124.836  1.00  5.68              
ATOM   1361  H   SER A  90     113.259 113.675 125.425  1.00  5.68              
ATOM   1362  CA  SER A  90     111.159 114.100 125.430  1.00  5.68              
ATOM   1363  HA  SER A  90     110.464 113.306 125.147  1.00  5.68              
ATOM   1364  CB  SER A  90     111.250 114.050 126.958  1.00  5.68              
ATOM   1365  HB1 SER A  90     111.681 114.978 127.335  1.00  5.68              
ATOM   1366  HB2 SER A  90     111.888 113.216 127.256  1.00  5.68              
ATOM   1367  OG  SER A  90     109.973 113.848 127.524  1.00  5.68              
ATOM   1368  HG  SER A  90     109.630 112.981 127.240  1.00  5.68              
ATOM   1369  C   SER A  90     110.504 115.400 124.942  1.00  5.68              
ATOM   1370  O   SER A  90     109.294 115.580 125.059  1.00  5.68              
ATOM   1371  N   ASN A  91     111.267 116.313 124.343  1.00  5.60              
ATOM   1372  H   ASN A  91     112.257 116.150 124.262  1.00  5.60              
ATOM   1373  CA  ASN A  91     110.718 117.569 123.818  1.00  5.60              
ATOM   1374  HA  ASN A  91     110.064 117.998 124.581  1.00  5.60              
ATOM   1375  CB  ASN A  91     111.926 118.511 123.571  1.00  5.60              
ATOM   1376  HB1 ASN A  91     112.282 118.400 122.547  1.00  5.60              
ATOM   1377  HB2 ASN A  91     112.750 118.258 124.238  1.00  5.60              
ATOM   1378  CG  ASN A  91     111.625 119.976 123.827  1.00  5.60              
ATOM   1379  OD1 ASN A  91     110.705 120.333 124.544  1.00  5.60              
ATOM   1380  ND2 ASN A  91     112.418 120.883 123.311  1.00  5.60              
ATOM   1381 1HD2 ASN A  91     113.177 120.625 122.670  1.00  5.60              
ATOM   1382 2HD2 ASN A  91     112.192 121.841 123.498  1.00  5.60              
ATOM   1383  C   ASN A  91     109.883 117.371 122.541  1.00  5.60              
ATOM   1384  O   ASN A  91     109.160 118.284 122.144  1.00  5.60              
ATOM   1385  N   ALA A  92     109.997 116.212 121.877  1.00  5.54              
ATOM   1386  H   ALA A  92     110.521 115.455 122.295  1.00  5.54              
ATOM   1387  CA  ALA A  92     109.430 115.964 120.558  1.00  5.54              
ATOM   1388  HA  ALA A  92     109.915 116.640 119.852  1.00  5.54              
ATOM   1389  CB  ALA A  92     109.775 114.532 120.129  1.00  5.54              
ATOM   1390  HB1 ALA A  92     109.336 114.324 119.153  1.00  5.54              
ATOM   1391  HB2 ALA A  92     110.855 114.411 120.060  1.00  5.54              
ATOM   1392  HB3 ALA A  92     109.380 113.817 120.853  1.00  5.54              
ATOM   1393  C   ALA A  92     107.926 116.222 120.498  1.00  5.54              
ATOM   1394  O   ALA A  92     107.119 115.464 121.039  1.00  5.54              
ATOM   1395  N   ARG A  93     107.556 117.310 119.816  1.00  5.56              
ATOM   1396  H   ARG A  93     108.282 117.893 119.423  1.00  5.56              
ATOM   1397  CA  ARG A  93     106.161 117.564 119.484  1.00  5.56              
ATOM   1398  HA  ARG A  93     105.548 117.368 120.367  1.00  5.56              
ATOM   1399  CB  ARG A  93     105.933 119.017 119.036  1.00  5.56              
ATOM   1400  HB1 ARG A  93     104.888 119.103 118.741  1.00  5.56              
ATOM   1401  HB2 ARG A  93     106.552 119.227 118.162  1.00  5.56              
ATOM   1402  CG  ARG A  93     106.224 120.068 120.126  1.00  5.56              
ATOM   1403  HG1 ARG A  93     107.300 120.133 120.280  1.00  5.56              
ATOM   1404  HG2 ARG A  93     105.789 119.734 121.070  1.00  5.56              
ATOM   1405  CD  ARG A  93     105.679 121.480 119.813  1.00  5.56              
ATOM   1406  HD1 ARG A  93     106.363 122.221 120.231  1.00  5.56              
ATOM   1407  HD2 ARG A  93     104.733 121.604 120.339  1.00  5.56              
ATOM   1408  NE  ARG A  93     105.436 121.730 118.372  1.00  5.56              
ATOM   1409  HE  ARG A  93     104.611 121.307 117.982  1.00  5.56              
ATOM   1410  CZ  ARG A  93     106.233 122.359 117.521  1.00  5.56              
ATOM   1411  NH1 ARG A  93     107.328 122.973 117.860  1.00  5.56              
ATOM   1412 1HH1 ARG A  93     107.621 123.052 118.814  1.00  5.56              
ATOM   1413 2HH1 ARG A  93     107.864 123.391 117.098  1.00  5.56              
ATOM   1414  NH2 ARG A  93     105.945 122.348 116.251  1.00  5.56              
ATOM   1415 1HH2 ARG A  93     105.150 121.866 115.887  1.00  5.56              
ATOM   1416 2HH2 ARG A  93     106.642 122.760 115.620  1.00  5.56              
ATOM   1417  C   ARG A  93     105.679 116.597 118.411  1.00  5.56              
ATOM   1418  O   ARG A  93     104.716 115.896 118.647  1.00  5.56              
ATOM   1419  N   PHE A  94     106.314 116.545 117.242  1.00  5.12              
ATOM   1420  H   PHE A  94     107.187 117.049 117.148  1.00  5.12              
ATOM   1421  CA  PHE A  94     105.627 116.102 116.026  1.00  5.12              
ATOM   1422  HA  PHE A  94     104.617 115.790 116.289  1.00  5.12              
ATOM   1423  CB  PHE A  94     105.448 117.308 115.091  1.00  5.12              
ATOM   1424  HB1 PHE A  94     106.427 117.674 114.801  1.00  5.12              
ATOM   1425  HB2 PHE A  94     104.973 118.109 115.660  1.00  5.12              
ATOM   1426  CG  PHE A  94     104.607 117.045 113.847  1.00  5.12              
ATOM   1427  CD1 PHE A  94     103.274 117.495 113.797  1.00  5.12              
ATOM   1428  HD1 PHE A  94     102.862 118.037 114.637  1.00  5.12              
ATOM   1429  CE1 PHE A  94     102.470 117.217 112.677  1.00  5.12              
ATOM   1430  HE1 PHE A  94     101.445 117.557 112.651  1.00  5.12              
ATOM   1431  CZ  PHE A  94     103.000 116.501 111.589  1.00  5.12              
ATOM   1432  HZ  PHE A  94     102.386 116.289 110.725  1.00  5.12              
ATOM   1433  CE2 PHE A  94     104.341 116.080 111.617  1.00  5.12              
ATOM   1434  HE2 PHE A  94     104.762 115.552 110.772  1.00  5.12              
ATOM   1435  CD2 PHE A  94     105.140 116.353 112.740  1.00  5.12              
ATOM   1436  HD2 PHE A  94     106.165 116.015 112.752  1.00  5.12              
ATOM   1437  C   PHE A  94     106.289 114.921 115.360  1.00  5.12              
ATOM   1438  O   PHE A  94     107.324 115.050 114.710  1.00  5.12              
ATOM   1439  N   ILE A  95     105.647 113.771 115.514  1.00  5.07              
ATOM   1440  H   ILE A  95     104.746 113.793 115.987  1.00  5.07              
ATOM   1441  CA  ILE A  95     106.269 112.468 115.187  1.00  5.07              
ATOM   1442  HA  ILE A  95     107.306 112.647 114.903  1.00  5.07              
ATOM   1443  CB  ILE A  95     106.318 111.567 116.442  1.00  5.07              
ATOM   1444  HB  ILE A  95     105.298 111.368 116.767  1.00  5.07              
ATOM   1445  CG2 ILE A  95     106.987 110.221 116.106  1.00  5.07              
ATOM   1446 1HG2 ILE A  95     107.014 109.578 116.986  1.00  5.07              
ATOM   1447 2HG2 ILE A  95     106.410 109.699 115.346  1.00  5.07              
ATOM   1448 3HG2 ILE A  95     108.004 110.387 115.748  1.00  5.07              
ATOM   1449  CG1 ILE A  95     107.075 112.292 117.584  1.00  5.07              
ATOM   1450 1HG1 ILE A  95     106.564 113.224 117.826  1.00  5.07              
ATOM   1451 2HG1 ILE A  95     108.083 112.545 117.252  1.00  5.07              
ATOM   1452  CD1 ILE A  95     107.177 111.502 118.890  1.00  5.07              
ATOM   1453  HD1 ILE A  95     107.535 112.166 119.677  1.00  5.07              
ATOM   1454  HD2 ILE A  95     106.201 111.110 119.174  1.00  5.07              
ATOM   1455  HD3 ILE A  95     107.883 110.680 118.778  1.00  5.07              
ATOM   1456  C   ILE A  95     105.571 111.834 113.987  1.00  5.07              
ATOM   1457  O   ILE A  95     104.346 111.772 113.893  1.00  5.07              
ATOM   1458  N   CYS A  96     106.387 111.372 113.046  1.00  5.05              
ATOM   1459  H   CYS A  96     107.380 111.533 113.192  1.00  5.05              
ATOM   1460  CA  CYS A  96     105.983 111.014 111.694  1.00  5.05              
ATOM   1461  HA  CYS A  96     104.904 110.946 111.624  1.00  5.05              
ATOM   1462  CB  CYS A  96     106.530 112.140 110.801  1.00  5.05              
ATOM   1463  HB1 CYS A  96     107.616 112.135 110.887  1.00  5.05              
ATOM   1464  HB2 CYS A  96     106.172 113.105 111.163  1.00  5.05              
ATOM   1465  SG  CYS A  96     106.067 111.937 109.060  1.00  5.05              
ATOM   1466  HG  CYS A  96     106.924 112.824 108.535  1.00  5.05              
ATOM   1467  C   CYS A  96     106.562 109.647 111.341  1.00  5.05              
ATOM   1468  O   CYS A  96     107.727 109.505 110.955  1.00  5.05              
ATOM   1469  N   MET A  97     105.718 108.636 111.522  1.00  5.47              
ATOM   1470  H   MET A  97     104.770 108.842 111.825  1.00  5.47              
ATOM   1471  CA  MET A  97     106.053 107.230 111.325  1.00  5.47              
ATOM   1472  HA  MET A  97     107.127 107.146 111.161  1.00  5.47              
ATOM   1473  CB  MET A  97     105.722 106.430 112.595  1.00  5.47              
ATOM   1474  HB1 MET A  97     105.869 105.365 112.408  1.00  5.47              
ATOM   1475  HB2 MET A  97     104.678 106.597 112.849  1.00  5.47              
ATOM   1476  CG  MET A  97     106.591 106.819 113.800  1.00  5.47              
ATOM   1477  HG1 MET A  97     106.274 106.211 114.648  1.00  5.47              
ATOM   1478  HG2 MET A  97     106.400 107.861 114.048  1.00  5.47              
ATOM   1479  SD  MET A  97     108.385 106.600 113.582  1.00  5.47              
ATOM   1480  CE  MET A  97     108.948 106.874 115.284  1.00  5.47              
ATOM   1481  HE1 MET A  97     110.031 106.760 115.329  1.00  5.47              
ATOM   1482  HE2 MET A  97     108.679 107.879 115.608  1.00  5.47              
ATOM   1483  HE3 MET A  97     108.484 106.141 115.944  1.00  5.47              
ATOM   1484  C   MET A  97     105.423 106.654 110.057  1.00  5.47              
ATOM   1485  O   MET A  97     105.294 105.441 109.906  1.00  5.47              
ATOM   1486  N   SER A  98     105.048 107.536 109.134  1.00  5.41              
ATOM   1487  H   SER A  98     105.137 108.517 109.346  1.00  5.41              
ATOM   1488  CA  SER A  98     104.516 107.160 107.839  1.00  5.41              
ATOM   1489  HA  SER A  98     103.616 106.608 108.073  1.00  5.41              
ATOM   1490  CB  SER A  98     104.139 108.422 107.058  1.00  5.41              
ATOM   1491  HB1 SER A  98     105.030 109.021 106.872  1.00  5.41              
ATOM   1492  HB2 SER A  98     103.439 109.012 107.649  1.00  5.41              
ATOM   1493  OG  SER A  98     103.528 108.093 105.829  1.00  5.41              
ATOM   1494  HG  SER A  98     102.829 107.444 106.002  1.00  5.41              
ATOM   1495  C   SER A  98     105.436 106.235 107.028  1.00  5.41              
ATOM   1496  O   SER A  98     106.664 106.352 107.072  1.00  5.41              
ATOM   1497  N   PHE A  99     104.802 105.339 106.263  1.00  5.42              
ATOM   1498  H   PHE A  99     103.791 105.324 106.340  1.00  5.42              
ATOM   1499  CA  PHE A  99     105.414 104.303 105.429  1.00  5.42              
ATOM   1500  HA  PHE A  99     104.608 103.664 105.087  1.00  5.42              
ATOM   1501  CB  PHE A  99     106.013 104.920 104.151  1.00  5.42              
ATOM   1502  HB1 PHE A  99     106.993 105.346 104.370  1.00  5.42              
ATOM   1503  HB2 PHE A  99     105.370 105.740 103.833  1.00  5.42              
ATOM   1504  CG  PHE A  99     106.132 103.948 102.988  1.00  5.42              
ATOM   1505  CD1 PHE A  99     105.165 103.955 101.965  1.00  5.42              
ATOM   1506  HD1 PHE A  99     104.343 104.655 102.000  1.00  5.42              
ATOM   1507  CE1 PHE A  99     105.256 103.046 100.895  1.00  5.42              
ATOM   1508  HE1 PHE A  99     104.507 103.057 100.114  1.00  5.42              
ATOM   1509  CZ  PHE A  99     106.318 102.128 100.839  1.00  5.42              
ATOM   1510  HZ  PHE A  99     106.386 101.430 100.016  1.00  5.42              
ATOM   1511  CE2 PHE A  99     107.292 102.122 101.853  1.00  5.42              
ATOM   1512  HE2 PHE A  99     108.112 101.421 101.812  1.00  5.42              
ATOM   1513  CD2 PHE A  99     107.196 103.029 102.923  1.00  5.42              
ATOM   1514  HD2 PHE A  99     107.945 103.014 103.696  1.00  5.42              
ATOM   1515  C   PHE A  99     106.367 103.397 106.210  1.00  5.42              
ATOM   1516  O   PHE A  99     107.592 103.475 106.093  1.00  5.42              
ATOM   1517  N   ASN A 100     105.782 102.536 107.037  1.00  5.41              
ATOM   1518  H   ASN A 100     104.769 102.515 107.080  1.00  5.41              
ATOM   1519  CA  ASN A 100     106.510 101.540 107.829  1.00  5.41              
ATOM   1520  HA  ASN A 100     107.413 101.239 107.296  1.00  5.41              
ATOM   1521  CB  ASN A 100     106.925 102.183 109.168  1.00  5.41              
ATOM   1522  HB1 ASN A 100     107.176 101.423 109.900  1.00  5.41              
ATOM   1523  HB2 ASN A 100     106.097 102.768 109.570  1.00  5.41              
ATOM   1524  CG  ASN A 100     108.160 103.058 109.013  1.00  5.41              
ATOM   1525  OD1 ASN A 100     109.239 102.581 108.667  1.00  5.41              
ATOM   1526  ND2 ASN A 100     108.038 104.339 109.272  1.00  5.41              
ATOM   1527 1HD2 ASN A 100     107.111 104.708 109.446  1.00  5.41              
ATOM   1528 2HD2 ASN A 100     108.861 104.922 109.220  1.00  5.41              
ATOM   1529  C   ASN A 100     105.654 100.272 107.954  1.00  5.41              
ATOM   1530  O   ASN A 100     104.678 100.106 107.222  1.00  5.41              
ATOM   1531  N   PHE A 101     106.035  99.332 108.819  1.00  5.15              
ATOM   1532  H   PHE A 101     106.813  99.520 109.441  1.00  5.15              
ATOM   1533  CA  PHE A 101     105.434  97.993 108.883  1.00  5.15              
ATOM   1534  HA  PHE A 101     104.585  97.927 108.205  1.00  5.15              
ATOM   1535  CB  PHE A 101     106.486  96.941 108.462  1.00  5.15              
ATOM   1536  HB1 PHE A 101     105.997  95.967 108.418  1.00  5.15              
ATOM   1537  HB2 PHE A 101     107.229  96.888 109.259  1.00  5.15              
ATOM   1538  CG  PHE A 101     107.232  97.126 107.148  1.00  5.15              
ATOM   1539  CD1 PHE A 101     106.616  97.698 106.016  1.00  5.15              
ATOM   1540  HD1 PHE A 101     105.589  98.026 106.061  1.00  5.15              
ATOM   1541  CE1 PHE A 101     107.331  97.844 104.814  1.00  5.15              
ATOM   1542  HE1 PHE A 101     106.857  98.296 103.954  1.00  5.15              
ATOM   1543  CZ  PHE A 101     108.656  97.385 104.723  1.00  5.15              
ATOM   1544  HZ  PHE A 101     109.202  97.482 103.796  1.00  5.15              
ATOM   1545  CE2 PHE A 101     109.264  96.779 105.835  1.00  5.15              
ATOM   1546  HE2 PHE A 101     110.277  96.407 105.763  1.00  5.15              
ATOM   1547  CD2 PHE A 101     108.556  96.656 107.045  1.00  5.15              
ATOM   1548  HD2 PHE A 101     109.035  96.190 107.895  1.00  5.15              
ATOM   1549  C   PHE A 101     104.903  97.654 110.284  1.00  5.15              
ATOM   1550  O   PHE A 101     104.707  96.490 110.632  1.00  5.15              
ATOM   1551  N   PHE A 102     104.677  98.700 111.075  1.00  5.40              
ATOM   1552  H   PHE A 102     104.959  99.600 110.723  1.00  5.40              
ATOM   1553  CA  PHE A 102     103.948  98.719 112.336  1.00  5.40              
ATOM   1554  HA  PHE A 102     104.591  98.330 113.127  1.00  5.40              
ATOM   1555  CB  PHE A 102     103.629 100.209 112.597  1.00  5.40              
ATOM   1556  HB1 PHE A 102     102.650 100.445 112.188  1.00  5.40              
ATOM   1557  HB2 PHE A 102     104.338 100.824 112.037  1.00  5.40              
ATOM   1558  CG  PHE A 102     103.654 100.713 114.024  1.00  5.40              
ATOM   1559  CD1 PHE A 102     102.902 100.083 115.034  1.00  5.40              
ATOM   1560  HD1 PHE A 102     102.339  99.189 114.824  1.00  5.40              
ATOM   1561  CE1 PHE A 102     102.871 100.634 116.327  1.00  5.40              
ATOM   1562  HE1 PHE A 102     102.314 100.152 117.117  1.00  5.40              
ATOM   1563  CZ  PHE A 102     103.561 101.827 116.602  1.00  5.40              
ATOM   1564  HZ  PHE A 102     103.519 102.261 117.590  1.00  5.40              
ATOM   1565  CE2 PHE A 102     104.311 102.455 115.598  1.00  5.40              
ATOM   1566  HE2 PHE A 102     104.830 103.375 115.822  1.00  5.40              
ATOM   1567  CD2 PHE A 102     104.366 101.895 114.313  1.00  5.40              
ATOM   1568  HD2 PHE A 102     104.940 102.393 113.544  1.00  5.40              
ATOM   1569  C   PHE A 102     102.670  97.875 112.219  1.00  5.40              
ATOM   1570  O   PHE A 102     101.876  98.106 111.307  1.00  5.40              
ATOM   1571  N   SER A 103     102.468  96.914 113.125  1.00  5.42              
ATOM   1572  H   SER A 103     103.220  96.707 113.769  1.00  5.42              
ATOM   1573  CA  SER A 103     101.337  95.963 113.086  1.00  5.42              
ATOM   1574  HA  SER A 103     100.761  96.123 112.177  1.00  5.42              
ATOM   1575  CB  SER A 103     101.875  94.527 113.026  1.00  5.42              
ATOM   1576  HB1 SER A 103     102.453  94.402 112.109  1.00  5.42              
ATOM   1577  HB2 SER A 103     101.035  93.830 113.009  1.00  5.42              
ATOM   1578  OG  SER A 103     102.706  94.246 114.143  1.00  5.42              
ATOM   1579  HG  SER A 103     102.951  93.315 114.114  1.00  5.42              
ATOM   1580  C   SER A 103     100.351  96.108 114.260  1.00  5.42              
ATOM   1581  O   SER A 103      99.145  95.833 114.131  1.00  5.42              
ATOM   1582  N   ASN A 104     100.899  96.558 115.395  1.00  5.52              
ATOM   1583  H   ASN A 104     101.877  96.796 115.354  1.00  5.52              
ATOM   1584  CA  ASN A 104     100.352  96.346 116.727  1.00  5.52              
ATOM   1585  HA  ASN A 104      99.263  96.409 116.677  1.00  5.52              
ATOM   1586  CB  ASN A 104     100.737  94.905 117.135  1.00  5.52              
ATOM   1587  HB1 ASN A 104     101.774  94.721 116.853  1.00  5.52              
ATOM   1588  HB2 ASN A 104     100.105  94.203 116.593  1.00  5.52              
ATOM   1589  CG  ASN A 104     100.625  94.601 118.616  1.00  5.52              
ATOM   1590  OD1 ASN A 104     101.538  94.043 119.208  1.00  5.52              
ATOM   1591  ND2 ASN A 104      99.545  94.957 119.261  1.00  5.52              
ATOM   1592 1HD2 ASN A 104      98.772  95.418 118.822  1.00  5.52              
ATOM   1593 2HD2 ASN A 104      99.490  94.865 120.277  1.00  5.52              
ATOM   1594  C   ASN A 104     100.829  97.405 117.735  1.00  5.52              
ATOM   1595  O   ASN A 104     101.961  97.344 118.219  1.00  5.52              
ATOM   1596  N   ILE A 105      99.941  98.353 118.043  1.00  5.50              
ATOM   1597  H   ILE A 105      99.017  98.298 117.625  1.00  5.50              
ATOM   1598  CA  ILE A 105     100.141  99.368 119.084  1.00  5.50              
ATOM   1599  HA  ILE A 105     101.209  99.593 119.114  1.00  5.50              
ATOM   1600  CB  ILE A 105      99.388 100.689 118.766  1.00  5.50              
ATOM   1601  HB  ILE A 105      98.405 100.656 119.234  1.00  5.50              
ATOM   1602  CG2 ILE A 105     100.206 101.816 119.398  1.00  5.50              
ATOM   1603 1HG2 ILE A 105      99.752 102.790 119.250  1.00  5.50              
ATOM   1604 2HG2 ILE A 105     100.302 101.644 120.469  1.00  5.50              
ATOM   1605 3HG2 ILE A 105     101.193 101.845 118.937  1.00  5.50              
ATOM   1606  CG1 ILE A 105      99.186 101.008 117.264  1.00  5.50              
ATOM   1607 1HG1 ILE A 105      98.575 100.224 116.825  1.00  5.50              
ATOM   1608 2HG1 ILE A 105     100.145 101.010 116.749  1.00  5.50              
ATOM   1609  CD1 ILE A 105      98.489 102.357 117.004  1.00  5.50              
ATOM   1610  HD1 ILE A 105      98.111 102.398 115.986  1.00  5.50              
ATOM   1611  HD2 ILE A 105      97.650 102.485 117.686  1.00  5.50              
ATOM   1612  HD3 ILE A 105      99.192 103.179 117.137  1.00  5.50              
ATOM   1613  C   ILE A 105      99.763  98.800 120.447  1.00  5.50              
ATOM   1614  O   ILE A 105      98.747  98.119 120.581  1.00  5.50              
ATOM   1615  N   ARG A 106     100.606  99.070 121.442  1.00  5.52              
ATOM   1616  H   ARG A 106     101.360  99.731 121.242  1.00  5.52              
ATOM   1617  CA  ARG A 106     100.698  98.361 122.724  1.00  5.52              
ATOM   1618  HA  ARG A 106      99.965  97.551 122.750  1.00  5.52              
ATOM   1619  CB  ARG A 106     102.115  97.793 122.742  1.00  5.52              
ATOM   1620  HB1 ARG A 106     102.835  98.605 122.613  1.00  5.52              
ATOM   1621  HB2 ARG A 106     102.181  97.151 121.872  1.00  5.52              
ATOM   1622  CG  ARG A 106     102.506  96.998 123.989  1.00  5.52              
ATOM   1623  HG1 ARG A 106     101.688  96.342 124.292  1.00  5.52              
ATOM   1624  HG2 ARG A 106     102.714  97.699 124.799  1.00  5.52              
ATOM   1625  CD  ARG A 106     103.768  96.165 123.701  1.00  5.52              
ATOM   1626  HD1 ARG A 106     104.292  96.009 124.646  1.00  5.52              
ATOM   1627  HD2 ARG A 106     104.441  96.716 123.040  1.00  5.52              
ATOM   1628  NE  ARG A 106     103.428  94.841 123.137  1.00  5.52              
ATOM   1629  HE  ARG A 106     103.182  94.137 123.807  1.00  5.52              
ATOM   1630  CZ  ARG A 106     103.225  94.504 121.874  1.00  5.52              
ATOM   1631  NH1 ARG A 106     103.452  95.287 120.858  1.00  5.52              
ATOM   1632 1HH1 ARG A 106     103.723  96.240 121.017  1.00  5.52              
ATOM   1633 2HH1 ARG A 106     103.059  95.034 119.958  1.00  5.52              
ATOM   1634  NH2 ARG A 106     102.738  93.331 121.613  1.00  5.52              
ATOM   1635 1HH2 ARG A 106     102.480  92.699 122.342  1.00  5.52              
ATOM   1636 2HH2 ARG A 106     102.385  93.183 120.674  1.00  5.52              
ATOM   1637  C   ARG A 106     100.430  99.356 123.854  1.00  5.52              
ATOM   1638  O   ARG A 106     100.815 100.518 123.779  1.00  5.52              
ATOM   1639  N   ALA A 107      99.742  98.915 124.905  1.00  5.59              
ATOM   1640  H   ALA A 107      99.433  97.959 124.914  1.00  5.59              
ATOM   1641  CA  ALA A 107      99.325  99.797 125.992  1.00  5.59              
ATOM   1642  HA  ALA A 107      98.670 100.552 125.567  1.00  5.59              
ATOM   1643  CB  ALA A 107      98.496  98.994 127.001  1.00  5.59              
ATOM   1644  HB1 ALA A 107      98.155  99.653 127.800  1.00  5.59              
ATOM   1645  HB2 ALA A 107      97.619  98.570 126.510  1.00  5.59              
ATOM   1646  HB3 ALA A 107      99.096  98.190 127.430  1.00  5.59              
ATOM   1647  C   ALA A 107     100.514 100.529 126.647  1.00  5.59              
ATOM   1648  O   ALA A 107     101.326  99.893 127.317  1.00  5.59              
ATOM   1649  N   GLY A 108     100.633 101.846 126.428  1.00  5.60              
ATOM   1650  H   GLY A 108      99.891 102.322 125.931  1.00  5.60              
ATOM   1651  CA  GLY A 108     101.790 102.645 126.859  1.00  5.60              
ATOM   1652  HA1 GLY A 108     102.402 102.073 127.556  1.00  5.60              
ATOM   1653  HA2 GLY A 108     101.422 103.519 127.391  1.00  5.60              
ATOM   1654  C   GLY A 108     102.719 103.151 125.750  1.00  5.60              
ATOM   1655  O   GLY A 108     103.785 103.663 126.073  1.00  5.60              
ATOM   1656  N   ASP A 109     102.350 103.016 124.475  1.00  5.57              
ATOM   1657  H   ASP A 109     101.458 102.576 124.290  1.00  5.57              
ATOM   1658  CA  ASP A 109     103.218 103.162 123.286  1.00  5.57              
ATOM   1659  HA  ASP A 109     103.930 102.334 123.287  1.00  5.57              
ATOM   1660  CB  ASP A 109     102.300 103.017 122.060  1.00  5.57              
ATOM   1661  HB1 ASP A 109     102.045 104.005 121.669  1.00  5.57              
ATOM   1662  HB2 ASP A 109     101.356 102.552 122.343  1.00  5.57              
ATOM   1663  CG  ASP A 109     102.920 102.165 120.959  1.00  5.57              
ATOM   1664  OD1 ASP A 109     102.879 100.919 121.099  1.00  5.57              
ATOM   1665  OD2 ASP A 109     103.334 102.747 119.933  1.00  5.57              
ATOM   1666  C   ASP A 109     104.030 104.466 123.144  1.00  5.57              
ATOM   1667  O   ASP A 109     104.923 104.547 122.303  1.00  5.57              
ATOM   1668  N   CYS A 110     103.722 105.505 123.927  1.00  5.57              
ATOM   1669  H   CYS A 110     103.010 105.359 124.626  1.00  5.57              
ATOM   1670  CA  CYS A 110     104.459 106.769 123.929  1.00  5.57              
ATOM   1671  HA  CYS A 110     105.496 106.523 123.698  1.00  5.57              
ATOM   1672  CB  CYS A 110     103.955 107.672 122.786  1.00  5.57              
ATOM   1673  HB1 CYS A 110     103.882 108.714 123.101  1.00  5.57              
ATOM   1674  HB2 CYS A 110     102.980 107.328 122.475  1.00  5.57              
ATOM   1675  SG  CYS A 110     105.040 107.532 121.337  1.00  5.57              
ATOM   1676  HG  CYS A 110     105.084 106.185 121.359  1.00  5.57              
ATOM   1677  C   CYS A 110     104.572 107.440 125.316  1.00  5.57              
ATOM   1678  O   CYS A 110     104.502 108.661 125.453  1.00  5.57              
ATOM   1679  N   GLU A 111     104.748 106.626 126.359  1.00  5.57              
ATOM   1680  H   GLU A 111     104.763 105.625 126.186  1.00  5.57              
ATOM   1681  CA  GLU A 111     104.926 107.061 127.753  1.00  5.57              
ATOM   1682  HA  GLU A 111     104.008 107.554 128.071  1.00  5.57              
ATOM   1683  CB  GLU A 111     105.128 105.797 128.611  1.00  5.57              
ATOM   1684  HB1 GLU A 111     106.131 105.409 128.428  1.00  5.57              
ATOM   1685  HB2 GLU A 111     104.417 105.032 128.297  1.00  5.57              
ATOM   1686  CG  GLU A 111     104.947 106.001 130.121  1.00  5.57              
ATOM   1687  HG1 GLU A 111     105.537 106.852 130.464  1.00  5.57              
ATOM   1688  HG2 GLU A 111     105.323 105.114 130.635  1.00  5.57              
ATOM   1689  CD  GLU A 111     103.474 106.197 130.484  1.00  5.57              
ATOM   1690  OE1 GLU A 111     102.777 105.215 130.827  1.00  5.57              
ATOM   1691  OE2 GLU A 111     102.962 107.341 130.438  1.00  5.57              
ATOM   1692  C   GLU A 111     106.077 108.060 127.992  1.00  5.57              
ATOM   1693  O   GLU A 111     105.943 108.951 128.820  1.00  5.57              
ATOM   1694  N   ASP A 112     107.182 107.996 127.248  1.00  5.59              
ATOM   1695  H   ASP A 112     107.366 107.156 126.709  1.00  5.59              
ATOM   1696  CA  ASP A 112     108.256 109.005 127.346  1.00  5.59              
ATOM   1697  HA  ASP A 112     108.364 109.300 128.390  1.00  5.59              
ATOM   1698  CB  ASP A 112     109.600 108.389 126.895  1.00  5.59              
ATOM   1699  HB1 ASP A 112     110.408 109.052 127.211  1.00  5.59              
ATOM   1700  HB2 ASP A 112     109.630 108.352 125.806  1.00  5.59              
ATOM   1701  CG  ASP A 112     109.874 106.978 127.428  1.00  5.59              
ATOM   1702  OD1 ASP A 112     110.638 106.862 128.412  1.00  5.59              
ATOM   1703  OD2 ASP A 112     109.331 106.029 126.815  1.00  5.59              
ATOM   1704  C   ASP A 112     108.016 110.283 126.519  1.00  5.59              
ATOM   1705  O   ASP A 112     108.800 111.244 126.552  1.00  5.59              
ATOM   1706  N   LEU A 113     106.936 110.270 125.737  1.00  5.56              
ATOM   1707  H   LEU A 113     106.299 109.490 125.853  1.00  5.56              
ATOM   1708  CA  LEU A 113     106.678 111.146 124.601  1.00  5.56              
ATOM   1709  HA  LEU A 113     107.480 111.884 124.548  1.00  5.56              
ATOM   1710  CB  LEU A 113     106.713 110.342 123.285  1.00  5.56              
ATOM   1711  HB1 LEU A 113     106.532 111.047 122.471  1.00  5.56              
ATOM   1712  HB2 LEU A 113     105.899 109.623 123.279  1.00  5.56              
ATOM   1713  CG  LEU A 113     108.051 109.614 123.021  1.00  5.56              
ATOM   1714  HG  LEU A 113     108.861 110.145 123.522  1.00  5.56              
ATOM   1715  CD1 LEU A 113     108.057 108.150 123.467  1.00  5.56              
ATOM   1716 1HD1 LEU A 113     109.071 107.754 123.421  1.00  5.56              
ATOM   1717 2HD1 LEU A 113     107.703 108.058 124.490  1.00  5.56              
ATOM   1718 3HD1 LEU A 113     107.417 107.547 122.828  1.00  5.56              
ATOM   1719  CD2 LEU A 113     108.353 109.597 121.525  1.00  5.56              
ATOM   1720 1HD2 LEU A 113     109.265 109.032 121.341  1.00  5.56              
ATOM   1721 2HD2 LEU A 113     107.523 109.142 120.985  1.00  5.56              
ATOM   1722 3HD2 LEU A 113     108.488 110.624 121.197  1.00  5.56              
ATOM   1723  C   LEU A 113     105.389 111.954 124.819  1.00  5.56              
ATOM   1724  O   LEU A 113     104.716 112.356 123.870  1.00  5.56              
ATOM   1725  N   TRP A 114     105.050 112.232 126.085  1.00  5.57              
ATOM   1726  H   TRP A 114     105.614 111.814 126.815  1.00  5.57              
ATOM   1727  CA  TRP A 114     103.838 112.966 126.472  1.00  5.57              
ATOM   1728  HA  TRP A 114     102.975 112.337 126.249  1.00  5.57              
ATOM   1729  CB  TRP A 114     103.841 113.277 127.980  1.00  5.57              
ATOM   1730  HB1 TRP A 114     103.001 113.943 128.181  1.00  5.57              
ATOM   1731  HB2 TRP A 114     104.751 113.832 128.214  1.00  5.57              
ATOM   1732  CG  TRP A 114     103.724 112.158 128.973  1.00  5.57              
ATOM   1733  CD1 TRP A 114     103.684 110.834 128.705  1.00  5.57              
ATOM   1734  HD1 TRP A 114     103.741 110.389 127.717  1.00  5.57              
ATOM   1735  NE1 TRP A 114     103.610 110.122 129.888  1.00  5.57              
ATOM   1736  HE1 TRP A 114     103.638 109.101 129.927  1.00  5.57              
ATOM   1737  CE2 TRP A 114     103.613 110.946 130.984  1.00  5.57              
ATOM   1738  CZ2 TRP A 114     103.578 110.702 132.364  1.00  5.57              
ATOM   1739  HZ2 TRP A 114     103.589 109.684 132.726  1.00  5.57              
ATOM   1740  CH2 TRP A 114     103.548 111.792 133.250  1.00  5.57              
ATOM   1741  HH2 TRP A 114     103.539 111.624 134.318  1.00  5.57              
ATOM   1742  CZ3 TRP A 114     103.545 113.104 132.741  1.00  5.57              
ATOM   1743  HZ3 TRP A 114     103.535 113.942 133.423  1.00  5.57              
ATOM   1744  CE3 TRP A 114     103.596 113.332 131.350  1.00  5.57              
ATOM   1745  HE3 TRP A 114     103.616 114.342 130.970  1.00  5.57              
ATOM   1746  CD2 TRP A 114     103.640 112.260 130.432  1.00  5.57              
ATOM   1747  C   TRP A 114     103.620 114.298 125.730  1.00  5.57              
ATOM   1748  O   TRP A 114     102.486 114.728 125.499  1.00  5.57              
ATOM   1749  N   ASN A 115     104.702 114.981 125.350  1.00  5.54              
ATOM   1750  H   ASN A 115     105.610 114.567 125.507  1.00  5.54              
ATOM   1751  CA  ASN A 115     104.641 116.278 124.677  1.00  5.54              
ATOM   1752  HA  ASN A 115     103.931 116.896 125.228  1.00  5.54              
ATOM   1753  CB  ASN A 115     106.036 116.940 124.766  1.00  5.54              
ATOM   1754  HB1 ASN A 115     106.700 116.484 124.030  1.00  5.54              
ATOM   1755  HB2 ASN A 115     106.468 116.775 125.753  1.00  5.54              
ATOM   1756  CG  ASN A 115     105.998 118.449 124.542  1.00  5.54              
ATOM   1757  OD1 ASN A 115     105.070 119.141 124.938  1.00  5.54              
ATOM   1758  ND2 ASN A 115     106.981 119.041 123.907  1.00  5.54              
ATOM   1759 1HD2 ASN A 115     107.738 118.522 123.478  1.00  5.54              
ATOM   1760 2HD2 ASN A 115     107.008 120.043 123.919  1.00  5.54              
ATOM   1761  C   ASN A 115     104.150 116.246 123.221  1.00  5.54              
ATOM   1762  O   ASN A 115     104.099 117.291 122.564  1.00  5.54              
ATOM   1763  N   LEU A 116     103.797 115.056 122.738  1.00  5.48              
ATOM   1764  H   LEU A 116     103.883 114.256 123.352  1.00  5.48              
ATOM   1765  CA  LEU A 116     103.256 114.805 121.409  1.00  5.48              
ATOM   1766  HA  LEU A 116     104.050 114.958 120.683  1.00  5.48              
ATOM   1767  CB  LEU A 116     102.791 113.330 121.375  1.00  5.48              
ATOM   1768  HB1 LEU A 116     101.805 113.290 120.929  1.00  5.48              
ATOM   1769  HB2 LEU A 116     102.659 112.959 122.392  1.00  5.48              
ATOM   1770  CG  LEU A 116     103.671 112.344 120.594  1.00  5.48              
ATOM   1771  HG  LEU A 116     104.686 112.348 120.992  1.00  5.48              
ATOM   1772  CD1 LEU A 116     103.085 110.936 120.742  1.00  5.48              
ATOM   1773 1HD1 LEU A 116     103.713 110.213 120.222  1.00  5.48              
ATOM   1774 2HD1 LEU A 116     103.056 110.666 121.797  1.00  5.48              
ATOM   1775 3HD1 LEU A 116     102.078 110.898 120.330  1.00  5.48              
ATOM   1776  CD2 LEU A 116     103.704 112.706 119.106  1.00  5.48              
ATOM   1777 1HD2 LEU A 116     102.741 113.096 118.785  1.00  5.48              
ATOM   1778 2HD2 LEU A 116     104.464 113.462 118.937  1.00  5.48              
ATOM   1779 3HD2 LEU A 116     103.951 111.829 118.513  1.00  5.48              
ATOM   1780  C   LEU A 116     102.061 115.715 121.100  1.00  5.48              
ATOM   1781  O   LEU A 116     101.079 115.787 121.838  1.00  5.48              
ATOM   1782  N   ARG A 117     102.169 116.370 119.952  1.00  5.44              
ATOM   1783  H   ARG A 117     103.026 116.160 119.443  1.00  5.44              
ATOM   1784  CA  ARG A 117     101.267 117.312 119.291  1.00  5.44              
ATOM   1785  HA  ARG A 117     100.231 117.111 119.548  1.00  5.44              
ATOM   1786  CB  ARG A 117     101.667 118.757 119.687  1.00  5.44              
ATOM   1787  HB1 ARG A 117     101.044 119.461 119.136  1.00  5.44              
ATOM   1788  HB2 ARG A 117     102.698 118.910 119.371  1.00  5.44              
ATOM   1789  CG  ARG A 117     101.569 119.081 121.197  1.00  5.44              
ATOM   1790  HG1 ARG A 117     101.804 118.201 121.781  1.00  5.44              
ATOM   1791  HG2 ARG A 117     100.555 119.392 121.429  1.00  5.44              
ATOM   1792  CD  ARG A 117     102.526 120.189 121.655  1.00  5.44              
ATOM   1793  HD1 ARG A 117     102.110 121.159 121.383  1.00  5.44              
ATOM   1794  HD2 ARG A 117     103.465 120.054 121.123  1.00  5.44              
ATOM   1795  NE  ARG A 117     102.846 120.142 123.101  1.00  5.44              
ATOM   1796  HE  ARG A 117     103.750 119.757 123.351  1.00  5.44              
ATOM   1797  CZ  ARG A 117     102.099 120.464 124.146  1.00  5.44              
ATOM   1798  NH1 ARG A 117     100.839 120.791 124.062  1.00  5.44              
ATOM   1799 1HH1 ARG A 117     100.395 120.781 123.166  1.00  5.44              
ATOM   1800 2HH1 ARG A 117     100.290 120.718 124.908  1.00  5.44              
ATOM   1801  NH2 ARG A 117     102.604 120.393 125.344  1.00  5.44              
ATOM   1802 1HH2 ARG A 117     103.569 120.098 125.446  1.00  5.44              
ATOM   1803 2HH2 ARG A 117     102.014 120.539 126.144  1.00  5.44              
ATOM   1804  C   ARG A 117     101.575 117.009 117.806  1.00  5.44              
ATOM   1805  O   ARG A 117     102.661 117.283 117.274  1.00  5.44              
ATOM   1806  N   GLY A 118     100.668 116.294 117.161  1.00  5.09              
ATOM   1807  H   GLY A 118      99.826 116.045 117.663  1.00  5.09              
ATOM   1808  CA  GLY A 118     100.924 115.677 115.865  1.00  5.09              
ATOM   1809  HA1 GLY A 118     101.547 116.325 115.259  1.00  5.09              
ATOM   1810  HA2 GLY A 118      99.975 115.563 115.344  1.00  5.09              
ATOM   1811  C   GLY A 118     101.602 114.316 115.940  1.00  5.09              
ATOM   1812  O   GLY A 118     102.791 114.221 116.219  1.00  5.09              
ATOM   1813  N   PHE A 119     100.861 113.268 115.604  1.00  4.97              
ATOM   1814  H   PHE A 119      99.874 113.400 115.409  1.00  4.97              
ATOM   1815  CA  PHE A 119     101.389 111.914 115.495  1.00  4.97              
ATOM   1816  HA  PHE A 119     102.467 111.952 115.371  1.00  4.97              
ATOM   1817  CB  PHE A 119     101.057 111.168 116.802  1.00  4.97              
ATOM   1818  HB1 PHE A 119      99.973 111.093 116.886  1.00  4.97              
ATOM   1819  HB2 PHE A 119     101.383 111.786 117.635  1.00  4.97              
ATOM   1820  CG  PHE A 119     101.657 109.788 117.032  1.00  4.97              
ATOM   1821  CD1 PHE A 119     102.915 109.419 116.507  1.00  4.97              
ATOM   1822  HD1 PHE A 119     103.466 110.096 115.874  1.00  4.97              
ATOM   1823  CE1 PHE A 119     103.486 108.176 116.840  1.00  4.97              
ATOM   1824  HE1 PHE A 119     104.462 107.904 116.464  1.00  4.97              
ATOM   1825  CZ  PHE A 119     102.806 107.294 117.697  1.00  4.97              
ATOM   1826  HZ  PHE A 119     103.256 106.348 117.976  1.00  4.97              
ATOM   1827  CE2 PHE A 119     101.552 107.653 118.219  1.00  4.97              
ATOM   1828  HE2 PHE A 119     101.044 106.979 118.897  1.00  4.97              
ATOM   1829  CD2 PHE A 119     100.982 108.896 117.890  1.00  4.97              
ATOM   1830  HD2 PHE A 119     100.036 109.178 118.328  1.00  4.97              
ATOM   1831  C   PHE A 119     100.753 111.282 114.281  1.00  4.97              
ATOM   1832  O   PHE A 119      99.534 111.130 114.240  1.00  4.97              
ATOM   1833  N   ASN A 120     101.558 110.974 113.267  1.00  4.96              
ATOM   1834  H   ASN A 120     102.561 111.095 113.381  1.00  4.96              
ATOM   1835  CA  ASN A 120     101.062 110.353 112.049  1.00  4.96              
ATOM   1836  HA  ASN A 120      99.992 110.218 112.176  1.00  4.96              
ATOM   1837  CB  ASN A 120     101.226 111.287 110.835  1.00  4.96              
ATOM   1838  HB1 ASN A 120     100.788 112.259 111.061  1.00  4.96              
ATOM   1839  HB2 ASN A 120     100.687 110.863 109.990  1.00  4.96              
ATOM   1840  CG  ASN A 120     102.651 111.474 110.374  1.00  4.96              
ATOM   1841  OD1 ASN A 120     103.172 110.651 109.639  1.00  4.96              
ATOM   1842  ND2 ASN A 120     103.294 112.553 110.767  1.00  4.96              
ATOM   1843 1HD2 ASN A 120     102.908 113.167 111.465  1.00  4.96              
ATOM   1844 2HD2 ASN A 120     104.239 112.645 110.430  1.00  4.96              
ATOM   1845  C   ASN A 120     101.602 108.948 111.906  1.00  4.96              
ATOM   1846  O   ASN A 120     102.790 108.750 112.061  1.00  4.96              
ATOM   1847  N   LEU A 121     100.729 107.981 111.646  1.00  5.38              
ATOM   1848  H   LEU A 121      99.738 108.193 111.693  1.00  5.38              
ATOM   1849  CA  LEU A 121     101.081 106.567 111.519  1.00  5.38              
ATOM   1850  HA  LEU A 121     102.163 106.434 111.566  1.00  5.38              
ATOM   1851  CB  LEU A 121     100.427 105.776 112.679  1.00  5.38              
ATOM   1852  HB1 LEU A 121     100.527 104.707 112.487  1.00  5.38              
ATOM   1853  HB2 LEU A 121      99.361 106.001 112.679  1.00  5.38              
ATOM   1854  CG  LEU A 121     101.000 106.042 114.082  1.00  5.38              
ATOM   1855  HG  LEU A 121     101.221 107.102 114.202  1.00  5.38              
ATOM   1856  CD1 LEU A 121      99.969 105.639 115.136  1.00  5.38              
ATOM   1857 1HD1 LEU A 121     100.379 105.817 116.130  1.00  5.38              
ATOM   1858 2HD1 LEU A 121      99.065 106.239 115.022  1.00  5.38              
ATOM   1859 3HD1 LEU A 121      99.719 104.582 115.043  1.00  5.38              
ATOM   1860  CD2 LEU A 121     102.271 105.225 114.331  1.00  5.38              
ATOM   1861 1HD2 LEU A 121     102.039 104.158 114.367  1.00  5.38              
ATOM   1862 2HD2 LEU A 121     102.989 105.398 113.536  1.00  5.38              
ATOM   1863 3HD2 LEU A 121     102.711 105.517 115.284  1.00  5.38              
ATOM   1864  C   LEU A 121     100.615 106.027 110.152  1.00  5.38              
ATOM   1865  O   LEU A 121     100.126 104.904 110.019  1.00  5.38              
ATOM   1866  N   SER A 122     100.653 106.888 109.134  1.00  5.31              
ATOM   1867  H   SER A 122     101.127 107.764 109.272  1.00  5.31              
ATOM   1868  CA  SER A 122      99.941 106.642 107.885  1.00  5.31              
ATOM   1869  HA  SER A 122      99.013 106.135 108.139  1.00  5.31              
ATOM   1870  CB  SER A 122      99.584 107.966 107.216  1.00  5.31              
ATOM   1871  HB1 SER A 122     100.484 108.451 106.835  1.00  5.31              
ATOM   1872  HB2 SER A 122      99.115 108.614 107.954  1.00  5.31              
ATOM   1873  OG  SER A 122      98.676 107.750 106.159  1.00  5.31              
ATOM   1874  HG  SER A 122      98.039 107.065 106.421  1.00  5.31              
ATOM   1875  C   SER A 122     100.732 105.749 106.927  1.00  5.31              
ATOM   1876  O   SER A 122     101.937 105.923 106.762  1.00  5.31              
ATOM   1877  N   ASN A 123     100.051 104.818 106.261  1.00  5.32              
ATOM   1878  H   ASN A 123      99.047 104.774 106.412  1.00  5.32              
ATOM   1879  CA  ASN A 123     100.665 103.726 105.512  1.00  5.32              
ATOM   1880  HA  ASN A 123      99.870 103.089 105.137  1.00  5.32              
ATOM   1881  CB  ASN A 123     101.405 104.291 104.266  1.00  5.32              
ATOM   1882  HB1 ASN A 123     102.273 104.871 104.572  1.00  5.32              
ATOM   1883  HB2 ASN A 123     100.732 104.963 103.733  1.00  5.32              
ATOM   1884  CG  ASN A 123     101.896 103.253 103.269  1.00  5.32              
ATOM   1885  OD1 ASN A 123     101.467 103.202 102.133  1.00  5.32              
ATOM   1886  ND2 ASN A 123     102.830 102.407 103.635  1.00  5.32              
ATOM   1887 1HD2 ASN A 123     103.173 102.431 104.585  1.00  5.32              
ATOM   1888 2HD2 ASN A 123     103.226 101.818 102.924  1.00  5.32              
ATOM   1889  C   ASN A 123     101.528 102.850 106.437  1.00  5.32              
ATOM   1890  O   ASN A 123     102.767 102.883 106.438  1.00  5.32              
ATOM   1891  N   SER A 124     100.829 102.078 107.257  1.00  5.33              
ATOM   1892  H   SER A 124      99.815 102.114 107.190  1.00  5.33              
ATOM   1893  CA  SER A 124     101.403 100.981 108.037  1.00  5.33              
ATOM   1894  HA  SER A 124     102.335 100.655 107.579  1.00  5.33              
ATOM   1895  CB  SER A 124     101.729 101.433 109.471  1.00  5.33              
ATOM   1896  HB1 SER A 124     101.958 100.566 110.087  1.00  5.33              
ATOM   1897  HB2 SER A 124     100.886 101.968 109.906  1.00  5.33              
ATOM   1898  OG  SER A 124     102.861 102.281 109.466  1.00  5.33              
ATOM   1899  HG  SER A 124     102.635 103.040 108.918  1.00  5.33              
ATOM   1900  C   SER A 124     100.444  99.790 107.941  1.00  5.33              
ATOM   1901  O   SER A 124      99.572  99.731 107.062  1.00  5.33              
ATOM   1902  N   ASN A 125     100.611  98.789 108.799  1.00  4.93              
ATOM   1903  H   ASN A 125     101.299  98.865 109.542  1.00  4.93              
ATOM   1904  CA  ASN A 125      99.798  97.581 108.781  1.00  4.93              
ATOM   1905  HA  ASN A 125      98.975  97.731 108.096  1.00  4.93              
ATOM   1906  CB  ASN A 125     100.625  96.413 108.230  1.00  4.93              
ATOM   1907  HB1 ASN A 125     100.076  95.480 108.353  1.00  4.93              
ATOM   1908  HB2 ASN A 125     101.563  96.333 108.782  1.00  4.93              
ATOM   1909  CG  ASN A 125     100.875  96.596 106.744  1.00  4.93              
ATOM   1910  OD1 ASN A 125      99.957  96.693 105.940  1.00  4.93              
ATOM   1911  ND2 ASN A 125     102.126  96.650 106.342  1.00  4.93              
ATOM   1912 1HD2 ASN A 125     102.870  96.573 107.011  1.00  4.93              
ATOM   1913 2HD2 ASN A 125     102.294  96.769 105.362  1.00  4.93              
ATOM   1914  C   ASN A 125      99.112  97.331 110.123  1.00  4.93              
ATOM   1915  O   ASN A 125      98.900  96.191 110.525  1.00  4.93              
ATOM   1916  N   ILE A 126      98.762  98.419 110.809  1.00  5.35              
ATOM   1917  H   ILE A 126      98.935  99.331 110.398  1.00  5.35              
ATOM   1918  CA  ILE A 126      98.167  98.384 112.137  1.00  5.35              
ATOM   1919  HA  ILE A 126      98.769  97.733 112.761  1.00  5.35              
ATOM   1920  CB  ILE A 126      98.187  99.787 112.783  1.00  5.35              
ATOM   1921  HB  ILE A 126      97.637 100.476 112.143  1.00  5.35              
ATOM   1922  CG2 ILE A 126      97.481  99.751 114.150  1.00  5.35              
ATOM   1923 1HG2 ILE A 126      97.500 100.739 114.600  1.00  5.35              
ATOM   1924 2HG2 ILE A 126      96.435  99.463 114.046  1.00  5.35              
ATOM   1925 3HG2 ILE A 126      97.985  99.045 114.811  1.00  5.35              
ATOM   1926  CG1 ILE A 126      99.646 100.292 112.926  1.00  5.35              
ATOM   1927 1HG1 ILE A 126     100.188 100.124 111.998  1.00  5.35              
ATOM   1928 2HG1 ILE A 126     100.149  99.726 113.711  1.00  5.35              
ATOM   1929  CD1 ILE A 126      99.775 101.790 113.223  1.00  5.35              
ATOM   1930  HD1 ILE A 126      99.240 102.367 112.469  1.00  5.35              
ATOM   1931  HD2 ILE A 126      99.380 102.018 114.207  1.00  5.35              
ATOM   1932  HD3 ILE A 126     100.828 102.071 113.200  1.00  5.35              
ATOM   1933  C   ILE A 126      96.758  97.807 112.050  1.00  5.35              
ATOM   1934  O   ILE A 126      95.858  98.468 111.539  1.00  5.35              
ATOM   1935  N   SER A 127      96.559  96.595 112.557  1.00  5.35              
ATOM   1936  H   SER A 127      97.375  96.036 112.768  1.00  5.35              
ATOM   1937  CA  SER A 127      95.246  96.014 112.841  1.00  5.35              
ATOM   1938  HA  SER A 127      94.481  96.558 112.307  1.00  5.35              
ATOM   1939  CB  SER A 127      95.253  94.529 112.448  1.00  5.35              
ATOM   1940  HB1 SER A 127      94.248  94.118 112.564  1.00  5.35              
ATOM   1941  HB2 SER A 127      95.932  93.983 113.105  1.00  5.35              
ATOM   1942  OG  SER A 127      95.675  94.351 111.114  1.00  5.35              
ATOM   1943  HG  SER A 127      95.047  94.846 110.570  1.00  5.35              
ATOM   1944  C   SER A 127      94.819  96.081 114.296  1.00  5.35              
ATOM   1945  O   SER A 127      93.642  95.886 114.600  1.00  5.35              
ATOM   1946  N   GLN A 128      95.758  96.347 115.196  1.00  5.47              
ATOM   1947  H   GLN A 128      96.701  96.531 114.879  1.00  5.47              
ATOM   1948  CA  GLN A 128      95.563  96.147 116.622  1.00  5.47              
ATOM   1949  HA  GLN A 128      94.499  96.046 116.838  1.00  5.47              
ATOM   1950  CB  GLN A 128      96.278  94.841 117.018  1.00  5.47              
ATOM   1951  HB1 GLN A 128      97.319  95.050 117.268  1.00  5.47              
ATOM   1952  HB2 GLN A 128      96.266  94.147 116.175  1.00  5.47              
ATOM   1953  CG  GLN A 128      95.591  94.143 118.194  1.00  5.47              
ATOM   1954  HG1 GLN A 128      94.581  93.852 117.903  1.00  5.47              
ATOM   1955  HG2 GLN A 128      95.515  94.831 119.034  1.00  5.47              
ATOM   1956  CD  GLN A 128      96.349  92.887 118.615  1.00  5.47              
ATOM   1957  OE1 GLN A 128      96.404  91.889 117.916  1.00  5.47              
ATOM   1958  NE2 GLN A 128      96.976  92.891 119.764  1.00  5.47              
ATOM   1959 1HE2 GLN A 128      96.993  93.748 120.318  1.00  5.47              
ATOM   1960 2HE2 GLN A 128      97.450  92.059 120.043  1.00  5.47              
ATOM   1961  C   GLN A 128      96.099  97.364 117.365  1.00  5.47              
ATOM   1962  O   GLN A 128      97.173  97.877 117.049  1.00  5.47              
ATOM   1963  N   ILE A 129      95.308  97.848 118.312  1.00  5.45              
ATOM   1964  H   ILE A 129      94.490  97.317 118.571  1.00  5.45              
ATOM   1965  CA  ILE A 129      95.526  99.091 119.041  1.00  5.45              
ATOM   1966  HA  ILE A 129      96.592  99.309 119.097  1.00  5.45              
ATOM   1967  CB  ILE A 129      94.788 100.279 118.368  1.00  5.45              
ATOM   1968  HB  ILE A 129      93.730 100.028 118.313  1.00  5.45              
ATOM   1969  CG2 ILE A 129      94.943 101.561 119.210  1.00  5.45              
ATOM   1970 1HG2 ILE A 129      94.329 102.366 118.814  1.00  5.45              
ATOM   1971 2HG2 ILE A 129      94.632 101.405 120.243  1.00  5.45              
ATOM   1972 3HG2 ILE A 129      95.983 101.868 119.203  1.00  5.45              
ATOM   1973  CG1 ILE A 129      95.278 100.510 116.920  1.00  5.45              
ATOM   1974 1HG1 ILE A 129      94.975  99.659 116.311  1.00  5.45              
ATOM   1975 2HG1 ILE A 129      96.362 100.544 116.921  1.00  5.45              
ATOM   1976  CD1 ILE A 129      94.759 101.780 116.232  1.00  5.45              
ATOM   1977  HD1 ILE A 129      95.065 101.768 115.186  1.00  5.45              
ATOM   1978  HD2 ILE A 129      93.671 101.820 116.289  1.00  5.45              
ATOM   1979  HD3 ILE A 129      95.185 102.667 116.699  1.00  5.45              
ATOM   1980  C   ILE A 129      95.012  98.827 120.454  1.00  5.45              
ATOM   1981  O   ILE A 129      93.832  99.041 120.729  1.00  5.45              
ATOM   1982  N   GLU A 130      95.861  98.269 121.314  1.00  5.45              
ATOM   1983  H   GLU A 130      96.797  98.024 120.996  1.00  5.45              
ATOM   1984  CA  GLU A 130      95.490  97.933 122.689  1.00  5.45              
ATOM   1985  HA  GLU A 130      94.728  97.154 122.667  1.00  5.45              
ATOM   1986  CB  GLU A 130      96.715  97.414 123.467  1.00  5.45              
ATOM   1987  HB1 GLU A 130      96.532  97.587 124.529  1.00  5.45              
ATOM   1988  HB2 GLU A 130      97.603  97.986 123.199  1.00  5.45              
ATOM   1989  CG  GLU A 130      96.989  95.911 123.323  1.00  5.45              
ATOM   1990  HG1 GLU A 130      96.047  95.364 123.414  1.00  5.45              
ATOM   1991  HG2 GLU A 130      97.616  95.610 124.167  1.00  5.45              
ATOM   1992  CD  GLU A 130      97.699  95.521 122.024  1.00  5.45              
ATOM   1993  OE1 GLU A 130      98.917  95.219 122.085  1.00  5.45              
ATOM   1994  OE2 GLU A 130      97.025  95.406 120.975  1.00  5.45              
ATOM   1995  C   GLU A 130      94.905  99.132 123.435  1.00  5.45              
ATOM   1996  O   GLU A 130      95.368 100.256 123.271  1.00  5.45              
ATOM   1997  N   ASP A 131      93.921  98.913 124.294  1.00  5.56              
ATOM   1998  H   ASP A 131      93.464  98.008 124.316  1.00  5.56              
ATOM   1999  CA  ASP A 131      93.366  99.949 125.160  1.00  5.56              
ATOM   2000  HA  ASP A 131      93.066 100.787 124.531  1.00  5.56              
ATOM   2001  CB  ASP A 131      92.085  99.385 125.800  1.00  5.56              
ATOM   2002  HB1 ASP A 131      91.588 100.180 126.359  1.00  5.56              
ATOM   2003  HB2 ASP A 131      92.349  98.591 126.501  1.00  5.56              
ATOM   2004  CG  ASP A 131      91.120  98.819 124.736  1.00  5.56              
ATOM   2005  OD1 ASP A 131      91.340  97.668 124.294  1.00  5.56              
ATOM   2006  OD2 ASP A 131      90.187  99.552 124.332  1.00  5.56              
ATOM   2007  C   ASP A 131      94.418 100.452 126.167  1.00  5.56              
ATOM   2008  O   ASP A 131      95.073  99.674 126.861  1.00  5.56              
ATOM   2009  N   GLY A 132      94.649 101.768 126.182  1.00  5.56              
ATOM   2010  H   GLY A 132      94.039 102.360 125.637  1.00  5.56              
ATOM   2011  CA  GLY A 132      95.799 102.378 126.864  1.00  5.56              
ATOM   2012  HA1 GLY A 132      96.133 101.735 127.679  1.00  5.56              
ATOM   2013  HA2 GLY A 132      95.482 103.329 127.293  1.00  5.56              
ATOM   2014  C   GLY A 132      96.996 102.648 125.955  1.00  5.56              
ATOM   2015  O   GLY A 132      97.975 103.221 126.425  1.00  5.56              
ATOM   2016  N   THR A 133      96.930 102.280 124.668  1.00  5.55              
ATOM   2017  H   THR A 133      96.143 101.699 124.387  1.00  5.55              
ATOM   2018  CA  THR A 133      97.911 102.599 123.613  1.00  5.55              
ATOM   2019  HA  THR A 133      98.779 101.951 123.716  1.00  5.55              
ATOM   2020  CB  THR A 133      97.312 102.349 122.211  1.00  5.55              
ATOM   2021  HB  THR A 133      96.230 102.482 122.251  1.00  5.55              
ATOM   2022  CG2 THR A 133      97.834 103.267 121.107  1.00  5.55              
ATOM   2023 1HG2 THR A 133      97.645 102.829 120.134  1.00  5.55              
ATOM   2024 2HG2 THR A 133      97.321 104.223 121.147  1.00  5.55              
ATOM   2025 3HG2 THR A 133      98.905 103.425 121.227  1.00  5.55              
ATOM   2026  OG1 THR A 133      97.585 101.030 121.814  1.00  5.55              
ATOM   2027  HG1 THR A 133      96.872 100.487 122.184  1.00  5.55              
ATOM   2028  C   THR A 133      98.416 104.025 123.748  1.00  5.55              
ATOM   2029  O   THR A 133      99.619 104.257 123.855  1.00  5.55              
ATOM   2030  N   ALA A 134      97.469 104.956 123.840  1.00  5.56              
ATOM   2031  H   ALA A 134      96.510 104.646 123.804  1.00  5.56              
ATOM   2032  CA  ALA A 134      97.698 106.379 123.712  1.00  5.56              
ATOM   2033  HA  ALA A 134      98.732 106.532 123.425  1.00  5.56              
ATOM   2034  CB  ALA A 134      96.809 106.869 122.569  1.00  5.56              
ATOM   2035  HB1 ALA A 134      96.911 107.948 122.470  1.00  5.56              
ATOM   2036  HB2 ALA A 134      97.117 106.413 121.629  1.00  5.56              
ATOM   2037  HB3 ALA A 134      95.772 106.608 122.780  1.00  5.56              
ATOM   2038  C   ALA A 134      97.509 107.149 125.034  1.00  5.56              
ATOM   2039  O   ALA A 134      97.132 108.327 125.053  1.00  5.56              
ATOM   2040  N   LYS A 135      97.756 106.465 126.159  1.00  5.56              
ATOM   2041  H   LYS A 135      98.107 105.519 126.069  1.00  5.56              
ATOM   2042  CA  LYS A 135      97.729 107.083 127.485  1.00  5.56              
ATOM   2043  HA  LYS A 135      96.729 107.505 127.614  1.00  5.56              
ATOM   2044  CB  LYS A 135      97.951 106.030 128.584  1.00  5.56              
ATOM   2045  HB1 LYS A 135      97.216 105.231 128.469  1.00  5.56              
ATOM   2046  HB2 LYS A 135      97.761 106.518 129.539  1.00  5.56              
ATOM   2047  CG  LYS A 135      99.366 105.415 128.587  1.00  5.56              
ATOM   2048  HG1 LYS A 135     100.124 106.194 128.528  1.00  5.56              
ATOM   2049  HG2 LYS A 135      99.488 104.788 127.707  1.00  5.56              
ATOM   2050  CD  LYS A 135      99.651 104.578 129.842  1.00  5.56              
ATOM   2051  HD1 LYS A 135     100.653 104.154 129.752  1.00  5.56              
ATOM   2052  HD2 LYS A 135      98.942 103.750 129.888  1.00  5.56              
ATOM   2053  CE  LYS A 135      99.568 105.388 131.148  1.00  5.56              
ATOM   2054  HE1 LYS A 135      99.890 104.744 131.971  1.00  5.56              
ATOM   2055  HE2 LYS A 135      98.532 105.680 131.324  1.00  5.56              
ATOM   2056  NZ  LYS A 135     100.429 106.592 131.113  1.00  5.56              
ATOM   2057  HZ1 LYS A 135     100.319 107.187 131.919  1.00  5.56              
ATOM   2058  HZ2 LYS A 135     101.417 106.319 131.053  1.00  5.56              
ATOM   2059  HZ3 LYS A 135     100.291 107.153 130.287  1.00  5.56              
ATOM   2060  C   LYS A 135      98.725 108.227 127.602  1.00  5.56              
ATOM   2061  O   LYS A 135      99.791 108.180 127.007  1.00  5.56              
ATOM   2062  N   HIS A 136      98.441 109.198 128.466  1.00  5.60              
ATOM   2063  H   HIS A 136      97.586 109.139 128.994  1.00  5.60              
ATOM   2064  CA  HIS A 136      99.319 110.354 128.690  1.00  5.60              
ATOM   2065  HA  HIS A 136      98.700 111.115 129.163  1.00  5.60              
ATOM   2066  CB  HIS A 136     100.403 110.033 129.724  1.00  5.60              
ATOM   2067  HB1 HIS A 136     101.105 110.862 129.725  1.00  5.60              
ATOM   2068  HB2 HIS A 136     100.937 109.123 129.449  1.00  5.60              
ATOM   2069  CG  HIS A 136      99.869 109.925 131.134  1.00  5.60              
ATOM   2070  ND1 HIS A 136      98.884 109.037 131.587  1.00  5.60              
ATOM   2071  CE1 HIS A 136      98.671 109.354 132.875  1.00  5.60              
ATOM   2072  HE1 HIS A 136      97.955 108.860 133.521  1.00  5.60              
ATOM   2073  NE2 HIS A 136      99.466 110.368 133.250  1.00  5.60              
ATOM   2074  HE2 HIS A 136      99.501 110.783 134.171  1.00  5.60              
ATOM   2075  CD2 HIS A 136     100.220 110.748 132.163  1.00  5.60              
ATOM   2076  HD2 HIS A 136     100.945 111.551 132.114  1.00  5.60              
ATOM   2077  C   HIS A 136      99.799 111.044 127.394  1.00  5.60              
ATOM   2078  O   HIS A 136     100.887 111.598 127.335  1.00  5.60              
ATOM   2079  N   PHE A 137      98.913 111.129 126.391  1.00  5.51              
ATOM   2080  H   PHE A 137      98.055 110.603 126.456  1.00  5.51              
ATOM   2081  CA  PHE A 137      99.070 111.962 125.193  1.00  5.51              
ATOM   2082  HA  PHE A 137     100.124 112.209 125.046  1.00  5.51              
ATOM   2083  CB  PHE A 137      98.569 111.183 123.946  1.00  5.51              
ATOM   2084  HB1 PHE A 137      98.528 111.880 123.112  1.00  5.51              
ATOM   2085  HB2 PHE A 137      97.544 110.859 124.134  1.00  5.51              
ATOM   2086  CG  PHE A 137      99.334 110.004 123.375  1.00  5.51              
ATOM   2087  CD1 PHE A 137     100.257 109.255 124.123  1.00  5.51              
ATOM   2088  HD1 PHE A 137     100.525 109.542 125.125  1.00  5.51              
ATOM   2089  CE1 PHE A 137     100.826 108.096 123.577  1.00  5.51              
ATOM   2090  HE1 PHE A 137     101.479 107.494 124.192  1.00  5.51              
ATOM   2091  CZ  PHE A 137     100.538 107.715 122.254  1.00  5.51              
ATOM   2092  HZ  PHE A 137     100.973 106.814 121.840  1.00  5.51              
ATOM   2093  CE2 PHE A 137      99.662 108.490 121.482  1.00  5.51              
ATOM   2094  HE2 PHE A 137      99.435 108.201 120.466  1.00  5.51              
ATOM   2095  CD2 PHE A 137      99.052 109.622 122.047  1.00  5.51              
ATOM   2096  HD2 PHE A 137      98.348 110.191 121.459  1.00  5.51              
ATOM   2097  C   PHE A 137      98.280 113.303 125.280  1.00  5.51              
ATOM   2098  O   PHE A 137      97.713 113.734 124.269  1.00  5.51              
ATOM   2099  N   PRO A 138      98.164 114.018 126.425  1.00  5.53              
ATOM   2100  CD  PRO A 138      99.031 114.007 127.596  1.00  5.53              
ATOM   2101  HD1 PRO A 138     100.086 114.044 127.320  1.00  5.53              
ATOM   2102  HD2 PRO A 138      98.810 113.133 128.202  1.00  5.53              
ATOM   2103  CG  PRO A 138      98.648 115.223 128.431  1.00  5.53              
ATOM   2104  HG1 PRO A 138      99.165 116.111 128.066  1.00  5.53              
ATOM   2105  HG2 PRO A 138      98.847 115.065 129.492  1.00  5.53              
ATOM   2106  CB  PRO A 138      97.156 115.331 128.140  1.00  5.53              
ATOM   2107  HB1 PRO A 138      96.767 116.321 128.379  1.00  5.53              
ATOM   2108  HB2 PRO A 138      96.615 114.568 128.704  1.00  5.53              
ATOM   2109  CA  PRO A 138      97.095 115.002 126.644  1.00  5.53              
ATOM   2110  HA  PRO A 138      96.134 114.532 126.429  1.00  5.53              
ATOM   2111  C   PRO A 138      97.162 116.285 125.801  1.00  5.53              
ATOM   2112  O   PRO A 138      96.384 117.221 125.986  1.00  5.53              
ATOM   2113  N   ASN A 139      98.124 116.324 124.889  1.00  5.50              
ATOM   2114  H   ASN A 139      98.617 115.452 124.750  1.00  5.50              
ATOM   2115  CA  ASN A 139      98.551 117.421 124.056  1.00  5.50              
ATOM   2116  HA  ASN A 139      98.037 118.342 124.339  1.00  5.50              
ATOM   2117  CB  ASN A 139     100.061 117.542 124.321  1.00  5.50              
ATOM   2118  HB1 ASN A 139     100.488 118.250 123.625  1.00  5.50              
ATOM   2119  HB2 ASN A 139     100.537 116.582 124.125  1.00  5.50              
ATOM   2120  CG  ASN A 139     100.411 117.979 125.730  1.00  5.50              
ATOM   2121  OD1 ASN A 139     100.043 119.054 126.181  1.00  5.50              
ATOM   2122  ND2 ASN A 139     101.162 117.188 126.457  1.00  5.50              
ATOM   2123 1HD2 ASN A 139     101.463 116.292 126.078  1.00  5.50              
ATOM   2124 2HD2 ASN A 139     101.388 117.467 127.393  1.00  5.50              
ATOM   2125  C   ASN A 139      98.269 117.146 122.551  1.00  5.50              
ATOM   2126  O   ASN A 139      98.615 117.991 121.725  1.00  5.50              
ATOM   2127  N   LEU A 140      97.693 115.985 122.179  1.00  5.45              
ATOM   2128  H   LEU A 140      97.403 115.346 122.910  1.00  5.45              
ATOM   2129  CA  LEU A 140      97.907 115.395 120.845  1.00  5.45              
ATOM   2130  HA  LEU A 140      98.982 115.249 120.766  1.00  5.45              
ATOM   2131  CB  LEU A 140      97.261 113.986 120.790  1.00  5.45              
ATOM   2132  HB1 LEU A 140      96.201 114.095 120.560  1.00  5.45              
ATOM   2133  HB2 LEU A 140      97.312 113.554 121.787  1.00  5.45              
ATOM   2134  CG  LEU A 140      97.871 112.915 119.844  1.00  5.45              
ATOM   2135  HG  LEU A 140      97.349 111.984 120.057  1.00  5.45              
ATOM   2136  CD1 LEU A 140      97.700 113.173 118.345  1.00  5.45              
ATOM   2137 1HD1 LEU A 140      97.872 112.249 117.798  1.00  5.45              
ATOM   2138 2HD1 LEU A 140      96.696 113.532 118.137  1.00  5.45              
ATOM   2139 3HD1 LEU A 140      98.436 113.890 117.993  1.00  5.45              
ATOM   2140  CD2 LEU A 140      99.358 112.664 120.084  1.00  5.45              
ATOM   2141 1HD2 LEU A 140      99.543 112.538 121.151  1.00  5.45              
ATOM   2142 2HD2 LEU A 140      99.675 111.759 119.567  1.00  5.45              
ATOM   2143 3HD2 LEU A 140      99.943 113.507 119.717  1.00  5.45              
ATOM   2144  C   LEU A 140      97.527 116.223 119.606  1.00  5.45              
ATOM   2145  O   LEU A 140      98.238 116.193 118.603  1.00  5.45              
ATOM   2146  N   ILE A 141      96.411 116.945 119.643  1.00  5.50              
ATOM   2147  H   ILE A 141      95.925 116.969 120.535  1.00  5.50              
ATOM   2148  CA  ILE A 141      95.741 117.685 118.552  1.00  5.50              
ATOM   2149  HA  ILE A 141      94.743 117.881 118.943  1.00  5.50              
ATOM   2150  CB  ILE A 141      96.344 119.097 118.333  1.00  5.50              
ATOM   2151  HB  ILE A 141      95.752 119.570 117.547  1.00  5.50              
ATOM   2152  CG2 ILE A 141      96.171 119.951 119.604  1.00  5.50              
ATOM   2153 1HG2 ILE A 141      96.425 120.991 119.405  1.00  5.50              
ATOM   2154 2HG2 ILE A 141      95.134 119.915 119.942  1.00  5.50              
ATOM   2155 3HG2 ILE A 141      96.810 119.574 120.405  1.00  5.50              
ATOM   2156  CG1 ILE A 141      97.821 119.092 117.874  1.00  5.50              
ATOM   2157 1HG1 ILE A 141      97.954 118.347 117.092  1.00  5.50              
ATOM   2158 2HG1 ILE A 141      98.461 118.822 118.715  1.00  5.50              
ATOM   2159  CD1 ILE A 141      98.305 120.435 117.314  1.00  5.50              
ATOM   2160  HD1 ILE A 141      99.327 120.323 116.951  1.00  5.50              
ATOM   2161  HD2 ILE A 141      97.665 120.745 116.488  1.00  5.50              
ATOM   2162  HD3 ILE A 141      98.294 121.197 118.092  1.00  5.50              
ATOM   2163  C   ILE A 141      95.441 116.959 117.221  1.00  5.50              
ATOM   2164  O   ILE A 141      94.339 117.135 116.698  1.00  5.50              
ATOM   2165  N   LYS A 142      96.332 116.134 116.659  1.00  4.99              
ATOM   2166  H   LYS A 142      97.200 115.991 117.162  1.00  4.99              
ATOM   2167  CA  LYS A 142      96.189 115.535 115.318  1.00  4.99              
ATOM   2168  HA  LYS A 142      95.122 115.451 115.116  1.00  4.99              
ATOM   2169  CB  LYS A 142      96.820 116.468 114.242  1.00  4.99              
ATOM   2170  HB1 LYS A 142      96.625 116.027 113.264  1.00  4.99              
ATOM   2171  HB2 LYS A 142      97.901 116.485 114.385  1.00  4.99              
ATOM   2172  CG  LYS A 142      96.321 117.937 114.219  1.00  4.99              
ATOM   2173  HG1 LYS A 142      96.619 118.424 115.146  1.00  4.99              
ATOM   2174  HG2 LYS A 142      95.234 117.949 114.166  1.00  4.99              
ATOM   2175  CD  LYS A 142      96.880 118.769 113.043  1.00  4.99              
ATOM   2176  HD1 LYS A 142      96.523 118.340 112.105  1.00  4.99              
ATOM   2177  HD2 LYS A 142      97.970 118.725 113.063  1.00  4.99              
ATOM   2178  CE  LYS A 142      96.425 120.242 113.149  1.00  4.99              
ATOM   2179  HE1 LYS A 142      96.814 120.648 114.088  1.00  4.99              
ATOM   2180  HE2 LYS A 142      95.333 120.264 113.214  1.00  4.99              
ATOM   2181  NZ  LYS A 142      96.881 121.098 112.011  1.00  4.99              
ATOM   2182  HZ1 LYS A 142      96.562 122.055 112.124  1.00  4.99              
ATOM   2183  HZ2 LYS A 142      97.891 121.131 111.957  1.00  4.99              
ATOM   2184  HZ3 LYS A 142      96.522 120.776 111.119  1.00  4.99              
ATOM   2185  C   LYS A 142      96.743 114.113 115.210  1.00  4.99              
ATOM   2186  O   LYS A 142      97.966 113.955 115.154  1.00  4.99              
ATOM   2187  N   LEU A 143      95.853 113.110 115.130  1.00  4.95              
ATOM   2188  H   LEU A 143      94.863 113.323 115.163  1.00  4.95              
ATOM   2189  CA  LEU A 143      96.251 111.689 115.047  1.00  4.95              
ATOM   2190  HA  LEU A 143      97.325 111.619 115.209  1.00  4.95              
ATOM   2191  CB  LEU A 143      95.551 110.915 116.184  1.00  4.95              
ATOM   2192  HB1 LEU A 143      94.478 110.894 115.983  1.00  4.95              
ATOM   2193  HB2 LEU A 143      95.701 111.454 117.119  1.00  4.95              
ATOM   2194  CG  LEU A 143      96.037 109.470 116.393  1.00  4.95              
ATOM   2195  HG  LEU A 143      95.883 108.905 115.477  1.00  4.95              
ATOM   2196  CD1 LEU A 143      97.512 109.370 116.780  1.00  4.95              
ATOM   2197 1HD1 LEU A 143      97.770 108.329 116.976  1.00  4.95              
ATOM   2198 2HD1 LEU A 143      98.142 109.714 115.962  1.00  4.95              
ATOM   2199 3HD1 LEU A 143      97.713 109.960 117.674  1.00  4.95              
ATOM   2200  CD2 LEU A 143      95.242 108.823 117.531  1.00  4.95              
ATOM   2201 1HD2 LEU A 143      95.538 107.779 117.631  1.00  4.95              
ATOM   2202 2HD2 LEU A 143      95.437 109.341 118.470  1.00  4.95              
ATOM   2203 3HD2 LEU A 143      94.175 108.861 117.318  1.00  4.95              
ATOM   2204  C   LEU A 143      95.938 111.123 113.658  1.00  4.95              
ATOM   2205  O   LEU A 143      94.761 111.090 113.277  1.00  4.95              
ATOM   2206  N   ASN A 144      96.962 110.692 112.894  1.00  4.96              
ATOM   2207  H   ASN A 144      97.910 110.708 113.265  1.00  4.96              
ATOM   2208  CA  ASN A 144      96.709 110.076 111.590  1.00  4.96              
ATOM   2209  HA  ASN A 144      95.692 110.307 111.273  1.00  4.96              
ATOM   2210  CB  ASN A 144      97.655 110.653 110.520  1.00  4.96              
ATOM   2211  HB1 ASN A 144      98.631 110.202 110.630  1.00  4.96              
ATOM   2212  HB2 ASN A 144      97.730 111.733 110.644  1.00  4.96              
ATOM   2213  CG  ASN A 144      97.198 110.365 109.102  1.00  4.96              
ATOM   2214  OD1 ASN A 144      96.269 109.619 108.865  1.00  4.96              
ATOM   2215  ND2 ASN A 144      97.838 110.938 108.110  1.00  4.96              
ATOM   2216 1HD2 ASN A 144      98.596 111.575 108.269  1.00  4.96              
ATOM   2217 2HD2 ASN A 144      97.526 110.685 107.185  1.00  4.96              
ATOM   2218  C   ASN A 144      96.793 108.562 111.719  1.00  4.96              
ATOM   2219  O   ASN A 144      97.780 108.101 112.256  1.00  4.96              
ATOM   2220  N   LEU A 145      95.810 107.804 111.248  1.00  5.34              
ATOM   2221  H   LEU A 145      94.994 108.263 110.853  1.00  5.34              
ATOM   2222  CA  LEU A 145      95.827 106.338 111.182  1.00  5.34              
ATOM   2223  HA  LEU A 145      96.848 106.003 111.369  1.00  5.34              
ATOM   2224  CB  LEU A 145      94.933 105.666 112.243  1.00  5.34              
ATOM   2225  HB1 LEU A 145      95.137 104.595 112.188  1.00  5.34              
ATOM   2226  HB2 LEU A 145      93.892 105.803 111.956  1.00  5.34              
ATOM   2227  CG  LEU A 145      95.131 106.106 113.704  1.00  5.34              
ATOM   2228  HG  LEU A 145      96.148 106.467 113.858  1.00  5.34              
ATOM   2229  CD1 LEU A 145      94.129 107.207 114.048  1.00  5.34              
ATOM   2230 1HD1 LEU A 145      93.116 106.871 113.833  1.00  5.34              
ATOM   2231 2HD1 LEU A 145      94.199 107.447 115.106  1.00  5.34              
ATOM   2232 3HD1 LEU A 145      94.342 108.100 113.463  1.00  5.34              
ATOM   2233  CD2 LEU A 145      94.881 104.944 114.667  1.00  5.34              
ATOM   2234 1HD2 LEU A 145      95.014 105.280 115.694  1.00  5.34              
ATOM   2235 2HD2 LEU A 145      93.868 104.558 114.539  1.00  5.34              
ATOM   2236 3HD2 LEU A 145      95.599 104.150 114.464  1.00  5.34              
ATOM   2237  C   LEU A 145      95.463 105.817 109.776  1.00  5.34              
ATOM   2238  O   LEU A 145      95.120 104.644 109.597  1.00  5.34              
ATOM   2239  N   ALA A 146      95.535 106.683 108.770  1.00  5.16              
ATOM   2240  H   ALA A 146      95.771 107.643 108.976  1.00  5.16              
ATOM   2241  CA  ALA A 146      95.128 106.383 107.411  1.00  5.16              
ATOM   2242  HA  ALA A 146      94.112 106.004 107.462  1.00  5.16              
ATOM   2243  CB  ALA A 146      95.102 107.701 106.629  1.00  5.16              
ATOM   2244  HB1 ALA A 146      94.834 107.508 105.590  1.00  5.16              
ATOM   2245  HB2 ALA A 146      94.371 108.378 107.072  1.00  5.16              
ATOM   2246  HB3 ALA A 146      96.083 108.173 106.649  1.00  5.16              
ATOM   2247  C   ALA A 146      95.986 105.346 106.687  1.00  5.16              
ATOM   2248  O   ALA A 146      97.209 105.343 106.840  1.00  5.16              
ATOM   2249  N   TYR A 147      95.352 104.524 105.848  1.00  5.29              
ATOM   2250  H   TYR A 147      94.339 104.583 105.793  1.00  5.29              
ATOM   2251  CA  TYR A 147      95.982 103.370 105.212  1.00  5.29              
ATOM   2252  HA  TYR A 147      95.201 102.739 104.845  1.00  5.29              
ATOM   2253  CB  TYR A 147      96.742 103.722 103.927  1.00  5.29              
ATOM   2254  HB1 TYR A 147      97.635 104.295 104.179  1.00  5.29              
ATOM   2255  HB2 TYR A 147      96.106 104.337 103.290  1.00  5.29              
ATOM   2256  CG  TYR A 147      97.116 102.461 103.162  1.00  5.29              
ATOM   2257  CD1 TYR A 147      96.130 101.509 102.826  1.00  5.29              
ATOM   2258  HD1 TYR A 147      95.082 101.729 102.989  1.00  5.29              
ATOM   2259  CE1 TYR A 147      96.506 100.259 102.301  1.00  5.29              
ATOM   2260  HE1 TYR A 147      95.754  99.524 102.052  1.00  5.29              
ATOM   2261  CZ  TYR A 147      97.869  99.970 102.088  1.00  5.29              
ATOM   2262  OH  TYR A 147      98.236  98.721 101.708  1.00  5.29              
ATOM   2263  HH  TYR A 147      99.153  98.690 101.419  1.00  5.29              
ATOM   2264  CE2 TYR A 147      98.850 100.947 102.353  1.00  5.29              
ATOM   2265  HE2 TYR A 147      99.895 100.746 102.176  1.00  5.29              
ATOM   2266  CD2 TYR A 147      98.463 102.192 102.880  1.00  5.29              
ATOM   2267  HD2 TYR A 147      99.203 102.946 103.082  1.00  5.29              
ATOM   2268  C   TYR A 147      96.721 102.470 106.202  1.00  5.29              
ATOM   2269  O   TYR A 147      97.952 102.401 106.272  1.00  5.29              
ATOM   2270  N   ASN A 148      95.913 101.771 106.992  1.00  5.31              
ATOM   2271  H   ASN A 148      94.915 101.894 106.859  1.00  5.31              
ATOM   2272  CA  ASN A 148      96.341 100.734 107.921  1.00  5.31              
ATOM   2273  HA  ASN A 148      97.377 100.472 107.719  1.00  5.31              
ATOM   2274  CB  ASN A 148      96.275 101.299 109.352  1.00  5.31              
ATOM   2275  HB1 ASN A 148      96.130 100.516 110.088  1.00  5.31              
ATOM   2276  HB2 ASN A 148      95.459 102.010 109.460  1.00  5.31              
ATOM   2277  CG  ASN A 148      97.595 101.954 109.677  1.00  5.31              
ATOM   2278  OD1 ASN A 148      98.589 101.270 109.846  1.00  5.31              
ATOM   2279  ND2 ASN A 148      97.657 103.260 109.737  1.00  5.31              
ATOM   2280 1HD2 ASN A 148      96.816 103.788 109.564  1.00  5.31              
ATOM   2281 2HD2 ASN A 148      98.559 103.692 109.912  1.00  5.31              
ATOM   2282  C   ASN A 148      95.551  99.459 107.622  1.00  5.31              
ATOM   2283  O   ASN A 148      95.165  99.218 106.473  1.00  5.31              
ATOM   2284  N   LYS A 149      95.406  98.579 108.606  1.00  5.06              
ATOM   2285  H   LYS A 149      95.749  98.840 109.529  1.00  5.06              
ATOM   2286  CA  LYS A 149      94.692  97.304 108.493  1.00  5.06              
ATOM   2287  HA  LYS A 149      94.036  97.336 107.625  1.00  5.06              
ATOM   2288  CB  LYS A 149      95.705  96.147 108.312  1.00  5.06              
ATOM   2289  HB1 LYS A 149      95.163  95.209 108.184  1.00  5.06              
ATOM   2290  HB2 LYS A 149      96.300  96.073 109.223  1.00  5.06              
ATOM   2291  CG  LYS A 149      96.693  96.314 107.138  1.00  5.06              
ATOM   2292  HG1 LYS A 149      97.448  95.530 107.206  1.00  5.06              
ATOM   2293  HG2 LYS A 149      97.200  97.262 107.263  1.00  5.06              
ATOM   2294  CD  LYS A 149      96.082  96.276 105.727  1.00  5.06              
ATOM   2295  HD1 LYS A 149      95.151  96.840 105.696  1.00  5.06              
ATOM   2296  HD2 LYS A 149      95.845  95.240 105.480  1.00  5.06              
ATOM   2297  CE  LYS A 149      97.047  96.838 104.662  1.00  5.06              
ATOM   2298  HE1 LYS A 149      96.592  96.688 103.679  1.00  5.06              
ATOM   2299  HE2 LYS A 149      97.980  96.267 104.691  1.00  5.06              
ATOM   2300  NZ  LYS A 149      97.340  98.285 104.849  1.00  5.06              
ATOM   2301  HZ1 LYS A 149      97.735  98.685 104.007  1.00  5.06              
ATOM   2302  HZ2 LYS A 149      96.491  98.794 105.094  1.00  5.06              
ATOM   2303  HZ3 LYS A 149      98.020  98.419 105.591  1.00  5.06              
ATOM   2304  C   LYS A 149      93.764  97.159 109.699  1.00  5.06              
ATOM   2305  O   LYS A 149      93.687  96.082 110.283  1.00  5.06              
ATOM   2306  N   LEU A 150      93.120  98.261 110.101  1.00  5.31              
ATOM   2307  H   LEU A 150      93.298  99.115 109.582  1.00  5.31              
ATOM   2308  CA  LEU A 150      92.038  98.294 111.086  1.00  5.31              
ATOM   2309  HA  LEU A 150      92.319  97.680 111.942  1.00  5.31              
ATOM   2310  CB  LEU A 150      91.775  99.740 111.546  1.00  5.31              
ATOM   2311  HB1 LEU A 150      90.809  99.788 112.050  1.00  5.31              
ATOM   2312  HB2 LEU A 150      91.709 100.384 110.672  1.00  5.31              
ATOM   2313  CG  LEU A 150      92.846 100.280 112.505  1.00  5.31              
ATOM   2314  HG  LEU A 150      93.840 100.031 112.139  1.00  5.31              
ATOM   2315  CD1 LEU A 150      92.748 101.802 112.612  1.00  5.31              
ATOM   2316 1HD1 LEU A 150      93.511 102.174 113.294  1.00  5.31              
ATOM   2317 2HD1 LEU A 150      92.908 102.246 111.629  1.00  5.31              
ATOM   2318 3HD1 LEU A 150      91.761 102.085 112.977  1.00  5.31              
ATOM   2319  CD2 LEU A 150      92.644  99.680 113.900  1.00  5.31              
ATOM   2320 1HD2 LEU A 150      93.390 100.087 114.574  1.00  5.31              
ATOM   2321 2HD2 LEU A 150      91.650  99.918 114.280  1.00  5.31              
ATOM   2322 3HD2 LEU A 150      92.777  98.599 113.877  1.00  5.31              
ATOM   2323  C   LEU A 150      90.772  97.704 110.477  1.00  5.31              
ATOM   2324  O   LEU A 150      90.460  98.000 109.328  1.00  5.31              
ATOM   2325  N   LYS A 151      90.002  96.920 111.236  1.00  5.33              
ATOM   2326  H   LYS A 151      90.328  96.707 112.168  1.00  5.33              
ATOM   2327  CA  LYS A 151      88.697  96.395 110.785  1.00  5.33              
ATOM   2328  HA  LYS A 151      88.374  96.983 109.926  1.00  5.33              
ATOM   2329  CB  LYS A 151      88.844  94.944 110.276  1.00  5.33              
ATOM   2330  HB1 LYS A 151      89.373  94.345 111.018  1.00  5.33              
ATOM   2331  HB2 LYS A 151      89.447  94.967 109.368  1.00  5.33              
ATOM   2332  CG  LYS A 151      87.490  94.268 109.974  1.00  5.33              
ATOM   2333  HG1 LYS A 151      86.776  95.013 109.630  1.00  5.33              
ATOM   2334  HG2 LYS A 151      87.107  93.853 110.907  1.00  5.33              
ATOM   2335  CD  LYS A 151      87.543  93.144 108.928  1.00  5.33              
ATOM   2336  HD1 LYS A 151      86.698  92.474 109.096  1.00  5.33              
ATOM   2337  HD2 LYS A 151      88.459  92.567 109.067  1.00  5.33              
ATOM   2338  CE  LYS A 151      87.476  93.663 107.481  1.00  5.33              
ATOM   2339  HE1 LYS A 151      87.560  92.811 106.802  1.00  5.33              
ATOM   2340  HE2 LYS A 151      88.329  94.324 107.306  1.00  5.33              
ATOM   2341  NZ  LYS A 151      86.212  94.396 107.206  1.00  5.33              
ATOM   2342  HZ1 LYS A 151      86.087  94.620 106.220  1.00  5.33              
ATOM   2343  HZ2 LYS A 151      85.397  93.876 107.492  1.00  5.33              
ATOM   2344  HZ3 LYS A 151      86.216  95.295 107.684  1.00  5.33              
ATOM   2345  C   LYS A 151      87.563  96.594 111.801  1.00  5.33              
ATOM   2346  O   LYS A 151      86.385  96.623 111.437  1.00  5.33              
ATOM   2347  N   THR A 152      87.920  96.883 113.039  1.00  5.42              
ATOM   2348  H   THR A 152      88.899  96.889 113.280  1.00  5.42              
ATOM   2349  CA  THR A 152      87.014  97.475 114.019  1.00  5.42              
ATOM   2350  HA  THR A 152      86.187  97.966 113.509  1.00  5.42              
ATOM   2351  CB  THR A 152      86.423  96.425 114.981  1.00  5.42              
ATOM   2352  HB  THR A 152      85.877  96.936 115.775  1.00  5.42              
ATOM   2353  CG2 THR A 152      85.454  95.469 114.289  1.00  5.42              
ATOM   2354 1HG2 THR A 152      84.934  94.868 115.036  1.00  5.42              
ATOM   2355 2HG2 THR A 152      84.718  96.038 113.721  1.00  5.42              
ATOM   2356 3HG2 THR A 152      85.992  94.811 113.606  1.00  5.42              
ATOM   2357  OG1 THR A 152      87.436  95.633 115.557  1.00  5.42              
ATOM   2358  HG1 THR A 152      87.031  95.164 116.294  1.00  5.42              
ATOM   2359  C   THR A 152      87.744  98.554 114.803  1.00  5.42              
ATOM   2360  O   THR A 152      88.954  98.725 114.638  1.00  5.42              
ATOM   2361  N   VAL A 153      87.018  99.288 115.643  1.00  5.41              
ATOM   2362  H   VAL A 153      86.018  99.142 115.694  1.00  5.41              
ATOM   2363  CA  VAL A 153      87.602 100.315 116.508  1.00  5.41              
ATOM   2364  HA  VAL A 153      88.688 100.274 116.443  1.00  5.41              
ATOM   2365  CB  VAL A 153      87.182 101.724 116.041  1.00  5.41              
ATOM   2366  HB  VAL A 153      86.097 101.780 116.014  1.00  5.41              
ATOM   2367  CG1 VAL A 153      87.701 102.828 116.970  1.00  5.41              
ATOM   2368 1HG1 VAL A 153      87.369 103.801 116.607  1.00  5.41              
ATOM   2369 2HG1 VAL A 153      87.308 102.691 117.978  1.00  5.41              
ATOM   2370 3HG1 VAL A 153      88.790 102.809 116.999  1.00  5.41              
ATOM   2371  CG2 VAL A 153      87.724 102.014 114.631  1.00  5.41              
ATOM   2372 1HG2 VAL A 153      87.463 103.030 114.336  1.00  5.41              
ATOM   2373 2HG2 VAL A 153      88.809 101.905 114.611  1.00  5.41              
ATOM   2374 3HG2 VAL A 153      87.287 101.325 113.911  1.00  5.41              
ATOM   2375  C   VAL A 153      87.225 100.020 117.969  1.00  5.41              
ATOM   2376  O   VAL A 153      86.047 100.076 118.314  1.00  5.41              
ATOM   2377  N   SER A 154      88.226  99.627 118.774  1.00  5.56              
ATOM   2378  H   SER A 154      89.149  99.614 118.371  1.00  5.56              
ATOM   2379  CA  SER A 154      88.091  99.051 120.128  1.00  5.56              
ATOM   2380  HA  SER A 154      87.299  98.301 120.092  1.00  5.56              
ATOM   2381  CB  SER A 154      89.401  98.331 120.516  1.00  5.56              
ATOM   2382  HB1 SER A 154      90.140  99.059 120.853  1.00  5.56              
ATOM   2383  HB2 SER A 154      89.801  97.805 119.648  1.00  5.56              
ATOM   2384  OG  SER A 154      89.168  97.378 121.540  1.00  5.56              
ATOM   2385  HG  SER A 154      89.947  97.341 122.126  1.00  5.56              
ATOM   2386  C   SER A 154      87.730 100.035 121.258  1.00  5.56              
ATOM   2387  O   SER A 154      87.689 101.250 121.071  1.00  5.56              
ATOM   2388  N   ARG A 155      87.456  99.489 122.446  1.00  6.00              
ATOM   2389  H   ARG A 155      87.714  98.514 122.554  1.00  6.00              
ATOM   2390  CA  ARG A 155      86.487 100.031 123.403  1.00  6.00              
ATOM   2391  HA  ARG A 155      85.617 100.337 122.818  1.00  6.00              
ATOM   2392  CB  ARG A 155      86.024  98.888 124.319  1.00  6.00              
ATOM   2393  HB1 ARG A 155      86.845  98.553 124.956  1.00  6.00              
ATOM   2394  HB2 ARG A 155      85.685  98.052 123.705  1.00  6.00              
ATOM   2395  CG  ARG A 155      84.863  99.392 125.174  1.00  6.00              
ATOM   2396  HG1 ARG A 155      84.211 100.002 124.556  1.00  6.00              
ATOM   2397  HG2 ARG A 155      85.274 100.029 125.956  1.00  6.00              
ATOM   2398  CD  ARG A 155      83.994  98.309 125.806  1.00  6.00              
ATOM   2399  HD1 ARG A 155      84.612  97.619 126.382  1.00  6.00              
ATOM   2400  HD2 ARG A 155      83.497  97.753 125.007  1.00  6.00              
ATOM   2401  NE  ARG A 155      82.984  98.963 126.660  1.00  6.00              
ATOM   2402  HE  ARG A 155      82.107  99.172 126.204  1.00  6.00              
ATOM   2403  CZ  ARG A 155      83.236  99.591 127.792  1.00  6.00              
ATOM   2404  NH1 ARG A 155      84.382  99.472 128.404  1.00  6.00              
ATOM   2405 1HH1 ARG A 155      85.075  98.894 127.961  1.00  6.00              
ATOM   2406 2HH1 ARG A 155      84.621 100.064 129.174  1.00  6.00              
ATOM   2407  NH2 ARG A 155      82.346 100.374 128.328  1.00  6.00              
ATOM   2408 1HH2 ARG A 155      81.519 100.608 127.787  1.00  6.00              
ATOM   2409 2HH2 ARG A 155      82.552 100.892 129.158  1.00  6.00              
ATOM   2410  C   ARG A 155      86.860 101.293 124.188  1.00  6.00              
ATOM   2411  O   ARG A 155      85.988 102.111 124.479  1.00  6.00              
ATOM   2412  N   GLY A 156      88.124 101.466 124.524  1.00  6.11              
ATOM   2413  H   GLY A 156      88.779 100.709 124.323  1.00  6.11              
ATOM   2414  CA  GLY A 156      88.656 102.668 125.163  1.00  6.11              
ATOM   2415  HA1 GLY A 156      88.876 102.469 126.212  1.00  6.11              
ATOM   2416  HA2 GLY A 156      87.942 103.491 125.104  1.00  6.11              
ATOM   2417  C   GLY A 156      89.949 103.099 124.464  1.00  6.11              
ATOM   2418  O   GLY A 156      90.865 103.671 125.056  1.00  6.11              
ATOM   2419  N   LEU A 157      90.062 102.764 123.173  1.00  5.88              
ATOM   2420  H   LEU A 157      89.309 102.226 122.762  1.00  5.88              
ATOM   2421  CA  LEU A 157      91.355 102.757 122.497  1.00  5.88              
ATOM   2422  HA  LEU A 157      92.013 102.163 123.132  1.00  5.88              
ATOM   2423  CB  LEU A 157      91.258 101.985 121.158  1.00  5.88              
ATOM   2424  HB1 LEU A 157      90.447 101.261 121.216  1.00  5.88              
ATOM   2425  HB2 LEU A 157      92.181 101.413 121.061  1.00  5.88              
ATOM   2426  CG  LEU A 157      91.106 102.818 119.868  1.00  5.88              
ATOM   2427  HG  LEU A 157      91.953 103.494 119.774  1.00  5.88              
ATOM   2428  CD1 LEU A 157      91.118 101.911 118.639  1.00  5.88              
ATOM   2429 1HD1 LEU A 157      91.136 102.510 117.729  1.00  5.88              
ATOM   2430 2HD1 LEU A 157      92.006 101.288 118.668  1.00  5.88              
ATOM   2431 3HD1 LEU A 157      90.242 101.273 118.650  1.00  5.88              
ATOM   2432  CD2 LEU A 157      89.809 103.629 119.809  1.00  5.88              
ATOM   2433 1HD2 LEU A 157      89.791 104.236 118.906  1.00  5.88              
ATOM   2434 2HD2 LEU A 157      88.956 102.954 119.793  1.00  5.88              
ATOM   2435 3HD2 LEU A 157      89.712 104.278 120.673  1.00  5.88              
ATOM   2436  C   LEU A 157      92.060 104.112 122.344  1.00  5.88              
ATOM   2437  O   LEU A 157      93.255 104.178 122.058  1.00  5.88              
ATOM   2438  N   LEU A 158      91.303 105.189 122.551  1.00  5.75              
ATOM   2439  H   LEU A 158      90.362 105.008 122.868  1.00  5.75              
ATOM   2440  CA  LEU A 158      91.757 106.573 122.515  1.00  5.75              
ATOM   2441  HA  LEU A 158      92.845 106.557 122.471  1.00  5.75              
ATOM   2442  CB  LEU A 158      91.264 107.295 121.248  1.00  5.75              
ATOM   2443  HB1 LEU A 158      91.548 108.338 121.335  1.00  5.75              
ATOM   2444  HB2 LEU A 158      90.176 107.236 121.208  1.00  5.75              
ATOM   2445  CG  LEU A 158      91.865 106.768 119.927  1.00  5.75              
ATOM   2446  HG  LEU A 158      91.596 105.725 119.805  1.00  5.75              
ATOM   2447  CD1 LEU A 158      91.283 107.541 118.742  1.00  5.75              
ATOM   2448 1HD1 LEU A 158      91.711 107.172 117.810  1.00  5.75              
ATOM   2449 2HD1 LEU A 158      90.204 107.393 118.706  1.00  5.75              
ATOM   2450 3HD1 LEU A 158      91.503 108.604 118.842  1.00  5.75              
ATOM   2451  CD2 LEU A 158      93.390 106.883 119.835  1.00  5.75              
ATOM   2452 1HD2 LEU A 158      93.731 106.492 118.877  1.00  5.75              
ATOM   2453 2HD2 LEU A 158      93.695 107.924 119.930  1.00  5.75              
ATOM   2454 3HD2 LEU A 158      93.868 106.291 120.615  1.00  5.75              
ATOM   2455  C   LEU A 158      91.486 107.274 123.868  1.00  5.75              
ATOM   2456  O   LEU A 158      91.138 108.455 123.920  1.00  5.75              
ATOM   2457  N   ASP A 159      91.684 106.551 124.975  1.00  5.77              
ATOM   2458  H   ASP A 159      91.863 105.558 124.884  1.00  5.77              
ATOM   2459  CA  ASP A 159      91.777 107.117 126.324  1.00  5.77              
ATOM   2460  HA  ASP A 159      90.971 107.838 126.426  1.00  5.77              
ATOM   2461  CB  ASP A 159      91.531 106.022 127.383  1.00  5.77              
ATOM   2462  HB1 ASP A 159      91.819 106.420 128.358  1.00  5.77              
ATOM   2463  HB2 ASP A 159      92.173 105.164 127.172  1.00  5.77              
ATOM   2464  CG  ASP A 159      90.059 105.564 127.484  1.00  5.77              
ATOM   2465  OD1 ASP A 159      89.171 106.318 127.013  1.00  5.77              
ATOM   2466  OD2 ASP A 159      89.818 104.496 128.087  1.00  5.77              
ATOM   2467  C   ASP A 159      93.090 107.883 126.558  1.00  5.77              
ATOM   2468  O   ASP A 159      94.180 107.424 126.220  1.00  5.77              
ATOM   2469  N   GLY A 160      92.967 109.089 127.129  1.00  5.85              
ATOM   2470  H   GLY A 160      92.038 109.365 127.409  1.00  5.85              
ATOM   2471  CA  GLY A 160      94.069 110.038 127.361  1.00  5.85              
ATOM   2472  HA1 GLY A 160      95.011 109.489 127.401  1.00  5.85              
ATOM   2473  HA2 GLY A 160      93.920 110.523 128.325  1.00  5.85              
ATOM   2474  C   GLY A 160      94.223 111.122 126.307  1.00  5.85              
ATOM   2475  O   GLY A 160      95.005 112.048 126.511  1.00  5.85              
ATOM   2476  N   LEU A 161      93.470 111.012 125.210  1.00  5.70              
ATOM   2477  H   LEU A 161      92.916 110.174 125.101  1.00  5.70              
ATOM   2478  CA  LEU A 161      93.574 111.910 124.064  1.00  5.70              
ATOM   2479  HA  LEU A 161      94.638 112.000 123.844  1.00  5.70              
ATOM   2480  CB  LEU A 161      92.895 111.267 122.856  1.00  5.70              
ATOM   2481  HB1 LEU A 161      92.504 112.044 122.213  1.00  5.70              
ATOM   2482  HB2 LEU A 161      92.041 110.695 123.206  1.00  5.70              
ATOM   2483  CG  LEU A 161      93.804 110.342 122.021  1.00  5.70              
ATOM   2484  HG  LEU A 161      93.191 109.940 121.218  1.00  5.70              
ATOM   2485  CD1 LEU A 161      95.013 111.037 121.380  1.00  5.70              
ATOM   2486 1HD1 LEU A 161      95.547 110.325 120.751  1.00  5.70              
ATOM   2487 2HD1 LEU A 161      94.691 111.870 120.766  1.00  5.70              
ATOM   2488 3HD1 LEU A 161      95.707 111.402 122.137  1.00  5.70              
ATOM   2489  CD2 LEU A 161      94.361 109.163 122.808  1.00  5.70              
ATOM   2490 1HD2 LEU A 161      94.703 108.419 122.097  1.00  5.70              
ATOM   2491 2HD2 LEU A 161      95.188 109.473 123.449  1.00  5.70              
ATOM   2492 3HD2 LEU A 161      93.598 108.722 123.435  1.00  5.70              
ATOM   2493  C   LEU A 161      93.160 113.337 124.348  1.00  5.70              
ATOM   2494  O   LEU A 161      93.706 114.220 123.705  1.00  5.70              
ATOM   2495  N   VAL A 162      92.263 113.529 125.322  1.00  5.58              
ATOM   2496  H   VAL A 162      91.944 112.690 125.781  1.00  5.58              
ATOM   2497  CA  VAL A 162      91.607 114.782 125.725  1.00  5.58              
ATOM   2498  HA  VAL A 162      90.559 114.529 125.891  1.00  5.58              
ATOM   2499  CB  VAL A 162      92.124 115.326 127.072  1.00  5.58              
ATOM   2500  HB  VAL A 162      93.156 115.664 126.969  1.00  5.58              
ATOM   2501  CG1 VAL A 162      91.252 116.492 127.560  1.00  5.58              
ATOM   2502 1HG1 VAL A 162      91.622 116.855 128.519  1.00  5.58              
ATOM   2503 2HG1 VAL A 162      91.288 117.317 126.850  1.00  5.58              
ATOM   2504 3HG1 VAL A 162      90.216 116.168 127.676  1.00  5.58              
ATOM   2505  CG2 VAL A 162      92.067 114.240 128.159  1.00  5.58              
ATOM   2506 1HG2 VAL A 162      92.356 114.666 129.120  1.00  5.58              
ATOM   2507 2HG2 VAL A 162      91.057 113.834 128.238  1.00  5.58              
ATOM   2508 3HG2 VAL A 162      92.766 113.438 127.924  1.00  5.58              
ATOM   2509  C   VAL A 162      91.580 115.817 124.596  1.00  5.58              
ATOM   2510  O   VAL A 162      90.633 115.825 123.810  1.00  5.58              
ATOM   2511  N   ASN A 163      92.647 116.604 124.446  1.00  5.50              
ATOM   2512  H   ASN A 163      93.448 116.429 125.035  1.00  5.50              
ATOM   2513  CA  ASN A 163      92.811 117.529 123.332  1.00  5.50              
ATOM   2514  HA  ASN A 163      91.805 117.857 123.067  1.00  5.50              
ATOM   2515  CB  ASN A 163      93.508 118.801 123.828  1.00  5.50              
ATOM   2516  HB1 ASN A 163      93.661 119.488 122.996  1.00  5.50              
ATOM   2517  HB2 ASN A 163      94.476 118.555 124.265  1.00  5.50              
ATOM   2518  CG  ASN A 163      92.606 119.489 124.842  1.00  5.50              
ATOM   2519  OD1 ASN A 163      91.460 119.821 124.576  1.00  5.50              
ATOM   2520  ND2 ASN A 163      93.065 119.662 126.059  1.00  5.50              
ATOM   2521 1HD2 ASN A 163      94.000 119.379 126.294  1.00  5.50              
ATOM   2522 2HD2 ASN A 163      92.440 120.105 126.709  1.00  5.50              
ATOM   2523  C   ASN A 163      93.293 116.918 122.006  1.00  5.50              
ATOM   2524  O   ASN A 163      94.187 117.446 121.347  1.00  5.50              
ATOM   2525  N   LEU A 164      92.648 115.829 121.583  1.00  5.51              
ATOM   2526  H   LEU A 164      91.944 115.455 122.205  1.00  5.51              
ATOM   2527  CA  LEU A 164      92.630 115.363 120.200  1.00  5.51              
ATOM   2528  HA  LEU A 164      93.596 115.582 119.746  1.00  5.51              
ATOM   2529  CB  LEU A 164      92.375 113.856 120.168  1.00  5.51              
ATOM   2530  HB1 LEU A 164      91.425 113.647 120.660  1.00  5.51              
ATOM   2531  HB2 LEU A 164      93.177 113.396 120.734  1.00  5.51              
ATOM   2532  CG  LEU A 164      92.357 113.251 118.754  1.00  5.51              
ATOM   2533  HG  LEU A 164      91.572 113.716 118.158  1.00  5.51              
ATOM   2534  CD1 LEU A 164      93.701 113.463 118.064  1.00  5.51              
ATOM   2535 1HD1 LEU A 164      93.727 112.885 117.145  1.00  5.51              
ATOM   2536 2HD1 LEU A 164      93.838 114.510 117.806  1.00  5.51              
ATOM   2537 3HD1 LEU A 164      94.507 113.130 118.716  1.00  5.51              
ATOM   2538  CD2 LEU A 164      92.090 111.747 118.804  1.00  5.51              
ATOM   2539 1HD2 LEU A 164      92.051 111.351 117.791  1.00  5.51              
ATOM   2540 2HD2 LEU A 164      92.882 111.237 119.348  1.00  5.51              
ATOM   2541 3HD2 LEU A 164      91.136 111.559 119.288  1.00  5.51              
ATOM   2542  C   LEU A 164      91.532 116.122 119.460  1.00  5.51              
ATOM   2543  O   LEU A 164      90.384 116.108 119.895  1.00  5.51              
ATOM   2544  N   GLN A 165      91.883 116.750 118.338  1.00  5.49              
ATOM   2545  H   GLN A 165      92.850 116.720 118.047  1.00  5.49              
ATOM   2546  CA  GLN A 165      91.003 117.673 117.627  1.00  5.49              
ATOM   2547  HA  GLN A 165      90.025 117.639 118.104  1.00  5.49              
ATOM   2548  CB  GLN A 165      91.527 119.104 117.831  1.00  5.49              
ATOM   2549  HB1 GLN A 165      92.421 119.267 117.228  1.00  5.49              
ATOM   2550  HB2 GLN A 165      91.801 119.220 118.882  1.00  5.49              
ATOM   2551  CG  GLN A 165      90.464 120.157 117.487  1.00  5.49              
ATOM   2552  HG1 GLN A 165      89.488 119.685 117.404  1.00  5.49              
ATOM   2553  HG2 GLN A 165      90.697 120.606 116.521  1.00  5.49              
ATOM   2554  CD  GLN A 165      90.367 121.256 118.540  1.00  5.49              
ATOM   2555  OE1 GLN A 165      91.100 122.229 118.522  1.00  5.49              
ATOM   2556  NE2 GLN A 165      89.456 121.146 119.483  1.00  5.49              
ATOM   2557 1HE2 GLN A 165      88.827 120.349 119.497  1.00  5.49              
ATOM   2558 2HE2 GLN A 165      89.355 121.926 120.108  1.00  5.49              
ATOM   2559  C   GLN A 165      90.758 117.295 116.163  1.00  5.49              
ATOM   2560  O   GLN A 165      89.733 117.683 115.603  1.00  5.49              
ATOM   2561  N   VAL A 166      91.608 116.433 115.591  1.00  4.98              
ATOM   2562  H   VAL A 166      92.467 116.218 116.079  1.00  4.98              
ATOM   2563  CA  VAL A 166      91.269 115.634 114.399  1.00  4.98              
ATOM   2564  HA  VAL A 166      90.184 115.594 114.322  1.00  4.98              
ATOM   2565  CB  VAL A 166      91.798 116.264 113.078  1.00  4.98              
ATOM   2566  HB  VAL A 166      91.200 115.859 112.262  1.00  4.98              
ATOM   2567  CG1 VAL A 166      91.687 117.795 113.027  1.00  4.98              
ATOM   2568 1HG1 VAL A 166      91.914 118.155 112.025  1.00  4.98              
ATOM   2569 2HG1 VAL A 166      90.674 118.108 113.273  1.00  4.98              
ATOM   2570 3HG1 VAL A 166      92.372 118.254 113.741  1.00  4.98              
ATOM   2571  CG2 VAL A 166      93.264 115.947 112.746  1.00  4.98              
ATOM   2572 1HG2 VAL A 166      93.572 116.486 111.852  1.00  4.98              
ATOM   2573 2HG2 VAL A 166      93.888 116.242 113.582  1.00  4.98              
ATOM   2574 3HG2 VAL A 166      93.385 114.881 112.555  1.00  4.98              
ATOM   2575  C   VAL A 166      91.775 114.205 114.523  1.00  4.98              
ATOM   2576  O   VAL A 166      92.856 113.993 115.065  1.00  4.98              
ATOM   2577  N   LEU A 167      91.031 113.259 113.952  1.00  4.93              
ATOM   2578  H   LEU A 167      90.175 113.555 113.489  1.00  4.93              
ATOM   2579  CA  LEU A 167      91.265 111.818 113.973  1.00  4.93              
ATOM   2580  HA  LEU A 167      92.295 111.619 114.273  1.00  4.93              
ATOM   2581  CB  LEU A 167      90.301 111.209 115.008  1.00  4.93              
ATOM   2582  HB1 LEU A 167      89.287 111.537 114.770  1.00  4.93              
ATOM   2583  HB2 LEU A 167      90.556 111.611 115.988  1.00  4.93              
ATOM   2584  CG  LEU A 167      90.289 109.673 115.084  1.00  4.93              
ATOM   2585  HG  LEU A 167      89.919 109.264 114.144  1.00  4.93              
ATOM   2586  CD1 LEU A 167      91.671 109.090 115.367  1.00  4.93              
ATOM   2587 1HD1 LEU A 167      91.596 108.006 115.457  1.00  4.93              
ATOM   2588 2HD1 LEU A 167      92.350 109.323 114.550  1.00  4.93              
ATOM   2589 3HD1 LEU A 167      92.069 109.503 116.291  1.00  4.93              
ATOM   2590  CD2 LEU A 167      89.358 109.226 116.212  1.00  4.93              
ATOM   2591 1HD2 LEU A 167      89.295 108.138 116.229  1.00  4.93              
ATOM   2592 2HD2 LEU A 167      89.734 109.584 117.169  1.00  4.93              
ATOM   2593 3HD2 LEU A 167      88.359 109.625 116.050  1.00  4.93              
ATOM   2594  C   LEU A 167      91.042 111.263 112.564  1.00  4.93              
ATOM   2595  O   LEU A 167      89.927 111.381 112.032  1.00  4.93              
ATOM   2596  N   ARG A 168      92.097 110.688 111.948  1.00  4.94              
ATOM   2597  H   ARG A 168      93.003 110.633 112.416  1.00  4.94              
ATOM   2598  CA  ARG A 168      91.982 110.289 110.539  1.00  4.94              
ATOM   2599  HA  ARG A 168      90.991 110.536 110.164  1.00  4.94              
ATOM   2600  CB  ARG A 168      92.982 111.039 109.642  1.00  4.94              
ATOM   2601  HB1 ARG A 168      93.183 110.420 108.765  1.00  4.94              
ATOM   2602  HB2 ARG A 168      93.927 111.200 110.161  1.00  4.94              
ATOM   2603  CG  ARG A 168      92.397 112.380 109.173  1.00  4.94              
ATOM   2604  HG1 ARG A 168      92.574 113.147 109.929  1.00  4.94              
ATOM   2605  HG2 ARG A 168      91.323 112.283 109.029  1.00  4.94              
ATOM   2606  CD  ARG A 168      93.003 112.803 107.832  1.00  4.94              
ATOM   2607  HD1 ARG A 168      93.003 111.938 107.165  1.00  4.94              
ATOM   2608  HD2 ARG A 168      94.038 113.112 107.986  1.00  4.94              
ATOM   2609  NE  ARG A 168      92.235 113.910 107.228  1.00  4.94              
ATOM   2610  HE  ARG A 168      92.042 114.695 107.823  1.00  4.94              
ATOM   2611  CZ  ARG A 168      91.813 113.982 105.976  1.00  4.94              
ATOM   2612  NH1 ARG A 168      91.976 113.017 105.117  1.00  4.94              
ATOM   2613 1HH1 ARG A 168      92.278 112.085 105.406  1.00  4.94              
ATOM   2614 2HH1 ARG A 168      91.565 113.056 104.207  1.00  4.94              
ATOM   2615  NH2 ARG A 168      91.219 115.063 105.556  1.00  4.94              
ATOM   2616 1HH2 ARG A 168      91.044 115.816 106.194  1.00  4.94              
ATOM   2617 2HH2 ARG A 168      91.063 115.192 104.572  1.00  4.94              
ATOM   2618  C   ARG A 168      92.048 108.782 110.343  1.00  4.94              
ATOM   2619  O   ARG A 168      93.130 108.218 110.262  1.00  4.94              
ATOM   2620  N   LEU A 169      90.888 108.135 110.244  1.00  5.33              
ATOM   2621  H   LEU A 169      90.022 108.658 110.297  1.00  5.33              
ATOM   2622  CA  LEU A 169      90.802 106.682 110.027  1.00  5.33              
ATOM   2623  HA  LEU A 169      91.760 106.202 110.227  1.00  5.33              
ATOM   2624  CB  LEU A 169      89.742 106.135 111.015  1.00  5.33              
ATOM   2625  HB1 LEU A 169      89.505 105.101 110.764  1.00  5.33              
ATOM   2626  HB2 LEU A 169      88.840 106.722 110.860  1.00  5.33              
ATOM   2627  CG  LEU A 169      90.099 106.189 112.514  1.00  5.33              
ATOM   2628  HG  LEU A 169      90.635 107.111 112.738  1.00  5.33              
ATOM   2629  CD1 LEU A 169      88.828 106.151 113.366  1.00  5.33              
ATOM   2630 1HD1 LEU A 169      89.089 106.144 114.424  1.00  5.33              
ATOM   2631 2HD1 LEU A 169      88.233 107.040 113.160  1.00  5.33              
ATOM   2632 3HD1 LEU A 169      88.240 105.263 113.130  1.00  5.33              
ATOM   2633  CD2 LEU A 169      90.960 104.995 112.935  1.00  5.33              
ATOM   2634 1HD2 LEU A 169      91.296 105.129 113.963  1.00  5.33              
ATOM   2635 2HD2 LEU A 169      90.385 104.072 112.863  1.00  5.33              
ATOM   2636 3HD2 LEU A 169      91.829 104.914 112.285  1.00  5.33              
ATOM   2637  C   LEU A 169      90.420 106.356 108.566  1.00  5.33              
ATOM   2638  O   LEU A 169      89.782 105.339 108.286  1.00  5.33              
ATOM   2639  N   ASP A 170      90.768 107.238 107.624  1.00  5.20              
ATOM   2640  H   ASP A 170      91.182 108.119 107.904  1.00  5.20              
ATOM   2641  CA  ASP A 170      90.693 106.985 106.183  1.00  5.20              
ATOM   2642  HA  ASP A 170      89.660 107.057 105.846  1.00  5.20              
ATOM   2643  CB  ASP A 170      91.590 107.981 105.401  1.00  5.20              
ATOM   2644  HB1 ASP A 170      91.352 107.875 104.341  1.00  5.20              
ATOM   2645  HB2 ASP A 170      92.622 107.659 105.507  1.00  5.20              
ATOM   2646  CG  ASP A 170      91.585 109.472 105.742  1.00  5.20              
ATOM   2647  OD1 ASP A 170      91.828 110.276 104.813  1.00  5.20              
ATOM   2648  OD2 ASP A 170      91.373 109.884 106.905  1.00  5.20              
ATOM   2649  C   ASP A 170      91.285 105.623 105.805  1.00  5.20              
ATOM   2650  O   ASP A 170      92.224 105.153 106.451  1.00  5.20              
ATOM   2651  N   GLY A 171      90.867 105.071 104.666  1.00  5.28              
ATOM   2652  H   GLY A 171      90.066 105.453 104.193  1.00  5.28              
ATOM   2653  CA  GLY A 171      91.611 104.010 103.992  1.00  5.28              
ATOM   2654  HA1 GLY A 171      92.543 104.414 103.596  1.00  5.28              
ATOM   2655  HA2 GLY A 171      91.023 103.622 103.161  1.00  5.28              
ATOM   2656  C   GLY A 171      91.944 102.851 104.924  1.00  5.28              
ATOM   2657  O   GLY A 171      93.100 102.582 105.226  1.00  5.28              
ATOM   2658  N   ASN A 172      90.931 102.222 105.482  1.00  5.29              
ATOM   2659  H   ASN A 172      89.993 102.442 105.150  1.00  5.29              
ATOM   2660  CA  ASN A 172      91.081 101.065 106.348  1.00  5.29              
ATOM   2661  HA  ASN A 172      92.029 100.558 106.158  1.00  5.29              
ATOM   2662  CB  ASN A 172      91.043 101.535 107.818  1.00  5.29              
ATOM   2663  HB1 ASN A 172      90.642 100.755 108.459  1.00  5.29              
ATOM   2664  HB2 ASN A 172      90.406 102.414 107.927  1.00  5.29              
ATOM   2665  CG  ASN A 172      92.433 101.840 108.341  1.00  5.29              
ATOM   2666  OD1 ASN A 172      93.182 100.934 108.678  1.00  5.29              
ATOM   2667  ND2 ASN A 172      92.822 103.090 108.441  1.00  5.29              
ATOM   2668 1HD2 ASN A 172      92.283 103.824 107.988  1.00  5.29              
ATOM   2669 2HD2 ASN A 172      93.737 103.288 108.822  1.00  5.29              
ATOM   2670  C   ASN A 172      89.966 100.094 105.929  1.00  5.29              
ATOM   2671  O   ASN A 172      89.392 100.203 104.848  1.00  5.29              
ATOM   2672  N   LEU A 173      89.646  99.104 106.752  1.00  4.90              
ATOM   2673  H   LEU A 173      90.140  99.027 107.635  1.00  4.90              
ATOM   2674  CA  LEU A 173      88.634  98.094 106.466  1.00  4.90              
ATOM   2675  HA  LEU A 173      88.144  98.318 105.517  1.00  4.90              
ATOM   2676  CB  LEU A 173      89.301  96.700 106.350  1.00  4.90              
ATOM   2677  HB1 LEU A 173      88.507  96.000 106.100  1.00  4.90              
ATOM   2678  HB2 LEU A 173      89.677  96.416 107.333  1.00  4.90              
ATOM   2679  CG  LEU A 173      90.421  96.432 105.322  1.00  4.90              
ATOM   2680  HG  LEU A 173      90.587  95.354 105.337  1.00  4.90              
ATOM   2681  CD1 LEU A 173      90.018  96.797 103.896  1.00  4.90              
ATOM   2682 1HD1 LEU A 173      90.795  96.480 103.201  1.00  4.90              
ATOM   2683 2HD1 LEU A 173      89.084  96.303 103.631  1.00  4.90              
ATOM   2684 3HD1 LEU A 173      89.888  97.876 103.800  1.00  4.90              
ATOM   2685  CD2 LEU A 173      91.768  97.072 105.653  1.00  4.90              
ATOM   2686 1HD2 LEU A 173      92.543  96.610 105.043  1.00  4.90              
ATOM   2687 2HD2 LEU A 173      91.756  98.137 105.435  1.00  4.90              
ATOM   2688 3HD2 LEU A 173      91.999  96.913 106.705  1.00  4.90              
ATOM   2689  C   LEU A 173      87.521  98.088 107.531  1.00  4.90              
ATOM   2690  O   LEU A 173      86.863  97.063 107.747  1.00  4.90              
ATOM   2691  N   ILE A 174      87.350  99.200 108.245  1.00  5.30              
ATOM   2692  H   ILE A 174      87.841 100.035 107.944  1.00  5.30              
ATOM   2693  CA  ILE A 174      86.487  99.321 109.422  1.00  5.30              
ATOM   2694  HA  ILE A 174      86.806  98.583 110.147  1.00  5.30              
ATOM   2695  CB  ILE A 174      86.662 100.709 110.082  1.00  5.30              
ATOM   2696  HB  ILE A 174      86.456 101.475 109.335  1.00  5.30              
ATOM   2697  CG2 ILE A 174      85.671 100.906 111.245  1.00  5.30              
ATOM   2698 1HG2 ILE A 174      85.823 101.885 111.695  1.00  5.30              
ATOM   2699 2HG2 ILE A 174      84.641 100.878 110.886  1.00  5.30              
ATOM   2700 3HG2 ILE A 174      85.815 100.139 112.005  1.00  5.30              
ATOM   2701  CG1 ILE A 174      88.114 100.875 110.599  1.00  5.30              
ATOM   2702 1HG1 ILE A 174      88.818 100.500 109.860  1.00  5.30              
ATOM   2703 2HG1 ILE A 174      88.248 100.281 111.505  1.00  5.30              
ATOM   2704  CD1 ILE A 174      88.512 102.327 110.885  1.00  5.30              
ATOM   2705  HD1 ILE A 174      89.562 102.360 111.178  1.00  5.30              
ATOM   2706  HD2 ILE A 174      88.379 102.930 109.986  1.00  5.30              
ATOM   2707  HD3 ILE A 174      87.911 102.743 111.692  1.00  5.30              
ATOM   2708  C   ILE A 174      85.032  99.026 109.052  1.00  5.30              
ATOM   2709  O   ILE A 174      84.511  99.614 108.104  1.00  5.30              
ATOM   2710  N   GLU A 175      84.382  98.139 109.814  1.00  5.31              
ATOM   2711  H   GLU A 175      84.924  97.632 110.507  1.00  5.31              
ATOM   2712  CA  GLU A 175      82.941  97.844 109.683  1.00  5.31              
ATOM   2713  HA  GLU A 175      82.531  98.595 109.007  1.00  5.31              
ATOM   2714  CB  GLU A 175      82.699  96.471 109.024  1.00  5.31              
ATOM   2715  HB1 GLU A 175      82.482  95.716 109.781  1.00  5.31              
ATOM   2716  HB2 GLU A 175      83.618  96.164 108.520  1.00  5.31              
ATOM   2717  CG  GLU A 175      81.590  96.506 107.950  1.00  5.31              
ATOM   2718  HG1 GLU A 175      81.800  95.706 107.237  1.00  5.31              
ATOM   2719  HG2 GLU A 175      81.663  97.442 107.402  1.00  5.31              
ATOM   2720  CD  GLU A 175      80.151  96.314 108.455  1.00  5.31              
ATOM   2721  OE1 GLU A 175      79.883  95.232 109.017  1.00  5.31              
ATOM   2722  OE2 GLU A 175      79.262  97.150 108.142  1.00  5.31              
ATOM   2723  C   GLU A 175      82.122  98.029 110.966  1.00  5.31              
ATOM   2724  O   GLU A 175      80.894  97.966 110.923  1.00  5.31              
ATOM   2725  N   SER A 176      82.789  98.326 112.086  1.00  5.42              
ATOM   2726  H   SER A 176      83.789  98.427 112.034  1.00  5.42              
ATOM   2727  CA  SER A 176      82.149  98.649 113.364  1.00  5.42              
ATOM   2728  HA  SER A 176      81.193  99.138 113.179  1.00  5.42              
ATOM   2729  CB  SER A 176      81.905  97.397 114.229  1.00  5.42              
ATOM   2730  HB1 SER A 176      81.270  97.676 115.071  1.00  5.42              
ATOM   2731  HB2 SER A 176      82.858  97.050 114.629  1.00  5.42              
ATOM   2732  OG  SER A 176      81.302  96.321 113.538  1.00  5.42              
ATOM   2733  HG  SER A 176      81.176  95.597 114.158  1.00  5.42              
ATOM   2734  C   SER A 176      83.049  99.566 114.204  1.00  5.42              
ATOM   2735  O   SER A 176      84.269  99.357 114.294  1.00  5.42              
ATOM   2736  N   ILE A 177      82.413 100.507 114.893  1.00  5.40              
ATOM   2737  H   ILE A 177      81.420 100.620 114.715  1.00  5.40              
ATOM   2738  CA  ILE A 177      82.952 101.261 116.029  1.00  5.40              
ATOM   2739  HA  ILE A 177      84.020 101.076 116.115  1.00  5.40              
ATOM   2740  CB  ILE A 177      82.714 102.782 115.858  1.00  5.40              
ATOM   2741  HB  ILE A 177      81.662 102.960 116.069  1.00  5.40              
ATOM   2742  CG2 ILE A 177      83.510 103.581 116.904  1.00  5.40              
ATOM   2743 1HG2 ILE A 177      84.571 103.347 116.856  1.00  5.40              
ATOM   2744 2HG2 ILE A 177      83.367 104.650 116.744  1.00  5.40              
ATOM   2745 3HG2 ILE A 177      83.135 103.349 117.900  1.00  5.40              
ATOM   2746  CG1 ILE A 177      82.985 103.345 114.442  1.00  5.40              
ATOM   2747 1HG1 ILE A 177      82.730 104.405 114.436  1.00  5.40              
ATOM   2748 2HG1 ILE A 177      82.318 102.858 113.729  1.00  5.40              
ATOM   2749  CD1 ILE A 177      84.424 103.198 113.936  1.00  5.40              
ATOM   2750  HD1 ILE A 177      84.487 103.588 112.920  1.00  5.40              
ATOM   2751  HD2 ILE A 177      85.104 103.768 114.569  1.00  5.40              
ATOM   2752  HD3 ILE A 177      84.717 102.149 113.933  1.00  5.40              
ATOM   2753  C   ILE A 177      82.264 100.772 117.306  1.00  5.40              
ATOM   2754  O   ILE A 177      81.059 100.518 117.306  1.00  5.40              
ATOM   2755  N   ASP A 178      83.027 100.615 118.383  1.00  5.41              
ATOM   2756  H   ASP A 178      84.029 100.744 118.309  1.00  5.41              
ATOM   2757  CA  ASP A 178      82.473 100.356 119.712  1.00  5.41              
ATOM   2758  HA  ASP A 178      81.748  99.546 119.633  1.00  5.41              
ATOM   2759  CB  ASP A 178      83.623  99.860 120.607  1.00  5.41              
ATOM   2760  HB1 ASP A 178      84.345 100.663 120.747  1.00  5.41              
ATOM   2761  HB2 ASP A 178      84.131  99.037 120.101  1.00  5.41              
ATOM   2762  CG  ASP A 178      83.156  99.373 121.978  1.00  5.41              
ATOM   2763  OD1 ASP A 178      83.447  98.211 122.339  1.00  5.41              
ATOM   2764  OD2 ASP A 178      82.550 100.191 122.697  1.00  5.41              
ATOM   2765  C   ASP A 178      81.755 101.595 120.280  1.00  5.41              
ATOM   2766  O   ASP A 178      82.287 102.703 120.275  1.00  5.41              
ATOM   2767  N   GLU A 179      80.549 101.389 120.807  1.00  5.45              
ATOM   2768  H   GLU A 179      80.231 100.433 120.825  1.00  5.45              
ATOM   2769  CA  GLU A 179      79.654 102.355 121.472  1.00  5.45              
ATOM   2770  HA  GLU A 179      79.606 103.240 120.843  1.00  5.45              
ATOM   2771  CB  GLU A 179      78.254 101.647 121.465  1.00  5.45              
ATOM   2772  HB1 GLU A 179      78.400 100.596 121.723  1.00  5.45              
ATOM   2773  HB2 GLU A 179      77.909 101.670 120.430  1.00  5.45              
ATOM   2774  CG  GLU A 179      77.088 102.145 122.349  1.00  5.45              
ATOM   2775  HG1 GLU A 179      77.118 103.232 122.381  1.00  5.45              
ATOM   2776  HG2 GLU A 179      77.245 101.779 123.366  1.00  5.45              
ATOM   2777  CD  GLU A 179      75.670 101.714 121.897  1.00  5.45              
ATOM   2778  OE1 GLU A 179      74.713 102.456 122.213  1.00  5.45              
ATOM   2779  OE2 GLU A 179      75.470 100.695 121.187  1.00  5.45              
ATOM   2780  C   GLU A 179      80.172 102.842 122.857  1.00  5.45              
ATOM   2781  O   GLU A 179      79.413 103.136 123.778  1.00  5.45              
ATOM   2782  N   PHE A 180      81.492 102.984 122.989  1.00  5.47              
ATOM   2783  H   PHE A 180      82.050 102.643 122.215  1.00  5.47              
ATOM   2784  CA  PHE A 180      82.223 103.680 124.055  1.00  5.47              
ATOM   2785  HA  PHE A 180      81.641 104.534 124.402  1.00  5.47              
ATOM   2786  CB  PHE A 180      82.496 102.722 125.227  1.00  5.47              
ATOM   2787  HB1 PHE A 180      83.123 103.240 125.955  1.00  5.47              
ATOM   2788  HB2 PHE A 180      83.083 101.886 124.852  1.00  5.47              
ATOM   2789  CG  PHE A 180      81.292 102.170 125.963  1.00  5.47              
ATOM   2790  CD1 PHE A 180      80.732 100.935 125.580  1.00  5.47              
ATOM   2791  HD1 PHE A 180      81.106 100.425 124.700  1.00  5.47              
ATOM   2792  CE1 PHE A 180      79.652 100.395 126.300  1.00  5.47              
ATOM   2793  HE1 PHE A 180      79.193  99.470 125.973  1.00  5.47              
ATOM   2794  CZ  PHE A 180      79.117 101.097 127.395  1.00  5.47              
ATOM   2795  HZ  PHE A 180      78.253 100.707 127.915  1.00  5.47              
ATOM   2796  CE2 PHE A 180      79.663 102.337 127.770  1.00  5.47              
ATOM   2797  HE2 PHE A 180      79.219 102.896 128.582  1.00  5.47              
ATOM   2798  CD2 PHE A 180      80.751 102.873 127.056  1.00  5.47              
ATOM   2799  HD2 PHE A 180      81.155 103.838 127.328  1.00  5.47              
ATOM   2800  C   PHE A 180      83.585 104.190 123.569  1.00  5.47              
ATOM   2801  O   PHE A 180      84.155 105.103 124.177  1.00  5.47              
ATOM   2802  N   ALA A 181      84.089 103.665 122.446  1.00  5.52              
ATOM   2803  H   ALA A 181      83.508 103.008 121.939  1.00  5.52              
ATOM   2804  CA  ALA A 181      85.150 104.341 121.714  1.00  5.52              
ATOM   2805  HA  ALA A 181      86.052 104.320 122.327  1.00  5.52              
ATOM   2806  CB  ALA A 181      85.425 103.611 120.397  1.00  5.52              
ATOM   2807  HB1 ALA A 181      86.314 104.026 119.923  1.00  5.52              
ATOM   2808  HB2 ALA A 181      85.588 102.553 120.589  1.00  5.52              
ATOM   2809  HB3 ALA A 181      84.576 103.727 119.726  1.00  5.52              
ATOM   2810  C   ALA A 181      84.734 105.791 121.478  1.00  5.52              
ATOM   2811  O   ALA A 181      83.551 106.135 121.455  1.00  5.52              
ATOM   2812  N   PHE A 182      85.713 106.676 121.339  1.00  5.45              
ATOM   2813  H   PHE A 182      86.667 106.358 121.380  1.00  5.45              
ATOM   2814  CA  PHE A 182      85.426 108.087 121.139  1.00  5.45              
ATOM   2815  HA  PHE A 182      86.393 108.576 121.098  1.00  5.45              
ATOM   2816  CB  PHE A 182      84.880 108.210 119.698  1.00  5.45              
ATOM   2817  HB1 PHE A 182      84.094 107.476 119.527  1.00  5.45              
ATOM   2818  HB2 PHE A 182      85.686 107.927 119.018  1.00  5.45              
ATOM   2819  CG  PHE A 182      84.306 109.509 119.222  1.00  5.45              
ATOM   2820  CD1 PHE A 182      84.947 110.269 118.226  1.00  5.45              
ATOM   2821  HD1 PHE A 182      85.929 109.989 117.878  1.00  5.45              
ATOM   2822  CE1 PHE A 182      84.282 111.358 117.636  1.00  5.45              
ATOM   2823  HE1 PHE A 182      84.766 111.948 116.872  1.00  5.45              
ATOM   2824  CZ  PHE A 182      82.958 111.641 117.998  1.00  5.45              
ATOM   2825  HZ  PHE A 182      82.426 112.437 117.502  1.00  5.45              
ATOM   2826  CE2 PHE A 182      82.323 110.857 118.978  1.00  5.45              
ATOM   2827  HE2 PHE A 182      81.292 110.999 119.239  1.00  5.45              
ATOM   2828  CD2 PHE A 182      82.999 109.813 119.605  1.00  5.45              
ATOM   2829  HD2 PHE A 182      82.477 109.183 120.316  1.00  5.45              
ATOM   2830  C   PHE A 182      84.753 108.789 122.354  1.00  5.45              
ATOM   2831  O   PHE A 182      84.728 110.017 122.386  1.00  5.45              
ATOM   2832  N   ASN A 183      84.442 108.081 123.463  1.00  5.48              
ATOM   2833  H   ASN A 183      84.393 107.067 123.398  1.00  5.48              
ATOM   2834  CA  ASN A 183      84.111 108.707 124.759  1.00  5.48              
ATOM   2835  HA  ASN A 183      83.172 109.251 124.632  1.00  5.48              
ATOM   2836  CB  ASN A 183      83.875 107.607 125.812  1.00  5.48              
ATOM   2837  HB1 ASN A 183      84.736 106.938 125.821  1.00  5.48              
ATOM   2838  HB2 ASN A 183      82.999 107.023 125.534  1.00  5.48              
ATOM   2839  CG  ASN A 183      83.660 108.135 127.225  1.00  5.48              
ATOM   2840  OD1 ASN A 183      82.789 108.945 127.509  1.00  5.48              
ATOM   2841  ND2 ASN A 183      84.494 107.740 128.162  1.00  5.48              
ATOM   2842 1HD2 ASN A 183      85.262 107.125 127.930  1.00  5.48              
ATOM   2843 2HD2 ASN A 183      84.376 108.112 129.086  1.00  5.48              
ATOM   2844  C   ASN A 183      85.144 109.727 125.258  1.00  5.48              
ATOM   2845  O   ASN A 183      84.789 110.862 125.582  1.00  5.48              
ATOM   2846  N   THR A 184      86.425 109.355 125.340  1.00  5.50              
ATOM   2847  H   THR A 184      86.676 108.393 125.156  1.00  5.50              
ATOM   2848  CA  THR A 184      87.470 110.269 125.848  1.00  5.50              
ATOM   2849  HA  THR A 184      87.048 110.766 126.722  1.00  5.50              
ATOM   2850  CB  THR A 184      88.669 109.492 126.394  1.00  5.50              
ATOM   2851  HB  THR A 184      89.029 108.779 125.652  1.00  5.50              
ATOM   2852  CG2 THR A 184      89.828 110.343 126.917  1.00  5.50              
ATOM   2853 1HG2 THR A 184      90.428 110.694 126.077  1.00  5.50              
ATOM   2854 2HG2 THR A 184      89.441 111.195 127.476  1.00  5.50              
ATOM   2855 3HG2 THR A 184      90.445 109.748 127.586  1.00  5.50              
ATOM   2856  OG1 THR A 184      88.166 108.811 127.521  1.00  5.50              
ATOM   2857  HG1 THR A 184      88.484 107.890 127.460  1.00  5.50              
ATOM   2858  C   THR A 184      87.790 111.434 124.893  1.00  5.50              
ATOM   2859  O   THR A 184      88.498 112.379 125.242  1.00  5.50              
ATOM   2860  N   LEU A 185      87.164 111.474 123.715  1.00  5.47              
ATOM   2861  H   LEU A 185      86.463 110.771 123.509  1.00  5.47              
ATOM   2862  CA  LEU A 185      87.438 112.458 122.674  1.00  5.47              
ATOM   2863  HA  LEU A 185      88.448 112.842 122.824  1.00  5.47              
ATOM   2864  CB  LEU A 185      87.427 111.748 121.305  1.00  5.47              
ATOM   2865  HB1 LEU A 185      87.731 112.467 120.550  1.00  5.47              
ATOM   2866  HB2 LEU A 185      86.416 111.419 121.064  1.00  5.47              
ATOM   2867  CG  LEU A 185      88.391 110.547 121.252  1.00  5.47              
ATOM   2868  HG  LEU A 185      88.030 109.754 121.905  1.00  5.47              
ATOM   2869  CD1 LEU A 185      88.507 109.971 119.844  1.00  5.47              
ATOM   2870 1HD1 LEU A 185      89.070 109.042 119.882  1.00  5.47              
ATOM   2871 2HD1 LEU A 185      87.516 109.768 119.445  1.00  5.47              
ATOM   2872 3HD1 LEU A 185      89.022 110.671 119.196  1.00  5.47              
ATOM   2873  CD2 LEU A 185      89.786 110.950 121.722  1.00  5.47              
ATOM   2874 1HD2 LEU A 185      90.505 110.191 121.436  1.00  5.47              
ATOM   2875 2HD2 LEU A 185      90.069 111.904 121.285  1.00  5.47              
ATOM   2876 3HD2 LEU A 185      89.800 111.028 122.808  1.00  5.47              
ATOM   2877  C   LEU A 185      86.556 113.706 122.780  1.00  5.47              
ATOM   2878  O   LEU A 185      85.900 114.127 121.830  1.00  5.47              
ATOM   2879  N   ARG A 186      86.573 114.318 123.971  1.00  5.49              
ATOM   2880  H   ARG A 186      87.199 113.923 124.663  1.00  5.49              
ATOM   2881  CA  ARG A 186      85.784 115.512 124.321  1.00  5.49              
ATOM   2882  HA  ARG A 186      84.730 115.262 124.205  1.00  5.49              
ATOM   2883  CB  ARG A 186      86.057 115.901 125.791  1.00  5.49              
ATOM   2884  HB1 ARG A 186      86.278 116.969 125.842  1.00  5.49              
ATOM   2885  HB2 ARG A 186      86.942 115.382 126.165  1.00  5.49              
ATOM   2886  CG  ARG A 186      84.874 115.635 126.736  1.00  5.49              
ATOM   2887  HG1 ARG A 186      83.998 116.170 126.366  1.00  5.49              
ATOM   2888  HG2 ARG A 186      85.133 116.045 127.713  1.00  5.49              
ATOM   2889  CD  ARG A 186      84.524 114.148 126.908  1.00  5.49              
ATOM   2890  HD1 ARG A 186      85.428 113.601 127.188  1.00  5.49              
ATOM   2891  HD2 ARG A 186      84.162 113.752 125.957  1.00  5.49              
ATOM   2892  NE  ARG A 186      83.496 113.970 127.958  1.00  5.49              
ATOM   2893  HE  ARG A 186      83.232 114.789 128.480  1.00  5.49              
ATOM   2894  CZ  ARG A 186      82.889 112.838 128.283  1.00  5.49              
ATOM   2895  NH1 ARG A 186      83.158 111.707 127.704  1.00  5.49              
ATOM   2896 1HH1 ARG A 186      83.814 111.677 126.932  1.00  5.49              
ATOM   2897 2HH1 ARG A 186      82.704 110.826 127.917  1.00  5.49              
ATOM   2898  NH2 ARG A 186      81.987 112.812 129.225  1.00  5.49              
ATOM   2899 1HH2 ARG A 186      81.737 113.644 129.728  1.00  5.49              
ATOM   2900 2HH2 ARG A 186      81.542 111.936 129.431  1.00  5.49              
ATOM   2901  C   ARG A 186      85.981 116.725 123.398  1.00  5.49              
ATOM   2902  O   ARG A 186      85.074 117.546 123.337  1.00  5.49              
ATOM   2903  N   SER A 187      87.099 116.824 122.680  1.00  5.46              
ATOM   2904  H   SER A 187      87.814 116.133 122.840  1.00  5.46              
ATOM   2905  CA  SER A 187      87.479 118.013 121.894  1.00  5.46              
ATOM   2906  HA  SER A 187      86.740 118.801 122.036  1.00  5.46              
ATOM   2907  CB  SER A 187      88.838 118.543 122.398  1.00  5.46              
ATOM   2908  HB1 SER A 187      89.048 119.501 121.920  1.00  5.46              
ATOM   2909  HB2 SER A 187      89.621 117.836 122.118  1.00  5.46              
ATOM   2910  OG  SER A 187      88.861 118.719 123.805  1.00  5.46              
ATOM   2911  HG  SER A 187      89.690 119.162 124.050  1.00  5.46              
ATOM   2912  C   SER A 187      87.579 117.749 120.386  1.00  5.46              
ATOM   2913  O   SER A 187      88.186 118.540 119.658  1.00  5.46              
ATOM   2914  N   LEU A 188      87.051 116.615 119.910  1.00  5.42              
ATOM   2915  H   LEU A 188      86.547 116.012 120.547  1.00  5.42              
ATOM   2916  CA  LEU A 188      87.317 116.102 118.569  1.00  5.42              
ATOM   2917  HA  LEU A 188      88.348 116.351 118.327  1.00  5.42              
ATOM   2918  CB  LEU A 188      87.250 114.570 118.592  1.00  5.42              
ATOM   2919  HB1 LEU A 188      86.295 114.257 119.017  1.00  5.42              
ATOM   2920  HB2 LEU A 188      88.050 114.231 119.250  1.00  5.42              
ATOM   2921  CG  LEU A 188      87.416 113.885 117.223  1.00  5.42              
ATOM   2922  HG  LEU A 188      86.490 113.970 116.657  1.00  5.42              
ATOM   2923  CD1 LEU A 188      88.565 114.429 116.372  1.00  5.42              
ATOM   2924 1HD1 LEU A 188      88.681 113.814 115.482  1.00  5.42              
ATOM   2925 2HD1 LEU A 188      88.343 115.439 116.045  1.00  5.42              
ATOM   2926 3HD1 LEU A 188      89.492 114.426 116.945  1.00  5.42              
ATOM   2927  CD2 LEU A 188      87.715 112.406 117.431  1.00  5.42              
ATOM   2928 1HD2 LEU A 188      88.750 112.282 117.742  1.00  5.42              
ATOM   2929 2HD2 LEU A 188      87.055 112.009 118.199  1.00  5.42              
ATOM   2930 3HD2 LEU A 188      87.541 111.871 116.500  1.00  5.42              
ATOM   2931  C   LEU A 188      86.449 116.745 117.482  1.00  5.42              
ATOM   2932  O   LEU A 188      85.352 116.276 117.195  1.00  5.42              
ATOM   2933  N   ILE A 189      86.982 117.795 116.858  1.00  5.41              
ATOM   2934  H   ILE A 189      87.894 118.107 117.150  1.00  5.41              
ATOM   2935  CA  ILE A 189      86.319 118.538 115.787  1.00  5.41              
ATOM   2936  HA  ILE A 189      85.291 118.710 116.084  1.00  5.41              
ATOM   2937  CB  ILE A 189      86.987 119.928 115.598  1.00  5.41              
ATOM   2938  HB  ILE A 189      88.045 119.773 115.385  1.00  5.41              
ATOM   2939  CG2 ILE A 189      86.392 120.755 114.443  1.00  5.41              
ATOM   2940 1HG2 ILE A 189      87.068 121.568 114.180  1.00  5.41              
ATOM   2941 2HG2 ILE A 189      86.234 120.159 113.549  1.00  5.41              
ATOM   2942 3HG2 ILE A 189      85.444 121.186 114.753  1.00  5.41              
ATOM   2943  CG1 ILE A 189      86.848 120.771 116.891  1.00  5.41              
ATOM   2944 1HG1 ILE A 189      87.295 120.238 117.727  1.00  5.41              
ATOM   2945 2HG1 ILE A 189      85.791 120.901 117.115  1.00  5.41              
ATOM   2946  CD1 ILE A 189      87.486 122.167 116.828  1.00  5.41              
ATOM   2947  HD1 ILE A 189      87.480 122.609 117.825  1.00  5.41              
ATOM   2948  HD2 ILE A 189      88.513 122.097 116.472  1.00  5.41              
ATOM   2949  HD3 ILE A 189      86.916 122.818 116.165  1.00  5.41              
ATOM   2950  C   ILE A 189      86.232 117.740 114.485  1.00  5.41              
ATOM   2951  O   ILE A 189      85.171 117.788 113.863  1.00  5.41              
ATOM   2952  N   ILE A 190      87.270 117.004 114.043  1.00  4.95              
ATOM   2953  H   ILE A 190      88.150 117.004 114.550  1.00  4.95              
ATOM   2954  CA  ILE A 190      87.188 116.481 112.660  1.00  4.95              
ATOM   2955  HA  ILE A 190      86.193 116.627 112.239  1.00  4.95              
ATOM   2956  CB  ILE A 190      88.163 117.221 111.705  1.00  4.95              
ATOM   2957  HB  ILE A 190      89.174 117.001 112.035  1.00  4.95              
ATOM   2958  CG2 ILE A 190      88.044 116.718 110.250  1.00  4.95              
ATOM   2959 1HG2 ILE A 190      88.887 117.074 109.660  1.00  4.95              
ATOM   2960 2HG2 ILE A 190      88.051 115.631 110.206  1.00  4.95              
ATOM   2961 3HG2 ILE A 190      87.127 117.085 109.789  1.00  4.95              
ATOM   2962  CG1 ILE A 190      87.969 118.754 111.762  1.00  4.95              
ATOM   2963 1HG1 ILE A 190      88.202 119.097 112.769  1.00  4.95              
ATOM   2964 2HG1 ILE A 190      86.925 118.989 111.550  1.00  4.95              
ATOM   2965  CD1 ILE A 190      88.853 119.564 110.804  1.00  4.95              
ATOM   2966  HD1 ILE A 190      88.736 120.626 111.024  1.00  4.95              
ATOM   2967  HD2 ILE A 190      89.898 119.287 110.936  1.00  4.95              
ATOM   2968  HD3 ILE A 190      88.551 119.393 109.771  1.00  4.95              
ATOM   2969  C   ILE A 190      87.439 114.987 112.634  1.00  4.95              
ATOM   2970  O   ILE A 190      88.560 114.545 112.903  1.00  4.95              
ATOM   2971  N   LEU A 191      86.430 114.217 112.226  1.00  4.91              
ATOM   2972  H   LEU A 191      85.527 114.640 112.023  1.00  4.91              
ATOM   2973  CA  LEU A 191      86.561 112.765 112.134  1.00  4.91              
ATOM   2974  HA  LEU A 191      87.534 112.450 112.512  1.00  4.91              
ATOM   2975  CB  LEU A 191      85.487 112.137 113.044  1.00  4.91              
ATOM   2976  HB1 LEU A 191      84.521 112.551 112.756  1.00  4.91              
ATOM   2977  HB2 LEU A 191      85.692 112.439 114.073  1.00  4.91              
ATOM   2978  CG  LEU A 191      85.354 110.604 112.989  1.00  4.91              
ATOM   2979  HG  LEU A 191      84.957 110.315 112.016  1.00  4.91              
ATOM   2980  CD1 LEU A 191      86.681 109.873 113.207  1.00  4.91              
ATOM   2981 1HD1 LEU A 191      86.511 108.798 113.234  1.00  4.91              
ATOM   2982 2HD1 LEU A 191      87.374 110.081 112.393  1.00  4.91              
ATOM   2983 3HD1 LEU A 191      87.127 110.192 114.146  1.00  4.91              
ATOM   2984  CD2 LEU A 191      84.373 110.135 114.070  1.00  4.91              
ATOM   2985 1HD2 LEU A 191      84.176 109.069 113.957  1.00  4.91              
ATOM   2986 2HD2 LEU A 191      84.786 110.310 115.061  1.00  4.91              
ATOM   2987 3HD2 LEU A 191      83.430 110.674 113.982  1.00  4.91              
ATOM   2988  C   LEU A 191      86.444 112.296 110.689  1.00  4.91              
ATOM   2989  O   LEU A 191      85.382 112.407 110.065  1.00  4.91              
ATOM   2990  N   ASN A 192      87.538 111.737 110.164  1.00  4.92              
ATOM   2991  H   ASN A 192      88.360 111.601 110.744  1.00  4.92              
ATOM   2992  CA  ASN A 192      87.489 111.111 108.850  1.00  4.92              
ATOM   2993  HA  ASN A 192      86.607 111.471 108.332  1.00  4.92              
ATOM   2994  CB  ASN A 192      88.705 111.514 108.014  1.00  4.92              
ATOM   2995  HB1 ASN A 192      89.570 110.939 108.335  1.00  4.92              
ATOM   2996  HB2 ASN A 192      88.906 112.576 108.147  1.00  4.92              
ATOM   2997  CG  ASN A 192      88.459 111.269 106.540  1.00  4.92              
ATOM   2998  OD1 ASN A 192      87.401 110.862 106.098  1.00  4.92              
ATOM   2999  ND2 ASN A 192      89.424 111.517 105.709  1.00  4.92              
ATOM   3000 1HD2 ASN A 192      90.355 111.375 106.100  1.00  4.92              
ATOM   3001 2HD2 ASN A 192      89.260 111.102 104.808  1.00  4.92              
ATOM   3002  C   ASN A 192      87.318 109.604 108.976  1.00  4.92              
ATOM   3003  O   ASN A 192      87.945 109.016 109.843  1.00  4.92              
ATOM   3004  N   LEU A 193      86.514 108.985 108.116  1.00  5.31              
ATOM   3005  H   LEU A 193      86.030 109.559 107.427  1.00  5.31              
ATOM   3006  CA  LEU A 193      86.236 107.548 108.070  1.00  5.31              
ATOM   3007  HA  LEU A 193      87.059 107.000 108.530  1.00  5.31              
ATOM   3008  CB  LEU A 193      84.921 107.264 108.839  1.00  5.31              
ATOM   3009  HB1 LEU A 193      84.578 106.258 108.599  1.00  5.31              
ATOM   3010  HB2 LEU A 193      84.170 107.964 108.474  1.00  5.31              
ATOM   3011  CG  LEU A 193      84.979 107.360 110.374  1.00  5.31              
ATOM   3012  HG  LEU A 193      85.442 108.298 110.674  1.00  5.31              
ATOM   3013  CD1 LEU A 193      83.561 107.309 110.954  1.00  5.31              
ATOM   3014 1HD1 LEU A 193      83.607 107.380 112.041  1.00  5.31              
ATOM   3015 2HD1 LEU A 193      82.978 108.148 110.573  1.00  5.31              
ATOM   3016 3HD1 LEU A 193      83.070 106.375 110.678  1.00  5.31              
ATOM   3017  CD2 LEU A 193      85.754 106.183 110.976  1.00  5.31              
ATOM   3018 1HD2 LEU A 193      85.819 106.302 112.058  1.00  5.31              
ATOM   3019 2HD2 LEU A 193      85.258 105.241 110.741  1.00  5.31              
ATOM   3020 3HD2 LEU A 193      86.758 106.160 110.564  1.00  5.31              
ATOM   3021  C   LEU A 193      86.143 107.073 106.595  1.00  5.31              
ATOM   3022  O   LEU A 193      85.451 106.104 106.289  1.00  5.31              
ATOM   3023  N   THR A 194      86.823 107.758 105.669  1.00  5.22              
ATOM   3024  H   THR A 194      87.412 108.512 105.993  1.00  5.22              
ATOM   3025  CA  THR A 194      86.510 107.796 104.230  1.00  5.22              
ATOM   3026  HA  THR A 194      85.582 108.357 104.156  1.00  5.22              
ATOM   3027  CB  THR A 194      87.578 108.589 103.415  1.00  5.22              
ATOM   3028  HB  THR A 194      87.846 108.025 102.521  1.00  5.22              
ATOM   3029  CG2 THR A 194      87.042 109.929 102.919  1.00  5.22              
ATOM   3030 1HG2 THR A 194      87.844 110.500 102.451  1.00  5.22              
ATOM   3031 2HG2 THR A 194      86.262 109.753 102.179  1.00  5.22              
ATOM   3032 3HG2 THR A 194      86.624 110.501 103.745  1.00  5.22              
ATOM   3033  OG1 THR A 194      88.781 108.817 104.128  1.00  5.22              
ATOM   3034  HG1 THR A 194      89.488 109.011 103.498  1.00  5.22              
ATOM   3035  C   THR A 194      86.229 106.490 103.508  1.00  5.22              
ATOM   3036  O   THR A 194      85.096 106.253 103.089  1.00  5.22              
ATOM   3037  N   GLU A 195      87.286 105.706 103.339  1.00  5.33              
ATOM   3038  H   GLU A 195      88.123 105.952 103.838  1.00  5.33              
ATOM   3039  CA  GLU A 195      87.404 104.596 102.394  1.00  5.33              
ATOM   3040  HA  GLU A 195      86.533 104.518 101.767  1.00  5.33              
ATOM   3041  CB  GLU A 195      88.600 104.868 101.465  1.00  5.33              
ATOM   3042  HB1 GLU A 195      89.514 104.985 102.048  1.00  5.33              
ATOM   3043  HB2 GLU A 195      88.408 105.823 100.973  1.00  5.33              
ATOM   3044  CG  GLU A 195      88.812 103.790 100.391  1.00  5.33              
ATOM   3045  HG1 GLU A 195      87.867 103.276 100.204  1.00  5.33              
ATOM   3046  HG2 GLU A 195      89.527 103.050 100.758  1.00  5.33              
ATOM   3047  CD  GLU A 195      89.297 104.423  99.077  1.00  5.33              
ATOM   3048  OE1 GLU A 195      90.518 104.374  98.797  1.00  5.33              
ATOM   3049  OE2 GLU A 195      88.414 104.986  98.385  1.00  5.33              
ATOM   3050  C   GLU A 195      87.522 103.360 103.267  1.00  5.33              
ATOM   3051  O   GLU A 195      88.576 103.096 103.848  1.00  5.33              
ATOM   3052  N   ASN A 196      86.365 102.759 103.540  1.00  5.25              
ATOM   3053  H   ASN A 196      85.556 102.993 102.973  1.00  5.25              
ATOM   3054  CA  ASN A 196      86.199 101.799 104.641  1.00  5.25              
ATOM   3055  HA  ASN A 196      87.105 101.200 104.747  1.00  5.25              
ATOM   3056  CB  ASN A 196      85.929 102.568 105.958  1.00  5.25              
ATOM   3057  HB1 ASN A 196      85.298 101.985 106.626  1.00  5.25              
ATOM   3058  HB2 ASN A 196      85.398 103.496 105.745  1.00  5.25              
ATOM   3059  CG  ASN A 196      87.206 102.856 106.731  1.00  5.25              
ATOM   3060  OD1 ASN A 196      87.858 101.947 107.225  1.00  5.25              
ATOM   3061  ND2 ASN A 196      87.552 104.111 106.899  1.00  5.25              
ATOM   3062 1HD2 ASN A 196      86.946 104.817 106.512  1.00  5.25              
ATOM   3063 2HD2 ASN A 196      88.409 104.331 107.399  1.00  5.25              
ATOM   3064  C   ASN A 196      85.058 100.835 104.286  1.00  5.25              
ATOM   3065  O   ASN A 196      84.434 100.924 103.229  1.00  5.25              
ATOM   3066  N   ASN A 197      84.747  99.894 105.173  1.00  5.12              
ATOM   3067  H   ASN A 197      85.174  99.910 106.091  1.00  5.12              
ATOM   3068  CA  ASN A 197      83.786  98.828 104.897  1.00  5.12              
ATOM   3069  HA  ASN A 197      83.744  98.653 103.820  1.00  5.12              
ATOM   3070  CB  ASN A 197      84.349  97.559 105.584  1.00  5.12              
ATOM   3071  HB1 ASN A 197      84.057  97.562 106.631  1.00  5.12              
ATOM   3072  HB2 ASN A 197      85.437  97.599 105.540  1.00  5.12              
ATOM   3073  CG  ASN A 197      83.970  96.207 104.995  1.00  5.12              
ATOM   3074  OD1 ASN A 197      84.768  95.281 105.023  1.00  5.12              
ATOM   3075  ND2 ASN A 197      82.773  95.999 104.508  1.00  5.12              
ATOM   3076 1HD2 ASN A 197      82.080  96.734 104.563  1.00  5.12              
ATOM   3077 2HD2 ASN A 197      82.572  95.088 104.142  1.00  5.12              
ATOM   3078  C   ASN A 197      82.354  99.152 105.368  1.00  5.12              
ATOM   3079  O   ASN A 197      81.432  98.403 105.047  1.00  5.12              
ATOM   3080  N   LEU A 198      82.192 100.221 106.150  1.00  5.26              
ATOM   3081  H   LEU A 198      83.019 100.758 106.344  1.00  5.26              
ATOM   3082  CA  LEU A 198      81.003 100.574 106.922  1.00  5.26              
ATOM   3083  HA  LEU A 198      80.925  99.831 107.715  1.00  5.26              
ATOM   3084  CB  LEU A 198      81.266 101.945 107.583  1.00  5.26              
ATOM   3085  HB1 LEU A 198      81.284 102.712 106.809  1.00  5.26              
ATOM   3086  HB2 LEU A 198      82.266 101.914 108.019  1.00  5.26              
ATOM   3087  CG  LEU A 198      80.321 102.407 108.710  1.00  5.26              
ATOM   3088  HG  LEU A 198      80.781 103.285 109.164  1.00  5.26              
ATOM   3089  CD1 LEU A 198      78.945 102.846 108.209  1.00  5.26              
ATOM   3090 1HD1 LEU A 198      78.393 103.303 109.029  1.00  5.26              
ATOM   3091 2HD1 LEU A 198      79.067 103.583 107.413  1.00  5.26              
ATOM   3092 3HD1 LEU A 198      78.381 102.005 107.826  1.00  5.26              
ATOM   3093  CD2 LEU A 198      80.159 101.360 109.816  1.00  5.26              
ATOM   3094 1HD2 LEU A 198      79.571 101.779 110.634  1.00  5.26              
ATOM   3095 2HD2 LEU A 198      79.650 100.471 109.446  1.00  5.26              
ATOM   3096 3HD2 LEU A 198      81.140 101.079 110.204  1.00  5.26              
ATOM   3097  C   LEU A 198      79.712 100.495 106.101  1.00  5.26              
ATOM   3098  O   LEU A 198      79.521 101.230 105.134  1.00  5.26              
ATOM   3099  N   ARG A 199      78.808  99.597 106.509  1.00  5.29              
ATOM   3100  H   ARG A 199      79.114  98.901 107.190  1.00  5.29              
ATOM   3101  CA  ARG A 199      77.455  99.453 105.946  1.00  5.29              
ATOM   3102  HA  ARG A 199      77.344 100.121 105.092  1.00  5.29              
ATOM   3103  CB  ARG A 199      77.314  98.000 105.435  1.00  5.29              
ATOM   3104  HB1 ARG A 199      78.071  97.367 105.897  1.00  5.29              
ATOM   3105  HB2 ARG A 199      77.565  98.029 104.379  1.00  5.29              
ATOM   3106  CG  ARG A 199      75.959  97.277 105.564  1.00  5.29              
ATOM   3107  HG1 ARG A 199      76.010  96.376 104.952  1.00  5.29              
ATOM   3108  HG2 ARG A 199      75.174  97.910 105.146  1.00  5.29              
ATOM   3109  CD  ARG A 199      75.546  96.843 106.981  1.00  5.29              
ATOM   3110  HD1 ARG A 199      74.613  96.287 106.888  1.00  5.29              
ATOM   3111  HD2 ARG A 199      75.313  97.717 107.583  1.00  5.29              
ATOM   3112  NE  ARG A 199      76.568  96.030 107.681  1.00  5.29              
ATOM   3113  HE  ARG A 199      77.504  96.427 107.805  1.00  5.29              
ATOM   3114  CZ  ARG A 199      76.375  94.860 108.265  1.00  5.29              
ATOM   3115  NH1 ARG A 199      75.242  94.214 108.207  1.00  5.29              
ATOM   3116 1HH1 ARG A 199      74.475  94.639 107.723  1.00  5.29              
ATOM   3117 2HH1 ARG A 199      75.134  93.349 108.699  1.00  5.29              
ATOM   3118  NH2 ARG A 199      77.326  94.296 108.933  1.00  5.29              
ATOM   3119 1HH2 ARG A 199      78.224  94.780 109.022  1.00  5.29              
ATOM   3120 2HH2 ARG A 199      77.201  93.436 109.414  1.00  5.29              
ATOM   3121  C   ARG A 199      76.368  99.896 106.922  1.00  5.29              
ATOM   3122  O   ARG A 199      75.261 100.220 106.508  1.00  5.29              
ATOM   3123  N   GLN A 200      76.684  99.927 108.217  1.00  5.28              
ATOM   3124  H   GLN A 200      77.629  99.672 108.467  1.00  5.28              
ATOM   3125  CA  GLN A 200      75.727 100.096 109.308  1.00  5.28              
ATOM   3126  HA  GLN A 200      74.721 100.041 108.889  1.00  5.28              
ATOM   3127  CB  GLN A 200      75.813  98.912 110.297  1.00  5.28              
ATOM   3128  HB1 GLN A 200      75.352  98.047 109.820  1.00  5.28              
ATOM   3129  HB2 GLN A 200      75.219  99.146 111.182  1.00  5.28              
ATOM   3130  CG  GLN A 200      77.232  98.502 110.736  1.00  5.28              
ATOM   3131  HG1 GLN A 200      77.707  99.312 111.285  1.00  5.28              
ATOM   3132  HG2 GLN A 200      77.843  98.304 109.859  1.00  5.28              
ATOM   3133  CD  GLN A 200      77.250  97.235 111.590  1.00  5.28              
ATOM   3134  OE1 GLN A 200      76.239  96.723 112.043  1.00  5.28              
ATOM   3135  NE2 GLN A 200      78.410  96.675 111.829  1.00  5.28              
ATOM   3136 1HE2 GLN A 200      79.266  97.078 111.453  1.00  5.28              
ATOM   3137 2HE2 GLN A 200      78.435  95.832 112.364  1.00  5.28              
ATOM   3138  C   GLN A 200      75.803 101.484 109.953  1.00  5.28              
ATOM   3139  O   GLN A 200      76.377 101.628 111.024  1.00  5.28              
ATOM   3140  N   ILE A 201      75.211 102.511 109.325  1.00  5.29              
ATOM   3141  H   ILE A 201      74.803 102.357 108.412  1.00  5.29              
ATOM   3142  CA  ILE A 201      75.193 103.880 109.885  1.00  5.29              
ATOM   3143  HA  ILE A 201      76.232 104.205 109.931  1.00  5.29              
ATOM   3144  CB  ILE A 201      74.432 104.872 108.975  1.00  5.29              
ATOM   3145  HB  ILE A 201      74.879 104.818 107.982  1.00  5.29              
ATOM   3146  CG2 ILE A 201      72.935 104.519 108.838  1.00  5.29              
ATOM   3147 1HG2 ILE A 201      72.430 105.263 108.225  1.00  5.29              
ATOM   3148 2HG2 ILE A 201      72.812 103.547 108.358  1.00  5.29              
ATOM   3149 3HG2 ILE A 201      72.438 104.513 109.806  1.00  5.29              
ATOM   3150  CG1 ILE A 201      74.565 106.333 109.473  1.00  5.29              
ATOM   3151 1HG1 ILE A 201      74.130 106.434 110.463  1.00  5.29              
ATOM   3152 2HG1 ILE A 201      73.988 106.988 108.828  1.00  5.29              
ATOM   3153  CD1 ILE A 201      76.006 106.859 109.515  1.00  5.29              
ATOM   3154  HD1 ILE A 201      76.496 106.690 108.556  1.00  5.29              
ATOM   3155  HD2 ILE A 201      75.992 107.930 109.723  1.00  5.29              
ATOM   3156  HD3 ILE A 201      76.573 106.363 110.303  1.00  5.29              
ATOM   3157  C   ILE A 201      74.658 103.963 111.339  1.00  5.29              
ATOM   3158  O   ILE A 201      75.146 104.740 112.153  1.00  5.29              
ATOM   3159  N   VAL A 202      73.683 103.125 111.692  1.00  5.39              
ATOM   3160  H   VAL A 202      73.274 102.572 110.956  1.00  5.39              
ATOM   3161  CA  VAL A 202      73.125 102.962 113.050  1.00  5.39              
ATOM   3162  HA  VAL A 202      72.665 103.897 113.374  1.00  5.39              
ATOM   3163  CB  VAL A 202      72.018 101.876 112.973  1.00  5.39              
ATOM   3164  HB  VAL A 202      71.252 102.252 112.296  1.00  5.39              
ATOM   3165  CG1 VAL A 202      72.489 100.530 112.390  1.00  5.39              
ATOM   3166 1HG1 VAL A 202      71.636  99.853 112.323  1.00  5.39              
ATOM   3167 2HG1 VAL A 202      72.888 100.656 111.386  1.00  5.39              
ATOM   3168 3HG1 VAL A 202      73.246 100.074 113.028  1.00  5.39              
ATOM   3169  CG2 VAL A 202      71.359 101.560 114.323  1.00  5.39              
ATOM   3170 1HG2 VAL A 202      70.444 100.987 114.161  1.00  5.39              
ATOM   3171 2HG2 VAL A 202      72.028 100.976 114.954  1.00  5.39              
ATOM   3172 3HG2 VAL A 202      71.106 102.484 114.843  1.00  5.39              
ATOM   3173  C   VAL A 202      74.125 102.558 114.133  1.00  5.39              
ATOM   3174  O   VAL A 202      73.893 102.796 115.319  1.00  5.39              
ATOM   3175  N   ASN A 203      75.236 101.925 113.747  1.00  5.42              
ATOM   3176  H   ASN A 203      75.415 101.821 112.753  1.00  5.42              
ATOM   3177  CA  ASN A 203      76.223 101.381 114.674  1.00  5.42              
ATOM   3178  HA  ASN A 203      75.757 100.576 115.245  1.00  5.42              
ATOM   3179  CB  ASN A 203      77.379 100.794 113.846  1.00  5.42              
ATOM   3180  HB1 ASN A 203      77.623 101.491 113.048  1.00  5.42              
ATOM   3181  HB2 ASN A 203      77.057  99.850 113.413  1.00  5.42              
ATOM   3182  CG  ASN A 203      78.692 100.567 114.568  1.00  5.42              
ATOM   3183  OD1 ASN A 203      79.738 100.948 114.075  1.00  5.42              
ATOM   3184  ND2 ASN A 203      78.712  99.952 115.723  1.00  5.42              
ATOM   3185 1HD2 ASN A 203      77.871  99.890 116.268  1.00  5.42              
ATOM   3186 2HD2 ASN A 203      79.592  99.985 116.228  1.00  5.42              
ATOM   3187  C   ASN A 203      76.708 102.412 115.707  1.00  5.42              
ATOM   3188  O   ASN A 203      77.055 102.050 116.827  1.00  5.42              
ATOM   3189  N   VAL A 204      76.717 103.691 115.343  1.00  6.71              
ATOM   3190  H   VAL A 204      76.295 103.932 114.454  1.00  6.71              
ATOM   3191  CA  VAL A 204      77.587 104.679 115.972  1.00  6.71              
ATOM   3192  HA  VAL A 204      78.271 104.157 116.643  1.00  6.71              
ATOM   3193  CB  VAL A 204      78.484 105.355 114.913  1.00  6.71              
ATOM   3194  HB  VAL A 204      79.069 106.121 115.413  1.00  6.71              
ATOM   3195  CG1 VAL A 204      79.465 104.355 114.296  1.00  6.71              
ATOM   3196 1HG1 VAL A 204      80.190 104.880 113.675  1.00  6.71              
ATOM   3197 2HG1 VAL A 204      79.984 103.830 115.090  1.00  6.71              
ATOM   3198 3HG1 VAL A 204      78.939 103.622 113.684  1.00  6.71              
ATOM   3199  CG2 VAL A 204      77.725 105.993 113.742  1.00  6.71              
ATOM   3200 1HG2 VAL A 204      78.404 106.627 113.171  1.00  6.71              
ATOM   3201 2HG2 VAL A 204      77.344 105.219 113.081  1.00  6.71              
ATOM   3202 3HG2 VAL A 204      76.895 106.597 114.106  1.00  6.71              
ATOM   3203  C   VAL A 204      76.864 105.690 116.867  1.00  6.71              
ATOM   3204  O   VAL A 204      76.888 106.922 116.703  1.00  6.71              
ATOM   3205  N   ARG A 205      76.196 105.117 117.864  1.00  6.14              
ATOM   3206  H   ARG A 205      76.196 104.104 117.905  1.00  6.14              
ATOM   3207  CA  ARG A 205      75.506 105.873 118.907  1.00  6.14              
ATOM   3208  HA  ARG A 205      74.755 106.496 118.418  1.00  6.14              
ATOM   3209  CB  ARG A 205      74.751 104.907 119.824  1.00  6.14              
ATOM   3210  HB1 ARG A 205      74.336 105.439 120.681  1.00  6.14              
ATOM   3211  HB2 ARG A 205      75.450 104.151 120.184  1.00  6.14              
ATOM   3212  CG  ARG A 205      73.605 104.233 119.038  1.00  6.14              
ATOM   3213  HG1 ARG A 205      73.862 104.125 117.983  1.00  6.14              
ATOM   3214  HG2 ARG A 205      72.698 104.834 119.112  1.00  6.14              
ATOM   3215  CD  ARG A 205      73.362 102.840 119.598  1.00  6.14              
ATOM   3216  HD1 ARG A 205      72.932 102.925 120.599  1.00  6.14              
ATOM   3217  HD2 ARG A 205      74.328 102.338 119.668  1.00  6.14              
ATOM   3218  NE  ARG A 205      72.490 102.025 118.743  1.00  6.14              
ATOM   3219  HE  ARG A 205      72.027 102.480 117.972  1.00  6.14              
ATOM   3220  CZ  ARG A 205      72.316 100.731 118.917  1.00  6.14              
ATOM   3221  NH1 ARG A 205      72.974 100.057 119.821  1.00  6.14              
ATOM   3222 1HH1 ARG A 205      73.729 100.514 120.355  1.00  6.14              
ATOM   3223 2HH1 ARG A 205      72.821  99.087 119.970  1.00  6.14              
ATOM   3224  NH2 ARG A 205      71.466 100.077 118.172  1.00  6.14              
ATOM   3225 1HH2 ARG A 205      70.941 100.577 117.471  1.00  6.14              
ATOM   3226 2HH2 ARG A 205      71.390  99.084 118.269  1.00  6.14              
ATOM   3227  C   ARG A 205      76.445 106.889 119.562  1.00  6.14              
ATOM   3228  O   ARG A 205      76.176 108.080 119.448  1.00  6.14              
ATOM   3229  N   PRO A 206      77.626 106.478 120.029  1.00  6.07              
ATOM   3230  CD  PRO A 206      77.689 105.480 121.081  1.00  6.07              
ATOM   3231  HD1 PRO A 206      78.022 104.537 120.658  1.00  6.07              
ATOM   3232  HD2 PRO A 206      76.730 105.356 121.584  1.00  6.07              
ATOM   3233  CG  PRO A 206      78.701 106.023 122.086  1.00  6.07              
ATOM   3234  HG1 PRO A 206      79.152 105.255 122.695  1.00  6.07              
ATOM   3235  HG2 PRO A 206      78.233 106.781 122.717  1.00  6.07              
ATOM   3236  CB  PRO A 206      79.716 106.668 121.163  1.00  6.07              
ATOM   3237  HB1 PRO A 206      80.320 105.899 120.676  1.00  6.07              
ATOM   3238  HB2 PRO A 206      80.347 107.386 121.690  1.00  6.07              
ATOM   3239  CA  PRO A 206      78.782 107.352 120.160  1.00  6.07              
ATOM   3240  HA  PRO A 206      78.427 108.253 120.656  1.00  6.07              
ATOM   3241  C   PRO A 206      79.551 107.836 118.910  1.00  6.07              
ATOM   3242  O   PRO A 206      80.778 107.820 118.887  1.00  6.07              
ATOM   3243  N   VAL A 207      78.871 108.360 117.894  1.00  5.54              
ATOM   3244  H   VAL A 207      77.870 108.199 117.873  1.00  5.54              
ATOM   3245  CA  VAL A 207      79.352 109.585 117.218  1.00  5.54              
ATOM   3246  HA  VAL A 207      80.162 109.970 117.824  1.00  5.54              
ATOM   3247  CB  VAL A 207      79.971 109.405 115.814  1.00  5.54              
ATOM   3248  HB  VAL A 207      80.445 110.350 115.548  1.00  5.54              
ATOM   3249  CG1 VAL A 207      81.087 108.354 115.777  1.00  5.54              
ATOM   3250 1HG1 VAL A 207      81.511 108.292 114.776  1.00  5.54              
ATOM   3251 2HG1 VAL A 207      81.874 108.642 116.475  1.00  5.54              
ATOM   3252 3HG1 VAL A 207      80.709 107.380 116.077  1.00  5.54              
ATOM   3253  CG2 VAL A 207      78.920 109.136 114.734  1.00  5.54              
ATOM   3254 1HG2 VAL A 207      78.303 110.023 114.591  1.00  5.54              
ATOM   3255 2HG2 VAL A 207      79.405 108.896 113.789  1.00  5.54              
ATOM   3256 3HG2 VAL A 207      78.283 108.315 115.043  1.00  5.54              
ATOM   3257  C   VAL A 207      78.308 110.690 117.239  1.00  5.54              
ATOM   3258  O   VAL A 207      78.623 111.845 116.948  1.00  5.54              
ATOM   3259  N   LEU A 208      77.105 110.369 117.732  1.00  5.46              
ATOM   3260  H   LEU A 208      76.956 109.385 117.926  1.00  5.46              
ATOM   3261  CA  LEU A 208      76.465 111.304 118.691  1.00  5.46              
ATOM   3262  HA  LEU A 208      76.497 112.315 118.282  1.00  5.46              
ATOM   3263  CB  LEU A 208      74.967 110.887 118.793  1.00  5.46              
ATOM   3264  HB1 LEU A 208      74.873 109.848 118.487  1.00  5.46              
ATOM   3265  HB2 LEU A 208      74.416 111.446 118.035  1.00  5.46              
ATOM   3266  CG  LEU A 208      74.220 111.026 120.135  1.00  5.46              
ATOM   3267  HG  LEU A 208      74.854 110.688 120.951  1.00  5.46              
ATOM   3268  CD1 LEU A 208      73.785 112.472 120.386  1.00  5.46              
ATOM   3269 1HD1 LEU A 208      73.374 112.561 121.392  1.00  5.46              
ATOM   3270 2HD1 LEU A 208      74.620 113.162 120.280  1.00  5.46              
ATOM   3271 3HD1 LEU A 208      73.019 112.755 119.664  1.00  5.46              
ATOM   3272  CD2 LEU A 208      72.972 110.142 120.152  1.00  5.46              
ATOM   3273 1HD2 LEU A 208      72.410 110.303 121.072  1.00  5.46              
ATOM   3274 2HD2 LEU A 208      72.339 110.363 119.299  1.00  5.46              
ATOM   3275 3HD2 LEU A 208      73.270 109.093 120.104  1.00  5.46              
ATOM   3276  C   LEU A 208      77.303 111.336 120.011  1.00  5.46              
ATOM   3277  O   LEU A 208      78.266 110.590 120.156  1.00  5.46              
ATOM   3278  N   LEU A 209      76.961 112.199 120.974  1.00  5.49              
ATOM   3279  H   LEU A 209      76.170 112.797 120.796  1.00  5.49              
ATOM   3280  CA  LEU A 209      77.573 112.254 122.316  1.00  5.49              
ATOM   3281  HA  LEU A 209      77.064 113.073 122.821  1.00  5.49              
ATOM   3282  CB  LEU A 209      77.229 110.964 123.101  1.00  5.49              
ATOM   3283  HB1 LEU A 209      77.844 110.150 122.713  1.00  5.49              
ATOM   3284  HB2 LEU A 209      76.187 110.707 122.909  1.00  5.49              
ATOM   3285  CG  LEU A 209      77.422 111.031 124.631  1.00  5.49              
ATOM   3286  HG  LEU A 209      78.453 111.273 124.882  1.00  5.49              
ATOM   3287  CD1 LEU A 209      76.501 112.063 125.291  1.00  5.49              
ATOM   3288 1HD1 LEU A 209      76.586 111.990 126.375  1.00  5.49              
ATOM   3289 2HD1 LEU A 209      76.792 113.070 124.993  1.00  5.49              
ATOM   3290 3HD1 LEU A 209      75.468 111.872 125.001  1.00  5.49              
ATOM   3291  CD2 LEU A 209      77.095 109.665 125.233  1.00  5.49              
ATOM   3292 1HD2 LEU A 209      77.247 109.683 126.311  1.00  5.49              
ATOM   3293 2HD2 LEU A 209      76.060 109.396 125.016  1.00  5.49              
ATOM   3294 3HD2 LEU A 209      77.755 108.912 124.801  1.00  5.49              
ATOM   3295  C   LEU A 209      79.069 112.640 122.338  1.00  5.49              
ATOM   3296  O   LEU A 209      79.915 112.042 122.997  1.00  5.49              
ATOM   3297  N   SER A 210      79.384 113.678 121.581  1.00  5.51              
ATOM   3298  H   SER A 210      78.619 114.074 121.053  1.00  5.51              
ATOM   3299  CA  SER A 210      80.679 113.889 120.936  1.00  5.51              
ATOM   3300  HA  SER A 210      81.491 113.357 121.432  1.00  5.51              
ATOM   3301  CB  SER A 210      80.452 113.350 119.514  1.00  5.51              
ATOM   3302  HB1 SER A 210      80.359 112.273 119.592  1.00  5.51              
ATOM   3303  HB2 SER A 210      81.301 113.611 118.886  1.00  5.51              
ATOM   3304  OG  SER A 210      79.242 113.801 118.910  1.00  5.51              
ATOM   3305  HG  SER A 210      79.147 113.343 118.059  1.00  5.51              
ATOM   3306  C   SER A 210      80.957 115.396 120.881  1.00  5.51              
ATOM   3307  O   SER A 210      80.892 115.992 119.809  1.00  5.51              
ATOM   3308  N   PRO A 211      81.080 116.074 122.036  1.00  5.58              
ATOM   3309  CD  PRO A 211      81.499 115.483 123.301  1.00  5.58              
ATOM   3310  HD1 PRO A 211      82.478 115.010 123.209  1.00  5.58              
ATOM   3311  HD2 PRO A 211      80.761 114.754 123.635  1.00  5.58              
ATOM   3312  CG  PRO A 211      81.557 116.639 124.295  1.00  5.58              
ATOM   3313  HG1 PRO A 211      82.519 117.147 124.221  1.00  5.58              
ATOM   3314  HG2 PRO A 211      81.369 116.306 125.316  1.00  5.58              
ATOM   3315  CB  PRO A 211      80.449 117.553 123.779  1.00  5.58              
ATOM   3316  HB1 PRO A 211      80.550 118.569 124.162  1.00  5.58              
ATOM   3317  HB2 PRO A 211      79.482 117.147 124.078  1.00  5.58              
ATOM   3318  CA  PRO A 211      80.591 117.447 122.250  1.00  5.58              
ATOM   3319  HA  PRO A 211      79.598 117.536 121.806  1.00  5.58              
ATOM   3320  C   PRO A 211      81.445 118.583 121.639  1.00  5.58              
ATOM   3321  O   PRO A 211      81.584 119.659 122.217  1.00  5.58              
ATOM   3322  N   SER A 212      82.011 118.349 120.457  1.00  5.54              
ATOM   3323  H   SER A 212      81.796 117.460 120.027  1.00  5.54              
ATOM   3324  CA  SER A 212      82.770 119.287 119.634  1.00  5.54              
ATOM   3325  HA  SER A 212      82.277 120.259 119.642  1.00  5.54              
ATOM   3326  CB  SER A 212      84.170 119.424 120.256  1.00  5.54              
ATOM   3327  HB1 SER A 212      84.714 118.487 120.125  1.00  5.54              
ATOM   3328  HB2 SER A 212      84.080 119.623 121.325  1.00  5.54              
ATOM   3329  OG  SER A 212      84.902 120.478 119.671  1.00  5.54              
ATOM   3330  HG  SER A 212      84.756 120.430 118.714  1.00  5.54              
ATOM   3331  C   SER A 212      82.900 118.816 118.177  1.00  5.54              
ATOM   3332  O   SER A 212      83.567 119.492 117.397  1.00  5.54              
ATOM   3333  N   LEU A 213      82.307 117.665 117.827  1.00  5.52              
ATOM   3334  H   LEU A 213      81.758 117.183 118.529  1.00  5.52              
ATOM   3335  CA  LEU A 213      82.327 117.077 116.486  1.00  5.52              
ATOM   3336  HA  LEU A 213      83.364 116.975 116.181  1.00  5.52              
ATOM   3337  CB  LEU A 213      81.684 115.677 116.483  1.00  5.52              
ATOM   3338  HB1 LEU A 213      80.628 115.778 116.736  1.00  5.52              
ATOM   3339  HB2 LEU A 213      82.160 115.060 117.246  1.00  5.52              
ATOM   3340  CG  LEU A 213      81.822 114.984 115.110  1.00  5.52              
ATOM   3341  HG  LEU A 213      81.597 115.686 114.308  1.00  5.52              
ATOM   3342  CD1 LEU A 213      83.233 114.435 114.889  1.00  5.52              
ATOM   3343 1HD1 LEU A 213      83.288 113.997 113.895  1.00  5.52              
ATOM   3344 2HD1 LEU A 213      83.959 115.246 114.938  1.00  5.52              
ATOM   3345 3HD1 LEU A 213      83.475 113.686 115.640  1.00  5.52              
ATOM   3346  CD2 LEU A 213      80.835 113.826 114.974  1.00  5.52              
ATOM   3347 1HD2 LEU A 213      80.942 113.368 113.992  1.00  5.52              
ATOM   3348 2HD2 LEU A 213      81.024 113.075 115.739  1.00  5.52              
ATOM   3349 3HD2 LEU A 213      79.816 114.196 115.087  1.00  5.52              
ATOM   3350  C   LEU A 213      81.650 118.008 115.466  1.00  5.52              
ATOM   3351  O   LEU A 213      80.423 118.122 115.430  1.00  5.52              
ATOM   3352  N   GLU A 214      82.467 118.626 114.614  1.00  5.50              
ATOM   3353  H   GLU A 214      83.462 118.456 114.683  1.00  5.50              
ATOM   3354  CA  GLU A 214      82.022 119.529 113.566  1.00  5.50              
ATOM   3355  HA  GLU A 214      80.981 119.780 113.743  1.00  5.50              
ATOM   3356  CB  GLU A 214      82.788 120.856 113.530  1.00  5.50              
ATOM   3357  HB1 GLU A 214      82.446 121.378 112.634  1.00  5.50              
ATOM   3358  HB2 GLU A 214      83.845 120.650 113.382  1.00  5.50              
ATOM   3359  CG  GLU A 214      82.590 121.836 114.694  1.00  5.50              
ATOM   3360  HG1 GLU A 214      83.279 121.602 115.507  1.00  5.50              
ATOM   3361  HG2 GLU A 214      81.572 121.752 115.072  1.00  5.50              
ATOM   3362  CD  GLU A 214      82.819 123.268 114.185  1.00  5.50              
ATOM   3363  OE1 GLU A 214      81.987 124.175 114.435  1.00  5.50              
ATOM   3364  OE2 GLU A 214      83.738 123.499 113.365  1.00  5.50              
ATOM   3365  C   GLU A 214      82.085 118.985 112.141  1.00  5.50              
ATOM   3366  O   GLU A 214      81.360 119.487 111.287  1.00  5.50              
ATOM   3367  N   GLU A 215      82.899 117.983 111.843  1.00  5.05              
ATOM   3368  H   GLU A 215      83.530 117.630 112.554  1.00  5.05              
ATOM   3369  CA  GLU A 215      82.908 117.364 110.508  1.00  5.05              
ATOM   3370  HA  GLU A 215      82.045 117.670 109.921  1.00  5.05              
ATOM   3371  CB  GLU A 215      84.186 117.723 109.739  1.00  5.05              
ATOM   3372  HB1 GLU A 215      84.182 117.099 108.847  1.00  5.05              
ATOM   3373  HB2 GLU A 215      85.044 117.430 110.340  1.00  5.05              
ATOM   3374  CG  GLU A 215      84.372 119.185 109.306  1.00  5.05              
ATOM   3375  HG1 GLU A 215      85.090 119.668 109.973  1.00  5.05              
ATOM   3376  HG2 GLU A 215      83.425 119.718 109.397  1.00  5.05              
ATOM   3377  CD  GLU A 215      84.877 119.259 107.855  1.00  5.05              
ATOM   3378  OE1 GLU A 215      84.287 119.993 107.031  1.00  5.05              
ATOM   3379  OE2 GLU A 215      85.789 118.494 107.454  1.00  5.05              
ATOM   3380  C   GLU A 215      82.897 115.848 110.645  1.00  5.05              
ATOM   3381  O   GLU A 215      83.621 115.320 111.483  1.00  5.05              
ATOM   3382  N   LEU A 216      82.157 115.151 109.782  1.00  5.01              
ATOM   3383  H   LEU A 216      81.571 115.666 109.132  1.00  5.01              
ATOM   3384  CA  LEU A 216      82.094 113.695 109.722  1.00  5.01              
ATOM   3385  HA  LEU A 216      82.966 113.298 110.242  1.00  5.01              
ATOM   3386  CB  LEU A 216      80.828 113.228 110.464  1.00  5.01              
ATOM   3387  HB1 LEU A 216      79.947 113.583 109.931  1.00  5.01              
ATOM   3388  HB2 LEU A 216      80.834 113.716 111.440  1.00  5.01              
ATOM   3389  CG  LEU A 216      80.676 111.718 110.728  1.00  5.01              
ATOM   3390  HG  LEU A 216      79.875 111.609 111.461  1.00  5.01              
ATOM   3391  CD1 LEU A 216      80.267 110.897 109.501  1.00  5.01              
ATOM   3392 1HD1 LEU A 216      80.006 109.887 109.818  1.00  5.01              
ATOM   3393 2HD1 LEU A 216      79.398 111.350 109.022  1.00  5.01              
ATOM   3394 3HD1 LEU A 216      81.080 110.840 108.781  1.00  5.01              
ATOM   3395  CD2 LEU A 216      81.939 111.101 111.331  1.00  5.01              
ATOM   3396 1HD2 LEU A 216      81.719 110.098 111.697  1.00  5.01              
ATOM   3397 2HD2 LEU A 216      82.737 111.044 110.590  1.00  5.01              
ATOM   3398 3HD2 LEU A 216      82.272 111.717 112.165  1.00  5.01              
ATOM   3399  C   LEU A 216      82.163 113.223 108.267  1.00  5.01              
ATOM   3400  O   LEU A 216      81.275 113.549 107.457  1.00  5.01              
ATOM   3401  N   LEU A 217      83.236 112.481 107.922  1.00  5.01              
ATOM   3402  H   LEU A 217      83.950 112.265 108.616  1.00  5.01              
ATOM   3403  CA  LEU A 217      83.495 112.202 106.500  1.00  5.01              
ATOM   3404  HA  LEU A 217      82.775 112.720 105.868  1.00  5.01              
ATOM   3405  CB  LEU A 217      84.890 112.718 106.091  1.00  5.01              
ATOM   3406  HB1 LEU A 217      85.183 112.191 105.181  1.00  5.01              
ATOM   3407  HB2 LEU A 217      85.589 112.446 106.870  1.00  5.01              
ATOM   3408  CG  LEU A 217      85.065 114.218 105.806  1.00  5.01              
ATOM   3409  HG  LEU A 217      84.438 114.497 104.962  1.00  5.01              
ATOM   3410  CD1 LEU A 217      84.727 115.106 107.001  1.00  5.01              
ATOM   3411 1HD1 LEU A 217      85.097 116.114 106.837  1.00  5.01              
ATOM   3412 2HD1 LEU A 217      83.648 115.155 107.132  1.00  5.01              
ATOM   3413 3HD1 LEU A 217      85.188 114.714 107.908  1.00  5.01              
ATOM   3414  CD2 LEU A 217      86.532 114.479 105.445  1.00  5.01              
ATOM   3415 1HD2 LEU A 217      86.658 115.524 105.165  1.00  5.01              
ATOM   3416 2HD2 LEU A 217      87.170 114.253 106.299  1.00  5.01              
ATOM   3417 3HD2 LEU A 217      86.818 113.853 104.600  1.00  5.01              
ATOM   3418  C   LEU A 217      83.352 110.707 106.195  1.00  5.01              
ATOM   3419  O   LEU A 217      84.277 109.931 106.431  1.00  5.01              
ATOM   3420  N   ILE A 218      82.216 110.284 105.630  1.00  5.43              
ATOM   3421  H   ILE A 218      81.471 110.949 105.441  1.00  5.43              
ATOM   3422  CA  ILE A 218      81.943 108.859 105.352  1.00  5.43              
ATOM   3423  HA  ILE A 218      82.795 108.243 105.638  1.00  5.43              
ATOM   3424  CB  ILE A 218      80.718 108.440 106.221  1.00  5.43              
ATOM   3425  HB  ILE A 218      80.149 109.346 106.444  1.00  5.43              
ATOM   3426  CG2 ILE A 218      79.693 107.485 105.595  1.00  5.43              
ATOM   3427 1HG2 ILE A 218      79.048 107.059 106.365  1.00  5.43              
ATOM   3428 2HG2 ILE A 218      79.061 108.039 104.901  1.00  5.43              
ATOM   3429 3HG2 ILE A 218      80.180 106.683 105.053  1.00  5.43              
ATOM   3430  CG1 ILE A 218      81.178 107.882 107.588  1.00  5.43              
ATOM   3431 1HG1 ILE A 218      80.317 107.865 108.258  1.00  5.43              
ATOM   3432 2HG1 ILE A 218      81.910 108.564 108.021  1.00  5.43              
ATOM   3433  CD1 ILE A 218      81.775 106.467 107.556  1.00  5.43              
ATOM   3434  HD1 ILE A 218      82.035 106.165 108.569  1.00  5.43              
ATOM   3435  HD2 ILE A 218      81.050 105.751 107.169  1.00  5.43              
ATOM   3436  HD3 ILE A 218      82.673 106.444 106.943  1.00  5.43              
ATOM   3437  C   ILE A 218      81.801 108.730 103.814  1.00  5.43              
ATOM   3438  O   ILE A 218      80.727 108.841 103.227  1.00  5.43              
ATOM   3439  N   GLY A 219      82.935 108.642 103.111  1.00  5.32              
ATOM   3440  H   GLY A 219      83.792 108.493 103.620  1.00  5.32              
ATOM   3441  CA  GLY A 219      83.036 109.173 101.738  1.00  5.32              
ATOM   3442  HA1 GLY A 219      83.916 109.814 101.698  1.00  5.32              
ATOM   3443  HA2 GLY A 219      82.176 109.809 101.532  1.00  5.32              
ATOM   3444  C   GLY A 219      83.156 108.190 100.575  1.00  5.32              
ATOM   3445  O   GLY A 219      83.020 108.587  99.418  1.00  5.32              
ATOM   3446  N   SER A 220      83.438 106.941 100.886  1.00  5.44              
ATOM   3447  H   SER A 220      83.591 106.732 101.866  1.00  5.44              
ATOM   3448  CA  SER A 220      83.714 105.840  99.967  1.00  5.44              
ATOM   3449  HA  SER A 220      83.063 105.829  99.102  1.00  5.44              
ATOM   3450  CB  SER A 220      85.171 105.979  99.480  1.00  5.44              
ATOM   3451  HB1 SER A 220      85.844 106.003 100.336  1.00  5.44              
ATOM   3452  HB2 SER A 220      85.272 106.923  98.942  1.00  5.44              
ATOM   3453  OG  SER A 220      85.559 104.935  98.614  1.00  5.44              
ATOM   3454  HG  SER A 220      86.526 104.990  98.462  1.00  5.44              
ATOM   3455  C   SER A 220      83.514 104.583 100.830  1.00  5.44              
ATOM   3456  O   SER A 220      84.445 103.933 101.337  1.00  5.44              
ATOM   3457  N   ASN A 221      82.252 104.368 101.194  1.00  5.38              
ATOM   3458  H   ASN A 221      81.519 104.916 100.754  1.00  5.38              
ATOM   3459  CA  ASN A 221      81.876 103.160 101.910  1.00  5.38              
ATOM   3460  HA  ASN A 221      82.554 102.389 101.536  1.00  5.38              
ATOM   3461  CB  ASN A 221      82.207 103.176 103.417  1.00  5.38              
ATOM   3462  HB1 ASN A 221      83.290 103.208 103.522  1.00  5.38              
ATOM   3463  HB2 ASN A 221      81.883 102.248 103.884  1.00  5.38              
ATOM   3464  CG  ASN A 221      81.655 104.323 104.205  1.00  5.38              
ATOM   3465  OD1 ASN A 221      80.571 104.256 104.753  1.00  5.38              
ATOM   3466  ND2 ASN A 221      82.428 105.371 104.380  1.00  5.38              
ATOM   3467 1HD2 ASN A 221      83.354 105.411 103.972  1.00  5.38              
ATOM   3468 2HD2 ASN A 221      82.029 106.089 104.946  1.00  5.38              
ATOM   3469  C   ASN A 221      80.544 102.592 101.424  1.00  5.38              
ATOM   3470  O   ASN A 221      80.218 102.731 100.243  1.00  5.38              
ATOM   3471  N   LYS A 222      79.835 101.824 102.253  1.00  5.28              
ATOM   3472  H   LYS A 222      80.093 101.801 103.237  1.00  5.28              
ATOM   3473  CA  LYS A 222      78.741 100.964 101.796  1.00  5.28              
ATOM   3474  HA  LYS A 222      78.549 101.183 100.750  1.00  5.28              
ATOM   3475  CB  LYS A 222      79.160  99.479 101.876  1.00  5.28              
ATOM   3476  HB1 LYS A 222      79.048  99.139 102.905  1.00  5.28              
ATOM   3477  HB2 LYS A 222      80.212  99.375 101.602  1.00  5.28              
ATOM   3478  CG  LYS A 222      78.319  98.619 100.901  1.00  5.28              
ATOM   3479  HG1 LYS A 222      78.889  98.486  99.981  1.00  5.28              
ATOM   3480  HG2 LYS A 222      77.425  99.166 100.619  1.00  5.28              
ATOM   3481  CD  LYS A 222      77.888  97.234 101.424  1.00  5.28              
ATOM   3482  HD1 LYS A 222      78.164  97.107 102.469  1.00  5.28              
ATOM   3483  HD2 LYS A 222      78.427  96.474 100.856  1.00  5.28              
ATOM   3484  CE  LYS A 222      76.374  96.989 101.249  1.00  5.28              
ATOM   3485  HE1 LYS A 222      76.162  95.939 101.465  1.00  5.28              
ATOM   3486  HE2 LYS A 222      76.110  97.175 100.204  1.00  5.28              
ATOM   3487  NZ  LYS A 222      75.546  97.851 102.132  1.00  5.28              
ATOM   3488  HZ1 LYS A 222      74.539  97.755 101.977  1.00  5.28              
ATOM   3489  HZ2 LYS A 222      75.677  97.655 103.110  1.00  5.28              
ATOM   3490  HZ3 LYS A 222      75.752  98.840 102.017  1.00  5.28              
ATOM   3491  C   LYS A 222      77.432 101.240 102.544  1.00  5.28              
ATOM   3492  O   LYS A 222      76.583 100.357 102.688  1.00  5.28              
ATOM   3493  N   PHE A 223      77.270 102.461 103.030  1.00  5.36              
ATOM   3494  H   PHE A 223      78.025 103.120 102.879  1.00  5.36              
ATOM   3495  CA  PHE A 223      76.058 102.989 103.646  1.00  5.36              
ATOM   3496  HA  PHE A 223      75.783 102.370 104.501  1.00  5.36              
ATOM   3497  CB  PHE A 223      76.467 104.383 104.147  1.00  5.36              
ATOM   3498  HB1 PHE A 223      76.782 104.966 103.283  1.00  5.36              
ATOM   3499  HB2 PHE A 223      77.349 104.257 104.780  1.00  5.36              
ATOM   3500  CG  PHE A 223      75.504 105.262 104.918  1.00  5.36              
ATOM   3501  CD1 PHE A 223      74.148 104.944 105.140  1.00  5.36              
ATOM   3502  HD1 PHE A 223      73.725 104.014 104.806  1.00  5.36              
ATOM   3503  CE1 PHE A 223      73.315 105.869 105.789  1.00  5.36              
ATOM   3504  HE1 PHE A 223      72.272 105.649 105.942  1.00  5.36              
ATOM   3505  CZ  PHE A 223      73.840 107.079 106.262  1.00  5.36              
ATOM   3506  HZ  PHE A 223      73.209 107.764 106.796  1.00  5.36              
ATOM   3507  CE2 PHE A 223      75.197 107.378 106.092  1.00  5.36              
ATOM   3508  HE2 PHE A 223      75.605 108.301 106.480  1.00  5.36              
ATOM   3509  CD2 PHE A 223      76.017 106.479 105.398  1.00  5.36              
ATOM   3510  HD2 PHE A 223      77.053 106.723 105.223  1.00  5.36              
ATOM   3511  C   PHE A 223      74.890 103.024 102.644  1.00  5.36              
ATOM   3512  O   PHE A 223      74.947 103.714 101.634  1.00  5.36              
ATOM   3513  N   ASP A 224      73.830 102.260 102.910  1.00  5.38              
ATOM   3514  H   ASP A 224      73.833 101.691 103.750  1.00  5.38              
ATOM   3515  CA  ASP A 224      72.765 101.951 101.948  1.00  5.38              
ATOM   3516  HA  ASP A 224      72.983 102.447 101.004  1.00  5.38              
ATOM   3517  CB  ASP A 224      72.750 100.440 101.662  1.00  5.38              
ATOM   3518  HB1 ASP A 224      73.656 100.186 101.112  1.00  5.38              
ATOM   3519  HB2 ASP A 224      71.902 100.204 101.018  1.00  5.38              
ATOM   3520  CG  ASP A 224      72.699  99.543 102.905  1.00  5.38              
ATOM   3521  OD1 ASP A 224      72.984  98.335 102.726  1.00  5.38              
ATOM   3522  OD2 ASP A 224      72.530 100.052 104.032  1.00  5.38              
ATOM   3523  C   ASP A 224      71.365 102.423 102.348  1.00  5.38              
ATOM   3524  O   ASP A 224      70.514 102.625 101.483  1.00  5.38              
ATOM   3525  N   VAL A 225      71.106 102.660 103.630  1.00  5.40              
ATOM   3526  H   VAL A 225      71.758 102.301 104.320  1.00  5.40              
ATOM   3527  CA  VAL A 225      69.846 103.242 104.100  1.00  5.40              
ATOM   3528  HA  VAL A 225      69.445 103.875 103.310  1.00  5.40              
ATOM   3529  CB  VAL A 225      68.782 102.144 104.364  1.00  5.40              
ATOM   3530  HB  VAL A 225      68.438 101.796 103.389  1.00  5.40              
ATOM   3531  CG1 VAL A 225      69.288 100.910 105.124  1.00  5.40              
ATOM   3532 1HG1 VAL A 225      70.031 100.383 104.529  1.00  5.40              
ATOM   3533 2HG1 VAL A 225      69.737 101.207 106.072  1.00  5.40              
ATOM   3534 3HG1 VAL A 225      68.465 100.223 105.322  1.00  5.40              
ATOM   3535  CG2 VAL A 225      67.548 102.680 105.102  1.00  5.40              
ATOM   3536 1HG2 VAL A 225      66.752 101.936 105.080  1.00  5.40              
ATOM   3537 2HG2 VAL A 225      67.794 102.886 106.145  1.00  5.40              
ATOM   3538 3HG2 VAL A 225      67.197 103.597 104.634  1.00  5.40              
ATOM   3539  C   VAL A 225      70.067 104.144 105.301  1.00  5.40              
ATOM   3540  O   VAL A 225      70.574 103.713 106.332  1.00  5.40              
ATOM   3541  N   PHE A 226      69.627 105.401 105.195  1.00  5.42              
ATOM   3542  H   PHE A 226      69.251 105.727 104.317  1.00  5.42              
ATOM   3543  CA  PHE A 226      69.308 106.183 106.384  1.00  5.42              
ATOM   3544  HA  PHE A 226      70.059 105.988 107.152  1.00  5.42              
ATOM   3545  CB  PHE A 226      69.332 107.689 106.059  1.00  5.42              
ATOM   3546  HB1 PHE A 226      68.316 108.079 106.078  1.00  5.42              
ATOM   3547  HB2 PHE A 226      69.707 107.840 105.046  1.00  5.42              
ATOM   3548  CG  PHE A 226      70.175 108.514 107.016  1.00  5.42              
ATOM   3549  CD1 PHE A 226      71.222 109.317 106.521  1.00  5.42              
ATOM   3550  HD1 PHE A 226      71.414 109.359 105.459  1.00  5.42              
ATOM   3551  CE1 PHE A 226      72.047 110.031 107.410  1.00  5.42              
ATOM   3552  HE1 PHE A 226      72.866 110.626 107.031  1.00  5.42              
ATOM   3553  CZ  PHE A 226      71.819 109.953 108.796  1.00  5.42              
ATOM   3554  HZ  PHE A 226      72.456 110.501 109.477  1.00  5.42              
ATOM   3555  CE2 PHE A 226      70.753 109.182 109.291  1.00  5.42              
ATOM   3556  HE2 PHE A 226      70.555 109.142 110.353  1.00  5.42              
ATOM   3557  CD2 PHE A 226      69.931 108.466 108.403  1.00  5.42              
ATOM   3558  HD2 PHE A 226      69.111 107.881 108.793  1.00  5.42              
ATOM   3559  C   PHE A 226      67.947 105.733 106.903  1.00  5.42              
ATOM   3560  O   PHE A 226      66.939 105.919 106.221  1.00  5.42              
ATOM   3561  N   ASN A 227      67.915 105.162 108.104  1.00  5.74              
ATOM   3562  H   ASN A 227      68.780 104.995 108.597  1.00  5.74              
ATOM   3563  CA  ASN A 227      66.683 105.086 108.873  1.00  5.74              
ATOM   3564  HA  ASN A 227      65.838 105.356 108.236  1.00  5.74              
ATOM   3565  CB  ASN A 227      66.442 103.653 109.373  1.00  5.74              
ATOM   3566  HB1 ASN A 227      67.207 103.388 110.104  1.00  5.74              
ATOM   3567  HB2 ASN A 227      66.497 102.951 108.542  1.00  5.74              
ATOM   3568  CG  ASN A 227      65.065 103.517 110.010  1.00  5.74              
ATOM   3569  OD1 ASN A 227      64.094 104.109 109.557  1.00  5.74              
ATOM   3570  ND2 ASN A 227      64.953 102.772 111.078  1.00  5.74              
ATOM   3571 1HD2 ASN A 227      65.790 102.376 111.516  1.00  5.74              
ATOM   3572 2HD2 ASN A 227      64.086 102.796 111.575  1.00  5.74              
ATOM   3573  C   ASN A 227      66.730 106.093 110.021  1.00  5.74              
ATOM   3574  O   ASN A 227      67.798 106.467 110.509  1.00  5.74              
ATOM   3575  N   SER A 228      65.545 106.520 110.436  1.00  6.07              
ATOM   3576  H   SER A 228      64.734 106.050 110.049  1.00  6.07              
ATOM   3577  CA  SER A 228      65.345 107.296 111.650  1.00  6.07              
ATOM   3578  HA  SER A 228      66.084 108.095 111.710  1.00  6.07              
ATOM   3579  CB  SER A 228      63.924 107.898 111.597  1.00  6.07              
ATOM   3580  HB1 SER A 228      63.201 107.180 111.988  1.00  6.07              
ATOM   3581  HB2 SER A 228      63.664 108.097 110.558  1.00  6.07              
ATOM   3582  OG  SER A 228      63.829 109.116 112.318  1.00  6.07              
ATOM   3583  HG  SER A 228      62.887 109.404 112.323  1.00  6.07              
ATOM   3584  C   SER A 228      65.427 106.423 112.892  1.00  6.07              
ATOM   3585  O   SER A 228      65.371 105.202 112.797  1.00  6.07              
ATOM   3586  N   CYS A 229      65.490 107.053 114.063  1.00  6.22              
ATOM   3587  H   CYS A 229      65.425 108.059 114.027  1.00  6.22              
ATOM   3588  CA  CYS A 229      65.421 106.443 115.395  1.00  6.22              
ATOM   3589  HA  CYS A 229      65.389 107.279 116.089  1.00  6.22              
ATOM   3590  CB  CYS A 229      64.086 105.703 115.586  1.00  6.22              
ATOM   3591  HB1 CYS A 229      64.008 105.367 116.622  1.00  6.22              
ATOM   3592  HB2 CYS A 229      64.047 104.832 114.930  1.00  6.22              
ATOM   3593  SG  CYS A 229      62.704 106.829 115.210  1.00  6.22              
ATOM   3594  HG  CYS A 229      61.711 105.964 115.441  1.00  6.22              
ATOM   3595  C   CYS A 229      66.644 105.610 115.810  1.00  6.22              
ATOM   3596  O   CYS A 229      67.193 105.813 116.893  1.00  6.22              
ATOM   3597  N   ASP A 230      67.152 104.802 114.888  1.00  7.05              
ATOM   3598  H   ASP A 230      66.565 104.606 114.083  1.00  7.05              
ATOM   3599  CA  ASP A 230      68.508 104.259 114.832  1.00  7.05              
ATOM   3600  HA  ASP A 230      68.650 103.543 115.642  1.00  7.05              
ATOM   3601  CB  ASP A 230      68.625 103.543 113.482  1.00  7.05              
ATOM   3602  HB1 ASP A 230      69.670 103.366 113.263  1.00  7.05              
ATOM   3603  HB2 ASP A 230      68.245 104.195 112.692  1.00  7.05              
ATOM   3604  CG  ASP A 230      67.870 102.213 113.463  1.00  7.05              
ATOM   3605  OD1 ASP A 230      67.838 101.543 114.519  1.00  7.05              
ATOM   3606  OD2 ASP A 230      67.338 101.880 112.381  1.00  7.05              
ATOM   3607  C   ASP A 230      69.603 105.317 114.967  1.00  7.05              
ATOM   3608  O   ASP A 230      70.689 105.077 115.490  1.00  7.05              
ATOM   3609  N   LEU A 231      69.252 106.521 114.540  1.00  7.18              
ATOM   3610  H   LEU A 231      68.354 106.577 114.084  1.00  7.18              
ATOM   3611  CA  LEU A 231      69.934 107.761 114.825  1.00  7.18              
ATOM   3612  HA  LEU A 231      70.643 107.599 115.638  1.00  7.18              
ATOM   3613  CB  LEU A 231      70.706 108.246 113.574  1.00  7.18              
ATOM   3614  HB1 LEU A 231      71.038 109.263 113.767  1.00  7.18              
ATOM   3615  HB2 LEU A 231      70.029 108.290 112.719  1.00  7.18              
ATOM   3616  CG  LEU A 231      71.939 107.391 113.218  1.00  7.18              
ATOM   3617  HG  LEU A 231      72.318 106.907 114.117  1.00  7.18              
ATOM   3618  CD1 LEU A 231      71.622 106.327 112.164  1.00  7.18              
ATOM   3619 1HD1 LEU A 231      72.515 105.741 111.969  1.00  7.18              
ATOM   3620 2HD1 LEU A 231      70.842 105.660 112.524  1.00  7.18              
ATOM   3621 3HD1 LEU A 231      71.286 106.794 111.240  1.00  7.18              
ATOM   3622  CD2 LEU A 231      73.068 108.263 112.657  1.00  7.18              
ATOM   3623 1HD2 LEU A 231      73.334 109.040 113.371  1.00  7.18              
ATOM   3624 2HD2 LEU A 231      73.949 107.643 112.487  1.00  7.18              
ATOM   3625 3HD2 LEU A 231      72.758 108.717 111.716  1.00  7.18              
ATOM   3626  C   LEU A 231      68.892 108.764 115.322  1.00  7.18              
ATOM   3627  O   LEU A 231      68.558 109.720 114.627  1.00  7.18              
ATOM   3628  N   SER A 232      68.373 108.551 116.532  1.00  6.64              
ATOM   3629  H   SER A 232      68.593 107.671 116.980  1.00  6.64              
ATOM   3630  CA  SER A 232      67.689 109.582 117.339  1.00  6.64              
ATOM   3631  HA  SER A 232      66.897 110.041 116.747  1.00  6.64              
ATOM   3632  CB  SER A 232      67.064 108.960 118.600  1.00  6.64              
ATOM   3633  HB1 SER A 232      66.578 109.747 119.178  1.00  6.64              
ATOM   3634  HB2 SER A 232      67.846 108.511 119.214  1.00  6.64              
ATOM   3635  OG  SER A 232      66.100 107.982 118.291  1.00  6.64              
ATOM   3636  HG  SER A 232      66.558 107.153 118.078  1.00  6.64              
ATOM   3637  C   SER A 232      68.655 110.684 117.778  1.00  6.64              
ATOM   3638  O   SER A 232      68.876 110.951 118.962  1.00  6.64              
ATOM   3639  N   SER A 233      69.363 111.228 116.805  1.00  6.35              
ATOM   3640  H   SER A 233      69.055 111.047 115.857  1.00  6.35              
ATOM   3641  CA  SER A 233      70.722 111.683 117.002  1.00  6.35              
ATOM   3642  HA  SER A 233      71.066 111.411 117.996  1.00  6.35              
ATOM   3643  CB  SER A 233      71.686 111.055 115.998  1.00  6.35              
ATOM   3644  HB1 SER A 233      72.649 111.565 116.050  1.00  6.35              
ATOM   3645  HB2 SER A 233      71.284 111.147 114.989  1.00  6.35              
ATOM   3646  OG  SER A 233      71.863 109.700 116.347  1.00  6.35              
ATOM   3647  HG  SER A 233      72.439 109.270 115.707  1.00  6.35              
ATOM   3648  C   SER A 233      70.725 113.181 116.896  1.00  6.35              
ATOM   3649  O   SER A 233      70.871 113.764 115.822  1.00  6.35              
ATOM   3650  N   THR A 234      70.550 113.793 118.059  1.00  6.32              
ATOM   3651  H   THR A 234      70.353 113.221 118.870  1.00  6.32              
ATOM   3652  CA  THR A 234      70.867 115.194 118.237  1.00  6.32              
ATOM   3653  HA  THR A 234      70.330 115.740 117.461  1.00  6.32              
ATOM   3654  CB  THR A 234      70.313 115.754 119.557  1.00  6.32              
ATOM   3655  HB  THR A 234      69.230 115.627 119.536  1.00  6.32              
ATOM   3656  CG2 THR A 234      70.820 115.111 120.848  1.00  6.32              
ATOM   3657 1HG2 THR A 234      70.687 114.030 120.804  1.00  6.32              
ATOM   3658 2HG2 THR A 234      71.874 115.336 121.006  1.00  6.32              
ATOM   3659 3HG2 THR A 234      70.250 115.494 121.693  1.00  6.32              
ATOM   3660  OG1 THR A 234      70.581 117.132 119.622  1.00  6.32              
ATOM   3661  HG1 THR A 234      70.353 117.424 120.508  1.00  6.32              
ATOM   3662  C   THR A 234      72.340 115.479 118.004  1.00  6.32              
ATOM   3663  O   THR A 234      73.188 115.367 118.886  1.00  6.32              
ATOM   3664  N   ALA A 235      72.648 115.811 116.759  1.00  6.02              
ATOM   3665  H   ALA A 235      71.907 115.843 116.063  1.00  6.02              
ATOM   3666  CA  ALA A 235      73.993 116.038 116.286  1.00  6.02              
ATOM   3667  HA  ALA A 235      74.706 115.700 117.041  1.00  6.02              
ATOM   3668  CB  ALA A 235      74.228 115.182 115.036  1.00  6.02              
ATOM   3669  HB1 ALA A 235      75.238 115.340 114.658  1.00  6.02              
ATOM   3670  HB2 ALA A 235      74.102 114.126 115.280  1.00  6.02              
ATOM   3671  HB3 ALA A 235      73.511 115.458 114.268  1.00  6.02              
ATOM   3672  C   ALA A 235      74.263 117.542 116.089  1.00  6.02              
ATOM   3673  O   ALA A 235      74.836 117.990 115.096  1.00  6.02              
ATOM   3674  N   LEU A 236      73.798 118.328 117.060  1.00  5.94              
ATOM   3675  H   LEU A 236      73.362 117.852 117.836  1.00  5.94              
ATOM   3676  CA  LEU A 236      73.670 119.786 117.050  1.00  5.94              
ATOM   3677  HA  LEU A 236      73.201 120.048 116.101  1.00  5.94              
ATOM   3678  CB  LEU A 236      72.667 120.193 118.159  1.00  5.94              
ATOM   3679  HB1 LEU A 236      71.688 119.811 117.866  1.00  5.94              
ATOM   3680  HB2 LEU A 236      72.576 121.280 118.173  1.00  5.94              
ATOM   3681  CG  LEU A 236      72.937 119.694 119.597  1.00  5.94              
ATOM   3682  HG  LEU A 236      72.851 118.608 119.609  1.00  5.94              
ATOM   3683  CD1 LEU A 236      74.309 120.052 120.168  1.00  5.94              
ATOM   3684 1HD1 LEU A 236      74.459 121.132 120.123  1.00  5.94              
ATOM   3685 2HD1 LEU A 236      74.383 119.723 121.204  1.00  5.94              
ATOM   3686 3HD1 LEU A 236      75.095 119.558 119.599  1.00  5.94              
ATOM   3687  CD2 LEU A 236      71.881 120.263 120.547  1.00  5.94              
ATOM   3688 1HD2 LEU A 236      72.015 119.841 121.543  1.00  5.94              
ATOM   3689 2HD2 LEU A 236      71.973 121.350 120.598  1.00  5.94              
ATOM   3690 3HD2 LEU A 236      70.885 120.011 120.183  1.00  5.94              
ATOM   3691  C   LEU A 236      74.956 120.622 117.067  1.00  5.94              
ATOM   3692  O   LEU A 236      74.964 121.758 117.530  1.00  5.94              
ATOM   3693  N   SER A 237      76.063 120.085 116.577  1.00  5.71              
ATOM   3694  H   SER A 237      76.009 119.169 116.153  1.00  5.71              
ATOM   3695  CA  SER A 237      77.311 120.842 116.422  1.00  5.71              
ATOM   3696  HA  SER A 237      77.076 121.900 116.295  1.00  5.71              
ATOM   3697  CB  SER A 237      78.180 120.710 117.678  1.00  5.71              
ATOM   3698  HB1 SER A 237      79.029 121.392 117.604  1.00  5.71              
ATOM   3699  HB2 SER A 237      78.552 119.687 117.764  1.00  5.71              
ATOM   3700  OG  SER A 237      77.405 121.033 118.825  1.00  5.71              
ATOM   3701  HG  SER A 237      76.646 121.567 118.537  1.00  5.71              
ATOM   3702  C   SER A 237      78.066 120.434 115.154  1.00  5.71              
ATOM   3703  O   SER A 237      79.175 120.890 114.897  1.00  5.71              
ATOM   3704  N   LEU A 238      77.407 119.632 114.311  1.00  5.68              
ATOM   3705  H   LEU A 238      76.469 119.351 114.567  1.00  5.68              
ATOM   3706  CA  LEU A 238      77.982 118.975 113.153  1.00  5.68              
ATOM   3707  HA  LEU A 238      79.063 118.954 113.297  1.00  5.68              
ATOM   3708  CB  LEU A 238      77.530 117.502 113.158  1.00  5.68              
ATOM   3709  HB1 LEU A 238      76.576 117.415 112.646  1.00  5.68              
ATOM   3710  HB2 LEU A 238      77.380 117.187 114.192  1.00  5.68              
ATOM   3711  CG  LEU A 238      78.548 116.523 112.551  1.00  5.68              
ATOM   3712  HG  LEU A 238      79.453 116.527 113.157  1.00  5.68              
ATOM   3713  CD1 LEU A 238      77.968 115.107 112.562  1.00  5.68              
ATOM   3714 1HD1 LEU A 238      78.725 114.394 112.242  1.00  5.68              
ATOM   3715 2HD1 LEU A 238      77.660 114.845 113.574  1.00  5.68              
ATOM   3716 3HD1 LEU A 238      77.107 115.051 111.897  1.00  5.68              
ATOM   3717  CD2 LEU A 238      78.925 116.866 111.115  1.00  5.68              
ATOM   3718 1HD2 LEU A 238      79.501 116.051 110.680  1.00  5.68              
ATOM   3719 2HD2 LEU A 238      78.028 117.054 110.532  1.00  5.68              
ATOM   3720 3HD2 LEU A 238      79.548 117.753 111.103  1.00  5.68              
ATOM   3721  C   LEU A 238      77.711 119.736 111.857  1.00  5.68              
ATOM   3722  O   LEU A 238      76.681 119.575 111.211  1.00  5.68              
ATOM   3723  N   LYS A 239      78.657 120.607 111.516  1.00  5.66              
ATOM   3724  H   LYS A 239      79.487 120.596 112.095  1.00  5.66              
ATOM   3725  CA  LYS A 239      78.687 121.523 110.370  1.00  5.66              
ATOM   3726  HA  LYS A 239      77.764 122.102 110.358  1.00  5.66              
ATOM   3727  CB  LYS A 239      79.870 122.472 110.614  1.00  5.66              
ATOM   3728  HB1 LYS A 239      80.804 121.929 110.457  1.00  5.66              
ATOM   3729  HB2 LYS A 239      79.837 122.776 111.659  1.00  5.66              
ATOM   3730  CG  LYS A 239      79.879 123.738 109.742  1.00  5.66              
ATOM   3731  HG1 LYS A 239      78.974 124.318 109.927  1.00  5.66              
ATOM   3732  HG2 LYS A 239      79.905 123.452 108.690  1.00  5.66              
ATOM   3733  CD  LYS A 239      81.119 124.596 110.049  1.00  5.66              
ATOM   3734  HD1 LYS A 239      81.150 125.443 109.362  1.00  5.66              
ATOM   3735  HD2 LYS A 239      82.009 123.984 109.884  1.00  5.66              
ATOM   3736  CE  LYS A 239      81.102 125.113 111.496  1.00  5.66              
ATOM   3737  HE1 LYS A 239      80.675 124.340 112.140  1.00  5.66              
ATOM   3738  HE2 LYS A 239      80.447 125.986 111.570  1.00  5.66              
ATOM   3739  NZ  LYS A 239      82.457 125.418 112.010  1.00  5.66              
ATOM   3740  HZ1 LYS A 239      83.065 124.600 111.952  1.00  5.66              
ATOM   3741  HZ2 LYS A 239      82.891 126.225 111.596  1.00  5.66              
ATOM   3742  HZ3 LYS A 239      82.416 125.494 113.028  1.00  5.66              
ATOM   3743  C   LYS A 239      78.824 120.842 109.017  1.00  5.66              
ATOM   3744  O   LYS A 239      78.174 121.304 108.070  1.00  5.66              
ATOM   3745  N   LYS A 240      79.608 119.756 108.894  1.00  5.20              
ATOM   3746  H   LYS A 240      80.169 119.449 109.691  1.00  5.20              
ATOM   3747  CA  LYS A 240      79.808 119.146 107.569  1.00  5.20              
ATOM   3748  HA  LYS A 240      79.069 119.520 106.859  1.00  5.20              
ATOM   3749  CB  LYS A 240      81.183 119.563 107.046  1.00  5.20              
ATOM   3750  HB1 LYS A 240      81.932 119.300 107.788  1.00  5.20              
ATOM   3751  HB2 LYS A 240      81.189 120.650 106.952  1.00  5.20              
ATOM   3752  CG  LYS A 240      81.575 118.970 105.683  1.00  5.20              
ATOM   3753  HG1 LYS A 240      82.269 119.671 105.220  1.00  5.20              
ATOM   3754  HG2 LYS A 240      80.703 118.903 105.032  1.00  5.20              
ATOM   3755  CD  LYS A 240      82.237 117.582 105.784  1.00  5.20              
ATOM   3756  HD1 LYS A 240      81.478 116.810 105.656  1.00  5.20              
ATOM   3757  HD2 LYS A 240      82.701 117.448 106.761  1.00  5.20              
ATOM   3758  CE  LYS A 240      83.302 117.405 104.701  1.00  5.20              
ATOM   3759  HE1 LYS A 240      82.859 117.659 103.732  1.00  5.20              
ATOM   3760  HE2 LYS A 240      83.589 116.352 104.649  1.00  5.20              
ATOM   3761  NZ  LYS A 240      84.499 118.236 104.977  1.00  5.20              
ATOM   3762  HZ1 LYS A 240      85.137 118.256 104.202  1.00  5.20              
ATOM   3763  HZ2 LYS A 240      84.234 119.179 105.257  1.00  5.20              
ATOM   3764  HZ3 LYS A 240      84.992 117.945 105.822  1.00  5.20              
ATOM   3765  C   LYS A 240      79.611 117.647 107.641  1.00  5.20              
ATOM   3766  O   LYS A 240      80.349 116.975 108.351  1.00  5.20              
ATOM   3767  N   ILE A 241      78.683 117.116 106.844  1.00  5.17              
ATOM   3768  H   ILE A 241      78.146 117.731 106.243  1.00  5.17              
ATOM   3769  CA  ILE A 241      78.624 115.676 106.597  1.00  5.17              
ATOM   3770  HA  ILE A 241      79.441 115.202 107.140  1.00  5.17              
ATOM   3771  CB  ILE A 241      77.340 114.962 107.097  1.00  5.17              
ATOM   3772  HB  ILE A 241      77.486 113.897 106.905  1.00  5.17              
ATOM   3773  CG2 ILE A 241      77.200 115.085 108.618  1.00  5.17              
ATOM   3774 1HG2 ILE A 241      76.451 114.387 108.992  1.00  5.17              
ATOM   3775 2HG2 ILE A 241      78.150 114.848 109.097  1.00  5.17              
ATOM   3776 3HG2 ILE A 241      76.909 116.097 108.878  1.00  5.17              
ATOM   3777  CG1 ILE A 241      76.062 115.366 106.325  1.00  5.17              
ATOM   3778 1HG1 ILE A 241      76.133 114.981 105.311  1.00  5.17              
ATOM   3779 2HG1 ILE A 241      76.014 116.446 106.249  1.00  5.17              
ATOM   3780  CD1 ILE A 241      74.740 114.846 106.908  1.00  5.17              
ATOM   3781  HD1 ILE A 241      73.925 115.092 106.228  1.00  5.17              
ATOM   3782  HD2 ILE A 241      74.788 113.763 107.028  1.00  5.17              
ATOM   3783  HD3 ILE A 241      74.541 115.313 107.873  1.00  5.17              
ATOM   3784  C   ILE A 241      78.856 115.343 105.133  1.00  5.17              
ATOM   3785  O   ILE A 241      78.214 115.910 104.242  1.00  5.17              
ATOM   3786  N   ASP A 242      79.687 114.325 104.907  1.00  5.16              
ATOM   3787  H   ASP A 242      80.173 113.888 105.685  1.00  5.16              
ATOM   3788  CA  ASP A 242      79.826 113.738 103.572  1.00  5.16              
ATOM   3789  HA  ASP A 242      79.231 114.294 102.861  1.00  5.16              
ATOM   3790  CB  ASP A 242      81.296 113.771 103.105  1.00  5.16              
ATOM   3791  HB1 ASP A 242      81.373 113.171 102.197  1.00  5.16              
ATOM   3792  HB2 ASP A 242      81.914 113.287 103.862  1.00  5.16              
ATOM   3793  CG  ASP A 242      81.891 115.148 102.780  1.00  5.16              
ATOM   3794  OD1 ASP A 242      83.140 115.206 102.720  1.00  5.16              
ATOM   3795  OD2 ASP A 242      81.141 116.104 102.489  1.00  5.16              
ATOM   3796  C   ASP A 242      79.342 112.298 103.534  1.00  5.16              
ATOM   3797  O   ASP A 242      79.576 111.568 104.485  1.00  5.16              
ATOM   3798  N   LEU A 243      78.717 111.889 102.423  1.00  5.56              
ATOM   3799  H   LEU A 243      78.573 112.565 101.679  1.00  5.56              
ATOM   3800  CA  LEU A 243      78.174 110.541 102.179  1.00  5.56              
ATOM   3801  HA  LEU A 243      78.635 109.838 102.870  1.00  5.56              
ATOM   3802  CB  LEU A 243      76.648 110.515 102.427  1.00  5.56              
ATOM   3803  HB1 LEU A 243      76.368 109.463 102.390  1.00  5.56              
ATOM   3804  HB2 LEU A 243      76.138 111.014 101.603  1.00  5.56              
ATOM   3805  CG  LEU A 243      76.139 111.108 103.759  1.00  5.56              
ATOM   3806  HG  LEU A 243      76.899 111.005 104.532  1.00  5.56              
ATOM   3807  CD1 LEU A 243      75.726 112.579 103.619  1.00  5.56              
ATOM   3808 1HD1 LEU A 243      76.592 113.182 103.357  1.00  5.56              
ATOM   3809 2HD1 LEU A 243      74.962 112.689 102.851  1.00  5.56              
ATOM   3810 3HD1 LEU A 243      75.330 112.931 104.570  1.00  5.56              
ATOM   3811  CD2 LEU A 243      74.882 110.378 104.231  1.00  5.56              
ATOM   3812 1HD2 LEU A 243      74.586 110.743 105.214  1.00  5.56              
ATOM   3813 2HD2 LEU A 243      74.074 110.519 103.515  1.00  5.56              
ATOM   3814 3HD2 LEU A 243      75.096 109.314 104.305  1.00  5.56              
ATOM   3815  C   LEU A 243      78.509 110.103 100.732  1.00  5.56              
ATOM   3816  O   LEU A 243      77.698 109.496 100.030  1.00  5.56              
ATOM   3817  N   SER A 244      79.691 110.518 100.265  1.00  5.36              
ATOM   3818  H   SER A 244      80.285 110.929 100.967  1.00  5.36              
ATOM   3819  CA  SER A 244      80.020 110.843  98.869  1.00  5.36              
ATOM   3820  HA  SER A 244      79.350 111.653  98.577  1.00  5.36              
ATOM   3821  CB  SER A 244      81.435 111.452  98.834  1.00  5.36              
ATOM   3822  HB1 SER A 244      82.145 110.763  99.279  1.00  5.36              
ATOM   3823  HB2 SER A 244      81.436 112.354  99.448  1.00  5.36              
ATOM   3824  OG  SER A 244      81.879 111.794  97.534  1.00  5.36              
ATOM   3825  HG  SER A 244      82.725 111.351  97.387  1.00  5.36              
ATOM   3826  C   SER A 244      79.788 109.743  97.838  1.00  5.36              
ATOM   3827  O   SER A 244      78.806 109.809  97.098  1.00  5.36              
ATOM   3828  N   TYR A 245      80.644 108.728  97.814  1.00  5.50              
ATOM   3829  H   TYR A 245      81.431 108.750  98.453  1.00  5.50              
ATOM   3830  CA  TYR A 245      80.418 107.464  97.133  1.00  5.50              
ATOM   3831  HA  TYR A 245      79.614 107.549  96.402  1.00  5.50              
ATOM   3832  CB  TYR A 245      81.712 107.054  96.414  1.00  5.50              
ATOM   3833  HB1 TYR A 245      82.551 107.224  97.091  1.00  5.50              
ATOM   3834  HB2 TYR A 245      81.851 107.709  95.553  1.00  5.50              
ATOM   3835  CG  TYR A 245      81.778 105.616  95.935  1.00  5.50              
ATOM   3836  CD1 TYR A 245      80.687 105.026  95.267  1.00  5.50              
ATOM   3837  HD1 TYR A 245      79.779 105.585  95.108  1.00  5.50              
ATOM   3838  CE1 TYR A 245      80.763 103.692  94.826  1.00  5.50              
ATOM   3839  HE1 TYR A 245      79.927 103.227  94.330  1.00  5.50              
ATOM   3840  CZ  TYR A 245      81.930 102.940  95.062  1.00  5.50              
ATOM   3841  OH  TYR A 245      81.999 101.661  94.612  1.00  5.50              
ATOM   3842  HH  TYR A 245      82.843 101.264  94.835  1.00  5.50              
ATOM   3843  CE2 TYR A 245      83.023 103.526  95.732  1.00  5.50              
ATOM   3844  HE2 TYR A 245      83.920 102.959  95.928  1.00  5.50              
ATOM   3845  CD2 TYR A 245      82.945 104.862  96.165  1.00  5.50              
ATOM   3846  HD2 TYR A 245      83.788 105.299  96.687  1.00  5.50              
ATOM   3847  C   TYR A 245      80.009 106.484  98.233  1.00  5.50              
ATOM   3848  O   TYR A 245      80.803 106.035  99.058  1.00  5.50              
ATOM   3849  N   ASN A 246      78.718 106.226  98.290  1.00  5.45              
ATOM   3850  H   ASN A 246      78.111 106.652  97.605  1.00  5.45              
ATOM   3851  CA  ASN A 246      78.151 105.120  99.033  1.00  5.45              
ATOM   3852  HA  ASN A 246      78.913 104.370  99.223  1.00  5.45              
ATOM   3853  CB  ASN A 246      77.602 105.637 100.381  1.00  5.45              
ATOM   3854  HB1 ASN A 246      76.956 104.891 100.826  1.00  5.45              
ATOM   3855  HB2 ASN A 246      77.010 106.537 100.239  1.00  5.45              
ATOM   3856  CG  ASN A 246      78.692 105.928 101.389  1.00  5.45              
ATOM   3857  OD1 ASN A 246      79.137 105.068 102.123  1.00  5.45              
ATOM   3858  ND2 ASN A 246      79.150 107.155 101.460  1.00  5.45              
ATOM   3859 1HD2 ASN A 246      78.778 107.826 100.812  1.00  5.45              
ATOM   3860 2HD2 ASN A 246      79.873 107.376 102.134  1.00  5.45              
ATOM   3861  C   ASN A 246      77.111 104.488  98.084  1.00  5.45              
ATOM   3862  O   ASN A 246      77.090 104.787  96.880  1.00  5.45              
ATOM   3863  N   PRO A 247      76.276 103.569  98.559  1.00  5.33              
ATOM   3864  CD  PRO A 247      76.798 102.467  99.345  1.00  5.33              
ATOM   3865  HD1 PRO A 247      76.828 102.715 100.400  1.00  5.33              
ATOM   3866  HD2 PRO A 247      77.801 102.218  98.993  1.00  5.33              
ATOM   3867  CG  PRO A 247      75.873 101.282  99.088  1.00  5.33              
ATOM   3868  HG1 PRO A 247      75.073 101.279  99.825  1.00  5.33              
ATOM   3869  HG2 PRO A 247      76.411 100.338  99.080  1.00  5.33              
ATOM   3870  CB  PRO A 247      75.314 101.605  97.708  1.00  5.33              
ATOM   3871  HB1 PRO A 247      74.395 101.059  97.495  1.00  5.33              
ATOM   3872  HB2 PRO A 247      76.064 101.380  96.948  1.00  5.33              
ATOM   3873  CA  PRO A 247      75.121 103.123  97.804  1.00  5.33              
ATOM   3874  HA  PRO A 247      75.120 103.528  96.794  1.00  5.33              
ATOM   3875  C   PRO A 247      73.773 103.520  98.435  1.00  5.33              
ATOM   3876  O   PRO A 247      72.860 102.699  98.536  1.00  5.33              
ATOM   3877  N   LEU A 248      73.635 104.771  98.880  1.00  5.31              
ATOM   3878  H   LEU A 248      74.429 105.397  98.808  1.00  5.31              
ATOM   3879  CA  LEU A 248      72.414 105.290  99.493  1.00  5.31              
ATOM   3880  HA  LEU A 248      72.247 104.718 100.405  1.00  5.31              
ATOM   3881  CB  LEU A 248      72.563 106.770  99.872  1.00  5.31              
ATOM   3882  HB1 LEU A 248      71.574 107.174 100.095  1.00  5.31              
ATOM   3883  HB2 LEU A 248      72.941 107.316  99.009  1.00  5.31              
ATOM   3884  CG  LEU A 248      73.460 107.023 101.091  1.00  5.31              
ATOM   3885  HG  LEU A 248      74.438 106.565 100.948  1.00  5.31              
ATOM   3886  CD1 LEU A 248      73.633 108.531 101.240  1.00  5.31              
ATOM   3887 1HD1 LEU A 248      74.264 108.718 102.101  1.00  5.31              
ATOM   3888 2HD1 LEU A 248      74.119 108.925 100.347  1.00  5.31              
ATOM   3889 3HD1 LEU A 248      72.661 109.004 101.375  1.00  5.31              
ATOM   3890  CD2 LEU A 248      72.836 106.510 102.390  1.00  5.31              
ATOM   3891 1HD2 LEU A 248      73.450 106.830 103.229  1.00  5.31              
ATOM   3892 2HD2 LEU A 248      71.828 106.904 102.508  1.00  5.31              
ATOM   3893 3HD2 LEU A 248      72.811 105.422 102.383  1.00  5.31              
ATOM   3894  C   LEU A 248      71.170 105.123  98.620  1.00  5.31              
ATOM   3895  O   LEU A 248      71.057 105.692  97.537  1.00  5.31              
ATOM   3896  N   THR A 249      70.187 104.421  99.176  1.00  5.33              
ATOM   3897  H   THR A 249      70.409 103.920 100.028  1.00  5.33              
ATOM   3898  CA  THR A 249      68.874 104.218  98.565  1.00  5.33              
ATOM   3899  HA  THR A 249      68.954 104.489  97.511  1.00  5.33              
ATOM   3900  CB  THR A 249      68.444 102.745  98.572  1.00  5.33              
ATOM   3901  HB  THR A 249      67.486 102.660  98.057  1.00  5.33              
ATOM   3902  CG2 THR A 249      69.435 101.810  97.880  1.00  5.33              
ATOM   3903 1HG2 THR A 249      69.018 100.804  97.831  1.00  5.33              
ATOM   3904 2HG2 THR A 249      69.625 102.165  96.867  1.00  5.33              
ATOM   3905 3HG2 THR A 249      70.378 101.778  98.425  1.00  5.33              
ATOM   3906  OG1 THR A 249      68.287 102.286  99.892  1.00  5.33              
ATOM   3907  HG1 THR A 249      69.178 102.276 100.287  1.00  5.33              
ATOM   3908  C   THR A 249      67.788 105.142  99.113  1.00  5.33              
ATOM   3909  O   THR A 249      66.636 105.037  98.695  1.00  5.33              
ATOM   3910  N   LYS A 250      68.140 106.050 100.042  1.00  5.43              
ATOM   3911  H   LYS A 250      69.118 106.070 100.302  1.00  5.43              
ATOM   3912  CA  LYS A 250      67.300 107.142 100.576  1.00  5.43              
ATOM   3913  HA  LYS A 250      66.614 107.480  99.796  1.00  5.43              
ATOM   3914  CB  LYS A 250      66.479 106.693 101.811  1.00  5.43              
ATOM   3915  HB1 LYS A 250      65.937 107.566 102.179  1.00  5.43              
ATOM   3916  HB2 LYS A 250      67.146 106.366 102.611  1.00  5.43              
ATOM   3917  CG  LYS A 250      65.425 105.610 101.534  1.00  5.43              
ATOM   3918  HG1 LYS A 250      65.076 105.724 100.511  1.00  5.43              
ATOM   3919  HG2 LYS A 250      64.565 105.771 102.181  1.00  5.43              
ATOM   3920  CD  LYS A 250      65.931 104.181 101.770  1.00  5.43              
ATOM   3921  HD1 LYS A 250      65.814 103.932 102.825  1.00  5.43              
ATOM   3922  HD2 LYS A 250      66.986 104.110 101.511  1.00  5.43              
ATOM   3923  CE  LYS A 250      65.122 103.210 100.906  1.00  5.43              
ATOM   3924  HE1 LYS A 250      65.112 103.601  99.883  1.00  5.43              
ATOM   3925  HE2 LYS A 250      64.092 103.180 101.271  1.00  5.43              
ATOM   3926  NZ  LYS A 250      65.729 101.859 100.907  1.00  5.43              
ATOM   3927  HZ1 LYS A 250      65.245 101.237 100.277  1.00  5.43              
ATOM   3928  HZ2 LYS A 250      66.692 101.926 100.579  1.00  5.43              
ATOM   3929  HZ3 LYS A 250      65.746 101.465 101.834  1.00  5.43              
ATOM   3930  C   LYS A 250      68.158 108.339 100.998  1.00  5.43              
ATOM   3931  O   LYS A 250      69.277 108.150 101.473  1.00  5.43              
ATOM   3932  N   PHE A 251      67.579 109.540 100.928  1.00  5.72              
ATOM   3933  H   PHE A 251      66.666 109.596 100.484  1.00  5.72              
ATOM   3934  CA  PHE A 251      67.970 110.692 101.744  1.00  5.72              
ATOM   3935  HA  PHE A 251      68.558 110.265 102.559  1.00  5.72              
ATOM   3936  CB  PHE A 251      68.936 111.668 101.056  1.00  5.72              
ATOM   3937  HB1 PHE A 251      68.383 112.383 100.447  1.00  5.72              
ATOM   3938  HB2 PHE A 251      69.606 111.106 100.403  1.00  5.72              
ATOM   3939  CG  PHE A 251      69.781 112.388 102.100  1.00  5.72              
ATOM   3940  CD1 PHE A 251      70.857 111.709 102.704  1.00  5.72              
ATOM   3941  HD1 PHE A 251      71.116 110.712 102.376  1.00  5.72              
ATOM   3942  CE1 PHE A 251      71.582 112.307 103.750  1.00  5.72              
ATOM   3943  HE1 PHE A 251      72.389 111.769 104.225  1.00  5.72              
ATOM   3944  CZ  PHE A 251      71.222 113.576 104.222  1.00  5.72              
ATOM   3945  HZ  PHE A 251      71.751 114.004 105.064  1.00  5.72              
ATOM   3946  CE2 PHE A 251      70.123 114.241 103.655  1.00  5.72              
ATOM   3947  HE2 PHE A 251      69.774 115.158 104.102  1.00  5.72              
ATOM   3948  CD2 PHE A 251      69.412 113.657 102.588  1.00  5.72              
ATOM   3949  HD2 PHE A 251      68.523 114.136 102.203  1.00  5.72              
ATOM   3950  C   PHE A 251      66.801 111.339 102.485  1.00  5.72              
ATOM   3951  O   PHE A 251      66.591 112.546 102.432  1.00  5.72              
ATOM   3952  N   GLN A 252      66.045 110.509 103.206  1.00  5.77              
ATOM   3953  H   GLN A 252      66.237 109.525 103.116  1.00  5.77              
ATOM   3954  CA  GLN A 252      65.508 110.935 104.500  1.00  5.77              
ATOM   3955  HA  GLN A 252      64.942 111.856 104.357  1.00  5.77              
ATOM   3956  CB  GLN A 252      64.533 109.879 105.055  1.00  5.77              
ATOM   3957  HB1 GLN A 252      63.730 109.754 104.329  1.00  5.77              
ATOM   3958  HB2 GLN A 252      64.084 110.271 105.967  1.00  5.77              
ATOM   3959  CG  GLN A 252      65.143 108.497 105.360  1.00  5.77              
ATOM   3960  HG1 GLN A 252      65.673 108.539 106.312  1.00  5.77              
ATOM   3961  HG2 GLN A 252      65.860 108.224 104.587  1.00  5.77              
ATOM   3962  CD  GLN A 252      64.090 107.394 105.428  1.00  5.77              
ATOM   3963  OE1 GLN A 252      63.993 106.541 104.559  1.00  5.77              
ATOM   3964  NE2 GLN A 252      63.243 107.368 106.435  1.00  5.77              
ATOM   3965 1HE2 GLN A 252      63.270 108.072 107.150  1.00  5.77              
ATOM   3966 2HE2 GLN A 252      62.589 106.606 106.441  1.00  5.77              
ATOM   3967  C   GLN A 252      66.681 111.258 105.446  1.00  5.77              
ATOM   3968  O   GLN A 252      67.539 110.410 105.678  1.00  5.77              
ATOM   3969  N   ILE A 253      66.698 112.463 106.022  1.00  5.81              
ATOM   3970  H   ILE A 253      66.134 113.200 105.600  1.00  5.81              
ATOM   3971  CA  ILE A 253      66.904 112.615 107.474  1.00  5.81              
ATOM   3972  HA  ILE A 253      66.804 111.627 107.916  1.00  5.81              
ATOM   3973  CB  ILE A 253      68.265 113.193 107.901  1.00  5.81              
ATOM   3974  HB  ILE A 253      68.146 113.630 108.886  1.00  5.81              
ATOM   3975  CG2 ILE A 253      69.262 112.030 108.037  1.00  5.81              
ATOM   3976 1HG2 ILE A 253      70.159 112.352 108.564  1.00  5.81              
ATOM   3977 2HG2 ILE A 253      68.827 111.212 108.609  1.00  5.81              
ATOM   3978 3HG2 ILE A 253      69.528 111.655 107.049  1.00  5.81              
ATOM   3979  CG1 ILE A 253      68.775 114.298 106.963  1.00  5.81              
ATOM   3980 1HG1 ILE A 253      68.062 115.124 106.963  1.00  5.81              
ATOM   3981 2HG1 ILE A 253      68.846 113.904 105.953  1.00  5.81              
ATOM   3982  CD1 ILE A 253      70.153 114.828 107.366  1.00  5.81              
ATOM   3983  HD1 ILE A 253      70.109 115.242 108.374  1.00  5.81              
ATOM   3984  HD2 ILE A 253      70.904 114.040 107.329  1.00  5.81              
ATOM   3985  HD3 ILE A 253      70.453 115.592 106.659  1.00  5.81              
ATOM   3986  C   ILE A 253      65.677 113.424 107.957  1.00  5.81              
ATOM   3987  O   ILE A 253      65.309 114.390 107.300  1.00  5.81              
ATOM   3988  N   THR A 254      65.000 112.900 108.984  1.00  5.85              
ATOM   3989  H   THR A 254      65.511 112.214 109.515  1.00  5.85              
ATOM   3990  CA  THR A 254      63.555 112.556 108.975  1.00  5.85              
ATOM   3991  HA  THR A 254      63.346 112.343 107.942  1.00  5.85              
ATOM   3992  CB  THR A 254      63.334 111.220 109.714  1.00  5.85              
ATOM   3993  HB  THR A 254      62.892 111.398 110.681  1.00  5.85              
ATOM   3994  CG2 THR A 254      62.492 110.250 108.883  1.00  5.85              
ATOM   3995 1HG2 THR A 254      62.219 109.386 109.487  1.00  5.85              
ATOM   3996 2HG2 THR A 254      61.578 110.734 108.551  1.00  5.85              
ATOM   3997 3HG2 THR A 254      63.055 109.924 108.012  1.00  5.85              
ATOM   3998  OG1 THR A 254      64.556 110.551 109.953  1.00  5.85              
ATOM   3999  HG1 THR A 254      64.399 110.027 110.752  1.00  5.85              
ATOM   4000  C   THR A 254      62.574 113.683 109.214  1.00  5.85              
ATOM   4001  O   THR A 254      62.491 114.604 108.416  1.00  5.85              
ATOM   4002  N   GLU A 255      61.730 113.562 110.227  1.00  7.54              
ATOM   4003  H   GLU A 255      61.944 112.888 110.952  1.00  7.54              
ATOM   4004  CA  GLU A 255      60.328 113.916 110.086  1.00  7.54              
ATOM   4005  HA  GLU A 255      60.172 114.459 109.150  1.00  7.54              
ATOM   4006  CB  GLU A 255      59.523 112.589 110.019  1.00  7.54              
ATOM   4007  HB1 GLU A 255      59.918 111.988 109.203  1.00  7.54              
ATOM   4008  HB2 GLU A 255      58.505 112.850 109.730  1.00  7.54              
ATOM   4009  CG  GLU A 255      59.412 111.685 111.284  1.00  7.54              
ATOM   4010  HG1 GLU A 255      58.805 110.818 111.014  1.00  7.54              
ATOM   4011  HG2 GLU A 255      58.853 112.229 112.046  1.00  7.54              
ATOM   4012  CD  GLU A 255      60.733 111.183 111.912  1.00  7.54              
ATOM   4013  OE1 GLU A 255      61.107 109.995 111.763  1.00  7.54              
ATOM   4014  OE2 GLU A 255      61.435 112.024 112.519  1.00  7.54              
ATOM   4015  C   GLU A 255      59.781 114.785 111.208  1.00  7.54              
ATOM   4016  O   GLU A 255      58.796 115.494 111.019  1.00  7.54              
ATOM   4017  N   ASN A 256      60.387 114.711 112.393  1.00  8.61              
ATOM   4018  H   ASN A 256      61.089 113.984 112.505  1.00  8.61              
ATOM   4019  CA  ASN A 256      59.973 115.469 113.563  1.00  8.61              
ATOM   4020  HA  ASN A 256      59.233 116.218 113.273  1.00  8.61              
ATOM   4021  CB  ASN A 256      59.298 114.503 114.573  1.00  8.61              
ATOM   4022  HB1 ASN A 256      59.358 114.939 115.570  1.00  8.61              
ATOM   4023  HB2 ASN A 256      59.835 113.554 114.587  1.00  8.61              
ATOM   4024  CG  ASN A 256      57.823 114.202 114.351  1.00  8.61              
ATOM   4025  OD1 ASN A 256      57.110 113.862 115.278  1.00  8.61              
ATOM   4026  ND2 ASN A 256      57.285 114.311 113.160  1.00  8.61              
ATOM   4027 1HD2 ASN A 256      57.827 114.657 112.377  1.00  8.61              
ATOM   4028 2HD2 ASN A 256      56.324 114.053 113.072  1.00  8.61              
ATOM   4029  C   ASN A 256      61.096 116.278 114.207  1.00  8.61              
ATOM   4030  O   ASN A 256      61.213 117.476 113.975  1.00  8.61              
ATOM   4031  N   ILE A 257      61.918 115.620 115.015  1.00  6.65              
ATOM   4032  H   ILE A 257      61.723 114.642 115.182  1.00  6.65              
ATOM   4033  CA  ILE A 257      63.113 116.170 115.651  1.00  6.65              
ATOM   4034  HA  ILE A 257      63.638 116.791 114.921  1.00  6.65              
ATOM   4035  CB  ILE A 257      62.747 117.078 116.856  1.00  6.65              
ATOM   4036  HB  ILE A 257      62.092 117.849 116.446  1.00  6.65              
ATOM   4037  CG2 ILE A 257      61.917 116.407 117.969  1.00  6.65              
ATOM   4038 1HG2 ILE A 257      61.605 117.158 118.695  1.00  6.65              
ATOM   4039 2HG2 ILE A 257      61.025 115.946 117.546  1.00  6.65              
ATOM   4040 3HG2 ILE A 257      62.495 115.642 118.485  1.00  6.65              
ATOM   4041  CG1 ILE A 257      63.950 117.865 117.423  1.00  6.65              
ATOM   4042 1HG1 ILE A 257      63.562 118.602 118.129  1.00  6.65              
ATOM   4043 2HG1 ILE A 257      64.411 118.423 116.609  1.00  6.65              
ATOM   4044  CD1 ILE A 257      65.046 117.067 118.144  1.00  6.65              
ATOM   4045  HD1 ILE A 257      65.772 117.763 118.567  1.00  6.65              
ATOM   4046  HD2 ILE A 257      64.620 116.475 118.952  1.00  6.65              
ATOM   4047  HD3 ILE A 257      65.569 116.416 117.448  1.00  6.65              
ATOM   4048  C   ILE A 257      63.994 114.949 115.966  1.00  6.65              
ATOM   4049  O   ILE A 257      63.707 114.165 116.867  1.00  6.65              
ATOM   4050  N   PHE A 258      64.937 114.662 115.069  1.00  5.85              
ATOM   4051  H   PHE A 258      65.151 115.403 114.419  1.00  5.85              
ATOM   4052  CA  PHE A 258      65.078 113.303 114.512  1.00  5.85              
ATOM   4053  HA  PHE A 258      64.552 112.592 115.152  1.00  5.85              
ATOM   4054  CB  PHE A 258      64.292 113.374 113.185  1.00  5.85              
ATOM   4055  HB1 PHE A 258      63.259 113.562 113.476  1.00  5.85              
ATOM   4056  HB2 PHE A 258      64.231 112.399 112.716  1.00  5.85              
ATOM   4057  CG  PHE A 258      64.653 114.447 112.149  1.00  5.85              
ATOM   4058  CD1 PHE A 258      65.891 114.493 111.485  1.00  5.85              
ATOM   4059  HD1 PHE A 258      66.653 113.807 111.703  1.00  5.85              
ATOM   4060  CE1 PHE A 258      66.136 115.353 110.412  1.00  5.85              
ATOM   4061  HE1 PHE A 258      67.093 115.353 109.912  1.00  5.85              
ATOM   4062  CZ  PHE A 258      65.069 116.066 109.874  1.00  5.85              
ATOM   4063  HZ  PHE A 258      65.186 116.548 108.921  1.00  5.85              
ATOM   4064  CE2 PHE A 258      63.839 116.085 110.544  1.00  5.85              
ATOM   4065  HE2 PHE A 258      63.008 116.640 110.127  1.00  5.85              
ATOM   4066  CD2 PHE A 258      63.664 115.345 111.722  1.00  5.85              
ATOM   4067  HD2 PHE A 258      62.716 115.378 112.214  1.00  5.85              
ATOM   4068  C   PHE A 258      66.558 112.817 114.492  1.00  5.85              
ATOM   4069  O   PHE A 258      67.246 112.984 115.504  1.00  5.85              
ATOM   4070  N   PRO A 259      67.129 112.257 113.402  1.00  5.64              
ATOM   4071  CD  PRO A 259      66.559 111.231 112.529  1.00  5.64              
ATOM   4072  HD1 PRO A 259      65.857 111.676 111.832  1.00  5.64              
ATOM   4073  HD2 PRO A 259      66.082 110.438 113.105  1.00  5.64              
ATOM   4074  CG  PRO A 259      67.707 110.676 111.686  1.00  5.64              
ATOM   4075  HG1 PRO A 259      67.361 110.353 110.703  1.00  5.64              
ATOM   4076  HG2 PRO A 259      68.197 109.850 112.194  1.00  5.64              
ATOM   4077  CB  PRO A 259      68.653 111.868 111.583  1.00  5.64              
ATOM   4078  HB1 PRO A 259      68.319 112.495 110.761  1.00  5.64              
ATOM   4079  HB2 PRO A 259      69.685 111.554 111.427  1.00  5.64              
ATOM   4080  CA  PRO A 259      68.476 112.611 112.914  1.00  5.64              
ATOM   4081  HA  PRO A 259      69.176 112.164 113.622  1.00  5.64              
ATOM   4082  C   PRO A 259      68.835 114.113 112.854  1.00  5.64              
ATOM   4083  O   PRO A 259      69.158 114.644 111.793  1.00  5.64              
ATOM   4084  N   ASN A 260      68.641 114.835 113.956  1.00  5.67              
ATOM   4085  H   ASN A 260      68.441 114.318 114.808  1.00  5.67              
ATOM   4086  CA  ASN A 260      68.553 116.296 114.000  1.00  5.67              
ATOM   4087  HA  ASN A 260      67.886 116.608 113.192  1.00  5.67              
ATOM   4088  CB  ASN A 260      67.920 116.694 115.344  1.00  5.67              
ATOM   4089  HB1 ASN A 260      68.673 116.757 116.127  1.00  5.67              
ATOM   4090  HB2 ASN A 260      67.185 115.954 115.650  1.00  5.67              
ATOM   4091  CG  ASN A 260      67.199 118.011 115.196  1.00  5.67              
ATOM   4092  OD1 ASN A 260      66.150 118.060 114.587  1.00  5.67              
ATOM   4093  ND2 ASN A 260      67.750 119.100 115.682  1.00  5.67              
ATOM   4094 1HD2 ASN A 260      68.598 119.063 116.218  1.00  5.67              
ATOM   4095 2HD2 ASN A 260      67.247 119.966 115.534  1.00  5.67              
ATOM   4096  C   ASN A 260      69.911 116.987 113.806  1.00  5.67              
ATOM   4097  O   ASN A 260      70.813 116.841 114.632  1.00  5.67              
ATOM   4098  N   LEU A 261      70.031 117.790 112.750  1.00  5.60              
ATOM   4099  H   LEU A 261      69.218 117.920 112.165  1.00  5.60              
ATOM   4100  CA  LEU A 261      71.292 118.353 112.250  1.00  5.60              
ATOM   4101  HA  LEU A 261      72.069 118.171 112.992  1.00  5.60              
ATOM   4102  CB  LEU A 261      71.686 117.610 110.944  1.00  5.60              
ATOM   4103  HB1 LEU A 261      72.016 118.336 110.211  1.00  5.60              
ATOM   4104  HB2 LEU A 261      70.799 117.133 110.527  1.00  5.60              
ATOM   4105  CG  LEU A 261      72.796 116.542 110.996  1.00  5.60              
ATOM   4106  HG  LEU A 261      73.049 116.294 109.964  1.00  5.60              
ATOM   4107  CD1 LEU A 261      74.081 117.019 111.665  1.00  5.60              
ATOM   4108 1HD1 LEU A 261      74.863 116.275 111.514  1.00  5.60              
ATOM   4109 2HD1 LEU A 261      74.408 117.965 111.241  1.00  5.60              
ATOM   4110 3HD1 LEU A 261      73.935 117.154 112.734  1.00  5.60              
ATOM   4111  CD2 LEU A 261      72.338 115.247 111.661  1.00  5.60              
ATOM   4112 1HD2 LEU A 261      73.167 114.545 111.737  1.00  5.60              
ATOM   4113 2HD2 LEU A 261      71.941 115.453 112.652  1.00  5.60              
ATOM   4114 3HD2 LEU A 261      71.559 114.789 111.054  1.00  5.60              
ATOM   4115  C   LEU A 261      71.207 119.889 112.135  1.00  5.60              
ATOM   4116  O   LEU A 261      71.545 120.499 111.123  1.00  5.60              
ATOM   4117  N   ASP A 262      70.739 120.487 113.229  1.00  5.64              
ATOM   4118  H   ASP A 262      70.453 119.871 113.972  1.00  5.64              
ATOM   4119  CA  ASP A 262      70.475 121.918 113.456  1.00  5.64              
ATOM   4120  HA  ASP A 262      69.503 122.158 113.021  1.00  5.64              
ATOM   4121  CB  ASP A 262      70.366 122.067 114.983  1.00  5.64              
ATOM   4122  HB1 ASP A 262      71.367 122.096 115.420  1.00  5.64              
ATOM   4123  HB2 ASP A 262      69.858 121.193 115.398  1.00  5.64              
ATOM   4124  CG  ASP A 262      69.568 123.294 115.404  1.00  5.64              
ATOM   4125  OD1 ASP A 262      70.172 124.183 116.036  1.00  5.64              
ATOM   4126  OD2 ASP A 262      68.344 123.277 115.149  1.00  5.64              
ATOM   4127  C   ASP A 262      71.501 122.913 112.864  1.00  5.64              
ATOM   4128  O   ASP A 262      71.155 123.958 112.310  1.00  5.64              
ATOM   4129  N   TYR A 263      72.776 122.528 112.932  1.00  5.69              
ATOM   4130  H   TYR A 263      72.938 121.630 113.357  1.00  5.69              
ATOM   4131  CA  TYR A 263      73.962 123.333 112.617  1.00  5.69              
ATOM   4132  HA  TYR A 263      73.668 124.370 112.447  1.00  5.69              
ATOM   4133  CB  TYR A 263      74.842 123.270 113.882  1.00  5.69              
ATOM   4134  HB1 TYR A 263      75.056 122.221 114.092  1.00  5.69              
ATOM   4135  HB2 TYR A 263      74.250 123.638 114.722  1.00  5.69              
ATOM   4136  CG  TYR A 263      76.163 124.025 113.897  1.00  5.69              
ATOM   4137  CD1 TYR A 263      76.201 125.402 114.192  1.00  5.69              
ATOM   4138  HD1 TYR A 263      75.277 125.948 114.328  1.00  5.69              
ATOM   4139  CE1 TYR A 263      77.442 126.054 114.346  1.00  5.69              
ATOM   4140  HE1 TYR A 263      77.478 127.104 114.586  1.00  5.69              
ATOM   4141  CZ  TYR A 263      78.648 125.326 114.252  1.00  5.69              
ATOM   4142  OH  TYR A 263      79.841 125.948 114.453  1.00  5.69              
ATOM   4143  HH  TYR A 263      80.550 125.291 114.559  1.00  5.69              
ATOM   4144  CE2 TYR A 263      78.608 123.948 113.955  1.00  5.69              
ATOM   4145  HE2 TYR A 263      79.524 123.377 113.911  1.00  5.69              
ATOM   4146  CD2 TYR A 263      77.369 123.318 113.738  1.00  5.69              
ATOM   4147  HD2 TYR A 263      77.340 122.278 113.462  1.00  5.69              
ATOM   4148  C   TYR A 263      74.705 122.856 111.360  1.00  5.69              
ATOM   4149  O   TYR A 263      75.763 123.380 111.015  1.00  5.69              
ATOM   4150  N   LEU A 264      74.153 121.867 110.653  1.00  5.58              
ATOM   4151  H   LEU A 264      73.238 121.527 110.926  1.00  5.58              
ATOM   4152  CA  LEU A 264      74.695 121.435 109.374  1.00  5.58              
ATOM   4153  HA  LEU A 264      75.749 121.209 109.522  1.00  5.58              
ATOM   4154  CB  LEU A 264      73.955 120.177 108.898  1.00  5.58              
ATOM   4155  HB1 LEU A 264      72.964 120.468 108.553  1.00  5.58              
ATOM   4156  HB2 LEU A 264      73.835 119.506 109.743  1.00  5.58              
ATOM   4157  CG  LEU A 264      74.700 119.427 107.780  1.00  5.58              
ATOM   4158  HG  LEU A 264      75.036 120.120 107.010  1.00  5.58              
ATOM   4159  CD1 LEU A 264      75.895 118.670 108.340  1.00  5.58              
ATOM   4160 1HD1 LEU A 264      76.383 118.120 107.549  1.00  5.58              
ATOM   4161 2HD1 LEU A 264      76.615 119.369 108.742  1.00  5.58              
ATOM   4162 3HD1 LEU A 264      75.579 117.993 109.132  1.00  5.58              
ATOM   4163  CD2 LEU A 264      73.801 118.388 107.123  1.00  5.58              
ATOM   4164 1HD2 LEU A 264      74.357 117.852 106.363  1.00  5.58              
ATOM   4165 2HD2 LEU A 264      73.432 117.689 107.873  1.00  5.58              
ATOM   4166 3HD2 LEU A 264      72.970 118.892 106.646  1.00  5.58              
ATOM   4167  C   LEU A 264      74.558 122.557 108.338  1.00  5.58              
ATOM   4168  O   LEU A 264      73.514 123.188 108.167  1.00  5.58              
ATOM   4169  N   ASP A 265      75.628 122.712 107.584  1.00  5.60              
ATOM   4170  H   ASP A 265      76.432 122.148 107.831  1.00  5.60              
ATOM   4171  CA  ASP A 265      75.857 123.730 106.574  1.00  5.60              
ATOM   4172  HA  ASP A 265      74.967 124.340 106.422  1.00  5.60              
ATOM   4173  CB  ASP A 265      76.986 124.614 107.136  1.00  5.60              
ATOM   4174  HB1 ASP A 265      77.911 124.042 107.194  1.00  5.60              
ATOM   4175  HB2 ASP A 265      76.727 124.908 108.156  1.00  5.60              
ATOM   4176  CG  ASP A 265      77.216 125.883 106.327  1.00  5.60              
ATOM   4177  OD1 ASP A 265      76.506 126.868 106.634  1.00  5.60              
ATOM   4178  OD2 ASP A 265      78.053 125.874 105.401  1.00  5.60              
ATOM   4179  C   ASP A 265      76.263 123.057 105.266  1.00  5.60              
ATOM   4180  O   ASP A 265      75.812 123.486 104.215  1.00  5.60              
ATOM   4181  N   LEU A 266      76.956 121.913 105.308  1.00  5.59              
ATOM   4182  H   LEU A 266      77.310 121.592 106.203  1.00  5.59              
ATOM   4183  CA  LEU A 266      77.278 121.156 104.093  1.00  5.59              
ATOM   4184  HA  LEU A 266      76.796 121.609 103.227  1.00  5.59              
ATOM   4185  CB  LEU A 266      78.800 121.174 103.840  1.00  5.59              
ATOM   4186  HB1 LEU A 266      78.978 120.609 102.925  1.00  5.59              
ATOM   4187  HB2 LEU A 266      79.301 120.646 104.649  1.00  5.59              
ATOM   4188  CG  LEU A 266      79.434 122.573 103.689  1.00  5.59              
ATOM   4189  HG  LEU A 266      78.677 123.280 103.351  1.00  5.59              
ATOM   4190  CD1 LEU A 266      80.045 123.074 104.999  1.00  5.59              
ATOM   4191 1HD1 LEU A 266      80.311 124.127 104.892  1.00  5.59              
ATOM   4192 2HD1 LEU A 266      79.328 122.988 105.810  1.00  5.59              
ATOM   4193 3HD1 LEU A 266      80.932 122.496 105.256  1.00  5.59              
ATOM   4194  CD2 LEU A 266      80.558 122.544 102.647  1.00  5.59              
ATOM   4195 1HD2 LEU A 266      81.002 123.537 102.574  1.00  5.59              
ATOM   4196 2HD2 LEU A 266      81.323 121.827 102.944  1.00  5.59              
ATOM   4197 3HD2 LEU A 266      80.152 122.269 101.676  1.00  5.59              
ATOM   4198  C   LEU A 266      76.794 119.707 104.193  1.00  5.59              
ATOM   4199  O   LEU A 266      77.007 119.022 105.197  1.00  5.59              
ATOM   4200  N   SER A 267      76.168 119.235 103.113  1.00  5.57              
ATOM   4201  H   SER A 267      76.014 119.869 102.337  1.00  5.57              
ATOM   4202  CA  SER A 267      75.734 117.844 102.993  1.00  5.57              
ATOM   4203  HA  SER A 267      76.248 117.257 103.751  1.00  5.57              
ATOM   4204  CB  SER A 267      74.228 117.708 103.292  1.00  5.57              
ATOM   4205  HB1 SER A 267      74.010 118.226 104.225  1.00  5.57              
ATOM   4206  HB2 SER A 267      74.000 116.650 103.432  1.00  5.57              
ATOM   4207  OG  SER A 267      73.367 118.225 102.279  1.00  5.57              
ATOM   4208  HG  SER A 267      73.638 119.147 102.138  1.00  5.57              
ATOM   4209  C   SER A 267      76.090 117.249 101.641  1.00  5.57              
ATOM   4210  O   SER A 267      75.757 117.836 100.602  1.00  5.57              
ATOM   4211  N   HIS A 268      76.769 116.093 101.629  1.00  5.49              
ATOM   4212  H   HIS A 268      77.171 115.744 102.501  1.00  5.49              
ATOM   4213  CA  HIS A 268      77.326 115.613 100.363  1.00  5.49              
ATOM   4214  HA  HIS A 268      76.931 116.167  99.528  1.00  5.49              
ATOM   4215  CB  HIS A 268      78.853 115.838 100.404  1.00  5.49              
ATOM   4216  HB1 HIS A 268      79.244 115.223 101.199  1.00  5.49              
ATOM   4217  HB2 HIS A 268      79.076 116.868 100.675  1.00  5.49              
ATOM   4218  CG  HIS A 268      79.653 115.476  99.174  1.00  5.49              
ATOM   4219  ND1 HIS A 268      79.155 115.198  97.897  1.00  5.49              
ATOM   4220  CE1 HIS A 268      80.209 114.790  97.177  1.00  5.49              
ATOM   4221  HE1 HIS A 268      80.157 114.442  96.156  1.00  5.49              
ATOM   4222  NE2 HIS A 268      81.331 114.830  97.914  1.00  5.49              
ATOM   4223  HE2 HIS A 268      82.235 114.487  97.622  1.00  5.49              
ATOM   4224  CD2 HIS A 268      80.998 115.258  99.177  1.00  5.49              
ATOM   4225  HD2 HIS A 268      81.651 115.360 100.037  1.00  5.49              
ATOM   4226  C   HIS A 268      76.959 114.162 100.088  1.00  5.49              
ATOM   4227  O   HIS A 268      77.840 113.335  99.971  1.00  5.49              
ATOM   4228  N   CYS A 269      75.679 113.818  99.927  1.00  5.51              
ATOM   4229  H   CYS A 269      74.962 114.508 100.075  1.00  5.51              
ATOM   4230  CA  CYS A 269      75.384 112.709  99.009  1.00  5.51              
ATOM   4231  HA  CYS A 269      75.897 111.801  99.334  1.00  5.51              
ATOM   4232  CB  CYS A 269      73.874 112.461  98.929  1.00  5.51              
ATOM   4233  HB1 CYS A 269      73.689 111.591  98.295  1.00  5.51              
ATOM   4234  HB2 CYS A 269      73.382 113.330  98.487  1.00  5.51              
ATOM   4235  SG  CYS A 269      73.189 112.155 100.572  1.00  5.51              
ATOM   4236  HG  CYS A 269      73.683 110.920 100.742  1.00  5.51              
ATOM   4237  C   CYS A 269      75.915 113.148  97.638  1.00  5.51              
ATOM   4238  O   CYS A 269      75.523 114.211  97.144  1.00  5.51              
ATOM   4239  N   GLY A 270      76.810 112.360  97.060  1.00  5.42              
ATOM   4240  H   GLY A 270      77.139 111.540  97.554  1.00  5.42              
ATOM   4241  CA  GLY A 270      77.372 112.615  95.743  1.00  5.42              
ATOM   4242  HA1 GLY A 270      78.445 112.773  95.840  1.00  5.42              
ATOM   4243  HA2 GLY A 270      76.925 113.491  95.273  1.00  5.42              
ATOM   4244  C   GLY A 270      77.110 111.412  94.863  1.00  5.42              
ATOM   4245  O   GLY A 270      75.943 111.087  94.658  1.00  5.42              
ATOM   4246  N   ARG A 271      78.168 110.745  94.386  1.00  5.44              
ATOM   4247  H   ARG A 271      79.086 111.048  94.676  1.00  5.44              
ATOM   4248  CA  ARG A 271      78.071 109.555  93.533  1.00  5.44              
ATOM   4249  HA  ARG A 271      77.281 109.776  92.821  1.00  5.44              
ATOM   4250  CB  ARG A 271      79.354 109.324  92.694  1.00  5.44              
ATOM   4251  HB1 ARG A 271      80.137 108.892  93.320  1.00  5.44              
ATOM   4252  HB2 ARG A 271      79.718 110.285  92.334  1.00  5.44              
ATOM   4253  CG  ARG A 271      79.085 108.399  91.477  1.00  5.44              
ATOM   4254  HG1 ARG A 271      78.117 108.644  91.043  1.00  5.44              
ATOM   4255  HG2 ARG A 271      79.042 107.364  91.818  1.00  5.44              
ATOM   4256  CD  ARG A 271      80.141 108.509  90.360  1.00  5.44              
ATOM   4257  HD1 ARG A 271      81.128 108.316  90.783  1.00  5.44              
ATOM   4258  HD2 ARG A 271      80.142 109.533  89.985  1.00  5.44              
ATOM   4259  NE  ARG A 271      79.874 107.582  89.227  1.00  5.44              
ATOM   4260  HE  ARG A 271      79.286 107.900  88.469  1.00  5.44              
ATOM   4261  CZ  ARG A 271      80.281 106.329  89.118  1.00  5.44              
ATOM   4262  NH1 ARG A 271      81.006 105.769  90.039  1.00  5.44              
ATOM   4263 1HH1 ARG A 271      81.241 106.297  90.859  1.00  5.44              
ATOM   4264 2HH1 ARG A 271      81.212 104.791  89.993  1.00  5.44              
ATOM   4265  NH2 ARG A 271      79.946 105.591  88.104  1.00  5.44              
ATOM   4266 1HH2 ARG A 271      79.297 105.964  87.411  1.00  5.44              
ATOM   4267 2HH2 ARG A 271      80.252 104.643  88.019  1.00  5.44              
ATOM   4268  C   ARG A 271      77.576 108.289  94.242  1.00  5.44              
ATOM   4269  O   ARG A 271      78.260 107.270  94.262  1.00  5.44              
ATOM   4270  N   ASN A 272      76.371 108.350  94.788  1.00  5.58              
ATOM   4271  H   ASN A 272      75.861 109.215  94.679  1.00  5.58              
ATOM   4272  CA  ASN A 272      75.628 107.175  95.202  1.00  5.58              
ATOM   4273  HA  ASN A 272      76.332 106.471  95.622  1.00  5.58              
ATOM   4274  CB  ASN A 272      74.634 107.591  96.293  1.00  5.58              
ATOM   4275  HB1 ASN A 272      73.891 106.807  96.441  1.00  5.58              
ATOM   4276  HB2 ASN A 272      74.125 108.495  95.999  1.00  5.58              
ATOM   4277  CG  ASN A 272      75.319 107.842  97.616  1.00  5.58              
ATOM   4278  OD1 ASN A 272      75.498 106.942  98.405  1.00  5.58              
ATOM   4279  ND2 ASN A 272      75.765 109.042  97.900  1.00  5.58              
ATOM   4280 1HD2 ASN A 272      75.755 109.745  97.188  1.00  5.58              
ATOM   4281 2HD2 ASN A 272      76.358 109.104  98.721  1.00  5.58              
ATOM   4282  C   ASN A 272      74.964 106.486  93.999  1.00  5.58              
ATOM   4283  O   ASN A 272      74.596 107.121  93.011  1.00  5.58              
ATOM   4284  N   CYS A 273      74.920 105.159  94.071  1.00  5.41              
ATOM   4285  H   CYS A 273      75.245 104.743  94.931  1.00  5.41              
ATOM   4286  CA  CYS A 273      74.774 104.280  92.912  1.00  5.41              
ATOM   4287  HA  CYS A 273      75.457 104.653  92.147  1.00  5.41              
ATOM   4288  CB  CYS A 273      75.295 102.900  93.358  1.00  5.41              
ATOM   4289  HB1 CYS A 273      76.203 103.028  93.954  1.00  5.41              
ATOM   4290  HB2 CYS A 273      75.553 102.298  92.487  1.00  5.41              
ATOM   4291  SG  CYS A 273      74.062 102.004  94.345  1.00  5.41              
ATOM   4292  HG  CYS A 273      73.633 103.016  95.112  1.00  5.41              
ATOM   4293  C   CYS A 273      73.381 104.221  92.231  1.00  5.41              
ATOM   4294  O   CYS A 273      72.470 104.992  92.507  1.00  5.41              
ATOM   4295  N   THR A 274      73.255 103.310  91.259  1.00  5.28              
ATOM   4296  H   THR A 274      73.984 102.619  91.201  1.00  5.28              
ATOM   4297  CA  THR A 274      72.293 103.340  90.137  1.00  5.28              
ATOM   4298  HA  THR A 274      72.247 104.380  89.813  1.00  5.28              
ATOM   4299  CB  THR A 274      72.867 102.555  88.942  1.00  5.28              
ATOM   4300  HB  THR A 274      73.872 102.935  88.751  1.00  5.28              
ATOM   4301  CG2 THR A 274      72.982 101.043  89.154  1.00  5.28              
ATOM   4302 1HG2 THR A 274      72.000 100.596  89.304  1.00  5.28              
ATOM   4303 2HG2 THR A 274      73.444 100.592  88.276  1.00  5.28              
ATOM   4304 3HG2 THR A 274      73.604 100.834  90.024  1.00  5.28              
ATOM   4305  OG1 THR A 274      72.110 102.783  87.778  1.00  5.28              
ATOM   4306  HG1 THR A 274      71.212 102.482  87.986  1.00  5.28              
ATOM   4307  C   THR A 274      70.824 102.970  90.447  1.00  5.28              
ATOM   4308  O   THR A 274      70.144 102.317  89.650  1.00  5.28              
ATOM   4309  N   MET A 275      70.296 103.409  91.587  1.00  5.31              
ATOM   4310  H   MET A 275      70.881 103.975  92.195  1.00  5.31              
ATOM   4311  CA  MET A 275      68.932 103.124  92.032  1.00  5.31              
ATOM   4312  HA  MET A 275      68.336 102.753  91.198  1.00  5.31              
ATOM   4313  CB  MET A 275      68.939 102.036  93.124  1.00  5.31              
ATOM   4314  HB1 MET A 275      67.918 101.928  93.494  1.00  5.31              
ATOM   4315  HB2 MET A 275      69.568 102.347  93.960  1.00  5.31              
ATOM   4316  CG  MET A 275      69.402 100.657  92.628  1.00  5.31              
ATOM   4317  HG1 MET A 275      68.962 100.472  91.647  1.00  5.31              
ATOM   4318  HG2 MET A 275      69.008  99.908  93.315  1.00  5.31              
ATOM   4319  SD  MET A 275      71.198 100.405  92.527  1.00  5.31              
ATOM   4320  CE  MET A 275      71.231  98.736  91.825  1.00  5.31              
ATOM   4321  HE1 MET A 275      72.266  98.414  91.706  1.00  5.31              
ATOM   4322  HE2 MET A 275      70.715  98.047  92.494  1.00  5.31              
ATOM   4323  HE3 MET A 275      70.739  98.738  90.853  1.00  5.31              
ATOM   4324  C   MET A 275      68.275 104.413  92.547  1.00  5.31              
ATOM   4325  O   MET A 275      68.562 104.883  93.644  1.00  5.31              
ATOM   4326  N   LEU A 276      67.414 104.994  91.705  1.00  5.46              
ATOM   4327  H   LEU A 276      67.219 104.508  90.845  1.00  5.46              
ATOM   4328  CA  LEU A 276      66.903 106.362  91.829  1.00  5.46              
ATOM   4329  HA  LEU A 276      67.750 107.030  91.705  1.00  5.46              
ATOM   4330  CB  LEU A 276      65.896 106.666  90.702  1.00  5.46              
ATOM   4331  HB1 LEU A 276      65.286 107.508  91.032  1.00  5.46              
ATOM   4332  HB2 LEU A 276      65.224 105.817  90.566  1.00  5.46              
ATOM   4333  CG  LEU A 276      66.526 107.067  89.360  1.00  5.46              
ATOM   4334  HG  LEU A 276      67.263 107.852  89.526  1.00  5.46              
ATOM   4335  CD1 LEU A 276      67.187 105.892  88.634  1.00  5.46              
ATOM   4336 1HD1 LEU A 276      66.482 105.067  88.527  1.00  5.46              
ATOM   4337 2HD1 LEU A 276      67.508 106.214  87.645  1.00  5.46              
ATOM   4338 3HD1 LEU A 276      68.069 105.562  89.180  1.00  5.46              
ATOM   4339  CD2 LEU A 276      65.437 107.621  88.443  1.00  5.46              
ATOM   4340 1HD2 LEU A 276      65.881 107.957  87.505  1.00  5.46              
ATOM   4341 2HD2 LEU A 276      64.692 106.852  88.232  1.00  5.46              
ATOM   4342 3HD2 LEU A 276      64.952 108.476  88.915  1.00  5.46              
ATOM   4343  C   LEU A 276      66.264 106.695  93.187  1.00  5.46              
ATOM   4344  O   LEU A 276      65.233 106.118  93.543  1.00  5.46              
ATOM   4345  N   TRP A 277      66.812 107.685  93.907  1.00  5.55              
ATOM   4346  H   TRP A 277      67.669 108.110  93.564  1.00  5.55              
ATOM   4347  CA  TRP A 277      66.423 107.926  95.299  1.00  5.55              
ATOM   4348  HA  TRP A 277      65.933 106.995  95.586  1.00  5.55              
ATOM   4349  CB  TRP A 277      67.590 107.868  96.295  1.00  5.55              
ATOM   4350  HB1 TRP A 277      68.244 107.044  96.004  1.00  5.55              
ATOM   4351  HB2 TRP A 277      67.170 107.589  97.262  1.00  5.55              
ATOM   4352  CG  TRP A 277      68.443 109.068  96.538  1.00  5.55              
ATOM   4353  CD1 TRP A 277      68.159 110.071  97.398  1.00  5.55              
ATOM   4354  HD1 TRP A 277      67.234 110.152  97.960  1.00  5.55              
ATOM   4355  NE1 TRP A 277      69.228 110.938  97.467  1.00  5.55              
ATOM   4356  HE1 TRP A 277      69.273 111.716  98.102  1.00  5.55              
ATOM   4357  CE2 TRP A 277      70.264 110.524  96.665  1.00  5.55              
ATOM   4358  CZ2 TRP A 277      71.547 111.030  96.438  1.00  5.55              
ATOM   4359  HZ2 TRP A 277      71.865 111.939  96.919  1.00  5.55              
ATOM   4360  CH2 TRP A 277      72.398 110.343  95.557  1.00  5.55              
ATOM   4361  HH2 TRP A 277      73.395 110.718  95.370  1.00  5.55              
ATOM   4362  CZ3 TRP A 277      71.945 109.182  94.901  1.00  5.55              
ATOM   4363  HZ3 TRP A 277      72.599 108.643  94.227  1.00  5.55              
ATOM   4364  CE3 TRP A 277      70.661 108.674  95.155  1.00  5.55              
ATOM   4365  HE3 TRP A 277      70.344 107.752  94.686  1.00  5.55              
ATOM   4366  CD2 TRP A 277      69.787 109.334  96.041  1.00  5.55              
ATOM   4367  C   TRP A 277      65.307 108.935  95.584  1.00  5.55              
ATOM   4368  O   TRP A 277      65.529 110.073  95.988  1.00  5.55              
ATOM   4369  N   ASN A 278      64.078 108.465  95.352  1.00  5.57              
ATOM   4370  H   ASN A 278      64.011 107.538  94.953  1.00  5.57              
ATOM   4371  CA  ASN A 278      62.824 109.183  95.603  1.00  5.57              
ATOM   4372  HA  ASN A 278      62.811 110.074  94.972  1.00  5.57              
ATOM   4373  CB  ASN A 278      61.652 108.282  95.138  1.00  5.57              
ATOM   4374  HB1 ASN A 278      61.979 107.246  95.042  1.00  5.57              
ATOM   4375  HB2 ASN A 278      61.316 108.622  94.158  1.00  5.57              
ATOM   4376  CG  ASN A 278      60.452 108.282  96.067  1.00  5.57              
ATOM   4377  OD1 ASN A 278      60.295 107.380  96.876  1.00  5.57              
ATOM   4378  ND2 ASN A 278      59.610 109.280  96.015  1.00  5.57              
ATOM   4379 1HD2 ASN A 278      59.816 110.116  95.454  1.00  5.57              
ATOM   4380 2HD2 ASN A 278      58.891 109.327  96.709  1.00  5.57              
ATOM   4381  C   ASN A 278      62.675 109.730  97.029  1.00  5.57              
ATOM   4382  O   ASN A 278      62.478 110.928  97.204  1.00  5.57              
ATOM   4383  N   ILE A 279      62.798 108.868  98.043  1.00  5.57              
ATOM   4384  H   ILE A 279      62.898 107.893  97.813  1.00  5.57              
ATOM   4385  CA  ILE A 279      62.664 109.237  99.455  1.00  5.57              
ATOM   4386  HA  ILE A 279      61.666 109.654  99.605  1.00  5.57              
ATOM   4387  CB  ILE A 279      62.809 107.996 100.369  1.00  5.57              
ATOM   4388  HB  ILE A 279      63.809 107.585 100.242  1.00  5.57              
ATOM   4389  CG2 ILE A 279      62.655 108.409 101.843  1.00  5.57              
ATOM   4390 1HG2 ILE A 279      62.749 107.538 102.491  1.00  5.57              
ATOM   4391 2HG2 ILE A 279      63.433 109.118 102.122  1.00  5.57              
ATOM   4392 3HG2 ILE A 279      61.678 108.867 102.004  1.00  5.57              
ATOM   4393  CG1 ILE A 279      61.770 106.889 100.059  1.00  5.57              
ATOM   4394 1HG1 ILE A 279      60.844 107.347  99.705  1.00  5.57              
ATOM   4395 2HG1 ILE A 279      61.530 106.345 100.974  1.00  5.57              
ATOM   4396  CD1 ILE A 279      62.240 105.841  99.039  1.00  5.57              
ATOM   4397  HD1 ILE A 279      61.434 105.129  98.863  1.00  5.57              
ATOM   4398  HD2 ILE A 279      62.505 106.303  98.090  1.00  5.57              
ATOM   4399  HD3 ILE A 279      63.102 105.303  99.427  1.00  5.57              
ATOM   4400  C   ILE A 279      63.685 110.329  99.774  1.00  5.57              
ATOM   4401  O   ILE A 279      64.864 110.023  99.965  1.00  5.57              
ATOM   4402  N   THR A 280      63.230 111.579  99.876  1.00  5.67              
ATOM   4403  H   THR A 280      62.266 111.774  99.635  1.00  5.67              
ATOM   4404  CA  THR A 280      64.012 112.656 100.468  1.00  5.67              
ATOM   4405  HA  THR A 280      64.801 112.181 101.030  1.00  5.67              
ATOM   4406  CB  THR A 280      64.706 113.602  99.466  1.00  5.67              
ATOM   4407  HB  THR A 280      65.347 114.264 100.049  1.00  5.67              
ATOM   4408  CG2 THR A 280      65.613 112.866  98.485  1.00  5.67              
ATOM   4409 1HG2 THR A 280      66.219 113.589  97.943  1.00  5.67              
ATOM   4410 2HG2 THR A 280      66.272 112.193  99.029  1.00  5.67              
ATOM   4411 3HG2 THR A 280      65.013 112.289  97.779  1.00  5.67              
ATOM   4412  OG1 THR A 280      63.831 114.427  98.730  1.00  5.67              
ATOM   4413  HG1 THR A 280      63.112 113.875  98.400  1.00  5.67              
ATOM   4414  C   THR A 280      63.196 113.449 101.461  1.00  5.67              
ATOM   4415  O   THR A 280      62.034 113.777 101.250  1.00  5.67              
ATOM   4416  N   ASP A 281      63.868 113.788 102.548  1.00  5.75              
ATOM   4417  H   ASP A 281      64.832 113.481 102.638  1.00  5.75              
ATOM   4418  CA  ASP A 281      63.429 114.765 103.517  1.00  5.75              
ATOM   4419  HA  ASP A 281      62.773 115.487 103.032  1.00  5.75              
ATOM   4420  CB  ASP A 281      62.652 114.082 104.661  1.00  5.75              
ATOM   4421  HB1 ASP A 281      63.347 113.593 105.347  1.00  5.75              
ATOM   4422  HB2 ASP A 281      61.999 113.316 104.239  1.00  5.75              
ATOM   4423  CG  ASP A 281      61.784 115.089 105.423  1.00  5.75              
ATOM   4424  OD1 ASP A 281      60.706 114.686 105.911  1.00  5.75              
ATOM   4425  OD2 ASP A 281      62.160 116.290 105.408  1.00  5.75              
ATOM   4426  C   ASP A 281      64.708 115.440 104.005  1.00  5.75              
ATOM   4427  O   ASP A 281      65.721 114.782 104.296  1.00  5.75              
ATOM   4428  N   LYS A 282      64.676 116.768 104.020  1.00  5.67              
ATOM   4429  H   LYS A 282      63.767 117.191 103.869  1.00  5.67              
ATOM   4430  CA  LYS A 282      65.737 117.586 104.593  1.00  5.67              
ATOM   4431  HA  LYS A 282      66.336 116.942 105.239  1.00  5.67              
ATOM   4432  CB  LYS A 282      66.684 118.165 103.524  1.00  5.67              
ATOM   4433  HB1 LYS A 282      67.344 118.868 104.026  1.00  5.67              
ATOM   4434  HB2 LYS A 282      66.105 118.705 102.771  1.00  5.67              
ATOM   4435  CG  LYS A 282      67.603 117.133 102.845  1.00  5.67              
ATOM   4436  HG1 LYS A 282      67.018 116.523 102.158  1.00  5.67              
ATOM   4437  HG2 LYS A 282      68.030 116.477 103.601  1.00  5.67              
ATOM   4438  CD  LYS A 282      68.736 117.867 102.094  1.00  5.67              
ATOM   4439  HD1 LYS A 282      69.347 118.431 102.798  1.00  5.67              
ATOM   4440  HD2 LYS A 282      68.266 118.603 101.441  1.00  5.67              
ATOM   4441  CE  LYS A 282      69.630 116.957 101.227  1.00  5.67              
ATOM   4442  HE1 LYS A 282      69.824 117.482 100.287  1.00  5.67              
ATOM   4443  HE2 LYS A 282      69.071 116.049 100.979  1.00  5.67              
ATOM   4444  NZ  LYS A 282      70.934 116.609 101.861  1.00  5.67              
ATOM   4445  HZ1 LYS A 282      70.794 116.036 102.684  1.00  5.67              
ATOM   4446  HZ2 LYS A 282      71.506 116.077 101.218  1.00  5.67              
ATOM   4447  HZ3 LYS A 282      71.478 117.431 102.127  1.00  5.67              
ATOM   4448  C   LYS A 282      65.177 118.612 105.572  1.00  5.67              
ATOM   4449  O   LYS A 282      65.855 119.580 105.864  1.00  5.67              
ATOM   4450  N   THR A 283      63.977 118.426 106.112  1.00  5.71              
ATOM   4451  H   THR A 283      63.468 117.565 105.913  1.00  5.71              
ATOM   4452  CA  THR A 283      63.238 119.497 106.800  1.00  5.71              
ATOM   4453  HA  THR A 283      63.441 120.414 106.286  1.00  5.71              
ATOM   4454  CB  THR A 283      61.719 119.248 106.662  1.00  5.71              
ATOM   4455  HB  THR A 283      61.427 118.406 107.291  1.00  5.71              
ATOM   4456  CG2 THR A 283      60.820 120.447 106.971  1.00  5.71              
ATOM   4457 1HG2 THR A 283      60.875 120.702 108.027  1.00  5.71              
ATOM   4458 2HG2 THR A 283      61.118 121.302 106.368  1.00  5.71              
ATOM   4459 3HG2 THR A 283      59.787 120.189 106.738  1.00  5.71              
ATOM   4460  OG1 THR A 283      61.426 118.938 105.318  1.00  5.71              
ATOM   4461  HG1 THR A 283      61.401 117.964 105.287  1.00  5.71              
ATOM   4462  C   THR A 283      63.655 119.720 108.258  1.00  5.71              
ATOM   4463  O   THR A 283      63.229 120.701 108.864  1.00  5.71              
ATOM   4464  N   PHE A 284      64.585 118.911 108.803  1.00  5.81              
ATOM   4465  H   PHE A 284      64.803 118.055 108.317  1.00  5.81              
ATOM   4466  CA  PHE A 284      65.451 119.310 109.935  1.00  5.81              
ATOM   4467  HA  PHE A 284      65.140 120.346 110.026  1.00  5.81              
ATOM   4468  CB  PHE A 284      65.046 118.874 111.359  1.00  5.81              
ATOM   4469  HB1 PHE A 284      65.811 118.228 111.789  1.00  5.81              
ATOM   4470  HB2 PHE A 284      64.111 118.334 111.306  1.00  5.81              
ATOM   4471  CG  PHE A 284      64.749 120.043 112.294  1.00  5.81              
ATOM   4472  CD1 PHE A 284      63.417 120.473 112.458  1.00  5.81              
ATOM   4473  HD1 PHE A 284      62.613 119.943 111.966  1.00  5.81              
ATOM   4474  CE1 PHE A 284      63.121 121.596 113.252  1.00  5.81              
ATOM   4475  HE1 PHE A 284      62.095 121.914 113.373  1.00  5.81              
ATOM   4476  CZ  PHE A 284      64.161 122.304 113.879  1.00  5.81              
ATOM   4477  HZ  PHE A 284      63.943 123.170 114.487  1.00  5.81              
ATOM   4478  CE2 PHE A 284      65.490 121.878 113.724  1.00  5.81              
ATOM   4479  HE2 PHE A 284      66.286 122.420 114.214  1.00  5.81              
ATOM   4480  CD2 PHE A 284      65.783 120.745 112.943  1.00  5.81              
ATOM   4481  HD2 PHE A 284      66.806 120.417 112.847  1.00  5.81              
ATOM   4482  C   PHE A 284      66.909 119.716 109.671  1.00  5.81              
ATOM   4483  O   PHE A 284      67.633 120.154 110.558  1.00  5.81              
ATOM   4484  N   LEU A 285      67.298 119.811 108.407  1.00  5.79              
ATOM   4485  H   LEU A 285      66.619 119.618 107.677  1.00  5.79              
ATOM   4486  CA  LEU A 285      68.510 120.509 107.987  1.00  5.79              
ATOM   4487  HA  LEU A 285      69.272 120.421 108.763  1.00  5.79              
ATOM   4488  CB  LEU A 285      69.023 119.858 106.682  1.00  5.79              
ATOM   4489  HB1 LEU A 285      69.852 120.457 106.338  1.00  5.79              
ATOM   4490  HB2 LEU A 285      68.262 119.931 105.910  1.00  5.79              
ATOM   4491  CG  LEU A 285      69.531 118.415 106.768  1.00  5.79              
ATOM   4492  HG  LEU A 285      68.688 117.736 106.903  1.00  5.79              
ATOM   4493  CD1 LEU A 285      70.276 118.023 105.477  1.00  5.79              
ATOM   4494 1HD1 LEU A 285      71.217 117.524 105.706  1.00  5.79              
ATOM   4495 2HD1 LEU A 285      69.637 117.340 104.928  1.00  5.79              
ATOM   4496 3HD1 LEU A 285      70.480 118.898 104.864  1.00  5.79              
ATOM   4497  CD2 LEU A 285      70.453 118.277 107.971  1.00  5.79              
ATOM   4498 1HD2 LEU A 285      71.022 117.354 107.942  1.00  5.79              
ATOM   4499 2HD2 LEU A 285      71.137 119.121 108.018  1.00  5.79              
ATOM   4500 3HD2 LEU A 285      69.842 118.276 108.872  1.00  5.79              
ATOM   4501  C   LEU A 285      68.315 122.022 107.782  1.00  5.79              
ATOM   4502  O   LEU A 285      68.788 122.591 106.792  1.00  5.79              
ATOM   4503  N   ASN A 286      67.613 122.691 108.698  1.00  5.90              
ATOM   4504  H   ASN A 286      67.322 122.196 109.530  1.00  5.90              
ATOM   4505  CA  ASN A 286      67.135 124.077 108.478  1.00  5.90              
ATOM   4506  HA  ASN A 286      66.573 124.088 107.541  1.00  5.90              
ATOM   4507  CB  ASN A 286      66.163 124.427 109.631  1.00  5.90              
ATOM   4508  HB1 ASN A 286      65.993 125.503 109.654  1.00  5.90              
ATOM   4509  HB2 ASN A 286      66.591 124.140 110.592  1.00  5.90              
ATOM   4510  CG  ASN A 286      64.803 123.785 109.438  1.00  5.90              
ATOM   4511  OD1 ASN A 286      64.090 124.087 108.497  1.00  5.90              
ATOM   4512  ND2 ASN A 286      64.395 122.880 110.294  1.00  5.90              
ATOM   4513 1HD2 ASN A 286      64.919 122.657 111.123  1.00  5.90              
ATOM   4514 2HD2 ASN A 286      63.598 122.324 110.005  1.00  5.90              
ATOM   4515  C   ASN A 286      68.212 125.170 108.314  1.00  5.90              
ATOM   4516  O   ASN A 286      67.862 126.327 108.118  1.00  5.90              
ATOM   4517  N   SER A 287      69.503 124.833 108.345  1.00  5.94              
ATOM   4518  H   SER A 287      69.726 123.863 108.501  1.00  5.94              
ATOM   4519  CA  SER A 287      70.619 125.772 108.133  1.00  5.94              
ATOM   4520  HA  SER A 287      70.248 126.796 108.102  1.00  5.94              
ATOM   4521  CB  SER A 287      71.596 125.662 109.315  1.00  5.94              
ATOM   4522  HB1 SER A 287      72.511 126.210 109.089  1.00  5.94              
ATOM   4523  HB2 SER A 287      71.853 124.616 109.490  1.00  5.94              
ATOM   4524  OG  SER A 287      71.029 126.212 110.484  1.00  5.94              
ATOM   4525  HG  SER A 287      70.914 125.493 111.132  1.00  5.94              
ATOM   4526  C   SER A 287      71.405 125.541 106.844  1.00  5.94              
ATOM   4527  O   SER A 287      72.275 126.355 106.503  1.00  5.94              
ATOM   4528  N   VAL A 288      71.141 124.430 106.144  1.00  5.86              
ATOM   4529  H   VAL A 288      70.358 123.855 106.431  1.00  5.86              
ATOM   4530  CA  VAL A 288      72.040 123.935 105.102  1.00  5.86              
ATOM   4531  HA  VAL A 288      73.019 123.891 105.577  1.00  5.86              
ATOM   4532  CB  VAL A 288      71.729 122.491 104.676  1.00  5.86              
ATOM   4533  HB  VAL A 288      70.666 122.383 104.459  1.00  5.86              
ATOM   4534  CG1 VAL A 288      72.544 122.002 103.473  1.00  5.86              
ATOM   4535 1HG1 VAL A 288      72.265 120.977 103.232  1.00  5.86              
ATOM   4536 2HG1 VAL A 288      72.327 122.627 102.615  1.00  5.86              
ATOM   4537 3HG1 VAL A 288      73.613 122.044 103.686  1.00  5.86              
ATOM   4538  CG2 VAL A 288      72.138 121.551 105.813  1.00  5.86              
ATOM   4539 1HG2 VAL A 288      71.920 120.525 105.537  1.00  5.86              
ATOM   4540 2HG2 VAL A 288      73.208 121.635 106.002  1.00  5.86              
ATOM   4541 3HG2 VAL A 288      71.605 121.806 106.731  1.00  5.86              
ATOM   4542  C   VAL A 288      72.194 124.919 103.950  1.00  5.86              
ATOM   4543  O   VAL A 288      71.262 125.559 103.471  1.00  5.86              
ATOM   4544  N   LYS A 289      73.452 125.003 103.539  1.00  5.86              
ATOM   4545  H   LYS A 289      74.100 124.378 104.005  1.00  5.86              
ATOM   4546  CA  LYS A 289      74.086 126.055 102.769  1.00  5.86              
ATOM   4547  HA  LYS A 289      73.297 126.734 102.444  1.00  5.86              
ATOM   4548  CB  LYS A 289      75.040 126.817 103.699  1.00  5.86              
ATOM   4549  HB1 LYS A 289      76.052 126.415 103.618  1.00  5.86              
ATOM   4550  HB2 LYS A 289      74.712 126.663 104.722  1.00  5.86              
ATOM   4551  CG  LYS A 289      75.053 128.320 103.391  1.00  5.86              
ATOM   4552  HG1 LYS A 289      74.048 128.659 103.141  1.00  5.86              
ATOM   4553  HG2 LYS A 289      75.692 128.472 102.522  1.00  5.86              
ATOM   4554  CD  LYS A 289      75.571 129.200 104.538  1.00  5.86              
ATOM   4555  HD1 LYS A 289      75.855 130.157 104.101  1.00  5.86              
ATOM   4556  HD2 LYS A 289      76.476 128.763 104.964  1.00  5.86              
ATOM   4557  CE  LYS A 289      74.533 129.498 105.640  1.00  5.86              
ATOM   4558  HE1 LYS A 289      73.611 129.855 105.173  1.00  5.86              
ATOM   4559  HE2 LYS A 289      74.938 130.306 106.254  1.00  5.86              
ATOM   4560  NZ  LYS A 289      74.244 128.340 106.519  1.00  5.86              
ATOM   4561  HZ1 LYS A 289      73.787 128.606 107.377  1.00  5.86              
ATOM   4562  HZ2 LYS A 289      73.653 127.646 106.066  1.00  5.86              
ATOM   4563  HZ3 LYS A 289      75.112 127.847 106.745  1.00  5.86              
ATOM   4564  C   LYS A 289      74.767 125.525 101.513  1.00  5.86              
ATOM   4565  O   LYS A 289      74.892 126.258 100.539  1.00  5.86              
ATOM   4566  N   ALA A 290      75.100 124.239 101.470  1.00  5.81              
ATOM   4567  H   ALA A 290      75.102 123.732 102.346  1.00  5.81              
ATOM   4568  CA  ALA A 290      75.599 123.551 100.293  1.00  5.81              
ATOM   4569  HA  ALA A 290      75.285 124.083  99.399  1.00  5.81              
ATOM   4570  CB  ALA A 290      77.130 123.543 100.360  1.00  5.81              
ATOM   4571  HB1 ALA A 290      77.529 123.034  99.482  1.00  5.81              
ATOM   4572  HB2 ALA A 290      77.507 124.565 100.389  1.00  5.81              
ATOM   4573  HB3 ALA A 290      77.462 123.018 101.257  1.00  5.81              
ATOM   4574  C   ALA A 290      75.075 122.112 100.229  1.00  5.81              
ATOM   4575  O   ALA A 290      75.161 121.331 101.188  1.00  5.81              
ATOM   4576  N   LEU A 291      74.547 121.754  99.062  1.00  5.79              
ATOM   4577  H   LEU A 291      74.469 122.460  98.335  1.00  5.79              
ATOM   4578  CA  LEU A 291      73.900 120.467  98.826  1.00  5.79              
ATOM   4579  HA  LEU A 291      74.065 119.808  99.679  1.00  5.79              
ATOM   4580  CB  LEU A 291      72.377 120.686  98.697  1.00  5.79              
ATOM   4581  HB1 LEU A 291      71.906 119.713  98.555  1.00  5.79              
ATOM   4582  HB2 LEU A 291      72.161 121.291  97.814  1.00  5.79              
ATOM   4583  CG  LEU A 291      71.802 121.374  99.961  1.00  5.79              
ATOM   4584  HG  LEU A 291      72.519 121.259 100.768  1.00  5.79              
ATOM   4585  CD1 LEU A 291      71.530 122.869  99.759  1.00  5.79              
ATOM   4586 1HD1 LEU A 291      71.587 123.402 100.704  1.00  5.79              
ATOM   4587 2HD1 LEU A 291      72.261 123.308  99.081  1.00  5.79              
ATOM   4588 3HD1 LEU A 291      70.536 123.017  99.344  1.00  5.79              
ATOM   4589  CD2 LEU A 291      70.525 120.703 100.454  1.00  5.79              
ATOM   4590 1HD2 LEU A 291      70.250 121.111 101.427  1.00  5.79              
ATOM   4591 2HD2 LEU A 291      69.722 120.899  99.745  1.00  5.79              
ATOM   4592 3HD2 LEU A 291      70.691 119.635 100.550  1.00  5.79              
ATOM   4593  C   LEU A 291      74.559 119.809  97.615  1.00  5.79              
ATOM   4594  O   LEU A 291      74.496 120.393  96.530  1.00  5.79              
ATOM   4595  N   ASN A 292      75.279 118.675  97.786  1.00  5.76              
ATOM   4596  H   ASN A 292      75.363 118.226  98.693  1.00  5.76              
ATOM   4597  CA  ASN A 292      76.140 118.263  96.683  1.00  5.76              
ATOM   4598  HA  ASN A 292      76.586 119.170  96.272  1.00  5.76              
ATOM   4599  CB  ASN A 292      77.321 117.418  97.125  1.00  5.76              
ATOM   4600  HB1 ASN A 292      77.792 116.973  96.251  1.00  5.76              
ATOM   4601  HB2 ASN A 292      76.972 116.606  97.748  1.00  5.76              
ATOM   4602  CG  ASN A 292      78.384 118.254  97.820  1.00  5.76              
ATOM   4603  OD1 ASN A 292      79.395 118.626  97.241  1.00  5.76              
ATOM   4604  ND2 ASN A 292      78.169 118.649  99.050  1.00  5.76              
ATOM   4605 1HD2 ASN A 292      77.342 118.357  99.552  1.00  5.76              
ATOM   4606 2HD2 ASN A 292      78.943 119.062  99.542  1.00  5.76              
ATOM   4607  C   ASN A 292      75.355 117.683  95.516  1.00  5.76              
ATOM   4608  O   ASN A 292      75.090 118.385  94.549  1.00  5.76              
ATOM   4609  N   LEU A 293      74.951 116.426  95.586  1.00  5.68              
ATOM   4610  H   LEU A 293      75.229 115.864  96.383  1.00  5.68              
ATOM   4611  CA  LEU A 293      74.079 115.787  94.600  1.00  5.68              
ATOM   4612  HA  LEU A 293      73.794 114.832  95.041  1.00  5.68              
ATOM   4613  CB  LEU A 293      72.763 116.602  94.453  1.00  5.68              
ATOM   4614  HB1 LEU A 293      72.007 115.977  93.993  1.00  5.68              
ATOM   4615  HB2 LEU A 293      72.939 117.424  93.763  1.00  5.68              
ATOM   4616  CG  LEU A 293      72.174 117.192  95.762  1.00  5.68              
ATOM   4617  HG  LEU A 293      72.861 117.931  96.166  1.00  5.68              
ATOM   4618  CD1 LEU A 293      70.882 117.952  95.495  1.00  5.68              
ATOM   4619 1HD1 LEU A 293      70.577 118.475  96.398  1.00  5.68              
ATOM   4620 2HD1 LEU A 293      71.049 118.684  94.706  1.00  5.68              
ATOM   4621 3HD1 LEU A 293      70.093 117.269  95.190  1.00  5.68              
ATOM   4622  CD2 LEU A 293      71.924 116.164  96.870  1.00  5.68              
ATOM   4623 1HD2 LEU A 293      71.463 116.650  97.728  1.00  5.68              
ATOM   4624 2HD2 LEU A 293      71.268 115.379  96.505  1.00  5.68              
ATOM   4625 3HD2 LEU A 293      72.869 115.718  97.178  1.00  5.68              
ATOM   4626  C   LEU A 293      74.807 115.415  93.280  1.00  5.68              
ATOM   4627  O   LEU A 293      74.301 114.699  92.427  1.00  5.68              
ATOM   4628  N   THR A 294      76.063 115.817  93.106  1.00  5.67              
ATOM   4629  H   THR A 294      76.487 116.347  93.848  1.00  5.67              
ATOM   4630  CA  THR A 294      76.875 115.434  91.942  1.00  5.67              
ATOM   4631  HA  THR A 294      76.364 115.798  91.052  1.00  5.67              
ATOM   4632  CB  THR A 294      78.249 116.136  92.004  1.00  5.67              
ATOM   4633  HB  THR A 294      78.106 117.169  91.683  1.00  5.67              
ATOM   4634  CG2 THR A 294      78.924 116.185  93.378  1.00  5.67              
ATOM   4635 1HG2 THR A 294      79.918 116.621  93.282  1.00  5.67              
ATOM   4636 2HG2 THR A 294      78.341 116.806  94.053  1.00  5.67              
ATOM   4637 3HG2 THR A 294      79.011 115.184  93.801  1.00  5.67              
ATOM   4638  OG1 THR A 294      79.182 115.539  91.138  1.00  5.67              
ATOM   4639  HG1 THR A 294      79.309 114.636  91.459  1.00  5.67              
ATOM   4640  C   THR A 294      77.040 113.926  91.778  1.00  5.67              
ATOM   4641  O   THR A 294      77.743 113.304  92.569  1.00  5.67              
ATOM   4642  N   ALA A 295      76.487 113.404  90.683  1.00  5.69              
ATOM   4643  H   ALA A 295      75.915 114.031  90.127  1.00  5.69              
ATOM   4644  CA  ALA A 295      76.514 112.014  90.228  1.00  5.69              
ATOM   4645  HA  ALA A 295      76.063 112.000  89.237  1.00  5.69              
ATOM   4646  CB  ALA A 295      77.980 111.578  90.096  1.00  5.69              
ATOM   4647  HB1 ALA A 295      78.039 110.604  89.623  1.00  5.69              
ATOM   4648  HB2 ALA A 295      78.539 112.306  89.508  1.00  5.69              
ATOM   4649  HB3 ALA A 295      78.436 111.491  91.075  1.00  5.69              
ATOM   4650  C   ALA A 295      75.644 111.062  91.077  1.00  5.69              
ATOM   4651  O   ALA A 295      75.823 109.846  90.985  1.00  5.69              
ATOM   4652  N   ILE A 296      74.706 111.635  91.845  1.00  5.64              
ATOM   4653  H   ILE A 296      74.752 112.640  91.940  1.00  5.64              
ATOM   4654  CA  ILE A 296      73.393 111.027  92.151  1.00  5.64              
ATOM   4655  HA  ILE A 296      73.441 110.474  93.079  1.00  5.64              
ATOM   4656  CB  ILE A 296      72.354 112.191  92.232  1.00  5.64              
ATOM   4657  HB  ILE A 296      71.356 111.768  92.279  1.00  5.64              
ATOM   4658  CG2 ILE A 296      72.439 112.909  93.583  1.00  5.64              
ATOM   4659 1HG2 ILE A 296      73.452 112.852  93.981  1.00  5.64              
ATOM   4660 2HG2 ILE A 296      72.109 113.930  93.474  1.00  5.64              
ATOM   4661 3HG2 ILE A 296      71.747 112.437  94.270  1.00  5.64              
ATOM   4662  CG1 ILE A 296      72.342 113.057  90.921  1.00  5.64              
ATOM   4663 1HG1 ILE A 296      71.973 112.437  90.107  1.00  5.64              
ATOM   4664 2HG1 ILE A 296      73.350 113.346  90.633  1.00  5.64              
ATOM   4665  CD1 ILE A 296      71.489 114.326  90.870  1.00  5.64              
ATOM   4666  HD1 ILE A 296      71.569 114.764  89.875  1.00  5.64              
ATOM   4667  HD2 ILE A 296      70.444 114.088  91.048  1.00  5.64              
ATOM   4668  HD3 ILE A 296      71.847 115.059  91.588  1.00  5.64              
ATOM   4669  C   ILE A 296      72.793 110.127  91.024  1.00  5.64              
ATOM   4670  O   ILE A 296      73.159 110.222  89.850  1.00  5.64              
ATOM   4671  N   TYR A 297      71.635 109.528  91.332  1.00  5.59              
ATOM   4672  H   TYR A 297      71.454 109.328  92.306  1.00  5.59              
ATOM   4673  CA  TYR A 297      70.430 109.634  90.483  1.00  5.59              
ATOM   4674  HA  TYR A 297      70.537 110.537  89.896  1.00  5.59              
ATOM   4675  CB  TYR A 297      70.355 108.389  89.563  1.00  5.59              
ATOM   4676  HB1 TYR A 297      69.648 107.674  89.983  1.00  5.59              
ATOM   4677  HB2 TYR A 297      71.322 107.882  89.588  1.00  5.59              
ATOM   4678  CG  TYR A 297      70.033 108.564  88.076  1.00  5.59              
ATOM   4679  CD1 TYR A 297      69.741 109.812  87.479  1.00  5.59              
ATOM   4680  HD1 TYR A 297      69.705 110.718  88.061  1.00  5.59              
ATOM   4681  CE1 TYR A 297      69.495 109.895  86.095  1.00  5.59              
ATOM   4682  HE1 TYR A 297      69.272 110.849  85.641  1.00  5.59              
ATOM   4683  CZ  TYR A 297      69.529 108.734  85.297  1.00  5.59              
ATOM   4684  OH  TYR A 297      69.269 108.813  83.964  1.00  5.59              
ATOM   4685  HH  TYR A 297      69.245 107.939  83.578  1.00  5.59              
ATOM   4686  CE2 TYR A 297      69.822 107.488  85.887  1.00  5.59              
ATOM   4687  HE2 TYR A 297      69.851 106.596  85.283  1.00  5.59              
ATOM   4688  CD2 TYR A 297      70.075 107.410  87.268  1.00  5.59              
ATOM   4689  HD2 TYR A 297      70.310 106.455  87.717  1.00  5.59              
ATOM   4690  C   TYR A 297      69.205 109.770  91.408  1.00  5.59              
ATOM   4691  O   TYR A 297      68.970 108.943  92.283  1.00  5.59              
ATOM   4692  N   MET A 298      68.474 110.880  91.302  1.00  5.62              
ATOM   4693  H   MET A 298      68.666 111.506  90.534  1.00  5.62              
ATOM   4694  CA  MET A 298      67.743 111.476  92.431  1.00  5.62              
ATOM   4695  HA  MET A 298      67.420 110.702  93.125  1.00  5.62              
ATOM   4696  CB  MET A 298      68.769 112.319  93.183  1.00  5.62              
ATOM   4697  HB1 MET A 298      69.282 112.934  92.451  1.00  5.62              
ATOM   4698  HB2 MET A 298      69.506 111.652  93.632  1.00  5.62              
ATOM   4699  CG  MET A 298      68.248 113.230  94.284  1.00  5.62              
ATOM   4700  HG1 MET A 298      68.064 112.640  95.183  1.00  5.62              
ATOM   4701  HG2 MET A 298      67.320 113.707  93.975  1.00  5.62              
ATOM   4702  SD  MET A 298      69.483 114.508  94.617  1.00  5.62              
ATOM   4703  CE  MET A 298      69.223 115.581  93.164  1.00  5.62              
ATOM   4704  HE1 MET A 298      68.706 116.494  93.453  1.00  5.62              
ATOM   4705  HE2 MET A 298      70.181 115.861  92.741  1.00  5.62              
ATOM   4706  HE3 MET A 298      68.631 115.072  92.402  1.00  5.62              
ATOM   4707  C   MET A 298      66.542 112.267  91.923  1.00  5.62              
ATOM   4708  O   MET A 298      66.775 113.338  91.384  1.00  5.62              
ATOM   4709  N   PRO A 299      65.300 111.746  92.021  1.00  5.51              
ATOM   4710  CD  PRO A 299      65.001 110.452  92.619  1.00  5.51              
ATOM   4711  HD1 PRO A 299      64.908 110.603  93.690  1.00  5.51              
ATOM   4712  HD2 PRO A 299      65.757 109.702  92.390  1.00  5.51              
ATOM   4713  CG  PRO A 299      63.660 109.994  92.059  1.00  5.51              
ATOM   4714  HG1 PRO A 299      63.123 109.344  92.746  1.00  5.51              
ATOM   4715  HG2 PRO A 299      63.805 109.502  91.096  1.00  5.51              
ATOM   4716  CB  PRO A 299      62.957 111.322  91.857  1.00  5.51              
ATOM   4717  HB1 PRO A 299      62.616 111.714  92.814  1.00  5.51              
ATOM   4718  HB2 PRO A 299      62.130 111.239  91.151  1.00  5.51              
ATOM   4719  CA  PRO A 299      64.090 112.198  91.324  1.00  5.51              
ATOM   4720  HA  PRO A 299      64.238 111.926  90.279  1.00  5.51              
ATOM   4721  C   PRO A 299      63.634 113.662  91.274  1.00  5.51              
ATOM   4722  O   PRO A 299      62.619 113.899  90.632  1.00  5.51              
ATOM   4723  N   GLU A 300      64.362 114.613  91.862  1.00  5.46              
ATOM   4724  H   GLU A 300      65.259 114.291  92.193  1.00  5.46              
ATOM   4725  CA  GLU A 300      64.235 116.083  91.728  1.00  5.46              
ATOM   4726  HA  GLU A 300      64.986 116.538  92.370  1.00  5.46              
ATOM   4727  CB  GLU A 300      64.613 116.502  90.282  1.00  5.46              
ATOM   4728  HB1 GLU A 300      64.713 117.585  90.269  1.00  5.46              
ATOM   4729  HB2 GLU A 300      63.799 116.234  89.606  1.00  5.46              
ATOM   4730  CG  GLU A 300      65.916 115.870  89.746  1.00  5.46              
ATOM   4731  HG1 GLU A 300      65.749 114.800  89.626  1.00  5.46              
ATOM   4732  HG2 GLU A 300      66.703 116.025  90.489  1.00  5.46              
ATOM   4733  CD  GLU A 300      66.409 116.397  88.386  1.00  5.46              
ATOM   4734  OE1 GLU A 300      65.824 117.367  87.846  1.00  5.46              
ATOM   4735  OE2 GLU A 300      67.435 115.864  87.901  1.00  5.46              
ATOM   4736  C   GLU A 300      62.883 116.750  92.112  1.00  5.46              
ATOM   4737  O   GLU A 300      62.868 117.714  92.869  1.00  5.46              
ATOM   4738  N   GLU A 301      61.744 116.224  91.669  1.00  5.82              
ATOM   4739  H   GLU A 301      61.820 115.439  91.033  1.00  5.82              
ATOM   4740  CA  GLU A 301      60.391 116.633  92.074  1.00  5.82              
ATOM   4741  HA  GLU A 301      60.256 117.700  91.884  1.00  5.82              
ATOM   4742  CB  GLU A 301      59.380 115.843  91.219  1.00  5.82              
ATOM   4743  HB1 GLU A 301      59.573 114.779  91.367  1.00  5.82              
ATOM   4744  HB2 GLU A 301      59.559 116.056  90.164  1.00  5.82              
ATOM   4745  CG  GLU A 301      57.890 116.088  91.531  1.00  5.82              
ATOM   4746  HG1 GLU A 301      57.713 115.933  92.596  1.00  5.82              
ATOM   4747  HG2 GLU A 301      57.321 115.318  91.003  1.00  5.82              
ATOM   4748  CD  GLU A 301      57.343 117.463  91.108  1.00  5.82              
ATOM   4749  OE1 GLU A 301      56.112 117.642  91.251  1.00  5.82              
ATOM   4750  OE2 GLU A 301      58.131 118.311  90.632  1.00  5.82              
ATOM   4751  C   GLU A 301      60.157 116.381  93.575  1.00  5.82              
ATOM   4752  O   GLU A 301      59.716 117.255  94.329  1.00  5.82              
ATOM   4753  N   ASP A 302      60.580 115.202  94.048  1.00  5.76              
ATOM   4754  H   ASP A 302      60.889 114.510  93.378  1.00  5.76              
ATOM   4755  CA  ASP A 302      60.666 114.866  95.476  1.00  5.76              
ATOM   4756  HA  ASP A 302      59.661 114.839  95.899  1.00  5.76              
ATOM   4757  CB  ASP A 302      61.301 113.471  95.631  1.00  5.76              
ATOM   4758  HB1 ASP A 302      61.607 113.352  96.671  1.00  5.76              
ATOM   4759  HB2 ASP A 302      62.198 113.412  95.012  1.00  5.76              
ATOM   4760  CG  ASP A 302      60.369 112.306  95.282  1.00  5.76              
ATOM   4761  OD1 ASP A 302      59.329 112.152  95.955  1.00  5.76              
ATOM   4762  OD2 ASP A 302      60.718 111.493  94.393  1.00  5.76              
ATOM   4763  C   ASP A 302      61.479 115.888  96.285  1.00  5.76              
ATOM   4764  O   ASP A 302      61.234 116.198  97.457  1.00  5.76              
ATOM   4765  N   LEU A 303      62.442 116.489  95.597  1.00  5.82              
ATOM   4766  H   LEU A 303      62.471 116.324  94.599  1.00  5.82              
ATOM   4767  CA  LEU A 303      63.349 117.482  96.119  1.00  5.82              
ATOM   4768  HA  LEU A 303      63.483 117.281  97.181  1.00  5.82              
ATOM   4769  CB  LEU A 303      64.704 117.285  95.430  1.00  5.82              
ATOM   4770  HB1 LEU A 303      65.303 118.178  95.560  1.00  5.82              
ATOM   4771  HB2 LEU A 303      64.596 117.170  94.364  1.00  5.82              
ATOM   4772  CG  LEU A 303      65.429 116.047  95.990  1.00  5.82              
ATOM   4773  HG  LEU A 303      65.364 116.047  97.070  1.00  5.82              
ATOM   4774  CD1 LEU A 303      64.907 114.699  95.486  1.00  5.82              
ATOM   4775 1HD1 LEU A 303      63.989 114.446  96.010  1.00  5.82              
ATOM   4776 2HD1 LEU A 303      64.710 114.746  94.421  1.00  5.82              
ATOM   4777 3HD1 LEU A 303      65.618 113.900  95.690  1.00  5.82              
ATOM   4778  CD2 LEU A 303      66.892 116.122  95.611  1.00  5.82              
ATOM   4779 1HD2 LEU A 303      67.433 115.347  96.149  1.00  5.82              
ATOM   4780 2HD2 LEU A 303      66.956 115.976  94.537  1.00  5.82              
ATOM   4781 3HD2 LEU A 303      67.316 117.090  95.862  1.00  5.82              
ATOM   4782  C   LEU A 303      62.729 118.869  96.045  1.00  5.82              
ATOM   4783  O   LEU A 303      63.435 119.854  96.152  1.00  5.82              
ATOM   4784  N   THR A 304      61.405 118.952  96.135  1.00  5.83              
ATOM   4785  H   THR A 304      60.870 118.139  95.850  1.00  5.83              
ATOM   4786  CA  THR A 304      60.743 119.941  96.995  1.00  5.83              
ATOM   4787  HA  THR A 304      60.885 120.932  96.563  1.00  5.83              
ATOM   4788  CB  THR A 304      59.233 119.643  97.023  1.00  5.83              
ATOM   4789  HB  THR A 304      59.061 118.669  97.482  1.00  5.83              
ATOM   4790  CG2 THR A 304      58.438 120.703  97.785  1.00  5.83              
ATOM   4791 1HG2 THR A 304      57.374 120.474  97.713  1.00  5.83              
ATOM   4792 2HG2 THR A 304      58.723 120.712  98.836  1.00  5.83              
ATOM   4793 3HG2 THR A 304      58.620 121.686  97.349  1.00  5.83              
ATOM   4794  OG1 THR A 304      58.697 119.633  95.722  1.00  5.83              
ATOM   4795  HG1 THR A 304      59.006 118.854  95.230  1.00  5.83              
ATOM   4796  C   THR A 304      61.301 119.952  98.411  1.00  5.83              
ATOM   4797  O   THR A 304      61.551 121.027  98.952  1.00  5.83              
ATOM   4798  N   ALA A 305      61.605 118.795  99.005  1.00  7.17              
ATOM   4799  H   ALA A 305      61.392 117.907  98.554  1.00  7.17              
ATOM   4800  CA  ALA A 305      62.262 118.810 100.309  1.00  7.17              
ATOM   4801  HA  ALA A 305      61.675 119.425 100.996  1.00  7.17              
ATOM   4802  CB  ALA A 305      62.278 117.379 100.856  1.00  7.17              
ATOM   4803  HB1 ALA A 305      62.708 117.384 101.857  1.00  7.17              
ATOM   4804  HB2 ALA A 305      61.260 116.989 100.917  1.00  7.17              
ATOM   4805  HB3 ALA A 305      62.868 116.728 100.209  1.00  7.17              
ATOM   4806  C   ALA A 305      63.676 119.389 100.270  1.00  7.17              
ATOM   4807  O   ALA A 305      64.109 120.075 101.195  1.00  7.17              
ATOM   4808  N   VAL A 306      64.395 119.158  99.170  1.00  7.48              
ATOM   4809  H   VAL A 306      63.980 118.622  98.422  1.00  7.48              
ATOM   4810  CA  VAL A 306      65.774 119.629  99.032  1.00  7.48              
ATOM   4811  HA  VAL A 306      66.190 119.689 100.038  1.00  7.48              
ATOM   4812  CB  VAL A 306      66.663 118.594  98.323  1.00  7.48              
ATOM   4813  HB  VAL A 306      66.296 118.468  97.322  1.00  7.48              
ATOM   4814  CG1 VAL A 306      68.148 118.946  98.240  1.00  7.48              
ATOM   4815 1HG1 VAL A 306      68.540 119.099  99.238  1.00  7.48              
ATOM   4816 2HG1 VAL A 306      68.692 118.139  97.749  1.00  7.48              
ATOM   4817 3HG1 VAL A 306      68.269 119.851  97.655  1.00  7.48              
ATOM   4818  CG2 VAL A 306      66.588 117.245  99.061  1.00  7.48              
ATOM   4819 1HG2 VAL A 306      67.198 116.497  98.553  1.00  7.48              
ATOM   4820 2HG2 VAL A 306      66.926 117.362 100.081  1.00  7.48              
ATOM   4821 3HG2 VAL A 306      65.563 116.876  99.092  1.00  7.48              
ATOM   4822  C   VAL A 306      65.848 121.068  98.533  1.00  7.48              
ATOM   4823  O   VAL A 306      66.842 121.736  98.779  1.00  7.48              
ATOM   4824  N   LEU A 307      64.775 121.593  97.940  1.00  6.24              
ATOM   4825  H   LEU A 307      64.030 120.954  97.686  1.00  6.24              
ATOM   4826  CA  LEU A 307      64.716 122.904  97.309  1.00  6.24              
ATOM   4827  HA  LEU A 307      65.608 123.430  97.640  1.00  6.24              
ATOM   4828  CB  LEU A 307      64.860 122.832  95.774  1.00  6.24              
ATOM   4829  HB1 LEU A 307      64.675 123.829  95.377  1.00  6.24              
ATOM   4830  HB2 LEU A 307      64.100 122.173  95.360  1.00  6.24              
ATOM   4831  CG  LEU A 307      66.287 122.402  95.346  1.00  6.24              
ATOM   4832  HG  LEU A 307      66.967 122.660  96.150  1.00  6.24              
ATOM   4833  CD1 LEU A 307      66.407 120.900  95.102  1.00  6.24              
ATOM   4834 1HD1 LEU A 307      66.427 120.373  96.044  1.00  6.24              
ATOM   4835 2HD1 LEU A 307      65.550 120.547  94.534  1.00  6.24              
ATOM   4836 3HD1 LEU A 307      67.310 120.669  94.539  1.00  6.24              
ATOM   4837  CD2 LEU A 307      66.825 123.122  94.107  1.00  6.24              
ATOM   4838 1HD2 LEU A 307      66.541 124.170  94.124  1.00  6.24              
ATOM   4839 2HD2 LEU A 307      67.914 123.056  94.104  1.00  6.24              
ATOM   4840 3HD2 LEU A 307      66.472 122.649  93.195  1.00  6.24              
ATOM   4841  C   LEU A 307      63.628 123.848  97.827  1.00  6.24              
ATOM   4842  O   LEU A 307      63.524 124.972  97.347  1.00  6.24              
ATOM   4843  N   GLN A 308      62.926 123.449  98.888  1.00  5.80              
ATOM   4844  H   GLN A 308      62.902 122.459  99.089  1.00  5.80              
ATOM   4845  CA  GLN A 308      62.308 124.349  99.860  1.00  5.80              
ATOM   4846  HA  GLN A 308      63.038 125.107 100.096  1.00  5.80              
ATOM   4847  CB  GLN A 308      61.054 125.035  99.252  1.00  5.80              
ATOM   4848  HB1 GLN A 308      60.226 124.325  99.283  1.00  5.80              
ATOM   4849  HB2 GLN A 308      61.226 125.270  98.204  1.00  5.80              
ATOM   4850  CG  GLN A 308      60.626 126.340  99.957  1.00  5.80              
ATOM   4851  HG1 GLN A 308      60.531 126.197 101.030  1.00  5.80              
ATOM   4852  HG2 GLN A 308      59.634 126.597  99.586  1.00  5.80              
ATOM   4853  CD  GLN A 308      61.559 127.524  99.715  1.00  5.80              
ATOM   4854  OE1 GLN A 308      62.747 127.514 100.001  1.00  5.80              
ATOM   4855  NE2 GLN A 308      61.047 128.619  99.196  1.00  5.80              
ATOM   4856 1HE2 GLN A 308      60.087 128.622  98.901  1.00  5.80              
ATOM   4857 2HE2 GLN A 308      61.716 129.292  98.852  1.00  5.80              
ATOM   4858  C   GLN A 308      61.957 123.620 101.206  1.00  5.80              
ATOM   4859  O   GLN A 308      60.950 123.943 101.833  1.00  5.80              
ATOM   4860  N   ASN A 309      62.765 122.688 101.746  1.00  5.83              
ATOM   4861  H   ASN A 309      63.392 122.149 101.167  1.00  5.83              
ATOM   4862  CA  ASN A 309      63.222 122.991 103.118  1.00  5.83              
ATOM   4863  HA  ASN A 309      62.375 123.367 103.694  1.00  5.83              
ATOM   4864  CB  ASN A 309      63.826 121.829 103.922  1.00  5.83              
ATOM   4865  HB1 ASN A 309      64.663 121.393 103.389  1.00  5.83              
ATOM   4866  HB2 ASN A 309      63.070 121.063 104.086  1.00  5.83              
ATOM   4867  CG  ASN A 309      64.311 122.381 105.266  1.00  5.83              
ATOM   4868  OD1 ASN A 309      65.477 122.395 105.600  1.00  5.83              
ATOM   4869  ND2 ASN A 309      63.404 122.868 106.078  1.00  5.83              
ATOM   4870 1HD2 ASN A 309      62.431 122.851 105.855  1.00  5.83              
ATOM   4871 2HD2 ASN A 309      63.740 123.284 106.939  1.00  5.83              
ATOM   4872  C   ASN A 309      64.244 124.133 103.039  1.00  5.83              
ATOM   4873  O   ASN A 309      64.278 125.027 103.882  1.00  5.83              
ATOM   4874  N   ILE A 310      65.092 124.092 102.010  1.00  5.75              
ATOM   4875  H   ILE A 310      64.960 123.386 101.305  1.00  5.75              
ATOM   4876  CA  ILE A 310      66.419 124.669 102.113  1.00  5.75              
ATOM   4877  HA  ILE A 310      66.633 124.739 103.180  1.00  5.75              
ATOM   4878  CB  ILE A 310      67.517 123.729 101.545  1.00  5.75              
ATOM   4879  HB  ILE A 310      67.575 123.873 100.464  1.00  5.75              
ATOM   4880  CG2 ILE A 310      68.874 124.089 102.178  1.00  5.75              
ATOM   4881 1HG2 ILE A 310      69.641 123.407 101.828  1.00  5.75              
ATOM   4882 2HG2 ILE A 310      69.157 125.101 101.914  1.00  5.75              
ATOM   4883 3HG2 ILE A 310      68.835 124.049 103.268  1.00  5.75              
ATOM   4884  CG1 ILE A 310      67.279 122.219 101.800  1.00  5.75              
ATOM   4885 1HG1 ILE A 310      67.955 121.647 101.168  1.00  5.75              
ATOM   4886 2HG1 ILE A 310      66.274 121.937 101.492  1.00  5.75              
ATOM   4887  CD1 ILE A 310      67.504 121.764 103.246  1.00  5.75              
ATOM   4888  HD1 ILE A 310      66.887 120.898 103.450  1.00  5.75              
ATOM   4889  HD2 ILE A 310      68.552 121.509 103.403  1.00  5.75              
ATOM   4890  HD3 ILE A 310      67.230 122.559 103.934  1.00  5.75              
ATOM   4891  C   ILE A 310      66.461 126.110 101.629  1.00  5.75              
ATOM   4892  O   ILE A 310      67.301 126.476 100.817  1.00  5.75              
ATOM   4893  N   THR A 311      65.575 126.954 102.166  1.00  5.77              
ATOM   4894  H   THR A 311      64.877 126.570 102.801  1.00  5.77              
ATOM   4895  CA  THR A 311      65.563 128.406 101.923  1.00  5.77              
ATOM   4896  HA  THR A 311      65.302 128.549 100.873  1.00  5.77              
ATOM   4897  CB  THR A 311      64.482 129.105 102.756  1.00  5.77              
ATOM   4898  HB  THR A 311      64.786 129.129 103.803  1.00  5.77              
ATOM   4899  CG2 THR A 311      64.180 130.525 102.284  1.00  5.77              
ATOM   4900 1HG2 THR A 311      63.350 130.929 102.863  1.00  5.77              
ATOM   4901 2HG2 THR A 311      65.049 131.165 102.433  1.00  5.77              
ATOM   4902 3HG2 THR A 311      63.908 130.514 101.229  1.00  5.77              
ATOM   4903  OG1 THR A 311      63.272 128.397 102.652  1.00  5.77              
ATOM   4904  HG1 THR A 311      63.188 128.075 101.742  1.00  5.77              
ATOM   4905  C   THR A 311      66.938 129.070 102.114  1.00  5.77              
ATOM   4906  O   THR A 311      67.246 130.086 101.489  1.00  5.77              
ATOM   4907  N   TRP A 312      67.780 128.452 102.947  1.00  5.71              
ATOM   4908  H   TRP A 312      67.428 127.632 103.415  1.00  5.71              
ATOM   4909  CA  TRP A 312      69.148 128.840 103.286  1.00  5.71              
ATOM   4910  HA  TRP A 312      69.210 129.928 103.265  1.00  5.71              
ATOM   4911  CB  TRP A 312      69.431 128.385 104.720  1.00  5.71              
ATOM   4912  HB1 TRP A 312      70.474 128.588 104.964  1.00  5.71              
ATOM   4913  HB2 TRP A 312      69.285 127.306 104.796  1.00  5.71              
ATOM   4914  CG  TRP A 312      68.590 129.075 105.745  1.00  5.71              
ATOM   4915  CD1 TRP A 312      67.468 128.578 106.307  1.00  5.71              
ATOM   4916  HD1 TRP A 312      67.053 127.598 106.098  1.00  5.71              
ATOM   4917  NE1 TRP A 312      66.997 129.455 107.264  1.00  5.71              
ATOM   4918  HE1 TRP A 312      66.254 129.210 107.905  1.00  5.71              
ATOM   4919  CE2 TRP A 312      67.771 130.593 107.329  1.00  5.71              
ATOM   4920  CZ2 TRP A 312      67.710 131.751 108.117  1.00  5.71              
ATOM   4921  HZ2 TRP A 312      66.923 131.868 108.847  1.00  5.71              
ATOM   4922  CH2 TRP A 312      68.681 132.751 107.940  1.00  5.71              
ATOM   4923  HH2 TRP A 312      68.643 133.653 108.536  1.00  5.71              
ATOM   4924  CZ3 TRP A 312      69.701 132.579 106.986  1.00  5.71              
ATOM   4925  HZ3 TRP A 312      70.445 133.353 106.853  1.00  5.71              
ATOM   4926  CE3 TRP A 312      69.761 131.406 106.207  1.00  5.71              
ATOM   4927  HE3 TRP A 312      70.546 131.277 105.477  1.00  5.71              
ATOM   4928  CD2 TRP A 312      68.797 130.383 106.360  1.00  5.71              
ATOM   4929  C   TRP A 312      70.253 128.339 102.352  1.00  5.71              
ATOM   4930  O   TRP A 312      71.426 128.676 102.551  1.00  5.71
[truncated: 897,246 more chars]
