# Supplementary material for: Variation in selection constraints on teleost TLRs with emphasis on their repertoire in the Walking catfish, Clarias batrachus
Source: Sci Rep. 2020 Dec 7;10:21394. doi: 10.1038/s41598-020-78347-6 (PMC7721727; doi:10.1038/s41598-020-78347-6)
Supplement: Supplementary file 34 — Supplementary Information 34. [file 41598_2020_78347_MOESM34_ESM.zip › T22/struct/S533571_results/threading1.pdb]

Rank   :1 Template name:4z0cA
REMARK :Column 1 -  30 present Atom & Residue records of query sequence.
REMARK :Column 31 - 54 present XYZ coordinates of query sequence obtained after threading alignment.
REMARK :Column 55 - 59 present residue number in Template
REMARK :Column 60 - 59 present residue name of Template
ATOM   1055  CA  PHE    55     -23.040 -33.546  82.878    1 TYR
ATOM   1056  CA  SER    56     -24.049 -35.588  79.902    2 GLY
ATOM   1057  CA  LEU    57     -26.497 -38.456  79.880    3 PHE
ATOM   1058  CA  THR    58     -26.512 -41.862  78.197    4 ASN
ATOM   1059  CA  ASN    59     -29.531 -42.195  75.879    5 LYS
ATOM   1060  CA  CYS    60     -30.875 -38.621  75.997    6 CYS
ATOM   1061  CA  THR    61     -29.578 -35.113  75.391    7 THR
ATOM   1062  CA  VAL    62     -30.536 -31.631  76.438    8 GLN
ATOM   1063  CA  SER    63     -31.677 -29.131  73.826    9 TYR
ATOM   1064  CA  GLY    64     -28.911 -26.660  73.058   10 GLU
ATOM   1067  CA  ASN    67     -31.014 -23.529  73.693   11 PHE
ATOM   1068  CA  ASN    68     -33.074 -24.707  76.690   12 ASP
ATOM   1069  CA  THR    69     -31.649 -27.105  79.376   13 ILE
ATOM   1070  CA  GLU    70     -35.251 -27.976  80.447   14 HIS
ATOM   1073  CA  LYS    73     -35.902 -29.773  77.130   15 HIS
ATOM   1074  CA  VAL    74     -34.667 -33.356  76.790   16 VAL
ATOM   1075  CA  LEU    75     -34.506 -35.425  73.590   17 LEU
ATOM   1076  CA  CYS    76     -34.147 -39.219  73.367   18 CYS
ATOM   1077  CA  TYR    77     -35.148 -39.718  69.744   19 ILE
ATOM   1078  CA  LYS    78     -34.412 -42.817  67.637   20 ARG
ATOM   1079  CA  MET    79     -32.204 -44.467  70.247   21 LYS
ATOM   1080  CA  GLY    80     -33.735 -47.974  70.073   22 LYS
ATOM   1081  CA  PHE    81     -34.819 -47.448  73.676   23 ILE
ATOM   1082  CA  TYR    82     -36.624 -50.432  75.083   24 THR
ATOM   1083  CA  THR    83     -36.448 -49.838  78.843   25 ASN
ATOM   1084  CA  VAL    84     -38.159 -46.548  79.753   26 LEU
ATOM   1085  CA  PRO    85     -34.459 -41.607  81.815   30 ILE
ATOM   1086  CA  SER    86     -32.693 -42.483  85.123   31 SER
ATOM   1087  CA  PRO    87     -29.789 -40.061  84.604   32 ASP
ATOM   1088  CA  ILE    88     -31.706 -36.965  83.443   33 ILE
ATOM   1089  CA  PRO    89     -32.180 -33.796  85.556   34 PRO
ATOM   1090  CA  SER    90     -35.023 -33.251  87.986   35 ARG
ATOM   1091  CA  ASN    91     -35.599 -29.777  86.477   36 TYR
ATOM   1092  CA  ALA    92     -36.652 -31.293  83.121   37 THR
ATOM   1093  CA  ARG    93     -39.892 -29.752  81.838   38 THR
ATOM   1094  CA  PHE    94     -40.056 -31.201  78.301   39 HIS
ATOM   1095  CA  ILE    95     -39.154 -34.809  77.560   40 LEU
ATOM   1096  CA  CYS    96     -39.409 -36.251  74.043   41 ASN
ATOM   1097  CA  MET    97     -39.067 -40.022  73.626   42 LEU
ATOM   1098  CA  SER    98     -40.490 -40.267  70.094   43 THR
ATOM   1099  CA  PHE    99     -39.332 -43.092  67.802   44 HIS
ATOM   1100  CA  ASN   100     -38.185 -45.899  70.128   45 ASN
ATOM   1101  CA  PHE   101     -39.305 -49.442  71.081   46 GLU
ATOM   1102  CA  PHE   102     -40.829 -48.872  74.543   47 ILE
ATOM   1103  CA  SER   103     -43.450 -51.531  75.320   48 GLN
ATOM   1104  CA  ASN   104     -44.610 -51.094  78.923   49 VAL
ATOM   1105  CA  ILE   105     -45.109 -48.154  81.253   50 LEU
ATOM   1106  CA  ARG   106     -44.507 -49.414  84.844   51 PRO
ATOM   1107  CA  ALA   107     -46.285 -48.022  87.998   52 PRO
ATOM   1108  CA  GLY   108     -43.908 -45.150  88.809   53 TRP
ATOM   1109  CA  ASP   109     -42.270 -44.397  85.487   54 SER
ATOM   1110  CA  CYS   110     -41.586 -40.732  86.198   55 PHE
ATOM   1111  CA  GLU   111     -40.872 -40.563  89.970   56 THR
ATOM   1112  CA  ASP   112     -37.885 -38.205  89.845   57 ASN
ATOM   1113  CA  LEU   113     -39.366 -36.139  86.988   58 LEU
ATOM   1114  CA  TRP   114     -42.356 -34.345  88.555   59 SER
ATOM   1115  CA  ASN   115     -41.497 -31.057  86.865   60 ALA
ATOM   1116  CA  LEU   116     -42.496 -32.471  83.445   61 LEU
ATOM   1117  CA  ARG   117     -44.921 -30.326  81.489   62 VAL
ATOM   1118  CA  GLY   118     -44.697 -31.938  78.061   63 ASP
ATOM   1119  CA  PHE   119     -44.212 -35.676  77.574   64 LEU
ATOM   1120  CA  ASN   120     -44.111 -37.240  74.112   65 ARG
ATOM   1121  CA  LEU   121     -44.042 -40.989  73.658   66 LEU
ATOM   1122  CA  SER   122     -45.083 -40.904  70.010   67 GLU
ATOM   1123  CA  ASN   123     -44.164 -43.847  67.763   68 TRP
ATOM   1124  CA  SER   124     -43.287 -46.585  70.249   69 ASN
ATOM   1125  CA  ASN   125     -44.746 -50.052  70.913   70 SER
ATOM   1126  CA  ILE   126     -46.602 -49.234  74.103   71 ILE
ATOM   1127  CA  SER   127     -49.450 -51.654  74.703   72 TRP
ATOM   1128  CA  GLN   128     -49.444 -51.710  78.495   73 LYS
ATOM   1129  CA  ILE   129     -49.649 -48.715  80.815   74 ILE
ATOM   1130  CA  GLU   130     -49.817 -49.806  84.442   75 ASP
ATOM   1131  CA  ASP   131     -52.035 -48.110  87.005   76 GLU
ATOM   1132  CA  GLY   132     -49.852 -45.492  88.698   77 GLY
ATOM   1133  CA  THR   133     -47.718 -44.948  85.558   78 ALA
ATOM   1134  CA  ALA   134     -48.024 -41.152  85.630   79 PHE
ATOM   1135  CA  LYS   135     -48.104 -40.554  89.423   80 ARG
ATOM   1136  CA  HIS   136     -46.446 -37.354  90.644   81 GLY
ATOM   1137  CA  PHE   137     -46.741 -35.734  87.189   82 LEU
ATOM   1138  CA  PRO   138     -49.020 -32.969  88.459   83 GLU
ATOM   1139  CA  ASN   139     -47.686 -30.196  86.228   84 ASN
ATOM   1140  CA  LEU   140     -48.095 -32.154  82.938   85 LEU
ATOM   1141  CA  ILE   141     -50.197 -30.297  80.396   86 THR
ATOM   1142  CA  LYS   142     -49.483 -32.344  77.274   87 LEU
ATOM   1143  CA  LEU   143     -49.340 -36.125  76.905   88 LEU
ATOM   1144  CA  ASN   144     -48.577 -37.661  73.510   89 ASN
ATOM   1145  CA  LEU   145     -49.256 -41.385  73.069   90 LEU
ATOM   1146  CA  ALA   146     -49.697 -41.270  69.284   91 VAL
ATOM   1147  CA  TYR   147     -48.708 -44.319  67.209   92 GLU
ATOM   1148  CA  ASN   148     -48.344 -47.149  69.717   93 ASN
ATOM   1149  CA  LYS   149     -49.929 -50.546  70.326   94 LYS
ATOM   1150  CA  LEU   150     -52.748 -49.563  72.708   95 ILE
ATOM   1151  CA  LYS   151     -55.908 -51.695  72.307   96 GLN
ATOM   1152  CA  THR   152     -57.904 -50.738  75.378   97 SER
ATOM   1153  CA  VAL   153     -57.533 -47.867  77.806   98 VAL
ATOM   1155  CA  ARG   155     -57.490 -48.645  81.516   99 ASN
ATOM   1156  CA  GLY   156     -57.389 -46.509  84.664  100 ASN
ATOM   1157  CA  LEU   157     -53.737 -45.428  84.240  101 SER
ATOM   1158  CA  LEU   158     -54.172 -41.634  84.597  102 PHE
ATOM   1159  CA  ASP   159     -54.018 -40.811  88.321  103 GLU
ATOM   1160  CA  GLY   160     -51.923 -37.725  89.077  104 GLY
ATOM   1161  CA  LEU   161     -52.487 -35.972  85.777  105 LEU
ATOM   1162  CA  VAL   162     -54.483 -33.236  87.467  106 SER
ATOM   1163  CA  ASN   163     -53.189 -30.515  85.135  107 SER
ATOM   1164  CA  LEU   164     -53.332 -32.507  81.854  108 LEU
ATOM   1165  CA  GLN   165     -54.855 -30.263  79.165  109 LYS
ATOM   1166  CA  VAL   166     -54.322 -32.382  76.053  110 THR
ATOM   1167  CA  LEU   167     -54.175 -36.148  75.620  111 LEU
ATOM   1168  CA  ARG   168     -53.272 -37.611  72.222  112 LEU
ATOM   1169  CA  LEU   169     -54.158 -41.237  71.589  113 LEU
ATOM   1170  CA  ASP   170     -54.304 -41.046  67.792  114 SER
ATOM   1171  CA  GLY   171     -53.049 -43.922  65.673  115 HIS
ATOM   1172  CA  ASN   172     -53.458 -46.873  68.007  116 ASN
ATOM   1173  CA  LEU   173     -55.854 -49.855  67.976  117 GLN
ATOM   1174  CA  ILE   174     -58.212 -48.797  70.792  118 ILE
ATOM   1175  CA  GLU   175     -61.643 -50.477  70.988  119 THR
ATOM   1176  CA  SER   176     -62.714 -49.572  74.543  120 HIS
ATOM   1177  CA  ILE   177     -62.052 -47.084  77.313  121 ILE
ATOM   1178  CA  ASP   178     -62.850 -47.979  80.900  122 HIS
ATOM   1179  CA  GLU   179     -65.703 -45.938  82.374  123 LYS
ATOM   1180  CA  PHE   180     -63.403 -44.399  84.991  124 ASP
ATOM   1181  CA  ALA   181     -60.216 -44.060  82.958  125 ALA
ATOM   1182  CA  PHE   182     -60.449 -40.247  82.705  126 PHE
ATOM   1183  CA  ASN   183     -61.685 -39.348  86.237  127 THR
ATOM   1184  CA  THR   184     -58.406 -37.725  87.401  128 PRO
ATOM   1185  CA  LEU   185     -58.399 -35.575  84.235  129 LEU
ATOM   1186  CA  ARG   186     -60.168 -32.574  85.743  130 ILE
ATOM   1187  CA  SER   187     -58.451 -30.108  83.353  131 LYS
ATOM   1188  CA  LEU   188     -58.572 -32.085  80.096  132 LEU
ATOM   1189  CA  ILE   189     -59.660 -29.772  77.259  133 LYS
ATOM   1190  CA  ILE   190     -58.488 -31.704  74.170  134 TYR
ATOM   1191  CA  LEU   191     -58.737 -35.443  73.541  135 LEU
ATOM   1192  CA  ASN   192     -57.692 -37.092  70.289  136 SER
ATOM   1193  CA  LEU   193     -58.805 -40.648  69.497  137 LEU
ATOM   1194  CA  THR   194     -58.416 -40.406  65.702  138 SER
ATOM   1195  CA  GLU   195     -57.136 -43.463  63.849  139 ARG
ATOM   1196  CA  ASN   196     -58.316 -46.235  66.147  140 ASN
ATOM   1197  CA  ASN   197     -60.608 -49.308  66.120  141 ASN
ATOM   1198  CA  LEU   198     -63.648 -47.828  67.918  142 ILE
ATOM   1199  CA  ARG   199     -67.152 -48.876  66.840  143 SER
ATOM   1200  CA  GLN   200     -68.959 -48.606  70.198  144 ASP
ATOM   1201  CA  ILE   201     -69.718 -44.909  70.644  145 PHE
ATOM   1202  CA  VAL   202     -71.776 -45.467  73.859  146 SER
ATOM   1203  CA  ASN   203     -68.644 -46.644  75.632  147 GLY
ATOM   1204  CA  VAL   204     -69.538 -41.330  75.873  149 LEU
ATOM   1205  CA  ARG   205     -69.455 -43.166  79.211  150 GLU
ATOM   1206  CA  PRO   206     -65.750 -42.456  79.440  151 ALA
ATOM   1207  CA  VAL   207     -65.916 -38.774  78.546  152 VAL
ATOM   1208  CA  LEU   208     -69.364 -37.434  79.572  153 GLN
ATOM   1209  CA  LEU   209     -68.278 -36.399  83.090  154 HIS
ATOM   1210  CA  SER   210     -65.060 -34.667  82.058  155 LEU
ATOM   1211  CA  PRO   211     -65.438 -31.165  83.483  156 PRO
ATOM   1212  CA  SER   212     -63.353 -29.241  80.918  157 CYS
ATOM   1213  CA  LEU   213     -63.546 -31.274  77.702  158 LEU
ATOM   1214  CA  GLU   214     -63.763 -28.891  74.710  159 GLU
ATOM   1215  CA  GLU   215     -62.555 -30.845  71.663  160 ARG
ATOM   1216  CA  LEU   216     -63.164 -34.494  70.908  161 LEU
ATOM   1217  CA  LEU   217     -61.678 -36.107  67.846  162 ASP
ATOM   1218  CA  ILE   218     -62.875 -39.483  66.590  163 LEU
ATOM   1219  CA  GLY   219     -61.805 -39.065  62.950  164 THR
ATOM   1220  CA  SER   220     -61.009 -42.338  61.143  165 ASN
ATOM   1221  CA  ASN   221     -62.771 -44.912  63.312  166 ASN
ATOM   1222  CA  LYS   222     -65.633 -47.391  62.766  167 SER
ATOM   1223  CA  PHE   223     -68.581 -45.676  64.445  168 ILE
ATOM   1224  CA  ASP   224     -71.793 -46.708  62.706  169 MET
ATOM   1225  CA  VAL   225     -74.416 -45.492  65.164  170 TYR
ATOM   1226  CA  PHE   226     -74.847 -42.678  67.670  171 LEU
ATOM   1227  CA  ASN   227     -76.048 -43.298  71.249  172 ASP
ATOM   1228  CA  SER   228     -79.685 -43.041  72.442  173 HIS
ATOM   1229  CA  CYS   229     -79.715 -42.670  76.218  174 SER
ATOM   1232  CA  SER   232     -80.068 -39.029  77.290  175 PRO
ATOM   1233  CA  SER   233     -76.766 -37.313  78.041  176 ARG
ATOM   1234  CA  THR   234     -75.075 -33.923  78.059  177 SER
ATOM   1235  CA  ALA   235     -71.516 -32.789  77.274  178 LEU
ATOM   1236  CA  LEU   236     -71.684 -29.102  78.187  179 VAL
ATOM   1237  CA  SER   237     -68.087 -27.999  77.710  180 SER
ATOM   1238  CA  LEU   238     -67.814 -29.436  74.164  181 LEU
ATOM   1239  CA  LYS   239     -67.126 -26.996  71.318  182 THR
ATOM   1240  CA  LYS   240     -65.593 -29.231  68.630  183 HIS
ATOM   1241  CA  ILE   241     -66.607 -32.735  67.661  184 LEU
ATOM   1242  CA  ASP   242     -65.533 -34.800  64.678  185 SER
ATOM   1243  CA  LEU   243     -66.791 -38.070  63.171  186 PHE
ATOM   1244  CA  SER   244     -64.771 -37.657  59.957  187 GLU
ATOM   1245  CA  TYR   245     -63.952 -40.898  58.172  188 GLY
ATOM   1246  CA  ASN   246     -66.235 -43.182  60.104  189 ASN
ATOM   1247  CA  PRO   247     -69.158 -45.209  58.815  190 LYS
ATOM   1248  CA  LEU   248     -72.157 -43.346  60.254  191 LEU
ATOM   1249  CA  THR   249     -75.620 -44.490  59.185  192 ARG
ATOM   1250  CA  LYS   250     -77.321 -41.732  61.161  193 GLU
ATOM   1251  CA  PHE   251     -76.966 -38.109  62.238  194 LEU
ATOM   1252  CA  GLN   252     -79.647 -38.176  64.951  195 ASN
ATOM   1253  CA  ILE   253     -78.398 -36.242  67.999  196 PHE
ATOM   1254  CA  THR   254     -81.657 -36.286  70.079  197 SER
ATOM   1258  CA  PHE   258     -80.288 -38.064  73.156  198 ALA
ATOM   1259  CA  PRO   259     -77.031 -36.099  73.054  199 LEU
ATOM   1260  CA  ASN   260     -77.161 -32.540  74.374  200 SER
ATOM   1261  CA  LEU   261     -74.272 -30.391  73.158  201 LEU
ATOM   1262  CA  ASP   262     -75.320 -26.859  74.166  202 PRO
ATOM   1263  CA  TYR   263     -71.924 -25.308  73.384  203 ASN
ATOM   1264  CA  LEU   264     -70.973 -27.160  70.179  204 LEU
ATOM   1265  CA  ASP   265     -69.775 -24.809  67.419  205 THR
ATOM   1266  CA  LEU   266     -68.024 -27.218  65.065  206 ASN
ATOM   1267  CA  SER   267     -69.308 -30.602  63.920  207 LEU
ATOM   1268  CA  HIS   268     -67.875 -32.830  61.255  208 SER
ATOM   1269  CA  CYS   269     -69.451 -35.951  59.821  209 ALA
ATOM   1270  CA  GLY   270     -67.389 -35.828  56.636  210 SER
ATOM   1271  CA  ARG   271     -66.396 -38.928  54.595  211 ARG
ATOM   1272  CA  ASN   272     -68.823 -41.390  56.215  212 ASN
ATOM   1273  CA  CYS   273     -69.399 -44.184  53.718  213 GLY
ATOM   1274  CA  THR   274     -71.676 -45.485  50.985  214 ASN
ATOM   1275  CA  MET   275     -75.096 -45.680  52.672  215 LYS
ATOM   1276  CA  LEU   276     -77.187 -42.508  52.375  216 VAL
ATOM   1277  CA  TRP   277     -78.035 -40.768  55.665  217 ILE
ATOM   1278  CA  ASN   278     -81.696 -39.767  56.056  218 GLN
ATOM   1279  CA  ILE   279     -82.055 -39.854  59.826  219 ASN
ATOM   1280  CA  THR   280     -80.878 -36.348  60.770  220 VAL
ATOM   1281  CA  ASP   281     -81.641 -34.354  63.901  221 TYR
ATOM   1282  CA  LYS   282     -79.642 -31.324  64.980  222 LEU
ATOM   1283  CA  THR   283     -82.075 -29.192  67.100  223 LYS
ATOM   1284  CA  PHE   284     -80.059 -30.179  70.106  224 THR
ATOM   1285  CA  LEU   285     -77.016 -28.252  68.731  225 LEU
ATOM   1286  CA  ASN   286     -78.377 -24.681  68.912  226 PRO
ATOM   1287  CA  SER   287     -74.965 -22.960  68.864  227 GLN
ATOM   1288  CA  VAL   288     -73.632 -24.847  65.804  228 LEU
ATOM   1289  CA  LYS   289     -71.493 -22.640  63.568  229 LYS
ATOM   1290  CA  ALA   290     -69.808 -24.967  61.031  230 SER
ATOM   1291  CA  LEU   291     -71.251 -28.155  59.697  231 LEU
ATOM   1292  CA  ASN   292     -68.926 -30.354  57.656  232 ASN
ATOM   1293  CA  LEU   293     -70.684 -32.813  55.361  233 LEU
ATOM   1294  CA  THR   294     -67.839 -33.074  52.793  234 SER
ATOM   1295  CA  ALA   295     -67.883 -36.486  51.094  235 GLY
ATOM   1296  CA  ILE   296     -70.910 -37.540  53.122  236 THR
ATOM   1297  CA  TYR   297     -73.904 -38.881  51.249  237 VAL
ATOM   1298  CA  MET   298     -76.808 -37.140  52.953  238 ILE
ATOM   1299  CA  PRO   299     -80.407 -36.658  51.831  239 LYS
ATOM   1300  CA  GLU   300     -80.343 -32.852  52.095  240 LEU
ATOM   1301  CA  GLU   301     -84.164 -32.538  52.318  241 GLU
ATOM   1302  CA  ASP   302     -83.953 -34.066  55.813  242 ASN
ATOM   1303  CA  LEU   303     -81.720 -31.241  56.917  243 LEU
ATOM   1304  CA  THR   304     -83.731 -28.476  58.513  244 SER
ATOM   1307  CA  LEU   307     -82.902 -24.765  58.399  245 ALA
ATOM   1308  CA  GLN   308     -84.812 -24.271  61.661  246 LYS
ATOM   1309  CA  ASN   309     -82.218 -26.342  63.465  247 HIS
ATOM   1310  CA  ILE   310     -79.312 -24.434  61.855  248 LEU
ATOM   1311  CA  THR   311     -80.028 -20.750  62.435  249 GLN
ATOM   1312  CA  TRP   312     -76.614 -20.135  63.971  250 ASN
ATOM   1313  CA  ALA   313     -74.682 -21.770  61.122  251 LEU
ATOM   1314  CA  SER   314     -71.867 -19.620  59.662  252 ARG
ATOM   1315  CA  LEU   315     -70.124 -22.188  57.457  253 ALA
ATOM   1316  CA  PHE   316     -71.108 -25.328  55.585  254 MET
ATOM   1317  CA  LYS   317     -69.230 -27.905  53.590  255 ASP
ATOM   1318  CA  LEU   318     -71.263 -29.807  50.996  256 LEU
ATOM   1319  CA  ARG   319     -68.479 -31.209  48.751  257 SER
ATOM   1320  CA  LEU   320     -68.733 -34.611  47.060  258 ASN
ATOM   1321  CA  SER   321     -66.355 -37.435  47.934  259 TRP
ATOM   1322  CA  GLU   322     -65.516 -38.029  44.248  260 GLU
ATOM   1323  CA  LEU   323     -66.254 -36.272  40.957  261 LEU
ATOM   1324  CA  LYS   324     -68.327 -39.313  39.875  262 ARG
ATOM   1325  CA  TRP   325     -71.051 -38.370  42.339  263 HIS
ATOM   1326  CA  MET   326     -72.080 -35.491  40.088  264 GLY
ATOM   1327  CA  LYS   327     -73.812 -32.148  40.469  265 HIS
ATOM   1328  CA  PRO   328     -76.089 -31.401  43.423  266 LEU
ATOM   1329  CA  GLY   329     -82.685 -28.600  47.039  270 THR
ATOM   1330  CA  THR   330     -79.466 -26.840  48.024  271 VAL
ATOM   1331  CA  LEU   331     -80.943 -23.338  47.744  272 CYS
ATOM   1332  CA  LEU   332     -84.059 -24.324  49.721  273 HIS
ATOM   1333  CA  GLN   333     -81.728 -25.216  52.590  274 LEU
ATOM   1334  CA  SER   334     -79.062 -22.519  52.236  275 LEU
ATOM   1335  CA  GLY   335     -81.551 -19.728  51.504  276 GLY
ATOM   1336  CA  CYS   336     -82.954 -20.032  55.036  277 ASN
ATOM   1337  CA  LEU   337     -79.677 -19.797  56.953  278 LEU
ATOM   1338  CA  PRO   338     -79.355 -16.076  57.727  279 PRO
ATOM   1339  CA  GLY   339     -75.882 -16.319  59.275  280 LYS
ATOM   1340  CA  LEU   340     -74.309 -18.499  56.558  281 LEU
ATOM   1341  CA  LYS   341     -71.245 -16.765  55.105  282 GLU
ATOM   1342  CA  VAL   342     -68.857 -19.568  54.136  283 THR
ATOM   1343  CA  LEU   343     -69.726 -22.312  51.665  284 LEU
ATOM   1344  CA  ARG   344     -67.241 -24.986  50.661  285 VAL
ATOM   1345  CA  MET   345     -68.619 -26.483  47.472  286 PHE
ATOM   1346  CA  LEU   346     -66.135 -28.897  45.884  287 GLN
ATOM   1347  CA  GLN   347     -65.534 -31.854  43.561  288 LYS
ATOM   1348  CA  ASN   348     -67.923 -31.581  40.638  289 ASN
ATOM   1349  CA  GLY   349     -70.816 -30.415  42.699  290 VAL
ATOM   1350  CA  ILE   350     -71.884 -27.684  40.228  291 THR
ATOM   1351  CA  SER   351     -71.312 -25.954  36.889  292 ASN
ATOM   1352  CA  LYS   352     -71.276 -22.271  35.874  293 ALA
ATOM   1353  CA  LEU   353     -75.037 -21.990  35.688  294 GLU
ATOM   1354  CA  THR   354     -75.518 -23.522  39.133  295 GLY
ATOM   1355  CA  ALA   355     -73.209 -20.810  40.494  296 ILE
ATOM   1356  CA  GLN   356     -75.781 -18.311  39.187  297 LYS
ATOM   1357  CA  MET   357     -78.532 -20.062  41.119  298 GLN
ATOM   1358  CA  LEU   358     -76.438 -20.260  44.293  299 LEU
ATOM   1359  CA  ASP   359     -75.769 -16.514  44.035  300 ALA
ATOM   1360  CA  PRO   360     -79.524 -15.898  44.484  301 LYS
ATOM   1361  CA  CYS   361     -80.047 -18.201  47.481  302 CYS
ATOM   1362  CA  SER   362     -77.301 -16.704  49.525  303 THR
ATOM   1363  CA  ASN   363     -75.044 -13.876  50.730  304 ARG
ATOM   1364  CA  LEU   364     -71.542 -15.432  51.026  305 LEU
ATOM   1365  CA  THR   365     -68.238 -13.878  52.150  306 LEU
ATOM   1366  CA  GLU   366     -66.213 -16.970  51.265  307 PHE
ATOM   1367  CA  LEU   367     -67.090 -19.408  48.483  308 LEU
ATOM   1368  CA  ASP   368     -64.821 -22.373  47.705  309 ASP
ATOM   1369  CA  PHE   369     -65.424 -23.968  44.295  310 LEU
ATOM   1370  CA  GLY   370     -62.246 -26.030  44.043  311 GLY
ATOM   1371  CA  ASN   371     -62.162 -29.221  41.957  312 GLN
ATOM   1372  CA  ASN   372     -65.279 -28.430  39.903  313 ASN
ATOM   1373  CA  LYS   373     -64.181 -30.190  36.742  314 SER
ATOM   1374  CA  ILE   374     -65.761 -25.227  35.026  316 LEU
ATOM   1375  CA  SER   375     -63.793 -24.733  31.781  317 ILE
ATOM   1376  CA  ALA   376     -64.525 -21.068  31.091  318 TYR
ATOM   1377  CA  ILE   377     -66.163 -18.250  33.042  319 LEU
ATOM   1378  CA  SER   378     -67.164 -15.312  30.888  320 ASN
ATOM   1379  CA  ALA   379     -70.807 -14.658  31.693  321 ASP
ATOM   1380  CA  PRO   380     -71.633 -12.774  34.896  322 SER
ATOM   1381  CA  ILE   381     -71.493 -15.983  37.005  323 GLU
ATOM   1382  CA  PHE   382     -70.551 -14.200  40.220  324 PHE
ATOM   1383  CA  LYS   383     -72.311 -10.888  39.713  325 ASN
ATOM   1384  CA  GLU   384     -75.204 -11.705  42.051  326 ALA
ATOM   1385  CA  LEU   385     -72.574 -12.316  44.738  327 LEU
ATOM   1386  CA  THR   386     -71.096  -8.851  45.398  328 PRO
ATOM   1387  CA  GLN   387     -70.594  -9.768  49.077  329 SER
ATOM   1388  CA  LEU   388     -67.681 -12.126  48.230  330 LEU
ATOM   1389  CA  LYS   389     -64.395 -11.447  49.987  331 GLN
ATOM   1390  CA  THR   390     -62.530 -14.661  49.165  332 LYS
ATOM   1391  CA  LEU   391     -63.071 -16.930  46.159  333 LEU
ATOM   1392  CA  TYR   392     -61.342 -20.253  45.422  334 ASN
ATOM   1393  CA  LEU   393     -61.466 -21.748  41.910  335 LEU
ATOM   1394  CA  GLN   394     -58.379 -23.966  42.169  336 ASN
ATOM   1395  CA  VAL   395     -58.057 -27.476  40.590  337 LYS
ATOM   1396  CA  ASN   396     -60.930 -27.001  38.150  338 CYS
ATOM   1397  CA  LYS   397     -60.395 -27.181  34.363  339 GLN
ATOM   1398  CA  LEU   398     -60.435 -23.454  33.663  340 LEU
ATOM   1399  CA  THR   399     -58.645 -22.256  30.563  341 SER
ATOM   1400  CA  LYS   400     -60.507 -19.018  29.998  342 PHE
ATOM   1401  CA  VAL   401     -61.655 -16.289  32.337  343 ILE
ATOM   1402  CA  ASN   402     -64.009  -9.293  32.656  345 ASN
ATOM   1403  CA  ASN   403     -67.603 -10.493  32.528  346 ARG
ATOM   1404  CA  SER   404     -67.561 -13.121  35.241  347 THR
ATOM   1405  CA  PHE   405     -66.703 -11.023  38.309  348 TRP
ATOM   1406  CA  LYS   406     -67.562  -7.505  37.175  349 SER
ATOM   1407  CA  ASN   407     -69.288  -6.689  40.470  350 SER
ATOM   1408  CA  LEU   408     -66.835  -8.327  42.885  351 LEU
ATOM   1409  CA  LEU   409     -65.502  -5.042  44.270  352 GLN
ATOM   1410  CA  MET   410     -65.174  -6.463  47.773  353 ASN
ATOM   1411  CA  LEU   411     -63.057  -9.487  46.731  354 LEU
ATOM   1412  CA  GLU   412     -59.677  -9.454  48.547  355 THR
ATOM   1413  CA  TYR   413     -58.476 -13.015  47.973  356 SER
ATOM   1414  CA  LEU   414     -58.676 -15.149  44.809  357 LEU
ATOM   1415  CA  ASP   415     -57.205 -18.592  44.146  358 ASP
ATOM   1416  CA  LEU   416     -56.895 -19.697  40.506  359 LEU
ATOM   1417  CA  SER   417     -54.042 -22.119  41.102  360 SER
ATOM   1418  CA  ARG   418     -53.721 -25.538  39.413  361 HIS
ATOM   1419  CA  ASN   419     -55.916 -24.937  36.351  362 ASN
ATOM   1420  CA  SER   420     -55.200 -24.900  32.594  363 LYS
ATOM   1421  CA  ILE   421     -54.539 -21.199  32.097  364 PHE
ATOM   1422  CA  SER   422     -52.007 -20.543  29.366  365 LYS
ATOM   1423  CA  ASP   423     -52.983 -16.896  29.434  366 SER
ATOM   1424  CA  LEU   424     -55.552 -14.300  30.472  367 PHE
ATOM   1425  CA  THR   425     -57.146 -11.642  28.283  368 PRO
ATOM   1426  CA  CYS   426     -56.676  -7.888  28.674  369 ASP
ATOM   1427  CA  SER   427     -58.339  -6.350  31.748  370 PHE
ATOM   1428  CA  ASP   428     -59.421  -9.792  33.046  371 ALA
ATOM   1429  CA  PHE   429     -58.674  -8.929  36.667  372 PHE
ATOM   1430  CA  ALA   430     -59.403  -5.194  36.360  373 SER
ATOM   1431  CA  ASN   431     -62.765  -5.079  38.176  374 PRO
ATOM   1432  CA  LEU   432     -61.106  -6.509  41.292  375 LEU
ATOM   1433  CA  THR   433     -59.895  -3.133  42.532  376 LYS
ATOM   1434  CA  GLN   434     -59.673  -4.391  46.114  377 HIS
ATOM   1435  CA  LEU   435     -57.870  -7.717  45.496  378 LEU
ATOM   1436  CA  ASN   436     -54.992  -8.279  47.974  379 GLU
ATOM   1437  CA  THR   437     -54.089 -11.925  47.289  380 PHE
ATOM   1438  CA  LEU   438     -53.978 -13.577  43.863  381 LEU
ATOM   1439  CA  TYR   439     -52.658 -17.047  43.177  382 SER
ATOM   1440  CA  LEU   440     -52.016 -18.459  39.688  383 LEU
ATOM   1441  CA  TYR   441     -49.628 -21.244  40.814  384 SER
ATOM   1442  CA  SER   442     -49.410 -24.392  38.722  385 ARG
ATOM   1443  CA  ASN   443     -50.878 -22.916  35.595  386 ASN
ATOM   1444  CA  LYS   444     -49.164 -23.746  32.274  387 PRO
ATOM   1445  CA  ILE   445     -48.356 -20.045  31.778  388 ILE
ATOM   1446  CA  SER   446     -45.137 -19.334  29.867  389 THR
ATOM   1447  CA  LYS   447     -45.615 -15.572  29.685  390 GLU
ATOM   1448  CA  LEU   448     -47.418 -12.777  31.532  391 LEU
ATOM   1449  CA  VAL   449     -50.025 -10.757  29.649  392 ASN
ATOM   1450  CA  PRO   450     -49.367  -7.476  31.453  393 ASN
ATOM   1451  CA  CYS   451     -52.775  -6.011  30.565  394 LEU
ATOM   1452  CA  VAL   452     -54.693  -8.761  32.379  395 ALA
ATOM   1453  CA  PHE   453     -53.595  -7.235  35.689  396 PHE
ATOM   1454  CA  LYS   454     -54.280  -3.614  34.787  397 SER
ATOM   1455  CA  TYR   455     -55.437  -1.625  37.813  398 GLY
ATOM   1456  CA  LEU   456     -54.782  -4.133  40.601  399 LEU
ATOM   1457  CA  ASN   457     -53.295  -1.361  42.747  400 PHE
ATOM   1458  CA  ASN   458     -54.275  -3.005  46.049  401 ALA
ATOM   1459  CA  LEU   459     -52.456  -6.298  45.463  402 LEU
ATOM   1460  CA  GLU   460     -50.093  -7.217  48.296  403 LYS
ATOM   1461  CA  ILE   461     -49.280 -10.798  47.390  404 GLU
ATOM   1462  CA  LEU   462     -48.926 -12.535  44.001  405 LEU
ATOM   1463  CA  LYS   463     -48.265 -16.276  43.824  406 ASN
ATOM   1464  CA  LEU   464     -46.977 -17.541  40.464  407 LEU
ATOM   1465  CA  GLY   465     -45.044 -20.548  41.782  408 ALA
ATOM   1466  CA  THR   466     -44.626 -23.657  39.614  409 ALA
ATOM   1467  CA  ASN   467     -46.045 -22.056  36.525  410 CYS
ATOM   1468  CA  LYS   468     -43.970 -22.411  33.316  411 TRP
ATOM   1469  CA  LEU   469     -42.782 -18.834  33.129  412 ILE
ATOM   1470  CA  LEU   470     -40.089 -18.500  30.561  413 VAL
ATOM   1471  CA  THR   471     -39.452 -14.765  30.668  414 THR
ATOM   1472  CA  ILE   472     -40.279 -11.555  32.551  415 ILE
ATOM   1473  CA  ASN   473     -39.087  -7.965  32.153  416 ASP
ATOM   1474  CA  VAL   474     -39.377  -4.356  33.329  417 ARG
ATOM   1475  CA  ALA   475     -42.945  -4.177  32.017  418 TYR
ATOM   1476  CA  PHE   476     -44.168  -7.252  33.850  419 SER
ATOM   1477  CA  GLN   477     -45.088  -5.666  37.239  420 PHE
ATOM   1478  CA  GLN   478     -46.085  -2.037  36.626  421 THR
ATOM   1479  CA  GLY   479     -49.582  -2.550  38.011  422 GLN
ATOM   1480  CA  LEU   480     -48.588  -3.634  41.537  423 PHE
ATOM   1481  CA  PRO   481     -47.249  -0.594  43.440  424 PRO
ATOM   1482  CA  SER   482     -48.302  -2.140  46.797  425 ASN
ATOM   1483  CA  LEU   483     -46.990  -5.668  46.276  426 LEU
ATOM   1484  CA  LYS   484     -45.154  -6.998  49.334  427 GLU
ATOM   1485  CA  TYR   485     -44.553 -10.639  48.440  428 VAL
ATOM   1486  CA  LEU   486     -43.807 -12.011  44.984  429 LEU
ATOM   1487  CA  GLN   487     -43.388 -15.744  44.479  430 ASP
ATOM   1488  CA  LEU   488     -41.745 -16.691  41.165  431 LEU
ATOM   1489  CA  ALA   489     -40.357 -19.928  42.478  432 GLY
ATOM   1490  CA  TYR   490     -40.087 -23.096  40.419  433 ASP
ATOM   1491  CA  ASN   491     -40.654 -21.399  37.079  434 ASN
ATOM   1492  CA  LYS   492     -38.328 -21.635  34.032  435 ASN
ATOM   1493  CA  LEU   493     -36.649 -18.252  34.265  436 ILE
ATOM   1494  CA  SER   494     -33.122 -18.269  32.778  437 ARG
ATOM   1495  CA  LYS   495     -32.077 -14.617  32.934  438 THR
ATOM   1496  CA  ILE   496     -33.086 -11.554  34.941  439 LEU
ATOM   1497  CA  SER   497     -33.254  -8.301  32.989  440 ASN
ATOM   1498  CA  LYS   498     -32.421  -4.870  34.404  441 HIS
ATOM   1499  CA  GLU   499     -35.328  -3.060  36.018  442 GLY
ATOM   1500  CA  SER   500     -37.621  -6.101  36.008  443 THR
ATOM   1501  CA  PHE   501     -38.858  -5.247  39.536  444 PHE
ATOM   1502  CA  LYS   502     -38.395  -1.442  39.377  445 ARG
ATOM   1503  CA  SER   503     -42.089  -0.641  40.041  446 PRO
ATOM   1504  CA  LEU   504     -42.302  -2.853  43.144  447 LEU
ATOM   1505  CA  SER   505     -41.356  -0.087  45.599  448 LYS
ATOM   1506  CA  SER   506     -42.913  -1.842  48.577  449 LYS
ATOM   1507  CA  LEU   507     -41.737  -5.403  47.905  450 LEU
ATOM   1508  CA  ARG   508     -40.641  -7.119  51.121  451 GLN
ATOM   1509  CA  THR   509     -40.051 -10.689  50.020  452 SER
ATOM   1510  CA  LEU   510     -38.986 -12.024  46.606  453 LEU
ATOM   1511  CA  ASP   511     -38.717 -15.712  45.743  454 ILE
ATOM   1512  CA  LEU   512     -36.784 -16.742  42.583  455 LEU
ATOM   1513  CA  GLY   513     -35.795 -20.183  43.742  456 SER
ATOM   1514  CA  ASP   514     -35.778 -23.324  41.596  457 HIS
ATOM   1515  CA  ASN   515     -35.551 -21.482  38.315  458 ASN
ATOM   1516  CA  GLN   516     -32.685 -21.921  35.868  459 CYS
ATOM   1517  CA  ILE   517     -31.016 -18.565  36.530  460 LEU
ATOM   1518  CA  PHE   518     -27.495 -18.241  35.076  461 LYS
ATOM   1519  CA  GLU   519     -27.336 -14.587  34.049  462 ILE
ATOM   1520  CA  ILE   520     -28.293 -11.684  36.295  463 LEU
ATOM   1521  CA  GLU   521     -28.010  -8.353  34.481  464 GLU
ATOM   1522  CA  ALA   522     -26.635  -5.410  36.477  465 PRO
ATOM   1523  CA  HIS   523     -29.454  -3.499  38.207  466 ASN
ATOM   1524  CA  ALA   524     -31.740  -6.565  38.028  467 SER
ATOM   1525  CA  PHE   525     -32.932  -5.588  41.500  468 PHE
ATOM   1526  CA  SER   526     -33.075  -1.787  41.240  469 SER
ATOM   1527  CA  GLY   527     -36.121  -0.155  42.856  470 GLY
ATOM   1528  CA  LEU   528     -36.348  -2.857  45.516  471 LEU
ATOM   1529  CA  THR   529     -35.431  -0.370  48.242  472 THR
ATOM   1530  CA  ASN   530     -37.607  -2.084  50.859  473 ASN
ATOM   1531  CA  LEU   531     -36.716  -5.673  50.038  474 LEU
ATOM   1532  CA  THR   532     -36.094  -7.593  53.241  475 ARG
ATOM   1533  CA  ASP   533     -35.799 -11.118  51.937  476 SER
ATOM   1534  CA  MET   534     -34.348 -12.500  48.673  477 LEU
ATOM   1535  CA  LEU   535     -34.473 -16.205  47.857  478 ASP
ATOM   1536  CA  LEU   536     -32.192 -17.319  44.976  479 LEU
ATOM   1537  CA  HIS   537     -31.708 -20.951  46.032  480 MET
ATOM   1538  CA  SER   538     -31.450 -23.778  43.504  481 TYR
ATOM   1539  CA  ASN   539     -30.335 -21.902  40.426  482 ASN
ATOM   1540  CA  ARG   540     -27.136 -21.907  38.374  483 SER
ATOM   1541  CA  ILE   541     -25.584 -18.624  39.473  484 LEU
ATOM   1542  CA  THR   542     -21.758 -18.612  39.519  485 SER
ATOM   1543  CA  SER   543     -20.234 -15.097  39.484  486 TYR
ATOM   1544  CA  LYS   544     -21.501 -11.713  40.719  487 PHE
ATOM   1545  CA  THR   545     -21.589  -8.508  38.662  488 HIS
ATOM   1549  CA  PRO   549     -20.339  -5.237  40.227  489 GLU
ATOM   1550  CA  ALA   550     -23.806  -3.715  40.612  490 HIS
ATOM   1551  CA  VAL   551     -25.807  -6.903  41.032  491 LEU
ATOM   1552  CA  PHE   552     -27.036  -6.124  44.553  492 PHE
ATOM   1553  CA  SER   553     -27.213  -2.343  44.089  493 SER
ATOM   1554  CA  GLY   554     -30.638  -1.182  45.334  494 GLY
ATOM   1555  CA  ILE   555     -30.681  -3.596  48.253  495 LEU
ATOM   1556  CA  PRO   556     -29.364  -1.570  51.195  496 GLU
ATOM   1557  CA  LYS   557     -32.192  -2.693  53.474  497 LYS
ATOM   1558  CA  LEU   558     -31.965  -6.411  52.628  498 LEU
ATOM   1559  CA  THR   559     -31.944  -8.651  55.741  499 LEU
ATOM   1560  CA  THR   560     -31.866 -12.164  54.326  500 ILE
ATOM   1561  CA  LEU   561     -30.099 -13.399  51.206  501 LEU
ATOM   1562  CA  GLU   562     -30.323 -17.064  50.217  502 LYS
ATOM   1563  CA  LEU   563     -27.896 -18.317  47.568  503 LEU
ATOM   1564  CA  ARG   564     -27.486 -21.953  48.526  504 GLY
ATOM   1565  CA  SER   565     -27.398 -24.740  45.933  505 PHE
ATOM   1566  CA  ASN   566     -26.052 -22.683  43.076  506 ASN
ATOM   1567  CA  VAL   567     -22.639 -22.909  41.332  507 LYS
ATOM   1568  CA  ILE   568     -20.743 -20.274  43.278  508 ILE
ATOM   1569  CA  HIS   569     -17.275 -21.713  43.009  509 THR
ATOM   1570  CA  TYR   570     -13.707 -20.397  42.710  510 TYR
ATOM   1571  CA  GLU   571     -10.979 -22.755  41.431  511 GLU
ATOM   1572  CA  SER   572      -8.043 -20.547  42.454  512 THR
ATOM   1573  CA  ASP   573      -7.051 -17.797  44.912  513 THR
ATOM   1574  CA  THR   574      -8.810 -14.533  44.065  514 ARG
ATOM   1575  CA  LEU   575      -9.120 -11.051  45.436  515 THR
ATOM   1576  CA  GLN   576     -12.283  -9.703  43.881  516 LEU
ATOM   1577  CA  ASN   577     -15.897  -6.008  43.460  518 TYR
ATOM   1578  CA  PRO   578     -16.778  -7.908  46.638  519 PRO
ATOM   1579  CA  PRO   579     -20.325  -9.051  45.834  520 PRO
ATOM   1580  CA  PHE   580     -21.954  -8.293  49.210  521 PHE
ATOM   1581  CA  LEU   581     -20.313  -4.902  49.636  522 ILE
ATOM   1582  CA  ASN   582     -23.566  -2.891  49.432  523 LYS
ATOM   1583  CA  LEU   583     -25.679  -5.156  51.650  524 LEU
ATOM   1584  CA  ASN   584     -25.200  -3.076  54.796  525 LYS
ATOM   1585  CA  SER   585     -28.221  -4.429  56.742  526 SER
ATOM   1586  CA  LEU   586     -27.678  -8.060  55.846  527 LEU
ATOM   1587  CA  LYS   587     -28.218 -10.372  58.819  528 LYS
ATOM   1588  CA  ILE   588     -28.406 -13.836  57.203  529 GLN
ATOM   1589  CA  LEU   589     -26.440 -15.267  54.299  530 LEU
ATOM   1590  CA  SER   590     -26.946 -18.778  52.962  531 ASN
ATOM   1591  CA  ILE   591     -24.184 -20.208  50.702  532 LEU
ATOM   1592  CA  HIS   592     -24.771 -23.874  51.383  533 GLU
ATOM   1593  CA  SER   593     -24.227 -26.702  48.940  534 GLY
ATOM   1594  CA  GLN   594     -22.711 -25.132  45.823  535 GLN
ATOM   1595  CA  ARG   595     -22.623 -27.952  43.230  536 ARG
ATOM   1596  CA  ARG   596     -18.827 -28.332  43.298  537 HIS
ATOM   1597  CA  GLY   597     -18.418 -26.550  46.611  538 GLY
ATOM   1598  CA  PHE   598     -17.497 -22.897  46.992  539 ILE
ATOM   1599  CA  GLY   599     -13.894 -24.169  47.008  540 GLN
ATOM   1600  CA  LYS   600     -11.393 -21.333  47.264  541 VAL
ATOM   1601  CA  ILE   601     -13.202 -18.516  49.033  542 VAL
ATOM   1602  CA  PRO   602     -11.934 -15.149  47.663  543 PRO
ATOM   1603  CA  SER   603      -9.829 -13.337  50.254  544 SER
ATOM   1604  CA  ASN   604     -12.199 -10.357  50.447  545 ASN
ATOM   1605  CA  LEU   605     -15.360 -12.358  49.853  546 PHE
ATOM   1606  CA  LEU   606     -17.186 -11.044  52.965  547 PHE
ATOM   1607  CA  GLN   607     -16.195  -7.366  52.824  548 GLN
ATOM   1608  CA  GLY   608     -18.982  -4.979  53.826  549 GLY
ATOM   1609  CA  LEU   609     -20.810  -7.490  56.004  550 LEU
ATOM   1610  CA  THR   610     -20.297  -6.003  59.488  551 GLY
ATOM   1611  CA  SER   611     -23.993  -6.413  60.337  552 SER
ATOM   1612  CA  LEU   612     -24.155 -10.108  59.429  553 LEU
ATOM   1613  CA  THR   613     -25.348 -12.376  62.244  554 GLN
ATOM   1614  CA  MET   614     -25.665 -15.785  60.581  555 GLU
ATOM   1615  CA  PHE   615     -23.462 -17.400  57.903  556 LEU
ATOM   1616  CA  TYR   616     -24.317 -20.846  56.558  557 LEU
ATOM   1617  CA  GLY   617     -21.565 -22.495  54.450  558 LEU
ATOM   1618  CA  GLY   618     -22.548 -26.081  55.311  559 GLY
ATOM   1619  CA  ARG   619     -23.139 -28.959  52.835  560 LYS
ATOM   1620  CA  MET   620     -20.359 -27.767  50.477  561 ASN
ATOM   1621  CA  ASN   621     -18.150 -30.513  48.913  562 PRO
ATOM   1622  CA  LEU   622     -15.250 -28.239  49.828  563 SER
ATOM   1623  CA  ASN   623     -14.610 -24.944  51.648  564 VAL
ATOM   1624  CA  ASN   624     -11.155 -23.378  51.752  565 PHE
ATOM   1625  CA  LEU   625     -10.794 -20.344  54.011  566 LEU
ATOM   1626  CA  HIS   626      -7.007 -19.917  53.771  567 ASP
ATOM   1627  CA  PRO   627      -6.651 -16.304  54.826  568 HIS
ATOM   1628  CA  ASP   628      -8.651 -13.862  56.996  569 HIS
ATOM   1629  CA  THR   629     -12.050 -14.011  55.296  570 GLN
ATOM   1630  CA  PHE   630     -14.095 -13.630  58.502  571 PHE
ATOM   1631  CA  LYS   631     -12.407 -10.383  59.600  572 ASP
ATOM   1632  CA  SER   632     -15.277  -8.142  58.462  573 PRO
ATOM   1633  CA  THR   633     -17.868 -10.269  60.313  574 LEU
ATOM   1634  CA  PRO   634     -17.648  -8.553  63.687  575 ILE
ATOM   1635  CA  ASN   635     -21.299  -9.034  64.616  576 ASN
ATOM   1636  CA  LEU   636     -21.453 -12.708  63.653  577 LEU
ATOM   1637  CA  TRP   637     -23.526 -14.778  66.090  578 THR
ATOM   1638  CA  PHE   638     -23.859 -18.150  64.324  579 LYS
ATOM   1639  CA  LEU   639     -21.508 -19.909  61.878  580 LEU
ATOM   1640  CA  ASP   640     -22.100 -23.310  60.256  581 ASP
ATOM   1641  CA  LEU   641     -19.511 -25.128  58.114  582 ILE
ATOM   1642  CA  SER   642     -20.749 -28.679  58.500  583 SER
ATOM   1643  CA  LYS   643     -20.963 -31.555  56.066  584 GLY
ATOM   1644  CA  ASN   644     -17.855 -31.256  53.860  585 THR
ATOM   1645  CA  VAL   645     -17.254 -34.856  54.938  586 LYS
ATOM   1646  CA  PHE   646     -13.519 -35.400  54.469  587 ASP
ATOM   1647  CA  THR   647     -11.428 -32.964  56.465  588 GLY
ATOM   1648  CA  ASP   648      -8.096 -31.994  54.993  589 ASP
ATOM   1649  CA  ASP   649      -9.252 -32.513  51.410  590 ARG
ATOM   1650  CA  ASP   650     -12.569 -30.662  51.826  591 SER
ATOM   1651  CA  SER   651      -9.242 -25.571  55.353  593 TYR
ATOM   1652  CA  ILE   652      -9.478 -22.910  58.043  594 LEU
ATOM   1653  CA  THR   653      -6.569 -20.510  58.619  595 ASN
ATOM   1654  CA  ALA   654      -5.144 -20.958  62.121  596 ALA
ATOM   1655  CA  GLU   655      -6.270 -17.454  63.121  597 SER
ATOM   1656  CA  VAL   656      -9.519 -17.342  61.077  598 LEU
ATOM   1657  CA  PHE   657     -11.812 -16.991  64.126  599 PHE
ATOM   1658  CA  HIS   658      -9.843 -14.161  65.772  600 GLN
ATOM   1659  CA  PRO   659     -12.363 -11.390  65.252  601 ASN
ATOM   1660  CA  ILE   660     -15.479 -13.405  65.957  602 LEU
ATOM   1661  CA  PRO   661     -15.697 -12.144  69.512  603 LYS
ATOM   1662  CA  LYS   662     -19.515 -12.183  69.413  604 ARG
ATOM   1663  CA  LEU   663     -19.902 -15.732  68.083  605 LEU
ATOM   1664  CA  SER   664     -22.478 -17.690  70.110  606 LYS
ATOM   1665  CA  ARG   665     -22.829 -20.765  67.887  607 ILE
ATOM   1666  CA  LEU   666     -20.223 -22.754  65.921  608 LEU
ATOM   1667  CA  ILE   667     -21.033 -25.954  64.040  609 ARG
ATOM   1668  CA  ILE   668     -18.250 -27.847  62.305  610 LEU
ATOM   1669  CA  SER   669     -20.079 -31.182  62.139  611 GLU
ATOM   1670  CA  SER   670     -19.742 -34.138  59.780  612 ASN
ATOM   1671  CA  ALA   671     -16.412 -32.943  58.439  613 ASN
ATOM   1672  CA  GLN   672     -14.481 -36.068  59.401  614 ASN
ATOM   1673  CA  LEU   673     -11.903 -33.907  61.222  615 LEU
ATOM   1674  CA  HIS   674      -8.969 -35.946  62.572  616 GLU
ATOM   1675  CA  SER   675      -7.378 -33.302  64.847  617 SER
ATOM   1676  CA  LEU   676      -7.964 -29.738  66.029  618 LEU
ATOM   1677  CA  ASN   677      -5.791 -26.700  65.183  619 VAL
ATOM   1678  CA  PHE   678      -4.093 -25.311  68.367  620 PRO
ATOM   1679  CA  LEU   679      -5.524 -21.957  69.584  621 ASP
ATOM   1680  CA  ILE   680      -8.053 -21.869  66.734  622 MET
ATOM   1681  CA  ASN   681     -10.986 -21.371  69.114  623 PHE
ATOM   1682  CA  ALA   682      -9.195 -19.462  71.902  624 SER
ATOM   1683  CA  ASN   683     -10.615 -16.091  70.828  625 SER
ATOM   1684  CA  LEU   684     -14.211 -17.260  71.008  626 LEU
ATOM   1685  CA  SER   685     -15.200 -15.541  74.302  627 GLN
ATOM   1686  CA  ARG   686     -18.945 -15.646  73.729  628 SER
ATOM   1687  CA  LEU   687     -19.070 -19.184  72.345  629 LEU
ATOM   1688  CA  SER   688     -21.979 -21.085  73.981  630 GLN
ATOM   1689  CA  ALA   689     -22.646 -23.859  71.480  631 VAL
ATOM   1690  CA  LEU   690     -19.723 -25.694  69.912  632 PHE
ATOM   1691  CA  ARG   691     -20.462 -28.773  67.856  633 SER
ATOM   1692  CA  ALA   692     -17.947 -31.244  66.506  634 LEU
ATOM   1693  CA  PRO   693     -20.571 -33.971  66.107  635 ARG
ATOM   1694  CA  GLU   694     -19.663 -36.711  63.574  636 PHE
ATOM   1695  CA  ASN   695     -15.932 -36.230  63.086  637 ASN
ATOM   1696  CA  LYS   696     -12.887 -38.444  63.665  638 ASN
ATOM   1697  CA  LEU   697     -11.495 -36.696  66.746  639 LEU
ATOM   1698  CA  ASP   698      -9.453 -39.101  68.908  640 LYS
ATOM   1699  CA  VAL   699      -8.414 -36.789  71.730  641 VAL
ATOM   1700  CA  ILE   700      -9.815 -33.727  73.423  642 ILE
ATOM   1701  CA  ASN   701      -8.243 -31.768  76.320  643 ASN
ATOM   1702  CA  GLN   702      -7.888 -28.417  78.108  644 GLN
ATOM   1703  CA  THR   703      -5.982 -26.915  75.192  645 SER
ATOM   1704  CA  LEU   704      -8.882 -27.277  72.749  646 HIS
ATOM   1705  CA  ILE   705     -11.255 -25.757  75.266  647 LEU
ATOM   1706  CA  GLN   706      -8.909 -22.976  76.434  648 LYS
ATOM   1707  CA  SER   707     -10.682 -19.661  77.116  649 ASN
ATOM   1708  CA  LEU   708     -14.184 -20.750  76.097  650 LEU
ATOM   1709  CA  PRO   709     -15.585 -18.775  79.077  651 LYS
ATOM   1710  CA  HIS   710     -19.199 -18.896  77.891  652 SER
ATOM   1711  CA  LEU   711     -19.337 -22.537  76.803  653 LEU
ATOM   1712  CA  THR   712     -22.514 -24.433  77.794  654 MET
ATOM   1713  CA  TYR   713     -23.017 -27.043  75.073  655 PHE
ATOM   1714  CA  LEU   714     -20.042 -28.939  73.590  656 PHE
ATOM   1715  CA  ASP   715     -20.891 -31.749  71.240  657 ASP
ATOM   1716  CA  LEU   716     -18.371 -34.439  70.466  658 VAL
ATOM   1717  CA  GLN   717     -20.837 -37.255  69.864  659 TYR
ATOM   1718  CA  CYS   718     -20.141 -39.525  66.881  660 GLY
ATOM   1719  CA  ASN   719     -16.355 -39.199  67.278  661 ASN
ATOM   1720  CA  CYS   720     -13.527 -41.646  68.019  662 LYS
ATOM   1721  CA  PHE   721     -12.456 -40.661  71.526  663 LEU
ATOM   1722  CA  THR   722      -9.803 -43.059  72.785  664 GLN
ATOM   1723  CA  CYS   723      -9.964 -44.669  76.214  665 CYS
ATOM   1724  CA  ASP   724      -6.401 -43.712  77.104  666 THR
ATOM   1725  CA  CYS   725      -4.790 -41.196  79.445  667 CYS
ATOM   1726  CA  ASN   726      -4.758 -38.574  76.675  668 ASP
ATOM   1727  CA  ASN   727      -8.464 -38.141  77.424  669 ASN
ATOM   1728  CA  ALA   728      -8.197 -38.388  81.203  670 LEU
ATOM   1729  CA  PHE   729      -8.728 -34.667  81.795  671 TRP
ATOM   1730  CA  PHE   730     -11.712 -34.599  79.399  672 PHE
ATOM   1731  CA  ILE   731     -13.448 -37.666  80.888  673 LYS
ATOM   1732  CA  ASN   732     -13.371 -36.247  84.430  674 ASN
ATOM   1733  CA  TRP   733     -14.228 -32.665  83.454  675 TRP
ATOM   1734  CA  ALA   734     -17.040 -33.664  81.068  676 SER
ATOM   1735  CA  LEU   735     -18.767 -35.746  83.760  677 MET
ATOM   1736  CA  THR   736     -18.257 -33.153  86.478  678 ASN
ATOM   1737  CA  SER   737     -18.746 -29.711  84.922  679 THR
ATOM   1738  CA  ASN   738     -22.174 -28.297  85.739  680 GLU
ATOM   1739  CA  TYR   739     -21.706 -25.435  83.326  681 GLU
ATOM   1740  CA  THR   740     -21.329 -27.437  80.131  682 VAL
ATOM   1741  CA  GLN   741     -23.647 -30.103  78.744  683 HIS
ATOM   1742  CA  VAL   742     -22.145 -32.858  76.581  684 ILE
ATOM   1743  CA  LEU   743     -24.574 -34.884  74.388  685 PRO
ATOM   1744  CA  TYR   744     -24.716 -38.635  74.996  686 PHE
ATOM   1745  CA  LEU   745     -21.415 -38.498  76.929  687 LEU
ATOM   1746  CA  ASN   746     -22.232 -41.540  79.081  688 ARG
ATOM   1747  CA  ARG   747     -22.614 -43.689  75.946  689 SER
ATOM   1748  CA  TYR   748     -19.315 -42.860  74.191  690 TYR
ATOM   1749  CA  THR   749     -17.698 -46.246  73.481  691 PRO
ATOM   1750  CA  CYS   750     -14.064 -47.275  73.746  692 CYS
ATOM   1751  CA  SER   751     -12.343 -47.504  70.371  693 GLN
ATOM   1752  CA  TYR   752     -11.184 -51.026  71.246  694 GLN
ATOM   1753  CA  PRO   753     -12.561 -53.477  68.614  695 PRO
ATOM   1754  CA  LEU   754     -13.853 -55.651  71.469  696 GLY
ATOM   1755  CA  SER   755     -16.091 -52.781  72.610  697 SER
ATOM   1758  CA  GLY   758     -18.343 -53.676  75.548  698 GLN
ATOM   1759  CA  LYS   759     -16.693 -50.765  77.316  699 SER
ATOM   1760  CA  SER   760     -17.313 -47.039  77.821  700 LEU
ATOM   1761  CA  ILE   761     -15.141 -43.918  77.987  701 LEU
ATOM   1762  CA  LEU   762     -17.117 -43.175  81.108  702 ILE
ATOM   1763  CA  ASP   763     -15.703 -46.244  82.893  703 ASP
ATOM   1764  CA  MET   764     -12.018 -45.719  82.252  704 PHE
ATOM   1765  CA  ASN   765      -9.541 -47.012  84.806  705 ASP
ATOM   1766  CA  VAL   766      -8.229 -43.695  86.121  706 ASP
ATOM   1767  CA  GLU   767      -5.494 -45.555  88.032  707 ALA
ATOM   1768  CA  SER   768      -3.292 -46.375  85.014  708 MET
ATOM   1769  CA  CYS   769      -1.841 -42.884  84.501  709 CYS
TER
