# Supplementary material for: Variation in selection constraints on teleost TLRs with emphasis on their repertoire in the Walking catfish, Clarias batrachus
Source: Sci Rep. 2020 Dec 7;10:21394. doi: 10.1038/s41598-020-78347-6 (PMC7721727; doi:10.1038/s41598-020-78347-6)
Supplement: Supplementary file 34 — Supplementary Information 34. [file 41598_2020_78347_MOESM34_ESM.zip › T22/struct/S533571_results/threading6.pdb]

Rank   :6 Template name:3j0aA
REMARK :Column 1 -  30 present Atom & Residue records of query sequence.
REMARK :Column 31 - 54 present XYZ coordinates of query sequence obtained after threading alignment.
REMARK :Column 55 - 59 present residue number in Template
REMARK :Column 60 - 59 present residue name of Template
ATOM     67  CA  ASN    67     114.371 107.923  84.378    2 CYS
ATOM     68  CA  ASN    68     112.282 109.578  81.655    3 SER
ATOM     69  CA  THR    69     111.697 108.485  78.055    4 PHE
ATOM     70  CA  GLU    70     113.511 110.730  75.556    5 ASP
ATOM     71  CA  GLU    71     115.221 113.219  77.872    6 GLY
ATOM     72  CA  LEU    72     116.433 111.768  81.167    7 ARG
ATOM     73  CA  LYS    73     118.851 108.838  81.022    8 ILE
ATOM     74  CA  VAL    74     121.048 107.593  83.869    9 ALA
ATOM     75  CA  LEU    75     123.925 105.109  84.074   10 PHE
ATOM     76  CA  CYS    76     124.658 104.371  87.729   11 TYR
ATOM     77  CA  TYR    77     127.725 102.112  87.888   12 ARG
ATOM     78  CA  LYS    78     127.970  99.903  84.799   13 PHE
ATOM     79  CA  MET    79     131.794  99.934  84.476   14 CYS
ATOM     80  CA  GLY    80     132.143 101.254  80.968   15 ASN
ATOM     81  CA  PHE    81     135.353 102.323  79.223   16 LEU
ATOM     82  CA  TYR    82     134.061 104.788  76.605   17 THR
ATOM     83  CA  THR    83     130.945 106.961  76.748   18 GLN
ATOM     84  CA  VAL    84     127.535 105.553  75.808   19 VAL
ATOM     85  CA  PRO    85     126.661 106.336  72.156   20 PRO
ATOM     86  CA  SER    86     123.308 104.514  72.270   21 GLN
ATOM     87  CA  PRO    87     121.788 107.600  73.931   22 VAL
ATOM     88  CA  ILE    88     119.810 110.075  71.796   23 LEU
ATOM     89  CA  PRO    89     120.887 113.591  70.917   24 ASN
ATOM     91  CA  ASN    91     117.904 115.017  72.771   25 THR
ATOM     92  CA  ALA    92     119.062 113.670  76.135   26 THR
ATOM     93  CA  ARG    93     119.008 116.676  78.493   27 GLU
ATOM     94  CA  PHE    94     120.062 114.896  81.710   28 ARG
ATOM     95  CA  ILE    95     122.990 112.459  81.471   29 LEU
ATOM     96  CA  CYS    96     124.636 110.786  84.458   30 LEU
ATOM     97  CA  MET    97     127.888 108.829  84.187   31 LEU
ATOM     98  CA  SER    98     129.307 107.964  87.605   32 SER
ATOM     99  CA  PHE    99     131.097 105.039  89.258   33 PHE
ATOM    100  CA  ASN   100     132.916 104.345  85.979   34 ASN
ATOM    101  CA  PHE   101     136.331 104.929  84.411   35 TYR
ATOM    102  CA  PHE   102     137.503 106.740  81.273   36 ILE
ATOM    103  CA  SER   103     140.829 108.152  82.536   37 ARG
ATOM    104  CA  ASN   104     142.215 109.767  79.371   38 THR
ATOM    105  CA  ILE   105     139.800 112.413  78.106   39 VAL
ATOM    106  CA  ARG   106     140.676 113.237  74.490   40 THR
ATOM    107  CA  ALA   107     139.232 115.994  72.288   41 ALA
ATOM    108  CA  GLY   108     135.741 115.532  70.797   42 SER
ATOM    109  CA  ASP   109     134.470 113.574  73.801   43 SER
ATOM    110  CA  CYS   110     130.730 114.128  73.397   44 PHE
ATOM    111  CA  GLU   111     129.973 115.402  69.876   45 PRO
ATOM    112  CA  ASP   112     126.812 113.284  70.116   46 PHE
ATOM    113  CA  LEU   113     124.628 114.934  72.757   47 LEU
ATOM    114  CA  TRP   114     124.256 118.704  72.317   48 GLU
ATOM    115  CA  ASN   115     121.118 119.373  74.357   49 GLN
ATOM    116  CA  LEU   116     122.646 118.699  77.773   50 LEU
ATOM    117  CA  ARG   117     122.048 120.601  81.000   51 GLN
ATOM    118  CA  GLY   118     122.653 118.215  83.905   52 LEU
ATOM    119  CA  PHE   119     125.931 116.546  82.922   53 LEU
ATOM    120  CA  ASN   120     127.277 115.175  86.208   54 GLU
ATOM    121  CA  LEU   121     130.638 113.878  84.988   55 LEU
ATOM    122  CA  SER   122     133.531 113.324  87.368   56 GLY
ATOM    123  CA  ASN   123     131.972 111.423  90.283   57 SER
ATOM    124  CA  SER   124     134.819 109.022  91.155   58 GLN
ATOM    125  CA  ASN   125     135.414 108.618  87.407   59 TYR
ATOM    126  CA  ILE   126     139.120 108.738  88.327   60 THR
ATOM    127  CA  SER   127     140.124 111.016  85.410   61 PRO
ATOM    128  CA  GLN   128     143.885 111.316  84.930   62 LEU
ATOM    129  CA  ILE   129     141.967 116.450  80.402   64 ILE
ATOM    130  CA  GLU   130     142.577 117.553  76.810   65 ASP
ATOM    131  CA  ASP   131     141.222 120.595  74.977   66 LYS
ATOM    132  CA  GLY   132     137.981 120.668  72.968   67 GLU
ATOM    133  CA  THR   133     136.541 118.259  75.548   68 ALA
ATOM    134  CA  ALA   134     133.278 120.183  75.911   69 PHE
ATOM    135  CA  LYS   135     133.125 122.044  72.585   70 ARG
ATOM    136  CA  HIS   136     129.737 120.723  71.465   71 ASN
ATOM    137  CA  PHE   137     127.923 121.615  74.700   72 LEU
ATOM    138  CA  PRO   138     126.726 125.262  74.520   73 PRO
ATOM    139  CA  ASN   139     123.539 124.665  76.528   74 ASN
ATOM    140  CA  LEU   140     125.615 122.891  79.178   75 LEU
ATOM    141  CA  ILE   141     124.241 124.231  82.473   76 ARG
ATOM    142  CA  LYS   142     126.207 122.554  85.262   77 ILE
ATOM    143  CA  LEU   143     129.059 120.044  85.536   78 LEU
ATOM    144  CA  ASN   144     129.989 118.134  88.694   79 ASP
ATOM    145  CA  LEU   145     133.556 116.818  88.839   80 LEU
ATOM    146  CA  ALA   146     133.237 115.210  92.266   81 GLY
ATOM    147  CA  TYR   147     135.926 113.026  93.841   82 SER
ATOM    148  CA  ASN   148     138.205 113.189  90.798   83 SER
ATOM    149  CA  LYS   149     141.993 112.996  90.523   84 LYS
ATOM    150  CA  LEU   150     143.175 115.276  87.715   85 ILE
ATOM    151  CA  LYS   151     146.924 115.947  87.502   86 TYR
ATOM    152  CA  THR   152     147.436 117.948  84.302   87 PHE
ATOM    153  CA  VAL   153     145.162 120.933  83.686   88 LEU
ATOM    154  CA  SER   154     144.974 122.199  80.102   89 HIS
ATOM    155  CA  ARG   155     144.359 125.975  79.599   90 PRO
ATOM    156  CA  GLY   156     141.685 125.555  76.901   91 ASP
ATOM    157  CA  LEU   157     139.785 122.599  78.367   92 ALA
ATOM    158  CA  LEU   158     136.482 124.247  79.298   93 PHE
ATOM    159  CA  ASP   159     136.076 126.096  76.001   94 GLN
ATOM    160  CA  GLY   160     132.657 126.268  74.346   95 GLY
ATOM    161  CA  LEU   161     130.693 126.398  77.607   96 LEU
ATOM    162  CA  VAL   162     128.693 129.601  77.215   97 PHE
ATOM    163  CA  ASN   163     125.724 128.734  79.432   98 HIS
ATOM    164  CA  LEU   164     127.813 127.352  82.308   99 LEU
ATOM    165  CA  GLN   165     126.523 128.574  85.662  100 PHE
ATOM    166  CA  VAL   166     127.517 126.300  88.569  101 GLU
ATOM    167  CA  LEU   167     130.539 123.975  88.658  102 LEU
ATOM    168  CA  ARG   168     131.271 121.542  91.494  103 ARG
ATOM    169  CA  LEU   169     134.971 120.734  91.916  104 LEU
ATOM    170  CA  ASP   170     134.578 118.733  95.130  105 TYR
ATOM    171  CA  GLY   171     137.839 116.820  95.659  106 PHE
ATOM    172  CA  ASN   172     139.084 117.335  92.099  107 CYS
ATOM    173  CA  LEU   173     142.524 116.324  93.343  108 GLY
ATOM    174  CA  ILE   174     144.269 119.690  93.166  109 LEU
ATOM    175  CA  GLU   175     147.931 118.651  93.293  110 SER
ATOM    176  CA  SER   176     148.465 121.992  91.555  111 ASP
ATOM    177  CA  ILE   177     146.979 124.072  94.377  112 ALA
ATOM    178  CA  ASP   178     147.427 127.652  93.108  113 VAL
ATOM    179  CA  GLU   179     146.698 128.557  86.473  116 ASP
ATOM    180  CA  PHE   180     142.916 128.204  86.676  117 GLY
ATOM    181  CA  ALA   181     140.978 128.732  83.471  118 TYR
ATOM    182  CA  PHE   182     137.544 130.158  84.221  119 PHE
ATOM    183  CA  ASN   183     137.866 133.301  82.099  120 ARG
ATOM    184  CA  THR   184     135.574 132.406  79.193  121 ASN
ATOM    185  CA  LEU   185     132.863 131.590  81.745  122 LEU
ATOM    186  CA  ARG   186     130.758 134.766  82.020  123 LYS
ATOM    187  CA  SER   187     127.619 132.973  83.176  124 ALA
ATOM    188  CA  LEU   188     129.725 131.351  85.889  125 LEU
ATOM    189  CA  ILE   189     127.562 132.020  88.955  126 THR
ATOM    190  CA  ILE   190     128.266 129.416  91.632  127 ARG
ATOM    191  CA  LEU   191     131.832 128.155  91.319  128 LEU
ATOM    192  CA  ASN   192     132.449 125.599  94.078  129 ASP
ATOM    193  CA  LEU   193     135.871 124.456  95.286  130 LEU
ATOM    194  CA  THR   194     135.778 122.052  98.243  131 SER
ATOM    195  CA  GLU   195     138.115 119.382  99.618  132 LYS
ATOM    196  CA  ASN   196     140.965 120.952  97.605  133 ASN
ATOM    197  CA  ASN   197     144.495 122.001  98.669  134 GLN
ATOM    198  CA  LEU   198     144.516 125.722  97.841  135 ILE
ATOM    199  CA  ARG   199     147.304 127.431  99.811  136 ARG
ATOM    200  CA  GLN   200     146.797 131.041  98.708  137 SER
ATOM    201  CA  ILE   201     143.481 132.890  98.928  138 LEU
ATOM    202  CA  VAL   202     145.008 135.342  96.449  139 TYR
ATOM    203  CA  ASN   203     142.222 136.068  93.969  140 LEU
ATOM    204  CA  VAL   204     143.424 135.986  90.366  141 HIS
ATOM    205  CA  ARG   205     142.523 138.951  88.074  142 PRO
ATOM    206  CA  PRO   206     140.179 136.591  86.212  143 SER
ATOM    207  CA  VAL   207     137.507 137.147  88.911  144 PHE
ATOM    208  CA  LEU   208     137.181 140.649  87.463  145 GLY
ATOM    209  CA  LEU   209     135.501 139.309  84.338  146 LYS
ATOM    210  CA  SER   210     133.249 137.196  86.539  147 LEU
ATOM    211  CA  PRO   211     130.238 139.493  86.914  148 ASN
ATOM    212  CA  SER   212     127.562 136.821  87.376  149 SER
ATOM    213  CA  LEU   213     129.807 135.226  90.015  150 LEU
ATOM    214  CA  GLU   214     127.465 135.083  93.021  151 LYS
ATOM    215  CA  GLU   215     128.755 132.338  95.311  152 SER
ATOM    216  CA  LEU   216     131.838 130.201  95.944  153 ILE
ATOM    217  CA  LEU   217     132.545 127.647  98.698  154 ASP
ATOM    218  CA  ILE   218     136.218 127.570  99.732  155 PHE
ATOM    219  CA  GLY   219     136.207 124.719 102.238  156 SER
ATOM    220  CA  SER   220     138.795 122.128 103.270  157 SER
ATOM    221  CA  ASN   221     141.791 123.657 101.484  158 ASN
ATOM    222  CA  LYS   222     144.695 125.065 103.557  159 GLN
ATOM    223  CA  PHE   223     145.264 128.865 103.375  160 ILE
ATOM    224  CA  ASP   224     147.173 130.186 106.409  161 PHE
ATOM    225  CA  VAL   225     147.698 133.933 105.938  162 LEU
ATOM    226  CA  PHE   226     145.191 136.347 104.380  163 VAL
ATOM    227  CA  ASN   227     147.037 139.490 103.289  164 CYS
ATOM    228  CA  SER   228     145.491 142.634 101.837  165 GLU
ATOM    229  CA  CYS   229     147.041 142.107  98.416  166 HIS
ATOM    230  CA  ASP   230     145.026 138.884  98.159  167 GLU
ATOM    231  CA  LEU   231     141.806 140.907  97.912  168 LEU
ATOM    232  CA  SER   232     142.548 143.438  95.158  169 GLU
ATOM    233  CA  SER   233     140.036 142.183  92.523  170 PRO
ATOM    234  CA  THR   234     137.334 142.660  95.173  171 LEU
ATOM    235  CA  ALA   235     137.611 146.439  95.372  172 GLN
ATOM    236  CA  LEU   236     137.667 146.488  91.579  173 GLY
ATOM    237  CA  SER   237     133.952 145.707  91.311  174 LYS
ATOM    238  CA  LEU   238     128.412 146.097  92.263  176 LEU
ATOM    239  CA  LYS   239     128.792 142.337  92.736  177 SER
ATOM    240  CA  LYS   240     127.455 139.960  95.399  178 PHE
ATOM    241  CA  ILE   241     129.955 137.457  96.831  179 PHE
ATOM    242  CA  ASP   242     129.177 134.591  99.196  180 SER
ATOM    243  CA  LEU   243     132.742 134.079 100.440  181 LEU
ATOM    244  CA  SER   244     132.497 130.744 102.252  182 ALA
ATOM    245  CA  TYR   245     136.209 130.428 102.998  183 ALA
ATOM    246  CA  ASN   246     138.037 129.413 106.178  184 ASN
ATOM    247  CA  PRO   247     135.676 126.458 106.584  185 SER
ATOM    248  CA  LEU   248     137.522 123.565 108.262  186 LEU
ATOM    249  CA  THR   249     141.004 124.983 107.691  187 TYR
ATOM    250  CA  LYS   250     144.166 125.188 109.819  188 SER
ATOM    251  CA  PHE   251     144.920 128.932 109.614  189 ARG
ATOM    252  CA  GLN   252     147.054 130.749 112.200  190 VAL
ATOM    273  CA  CYS   273     147.120 134.521 111.660  191 SER
ATOM    274  CA  THR   274     146.258 137.355 109.268  192 VAL
ATOM    275  CA  MET   275     147.137 140.992 108.515  193 ASP
ATOM    276  CA  LEU   276     145.615 144.141 110.042  194 TRP
ATOM    277  CA  TRP   277     145.997 147.919 109.866  195 GLY
ATOM    278  CA  ASN   278     147.946 148.926 106.752  196 LYS
ATOM    279  CA  ILE   279     146.670 151.685 104.440  197 CYS
ATOM    280  CA  THR   280     143.246 150.034 104.128  198 MET
ATOM    281  CA  ASP   281     141.889 146.938 105.914  199 ASN
ATOM    282  CA  LYS   282     141.621 143.769 103.764  200 PRO
ATOM    283  CA  THR   283     137.858 143.971 104.263  201 PHE
ATOM    284  CA  PHE   284     137.617 147.757 104.059  202 ARG
ATOM    285  CA  LEU   285     135.156 149.178 101.517  203 ASN
ATOM    286  CA  ASN   286     133.989 145.695 100.539  204 MET
ATOM    287  CA  SER   287     130.380 144.513 100.644  205 VAL
ATOM    288  CA  VAL   288     129.932 140.736 100.627  206 LEU
ATOM    289  CA  LYS   289     126.775 138.641 100.340  207 GLU
ATOM    290  CA  ALA   290     127.670 135.762 102.657  208 ILE
ATOM    291  CA  LEU   291     130.667 135.053 104.894  209 LEU
ATOM    292  CA  ASN   292     131.088 131.630 106.519  210 ASP
ATOM    293  CA  LEU   293     133.734 130.706 109.102  211 VAL
ATOM    294  CA  THR   294     132.751 127.147 109.985  212 SER
ATOM    295  CA  ALA   295     135.713 126.128 112.141  213 GLY
ATOM    296  CA  ILE   296     138.737 128.381 111.635  214 ASN
ATOM    297  CA  TYR   297     141.454 128.301 114.285  215 GLY
ATOM    298  CA  MET   298     142.630 125.760 116.856  216 TRP
ATOM    299  CA  PRO   299     142.526 127.935 119.985  217 THR
ATOM    300  CA  GLU   300     140.546 130.988 121.087  218 VAL
ATOM    301  CA  GLU   301     143.741 133.027 121.425  219 ASP
ATOM    302  CA  ASP   302     144.633 132.879 117.727  220 ILE
ATOM    303  CA  LEU   303     141.037 133.401 116.601  221 THR
ATOM    304  CA  THR   304     140.869 136.838 118.225  222 GLY
ATOM    305  CA  ALA   305     143.410 138.449 115.838  223 ASN
ATOM    306  CA  VAL   306     141.174 137.430 112.940  224 PHE
ATOM    307  CA  LEU   307     138.270 139.403 114.348  225 SER
ATOM    308  CA  GLN   308     140.548 142.440 114.337  226 ASN
ATOM    309  CA  ASN   309     141.025 142.098 110.566  227 ALA
ATOM    310  CA  ILE   310     137.350 141.809 109.638  228 ILE
ATOM    311  CA  THR   311     136.862 145.311 111.032  229 SER
ATOM    312  CA  TRP   312     135.001 147.923 108.961  230 LYS
ATOM    313  CA  ALA   313     133.233 145.458 106.658  231 SER
ATOM    314  CA  SER   314     129.675 145.615 105.306  232 GLN
ATOM    315  CA  LEU   315     128.462 142.010 105.161  233 ALA
ATOM    316  CA  PHE   316     124.873 140.778 104.938  234 PHE
ATOM    317  CA  LYS   317     125.417 137.531 106.844  235 SER
ATOM    318  CA  LEU   318     128.065 136.108 109.170  236 LEU
ATOM    319  CA  ARG   319     127.803 132.554 110.556  237 ILE
ATOM    320  CA  LEU   320     130.072 131.636 113.476  238 LEU
ATOM    337  CA  LEU   337     129.367 127.904 113.507  239 ALA
ATOM    338  CA  PRO   338     131.119 124.808 114.862  240 HIS
ATOM    339  CA  GLY   339     132.801 126.361 117.900  241 HIS
ATOM    340  CA  LEU   340     130.656 128.430 120.291  242 ILE
ATOM    341  CA  LYS   341     129.522 126.007 123.014  243 MET
ATOM    342  CA  VAL   342     128.048 128.754 125.187  244 GLY
ATOM    343  CA  LEU   343     126.510 132.210 124.834  245 ALA
ATOM    344  CA  ARG   344     126.912 135.282 127.020  246 GLY
ATOM    345  CA  MET   345     128.208 138.854 127.339  247 PHE
ATOM    346  CA  LEU   346     130.969 137.719 125.028  248 GLY
ATOM    347  CA  GLN   347     131.839 134.162 125.986  249 PHE
ATOM    348  CA  ASN   348     133.360 131.621 123.606  250 HIS
ATOM    349  CA  GLY   349     135.969 129.410 125.277  251 ASN
ATOM    350  CA  ILE   350     138.261 131.079 127.816  252 ILE
ATOM    351  CA  SER   351     136.845 133.934 129.910  253 LYS
ATOM    352  CA  LYS   352     139.935 136.067 129.308  254 ASP
ATOM    353  CA  LEU   353     140.554 136.254 125.522  255 PRO
ATOM    354  CA  THR   354     136.826 136.074 124.745  256 ASP
ATOM    355  CA  ALA   355     136.448 139.831 125.271  257 GLN
ATOM    356  CA  GLN   356     138.610 140.856 122.287  258 ASN
ATOM    357  CA  MET   357     136.255 139.033 119.912  259 THR
ATOM    358  CA  LEU   358     133.150 141.238 120.071  260 PHE
ATOM    359  CA  ASP   359     135.522 144.205 120.232  261 ALA
ATOM    360  CA  PRO   360     136.084 144.077 116.476  262 GLY
ATOM    361  CA  CYS   361     132.540 143.200 115.429  263 LEU
ATOM    362  CA  SER   362     131.242 146.180 117.411  264 ALA
ATOM    363  CA  ASN   363     127.238 146.651 111.437  267 SER
ATOM    364  CA  LEU   364     126.211 142.996 111.279  268 VAL
ATOM    365  CA  THR   365     122.783 142.285 109.803  269 ARG
ATOM    366  CA  GLU   366     122.603 138.487 109.824  270 HIS
ATOM    367  CA  LEU   367     124.121 136.201 112.444  271 LEU
ATOM    368  CA  ASP   368     123.770 132.409 112.423  272 ASP
ATOM    369  CA  PHE   369     125.110 129.753 114.793  273 LEU
ATOM    370  CA  GLY   370     124.139 126.417 113.240  274 SER
ATOM    371  CA  ASN   371     125.630 123.108 114.458  275 HIS
ATOM    372  CA  ASN   372     127.305 125.091 117.226  276 GLY
ATOM    373  CA  LYS   373     126.090 122.846 120.049  277 PHE
ATOM    374  CA  ILE   374     125.199 125.832 122.251  278 VAL
ATOM    375  CA  SER   375     124.267 124.154 125.548  279 PHE
ATOM    376  CA  ALA   376     123.624 127.200 127.766  280 SER
ATOM    377  CA  ILE   377     122.630 130.662 126.558  281 LEU
ATOM    378  CA  SER   378     123.621 133.201 129.198  282 ASN
ATOM    379  CA  ALA   379     121.950 136.548 129.782  283 SER
ATOM    380  CA  PRO   380     122.474 139.306 127.210  284 ARG
ATOM    381  CA  ILE   381     124.287 137.793 124.213  285 VAL
ATOM    382  CA  PHE   382     123.740 140.044 121.196  286 PHE
ATOM    383  CA  LYS   383     123.980 143.496 122.778  287 GLU
ATOM    384  CA  GLU   384     126.694 145.098 120.662  288 THR
ATOM    385  CA  LEU   385     124.860 144.120 117.470  289 LEU
ATOM    386  CA  THR   386     121.540 145.970 117.458  290 LYS
ATOM    387  CA  GLN   387     121.531 146.313 113.672  291 ASP
ATOM    388  CA  LEU   388     120.915 142.572 113.415  292 LEU
ATOM    389  CA  LYS   389     117.892 142.582 111.096  293 LYS
ATOM    390  CA  THR   390     117.735 138.767 110.958  294 VAL
ATOM    391  CA  LEU   391     119.165 135.916 113.054  295 LEU
ATOM    392  CA  TYR   392     119.369 132.123 112.756  296 ASN
ATOM    393  CA  LEU   393     119.901 129.140 115.079  297 LEU
ATOM    394  CA  GLN   394     119.579 125.684 113.501  298 ALA
ATOM    395  CA  VAL   395     120.390 122.365 115.217  299 TYR
ATOM    396  CA  ASN   396     121.307 123.347 118.770  300 ASN
ATOM    397  CA  LYS   397     120.572 122.397 122.426  301 LYS
ATOM    398  CA  LEU   398     119.528 125.523 124.285  302 ILE
ATOM    399  CA  THR   399     118.601 125.140 127.932  303 ASN
ATOM    400  CA  LYS   400     119.505 128.379 129.685  304 LYS
ATOM    401  CA  VAL   401     117.130 131.153 128.516  305 ILE
ATOM    402  CA  ASN   402     114.830 137.213 130.537  307 ASP
ATOM    403  CA  ASN   403     117.692 139.384 129.208  308 GLU
ATOM    404  CA  SER   404     118.978 136.878 126.626  309 ALA
ATOM    405  CA  PHE   405     117.372 138.223 123.421  310 PHE
ATOM    406  CA  LYS   406     118.030 141.784 124.663  311 TYR
ATOM    407  CA  ASN   407     119.885 144.047 122.239  312 GLY
ATOM    408  CA  LEU   408     117.906 142.859 119.226  313 LEU
ATOM    409  CA  LEU   409     116.004 146.109 118.689  314 ASP
ATOM    410  CA  MET   410     114.906 145.278 115.135  315 ASN
ATOM    411  CA  LEU   411     114.606 141.546 114.436  316 LEU
ATOM    412  CA  GLU   412     112.526 140.066 111.602  317 GLN
ATOM    413  CA  TYR   413     113.547 136.463 110.901  318 VAL
ATOM    414  CA  LEU   414     114.548 133.826 113.493  319 LEU
ATOM    415  CA  ASP   415     114.618 130.071 112.905  320 ASN
ATOM    416  CA  LEU   416     114.863 128.180 116.175  321 LEU
ATOM    417  CA  SER   417     114.976 124.746 114.530  322 SER
ATOM    418  CA  ARG   418     115.599 121.811 116.881  323 TYR
ATOM    419  CA  ASN   419     117.059 123.566 119.918  324 ASN
ATOM    420  CA  SER   420     114.434 123.376 122.673  325 LEU
ATOM    421  CA  ILE   421     113.686 120.729 125.355  326 LEU
ATOM    422  CA  SER   422     114.530 121.111 129.025  327 GLY
ATOM    423  CA  ASP   423     111.724 123.248 130.470  328 GLU
ATOM    424  CA  LEU   424     110.919 126.880 129.581  329 LEU
ATOM    425  CA  THR   425     110.141 130.129 131.412  330 TYR
ATOM    426  CA  CYS   426     107.654 132.992 130.868  331 SER
ATOM    427  CA  SER   427     107.947 135.703 128.215  332 SER
ATOM    428  CA  ASP   428     110.637 134.480 125.811  333 ASN
ATOM    429  CA  PHE   429     110.951 137.424 123.411  334 PHE
ATOM    430  CA  ALA   430     110.291 140.511 125.551  335 TYR
ATOM    431  CA  ASN   431     112.407 142.743 123.354  336 GLY
ATOM    432  CA  LEU   432     111.235 141.792 119.862  337 LEU
ATOM    433  CA  THR   433     108.242 143.981 118.893  338 PRO
ATOM    434  CA  GLN   434     109.211 143.947 115.216  339 LYS
ATOM    435  CA  LEU   435     109.658 140.156 115.087  340 VAL
ATOM    436  CA  ASN   436     107.685 138.429 112.340  341 ALA
ATOM    437  CA  THR   437     108.932 134.999 111.190  342 TYR
ATOM    438  CA  LEU   438     109.933 132.319 113.700  343 ILE
ATOM    439  CA  TYR   439     110.580 128.640 112.984  344 ASP
ATOM    440  CA  LEU   440     110.456 126.278 115.980  345 LEU
ATOM    441  CA  TYR   441     110.277 123.029 114.024  346 GLN
ATOM    442  CA  SER   442     111.129 119.619 115.512  347 LYS
ATOM    443  CA  ASN   443     111.375 120.121 119.282  348 ASN
ATOM    444  CA  LYS   444     110.664 118.322 122.563  349 HIS
ATOM    445  CA  ILE   445     108.881 120.972 124.641  350 ILE
ATOM    446  CA  SER   446     106.636 119.615 127.400  351 ALA
ATOM    447  CA  LYS   447     103.942 122.166 128.264  352 ILE
ATOM    448  CA  LEU   448     103.960 125.800 127.124  353 ILE
ATOM    449  CA  VAL   449     102.952 128.282 129.833  354 GLN
ATOM    450  CA  PRO   450     100.315 131.023 129.500  355 ASP
ATOM    451  CA  CYS   451     102.460 134.137 129.062  356 GLN
ATOM    452  CA  VAL   452     104.925 132.839 126.490  357 THR
ATOM    453  CA  PHE   453     104.705 134.981 123.341  358 PHE
ATOM    454  CA  LYS   454     104.692 138.226 125.336  359 LYS
ATOM    455  CA  TYR   455     105.794 141.671 124.105  360 PHE
ATOM    456  CA  LEU   456     105.135 141.032 120.415  361 LEU
ATOM    457  CA  ASN   457     103.031 142.668 117.696  362 GLU
ATOM    458  CA  ASN   458     104.428 142.418 114.142  363 LYS
ATOM    459  CA  LEU   459     104.428 138.599 114.237  364 LEU
ATOM    460  CA  GLU   460     102.871 137.556 110.926  365 GLN
ATOM    461  CA  ILE   461     104.033 133.950 110.519  366 THR
ATOM    462  CA  LEU   462     104.291 131.345 113.276  367 LEU
ATOM    463  CA  LYS   463     105.599 127.957 112.133  368 ASP
ATOM    464  CA  LEU   464     105.327 125.431 114.968  369 LEU
ATOM    465  CA  GLY   465     105.747 121.988 113.412  370 ARG
ATOM    466  CA  THR   466     106.056 119.318 116.121  371 ASP
ATOM    467  CA  ASN   467     106.730 122.205 118.506  372 ASN
ATOM    468  CA  LYS   468     104.760 121.608 121.728  373 ALA
ATOM    469  CA  LEU   469     101.320 120.912 123.213  374 LEU
ATOM    470  CA  LEU   470     100.473 124.453 122.058  375 THR
ATOM    476  CA  PHE   476      98.666 126.885 124.380  376 THR
ATOM    477  CA  GLN   477      97.393 130.033 122.629  377 ILE
ATOM    478  CA  GLN   478      96.602 133.044 124.823  378 HIS
ATOM    479  CA  GLY   479      98.763 136.060 123.995  379 PHE
ATOM    480  CA  LEU   480      99.506 135.339 120.309  380 ILE
ATOM    481  CA  PRO   481      99.597 138.583 118.201  381 PRO
ATOM    482  CA  SER   482      98.175 139.227 114.727  382 SER
ATOM    483  CA  LEU   483      99.553 136.218 112.843  383 ILE
ATOM    484  CA  LYS   484      97.737 135.511 109.529  384 PRO
ATOM    485  CA  TYR   485      99.224 132.017 109.087  385 ASP
ATOM    486  CA  LEU   486     100.250 129.412 111.666  386 ILE
ATOM    487  CA  GLN   487     101.276 125.757 111.336  387 PHE
ATOM    488  CA  LEU   488     100.493 123.399 114.219  388 LEU
ATOM    489  CA  ALA   489     101.124 119.732 113.389  389 SER
ATOM    490  CA  TYR   490     102.487 116.700 115.220  390 GLY
ATOM    491  CA  ASN   491     100.868 117.557 118.549  391 ASN
ATOM    492  CA  LYS   492      98.242 116.361 121.043  392 LYS
ATOM    493  CA  LEU   493      95.146 117.789 122.784  393 LEU
ATOM    494  CA  SER   494      94.925 121.561 122.302  394 VAL
ATOM    495  CA  LYS   495      93.506 124.067 124.827  395 THR
ATOM    496  CA  ILE   496      91.308 127.120 124.309  396 LEU
ATOM    497  CA  SER   497      92.592 129.081 121.348  397 PRO
ATOM    498  CA  LYS   498      92.920 132.863 121.197  398 LYS
ATOM    499  CA  GLU   499      93.252 134.469 117.753  399 ILE
ATOM    500  CA  SER   500      91.798 137.359 115.741  400 ASN
ATOM    501  CA  PHE   501      90.501 138.246 112.253  401 LEU
ATOM    506  CA  SER   506      93.996 138.498 110.849  402 THR
ATOM    507  CA  LEU   507      94.313 134.739 110.737  403 ALA
ATOM    508  CA  ARG   508      93.521 133.754 107.166  404 ASN
ATOM    509  CA  THR   509      95.578 130.545 107.093  405 LEU
ATOM    510  CA  LEU   510      95.962 127.702 109.602  406 ILE
ATOM    511  CA  ASP   511      96.994 124.037 109.484  407 HIS
ATOM    512  CA  LEU   512      96.447 121.079 111.809  408 LEU
ATOM    513  CA  GLY   513      97.731 117.655 110.750  409 SER
ATOM    514  CA  ASP   514      98.522 114.516 112.740  410 GLU
ATOM    515  CA  ASN   515      96.923 115.637 116.011  411 ASN
ATOM    516  CA  GLN   516      94.279 114.872 118.635  412 ARG
ATOM    517  CA  ILE   517      91.646 117.628 118.895  413 LEU
ATOM    518  CA  PHE   518      88.186 118.063 120.411  414 GLU
ATOM    519  CA  GLU   519      86.207 123.152 121.706  416 LEU
ATOM    520  CA  ILE   520      89.489 124.415 120.266  417 ASP
ATOM    521  CA  GLU   521      88.038 124.345 116.740  418 ILE
ATOM    522  CA  ALA   522      84.820 126.261 117.438  419 LEU
ATOM    523  CA  HIS   523      86.279 129.309 119.199  420 TYR
ATOM    524  CA  ALA   524      89.253 129.355 116.778  421 PHE
ATOM    525  CA  PHE   525      86.874 129.705 113.826  422 LEU
ATOM    526  CA  SER   526      84.618 132.253 115.520  423 LEU
ATOM    527  CA  GLY   527      86.988 135.045 114.508  424 ARG
ATOM    528  CA  LEU   528      88.581 134.016 111.194  425 VAL
ATOM    529  CA  THR   529      86.107 134.667 108.330  426 PRO
ATOM    530  CA  ASN   530      89.167 135.541 106.233  427 HIS
ATOM    531  CA  LEU   531      90.303 131.909 106.500  428 LEU
ATOM    532  CA  THR   532      90.860 130.155 103.180  429 GLN
ATOM    533  CA  ASP   533      92.932 126.979 103.460  430 ILE
ATOM    534  CA  MET   534      92.501 124.516 106.329  431 LEU
ATOM    535  CA  LEU   535      93.743 120.950 106.772  432 ILE
ATOM    536  CA  LEU   536      92.756 118.233 109.257  433 LEU
ATOM    537  CA  HIS   537      94.241 114.905 108.194  434 ASN
ATOM    538  CA  SER   538      94.613 112.146 110.789  435 GLN
ATOM    539  CA  ASN   539      93.388 114.195 113.759  436 ASN
ATOM    540  CA  ARG   540      91.172 111.452 115.223  437 ARG
ATOM    541  CA  ILE   541      88.243 113.693 116.158  438 PHE
ATOM    542  CA  THR   542      86.643 112.643 119.460  439 SER
ATOM    543  CA  SER   543      83.153 114.187 119.576  440 SER
ATOM    544  CA  LYS   544      81.250 116.037 116.855  441 CYS
ATOM    545  CA  THR   545      78.750 118.695 117.920  442 SER
ATOM    548  CA  ASP   548      75.581 119.462 115.995  443 GLY
ATOM    549  CA  PRO   549      76.572 122.928 114.810  444 ASP
ATOM    550  CA  ALA   550      79.138 124.150 117.317  445 GLN
ATOM    551  CA  VAL   551      82.451 123.423 115.582  446 THR
ATOM    552  CA  PHE   552      82.677 124.823 112.047  447 PRO
ATOM    553  CA  SER   553      80.700 128.036 112.669  448 SER
ATOM    554  CA  GLY   554      81.447 131.501 111.258  449 GLU
ATOM    555  CA  ILE   555      83.666 130.968 108.209  450 ASN
ATOM    556  CA  PRO   556      82.057 132.042 104.899  451 PRO
ATOM    557  CA  LYS   557      85.322 132.337 102.948  452 SER
ATOM    558  CA  LEU   558      86.102 128.743 103.954  453 LEU
ATOM    559  CA  THR   559      87.698 127.310 100.808  454 GLU
ATOM    560  CA  THR   560      89.665 124.170 101.676  455 GLN
ATOM    561  CA  LEU   561      88.484 121.912 104.490  456 LEU
ATOM    562  CA  GLU   562      89.811 118.373 104.844  457 PHE
ATOM    563  CA  LEU   563      88.423 115.989 107.461  458 LEU
ATOM    564  CA  ARG   564      90.261 112.778 106.678  459 GLY
ATOM    565  CA  SER   565      90.876 110.030 109.226  460 GLU
ATOM    566  CA  ASN   566      88.744 110.933 112.256  461 ASN
ATOM    567  CA  VAL   567      85.838 109.799 114.419  462 MET
ATOM    568  CA  ILE   568      82.505 111.393 115.353  463 LEU
ATOM    569  CA  HIS   569      79.846 110.937 118.041  464 GLN
ATOM    570  CA  TYR   570      78.558 107.506 116.959  465 LEU
ATOM    571  CA  GLU   571      78.110 108.436 113.303  466 ALA
ATOM    572  CA  SER   572      77.282 111.285 110.916  467 TRP
ATOM    573  CA  ASP   573      73.789 112.549 111.750  468 GLU
ATOM    599  CA  GLY   599      73.916 116.346 111.863  469 THR
ATOM    600  CA  LYS   600      74.650 119.328 109.617  470 GLU
ATOM    601  CA  ILE   601      77.838 121.170 110.569  471 LEU
ATOM    602  CA  PRO   602      78.418 123.112 107.353  472 CYS
ATOM    603  CA  SER   603      75.298 125.277 107.368  473 TRP
ATOM    604  CA  ASN   604      77.080 128.607 106.916  474 ASP
ATOM    605  CA  LEU   605      79.854 127.443 104.593  475 VAL
ATOM    606  CA  LEU   606      79.014 128.253 100.992  476 PHE
ATOM    607  CA  GLN   607      82.222 127.281  99.181  477 GLU
ATOM    608  CA  GLY   608      83.096 124.488 101.593  478 GLY
ATOM    609  CA  LEU   609      85.143 121.763  99.913  479 LEU
ATOM    610  CA  THR   610      84.925 118.926 102.423  480 SER
ATOM    611  CA  SER   611      87.017 115.759 102.534  481 HIS
ATOM    612  CA  LEU   612      85.322 112.718 104.061  482 LEU
ATOM    613  CA  THR   613      87.847 109.889 104.004  483 GLN
ATOM    614  CA  MET   614      87.105 106.889 106.262  484 VAL
ATOM    615  CA  PHE   615      85.179 108.582 109.078  485 LEU
ATOM    616  CA  TYR   616      84.208 105.246 110.621  486 TYR
ATOM    617  CA  GLY   617      80.554 106.171 109.990  487 LEU
ATOM    618  CA  GLY   618      78.004 103.506 110.932  488 ASN
ATOM    619  CA  ARG   619      75.535 103.052 108.102  489 HIS
ATOM    620  CA  MET   620      72.697 102.540 110.611  490 ASN
ATOM    621  CA  ASN   621      72.635 106.274 111.365  491 TYR
ATOM    622  CA  LEU   622      73.530 107.053 107.758  492 LEU
ATOM    623  CA  ASN   623      70.307 105.409 106.566  493 ASN
ATOM    624  CA  ASN   624      68.433 108.443 107.874  494 SER
ATOM    625  CA  LEU   625      71.174 110.894 106.907  495 LEU
ATOM    626  CA  HIS   626      70.075 114.545 107.416  496 PRO
ATOM    627  CA  PRO   627      69.382 116.030 103.943  497 PRO
ATOM    628  CA  ASP   628      70.338 119.394 105.421  498 GLY
ATOM    629  CA  THR   629      74.060 118.623 105.334  499 VAL
ATOM    630  CA  PHE   630      74.656 118.891 101.579  500 PHE
ATOM    631  CA  LYS   631      71.947 121.552 101.325  501 SER
ATOM    632  CA  SER   632      73.908 124.740 102.028  502 HIS
ATOM    633  CA  THR   633      76.914 123.668  99.978  503 LEU
ATOM    634  CA  PRO   634      76.261 125.137  96.533  504 THR
ATOM    635  CA  ASN   635      79.788 125.836  95.258  505 ALA
ATOM    636  CA  LEU   636      81.238 122.373  95.924  506 LEU
ATOM    637  CA  TRP   637      84.039 121.314  93.587  507 ARG
ATOM    638  CA  PHE   638      84.011 117.671  94.623  508 GLY
ATOM    639  CA  LEU   639      83.086 115.499  97.579  509 LEU
ATOM    640  CA  ASP   640      85.285 112.479  98.249  510 SER
ATOM    641  CA  LEU   641      83.520 109.699 100.142  511 LEU
ATOM    642  CA  SER   642      86.129 106.926  99.949  512 ASN
ATOM    643  CA  LYS   643      87.418 104.243 102.333  513 SER
ATOM    644  CA  ASN   644      84.108 104.756 104.159  514 ASN
ATOM    645  CA  VAL   645      81.606 102.133 105.321  515 ARG
ATOM    646  CA  PHE   646      78.070 102.721 104.059  516 LEU
ATOM    647  CA  THR   647      75.470 100.349 102.591  517 THR
ATOM    648  CA  ASP   648      72.980 102.639 100.872  518 VAL
ATOM    649  CA  ASP   649      74.303 105.388  98.591  519 LEU
ATOM    650  CA  ASP   650      71.880 108.314  98.918  520 SER
ATOM    651  CA  SER   651      71.819 111.020  96.245  521 HIS
ATOM    652  CA  ILE   652      70.894 114.626  97.054  522 ASN
ATOM    653  CA  THR   653      71.622 116.470  93.794  523 ASP
ATOM    654  CA  ALA   654      70.734 119.868  95.257  524 LEU
ATOM    684  CA  LEU   684      74.223 121.284  94.501  525 PRO
ATOM    685  CA  SER   685      74.737 122.310  90.866  526 ALA
ATOM    686  CA  ARG   686      78.487 123.032  90.841  527 ASN
ATOM    687  CA  LEU   687      79.654 119.556  91.880  528 LEU
ATOM    688  CA  SER   688      82.165 118.302  89.325  529 GLU
ATOM    689  CA  ALA   689      83.360 115.079  90.962  530 ILE
ATOM    690  CA  LEU   690      82.435 112.525  93.637  531 LEU
ATOM    691  CA  ARG   691      84.999 109.900  94.640  532 ASP
ATOM    692  CA  ALA   692      83.409 106.682  95.902  533 ILE
ATOM    693  CA  PRO   693      85.757 103.741  96.503  534 SER
ATOM    694  CA  GLU   694      86.451 101.085  99.157  535 ARG
ATOM    695  CA  ASN   695      82.830 100.960 100.337  536 ASN
ATOM    696  CA  LYS   696      79.902  98.568 100.734  537 GLN
ATOM    697  CA  LEU   697      77.271 100.483  98.773  538 LEU
ATOM    698  CA  ASP   698      74.523  98.788  96.749  539 LEU
ATOM    699  CA  VAL   699      71.655 101.280  96.460  540 ALA
ATOM    700  CA  ILE   700      70.549 103.286  93.381  541 PRO
ATOM    701  CA  ASN   701      68.813 106.704  93.193  542 ASN
ATOM    702  CA  GLN   702      67.058 108.496  90.270  543 PRO
ATOM    703  CA  THR   703      68.381 111.868  91.440  544 ASP
ATOM    704  CA  LEU   704      71.556 112.672  89.507  545 VAL
ATOM    705  CA  ILE   705      73.600 115.885  89.501  546 PHE
ATOM    709  CA  PRO   709      73.845 118.080  86.391  547 VAL
ATOM    710  CA  HIS   710      77.527 119.079  86.360  548 SER
ATOM    711  CA  LEU   711      78.705 115.616  87.397  549 LEU
ATOM    712  CA  THR   712      81.311 114.194  85.030  550 SER
ATOM    713  CA  TYR   713      83.774 111.920  86.832  551 VAL
ATOM    714  CA  LEU   714      82.016 109.563  89.223  552 LEU
ATOM    715  CA  ASP   715      84.530 107.260  90.913  553 ASP
ATOM    716  CA  LEU   716      82.816 103.976  91.789  554 ILE
ATOM    717  CA  GLN   717      85.459 101.235  91.893  555 THR
ATOM    718  CA  CYS   718      86.233  98.438  94.349  556 HIS
ATOM    719  CA  ASN   719      83.032  98.091  96.360  557 ASN
ATOM    720  CA  CYS   720      80.982  95.221  97.751  558 LYS
ATOM    721  CA  PHE   721      78.562  94.976  94.794  559 PHE
ATOM    722  CA  THR   722      75.943  92.180  94.927  560 ILE
ATOM    723  CA  CYS   723      75.778  90.728  91.440  561 CYS
ATOM    724  CA  ASP   724      72.518  88.617  91.548  562 GLU
ATOM    725  CA  CYS   725      68.882  88.836  90.565  563 CYS
ATOM    726  CA  ASN   726      67.807  90.810  93.666  564 GLU
ATOM    727  CA  ASN   727      69.102  94.285  92.735  565 LEU
ATOM    728  CA  ALA   728      68.772  94.744  88.985  566 SER
ATOM    729  CA  PHE   729      67.832  98.433  89.140  567 THR
ATOM    730  CA  PHE   730      71.249  99.469  90.505  568 PHE
ATOM    731  CA  ILE   731      73.241  97.545  87.886  569 ILE
ATOM    732  CA  ASN   732      70.891  99.121  85.345  570 ASN
ATOM    733  CA  TRP   733      71.595 102.714  86.415  571 TRP
ATOM    734  CA  ALA   734      75.380 102.433  86.119  572 LEU
ATOM    735  CA  LEU   735      74.950 101.157  82.540  573 ASN
ATOM    736  CA  THR   736      72.551 103.949  81.582  574 HIS
ATOM    737  CA  SER   737      75.017 106.540  82.917  575 THR
ATOM    738  CA  ASN   738      77.202 105.689  79.900  576 ASN
ATOM    739  CA  TYR   739      80.987 105.605  80.123  577 VAL
ATOM    740  CA  THR   740      81.155 109.409  80.239  578 THR
ATOM    741  CA  GLN   741      79.778 109.226  83.792  579 ILE
ATOM    742  CA  VAL   742      81.763 106.418  85.393  580 ALA
ATOM    743  CA  LEU   743      85.127 105.465  86.873  581 GLY
ATOM    744  CA  TYR   744      87.672 102.794  85.779  582 PRO
ATOM    745  CA  LEU   745      85.642  99.635  84.997  583 PRO
ATOM    746  CA  ASN   746      88.877  97.684  85.486  584 ALA
ATOM    747  CA  ARG   747      88.751  98.054  89.276  585 ASP
ATOM    748  CA  TYR   748      85.149  96.735  89.637  586 ILE
ATOM    749  CA  THR   749      84.598  93.047  90.531  587 TYR
ATOM    750  CA  CYS   750      81.664  91.140  92.127  588 CYS
ATOM    751  CA  SER   751      82.184  90.070  95.740  589 VAL
ATOM    752  CA  TYR   752      79.179  88.016  97.004  590 TYR
ATOM    753  CA  PRO   753      79.040  85.683  93.959  591 PRO
ATOM    754  CA  LEU   754      81.121  82.601  94.784  592 ASP
ATOM    755  CA  SER   755      81.097  81.119  91.281  593 SER
ATOM    756  CA  LEU   756      81.797  84.314  89.348  594 PHE
ATOM    757  CA  ARG   757      84.464  86.424  91.049  595 SER
ATOM    758  CA  GLY   758      86.449  89.048  89.162  596 GLY
ATOM    759  CA  LYS   759      83.998  90.370  86.572  597 VAL
ATOM    760  CA  SER   760      83.109  93.981  85.835  598 SER
ATOM    761  CA  ILE   761      79.530  95.180  86.249  599 LEU
ATOM    762  CA  LEU   762      79.540  96.023  82.527  600 PHE
ATOM    763  CA  ASP   763      79.615  92.285  81.645  601 SER
ATOM    764  CA  MET   764      77.075  90.588  83.947  602 LEU
ATOM    765  CA  ASN   765      73.914  89.221  82.324  603 SER
ATOM    766  CA  VAL   766      70.588  90.496  83.592  604 THR
ATOM    767  CA  GLU   767      68.783  87.138  83.561  605 GLU
ATOM    768  CA  SER   768      66.090  86.186  86.058  606 GLY
ATOM    769  CA  CYS   769      66.734  83.608  88.810  607 CYS
ATOM    792  CA  SER   792      76.421  75.602  76.488  608 PHE
ATOM    793  CA  PHE   793      78.752  78.063  78.219  609 SER
ATOM    794  CA  ILE   794      81.442  77.441  75.592  610 LEU
ATOM    795  CA  TYR   795      78.973  78.774  73.000  611 PHE
ATOM    796  CA  GLN   796      78.133  81.842  75.072  612 ILE
ATOM    797  CA  PHE   797      81.794  82.846  75.471  613 VAL
ATOM    798  CA  LEU   798      82.387  82.083  71.776  614 CYS
ATOM    799  CA  HIS   799      79.538  84.185  70.386  615 THR
ATOM    800  CA  TRP   800      80.071  87.158  72.691  616 VAL
ATOM    801  CA  GLN   801      83.760  87.292  71.756  617 THR
ATOM    802  CA  VAL   802      82.575  87.340  68.132  618 LEU
ATOM    803  CA  LEU   803      80.093  90.143  68.752  619 THR
ATOM    804  CA  TYR   804      82.905  91.890  70.567  620 LEU
ATOM    805  CA  ALA   805      85.176  91.233  67.605  621 PHE
ATOM    806  CA  TYR   806      82.369  92.488  65.306  622 LEU
ATOM    807  CA  TYR   807      82.205  95.978  66.896  623 MET
ATOM    808  CA  LEU   808      85.732  96.642  68.357  624 THR
ATOM    809  CA  PHE   809      87.171  96.605  64.847  625 ILE
ATOM    810  CA  LEU   810      84.256  98.723  63.578  626 LEU
ATOM    811  CA  ALA   811      84.141 101.555  66.007  627 THR
ATOM    812  CA  TYR   812      87.759 102.440  66.405  628 VAL
ATOM    813  CA  LEU   813      87.734 103.488  62.823  629 THR
ATOM    814  CA  TYR   814      84.599 105.564  63.086  630 LYS
ATOM    815  CA  ASP   815      85.346 107.144  66.488  631 PHE
ATOM    816  CA  SER   816      89.005 107.947  65.813  632 ARG
ATOM    817  CA  LYS   817      91.923 117.356  63.908  633 ASP
ATOM    818  CA  ARG   818      93.286 117.352  60.341  634 HIS
ATOM    819  CA  LYS   819      96.167 114.807  60.208  635 PRO
ATOM    820  CA  GLN   820      99.438 116.542  59.382  636 GLN
ATOM    821  CA  MET   821     100.919 113.266  58.091  637 GLY
ATOM    822  CA  CYS   822      98.220 112.881  55.427  638 THR
ATOM    823  CA  GLN   823      98.714 116.429  54.088  639 GLU
ATOM    824  CA  GLN   824     100.143 116.803  50.538  640 PRO
ATOM    825  CA  HIS   825     103.223 118.755  51.571  641 ASP
ATOM    826  CA  GLY   826     105.164 118.931  54.834  642 MET
ATOM    827  CA  PHE   827     103.435 121.352  57.175  643 TYR
ATOM    828  CA  LYS   828     104.639 121.644  60.773  644 LYS
ATOM    829  CA  TYR   829     101.785 123.668  62.226  645 TYR
ATOM    830  CA  ASP   830      97.975 123.702  62.105  646 ASP
ATOM    831  CA  ALA   831      97.261 127.436  62.533  647 ALA
ATOM    832  CA  PHE   832      99.431 130.533  62.880  648 TYR
ATOM    833  CA  ILE   833      98.188 132.809  65.637  649 LEU
ATOM    834  CA  SER   834      98.730 136.467  64.684  650 CYS
ATOM    835  CA  TYR   835      98.039 138.962  67.489  651 PHE
ATOM    836  CA  ASN   836      99.193 142.119  69.308  652 SER
ATOM    837  CA  ALA   837     101.401 142.478  72.387  653 SER
ATOM    838  CA  ARG   838      98.902 144.527  74.403  654 LYS
ATOM    839  CA  ASP   839      96.335 141.743  73.932  655 ASP
ATOM    840  CA  GLU   840      98.471 138.939  75.372  656 PHE
ATOM    841  CA  PRO   841      96.180 138.366  78.372  657 THR
ATOM    842  CA  TRP   842      93.608 136.691  76.116  658 TRP
ATOM    843  CA  VAL   843      95.851 134.880  73.619  659 VAL
ATOM    844  CA  VAL   844      97.763 133.334  76.531  660 GLN
ATOM    845  CA  GLU   845      94.840 132.348  78.789  661 ASN
ATOM    846  CA  GLU   846      91.877 131.566  76.539  662 ALA
ATOM    847  CA  LEU   847      92.941 131.160  72.904  663 LEU
ATOM    848  CA  ILE   848      96.091 129.055  73.296  664 LEU
ATOM    849  CA  PRO   849      94.870 127.035  76.299  665 LYS
ATOM    850  CA  ASN   850      91.567 126.173  74.574  666 HIS
ATOM    851  CA  LEU   851      93.287 125.133  71.328  667 LEU
ATOM    852  CA  GLU   852      96.173 123.302  73.004  668 ASP
ATOM    853  CA  ASP   853      94.114 121.398  75.584  669 THR
ATOM    854  CA  GLU   854      92.804 119.098  72.850  670 GLN
ATOM    855  CA  GLN   855     100.688 117.149  69.654  675 ASN
ATOM    856  CA  GLY   856      98.261 117.500  66.732  676 ARG
ATOM    857  CA  TRP   857      96.706 120.928  67.260  677 PHE
ATOM    858  CA  ARG   858      99.914 122.966  67.077  678 ASN
ATOM    859  CA  LEU   859      99.978 126.752  66.936  679 LEU
ATOM    860  CA  CYS   860     102.619 128.902  65.242  680 CYS
ATOM    861  CA  LEU   861     103.791 132.095  66.929  681 PHE
ATOM    862  CA  HIS   862     106.253 134.909  66.231  682 GLU
ATOM    863  CA  HIS   863     107.893 135.252  69.649  683 GLU
ATOM    864  CA  ARG   864     107.850 131.659  70.904  684 ARG
ATOM    865  CA  ASP   865     109.296 130.139  67.764  685 ASP
ATOM    866  CA  PHE   866     111.373 132.505  65.664  686 PHE
ATOM    867  CA  GLU   867     114.776 132.757  64.028  687 VAL
ATOM    868  CA  PRO   868     117.214 135.331  65.254  688 PRO
ATOM    869  CA  GLY   869     118.942 134.718  61.816  689 GLY
ATOM    870  CA  ARG   870     115.944 135.963  60.074  690 GLU
ATOM    871  CA  SER   871     114.147 139.388  59.446  691 ASN
ATOM    872  CA  ILE   872     110.838 140.605  61.315  692 ARG
ATOM    873  CA  ILE   873     108.527 140.737  58.319  693 ILE
ATOM    874  CA  ASP   874     109.841 137.493  56.967  694 ALA
ATOM    875  CA  ASN   875     109.388 135.693  60.278  695 ASN
ATOM    876  CA  ILE   876     105.674 135.844  59.640  696 ILE
ATOM    877  CA  MET   877     106.219 134.895  55.991  697 GLN
ATOM    878  CA  ASP   878     107.685 131.505  56.893  698 ASP
ATOM    879  CA  GLY   879     104.987 130.994  59.526  699 ALA
ATOM    880  CA  ILE   880     102.433 131.283  56.712  700 ILE
ATOM    881  CA  TYR   881     103.947 128.494  54.641  701 TRP
ATOM    882  CA  SER   882     104.413 126.139  57.609  702 ASN
ATOM    883  CA  SER   883     100.982 126.739  59.159  703 SER
ATOM    884  CA  ARG   884      97.916 125.068  57.600  704 ARG
ATOM    885  CA  LYS   885      95.752 128.127  58.291  705 LYS
ATOM    886  CA  THR   886      96.202 131.677  59.597  706 ILE
ATOM    887  CA  ILE   887      93.970 132.739  62.502  707 VAL
ATOM    888  CA  CYS   888      94.613 136.391  63.347  708 CYS
ATOM    889  CA  LEU   889      92.888 138.294  66.135  709 LEU
ATOM    890  CA  ILE   890      91.936 141.702  64.816  710 VAL
ATOM    891  CA  THR   891      91.590 144.356  67.504  711 SER
ATOM    892  CA  HIS   892      91.868 148.076  68.241  712 ARG
ATOM    893  CA  ASN   893      95.551 147.358  68.901  713 HIS
ATOM    894  CA  TYR   894      96.222 144.729  66.211  714 PHE
ATOM    895  CA  LEU   895      95.734 147.524  63.658  715 LEU
ATOM    896  CA  ARG   896      98.188 149.864  65.374  716 ARG
ATOM    897  CA  SER   897     101.280 147.734  64.777  717 ASP
ATOM    898  CA  THR   898     100.161 144.223  63.880  718 GLY
ATOM    899  CA  TRP   899      98.635 145.052  60.505  719 TRP
ATOM    900  CA  CYS   900     101.377 147.501  59.540  720 CYS
ATOM    901  CA  SER   901     103.506 144.524  58.518  721 LEU
ATOM    902  CA  LYS   902     100.786 142.385  56.927  722 GLU
ATOM    903  CA  GLU   903      99.169 144.898  54.544  723 ALA
ATOM    904  CA  ILE   904     102.594 145.806  53.164  724 PHE
ATOM    905  CA  GLN   905     103.246 142.157  52.283  725 SER
ATOM    906  CA  MET   906      99.925 141.686  50.464  726 TYR
ATOM    907  CA  ALA   907     100.817 144.642  48.193  727 ALA
ATOM    908  CA  ASN   908     103.951 143.123  46.661  728 GLN
ATOM    909  CA  PHE   909     103.256 139.413  46.897  729 GLY
ATOM    910  CA  ARG   910      99.797 137.884  47.152  730 ARG
ATOM    911  CA  LEU   911      98.965 134.760  49.143  731 CYS
ATOM    912  CA  PHE   912      95.604 135.141  50.907  732 LEU
ATOM    913  CA  ASP   913      92.652 135.798  48.696  733 SER
ATOM    914  CA  GLU   914      89.165 137.018  49.678  734 ASP
ATOM    915  CA  LYS   915      86.691 134.205  49.930  735 LEU
ATOM    916  CA  LYS   916      89.186 131.502  50.975  736 ASN
ATOM    917  CA  ASP   917      89.097 129.381  54.101  737 SER
ATOM    918  CA  VAL   918      92.880 129.745  54.229  738 ALA
ATOM    919  CA  LEU   919      92.501 132.964  56.230  739 LEU
ATOM    920  CA  ILE   920      90.308 133.278  59.335  740 ILE
ATOM    921  CA  LEU   921      89.468 136.658  60.901  741 MET
ATOM    922  CA  ILE   922      88.602 136.861  64.607  742 VAL
ATOM    923  CA  PHE   923      87.323 140.068  66.211  743 VAL
ATOM    924  CA  LEU   924      88.152 140.045  69.926  744 VAL
ATOM    925  CA  GLU   925      87.044 143.662  70.220  745 GLY
ATOM    926  CA  ASP   926      84.983 146.142  68.211  746 SER
ATOM    927  CA  ILE   927      87.267 148.195  65.979  747 LEU
ATOM    928  CA  PRO   928      86.186 151.747  65.106  748 SER
ATOM    929  CA  THR   929      86.492 153.391  61.687  749 GLN
ATOM    930  CA  LEU   930      88.803 156.289  62.574  750 TYR
ATOM    931  CA  GLN   931      91.479 153.782  63.565  751 GLN
ATOM    932  CA  LEU   932      91.546 152.410  60.023  752 LEU
ATOM    933  CA  SER   933      94.176 154.429  58.178  753 MET
ATOM    934  CA  PRO   934      94.698 154.354  54.398  754 LYS
ATOM    935  CA  TYR   935      95.121 150.574  54.391  755 HIS
ATOM    936  CA  TYR   936      93.148 148.991  51.555  756 GLN
ATOM    937  CA  CYS   937      93.636 145.376  52.639  757 SER
ATOM    938  CA  MET   938      92.187 145.842  56.137  758 ILE
ATOM    939  CA  ARG   939      88.739 146.826  54.877  759 ARG
ATOM    940  CA  LYS   940      88.858 144.000  52.341  760 GLY
ATOM    941  CA  LEU   941      88.521 141.116  54.799  761 PHE
ATOM    942  CA  VAL   942      85.762 142.995  56.619  762 VAL
ATOM    943  CA  LYS   943      83.705 143.523  53.454  763 GLN
ATOM    944  CA  LYS   944      83.300 139.770  53.060  764 LYS
ATOM    945  CA  LYS   945      82.099 139.621  56.673  765 GLN
ATOM    946  CA  THR   946      83.312 136.104  57.496  766 GLN
ATOM    947  CA  TYR   947      84.858 136.778  60.909  767 TYR
ATOM    948  CA  LEU   948      84.173 135.101  64.257  768 LEU
ATOM    949  CA  LYS   949      83.393 137.774  66.847  769 ARG
ATOM    950  CA  TRP   950      83.960 137.089  70.540  770 TRP
ATOM    951  CA  PRO   951      80.551 136.610  72.239  771 PRO
ATOM    952  CA  LYS   952      79.849 138.996  75.122  772 GLU
ATOM    953  CA  HIS   953      77.776 136.639  77.270  773 ASP
ATOM    954  CA  GLY   954      79.196 133.578  79.044  774 PHE
ATOM    955  CA  GLU   955      76.445 131.239  77.858  775 GLN
ATOM    956  CA  ASP   956      77.584 131.732  74.263  776 ASP
ATOM    957  CA  THR   957      81.119 130.657  75.175  777 VAL
ATOM    958  CA  ARG   958      81.253 127.352  73.315  778 GLY
ATOM    959  CA  VAL   959      79.582 128.209  70.032  779 TRP
ATOM    960  CA  PHE   960      82.725 130.203  69.330  780 PHE
ATOM    961  CA  TRP   961      85.096 127.375  70.233  781 LEU
ATOM    962  CA  GLN   962      83.101 125.139  67.913  782 HIS
ATOM    963  CA  LYS   963      83.621 127.230  64.778  783 LYS
ATOM    964  CA  LEU   964      87.121 128.173  65.913  784 LEU
ATOM    965  CA  ARG   965      87.843 124.446  65.853  785 SER
ATOM    966  CA  MET   966      85.888 123.929  62.631  786 GLN
ATOM    967  CA  ALA   967      87.084 126.528  60.086  787 GLN
ATOM    968  CA  LEU   968      90.652 125.468  60.856  788 ILE
ATOM    969  CA  GLU   969      89.897 121.765  60.440  789 LEU
ATOM    970  CA  THR   970      87.979 122.664  57.267  790 LYS
ATOM    971  CA  LYS   971      89.523 121.514  54.002  791 LYS
ATOM    972  CA  GLU   972      91.172 124.442  52.181  792 GLU
ATOM    973  CA  GLY   973      89.526 125.566  48.948  793 LYS
ATOM    974  CA  PRO   974      91.204 124.141  45.839  794 GLU
ATOM    975  CA  GLU   975      92.838 126.133  43.004  795 LYS
ATOM    976  CA  ASP   976      90.752 124.817  40.128  796 LYS
ATOM    977  CA  GLU   977      87.473 126.497  39.089  797 LYS
TER
