# Supplementary material for: Variation in selection constraints on teleost TLRs with emphasis on their repertoire in the Walking catfish, Clarias batrachus
Source: Sci Rep. 2020 Dec 7;10:21394. doi: 10.1038/s41598-020-78347-6 (PMC7721727; doi:10.1038/s41598-020-78347-6)
Supplement: Supplementary file 34 — Supplementary Information 34. [file 41598_2020_78347_MOESM34_ESM.zip › T22/struct/S533571_results/threading8.pdb]

Rank   :8 Template name:4z0cA0
REMARK :Column 1 -  30 present Atom & Residue records of query sequence.
REMARK :Column 31 - 54 present XYZ coordinates of query sequence obtained after threading alignment.
REMARK :Column 55 - 59 present residue number in Template
REMARK :Column 60 - 59 present residue name of Template
ATOM      1  CA  PHE    55     -21.900 -34.264  83.422    1 TYR
ATOM      2  CA  SER    56     -23.721 -35.061  81.198    2 GLY
ATOM      3  CA  LEU    57     -25.729 -37.278  79.538    3 PHE
ATOM      4  CA  THR    58     -26.824 -40.700  79.023    4 ASN
ATOM      5  CA  ASN    59     -28.645 -42.035  77.030    5 LYS
ATOM      6  CA  CYS    60     -30.156 -39.868  76.238    6 CYS
ATOM      7  CA  THR    61     -30.001 -27.615  72.978   10 GLU
ATOM      8  CA  LEU    72     -30.575 -24.879  73.344   11 PHE
ATOM      9  CA  LYS    73     -35.372 -28.899  78.176   15 HIS
ATOM     10  CA  VAL    74     -35.510 -32.170  76.951   16 VAL
ATOM     11  CA  LEU    75     -34.201 -34.651  74.787   17 LEU
ATOM     12  CA  CYS    76     -34.655 -37.848  73.387   18 CYS
ATOM     13  CA  TYR    77     -34.464 -39.355  70.977   19 ILE
ATOM     14  CA  LYS    78     -35.011 -41.810  68.518   20 ARG
ATOM     15  CA  MET    79     -33.328 -43.882  69.527   21 LYS
ATOM     16  CA  GLY    80     -33.422 -46.553  69.865   22 LYS
ATOM     17  CA  PHE    81     -34.535 -47.301  72.262   23 ILE
ATOM     18  CA  TYR    82     -35.663 -49.386  74.822   24 THR
ATOM     19  CA  THR    83     -36.178 -49.936  77.410   25 ASN
ATOM     20  CA  VAL    84     -33.542 -45.629  80.633   29 ALA
ATOM     21  CA  PRO    85     -34.330 -42.937  81.227   30 ILE
ATOM     22  CA  SER    86     -33.195 -42.484  83.727   31 SER
ATOM     23  CA  PRO    87     -30.885 -41.003  84.397   32 ASP
ATOM     24  CA  ILE    88     -31.365 -38.312  83.917   33 ILE
ATOM     25  CA  PRO    89     -31.972 -34.718  84.428   34 PRO
ATOM     26  CA  SER    90     -33.728 -33.379  87.345   35 ARG
ATOM     27  CA  ASN    91     -34.993 -31.033  86.947   36 TYR
ATOM     28  CA  ALA    92     -36.174 -31.060  84.477   37 THR
ATOM     29  CA  ARG    93     -38.489 -30.070  82.076   38 THR
ATOM     30  CA  PHE    94     -39.630 -30.543  79.548   39 HIS
ATOM     31  CA  ILE    95     -39.856 -33.562  77.811   40 LEU
ATOM     32  CA  CYS    96     -38.916 -35.674  75.299   41 ASN
ATOM     33  CA  MET    97     -39.588 -38.674  73.858   42 LEU
ATOM     34  CA  SER    98     -39.960 -39.815  71.385   43 THR
ATOM     35  CA  PHE    99     -40.075 -42.219  68.712   44 HIS
ATOM     36  CA  ASN   100     -38.943 -44.880  69.402   45 ASN
ATOM     37  CA  PHE   101     -38.620 -48.146  71.049   46 GLU
ATOM     38  CA  PHE   102     -40.221 -48.731  73.221   47 ILE
ATOM     39  CA  SER   103     -42.301 -50.635  75.366   48 GLN
ATOM     40  CA  ASN   104     -43.775 -51.225  77.733   49 VAL
ATOM     41  CA  ILE   105     -45.289 -49.284  80.358   50 LEU
ATOM     42  CA  ARG   106     -44.406 -48.947  83.453   51 PRO
ATOM     43  CA  ALA   107     -45.576 -48.793  86.964   52 PRO
ATOM     44  CA  GLY   108     -44.390 -46.479  88.445   53 TRP
ATOM     45  CA  ASP   109     -43.216 -44.603  86.571   54 SER
ATOM     46  CA  CYS   110     -42.173 -42.070  86.175   55 PHE
ATOM     47  CA  GLU   111     -41.030 -40.969  88.562   56 THR
ATOM     48  CA  ASP   112     -38.805 -39.316  89.624   57 ASN
ATOM     49  CA  LEU   113     -39.119 -37.113  88.051   58 LEU
ATOM     50  CA  TRP   114     -41.036 -34.912  88.292   59 SER
ATOM     51  CA  ASN   115     -41.416 -32.390  87.453   60 ALA
ATOM     52  CA  LEU   116     -42.143 -32.323  84.868   61 LEU
ATOM     53  CA  ARG   117     -43.756 -31.044  81.965   62 VAL
ATOM     54  CA  GLY   118     -44.443 -31.442  79.403   63 ASP
ATOM     55  CA  PHE   119     -44.790 -34.350  77.723   64 LEU
ATOM     56  CA  ASN   120     -43.756 -36.664  75.406   65 ARG
ATOM     57  CA  LEU   121     -44.411 -39.597  73.795   66 LEU
ATOM     58  CA  SER   122     -44.595 -40.589  71.356   67 GLU
ATOM     59  CA  ASN   123     -44.879 -42.857  68.571   68 TRP
ATOM     60  CA  SER   124     -43.960 -45.531  69.505   69 ASN
ATOM     61  CA  ASN   125     -43.946 -48.827  71.018   70 SER
ATOM     62  CA  ILE   126     -45.893 -49.188  72.837   71 ILE
ATOM     63  CA  SER   127     -48.165 -50.968  74.707   72 TRP
ATOM     64  CA  GLN   128     -49.133 -51.449  77.093   73 LYS
ATOM     65  CA  ILE   129     -49.940 -49.841  79.942   74 ILE
ATOM     66  CA  GLU   130     -49.361 -49.379  83.132   75 ASP
ATOM     67  CA  ASP   131     -51.463 -49.028  86.020   76 GLU
ATOM     68  CA  GLY   132     -50.918 -46.189  88.000   77 GLY
ATOM     69  CA  THR   133     -48.769 -45.338  86.508   78 ALA
ATOM     70  CA  ALA   134     -48.267 -42.593  85.647   79 PHE
ATOM     71  CA  LYS   135     -48.019 -41.182  88.094   80 ARG
ATOM     72  CA  HIS   136     -47.371 -38.443  90.382   81 GLY
ATOM     73  CA  PHE   137     -46.838 -36.640  88.340   82 LEU
ATOM     74  CA  PRO   138     -47.910 -33.899  88.265   83 GLU
ATOM     75  CA  ASN   139     -47.793 -31.409  87.029   84 ASN
ATOM     76  CA  LEU   140     -48.059 -31.732  84.349   85 LEU
ATOM     77  CA  ILE   141     -49.082 -30.881  81.144   86 THR
ATOM     78  CA  LYS   142     -49.376 -31.629  78.542   87 LEU
ATOM     79  CA  LEU   143     -49.771 -34.731  76.914   88 LEU
ATOM     80  CA  ASN   144     -48.494 -37.134  74.870   89 ASN
ATOM     81  CA  LEU   145     -49.337 -39.929  73.093   90 LEU
ATOM     82  CA  ALA   146     -49.430 -40.985  70.695   91 VAL
ATOM     83  CA  TYR   147     -49.406 -43.245  67.912   92 GLU
ATOM     84  CA  ASN   148     -48.850 -46.075  68.873   93 ASN
ATOM     85  CA  LYS   149     -49.213 -49.287  70.486   94 LYS
ATOM     86  CA  LEU   150     -51.702 -49.576  71.682   95 ILE
ATOM     87  CA  LYS   151     -54.622 -51.130  72.763   96 GLN
ATOM     88  CA  THR   152     -57.437 -47.608  83.708  100 ASN
ATOM     89  CA  VAL   153     -55.152 -45.756  84.047  101 SER
ATOM     90  CA  LEU   158     -54.378 -43.088  84.592  102 PHE
ATOM     91  CA  ASP   159     -54.050 -41.533  87.052  103 GLU
ATOM     92  CA  GLY   160     -52.984 -38.699  88.916  104 GLY
ATOM     93  CA  LEU   161     -52.597 -36.879  86.912  105 LEU
ATOM     94  CA  VAL   162     -53.430 -34.179  87.083  106 SER
ATOM     95  CA  ASN   163     -53.321 -31.696  85.989  107 SER
ATOM     96  CA  LEU   164     -53.349 -32.100  83.264  108 LEU
ATOM     97  CA  GLN   165     -53.951 -31.010  80.044  109 LYS
ATOM     98  CA  VAL   166     -54.132 -31.648  77.306  110 THR
ATOM     99  CA  LEU   167     -54.567 -34.749  75.624  111 LEU
ATOM    100  CA  ARG   168     -53.249 -37.141  73.605  112 LEU
ATOM    101  CA  LEU   169     -54.155 -39.785  71.694  113 LEU
ATOM    102  CA  ASP   170     -54.126 -40.781  69.214  114 SER
ATOM    103  CA  GLY   171     -53.884 -42.913  66.324  115 HIS
ATOM    104  CA  ASN   172     -53.659 -45.671  67.214  116 ASN
ATOM    105  CA  LEU   173     -54.831 -48.879  68.355  117 GLN
ATOM    106  CA  ILE   174     -57.245 -48.849  69.697  118 ILE
ATOM    107  CA  GLU   175     -60.238 -50.099  71.184  119 THR
ATOM    108  CA  SER   176     -61.951 -49.956  73.348  120 HIS
ATOM    109  CA  ILE   177     -62.654 -47.890  76.264  121 ILE
ATOM    110  CA  ASP   178     -62.163 -47.692  79.656  122 HIS
ATOM    111  CA  GLU   179     -64.808 -46.984  81.896  123 LYS
ATOM    112  CA  PHE   180     -64.052 -45.303  84.040  124 ASP
ATOM    113  CA  ALA   181     -61.589 -44.321  83.373  125 ALA
ATOM    114  CA  PHE   182     -60.761 -41.682  82.779  126 PHE
ATOM    115  CA  ASN   183     -61.322 -40.044  84.988  127 THR
ATOM    116  CA  THR   184     -59.359 -38.724  86.885  128 PRO
ATOM    117  CA  LEU   185     -58.704 -36.595  85.233  129 LEU
ATOM    118  CA  ARG   186     -59.275 -33.692  85.472  130 ILE
ATOM    119  CA  SER   187     -58.799 -31.279  84.167  131 LYS
ATOM    120  CA  LEU   188     -58.713 -31.634  81.466  132 LEU
ATOM    121  CA  ILE   189     -58.923 -30.573  78.230  133 LYS
ATOM    122  CA  ILE   190     -58.647 -31.120  75.503  134 TYR
ATOM    123  CA  LEU   191     -58.962 -34.005  73.571  135 LEU
ATOM    124  CA  ASN   192     -57.695 -36.552  71.633  136 SER
ATOM    125  CA  LEU   193     -58.725 -39.199  69.656  137 LEU
ATOM    126  CA  THR   194     -58.432 -40.129  67.140  138 SER
ATOM    127  CA  GLU   195     -57.899 -42.307  64.308  139 ARG
ATOM    128  CA  ASN   196     -58.231 -45.113  65.229  140 ASN
ATOM    129  CA  ASN   197     -59.718 -48.205  66.503  141 ASN
ATOM    130  CA  LEU   198     -62.438 -48.040  67.127  142 ILE
ATOM    131  CA  ARG   199     -65.841 -48.792  67.474  143 SER
ATOM    132  CA  GLN   200     -68.010 -48.823  69.117  144 ASP
ATOM    133  CA  ILE   201     -71.220 -45.551  72.489  146 SER
ATOM    134  CA  VAL   202     -69.766 -46.478  74.722  147 GLY
ATOM    135  CA  ASN   203     -67.501 -44.758  74.604  148 ILE
ATOM    136  CA  VAL   204     -68.724 -42.301  75.140  149 LEU
ATOM    137  CA  ARG   205     -69.581 -42.829  77.794  150 GLU
ATOM    138  CA  PRO   206     -67.096 -42.762  78.965  151 ALA
ATOM    139  CA  VAL   207     -66.190 -40.203  78.645  152 VAL
ATOM    140  CA  LEU   208     -68.225 -38.323  79.277  153 GLN
ATOM    141  CA  LEU   209     -68.442 -37.095  81.814  154 HIS
ATOM    142  CA  SER   210     -66.230 -35.524  82.106  155 LEU
ATOM    143  CA  PRO   211     -64.958 -32.524  83.205  156 PRO
ATOM    144  CA  SER   212     -63.880 -30.305  81.773  157 CYS
ATOM    145  CA  LEU   213     -63.787 -30.735  79.032  158 LEU
ATOM    146  CA  GLU   214     -63.290 -29.781  75.777  159 GLU
ATOM    147  CA  GLU   215     -62.754 -30.320  73.006  160 ARG
ATOM    148  CA  LEU   216     -63.199 -33.046  70.926  161 LEU
ATOM    149  CA  LEU   217     -61.934 -35.688  69.201  162 ASP
ATOM    150  CA  ILE   218     -62.726 -38.069  66.899  163 LEU
ATOM    151  CA  GLY   219     -61.980 -38.872  64.388  164 THR
ATOM    152  CA  SER   220     -61.539 -41.030  61.540  165 ASN
ATOM    153  CA  ASN   221     -62.423 -43.746  62.512  166 ASN
ATOM    154  CA  LYS   222     -64.599 -46.537  63.346  167 SER
ATOM    155  CA  PHE   223     -67.290 -45.971  63.852  168 ILE
ATOM    156  CA  ASP   224     -70.731 -46.466  63.665  169 MET
ATOM    157  CA  VAL   225     -73.229 -46.075  64.547  170 TYR
ATOM    158  CA  PHE   226     -74.926 -43.517  66.482  171 LEU
ATOM    159  CA  ASN   227     -75.461 -42.740  70.027  172 ASP
ATOM    160  CA  SER   228     -78.314 -43.500  72.181  173 HIS
ATOM    161  CA  SER   233     -79.313 -42.932  74.843  174 SER
ATOM    162  CA  THR   234     -80.279 -40.471  77.115  175 PRO
ATOM    163  CA  ALA   235     -72.916 -33.222  77.199  178 LEU
ATOM    164  CA  LEU   236     -71.423 -30.544  78.218  179 VAL
ATOM    165  CA  SER   237     -69.291 -28.759  77.976  180 SER
ATOM    166  CA  LEU   238     -68.253 -29.056  75.517  181 LEU
ATOM    167  CA  LYS   239     -67.001 -27.975  72.398  182 THR
ATOM    168  CA  LYS   240     -65.965 -28.580  69.886  183 HIS
ATOM    169  CA  ILE   241     -66.414 -31.300  67.707  184 LEU
ATOM    170  CA  ASP   242     -65.729 -34.306  66.022  185 SER
ATOM    171  CA  LEU   243     -66.603 -36.667  63.562  186 PHE
ATOM    172  CA  SER   244     -65.314 -37.511  61.302  187 GLU
ATOM    173  CA  TYR   245     -64.562 -39.651  58.587  188 GLY
ATOM    174  CA  ASN   246     -65.623 -42.023  59.481  189 ASN
ATOM    175  CA  PRO   247     -68.179 -44.555  59.670  190 LYS
ATOM    176  CA  LEU   248     -70.865 -43.752  59.704  191 LEU
ATOM    177  CA  THR   249     -74.377 -44.242  59.910  192 ARG
ATOM    178  CA  LYS   250     -76.352 -42.694  60.641  193 GLU
ATOM    179  CA  ASN   256     -77.410 -39.363  61.647  194 LEU
ATOM    180  CA  ILE   257     -78.586 -38.504  64.002  195 ASN
ATOM    181  CA  PHE   258     -78.992 -36.603  66.706  196 PHE
ATOM    182  CA  PRO   259     -80.619 -36.486  69.046  197 SER
ATOM    183  CA  ASN   260     -80.681 -37.688  71.803  198 ALA
ATOM    184  CA  LEU   261     -75.549 -31.076  73.322  201 LEU
ATOM    185  CA  ASP   262     -74.860 -28.252  74.151  202 PRO
ATOM    186  CA  TYR   263     -72.994 -26.222  73.779  203 ASN
ATOM    187  CA  LEU   264     -71.647 -26.682  71.383  204 LEU
ATOM    188  CA  ASP   265     -69.848 -25.757  68.538  205 THR
ATOM    189  CA  LEU   266     -68.603 -26.556  66.220  206 ASN
ATOM    190  CA  SER   267     -69.027 -29.182  64.066  207 LEU
ATOM    191  CA  HIS   268     -68.190 -32.213  62.532  208 SER
ATOM    192  CA  CYS   269     -69.052 -34.573  60.071  209 ALA
ATOM    193  CA  GLY   270     -67.927 -35.650  57.978  210 SER
ATOM    194  CA  ARG   271     -66.925 -37.646  55.079  211 ARG
ATOM    195  CA  ASN   272     -68.240 -40.310  55.412  212 ASN
ATOM    196  CA  CYS   273     -68.995 -42.917  54.302  213 GLY
ATOM    197  CA  THR   274     -70.828 -45.336  52.163  214 ASN
ATOM    198  CA  MET   275     -73.679 -45.803  52.324  215 LYS
ATOM    199  CA  LEU   276     -76.631 -43.854  52.255  216 VAL
ATOM    200  CA  TRP   277     -77.519 -41.136  54.355  217 ILE
ATOM    201  CA  ASN   278     -80.386 -40.423  56.099  218 GLN
ATOM    202  CA  ILE   279     -81.697 -40.067  58.435  219 ASN
ATOM    203  CA  THR   280     -81.678 -37.487  60.328  220 VAL
ATOM    204  CA  ASP   281     -80.998 -35.197  62.908  221 TYR
ATOM    205  CA  LYS   282     -80.684 -32.214  64.472  222 LEU
ATOM    206  CA  THR   283     -81.453 -30.191  66.205  223 LYS
ATOM    207  CA  PHE   284     -80.802 -30.111  68.875  224 THR
ATOM    208  CA  LEU   285     -78.258 -29.030  68.868  225 LEU
ATOM    209  CA  ASN   286     -77.853 -26.010  69.251  226 PRO
ATOM    210  CA  SER   287     -76.066 -23.897  69.066  227 GLN
ATOM    211  CA  VAL   288     -74.475 -24.296  66.863  228 LEU
ATOM    212  CA  LYS   289     -71.955 -23.652  64.511  229 LYS
ATOM    213  CA  ALA   290     -70.326 -24.342  62.239  230 SER
ATOM    214  CA  LEU   291     -70.833 -26.778  59.865  231 LEU
ATOM    215  CA  ASN   292     -69.742 -29.780  58.708  232 ASN
ATOM    216  CA  LEU   293     -70.088 -31.634  55.980  233 LEU
ATOM    217  CA  THR   294     -68.684 -32.792  53.965  234 SER
ATOM    218  CA  ALA   295     -68.054 -35.078  51.416  235 GLY
ATOM    219  CA  ILE   296     -69.885 -36.782  52.411  236 THR
ATOM    220  CA  TYR   297     -72.689 -38.767  52.034  237 VAL
ATOM    221  CA  MET   298     -75.715 -37.498  52.068  238 ILE
ATOM    222  CA  PRO   299     -79.187 -37.156  52.455  239 LYS
ATOM    223  CA  GLU   300     -80.300 -34.232  51.606  240 LEU
ATOM    224  CA  GLU   301     -82.800 -32.926  51.944  241 GLU
ATOM    225  CA  ASP   302     -83.768 -33.736  54.404  242 ASN
ATOM    226  CA  LEU   303     -82.410 -32.255  56.148  243 LEU
ATOM    227  CA  THR   304     -82.734 -29.492  58.236  244 SER
ATOM    228  CA  LEU   307     -83.429 -26.097  58.122  245 ALA
ATOM    229  CA  GLN   308     -84.398 -24.702  60.329  246 LYS
ATOM    230  CA  ASN   309     -83.191 -25.843  62.509  247 HIS
ATOM    231  CA  ILE   310     -80.644 -24.921  62.246  248 LEU
ATOM    232  CA  THR   311     -79.945 -22.197  62.600  249 GLN
ATOM    233  CA  TRP   312     -77.899 -20.726  63.612  250 ASN
ATOM    234  CA  ALA   313     -75.721 -21.274  61.999  251 LEU
ATOM    235  CA  SER   314     -72.660 -20.609  60.398  252 ARG
ATOM    236  CA  LEU   315     -70.918 -21.531  58.482  253 ALA
ATOM    237  CA  PHE   316     -70.675 -23.991  55.951  254 MET
ATOM    238  CA  LYS   317     -70.029 -27.231  54.588  255 ASP
ATOM    239  CA  LEU   318     -70.413 -28.856  51.704  256 LEU
ATOM    240  CA  ARG   319     -69.243 -30.604  49.856  257 SER
ATOM    241  CA  LEU   320     -68.622 -33.177  47.320  258 ASN
ATOM    242  CA  SER   321     -67.561 -36.658  47.678  259 TRP
ATOM    243  CA  GLU   322     -66.142 -37.925  45.567  260 GLU
ATOM    244  CA  LEU   323     -65.653 -36.984  42.070  261 LEU
ATOM    245  CA  LYS   324     -67.292 -38.391  40.363  262 ARG
ATOM    246  CA  TRP   325     -69.766 -38.551  41.673  263 HIS
ATOM    247  CA  MET   326     -71.332 -36.380  40.956  264 GLY
ATOM    248  CA  LYS   327     -73.290 -33.416  39.975  265 HIS
ATOM    249  CA  PRO   328     -74.997 -31.417  42.453  266 LEU
ATOM    250  CA  GLY   329     -78.483 -31.010  43.242  267 ASP
ATOM    251  CA  THR   330     -80.515 -27.578  47.338  271 VAL
ATOM    252  CA  LEU   331     -80.508 -24.699  47.462  272 CYS
ATOM    253  CA  LEU   332     -82.958 -24.296  48.748  273 HIS
ATOM    254  CA  GLN   333     -82.425 -25.135  51.311  274 LEU
ATOM    255  CA  SER   334     -80.001 -23.622  52.032  275 LEU
ATOM    256  CA  GLY   335     -80.823 -20.984  51.547  276 GLY
ATOM    257  CA  CYS   336     -82.366 -20.299  53.719  277 ASN
ATOM    258  CA  LEU   337     -80.682 -19.880  55.903  278 LEU
ATOM    259  CA  PRO   338     -79.645 -17.513  57.807  279 PRO
ATOM    260  CA  GLY   339     -77.225 -16.622  58.803  280 LYS
ATOM    261  CA  LEU   340     -75.228 -17.762  57.406  281 LEU
ATOM    262  CA  LYS   341     -72.126 -17.638  55.892  282 GLU
ATOM    263  CA  VAL   342     -69.881 -18.746  54.750  283 THR
ATOM    264  CA  LEU   343     -69.275 -21.085  52.306  284 LEU
ATOM    265  CA  ARG   344     -68.214 -24.170  51.356  285 VAL
ATOM    266  CA  MET   345     -67.733 -25.914  48.482  286 PHE
ATOM    267  CA  LEU   346     -67.200 -28.293  46.678  287 GLN
ATOM    268  CA  GLN   347     -65.571 -30.544  44.213  288 LYS
ATOM    269  CA  ASN   348     -66.964 -31.299  41.695  289 ASN
ATOM    270  CA  GLY   349     -69.564 -30.554  42.007  290 VAL
ATOM    271  CA  ILE   350     -71.134 -28.666  41.008  291 THR
ATOM    272  CA  SER   351     -71.909 -26.600  38.046  292 ASN
ATOM    273  CA  LYS   352     -71.206 -23.734  35.853  293 ALA
ATOM    274  CA  LEU   353     -73.665 -22.459  35.596  294 GLU
ATOM    275  CA  THR   354     -75.165 -23.286  37.746  295 GLY
ATOM    276  CA  ALA   355     -73.787 -21.917  39.734  296 ILE
ATOM    277  CA  GLN   356     -74.812 -19.397  39.341  297 LYS
ATOM    278  CA  MET   357     -77.416 -19.766  40.240  298 GLN
ATOM    279  CA  LEU   358     -76.985 -20.395  42.953  299 LEU
ATOM    280  CA  ASP   359     -75.884 -17.952  43.784  300 ALA
ATOM    281  CA  PRO   360     -78.211 -16.424  44.107  301 LYS
ATOM    282  CA  CYS   361     -79.655 -17.593  46.217  302 CYS
ATOM    283  CA  SER   362     -78.289 -16.849  48.469  303 THR
ATOM    284  CA  ASN   363     -75.869 -15.084  50.655  304 ARG
ATOM    285  CA  LEU   364     -72.819 -14.914  50.532  305 LEU
ATOM    286  CA  THR   365     -69.523 -14.594  52.070  306 LEU
ATOM    287  CA  GLU   366     -67.201 -16.023  51.736  307 PHE
ATOM    288  CA  LEU   367     -66.611 -18.283  49.272  308 LEU
ATOM    289  CA  ASP   368     -65.889 -21.518  48.181  309 ASP
ATOM    290  CA  PHE   369     -64.932 -23.143  45.395  310 LEU
ATOM    291  CA  GLY   370     -63.337 -25.188  44.502  311 GLY
ATOM    292  CA  ASN   371     -64.102 -28.315  40.767  313 ASN
ATOM    293  CA  ASN   372     -64.744 -29.835  38.032  314 SER
ATOM    294  CA  LYS   373     -66.226 -29.317  35.718  315 ASP
ATOM    295  CA  ILE   374     -66.065 -26.636  35.246  316 LEU
ATOM    296  CA  SER   375     -64.822 -24.803  32.811  317 ILE
ATOM    297  CA  ALA   376     -64.634 -22.516  31.235  318 TYR
ATOM    298  CA  ILE   377     -65.234 -19.116  32.343  319 LEU
ATOM    299  CA  SER   378     -67.152 -16.582  31.596  320 ASN
ATOM    300  CA  ALA   379     -69.396 -15.014  31.803  321 ASP
ATOM    301  CA  PRO   380     -70.970 -13.311  33.713  322 SER
ATOM    302  CA  ILE   381     -71.230 -14.908  36.031  323 GLU
ATOM    303  CA  PHE   382     -70.704 -14.582  38.824  324 PHE
ATOM    304  CA  LYS   383     -71.820 -12.255  39.536  325 ASN
ATOM    305  CA  GLU   384     -74.182 -11.771  41.012  326 ALA
ATOM    306  CA  LEU   385     -73.270 -12.070  43.481  327 LEU
ATOM    307  CA  THR   386     -72.049  -9.938  45.131  328 PRO
ATOM    308  CA  GLN   387     -71.066  -9.707  47.698  329 SER
ATOM    309  CA  LEU   388     -68.895 -11.292  48.194  330 LEU
ATOM    310  CA  LYS   389     -65.720 -11.943  49.630  331 GLN
ATOM    311  CA  THR   390     -63.522 -13.669  49.520  332 LYS
ATOM    312  CA  LEU   391     -62.558 -15.973  47.129  333 LEU
ATOM    313  CA  TYR   392     -62.248 -19.217  45.892  334 ASN
ATOM    314  CA  LEU   393     -61.121 -21.062  43.151  335 LEU
ATOM    315  CA  GLN   394     -59.503 -23.079  42.419  336 ASN
ATOM    316  CA  VAL   395     -57.893 -26.072  40.997  337 LYS
ATOM    317  CA  ASN   396     -59.864 -26.760  39.118  338 CYS
ATOM    318  CA  LYS   397     -60.976 -26.990  35.700  339 GLN
ATOM    319  CA  LEU   398     -60.285 -24.758  34.283  340 LEU
ATOM    320  CA  THR   399     -59.657 -22.746  31.479  341 SER
ATOM    321  CA  LYS   400     -60.176 -20.380  30.394  342 PHE
ATOM    322  CA  VAL   401     -60.930 -17.079  31.351  343 ILE
ATOM    323  CA  ASN   402     -62.526 -14.022  32.130  344 ASN
ATOM    324  CA  ASN   403     -66.165 -10.377  32.384  346 ARG
ATOM    325  CA  SER   404     -67.151 -12.178  34.203  347 THR
ATOM    326  CA  PHE   405     -66.802 -11.566  36.957  348 TRP
ATOM    327  CA  LYS   406     -67.460  -8.948  37.354  349 SER
ATOM    328  CA  ASN   407     -68.757  -7.371  39.292  350 SER
ATOM    329  CA  LEU   408     -67.502  -7.831  41.695  351 LEU
ATOM    330  CA  LEU   409     -66.386  -6.116  43.822  352 GLN
ATOM    331  CA  MET   410     -65.610  -6.206  46.404  353 ASN
ATOM    332  CA  LEU   411     -63.966  -8.335  46.765  354 LEU
ATOM    333  CA  GLU   412     -61.056  -9.770  48.146  355 THR
ATOM    334  CA  TYR   413     -59.274 -11.824  48.171  356 SER
ATOM    335  CA  LEU   414     -58.250 -14.343  45.950  357 LEU
ATOM    336  CA  ASP   415     -58.100 -17.481  44.418  358 ASP
ATOM    337  CA  LEU   416     -56.691 -19.108  41.829  359 LEU
ATOM    338  CA  SER   417     -55.176 -21.232  41.257  360 SER
ATOM    339  CA  ARG   418     -53.554 -24.139  39.824  361 HIS
ATOM    340  CA  ASN   419     -54.984 -24.795  37.455  362 ASN
ATOM    341  CA  SER   420     -55.760 -24.677  33.922  363 LYS
ATOM    342  CA  ILE   421     -54.744 -22.516  32.682  364 PHE
ATOM    343  CA  SER   422     -53.214 -20.853  30.111  365 LYS
ATOM    344  CA  ASP   423     -52.985 -18.344  29.401  366 SER
ATOM    345  CA  LEU   424     -54.374 -15.021  30.045  367 PHE
ATOM    346  CA  THR   425     -56.921 -12.782  29.173  368 PRO
ATOM    347  CA  CYS   426     -56.825  -9.255  28.190  369 ASP
ATOM    348  CA  SER   427     -57.418  -6.845  30.722  370 PHE
ATOM    349  CA  ASP   428     -58.724  -8.687  32.380  371 ALA
ATOM    350  CA  PHE   429     -58.581  -9.110  35.224  372 PHE
ATOM    351  CA  ALA   430     -59.198  -6.619  36.093  373 SER
ATOM    352  CA  ASN   431     -61.717  -5.507  37.242  374 PRO
ATOM    353  CA  LEU   432     -61.412  -6.156  39.912  375 LEU
ATOM    354  CA  THR   433     -60.707  -4.265  42.108  376 LYS
ATOM    355  CA  GLN   434     -60.023  -4.201  44.712  377 HIS
ATOM    356  CA  LEU   435     -58.605  -6.454  45.361  378 LEU
ATOM    357  CA  ASN   436     -56.255  -8.328  47.233  379 GLU
ATOM    358  CA  THR   437     -54.792 -10.671  47.536  380 PHE
ATOM    359  CA  LEU   438     -53.652 -12.901  45.109  381 LEU
ATOM    360  CA  TYR   439     -53.520 -15.919  43.482  382 SER
ATOM    361  CA  LEU   440     -51.899 -17.819  40.997  383 LEU
ATOM    362  CA  TYR   441     -50.572 -20.121  40.756  384 SER
ATOM    363  CA  SER   442     -49.134 -23.147  39.430  385 ARG
ATOM    364  CA  ASN   443     -50.274 -23.062  36.908  386 ASN
ATOM    365  CA  LYS   444     -50.126 -23.622  33.376  387 PRO
ATOM    366  CA  ILE   445     -48.591 -21.388  32.286  388 ILE
ATOM    367  CA  SER   446     -46.540 -19.552  30.212  389 THR
ATOM    368  CA  LYS   447     -45.820 -17.011  29.800  390 GLU
ATOM    369  CA  LEU   448     -46.414 -13.643  30.925  391 LEU
ATOM    370  CA  VAL   449     -49.335 -11.834  30.354  392 ASN
ATOM    371  CA  PRO   450     -49.394  -8.593  30.506  393 ASN
ATOM    372  CA  CYS   451     -51.492  -6.711  30.564  394 LEU
ATOM    373  CA  VAL   452     -53.707  -8.021  31.596  395 ALA
ATOM    374  CA  PHE   453     -53.677  -7.638  34.291  396 PHE
ATOM    375  CA  LYS   454     -54.122  -5.059  34.790  397 SER
ATOM    376  CA  TYR   455     -54.653  -2.266  36.771  398 GLY
ATOM    377  CA  LEU   456     -54.803  -3.439  39.313  399 LEU
ATOM    378  CA  ASN   457     -54.175  -2.179  41.922  400 PHE
ATOM    379  CA  ASN   458     -54.223  -2.618  44.636  401 ALA
ATOM    380  CA  LEU   459     -53.028  -4.963  45.316  402 LEU
ATOM    381  CA  GLU   460     -51.193  -7.177  47.348  403 LYS
ATOM    382  CA  ILE   461     -49.958  -9.525  47.601  404 GLU
ATOM    383  CA  LEU   462     -48.692 -11.827  45.262  405 LEU
ATOM    384  CA  LYS   463     -48.893 -14.956  43.864  406 ASN
ATOM    385  CA  LEU   464     -47.160 -17.004  41.805  407 LEU
ATOM    386  CA  GLY   465     -45.938 -19.409  41.634  408 ALA
ATOM    387  CA  THR   466     -44.442 -22.425  40.380  409 ALA
ATOM    388  CA  ASN   467     -45.577 -22.254  37.882  410 CYS
ATOM    389  CA  LYS   468     -45.010 -22.062  34.289  411 TRP
ATOM    390  CA  LEU   469     -43.218 -20.135  33.613  412 ILE
ATOM    391  CA  LEU   470     -41.250 -18.324  31.389  413 VAL
ATOM    392  CA  THR   471     -40.079 -16.077  30.729  414 THR
ATOM    393  CA  ILE   472     -39.636 -12.738  31.992  415 ILE
ATOM    394  CA  ASN   473     -39.931  -9.152  32.288  416 ASP
ATOM    395  CA  VAL   474     -39.087  -5.587  32.600  417 ARG
ATOM    396  CA  ALA   475     -41.549  -4.543  32.251  418 TYR
ATOM    397  CA  PHE   476     -43.361  -6.143  33.366  419 SER
ATOM    398  CA  GLN   477     -44.476  -5.959  35.923  420 PHE
ATOM    399  CA  GLN   478     -45.796  -3.460  36.496  421 THR
ATOM    400  CA  GLY   479     -48.265  -2.750  37.436  422 GLN
ATOM    401  CA  LEU   480     -48.556  -3.194  40.144  423 PHE
ATOM    402  CA  PRO   481     -48.073  -1.462  42.583  424 PRO
ATOM    403  CA  SER   482     -48.217  -1.757  45.385  425 ASN
ATOM    404  CA  LEU   483     -47.382  -4.279  46.084  426 LEU
ATOM    405  CA  LYS   484     -46.061  -6.796  48.212  427 GLU
ATOM    406  CA  TYR   485     -45.125  -9.309  48.608  428 VAL
ATOM    407  CA  LEU   486     -43.699 -11.495  46.341  429 LEU
ATOM    408  CA  GLN   487     -43.930 -14.396  44.546  430 ASP
ATOM    409  CA  LEU   488     -42.020 -16.253  42.538  431 LEU
ATOM    410  CA  ALA   489     -41.060 -18.682  42.298  432 GLY
ATOM    411  CA  TYR   490     -39.822 -21.877  41.162  433 ASP
ATOM    412  CA  ASN   491     -40.337 -21.654  38.474  434 ASN
ATOM    413  CA  LYS   492     -39.388 -21.274  34.980  435 ASN
ATOM    414  CA  LEU   493     -37.277 -19.513  34.628  436 ILE
ATOM    415  CA  SER   494     -34.557 -18.053  33.053  437 ARG
ATOM    416  CA  LYS   495     -32.800 -15.859  32.674  438 THR
ATOM    417  CA  ILE   496     -32.372 -12.646  34.305  439 LEU
ATOM    418  CA  SER   497     -33.594  -9.526  33.699  440 ASN
ATOM    419  CA  LYS   498     -32.484  -6.075  33.582  441 HIS
ATOM    420  CA  GLU   499     -34.100  -3.777  35.747  442 GLY
ATOM    421  CA  SER   500     -36.446  -5.223  36.048  443 THR
ATOM    422  CA  PHE   501     -38.044  -5.475  38.335  444 PHE
ATOM    423  CA  LYS   502     -38.423  -2.882  39.084  445 ARG
ATOM    424  CA  SER   503     -40.863  -1.214  39.472  446 PRO
ATOM    425  CA  LEU   504     -41.893  -2.245  41.881  447 LEU
ATOM    426  CA  SER   505     -41.975  -0.931  44.571  448 LYS
ATOM    427  CA  SER   506     -42.579  -1.384  47.238  449 LYS
ATOM    428  CA  LEU   507     -42.006  -3.969  47.818  450 LEU
ATOM    429  CA  ARG   508     -41.270  -6.751  49.861  451 GLN
ATOM    430  CA  THR   509     -40.516  -9.328  50.197  452 SER
ATOM    431  CA  LEU   510     -39.033 -11.563  47.991  453 LEU
ATOM    432  CA  ASP   511     -39.174 -14.340  45.943  454 ILE
ATOM    433  CA  LEU   512     -37.168 -16.382  43.953  455 LEU
ATOM    434  CA  GLY   513     -36.440 -18.895  43.596  456 SER
ATOM    435  CA  ASP   514     -35.431 -22.201  42.458  457 HIS
ATOM    436  CA  ASN   515     -35.497 -21.835  39.724  458 ASN
ATOM    437  CA  GLN   516     -33.944 -21.498  36.485  459 CYS
ATOM    438  CA  ILE   517     -31.730 -19.835  36.694  460 LEU
ATOM    439  CA  PHE   518     -28.944 -18.246  35.298  461 LYS
ATOM    440  CA  GLU   519     -27.738 -15.965  34.321  462 ILE
ATOM    441  CA  ILE   520     -27.606 -12.791  35.649  463 LEU
ATOM    442  CA  GLU   521     -28.434  -9.663  34.958  464 GLU
ATOM    443  CA  ALA   522     -26.847  -6.454  35.472  465 PRO
ATOM    444  CA  HIS   523     -28.201  -4.192  37.892  466 ASN
ATOM    445  CA  ALA   524     -30.586  -5.666  38.068  467 SER
ATOM    446  CA  PHE   525     -32.168  -5.820  40.289  468 PHE
ATOM    447  CA  SER   526     -32.854  -3.205  40.934  469 SER
ATOM    448  CA  GLY   527     -34.780  -0.504  42.438  470 GLY
ATOM    449  CA  LEU   528     -35.917  -2.011  44.413  471 LEU
ATOM    450  CA  THR   529     -35.991  -1.069  47.094  472 THR
ATOM    451  CA  ASN   530     -37.066  -1.484  49.646  473 ASN
ATOM    452  CA  LEU   531     -36.780  -4.219  50.024  474 LEU
ATOM    453  CA  THR   532     -36.625  -7.092  51.988  475 ARG
ATOM    454  CA  ASP   533     -36.179  -9.736  52.138  476 SER
ATOM    455  CA  MET   534     -34.558 -12.122  50.069  477 LEU
ATOM    456  CA  LEU   535     -34.735 -14.779  47.983  478 ASP
ATOM    457  CA  LEU   536     -32.758 -16.937  46.275  479 LEU
ATOM    458  CA  HIS   537     -32.163 -19.565  45.905  480 MET
ATOM    459  CA  SER   538     -31.210 -22.825  44.590  481 TYR
ATOM    460  CA  ASN   539     -30.520 -22.369  41.781  482 ASN
ATOM    461  CA  ARG   540     -28.439 -21.584  38.956  483 SER
ATOM    462  CA  ILE   541     -26.397 -19.830  39.362  484 LEU
ATOM    463  CA  THR   542     -23.174 -18.322  39.275  485 SER
ATOM    464  CA  SER   543     -20.976 -16.307  39.122  486 TYR
ATOM    465  CA  LYS   544     -20.680 -12.883  40.398  487 PHE
ATOM    466  CA  THR   545     -21.916  -9.769  39.319  488 HIS
ATOM    467  CA  ILE   546     -20.621  -6.377  39.346  489 GLU
ATOM    468  CA  LYS   547     -22.616  -4.410  40.142  490 HIS
ATOM    469  CA  ASP   548     -24.744  -5.915  40.973  491 LEU
ATOM    470  CA  PHE   552     -26.254  -6.342  43.343  492 PHE
ATOM    471  CA  SER   553     -27.254  -3.795  43.899  493 SER
ATOM    472  CA  GLY   554     -29.556  -1.793  44.572  494 GLY
ATOM    473  CA  ILE   555     -30.236  -2.762  47.149  495 LEU
ATOM    474  CA  PRO   556     -30.082  -1.973  49.981  496 GLU
ATOM    475  CA  LYS   557     -31.354  -2.344  52.349  497 LYS
ATOM    476  CA  LEU   558     -31.819  -4.948  52.645  498 LEU
ATOM    477  CA  THR   559     -32.286  -7.971  54.481  499 LEU
ATOM    478  CA  THR   560     -32.082 -10.744  54.555  500 ILE
ATOM    479  CA  LEU   561     -30.462 -13.046  52.571  501 LEU
ATOM    480  CA  GLU   562     -30.476 -15.618  50.310  502 LYS
ATOM    481  CA  LEU   563     -28.568 -18.006  48.823  503 LEU
ATOM    482  CA  ARG   564     -27.943 -20.581  48.422  504 GLY
ATOM    483  CA  SER   565     -27.126 -23.846  47.059  505 PHE
ATOM    484  CA  ASN   566     -26.407 -23.184  44.390  506 ASN
ATOM    485  CA  VAL   567     -23.948 -22.479  41.839  507 LYS
ATOM    486  CA  ILE   568     -21.644 -21.333  42.870  508 ILE
ATOM    487  CA  HIS   569     -18.483 -20.936  42.838  509 THR
ATOM    488  CA  TYR   570     -14.972 -20.940  43.205  510 TYR
ATOM    489  CA  GLU   571     -11.969 -21.683  41.558  511 GLU
ATOM    490  CA  SER   572      -9.362 -21.065  42.122  512 THR
ATOM    491  CA  ASP   573      -7.073 -18.966  44.039  513 THR
ATOM    492  CA  THR   574      -8.702 -12.201  44.665  515 THR
ATOM    493  CA  LEU   575     -11.305 -10.283  44.781  516 LEU
ATOM    494  CA  GLN   576     -12.240  -7.653  42.606  517 GLN
ATOM    495  CA  ASN   577     -14.626  -6.380  42.840  518 TYR
ATOM    496  CA  PRO   578     -16.177  -6.976  45.683  519 PRO
ATOM    497  CA  PRO   579     -18.921  -8.981  46.258  520 PRO
ATOM    498  CA  PHE   580     -21.014  -8.644  48.146  521 PHE
ATOM    499  CA  LEU   581     -20.820  -6.161  49.102  522 ILE
ATOM    500  CA  ASN   582     -22.510  -3.882  49.207  523 LYS
ATOM    501  CA  LEU   583     -24.639  -4.617  50.792  524 LEU
ATOM    502  CA  ASN   584     -25.613  -3.565  53.486  525 LYS
ATOM    503  CA  SER   585     -27.303  -4.003  55.665  526 SER
ATOM    504  CA  LEU   586     -27.535  -6.618  55.986  527 LEU
ATOM    505  CA  LYS   587     -28.370  -9.620  57.577  528 LYS
ATOM    506  CA  ILE   588     -28.564 -12.410  57.511  529 GLN
ATOM    507  CA  LEU   589     -26.948 -14.895  55.601  530 LEU
ATOM    508  CA  SER   590     -27.036 -17.340  53.200  531 ASN
ATOM    509  CA  ILE   591     -25.009 -19.803  51.852  532 LEU
ATOM    510  CA  HIS   592     -24.919 -22.439  51.273  533 GLU
ATOM    511  CA  SER   593     -24.080 -25.737  50.009  534 GLY
ATOM    512  CA  GLN   594     -23.057 -25.421  47.217  535 GLN
ATOM    513  CA  ARG   595     -22.769 -26.661  43.920  536 ARG
ATOM    514  CA  ARG   596     -20.183 -27.806  43.185  537 HIS
ATOM    515  CA  GLY   597     -18.923 -27.235  45.433  538 GLY
ATOM    516  CA  PHE   598     -17.981 -24.255  47.207  539 ILE
ATOM    517  CA  GLY   599     -15.344 -24.013  47.159  540 GLN
ATOM    518  CA  LYS   600     -12.279 -22.361  46.726  541 VAL
ATOM    519  CA  ILE   601     -12.469 -19.744  48.757  542 VAL
ATOM    520  CA  PRO   602     -12.727 -16.362  47.913  543 PRO
ATOM    521  CA  SER   603     -10.396 -13.825  48.998  544 SER
ATOM    522  CA  ASN   604     -11.365 -11.466  49.987  545 ASN
ATOM    523  CA  LEU   605     -14.019 -11.946  50.218  546 PHE
ATOM    524  CA  LEU   606     -16.155 -11.504  52.002  547 PHE
ATOM    525  CA  GLN   607     -16.320  -8.808  52.664  548 GLN
ATOM    526  CA  GLY   608     -17.795  -5.808  53.792  549 GLY
ATOM    527  CA  LEU   609     -19.802  -6.732  55.273  550 LEU
ATOM    528  CA  THR   610     -20.416  -6.215  58.055  551 GLY
ATOM    529  CA  SER   611     -22.720  -6.186  59.646  552 SER
ATOM    530  CA  LEU   612     -23.727  -8.719  59.589  553 LEU
ATOM    531  CA  THR   613     -25.209 -11.626  60.997  554 GLN
ATOM    532  CA  MET   614     -25.650 -14.352  60.863  555 GLU
ATOM    533  CA  PHE   615     -24.081 -16.970  59.164  556 LEU
ATOM    534  CA  TYR   616     -24.175 -19.408  56.750  557 LEU
ATOM    535  CA  GLY   617     -22.412 -22.016  55.534  558 LEU
ATOM    536  CA  GLY   618     -22.466 -24.626  55.222  559 GLY
ATOM    537  CA  ARG   619     -22.783 -28.120  53.991  560 LYS
ATOM    538  CA  MET   620     -21.261 -27.951  51.619  561 ASN
ATOM    539  CA  ASN   621     -19.155 -29.479  49.177  562 PRO
ATOM    540  CA  LEU   622     -16.462 -28.774  49.245  563 SER
ATOM    541  CA  ASN   623     -14.645 -26.343  51.225  564 VAL
ATOM    542  CA  ASN   624     -12.518 -23.744  51.403  565 PHE
ATOM    543  CA  LEU   625     -10.924 -21.681  53.447  566 LEU
ATOM    544  CA  HIS   626      -8.448 -19.890  53.551  567 ASP
ATOM    545  CA  PRO   627      -7.201 -17.580  54.376  568 HIS
ATOM    546  CA  ASP   628      -7.929 -14.486  55.887  569 HIS
ATOM    547  CA  THR   629     -10.750 -14.283  55.907  570 GLN
ATOM    548  CA  PHE   630     -13.063 -13.982  57.527  571 PHE
ATOM    549  CA  LYS   631     -12.739 -11.637  58.917  572 ASP
ATOM    550  CA  SER   632     -14.223  -9.167  58.459  573 PRO
ATOM    551  CA  THR   633     -16.650  -9.782  59.658  574 LEU
ATOM    552  CA  PRO   634     -17.824  -8.795  62.264  575 ILE
ATOM    553  CA  ASN   635     -20.067  -8.729  63.911  576 ASN
ATOM    554  CA  LEU   636     -21.009 -11.329  63.856  577 LEU
ATOM    555  CA  TRP   637     -22.936 -14.102  64.950  578 THR
ATOM    556  CA  PHE   638     -23.808 -16.731  64.669  579 LYS
ATOM    557  CA  LEU   639     -22.255 -19.456  63.045  580 LEU
ATOM    558  CA  ASP   640     -22.054 -21.874  60.537  581 ASP
ATOM    559  CA  LEU   641     -20.282 -24.537  59.196  582 ILE
ATOM    560  CA  SER   642     -20.624 -27.249  58.284  583 SER
ATOM    561  CA  LYS   643     -20.598 -30.686  57.166  584 GLY
ATOM    562  CA  ASN   644     -18.801 -31.103  54.965  585 THR
ATOM    563  CA  VAL   645     -17.355 -33.396  54.898  586 LYS
ATOM    564  CA  ILE   652     -14.852 -34.790  54.316  587 ASP
ATOM    565  CA  THR   653      -7.801 -21.142  58.165  595 ASN
ATOM    566  CA  ALA   654      -5.311 -20.767  60.679  596 ALA
ATOM    567  CA  GLU   655      -5.717 -18.597  62.402  597 SER
ATOM    568  CA  VAL   656      -8.290 -17.749  61.773  598 LEU
ATOM    569  CA  PHE   657     -10.751 -17.365  63.190  599 PHE
ATOM    570  CA  HIS   658     -10.333 -15.172  64.830  600 GLN
ATOM    571  CA  PRO   659     -11.523 -12.561  65.049  601 ASN
ATOM    572  CA  ILE   660     -14.120 -12.986  65.712  602 LEU
ATOM    573  CA  PRO   661     -15.598 -12.269  68.071  603 LYS
ATOM    574  CA  LYS   662     -18.097 -12.070  69.063  604 ARG
ATOM    575  CA  LEU   663     -19.335 -14.468  68.532  605 LEU
ATOM    576  CA  SER   664     -21.806 -16.903  69.082  606 LYS
ATOM    577  CA  ARG   665     -22.623 -19.414  68.411  607 ILE
ATOM    578  CA  LEU   666     -21.193 -22.296  66.900  608 LEU
ATOM    579  CA  ILE   667     -20.822 -24.572  64.460  609 ARG
ATOM    580  CA  ILE   668     -19.305 -27.381  63.186  610 LEU
ATOM    581  CA  SER   669     -19.684 -29.766  62.061  611 GLU
ATOM    582  CA  SER   670     -19.786 -33.272  60.951  612 ASN
ATOM    583  CA  ALA   671     -17.504 -33.352  59.299  613 ASN
ATOM    584  CA  GLN   672     -15.519 -35.054  59.223  614 ASN
ATOM    585  CA  LEU   673     -13.127 -34.482  60.654  615 LEU
ATOM    586  CA  HIS   674      -9.801 -34.966  61.875  616 GLU
ATOM    587  CA  SER   675      -8.053 -34.035  63.779  617 SER
ATOM    588  CA  LEU   676      -7.565 -31.137  65.918  618 LEU
ATOM    589  CA  ASN   677      -6.882 -27.670  65.294  619 VAL
ATOM    590  CA  PHE   678      -4.377 -25.957  67.069  620 PRO
ATOM    591  CA  LEU   679      -5.118 -23.364  69.435  621 ASP
ATOM    592  CA  ILE   680      -7.080 -22.313  67.724  622 MET
ATOM    593  CA  ASN   681      -9.715 -21.770  68.516  623 PHE
ATOM    594  CA  ALA   682      -9.559 -20.214  70.699  624 SER
ATOM    595  CA  ASN   683     -10.129 -17.468  70.813  625 SER
ATOM    596  CA  LEU   684     -12.758 -17.203  70.984  626 LEU
ATOM    597  CA  SER   685     -14.743 -15.883  72.944  627 GLN
ATOM    598  CA  ARG   686     -17.506 -15.518  73.602  628 SER
ATOM    599  CA  LEU   687     -18.595 -17.907  72.876  629 LEU
ATOM    600  CA  SER   688     -21.115 -20.299  73.086  630 GLN
ATOM    601  CA  ALA   689     -22.402 -22.579  72.128  631 VAL
ATOM    602  CA  LEU   690     -20.855 -25.275  70.706  632 PHE
ATOM    603  CA  ARG   691     -20.195 -27.400  68.247  633 SER
ATOM    604  CA  ALA   692     -18.926 -30.515  67.291  634 LEU
ATOM    605  CA  PRO   693     -19.838 -32.726  66.333  635 ARG
ATOM    606  CA  GLU   694     -19.979 -35.930  64.776  636 PHE
ATOM    607  CA  ASN   695     -17.261 -36.348  63.656  637 ASN
ATOM    608  CA  LYS   696     -13.799 -37.363  63.295  638 ASN
ATOM    609  CA  LEU   697     -12.334 -37.163  65.645  639 LEU
ATOM    610  CA  ASP   698      -9.909 -38.014  68.035  640 LYS
ATOM    611  CA  VAL   699      -8.826 -37.349  70.461  641 VAL
ATOM    612  CA  ILE   700      -9.527 -35.106  73.065  642 ILE
ATOM    613  CA  ASN   701      -8.848 -32.175  75.064  643 ASN
ATOM    614  CA  GLN   702      -7.801 -29.800  77.648  644 GLN
ATOM    615  CA  THR   703      -6.462 -27.779  76.266  645 SER
ATOM    616  CA  LEU   704      -7.859 -27.512  73.774  646 HIS
ATOM    617  CA  ILE   705     -10.185 -26.450  74.563  647 LEU
ATOM    618  CA  GLN   706      -9.487 -24.169  75.819  648 LYS
ATOM    619  CA  SER   707     -10.052 -20.979  77.200  649 ASN
ATOM    620  CA  LEU   708     -12.752 -20.761  76.425  650 LEU
ATOM    621  CA  PRO   709     -14.982 -19.218  77.815  651 LYS
ATOM    622  CA  HIS   710     -17.740 -18.862  77.960  652 SER
ATOM    623  CA  LEU   711     -18.910 -21.232  77.304  653 LEU
ATOM    624  CA  THR   712     -21.473 -23.698  77.047  654 MET
ATOM    625  CA  TYR   713     -22.650 -25.874  75.845  655 PHE
ATOM    626  CA  LEU   714     -21.238 -28.532  74.329  656 PHE
ATOM    627  CA  ASP   715     -20.353 -30.527  71.810  657 ASP
ATOM    628  CA  LEU   716     -19.450 -33.646  71.035  658 VAL
ATOM    629  CA  GLN   717     -20.165 -36.015  70.219  659 TYR
ATOM    630  CA  CYS   718     -20.471 -38.995  68.188  660 GLY
ATOM    631  CA  ASN   719     -17.801 -39.245  67.528  661 ASN
ATOM    632  CA  CYS   720     -14.320 -40.447  67.761  662 LYS
ATOM    633  CA  PHE   721     -13.214 -40.979  70.324  663 LEU
ATOM    634  CA  THR   722     -10.498 -41.870  72.329  664 GLN
ATOM    635  CA  CYS   723     -10.053 -44.400  74.789  665 CYS
ATOM    636  CA  ASP   724      -7.776 -43.740  76.652  666 THR
ATOM    637  CA  CYS   725      -5.082 -42.300  78.543  667 CYS
ATOM    638  CA  ASN   726      -4.702 -39.834  77.414  668 ASP
ATOM    639  CA  ASN   727      -7.124 -38.667  77.199  669 ASN
ATOM    640  CA  ALA   728      -7.906 -38.332  79.772  670 LEU
ATOM    641  CA  PHE   729      -8.148 -35.939  81.366  671 TRP
ATOM    642  CA  PHE   730     -10.399 -34.792  80.008  672 PHE
ATOM    643  CA  ILE   731     -12.513 -36.732  80.274  673 LYS
ATOM    644  CA  ASN   732     -13.006 -36.749  83.103  674 ASN
ATOM    645  CA  TRP   733     -13.643 -33.996  83.556  675 TRP
ATOM    646  CA  ALA   734     -15.771 -33.576  81.801  676 SER
ATOM    647  CA  LEU   735     -17.802 -35.156  82.828  677 MET
ATOM    648  CA  THR   736     -18.127 -33.945  85.252  678 ASN
ATOM    649  CA  SER   737     -18.380 -31.109  85.156  679 THR
ATOM    650  CA  ASN   738     -20.734 -28.516  85.618  680 GLU
ATOM    651  CA  TYR   739     -21.523 -26.598  84.166  681 GLU
ATOM    652  CA  THR   740     -21.299 -26.997  81.509  682 VAL
ATOM    653  CA  GLN   741     -23.000 -28.848  79.110  683 HIS
ATOM    654  CA  VAL   742     -22.851 -32.089  77.589  684 ILE
ATOM    655  CA  LEU   743     -23.615 -33.932  74.956  685 PRO
ATOM    656  CA  TYR   744     -24.857 -37.180  75.022  686 PHE
ATOM    657  CA  LEU   745     -22.720 -38.248  76.303  687 LEU
ATOM    658  CA  ASN   746     -22.259 -40.269  78.352  688 ARG
ATOM    659  CA  ARG   747     -22.509 -42.586  76.899  689 SER
ATOM    660  CA  TYR   748     -20.489 -42.857  75.069  690 TYR
ATOM    661  CA  THR   749     -18.335 -44.934  73.371  691 PRO
ATOM    662  CA  CYS   750     -15.506 -47.178  73.895  692 CYS
ATOM    663  CA  SER   751     -12.675 -47.250  71.771  693 GLN
ATOM    664  CA  TYR   752     -11.584 -49.624  71.253  694 GLN
ATOM    665  CA  PRO   753     -11.734 -52.619  69.475  695 PRO
ATOM    666  CA  LEU   754     -13.049 -54.815  70.595  696 GLY
ATOM    667  CA  SER   755     -15.010 -53.612  72.079  697 SER
ATOM    668  CA  LEU   756     -17.785 -53.272  74.256  698 GLN
ATOM    669  CA  LYS   759     -17.378 -51.624  76.369  699 SER
ATOM    670  CA  SER   760     -16.958 -48.446  77.979  700 LEU
ATOM    671  CA  ILE   761     -16.081 -44.969  77.580  701 LEU
ATOM    672  CA  LEU   762     -16.628 -43.645  79.832  702 ILE
ATOM    673  CA  ASP   763     -16.215 -45.280  81.926  703 ASP
ATOM    674  CA  MET   764     -13.406 -45.540  82.647  704 PHE
ATOM    675  CA  ASN   765     -10.407 -46.832  83.646  705 ASP
ATOM    676  CA  VAL   766      -8.944 -44.939  85.868  706 ASP
ATOM    677  CA  GLU   767      -6.696 -45.145  87.309  707 ALA
ATOM    678  CA  SER   768      -4.406 -45.974  85.881  708 MET
ATOM    679  CA  CYS   769      -2.613 -44.028  84.972  709 CYS
TER
