# Supplementary material for: Variation in selection constraints on teleost TLRs with emphasis on their repertoire in the Walking catfish, Clarias batrachus
Source: Sci Rep. 2020 Dec 7;10:21394. doi: 10.1038/s41598-020-78347-6 (PMC7721727; doi:10.1038/s41598-020-78347-6)
Supplement: Supplementary file 34 — Supplementary Information 34. [file 41598_2020_78347_MOESM34_ESM.zip › T22/t22cln]

>CbTLR22_3030_bp
ATGATTTTCCTTACAGGTCTTGCTCAATTTCAGATGTTTTCTTCTTGTGCAAGTCAATTGAACAACTCATCCACAAATTTAAAAATGGTGTGTTTCCAGGCAACAATGTC---TCTGGCTCTTCTCACTATATCTTCATACATCTTCAGTTTCCAAGTCAGTGCGTTTTCATTAACAAACTGCACCGTCTCGGGCGCTCTAAACAACACTGAG---GAGTTAAAAGTTCTTTGCTATAAGATGGGC------TTCTATACGGTTCCTTCCCCGATACCCAGCAATGCCAGATTCATAGAMATGTCCTTCAACTTCTTTTCAAACATCAGAGCTGGAGACWTTGAAGACCTTTGGAAYTTAAGAGGTTTCAACTTATCTAACAGTAACATCTCACAAATAGAAGACGGTACAGCAAAGCATTTTCCCAACTTGATTAAACTTAATCTGGCCTACAACAAGTTGAAAACGGTGTCAAGAGGTCTACTGGACGGTCTTGTCAACCTGCAAGTGCTGCGTCTTGATGGAAATTTAATCGAAAGCATTGACGAATTTGCGTTTAACACCCTTCGGAGTTTGATCATTCTGAACCTTACGGAAAATAACCTCAGACAGATTGTTAACGTCAGACCAGTGCTTTTG---TCGCCAAGCTTGGAGGAATTGCTCATCGGAAGCAACAAATTTGATGTTTTCAACTCATGCGACCTGTCAAGTACGGCTTTGTCGCTGAAAAAAATCGATTTGTCCTACAATCCATTGACCAAATTCCAAATCACTGAGAACATCTTCCCAAATCTGGATTACCTTGATTTATCACACTGTGGTCGAAACRGGACTATGCTATGGAATATTACTGATAAGACTTTTCTGAATTCAGTAAAAGCACTGAATCTGACCGCAATATACATGCCAGAGGAAGACCTCACTGCAGTACTTCAGAACATCACCTGGG---CTTCCTTGTTTAAACTCAGATTAAGTGAATTGAAATGGATGAAGCCA---GGAACTCTTTTACAGTCTGGATGCT---TGCCTGGACTCAAGGTGCTACGCATGCTGCAAAACGGAATCTCAAAACTGACAGCTCAGATGCTAGATCCCTGCTCTAACTTGACAGAGCTAGACTTTGGAAATAACAAAATATCTGCTATTTCTGCACCCATATTTAAAGAACTAACACAGCTTAAGACACTCTATCTACAAGTTAATAAACTCACCAAGGTCAACAATTCCTTTAAAAATCTTCTGATGCTCGAGTATCTAGATCTCAGTAGAAACAGTATTAGTGATTTAACCTGTTCAGACTTTGCCAATTTAACACAGTTAAATACGCTATATTTGTACAGCAACAAAATTTCTAAACTTGTCCCTTGCGTGTTTAAATATTTGAATAACCTTGAAATTTTAAAGCTGGGGACGAATAAATTATTGACAATCAATGTTGCTTTTCAACAAG---GCCTTCCTTCCCTAAAGTATTTGCAATTGGCATATAATAAGTTAAGCAAGATTAGTAAGGAGAGCTTTAAGAGTTTGTCTAGTCTTAGAACCCTTGATCTTGGGGACAATCAGATTTTTGAGATTGAAGCACATGCATTTTCAGGGTTGACGAATCTTACAGACATGTTACTTCACTCTAACAGGATAACGAGTAAAAC---TATAAAAGACCCAGCTGTGTTCTCAGGCATACCTAAACTGACAACCCTAGAACTACGTAGCAATGTCATTCATTACGAAAGTGATACG---TTGCAAAATCCCCCGTTTTTAAATTTAAATTCACTGAAAATTTTGTCTATTCATAGTCAAAGACG------AGGTTTTGGTAAAATCCCCTCAAATCTTCTTCAAGGTTTAACTTCTTTAACAATGTTCTATGGTGGACGCATGAATCTGAATAATCTCCATCCTGATACRTTCAAGTCCACTCCTAACCTCTGGTTTTTAGACCTCTCAAAGAACGTGTTCACAGACGATGATTCCATAACCGCAGAAGTTTTCCACCCGATCCCAAAGCTGAGTAGGCTTATCATCAGCAGTGCTCAGCTTCATTCTCTGAATTTCTTAATTAATGCAAACCTTTCTAGGCTTTCGGCCTTGAGAGCACCTGAGAATAAGTTAGACGTCATTAATCAAACGTTGATTCAGTCACTCCCTCATCTGACATATCTCGATTTGCAGMAAAACAYYTTCACTTGTGACTGCAACAATGCTTTTTTTATCAACTGGGCTTTAACCAGTAATTACACCCAGGTTCTTTACCTGAATAGATACACTTGTAGCTACCCTTTATCTCTGAGAGGTAAAAGCATTTTAGACATGAATGTAGAGTCGTGTAACGTGAATATAGACTTCATCATGTTTGTAGTCAGCTCTGTCGTGGTTATGCTGACTCTTCTGGGGTCGTTCATTTATCAGTTCTTGCACTGGCAGGTTTTGTATGCGTACTACCTATTCCTCGCCTACTTGTATGACAGCAAACGGAAACAGATGMACCAGCAACATGGATTCAAATATGATGCCTTTATTTCCTACAACGCCCGGGACGAACCTTGGGTTGTCGAAGAACTGATTCCTAATTTGGAAGACGARCAGGGCTGGAGACTCTGTCTACATCATAGAGACTTTGAGCCAGGAAGATCCATCATAGACAACATCATGGACGGGATATACAGCAGTCGTAAGACCATATGCTTGATCACGCATAATTATTTGAGGAGCACRTGGTGCTCCAAGGAAATCCAGATGGCCAACTTTAGACTGTTTGATGAAAAGAAAGATGTATTAATCCTGATATTCCTGGAGGACATTCCTACACTTCAGCTGTCTCCTTACTATCRGATGCGTAARCTGGTAAAGAAGAAGACCTACCTCAAATGGCCCAAACATGGAGAAGACACACGGGTATTTTGGCAGAAACTGAGAATGGCTTTAGAAACCAAAGAAGGCCCAGAAGACGAGAAAGCTCTTCTCAGTGGACATGGGAAACGTGACCTTCTT---------------------

>DrTLR22_3030_bp
ATG---------------------------------------------------------AAAAGGAAATCAAGAGAAAGCATGGGAACGCTACAACAAATAACAGTTTG------------------TATCACCATCTGTGCTATGGTTTCCCCTTGCAGCACATTTTCCTTAACCAATTGCACAATCAGCAGTTCTCAAAAAGACATCAAGACACAGCCAAAAGTGCTTTGCTACAAAATGAAC------TTCTTCACGATTCC---GCGGGTGCCCAACAATACCTGGATTTTAGATATCTCCTTCAATTCTTTTGCACAGATCCAGATTGAAGACCTTAACATTTTATTAAACTTACAATACTTGAACGTATCCAACAACAAAATCTCTAAGATTCAAGACGGTGCATTTGGCAGTCTTTTTAACTTAACCGATCTCAATCTGGCCAGCAACAGATTGAATGCAGTGTCAAACGGTATGTTACGAGGCCTAACCAATCTGCTGGTGCTACGACTGGATCGCAATTATATCAGCGTCATCAAAGAGTCAGCTTTCAGCACACTTCACAGTTTACAAGTGTTAAACCTATCCAAAAATCACCTCCGTCATATAGACGACGTCAAGCCAGTTCTTGCA---TCGCTATATTTAGAGGAACTGTACATCGGAAGCAACTATTTTAACGTTTTCAACTCCTCTGAATTGTCAACAAAACCCTTGTCATTAAAAAGGCTTGATCTGTCCAACAACCGTTTCGCAGCATTTCAGCTCACAAACAATATATTTCCAACTCTCAATCACCTGGATTTATCCTACTGTGGTCATAATGGAACCATGGCATGGAACGTCACAGAAAAATCGTACTTGGCTTCAGTGAAAACCCTGTACTTCATGGATGTAAACATGTCAATTCAGACTGCTGATAATGTGCTTCAGAGCTTTAACA------ACACACTAAATAAAATCAGACTTAATGGAAACGTTCGGTTGAACAAG---ACTAGCCTTCTGCTTAGCGTATGTT---CTCCGATGCTTAGAGTGCTGCGGCTAATTGCTACCAAAATAAAACACCTTACCAACCACATGTTTGATCCCTGTTCTGAGCTGAGCGAATTAGATTTAGGAGGCAATGAAATATCCAATTTATCCCAGAGTATGTTCAGAGGATTCAAGCAACTGAAAAAACTGCAACTCCAAATCAATAAACTGACCCGAGTTACAAACTCCTTTCAAATTCTCACCAGTCTGGAGTTCATTGATCTCAGTAGAAACCACATCCACAAGCTCTCCTGTAATGACTTTGCCAATTTAACCCAGGTGAAAACTCTGTACTTGTACAGTAACAAAATCTCATCCATTAGATCATGTTTGTTCAAGGACCTCAAGAGTCTTGAAGTCCTCAGACTCGGAACTAATAATCTGTTAAAGATCGATGATGTTTTCAGCAATG---GGCCATATTTCCTAAAGGAGCTGCAGCTTAGTTATAATAAGCTAAGCTTAATCAAAAGTCACACTTTCGGAAATCTGCCACAGCTAAACAATTTGTCCTTAGAGGACAATCAGATTTCAGAGATCGAAGGCTATGCATTCGGAGGACTGGAGAACCTGACCTCTTTATTTCTCTCATCAAACAAAATAACAGGGAAAACGTTAACTACACACCCAAATGTATTCTCAGGCATGCCCAACCTCCAAAACCTCGACTTGTTTGCCAACAGCATCTCATTTGCATACGATAAA---TTGAAATACCCTCTTTTTAAAGACCTGAAGAACCTAAGAGAGTTGTCCCTGTACAGTCAGCGGCG------TGGAATCGGACAACTTCCCTCAAATCTGCTTGAAGGTTTATCCTCTTTGCAGATGTTTTATATCGGGAACACAAATCTCAATCAACTAAATCCAAACCTATTCAATTTCACCCCACAGCTTTGGTTTTTGGATCTTTCCAAGAATGCTCTACGAGAAGATGACGCGATCCCACCTGAGCTCTTCCACCCTATTCCTAACCTGACCAAACTTATTATTTCAAGAACTCAGCTACGCTCACTCAACTTCTTACTCGGTGCAAATCTCAACAAACTGTCAACCCTGAGAGCCTCCGGGAATGAGATTGACAGCGTCAACGAAACTCTGATTAAATCACTGCCTCGACTGGCAGTCCTTGACCTGCAGAACAACACGTTCACTTGTGATTGTAACAATGCGTTTTTCATTGACTGGGCCAAGAAGAATGAATCCACGCAGGTGTACTATTTGAGCAGGTACACGTGCAGCTATCCTCGCACCTTACGAGGCACAAGCTTAGCTGAATTTAACACTGATTCCTGCACCTTTAACTGGGATTACATCTGCTTTGTTTGCAGCAGTATTTTGGTCATCCTCACCCTCCTGTTGTCATTTATCTGGAATTTTCTGCGTTATCAGGTGGTTTATACATATTACCTCTTCTTGGCCTTTCTTTACGACAGTAGGAGGAATCAAAGCGGTCAGACGTT------CCAGTACGACGCTTTCATTTCCTACAACACCTTAGATGAGGCTTGGGTAATGGAGGAACTCATTCCCAAACTGGAAGGAGAGCAAGGCTGGAGATTGTGCCTCCATCACCGAGACTTTGAACCAGGGAGGCCAATTATAGACAACATCGTTGACGGCATTTACAGCAGCCGCAAAACCATCTGTCTGATCACCAGGAACTACCTGAAGAGCAACTGGTGCTCCAGTGAGGTGCAGGTTGCTAGCTTCAGACTTTTCGATGAGCAGAAGGATGTGCTGATCCTGGTGTTTCTGGAGGACATTCCCACACACCAGCTCTCGCCGTACCACAGATTGAGGAAACTGGTGAAGAAGCGAACCTACATCCGCTGGCCCAAACCTGGAGAAGATAACAAGATCTTCTGGCAAAAGCTAAAAATGGCTCTAGAGACCAAAGACAGCCATAAATCAGAGAACTGTATTTTG------------------------------------------------

>MaTLR22_3030_bp
---------------------------------------------------------------------------------ATGGGAAAACTACAACAAATCACATTATA------------------TATCGTCCTCTTTGGTTTCATTTCCCCATGTAGTGCATTTTCCTTACAGAACTGTACAATCAGTACTCCCCTTAGAGATATC------CAACCGAAAGTGCTTTGCTACAAAATGGGC------TTTTTCAGGATTCCATGGTGGATACCCAGAAATACCCAGATTTTAGATATTTCCTTCAATGCTTTTGCACAGATCCAGATTGGAGACTTTAGGCATTTGTCAAACTTACAGGACTTGAACATATCCAACAATAGGATCTCACAAATTCAAGAGGGTGCACTTGACGATCTTTCCAACTTGACCTATCTCAATCTGGCCAGCAACAGACTGAAAGCGGTCTCAAGCGGGATGCTACACGGCCTAAGCAACCTGCTGGTGCTACGTCTGGATGACAATAATATCAAAGACATTGAAGAGTCAGCTTTCAGCACGCTTCAGAATTTAAAGGTGTTAAACCTAACAAAAAACCACCTCCATTACATAGACAAAGTCAAGCCGGTTCTTGCA---TCACCACTTTTGGAGGAACTCTACATCGGAAGCAACAGTTTCGATGTTTTCAACTCATATGAGATGTCAACAAAGCCCTTGTCATTAAAAAAGCTTGATTTTTCCAACAACCCTTTGGCAACATTTCAGCTCACTGACAATATATTTCCATCCCTCAATCACCTTGATTTATCTTATTGTGGTCAAAATGGAAGCATGACGTGGAATGTTACAGAAAAGACATACTTTTCCTCCGTGCAAACATTATACTTCATGGATGTTAATATGTCACCCCAGAGTGTTGCAAATGTGCTTCCGAGCTTCAAGA------ATTCATTGAATAAAATCAGGTTTAATGGAAACGTTGAGCTTAACAAG---ACCAACCTACTACTGAGCGCATGCT---TTCCAATGCTAAGAGTTGTACGGCTAAATGCTAACAAAATAAAACACCTCACCGACAACATGTTTGATCCCTGTTTTGACCTGACAGAATTAGATTTAGGACAGAATGAAATATCCAAGTTATCACAGAGTATGTTCAGAGGTTTCACTCAACTAAAAAAACTGCTTCTGCAAATCAATAAACTGACTCAAATAACAAACTCCTTTCAAATTCTTTCCACGCTTGAGTTCATAGATTTCAGTAGAAACAGCATCAACAAGCTCACCTGTGATGACTTTGCCAATTTAACACAGGTGAAAACTCTGTACTTGTATGGTAACAAAATCTCTCTCATTAGATCCTGTTTGTTCAAGGACCTCAAGAGTCTTGAAGTCCTAAAGCTTGGAACTAATGATCTGTTAAGGATCGACGATGCTTTCAGCAATG---GGCCACATTCTCTGAAGGATCTGCAAATTAATTATAATAAGCTAAGCAAAATAGAAAAATACACTTTTAGAAATTTGTCACAGTTAAACAGTTTGACCTTAAATGACAATCAGATTTCAGAGATTGAAGCCCAAGCTTTCGAAGGACTGAAGAATCTGACTTCTCTGTTTCTGTCATCAAACAAAATAACAGCTAAAACATTAACCAGATACCCGAATGTGTTCTCAGGCATGCCCAACCTCCAAAATCTGGATTTGTACGCCAACAGCATTTCATTTGCAGATAATAAA---TTGAAACACCCTCCTTTTAAGGATCTGAATCAACTCAGGGTATTGACCCTTCACAGTCAACGCCG------TGGAATCGACAAAATACCCTCAAATCTGCTTCAAGGTTTATCCTCCATGGAAATGTTTTATGTTGGAAACACAAATCTTGGTCATCTAAATCCTGATACATTCAAGTTCAGCCCCCAGCTCTGGTTCTTGGATCTCTCCAAGAACGCACTGTCTGAAGACAACTCGATTCCGGCTGAGCTCTTCCACCCCATTTCGGGGCTAACCAAACTCATTCTTTCAAGAACGCAGCTTCGCTCACTAAATTTCCTGTTGAATGCAAATCTCTCCAGACTCTCGACCTTAAAAGCCCCAGGCAATGAGATCGACACGATCAACAAAACTCTGATTCAGTCACTGCCTCGACTAGAAGTCCTCGACTTGCAGAAAAACACCTTCACTTGCGACTGTCACAACGAGTTCTTCATTGAATGGGCCATGAAAACTAATTCTACTCAGGTGTTTTATTTTAACAGGTACACGTGTAGCTATCCTCGTTCCTTACGAGGCATGAGCTTGACAGCTTTCAACATCGAATCCTGCACCTTGAACATTGACTTCATCTGCTTTCTTTGCAGCAGTATTATGGTCACTCTCACCCTCCTCTTGTCCTTTGTCTGGCATTTTCTGCGCTATCAGGTGATTTATGCATACTACCTCTTCTTAGCCTATCTTTACGACAGCAAGAAGAAGCAGACCGTTTCAACGAT------CCGGTACGACGCCTTCATTTCCTACAACACCGAAGACGAGCCTTGGGTAATGGAGGAACTCATTCCCAAATTAGAAGGAGAACAGAGCTGGAGATTGTGCCTGCACCATCGAGACTTTGAACCAGGAAGGCCAATAATAGACAACATCATTGATGGCATATACAGCAGCCGCAAAACCATCTGCCTGATCACTAGGAACTACCTGAAGAGCAACTGGTGTTCAAGTGAGGTTCAGGTGGCAAGCTATAGGCTCTTTGATGAGCAGAAGGATGTGCTGATCCTGGTGTTCCTGGAGGATATTCCCGCACATCAGCTCTCTCCACACCACAGGATGCGGAAGCTGGTGAAAAAACGAACTTACCTCCGCTGGCCCAAACCTGGAGAAGATACTAAGATCTTCTGGCAAAAGCTAAAAATGGCTTTAGAGACCAGAGAGGGTCATAACCCAGAGAGTTCAATTCTG------------------------------------------------

>CiTLR22_3030_bp
ATG---------------------------------------------------------AAAAAAGAATCAAGAAAAAGCATGGGAAAACTACAACAAATCACATTATA------------------TATCGTTCTCTGTGGTTTCATTTCCGCATGTAGTGCATTTTCCTTAAAGAACTGCACAATCAGTACTCCCCTTAGAGATATC------CAACCGAAAGTGCTTTGCTACAACATGGGC------TTTTTTAGGATTCCGTGGTGGATACCCAGAAATACACGGATTTTAGATATTTCCTTCAATGATTTTGCACAGATCCAGATTGGAGACTTTAGGCATTTGTCAAACTTACAGGACTTGAACATATCCAACAACAGGATCTCACAAATTCAAGAGGGTGCACTTGACGATCTTTCCAACTTGACCTATCTCAATCTGGCCAGCAACAGACTGAAAGCGGTCTCAAGCGGGATGCTACACGGCCTAAGCAACCTGCTGGTGCTACGTCTGGATGAAAATAATATCAAAGACATTGAAGAGTCAGCTTTCAGCACGCTTCAGAATTTAAAGGTGTTAAACCTAACAAAAAATCACCTCCATTACATAGACAAAGTGAAGCCGGTTCTTGCA---TCACCACTTTTGGAGGAACTCTACATCGGAAGCAACAATTTTGATGTTTTCAACTCATATGAGATGTCAACAAAGCCCTTGTCATTAAAAAAGCTTGATTTTTCCAACAACCCTTTGGCAACATTTCAGCTCACTGACAACATATTTCCATCCCTCAATCACCTTGATTTATCTTATTGTGGTCAAAATGGAAGCATGACGTGGAATGTTACAGAAAAGACATACTTCTCCTCAGTGCAAACATTATACTTCATGGATGTTAATATGTCACCCCAGAATGTTGCTAATGTGCTTCTGAGCTTCAAGA------ATTCACTGAATAAAATCAGGTTTAATGGAAACGTTGAGCTTAATAAG---ACCAACCTTCTGCTGAGCGCATGTT---CTCCAATGCTACGAGTTGTACGGCTAAATGCTAACAAAATAAAACACCTCACCGACAACATGTTTGATCCCTGTTCTGACCTGACGGAATTAGATTTAGGAGATAATGAAATATCCAAGTTATCACCGAGTATGTTCAGAGGTTTCACTCAACTAAAAAAACTGCTTCTGCAAATCAATAAACTGACTCAAATAACAAACTCCTTTCAAATTCTTACCACGCTTGAGTTCATAGATCTCAGTAGAAACAGCATCAACAAGCTCACCTGTAATGACTTTGCCAATTTAACACAGGTGAAAACTCTGTACTTGTATGGTAATAAAATCTCTCTCATTAGATCCTGTTTGTTTAAGGACCTCAAGAGTCTTGAAGTCCTAAAGCTTGGAACTAATGATCTGTTAAGGATCGACGATGCTTTCAGCAATG---GGCCACATTCTCTGAAGGATCTGCAAATTAATTTTAATAAGCTAAGCAAAATAGAAAAATACACTTTTAGAAATTTGTCACAGTTAAACAGTTTGACCTTAAATGACAATCAGATTTCAGAGATCGAAGCCCAAGCTTTCGAAGGACTGAAGAATCTGACTTCTCTGTTTCTGTCATCAAACAAAATAACAGCTAAAACATTAACCAGACACCCGAATGTGTTCTCAGGCATGCCCAACCTCCAAAATCTGGATTTGTACGCCAACAGCATTTCATTTGCAGATAATAAA---TTGAAACACCCTCCTTTTAAGGATCTGAAGCAACTCAGGGTATTGACCCTTCACAGTCAACGCCG------TGGAATCAACAAAATACCCTCAAATCTGCTTCAAGGTTTATCCTCCATGGAAATGTTTTATGTTGGAAACACAAATCTTGGTCATCTAAATCCTGATACATTCAAGTTCAGCCCCCAGCTCTGGTTCTTGGATCTCTCCAAGAACGCACTGTCTGAAGACAACTCGATTCCGGCTGAGCTCTTCCACCCCATTTCGAGGCTAACCAAACTGATCCTTTCAAGAACGCAGCTTCGCTCGCTGAATTTCCTGTTGAATGCAAATCTCTCCAGACTCTCGACCTTAAGAGCCCCGGGCAATGAGATTGACACGATCAACAAAACTCTGATTCAGTCACTGCCTCGACTAGAAGTCCTCGACTTGCAGAGAAACACCTTCACTTGCGACTGTCACAACGAGTTCTTCATTGAATGGGCCATGAAAACTAATTCTACTCAGGTGTTTTATTTTAACAGGTACACGTGTAGCTATCCTCGTTCCTTACGAGGCATGAGCTTGACAGCTTTCAACATCGAATCCTGCACCTTGAACATTGACTTCATCTGCTTTCTTTGCAGCAGTATTGTGGTCACTCTCACCCTCCTCTTGTCGTTTGTCTGGCATTTTCTGCGCTATCAGGTGATTTATGCATACTACCTCTTCTTAGCCTTCCTTTACGACAACAAGAAGAAGCAGACCGTTTCAACGAT------CCGGTACGACACCTTCATTTCCTACAACACCGAAGACGAGCCTTGGGTAATGGAGGAACTCGTTCCCAAATTAGAAGGAGAACAGGGCTGGAAATTGTGCCTGCACCATAGAGACTTTGTACCAGGAAGGCCAATAATAGATAACATTATTGATGGCATATACAGCAGCCGCAAAACCATCTGCCTGATCACTAGGAACTACCTGAAGAGCAACTGGTGTTCAAGTGAGGTTCAGGTAGCGAGCTATAGGCTCTTTGATGAGCAGAAGGATGTGCTGATCCTGGTGTTCCTGGAGGATATTCCTGCACATCAGCTCTCTCCGCATCACAGGATGCGGAAGCTGGTGAAGAAACGAACTTACCTCCGCTGGCCCAAACCTGGAGAAGATACTAAGATCTTCTGGCAAAAGCTAAAAATGGCTTTAGAGACCAAAGAGGGTCATAACCCAGAGAGTGCAATTCTG------------------------------------------------

>CcTLR22_3030_bp
---------------------------------------------------------------------------------ATGGGAACACTGAAACAAATCACATTATA------------------TGTTGCCGTCTGTAGCTTCATTTCCTCATCTAGTGCATTTTCCTTGAACAACTGCACAATCAGAACTCCCCTAAAAGACATC------CAGCCGAAAGTACTTTGCTACAAAATGGGC------TTTTTCGGGATTCC---GTGGATACCTAGAAATACGCGGATTTTAGATATTTCCTTCAATGCCTTTGCACAGATCCAAATTGGAGACTTCAGTCATTTGTCAAACTTGCAGGACTTGAACATATCCAACAATAAGATCTCGCAGATTCAAGAGGGTGCCCTTGACAATCTTTCCAACTTATCCCGTCTCAATCTGGCCAGCAACAGACTACGAGAAATCTCGAGAGGTATGCTACATGGTCTAACCAACCTGCTGGTGCTACGTCTGGATAACAATTATATTAAAGACATTGACGTGACAGCTTTCAGCACGCTTCAGAATTTAAAAGTGTTAAACCTAACAAAAAACCATCTCCATTATATAGAGAAAATCAAGCCGGTTCTTGCA---TCCCCATATTTGGAGGAACTGTACATTGCAAGCAACCATTTTGATGCTTTCAAGTCATATGAAATGTCAACAAATCCCTTGTCGTTAAAAATACTTGATCTTTCCAAAAACCCTTTTGCAACATTTCAGCTAACTGACAATATATTTCCATTTCTTAATCATCTTGATTTATCTTATTGTGGTCAAAATGGAACTATGACATGGAACATCACAGAAAAGACATTCTTTTCCTCAGTAAAAACTCTATACTTCATGGATGTTCATATTTCAGCCCAGAATGCTGCTAATGTGCTTCAGAGCTTCCAAA------ATTTGTTGAATAAAATCAGGCTTAATGGAAACGTTGAGTTGAACAAG---ACTGACCTCCTGCTGAACGCATGTT---CTCCAATGTTACAAGTTTTACGGCTAAAAGCAAACAAAATAAAACACCTCACAGAGCACATGTTTGATCCCTGTTCTAACCTGACGGAAGTAGACTTAGGAGATAATGAAATATCCCGGCTATGGCCTAGTATCTTCATAGGATTTACACAACTAAAAACGTTGCGTCTGCAAATCAATAAACTGACTCAAATAACAAACTCCTTTCAAATGCTCTCCACTCTCGAGTTCATAGATCTCAGTAGAAACAGCATCGACACCCTCACCTGTAATGATTTTGCCAATTTAACACAGTTGAAAAATCTTTACTTGTACAGTAACAAAATCTCAATCATTAAATCTTGTTTGTTCAAGGACCTGAAGAGCCTTGAGGTCCTCAAGCTTGGAACAAACAATCTGTTAAGGATCGGTGATGCTTTCAGCAATG---GGCCATATTCCCTGGTGGAGCTGCAACTTACTTTTAATAAGCTAAGCAAAATCGAAAAGTACACTTTTAGAAATGTGTCACAGCTGAACAGTTTATCCTTACAAGACAATCAGATTTCAGAGATCGAAAGCCATGCATTCGGAGGACTGAAGAACCTGACCTATCTATTGCTGTCATCGAACAAAATATCAGCTAAAACATTAACAAAAAACCAGGATGTGTTCTCAGGCATGCCCAACCTCAAAAGTCTAGGTTTGGACACCAACAGCATTTCATTTAGTGATGATCAG---TTGAAATTTCCTCCTTTTAAAGACCTGAAGCACCTTAGAGTATTGGCCTTACACAGTCAACGTCG------TGGAATTGGCAAAATACCTTCAAATCTGCTTCAAGGTTTGTCCTCCTTGGAAATGTTTTACGCTGGAAACATAAATCTTGCTCATCTGAATCCTGATACATTCAAGTTCAGCCCCCAGCTCTGGTTTTTGGATCTCTCCAAGAATGCGCTGTCTGAAGACCACTCGACCCCGGCTGAGTTGTTCCACCCCATTTCGAGGCTAACCAAACTCATCCTTTCGAGAACGCAGCTTCGCTCACTGAACTTCCTGTTAAATGCAAATCTCTCCAGACTTTTATCCTTAAAAGCTTCGGGAAATGAGATTGACACGATCAACAAAACTCTGATTCAGTCACTGCCTCGACTAGAGGTCCTCGACTTGGGGAAAAACACGTTCACTTGTGACTGTACCAATGAATTCTTCATTGACTGGGCCAAGAATAGTAATTCTACTCAGGTGCTTTATTTGAACAAGTACATGTGTAGCTATCCTAGTTCCTTACGAGGCATGAGCTTGTCTGCCTTCAACACTGAATCCTGCACCTTGAATATCGACTTCATCTGCTTTCTTTGCAGCAGTATTGTGGTAATTCTCACCCTCCTCTTGTCATTCGTCTGGCATTTTCTGCGCTTTCAGGTGGTTTATGCATACTACCTCTTCATAGCCTTCCTTTACGACAACAAGAAGAAGCAGAGCGGTTCGACTTT------CCAGTATGACGCCTTCATTTCCTACAATGCCAAAGATGAGCCTTGGGTAATGGAGGAACTTATTCCAAAATTAGAAGGAGAACAGGACTGGAGATTGTGCCTTCACCACCGAGACTTTGAACCAGGAAGGCCAATAATAGACAATATCATTGATGGCATATACAGTAGCCGCAAGACCACCTGCCTGATCACTAGGAACTACCTGAAGAGCAACTGGTGTTCAAGTGAGGTCCAGGTGGCGAGTTTCAGACTCTTTGATGAGCAGAAGGATGTACTGATTCTGGTGTTCCTGGAGGATATCCCCACACACCAACCCTCTCCGTACCACAGGATGAGGAAGCTGGTGAAGAAACGAACCTACCTCCGCTGGCCCAAACCTGGAGAAGATACTAAGGTCTTCTGGCAAAAGCTAAAAATGGCTTTAGAAGTCAAAGAGGGTCATAAATCAGATTTTTTAATTCCA------------------------------------------------

>CaTLR22_3030_bp
---------------------------------------------------------------------------------ATGGGAACACTAAAACAAATCACATTATA------------------TATTGCCCTCTGTGGTTTCATTTCCTCATCAAGTGCTTTTTCCCTGAATAACTGCACAATCAGTACTCCCCTAAAAGACATC------CAGCTGAAAGTACTTTGCTACAAAATGGGC------TTTTTCAGGATTCC---GTCGATACCTGGAAATACACATATTTTAGATATTTCCTTCAATGCCTTCGCACAGATCCAGATTGGAGACTTTAATCATTTGTCAAATTTACAGGACTTAAACATATCCCACAATAAGATCTCGCAGATTCAAGAGGGTGCGTTTGACAGTCTTTCCAATTTATACAGTCTCAATCTGGCCAGCAACAGACTACAAGCAATCTCGAGAGGAATGCTACATGGTCTAACCAACCTGCTGGTGCTACGTCTGGATAACAATTATATCAAAGACATTGAAGAGACAGCTTTCAGCATGCTTCACAATTTAAAGGTGTTAAACCTAACAAAAAACCAACTCCATTATGTAGAGAAAATCAAGCCGGTTCTTGCA---TCACCTCATTTGGAGGAGCTGTACATTGGAAGCAACCATCTAAATGCTTTCAAGTCATATGAAATGTCAACAAATCCATTGGCATTAAAAATACTTGATTTTTCGAACAACCCTTTTGCAACATTTCAGCTGACTGACAATATATTTCAATTTCTCAATCACCTTGATTTATCGTATTGCGGTCAAAATGGAACTATGACATGGAACGTCACAGAAAAGACTTTCTTGGCCTCCGTGAAATCACTGTACTTCATGGATGTTCATATGTCAGTCCAGAATGCTGCTAATGTGCTTCAGAGCTTCCAGA------ATTTGTTAAATAAAATCAGGCTTAATGGAAACGCTGAGTTGAACAGG---ACTGACCTCCTGCTGAACGCCTGTT---CTCCAGTGCTACAAGTTCTACGGCTAAAAACAAACAAAATAAAACACCTCACCGAGCACATGTTTGATCTCTGTTCTAACCTGACAGAAATAGATTTAGGAGATAATGAAATATCCAATATACCACCAGGTATGTTCAGTAGATTCACGCAACTAAAAACGTTGCGTTTGCAAATCAATAAATTTACTCGAATAACAAACTTCTTTCAAAACCTCTTCACTCTTGAGTTCATAGATCTCAGTAGAAACAGCATCAAGACCCTCAACTGTGACGTTTTTGCCAATTTAACACAGTTGAAAATGTTGTACTTGTACAGTAACAAAATCTCAATCATTGAATCCTGTTCCTTCAAGGACCTGAAGAGTCTTGAGGTCCTCAGGCTTGGGACAAACAATCTGTTAAGGATCGGTGATGCTTTCAGGAATG---GGCCACAATCCCTGTTGGAGCTGCAACTTTCTTTTAATAAGCTAAGCAAAATCGAAAAGCACACTTTTAGAAATATGTCACAGCTGAAGTATTTGCACTTACAAGACAATCAGATTTCAGAGATCGAAAGCTATGCATTCGGAGGACTGAAGAACCTAAGCTCTCTATTCCTGTCATCAAACAAAATATCAGCTAAAACATTAACAAAACACCAGGATGTGTTCTCAGGCATGCCCAACCTCGAAAATCTAGGTTTGGACGCCAACATCATTTTATTTACTGATGATCAA---TTGAAATTTCCTCCTTTTAAAGACCTGAAGCACCTTACAGTACTGTCCTTACACAGTCAACGTCG------TGGAATTGGCCAAATACCCTCAAATCTGCTTCAAGGTTTATCCTCCTTGGAAATGTTTTACGTTGGAAACACAAATCTTGCGCATCTGAATCCTGATACATTCAAGTTTAGCCCCCAGCTCTGGTTTTTGGATCTCTCCAAGAATGCGCTGTCTGAAGACCACTCGATCCCGGCTGAGTTGTTTCACCCCATTTCGAGGCTAACCAAACTCCTCATTTCGAGAACGCAGCTTCGCTCGCTGAACTTCCTGTTGAACGCAAATCTCTCCAGACTTTCGACCTTAAAAGCTACGGGCAATGAGATCGACTTGATCAACAAAACTCTGATTCAGTCACTGCCTCGACTAGAGGTCCTCGACTTGCAGAAGAACACGTTCACTTGTGACTGTGACAATGAGTTCTTCATTGACTGGGCCAAGAATAGTAATTCTACTCAGGTGGTTTATTTGAACAAGTACATGTGTAGCTACCCTAGTTCCTTACGAGGCATGAGTTTGTCTGCTTTCAACACTGAATCCTGCACCTTGAATATCGACTTCATCTGCTTTCTTTGCAGCAGTATTGTGGTCTTTCTCACCCTGCTCTCGTCATTCGTTTGGCATTTTCTGCGCTTTCAGGTGGTTTATGCATACTACCTCTTCTTAGCCTTCCTTTACGACAATAAGAAGAAGCAGAGCGGTTCGACATT------CCAGTACGACGCCTTCATTTCCTACAACGCCCAAGATGAGCCTTGGGTAATGGAGGAACTAATTCCAAAATTAGAAGGAGAACAGAGCTGGAGATTGTGCCTTCACCACAGAGACTTTGAACCAGGAAGGCCAATAATAGACAATATCGTTGATGGCATATACAGTAGCCGCAAGACCATCTGCCTGATCACTAAGAACTACCTGAAGAGCAACTGGTGTTCAAGTGAGGTCCAGGTGGCGAGTTTCAGACTCTTTGATGAGCAGAAGGATGTACTGATTCTGGTGTTCCTGGAGGATATCCCCACACATCAGCTCTCTCCGTACCACAGGATGAGGAAGCTGGTGAAGAAACGAACCTACCTCCGCTGGCCCAAACCTGGAGAAGATACTAAGATCTTCTGGCAAAAGCTGAAATTGGCTTTAGAAGCCAAAGAGGGTCATAAATCAGATCTTTTAATTCCA------------------------------------------------

>SaTLR22_3030_bp
ATG---------------------------------CATCCTG------------GAGTAAAGGAGGATAAAACCAGACTAAAAGGAGGATCAGAATGCATCAAACTAAG---CATTATCTTCCTCTTGTTGAATATCAACTATTTGGTTGTTCCGGTCACAGGATATTCACTGAGAAACTGCCGAATCAGTCGG---------------------GGAAA---GGCCTTATGTACCAAGAATAAGCAACAAGTCACAGAAGTTCCTCAGGATATTCCCTCAACAGTGGAAGGGATTGACTTGTCGTCCAACAAAATTTCTAAAATACACGTTTCGGATTTCAAAAATTTTCCAATTTTGACAACGTTGGACCTTAGTTCCAATAAAATTACGCAGATAGACACTGGTGCCTTTGCGAATCTGATTTCCCTCAACAGTTTAAATCTGAATAATAACAAACTTGATATACTTGGAGATGATCTTTTTTACGGTCTGAGC-ACCTCACAGAGCTGAGAATCCATGGAAATAAAATCAAATCAGTGGCACCCACTTCTTTTAAGTCCTTAACGAGCTTGACATTTTTGGATATCTCCAACAGCAAACTGCATCAATTGAATAAAGTTCATTTGATAATAAAGCACCTGCCAAATCTACAAGTTCTGTCTCTGCAAAATAATGACATCAGTTATTTTAATTCCTGGGAACTGACAAACAGCTCACTTGGACTTACATCGCTTGATTTATCTAAAAATCCCATTAAAGTGTTTAACATCACTGCAGATATTTTCCCAAATCTCACCTGGTTTAACATTGGCCAATGTCCCCAGACGAAACCGACAAAATGGGACGTGCGCAACAAGACCTTTCTCAGTCGAGTGTCTACTCTTGATATCAGTAGACTCCACTTGAAGATGGACGACATGAAAATGTTACTCGAGAGCGTCAACT------CCTCTCTGACTACTCTGAGGATGGCACAAATGAAACATT---ACCTTTTATCGACGCTAATCAACATTTCCTGCACCATCCCAACGATGTCCAAACTCCAGCTCAAACAAAACCAACTCAGTGTTATCCAGTCACATTTTTTTCAGTTGTGTGTTAATGTAACAGAATTAGATTTATCATACAATCAAATTCAAAACATCCAAGAAGGGGCCTTCAGATCTACTCAGGGTATAAAGATCTTGAGTTTGAGTCATAACAAACTTCCATCCGTTCCAGCTCCCTTAAATGATATATCTAATCTCACTGAGCTGGATCTCAGCAGTAATGAAATCACCAAACTTGAGTGTCATGATTTTGCCAACATGACAAAGCTCCGACATCTCCACCTTAGTTACAATTCATTCCCAGCTCTACAAGACTGTCTTTTCAAGGATTTGGTAAAACTGCAAGTTTTAAAGCTGCAGAACAGCTCCATCGCTGACTTAAAAAATGCCTTCAAAAACT---CCTTGCCAAATCTCATAAAGCTGCATCTGGATCAGAATAAACTCACTGCCATTAAGCATGGGGACTTTATGGGCTTGCAATCCCTCCAGAACTTGTCATTACATGATAATCAGATAAAGAAACTTAACAAAGGATGTTTTATTGGATTGACGAATCTTACAAATCTTCTGTTGCAAGCCAATAGACTTGAAGAAGA------CTCTATAAAACATTATTCTTTTAATAATCTGAAAAATTTAAAAAAATTGGATTTGAGTAACAATCATATTAGATATAAAAAAAGTTCAGCTTTGCATCCTCCACCATTTTTTAACCTGTCCCGTCTGGAGACGTTGGCTTTTTATGTACAGCGCCG---CAGGGAGAGAGCCTATCTGCCTTGCAACATCCTGCAAGGTTTGACAAATCTTTTGGTTCTCGATATGAGGAACCTTCACCTTCCCTCCTTTCCCAAAGACGTTTTTAAATACACTCCTCAACTACAAACACTAGACATAAGATCGAATGAACTTTCAGA---------TCTCTCTCCGGATGTGTTTTCACCTATTCAAAGCCTCGAAAAACTCTACATATCGACAACAAACCTCCGGTCTCTAGATTTCCTCATTGATGCCAACCTTACTAAGCTGAAGTTCATTGAGGCGAAAAAGAATCAACTTCATGTTATCAGAGAGGAACTAATCAATTCTCTACCGGCTCTTGTTTATCTGGATCTCGAAGGCAACAGTTTCACCTGTGACTGCGATAATGTCTGGTTCCTTCTGTGGGTACAAAAGAGCAACCAGACACAAGTTTTTGATGCCTACAACTTTGAGTGCAACTATCCTGCAGTCATGTTAGGTAAGAAACTGATGGACTTTGACCCCCAGTCCTGCAGAGATAACATCGACTTCATCTGCTTCATCTCCACCACGTCTACGATCCTCCTCTTCATGGTGGTGTCCTACACCTACCATTTCCTGAGGTGGCAGCTGGCTTACGCCTACTACTTCTTCCTTGCTTTGCTCTTTGATGCAAAGAATAAAAACAGACAAACTCATAA------TCAGTATGACGCCTTTATCTCCTACAATGCCCATGATGAGCCATGGGTCATCAGACAGCTGCTACCAAAACTGGAAGATGAGCAGGGCTGGAGATTGTGTCTGCACCATCGAGACTTTGAGCCAGGTAAACCCATCATAGACAACATCACAGACGCCATCTACGGCAGCAGGAAGACCATCTGCGTGATCAGTCGCAAATACCTGGAGAGCGAGTGGTGTTCCAGAGAGATACAGGTGGCCAGCTTCCGTCTGTTCGATGAGCAGAAGGACGTGTTGATCCTCGTGTTTCTGGAGGACATTCCCAGCTATCAGCTCTCTCCTTACTACCGCATGAGGAAGCTGCTGAAGAAGAAGTCCTACCTGAGCTGGCCGCGAGCCGGCGAGCACACCGAGCTGTTCTGGGAGAAACTCCGCCAGGCTCTGAAGACCAGAGAACAACCCGAGGACGACAAGTTCCTGCTAAATGTGATGGACAGACCG------------------------------

>SlTLR22_3030_bp
ATG---------------------------------GGTCCTG------------GAGTGAAAGAGAACGAAACAACAGCAACAGAAGGAAGAAAACAATTTCAACTCAT---CATTTTTCTGTGCTTGTTGAATATCAGCAGTTTTGTTGTTCCAGTCAGAGGATTTGCAATGAAGAATTGTAAAATCAGTTAC---------------------AATAT---TGCCATATGTGTCCAGAGTAAA------CTCAGAGCTGTTCCTCAAGATATTCCCTCAACAGTAAAAGGTTTTGATTTGTCTGCAAACAAAATTTCAAGAGTAAAAATATCAGATTTCAAAAATCTACCAGTTTTGACAAAATTAGAACTAAATCGCAACTTCATTTCGCAGATAGATAACGGCGCCTTTGCCAATCTGATTTCCCTCAAGAAGTTAAATCTAAATAATAATAAACTTGTTGAACTCAGAGAGGATCTTTTTAATGGTTTGAGCAACCTCACCGAGCTCAGGATTAATGGTAATCGCATCAGAGCTGTGGCGTCCACGTCTTTCAAGTCCATGATAAGCTTAACGTTTCTGGACATTTCTCAGAACAAACTGCACGACATAAGAAAAGTTCATTCAATAATACAGCATCTGCCGCAGCTACGAGAGTTGTACATTCAAAAGAACGGTTTTACCACTTTTCACTCGTGGGAACTGACAAACAGCTCGCTACAACTTAAATACCTTGATTTGTCTCGGAATCCTATGACAGTTTTTCAGATCACTGCAGATGTTTTACCAAATCTGACCTGGTTTAACGTCGGTGGCTCTTCC------CAGAAGATGAGATGGGATGTGCGTAACAAGACCTTCTTTAGTCGAGTGTCTACTCTAGACATTACCGGGCTTCAAATGTCTTTAAATGACATGAAAACATTACTAGAGAGCGTAAACT------CCTCACTAACGTGTCTGAGGATGAATGCAATGAATCATA---ACTTC---GCAGCGCTCATCAACATTTCCTGTTCCATCCCAACATTGTCCAAACTGCAACTCCGCAATTACAAACTCAGCTCTGTCAGTTCTGATTTGATTAAGTTGTGCATCAATGTAACTGAGTTAGATTTAGCAAAGAATCAAATACAAAACATCAGTGACAACACCTTCAGATCTATTCAGAGATTAAGGATCTTGGATCTGAGTCGCAACAAGCTTTCATCTGTTCCAGCTGCCACGAGGAATCTACCGATTCTTCAAGAGCTGGATCTGAGCTCTAATCTCATCAGCAAACTTGAATGTGACGATTTTGCCAATCAGACGATGCTTAGACAGCTCAACCTTTATCAGAATTCAATCTCAGCTCTAAAAGGCTGTGTTTTCAAGGATTTAATACGATTGCAAGTTTTGAAGTTGCAGAGCAACCAAATGTCCGAGTTACATGGTGCTTTCAACAAAC---ACCTGCCAAATCTACGCCAACTGCTGTTGAATCAGAATAAACTCACTGCCATTAAACATGGAGAATTCAGGGGCTTACAGTCCCTCCAGAACTTGTCATTACATCACAATCAAATACATCAACTTGAAATGGGGTGTTTCATTGGATTGATGAATCTTACCGATATTCAGCTACAGGAAAATCGTATTAAAGAGGA------TGAAATAAACAAAGGTAGTTTCAATGATCTGATAAATTTAAGAAGATTAGAGTTGAGGGACAATAACATTAGATATGGAAACAATTCAACTTTGCCTAATGCACCATTTTCTCAGCTGTCCCGTCTGGACACATTAGGTATTGCTTTACAGCATGG---CAAGGGGAAGTCTTACTTGCCTCACAACTTCTTGCAAGGTCTCACAAATCTGCGGGTTTTCAATACGAGGAACATTCAACTTTTAACCTTGCACAAAGACACGTTTATTTACACACCTCAACTGCAAGAACTTGACATTAGCACAAATGAATTTAGGGA---------TCTCTCTCCAGAGTTGTTTTCCCCAATTCCAAACCTTAAAAGTCTTTACATATCTAAAACAATTCTTGGGTCTCTGGAGTTTCTTGTAAATGCCAGCCTTTCCAAACTGGAGTTCTTGCAGGCGAGAAAGAATCAATATTCAGTTATCAGTGAGGAAATAATAAAGTCCGTACCAGCTCTTGTTTATGTGGATCTTCAGGGGAACAGTTTCAGGTGTGACTGCGATAATGCCTGGTTCCTCCAATGGATAGAAAACAACAACCAAACACAAGTTTTTGATGCCTATAACTTTACCTGCAACTACCCTGTGCACCTTAAAGGCAAGGAACTGTTGGAACTTGACATCAGCTCCTGCTCAGTAGACATTGAATTCATCTACTTTATCTCCACCACATGTACAGTCCTACTGTTTATGGTGGTGTCCTTCACCTACCATTTCCTGAGGTGGCACCTGGCCTATGCCTACTACCTCTTCTTGGCTTTGCTCTTTGACACAAAGCACAAAAACAAGCAAGCTCCTAA------ACAGTATGACGCCTTCATCTCCTACAACACTCATGATGAGCCCTGGGTCGTCCAAGAGCTGCTGCCCAAACTGGAGGGAGACCAGGGCTGGAAGTTGTGTCTGCACCATCGAGACTTTGAGCCAGGTAAACCCATCATAGACAACATCACAGATGCCATTTATGGAAGCAGGAAGACCATCTGTGTGATCAGTCGCAGATACCTTGAGAGTGAGTGGTGCTCCAGAGAGATCCAGGTGGCCAGCTTCCGTCTGTTCGACGAGCAGAAGGACGTGCTGATCATGGTCTTTCTGGAGGACATTCCCACCCATGAGCTGTCTCCTTACTACCGCATGAGGAAACTGCTGAAGAAGCGGACCTACCTGAGCTGGCCTCGAGCCGAAGAGCACACAGAGCTGTTCTGGGAGAAACTCCGCCAGGCTCTGAAGACCAGAGAAGATCCGGGTGAGGACATCTTCCAGCTCACTGTGGTGGACGCACACTGGCAA------------------------

>ToTLR22_3030_bp
ATG---------------------------------GGTCCTG------------GAATGAAAGAGGATGAAAAGAGGGCAACAGGAAGAAGAAAACTTTTTCAACTTAT---CATTTTTCTCTGCTTGCTGAATATTAGCAGCTTTGTTGTTCCAGTCACAGGATTTGCACTGAAGACTTGTCGAATCAGTTAT---------------------AATAT---TGCCATATGTGCCCAGAGTAAA------CTCAGAGCTGTTCCTCAAGATATTCCCTCAACAGTGATAGGTTTTGACTTGTCTGTGAACAAGATTCCAAGAGTGCAAGTATCAGCTTTCAAAAATCTACCACTTTTAACACAGTTAGACCTAAATCGCAACTTCATTTCGCACATAGATGTCGGTGCGTTTGCCAGTCTGATTTCCCTCAAGAAGTTAAATCTAAATAATAATAAACTTGTTGAACTTGGAGAGGATCTTTTTAATGGTCTGAGCAACCTCACCGAGCTCAGAATAAATAAAAATCACATCAAAGTTGTGGCATCCAGCTCTTTTAAGTCCATGATAAGCTTAAAGCTTTTGGACATTTCTCACAACAGACTGCAGGACATAAGAAAAGTTCATTCAATCATACAGCATCTGCCACACCTACAAGAGCTGCACATTCAAACAAACAATTTTGCCACTTTTCACTCATGGGAACTGACAAACAGCTCACTAAAACTTAAATACCTTGATTTGTCTCAGAATCCAATCGCAGTTTTTCAGATCACTGCAGATGTTTTACCAAATCTCACCTGGTTGAACATCGGCAACTCTCATATAAAGC---------GATGGGATGTGCGTAACAAGACT---TTAAGTCAAGTGTCTACACTTGACATAAGCGAGCTTCAAATGGGTTTTGATGACATGAAAACATTATTAGAGACTGTAAACT------CCTCCCTAACCACTCTCAGGATGAATGCAATTAAACATA---ACCTT---GCAGCACTGATCAACATTTCCTGCTCCATCCCAACAATGTCCAGACTGCAGCTCCGCCATTACAAACTCAGTTTTGTCAGTTCTGATTTGTTTAAGTTGTGCATTAATGTAACTGAGTTAGATTTACGAAAAAATAAAATACAAAACATCAGTGACAACGCCTTCAGATCTCTTCAGAGTTTAAGAATCTTGAGTCTGAAACAAAACAACCTTTCATCTGTTCCAGCTGCCACAAGGAATCTAGCCATTCTTGATGAGTTGGATCTAAGCTTTAATCGCATCAGCAAACTTGGATGTGATGATTTTGCCAATCAGACAATGCTCAGACATCTCTATCTCTACAACAATTCAATCTCAACTCTAAAAGGATGTGTTTTCAAGGATTTAATACGATTGCAAGTTTTGAAGCTACAGACCAACCGCATATTGAATTTAAACGATGCTTTCAAAAAAT---ACTTGCCGAATCTTAGACAACTGCTATTGCATCAAAATGAACTCACCGCCATTAAATATGGGGAATTCAGAGGATTACAGTCCCTCCAGAATTTGTCATTACATGACAATAAAATACATAAACTTGAAAAAGGGTGTTTCCTTGGATTGACAAACCTTACCGATATTCTGCTCCAGAAGAATCTTATTCAAGAAAC------CGAAATAAACAAAGGTAGTTTCAATGATCTGATAAATTTAAGAAGATTGGAGTTGAGGGACAATCACATTAGATATGAAAACAATTCAGCTTTGCTTCATGCACCATTTTCTCAGCTGTCCCGTCTCGAGACATTGGCTATTCCTTTACAGCACGG---CAAGGGAAAGTCTCGATTACCTCACAACTTCCTGCAAGGTTTGACAAATCTGAAGGTTTTCAATACCAGGAACATTCAGCTTTTGTCCTTGCACAAAGACACGTTTATTTACACGCCTCAGCTGCAAGAACTTGACATTAGCTCAAATGAACTTAAGGA---------TCTCTCTCCAGATTTGTTTTCCCCGATTCCAAACCTTAAAAACCTTTACATATCTAGAACAATTCTCCAGTCTCTAGATTATCTTACATATGCCAATCTTACCAAACTGGAGTTCTTACAGGCAAGAAAGAATCAATATTCAGTTATCAGTGAAGAAATAATCAAGTCTGTACCAGCTCTGGTTTATGCAGATCTTCAGGGAAACAGTTTCACCTGTGACTGTGATAATGCCTGGTTTCTCCAGTGGGTACAAAACAACAACCAAACACAAGTTTTTGACGCCTATAACTTTACGTGTAACTATCCTGTGCACCTTAAAGGGAAGAAACTGTTGGACCTAGATGTCCGGTTGTGCTCAGTAGACATTGAATTCATCTACTATATTTCTACCACATGTGCAATCCTCCTGTTTATGGTGGTGTCCTCTACCTACCATTTCCTGAGGTCGCACCTGGAGTATGCCTACTACCTCTTCTTGGCATTGCTCTTTGACAGAAAGCATAAAAACAAGCAAGCTCTTAA------TCAGTATGACGCCTTCATCTCCTACAACACTCATGATGAGCCCTGGGTTGTTCAAGAACTGTTGCCGAAACTGGAGGGAGAACAGGGCTGGAGATTGTGTCTGCATCATCGTGACTTTGAGCCAGGCAAACCCATCATAGAAAACATCACAGATGCCATTTATGGAAGCAGGAAGACCATCTGTGTGATCAGTCGCAAATACCTTGAGAGTGAGTGGTGCTCCAGAGAAATTCAGGTGACCAGCTTCCGTCTGTTCGATGAGCAGAAGGACGTGCTGATCCTGGTCTTCCTGGAGGAGATTCCCACCTGTCAGCTGTCTCCTTACCACCGCATGAGGAAACTGCTGAAGAGACGGACCTACCTGAGCTGGACTCGAGCCGGAGAACACCCAGAGCTGTTCTGGGAAAAACTCTGCCAGGCTCTGATAACCGGAGAAGATCACGGTGAGGACATCTTCCAGCTCACTGTTGTGGACAGAGAGGAATGG------------------------

>LcTLR22_3030_bp
ATG---------------------------------GATCCTG------------AACTGAAAGCAGACAAAACAAATCCAAAAAGAAGATCAAAATGTTTTAAACTGAG---TAATATCTTCTTCTTGTTGAACATCATCAGTTTCGTCGTTCTAGTCACAGGATTTGCACTGAAGACTTGTAGAATCAGTTAC---------------------AATAT---TGCAATATGTGTCAGGAATGAC------CTCAGAGCTGTTCCTCAAGATATTCCCTCAACAGTGGAAGGTTTTGACTTGTCTTCAAACAAAATATCAAGAATACAAGTATCAGATTTCAAACATCTACCAGTTTTGACACAATTAGACCTAAATCGCAATTACATTTCACAGATAGAAAGCGGTGCCTTTGCCAATCTGACATCCCTCAAGAGGTTAAATCTAAATAATAATAAACTTACTGAGCTTGGGGAGGATCTTTTTCATGGTCTGAGCAACCTCACTGAACTCAGAATTATGAGTAATCACATCAAAGCTGTGGCATCCACCTCTTTTAAATCCATGACACGCTTAAAGCTTCTGGACATTTCTCACAACAAACTGCAACACATTACAAAAGTTCATTCAATAATACAGCACTTGCCACATCTACGAGAGCTGTATATTAAAAACAACAATTTAACCACTTTTCATTCATGGGAACTGACAAACAGTTCACTAGAACTTAAATACCTCGATTTGTCTCAGAATCCAATCTCAGTTTTTTCAGTCACTGCAGACGTTTTTCCAAATCTCACCTGGTTTAACATCGGGGGCTCTCCTAGAAAGCAACTGATGAAATGGGATGTGCGCAACAAGACTTTCTTAAGTCGAGTGTCTACTCTTGATATTAGTGGGCTTCAAATGACTTTTGATGACATGAAATCATTACTAGAGACGGTAAACT------CCTCACTAACATCTCTGAGGATGAATGCAATGAAACAAA---ACCTC---CCAGCATTAATCAACATTTCCTGCTCCATCCCAACAGTGTCCACGCTGCAGCTCCGCTATAACAAACTCAGATTTGTCAGTTCCGATTTGTTTAAGTTGTGCATTAATGTAACTGAGTTAGATTTAACAGAGAACAAAATACGAAATATCCACGACAGTGCCTTCAGATCTCTTCAGAGACTGAGGATCTTGAGTCTGAGCCACAACAGGCTTTCATCTGTTCCAGCTGCCACAAGGAATCTACCAACTCTTAGAGAATTGGATCTCAGCTCTAATAACATCAGCAAACTTGGATGTGACGATTTCACAAATCAGACGATGCTCAGACAGCTTAGCCTTTCTGAGAATTCAGTCTCAGCTCTAAGTAAATGTGTTTTCAAGGATTTAATACGATTGCAAGTTTTAAAGCTACAGACCAACCGCATATCCAATTTAAATGGTGCTTTCCAAATGT---ACTTGCCAAATCTTAGACAACTGCTTTTGAATGGAAATGAGCTCACTACCATTAAACATGGAGAATTTAGGGGCTTACAGTCCCTCCAGAACTTGTCATTACATGACAATCAAATACAAGATCTTAAAAATGGGTGTTTCATTGGACTGACAAATCTTACTGATATTCTGCTACAGAAGAATCACATCAAAGAAAC------TGAAATAAACAAAGGTGTTTTCAATGATCTGATAAATTTGGGAAGATTGGATTTAAGGGAAAATCGTATTAAATATGACGACTGTTCAGCTTTGCCTTATGCACCATTTTCTCAGCTGTCCCGTCTGGAAACACTGGCTATTCCTTCACAACACCA---CAGGTTGAAGTCTCATTTGCCTCGCAACTTCCTGCAAGGTTTGACAAATCTGTCAGAGTTCAATGCCAGGAACATTCAACTTTTATCTCTGCACAAAGACATGTTTAATTACACACCTCAGCTGCAAACACTTGACATTAGTTCAAATGACCTTAGGGA---------TCTCTCTCCAGAGTTGTTTTCCCCTATTCAAAACCTTCAAAGCCTTTACATATCTCATGTAGATCTTGGGTCTCTTGATTTTCTCATAGATGCCAACCTTACCAAACTGGAGTTCTTGCAGGCAAGAAAGAATCAATATTCAGTTATCAGTGAAGAAATAATACAGTCTCTACCAGCTCTTGTTTATGTGGATCTTTTTGGGGACAGTTTCACCTGTGACTGTGATAATGCATGGTTACTCAAGTGGATAGAAAACAACAACCAAACACAAGTTTTTGATGCCTATAACTTTGAGTGCAACTATCCTGTGAACCTTAAAGGCAAGAAACTGTTGGACCTTAGTATCCAGTCCTGCTCAGTAGACATTGAATTCATCTACTTTATCTCCACCACATGTACAATCCTCCTGTCTATGGTGGTGTCCTTCACCTACCATTTCCTGAGGTGGCACCTAGCCTATGCCTACTACCTCTTCTTGGCTTTTCTCTTTGACACAAAGCATAAAAACAAGCAAGCTCCTAA------TCAGTACGATGCCTTCATCTCCTACAATACCCATGATGAGCCCTGGGTCATCAGAGAGCTGCTGCCAAAACTGGAGGGAGAACAGGGTTGGAGATTGTGTCTGCACCATCGAGACTTTGAGCCAGGTAAACCCATCATAGACAACATCACAGATGCTATTTATGGAAGCAGGAAGACCATCTGCGTGATCAGTCGCAGATACCTTGAGAGTGAGTGGTGCTCCAGAGAGATCCAGGTGGCCAGCTTCCGTCTGTTCGATGAGCAGAAGGATGTGCTGATCCTGGTCTTTCTGGAAGAGATTCCCACCTACCACCTGTCTCCTTACTACCGCATGAGGAAACTGCTGAAAAAGCGAACCTACCTGAGCTGGCCCCGGGCTGGAGAGCACACTGAGATATTTTGGGAGAAACTGCACCAGGCCCTGAAGACCAGAGCAGATTGC------GACAGCTTCCTCTTCAATGTGGTTGACAGACAGTGG---------------------------

>SmTLR22_3030_bp
ATG---------------------------------GATCCTG------------GAGTGAAAGACGACAAAACAAGAGAAACAGGAGGAAGGAACAGTTTTCCACTCAT---CCTTTTTTTCTGCTTGCTGAATATCGGCGGCTTGCTTGTCCCAGTCACGGGATTTGCGCTGAAGACTTGCCGAGTCAGTTAC---------------------AATAT---TGCCATATGTGTCAAGATGAAA------CTCATAGCTGTTCCTCAAGATATTCCCTCAACAGTGAAAGGTTTTGATTTGTCTGCAAACATAATTGCAAGAGTACAAGTGACAGATTTCCAAAATTTTAAGATTTTGACGCAATTAGAGCTCAATCGCAATAGGATTTCGGGGATAGACAACGGTGCCTTTGCCAATCTGATTTCCCTCGAGAAATTAAATTTGAATAACAACAAACTTGTTGGACTTGGAGAGGATCTTTTTCATGGTCTGAGCAACCTCACAGAGCTCAGAATTAATGGTAATCGCATCCAAGATGTGGCCTCCTCCTCTTTTAGGGACATGAAAAGCTTAACATTTTTGGACATTTCTCACAACAAACTGCACCAGATCACAAAAGTTCATTCAATATTACAGCATCTGCCACATCTGCGTGAACTGAATATTAAAAACAACGGTTTAACCACTTTTTGCTCATGGGAACTGACAAACAGCTCAGTAGAACTTAAATATCTTGACTTGGCCCAGAATCCAATCGCAAATTTTAGTATCACTGCAGATGTTTTTCCAAACCTCACCTGGTTTAACATTGGTGGCTCTCCTGGAAAGCAACAGATGATATGGGATGTGCATAACAAGACTTTCTTCAATCGAGTTTCTACTCTTGATATTAGTGGGCTTCAAATGGCTTTTGACGACATGAAAACATTACTTGAGATTGTAAACT------CCTCACTAACATCTCTAAGGATGAATGCTATGAAACGTG---GCCTC---ACTGCGCTTATCAACATTTCATGCACCATCCCAACTATGTCCAGACTGCAGGTCCGCCGGAACAAACTCAGTTATGTCAGTTCAGATTTGTTTAAGTTGTGCTTTGACGTAACTGAGATGGATTTAGCAGAAAATAAGATAAAAAACATCCCCGATAACGCCTTCAGATCTCTCCAAAGTCTAAGAATCTTGAGTCTGAGTCGCAATAGGCTTTCATCTGTTCCAGCTGCCACAAGGAAGCTACCAAGTCTTACAGAGTTGGATCTGAGTTTCAATAACATTACCAAACTTGGATGTGACGATTTTGCCAATCAGACAAAGCTGAGACGACTAAACCTTTATGGGAATTCAATCTCAGCTCTACAGGAATGTCTTTTCAAGGATTTGATACAATTGCAAGTTTTAAAGCTACAAAACAACCGTATATCAAACTTAAATAGTGCTTTCCAGAATT---ATTTGCCAAATCTGAGACAACTGCTTTTAAATGGAAATGAACTCACTGAAATTATACATGGGGAATTTAGCGGCTTAAAGTCCCTCCAAAACTTGTCATTACTTGGAAATAAAATAAAAACACTTGAAGAAGGATGTTTCATTGGGCTGACGAATCTTACGGATATTCTGCTCCAGAATAATCATATTACAGAAAT------TGAAATAAACAAAAGTTGCTTCAATGATCTGATAAATTTAAGAAGATTGGATTTAAGGGAAAATCATATTAAATATGAAAATAGTTCATCTTTGCCTCATGCACCATTCTCTCAGCTGTCCCGTCTGGAGTCATTGGCCATTCCTTCACAACACGG---CAAGGGGAAGTCACAATTGCCTCGTAACTTCCTGCAAGGTTTGACAAATCTGTTGTTTTTCAATTCCAGGAACATCCAACTATTAGCCTTGCACAAAGACATGTTTAATGACACACCTCAGCTCCAAACACTTGACATTAGCTCAAATGAACTTATGGA---------TCTCTCTCCAGATTTGTTTTCCCCGATTCAAAACCTTAAAAGCCTTTACATTTCCAGAACAAGTCTTCGGTCTCTAGATTATCTTACAGGTTCCAACCTCACCAAGTTGGAGTTCTTGCAAGCGAGAAAGAATGAATACTCAGTCATCAGTGAAGAAATAATAAAGTCCGTACCAGGTCTTGTTTATGCAGATTTTCAAGGGAACAGCTTCACCTGTGACTGTGATAACGCCTGGTTCATCAAGTGGGTCAAAAACAACAATGAAACGCAGGTATTTGATGCCTATAACTTTGAGTGCAACTATCCCGTGAACCTTAAAGGAATGAAACTCTTGGAACTCGACATCCGGTCCTGCTCAGTAGATGTCGAATTCATCTTCTTTATCTCCAGCACATGTTCAATCCTCTTTTTTATGGTGGTGTCCTTTACCTACCATTTCCTGAGGTGGCAGCTGACCTATGCCTACTACCTCTTTTTGGCTTTACTCTTTGACACAAAGCATAAAAACAAGCGAGCTCCTAA------TCAGTATGATGCCTTCATCTCCTACAACACTCATGACGAAGCCTGGGTCATCAGAGAGCTGCTGCCCAAACTGGAGGGAGAACAGGGCTGGAGATTGTGTCTGCACCACAGAGACTTCGAGCCAGGTAAACCCATCATAGAAAACATCACAGATGCCATTTATGGAAGCAGGAAGACCATCTGTGTGATCAGTCGCAGATACCTTGAGAGTGAGTGGTGCTCCAGAGAGATGCAGGTGGCCAGCTTCCGTCTGTTCGACGAGCAGAAGGACGTGCTGATCCTGGTCTTTCTGGAGGAGATCCCCACCTCCGAGCTGTTCCCTCACTACCGCATGAGGAAACTGCCGAACAAGCGGACCTACCTGAGCTGGCCTCGAGCCGGTGAGCACACCGAGCTGTTCTGGGAGAAACTGCGACAGGCTCTGCAGACCAGGGACGATCGTGCTGAGGACTGCTTCCTCCTCACTGTGCTGGACGGTCGGCAG---------------------------

>LmTLR22_3030_bp
ATG---------------------------------CATCCTG------------GAATGAAAGAGGACAAAACAATGCCAAAAGGAGGATCAACATGTTTCAAACGAAG---TATTATTTTCCTCTTGCTGAATATCAGCAGTTTTGTTGTTCCAGTCGCAGGATTTGCAATGAAAACTTGTCGAATCAGTTAC---------------------GATAC---CGCCATATGTGACCAGACTACA------CTGTACGCTGTTCCTCAAGATATTCCCCCAACTGTGAAAGTTATCGACTTGTCCGTAAACAGAATTTCAAAAATACAACTATTAGATTTCAAAAATCGAACAGTTCTGACAGAGTTAAACCTAAAACGCAACATCATTTCGCAGATTGACACAGGAGCTTTTGCCGATTTGATTTCCCTCAAGACGTTAAATCTAAATAACAATAAACTTGTTCATCTTGGAGATGATCTTTTTAAAGGTTTGAGCAACCTCACAGAGCTAAGAATTTATGGTAATCAAATCAAAGCAGTGGCGTCCACCGCTTTTAAGTCCCTGACAAGCTTGACAATTTTGGACATCTGCAACAACAACCTGCACAACTTAACAGTAGTTCATTCTATATTACAGCACCTGCCAAATCTACAAGAACTAGTAATTAGAAACATTGGTTTAACCGAGTTTCATTCATGGGAACTGACAAACAGCTCACTAGAACTTTCTTCCCTTGATTTGTCCCAAAATCTCATTGCAGACTTTAGGATCACTGCAGATGTTTTCCCAAAACTCACCTGGTTAAAAATCGGCGGCTC------AAAACAACGGATGAAATGGGATGTGCGTAACAAGACTTTCCTTAGTCGAGTGTCCACTCTTGATATTAGTGCCCTTCAAATGGCTCTTCATGACATGGAAACATTAATAGAGAGCTTCAACT------CCTCCCTGATTTCTCTGAGGATGAATACAATGAAATATG---GCCTT---CCCGCACTAATCAATACTTCCTGCACCATCCCAACAGTGTCCACACTCCAACTCCGATCCAACAAACTCTGGTTTGTTGATTCAAAATTGTTTCACTTGTGTATTAACGTAAAAGAGGTAGATTTAAAAGGCAATCGAATAAAAGTTATCCAAGAAGAGGCATTCAGATCTTTTCAAAATTTGAGGATCTTGAGTCTGAGTCACAACAAGCTTTTATCTGTTCCTGCCGCCACGAGGAATTTACCAGCACTCGCAGAGCTGGATCTCAGCTCTAATGCAATCAGCACACTTGAATGTCAAGATTTCGCCAATCTGGTAACGCTCAGACAGCTCAGCCTCCAGCATAATTCAATCTCAAATCTAGAAGAGTGTTTGTTCAAGAATTTAATACGATTGCAAGTTTTAGAGCTACAGAACAACACAATCTCCAAATTAAACAATGCTTTCATAAAAT---ACTTGCCAAATCTTAAACTACTGCGTTTGAATGGAAATGAGCTCACCATCATTAAACATGGGGAATTTAAGGGCCTGATTTCCCTCCGGAACTTGTCATTACATGAAAATAAAATAAAAAAACTTGAAAAGGGATCTTTTATTGGATTGACGAATCTTACCGATCTTCAGCTGCTATCGAATAATATTGAAAAAAA------CGGACTAATCAAAGGTTGTTTCAATGGTCTGATTAATTTAAAAAGATTGGATATGAGGCAAAATCACATTAAATATAAAAAGAATGTAGCTTTGCGTGATCCACCATTTTCGGAGCTGTCCAATCTGGAGACATTGGCTATTCTTTCACAGCACCG---CAGGGGGAAGTCCCAGCTGCCTCGCAACTTGTTGCAAGGTTTGAAAAATCTTTTGGTTTTCAATACGAGGAACAGTCAACTTTTGTCGTTGCACAAAGACATGTTTAATTACACGCCTCAACTGCAAACACTTGACATTAGTTCAAATGACCTTGAGGA---------TCTATCCCCAGATTTGTTTTCCCCAATTCAAAGCCTAAAAAGCCTGTACATATCTAGAACAAGTCTTTGGTCTCTAGATTTCCTTATACATGCCAACCTTACTAAGCTGGAGTTCCTGCAGGCGAGGAAGAATGAATATTCGGTTTTCAGTGAAGAAATCATGAAGTCCCTACCGGCTCTCATTTATGTGGATCTTCAAGGCAATAGTTTCACCTGTGACTGCAGTAACGCCTGGTTCCTCAAGTGGGCAGAAAAAAACGAACAAACGCAAGTTTATGACGCCTACAACTTTACGTGCAACTACCCTCCGTCCCTTAAAGGTATGAAACTGTTGGAACTCGACGTCCGGTCCTGCTTAGTGGAGACCGACTTCATCTGCTTCATCTCCACCACATGTGCGATCCTCCTGTTTATGGTGGTGTCCTTCACCTACAATTTCCTAAGGTGGCAGCTGGCCTACGCCTACTACCTCTTTTTGGCTTTGCTCTTTGACTCAAAGCATAGAAACAAGCAAGCTCCTGA------CCAGTATGACGCCTTCATCTCCTACAACAGCCATGATGAGCCCTGGGTCATCAGAGAGCTGTTGCCAAAACTGGAAGGTGAGCAGGGCTGGAGGTTGTGTCTACACCATCGAGACTTCGAGCCAGGTAAACCCATCATAGAAAACATCACAGAGGCCATCTATGGAAGCAGGAAGACCATCTGTGTGATCAGTCGCAGATACCTTGAGAGTGAGTGGTGCTCCAGAGAGATCCAGGTGGCCAGCTTCCGTCTGTTCGATGAGAACAAGGACGTGCTGATCCTGGTGTTCCTGGAGGACATTTCCACCTCTCAGCTGTCTCCGTACTACCGCATAAGGAAGCTGCTGAAGAGGCAGACCTACCTGAGCTGGCCGCAAGCCTGGGAGCACACCGAGCTGTTCTGGGAGAAACTCCGCCAGGCCCTGAAGACCAGAGAAGATCTTTATGAGGACAGGTTCTGCCTCACCGTGGTGGACAGCCCG------------------------------

>EcTLR22_3030_bp
ATG---------------------------------GGTCCCG------------GTTTGAAAGAGGAACAAA------CAAAAAGAGGATCAAAATGTTTTAAACTAAA---TTTTGTTTTTTTCTTGCTGAATATCAGCAGTTTTTTTGTTCCAGTCACAGGGTATGTACTGAGGTCTTGCCATATCAGTTAC---------------------AGCAC---TGCCATATGTTCCAAGAGGAGA------CTCACTGCTGTCCCTCAAGATATTCCCTCAACAGTGAAAGGTTTGGACTTGTATGGAAACAAAATTTCAAAAATCCAAGTATCAGATTTCAAAAAGCTGTCAAATTTGACAGAGTTAAATCTGAAATGGAATATAATCTCAGAGATAGATACAGGCTCCTTTACCAATTTGAATTCCCTCAAGATGTTAAATCTAAATGATAACAAACTTACTGGACTTGGAGACAATGTTTTTGATGGTTTGGGCAGCCTAACACATCTCAGAATGAACAGAAATCAGATCAAAACAGTGGCATCCACCTCTTTTAAGTCCTTGACGAACTTGATGGTTTTGGACATCTCCGTCAACAAACTGTACCGCATAACAAATGTTCATACTATATTACAGCACCTGCCAAATCTACTGGAGCTGTCAGTCGCAAACAACAACTTAACCTCTTTTCAGTCGTGGGAACTGACAAACAGCTCACTAAAACTTGGCCAACTTGATTTGTCTCAAAATCCCATTGGAGACTTTAGGATCACTGCAGATGTTTTTCCTAATCTCACCTGGTTAAACACTGGGGGCTCTTCTAAGAGGCATCACATGAAATGGGACGTTCGTAACAAGACTTTTCTTCGCAGAGTGTCTACTTTTGATATTAGTGGGCTTCAAATACCTTCAGAAGACATGAAAACAATACTAGGGACCTTCAACT------CCTCACTGACGACAGTGAAGATGAATGATATGAAACGCACATACCTG---AGAGCCTTAATTAACATCTCCTGCAGCATCCCAACAGTGTCCTCACTTCAACTCAGAAGTAACAACCTCTTTTTTATGAGCTCAAATTTGTTATCGTTGTGTTTTAAGGTAACAGAGTTAGATTTAGCAGATAACTCAATGAAAAATATCAAAGACGATGCCTTCAAACATCTTCAAGGTATAAAGGTCTTGGCTCTGAATCACAACAGGCTTTCATCTGTTCCAGCTGCCATAAGGAATCTACCAGCTCTTGAAGAGCTAGATCTCAGCAAAAATAATATCACCACACTTGGTTGTCAAGATTTCGCCAATCTGACAAAGCTCAGACAGCTCAGCCTTCATCAGAATTCAATCTCAGCTCTACAGGGGTGTGTTTTCAAGGATTTAATACACCTGGAAGTTTTAAAGCTACAGAATAACAGCATTTCTAAACTGAATGATGCTTTCATAAAAT---ACTTGCCAAATCTGAGACAACTGCATCTGAATTCAAATAAACTCACAGCAATTAAACATGGGGAATTTAGGGGCTTGCGGTCCCTCCAGAACTTGTCATTACATGACAATCAGATAACAGTACTTGAAAAAGAGTGTTTTACTGGACTGAGGAATCTTATGGCTATCCAGCTGCAAATGAATCATATTAAAAGACA------TAAAGATTACAAAGATAGTTTCAGAGATCTGATAAATTTAAAACGATTGGATTTGAGTCACAATAGCATTAAATATATTGAGAGCTCAGCTTTGCCTGATCCACCATTTTCTCATCTGTCCAATTTGGAGAGACTGGCTTTTACTGGAAATCACCG---CAGAGTGAAGTCCCAGCTGCCTTGCAACTTCCTGCAAGGCTTGACTAATCTTTTAGATTTCACTGGCAGGAATCTTCAGCTTTTATCCTTGCACAAAGACACATTTAATCACACGCCAAAACTACAAAAACTTGATATAAGCTCAAATGAACTTATGGA---------TCTTTCTTCAGAATTGTTTTACCCAATTAGAAATCTCAAAAGCCTCTATATATCTAGAATAAACCTTGGGTCTCTAGACTTCTTTAAAGATGCCAACCTAACTAAGCTGGAGTTCCTGCAGGCAAGAAGGAATCAGTTTTCAGTTTTCAGTGAGGAAGTACTGGAGTCCATGCCAGCTCTGGCTTACTTGGATCTTCAAGGCAATAGTTTCACCTGTGACTGTGATAACGCCTGGTTCCTCAAGTGGACAGAAAACAACCAGCAAACACAAGTTTCTGATGCCTACAACTTTGTGTGCAACTATCCTCCACACCTTAAAGGTATGAAACTGTTGAAGCTCGATGTCCGGTCCTGCACAGTGGACACTGAATTCATCTGCTTTATCTCCACCACATGTACGATCCTCGTGTTTATGGTGGCATCCTTCACCTACCATTTCCTGAGGTGGTACTTGGCCTATGCCTACTACATCTTCTTGGCTTTTCTCTTTGACACAAAGCATAAAAACAAGCAAGCTCCAAA------TCAGTATGACGCCTTCATCTCCTACAACACCCACGATGAGCCATGGGTCATCAGACAGCTGTTGCCAAAACTGGAAGGGGAGCAAGGCTGGAGATTGTGTTTGCACCATCGAGATTTCGAGCCAGGTAAACCCATCATAGACAACATTACAGATGCCATCTATGGAAGCAGGAAGACCATCTGTGTGATCAGTCACAGATACCTTGAGAGTGAGTGGTGCTCCAGAGAGATCCAGGTGGCCAGCTTCCGCCTGTTTGATGAGCAGAAGGACGTGCTCATCCTGGTGTTTCTGGAGGACATTCCCACCACTCAACTGTCTCCTTACTACCGCATGAGGAAGCTTCTGAAGAGGCAGACCTATTTGAGCTGGCCTCGAGCCTCAGAGCACCCTGAACTATTCTGGGAGAAACTCCGCCAAGCTATGAAGACCAGAGAGGATCTTGGGGAGGATGAATTGAACCTGACTGTGACGGACAAACCG------------------------------

>MmTLR22_3030_bp
---------------------------------------------------------------------------ATGCCAAAAGGAAGAGCAAAATACTTTAAACTAAG---TATTATCTTTCTTTTGCTGAATATCAACAATTTTGTTGTTCCAGTCACGGGGTTTTTTCTGAGATCTTGCCGAATCAGTTAC---------------------AGCAC---TGCTATATGTGCCAAGAGTAGGCCTAGTCTCAAAGCCGTTCCTAAGGATATTCCCCCAACAGTGAAAGGTTTGGACTTGTCTGTAAACAAAATCACTAAAATACAAGGATCAGATTTCGAAAACCTACCGCTTTTGACACAGTTAGAAATAGATCGCAACAGGATTTCACAGATAGACACGGGTGCCTTTGCTAATCTAATTTCCCTCAAGAAGTTAAATCTAAATAATAATAAGCTTCATGAACTTAGAGCTGATCTTTTCGACGGTTTGAGAAACCTCACAGAGCTAAGAATTAGAAGTAACGGCATCAAAGTGGTGGCGTCCACTTCTTTCAAGTCCTTGACAAGCTTGAAGCTTTTGGACATCTCTTTCAACAGACTGAACCACTTAACAAACGTTCATGCTATAATACAACACCTGCCAAATCTAAAAGATCTGTCAATCTATAAGAATGGTTTTACCACTTTTAACTCGTGGGAACTGACAAACGGCTCACTAGGGCTTACTTCCCTTGATGTGTCTCAAAATCCCTTTGGAGTCTTTAACATCACTACAAATATTTTTCCAAATCTCACCAGGTTTAATATCGGTGGCTTTCACAGTAAGCAACATATGAAATGGGAGGTGCGTAACACAACTTTTCCTAGTCGAGTGTCTACTCTGGATATTAGTGGGCTTGAATTGGCGTTTGGTCACATGAAAACCTTTCTAGAGAGCGTCAACT------CCTCCCTGATTTCTATGAGGATGAACGCAATGAAATACA---ACCTC---ACAGGACTAATCAACATTTCCTGCACCATCCCAACAATGTCCACGCTCCAACTCCGACATAACAAACTCCATTTTATCCGTTCCAATTTCTTCAAGTTGTGTATCAACGTAACAGAGTTAGATTTAGCAGAGAGTCGAATTAAAAGTATCCAAGACGAGGCTTTCGCCTCAATGAAAGGTTTAAAAATCTTGACTTTAAGTCGTAACACACTCCACTCTGTTCCAGCCGCAATAAAATATATACCAACTCTTGAAGAGTTAGATCTCAGCAAAAATAACATCACCACACTTGGATGTCAAGATTTTGTCAATACGACAAAGCTCAAACACCTCAGGCTTTTTAATAATTTCATCTCGGCTCTAAAAGATTGTGTTTTCAAGGATTTAATACAATTGCAAGTTTTAAAGCTACAGGGCAACCACATCTGCACATTTGGTGGTGCTTTCAAAAAACCAAACTTACCAAACCTAACACAACTGCGTTTGAACGGAAATGGACTCCACACCATTGAATCTGGAGCATTTAACGGCTTGCAATCCCTCCAGATATTGTCATTACATGAAAATAAGATTGAAAAACTTAAAGACGGGTGTTTCATTGGATTGACGGATCTTACTGATCTTCAGCTGCAATCAAATAATATTAAAGAATT------ATACATAAAACAAGAAGTTTTTAATCATCTGACAAATTTAAGAAGATTGGATTTGAGGACCAATCACATCAGATATAACGACAGTTCAGCTATGCATAATCCACCATTTTCTAAACTGTCCCATTTGCAAATATTGGCTATTCCTGGACAACACCG---ACGGGGGAAGTCCCTGCTGCCTTCAAACATCCTGCAAGGTTTGACAAATCTTTTGGTTTTCAATACCAGGAACACTCAACTTTTATCCTTGTCCAAAGACATGTTTAATCACACCCCTCAACTGCAAACACTTGATATTAGCTCAAATGACATTGTGGA---------TCTCTCTCCAGAATTGTTTTTCCCAATTCAAAACCTTAAAAGTCTCTACATATCCAGAACAAGTCTTCGGTCTCTAGATTTCTTAATAGATGCCGGCCTCACCAAGATGGAGTTCATGCAGGCGAGAAAGAATGCATTTTCAGTTCTCAGTGAGGACGTAATGGATTCCCTAAAAGCTCTTGTTTATGTGGATTTGCAAGGCAATAGTTTCACCTGTGACTGTGATAACGCCTGGTTCATCAACTGGACAGAAAACAACAACAAAACACAAGTTTTTGACGCCTATAACTTTGAGTGCAACTATCCTCCAGACCTAAAAGGTATGAAACTGATGGACTTTGATATCCAGTTCTGCAAAGTGAGCACTGACTTCATCTGCTTTGTTTCAACCACATGTATGGTCCTCCTGTTTATGGGAGTGTCCTTCACCTACCATTTCCTGAGGTGGCAGCTGACGTATGCCTACTACTACTTCTTGGCTTTGCTCTTTGACTCAAAGAATCAAAACAGGCAAGCCTCTAA------TCTGTATGACGCCTTTATCTCCTACAACACCCATGACGAGCCATGGGTCATCCAAGAGCTGTTGCCAAAACTGGAAGGAGAGCAGGGCTGGAGATTGTGTCTGCACCATCGAGACTTTGAGCCAGGTAAACCCATCATAGACAACATCACAGATGCCATCTATGCAAGCAGGAAGACCATCTGTGTGATCAGTCGCAGATACCTCGAGAGTGAGTGGTGCTCCAGAGAGATCCAGGTGGCCAGCTTCCGTCTGTTCGATGAGCGGAAGGACGTGCTGATCCTGGTGTTTCTGGAGGAGATCCCCACCTATCAGATGTCTCCTTACTACCGCATGAGGAAGCTGCTGAAGAAGCAGACCTACCTGAGCTGGCCGCAAGGTCAGGAGCACACCGAGGTGTTCTGGGAGAAACTCCGTAAGGCTCTGAGGGCCGAAGAAAAGCTCTATGAAGACAGGCTCCTCCTTACCGTGATGGGC------------------------------------

>GmTLR22_3030_bp
---------------------------------------------------------------------------ATGCCGTTAAGGGGAATTCGTTTTTGTTCATTTGG---AATATTATATCTCTTTCTG------AACAGTTTTGTTGTTCCAACGGCTAGTTACACGCTGAAGGACTGCATGGTCAAACAG---------------------AACACACAGGTCATCTGTCGGAAGAACAGT------TTTAAAGTATTTCCAAAGGACATTCCAGCAAGAGTCACAAGTATAGAACTGTCTGGAAACACCATTTCTACACTCAATAAAACAGATCTGGAAAATATCCCAAATCTGTTGCGCTTAGACCTGACAAGCAACAGGATCTCCAAGATTGAATCTGGCACTTTTGTCGTTCAACTCTCTCTTGAGGTGTTAATTTTAAAGAACAATAGCCTTTATAAGCTACAGGAGGGTATGTTTGATGGCTTGGTCAATCTCAAAGAATTGTATCTGACTTCCAATCAGATCCAAACTGTAGCACCAGCCTCTTTCAAGACTCTGAGCAAGCTTAGGATTTTGGACCTAGGCTATAACAAACTGCGCCACTTAACAAACATCT---------TACAACATACACCACATTTACAAACCCTGTACATTCCAGCAAACAACATTTCCACTTTTCATTCTTGGGAGCTGTCAAATAAGTCTACAGAACTTGTTATACTTGATTTGTCTCAGAATGAGCTTAGGTTCTTTAGGCTCACTGCAGGTATCTTTCCCAAACTCAAAACGTTGAACCTTAGGGA---TGGTATAAAGAATGGTATCGTCTGGGAGGTGAATGACACATCATACCTTAGAAGCGTGCATAAACTAGATATCAGTGGGGTTCGCTCCTCATTACATGGACTGCAGGAAGTAATAGAGACATTTAACTCCTCCTCCTCACTGATTTATCTGCAGTTAAACAATATAAGTAACA---GCCTG---CAGGCCCTAATCGATGTTTCCTGCAAAATCCTAAAGCTGAGCACTTTTGAAATCCGAAATAACGGCATCAAAGTTATTAGATCAGACATGCTGCACTTGTGTAGTTATCTGAAAATATTGGACTTGGGGATGAATGAGATAACTAACATCTCTGAAAATTCTTTTCAATCTCTGAGGCAGCTTGACACTTTAAACATAAAGAATAACTGTCTCAAATCGGTCCCCAATGCTGTAAGGAAAACTCAAA---TCACAAAACTGGATCTCAGCCACAATAACATCAATGTTCTTGGCTGTGATGATTTTTCCAATATGACACGTCTCAGAGTTCTCCATCTAGACAATAATCCTCTTGTAGCCCTCCAGGATTGTGTTTTCAAAGATTTGGTCAATTTAAACGAATTAATTTTCCAAAACAGCAGCAT---TGAATTAAACGGCGCCTTCAAAAAAA---ACACGCCAAATCTTAAAACTCTTTCTTTGATAAACAATGAACTCACTGATCTAGTTCATGGAGGATTTAGAGCTCTGAATTCCCTCCAGTATTTGTCATTAAAAGGGAATCAATTACAACAACTTAAAGATGGGACCTTTTTTGGACTGTCCAGTCTTACACATCTTGATCTCGAATCAAATAAAATAAA------------TGAAATTTCAAACTGTACTTTTGTTGAACTGAAAGCTTTAAAGACATTGAATTTGCGTAGAAATTGCATTCAATATGCATCGGTAGAGCCTATTCTGAATCCACCATTTGCTGAGCTTTCAAAACTAGATACATTGTACATTTCAGATCAGATCAGATCTCATAAGCGGACCAATTTCCCTCAAAACTTTCTGCAAGGCCTGACAAATCTGTCAATACTCTATATGCAAACTAACAATATTAAATTTGTGCACCCACACACCTTCAACTATACTCCTAATTTGAATGTGCTTTATTTGTCTGACAATTTTTTAACAGA---------CATTCCCGACAATTTGTTTTGCTCAATTCAAAAACTAAAAAGTCTTGAAATGTCAAAGACAAGGCTGAGGTCTCTAGATTTTCTGCTCCATGCTAACCTCACAGAGCTGGAGGTGTTGCATGTGGCGTATAATCCCTTTTCTGTGATTAGAGAGCCAGTGATGCTGTCTCTGTCGGCACTTACTTACCTGAATATGCAGGGTAATAGCTTCACCTGTAACTGTGACAACGCGTGGTTCCACCAATGGGTAATCACCAACAAGCAAACACAAGTGTTTGATGCATACAACTTTGAATGCAGCTACCCTCCAAACCTTAAAGGTAGAGAAATGTTGCAGATTGACTTCAGTTCTTGTACAGTAGACACAGACTTCATCTGTTATATTTCAACGGCATGCGCGGTCATCATGACCTTAGCAGTCTCCTTCACCCACCATTTTCTACAATGGCATCTGGTCTACGCGTACTACCTCATGCTGGCCTTCCTTTACAACTCAAAGAACAAGGACAAGCGTGCTCA---------TCAGTACGACGCCTTCGTCTCCTACAACACAAACGATGAAGGCTGGGTGCTGGGGGAGCTGCTGCCCAAGCTGGAGGACGAGCAGGGCTGGAGACTGTGTCTGCACCACCGAGACTTCCAGCCAGGTAAACCGATCATGGAAAACATTACAGACGCCATCTATGGCAGCCGGAAGACCATCTGTGTGGTCAGTCGCGATTACCTGGAGAGTGAATGGTGCTCCAGAGAGATCCAGGTTGCCAGCTTCCGTCTGTTTGACGAGCAGAAGGACGTGCTGATCCTGGTGTTCCTGGAGGACATTCCCATGCAGCAACTGTCTCCGTACTACCGCATGAGGAGGCTCCTGAAGAGACAAACCTACCTGAGCTGGTCCCGCGCAGACGCACACCCAAACCTGTTCTGGGAGAAGCTCCGGCAGGCCCTGGAGACACAGGAGCACCCAATGGGAGAGCATCTACGGCTCACCATTGAGGACGGACCCCCTGGAGAGAGACAAGACCAGTCAAAGGTT

>SsTLR22_3030_bp
ATG---------------------------------TCAAGCCCCTCACCAGTGACACTCAGGATAACCATGCCAGGAAAACGAAGGGGTTCTACATTCTCTCAGCTGAGGCTCATTCTTTGTTTCCTGCTGTATTGTTGGATTCTTGCTGGTCCAGTGTGCGGGTACTTCCTGAAAAACTGCCCAATCCGGGGTAATCTCAGTGACAACTTT---AACATGAAAGTACTCTGTTATAACAGGAAT------CTTGAAGTCATGCCTATAAATATTCTGTGGAAAGTAAGTGTTTTAGACGTGGCCATGAATAACATTTCCAAAATTGGAAAGTTTGATTTTAAAGGCCTGTCAAACCTCAAAATTCTAAACATGTTCATGAACCAGATCTCTCAAGTGGACAATGACGCTCTTGCACACTTAGAGGCTCTTCAAGAGCTGTATCTGGCTTATAACAGACTCACAACCCTGTCAGACCATTTGTTTCAGGACCTGGCCAACCTCTCCCTGCTACATCTGGACAACAACCTGATCACAACCATCGGGTCCTCATCCTTTCAACTTCTCTCCAGTTTGAAGACAGTGAATTTAACCAAGAACAACCTTCATAATATGAAGGAAGTTCAGCCCATCATACAA---TTACCACACTTACGGGAATTGTACATTGGGAGCAACAGATTCACCTCTTTCCAATCACAAGAAATATCAAACAAGTCAATAGGGCTGAGGCTGTTGGATTTATCCCGGAATCCAT------------GTATCACGGCAGATGTTCTTCCTTATCTTGAGGTGTTAGACATCGCCTACTGTGGCCAACTTGGACGCATGGAATGGGATGTGCTGGACAGGTCTTTTCTGAGCAACATCAAAGGTCTCAACTTGAGCGGCATTGAGATGTCTTTCGAGAGGATGGCTATGGAGCTGCAGACTGTCAACT------CCTCATTAGTCCATCTGAGACTGTATGACATTGGTGAAGAGAGGGTC---AAGGCTCTCACTGATATTGCCTGCCATATACCTACACTTAGCTTGCTCCGACTGCATCATAACAACATAAGTTCTTTGTCTGAGGAATTTCTGCAGTCATGTAAACAAGTGACCGAAGTGGACTTAGAAAATAATAATATTATTCAGCTTTCGGCAGTATCATTCAGATCAATGGAGCAACTAAGTACTTTGAGACTGGGCCACAACATGCTTTCTTCTGTACCAGATGCCACAAGAAATGTATCCACACTAAAGTTCCTGGATCTCAGCTTCAATATCATCCTTAAACTGGGATGCTCAGATTTCGCCAATCTTACAGGACTCACACAACTCTTTCTTTTCCACAATCAAATCTCCAACCTTCCAGGATGTGTATTCAAGGATTTGAAAGAATTAAGGATCCTTAAACTGGGATCAAACAAAATCCTGACCTTGAATGATGACTTTATGAGTG---GTTTGTACAAACTAGAATATTTGTCAATGTCATACAATAAGCTGAGCTCAATCTCTAAAGGAGACTTTAAAGGCTTAGCATCACTCAAGACTCTGCTTTTATTTGACAATCAGATTGCTAGTCTTGAAGATGGAGCCTTTGAGGGATTGGTGAATCTGACAGAACTTAGACTCGAGTCAAATAAGATCACTCAAAT------AGACATAAGAAATACTGTGCTCACGGGACTTCCACGCTTCAGAACTCTTGATATATCCTGTAATTTCATCACATATGTAAATAATGATAAATTAGACCCTCCACCCTTCTCTCATCTGACATCTCTGGAGAACCTGCACATCCATAGTCAGCGTCA---CAAGGGATTGTCTCATCTACCTAGCAACTTCCTTGAAGGTCTGAAATCTTTATTGGCATTCAAGGCAGGGAATCTCAATATTAAGGAGCTGCACCCAAACACATTTATTCACACACCCCGGTTGTGGTACCTTGATATCAGTAAGAATGCATTCACAGC---------CCTCAAGCCAGAGCTGTTTCACCCAACCCCAAGGCTCAACAGAATGTACCTGTCCAAAGCCCGACTTCAGGCCTTAGATTTCCTCATAGGAGCAAACCTCAGTAGAGTCACTTTCTTGCAGGTGAGCAAGAACGATATAACAGTAGTCAATGAGACAGTGTTGCATTCTCTCCCTGCCTTGACATACCTGGACATGCAAGATAATGCTTTCACCTGTGGCTGCAGCGATGCTTGGTTTGTCAATTGGATGGAGAACGACAACCAAACACAAGTTGTTGGTGCAGGAGAATTTACCTGCAACTATCCTGCCGATCTAAAGGACACCAAGCTGTTGGATGTTGAGCTTCAGTTCTGTACAGTACACTTAGGACTTTACTACTACATCTCTACAACTTGTTTGGTCCTCCTCACCCTGGTAGCATCCTTTGCCTACCACTTCCTGAAATGGCAGGTAATTTACGGCTATTACCTCTTCCTGGCTTTCCTCTATGACACCAAGCAAAGGAATAAGCTCACTCCTCATGGCTGTCAGTATGATGCCTTCATCTCCTACAACGCCCACGATGAGCCCTGGGTCCTGAGGGAGCTTCTGCCAGAGCTGGAGGGAGAGCAGGGCTGGAAGCTGTGTCTCCACCACCGGGACTTCCAGCCAGGAAAACCAATCATAGACAACATTATGGAAGGCATCTACGGAAGCCGCAAGACCATCTGTGTGATCAGCCGCCGCTACCTGGAGAGTGAGTGGTGCTCCCGGGAGATCCAGGTGGCCAGCTTCCGGCTCTTTGATGAGCAGAAGGACGTCCTGATTCTGGTGTTCCTGGAGGAGATCCCTACCCACCAGCTGTCACCCTACCACCGGATGAGGAAGCTGGTGAAGAGACGCACCTACTTGAGCTGGCCCAGAGCTGGGGAGGAAACCGGGGTCTTCTGGCAGCAACTACGGCTGGCTTTAGAGACCAAGGACGGCTCTTCTGAGGAAAATCCCATACTCTCTGGTGTGCAGGCTCTG------------------------------

>OmTLR22_3030_bp
---------------------------------------------------ATGACACTCAAGATAACCATGCCTGGAGAACAAAGTGGTTCTACATTCTCTCAGCTGAGACTCTTTCTTTGTTTCCTGATGTATTGTTGGGTTCTTGCTGATCCAGTATGTGGGTACTTCCTGAATAACTGCACAATACGTGGTAATCTCAGTGACAACTTT---AACATGAAAGTACTCTGTTATAACAGGAAT------ATTGAAGTCATGCCTATAAATATTCCTTGTAAAGTAAGTGTTTTAGATGTGGCCATGAATAATATTTCCAAAATCAGAAGGTTGGATTTTAAAGGACTGTCAAACCTCAAAATTCTAAACATGTCCAGAAACCAGATCTCTCAAGTGGACAATGACGCTCTTTTACCCCTAAAGGCGCTTCGAGAGTTGAATCTGGCTCATAACAGACTCACAACCCTGTCAGACCATTTGTTTCAGGGCCTAGACAACCTCTCCCTGCTACATCTGGACAACAACCTCATTGCAACCATCAGCTCCTCATCATTTCAGCCTCTCTCCAGTTTGAAGACAGTGAATTTAACCAAGAACAACCTTCATAATATGAAGGAAGTTCAGCCCATCGTACAA---TTACCACACTTACAGGAGTTGTACATTGGGAGCAACAGGTTCACCTCTTTCCAATCACAAGAAATATCAAACATGTCTATAGAGCTGAGGCTGTTGGATTTATCCCGGAATCCATTGGGAGTCTTCAGGATCACGACAGATGTTCTTCCTTACCTTGAGGTGTTAGACATCGCCTACTGTGGCCAACTTGGACACATGGAATGGGATGTCCTGGACAGGTCTTTTCTGAGAAACGTCAAAAGTCTCAACCTGAGCGGGATTGAGATGTCTTTGGAGAGGATGGCTATGGTGCTGCAGACAGTCAACT------CCTCATTAGTCCATCTGAGACTGTATGACATTAGTGAAGAGAGGGTC---AAGGCTCTCATTGATTTTGCCTGCAATATACCCACACTTAGCTTGCTCCGACTGCATCATAACAACATAAGTGCTTTGTCTGAGGAATTTCTGCAGTCATGTAAACAAGTCACCGAAGTGGACTTAGAAAATAATAATATTATTCAGCTGTCAGAGGTATCATTCAGATCAATGGAGCAACTAAGTACCTTGAGACTGGGCCACAACAGGCTTTCTTCCGTACCAGATGCCACAAGAAATATATCCACACTAATGCTCCTGGATCTCAGCTTCAATATCATCCATAAACTGGGCTGCTCAGATTTCTCCAATCTTACAGGGCTCACACAACTCTTTCTTTTCCACAATCAAATCTCCAACCTACCAGGATGTGTATTCCAGGATTTGAAAGACTTAAGGATCCTTAAACTGGGATCAAACAAAATCCTGACCTTGAATGATGACTTCATGAGTG---GTTTGCACAAACTAGAATTTTTGTCGATGTCATACAATAAACTGAGCTCAATCTCTAAAGGAGACTTTAAAGGCTTAGCATCACTCAAGACCCTGCTTTTATTTGACAATCAGATTGCTAGTCTTGAAGATGGAGCCTTTGAGGGATTGGTGAATCTTACAGAACTTAGACTCCAGTCAAATAAGATCACTCAAAT------AGACATAAGAAATACTGTGCTCACGGGACTTCCACACTTAAGAACTCTTGATATATCCTGTAATTACATCACATATGTAAATGATGATAAATTAGACCCTCCACCCCTCTCTCATCTGACATCTCTGGAGAACCTTTTGATATTTAGTCAGCGTCA---CAAGGGACTGTGTCATCTACCAATCAACTTTCTTGAAGGTCTGACATCTTTATTGTCATTCCAGGCAGGGAGTCTTAACATTAAGGACCTGCACCCAGACACATTCATTCACACACCCCAGTTGTGGTTCCTTGATATGAGTAAGAATGAGTTCACAGC---------CCTCACTCCAAAGCTGTTTCACCCAACCCCAAGTCTCAACAGACTTTATCTGCCCAAAGCCCGACTTCAGTCCTTAGATTTCCTCAAAGGAGCAAACCTCAGTAGAGTCACTTTCTTGCAGGTGAGAAAGAATGACATAACAGCAGTCAATGAGACAGTGTTGCAATCTCTCCCTGCCTTGACATACCTGGACATGCAAGATAATCCTTTCACCTGTGGCTGCAGCGATGCTTGGTTTGTCCAGTGGATGGAGAGCAACAACCAAACACAAGTTGTTGGTGCAGGAGAATTTACCTGCAACTATCCTGCCGATCTAAAGGACACCAAGTTGTTGGATGTTGAGCTTCAGTTCTGTACAGTGGACTTAGGACTTTACTACTACATCTCTACCACTTGTCTGGTCCTCCTCACCCTGATAGCATCCTTTGCCTACCACTTCCTGAAATGGGAGGTCATTTACGGCTATTACCTCTTCCTGGCTTTCCTCTATGACACCAAGCAAAGGAATAAGCACAAGCCTCATGGCTGTCAGTACGATGCCTTCATTTCCTACAACGCCCACGATGAGCCCTGGGTCCTGAGGGAGCTTCTGCCAGAGCTGGAGGGAGAACAGGGTTGGAAGCTGTGTCTCCACCACCGGGACTTCCAGCCAGGCAAACCAATCATAGACAACATTATGGACGGCATCTACGGAAGCCGCAAGACCATCTGTGTCATCAGCCACCGCTACCTGGAGAGTGAGTGGTGCTCCCGGGAGATCCAGGTGGCCAGCTTCCGGCTCTTTGATGAGCAGAAGGACGTCCTGATTCTGGTGTTCCTGGAGGAGATCCCTACCCACCAGCTGTCACCCTACCACCGGATGAGGAAGCTAGTGAAGAGACGCTCATACCTGAGCTGGCCCAGAGCTGGGGAGCAAACCGGGGTCTTCTGGCAGCAACTACGGTTGGCTTTAGAGAGCAAGGATGGCTCTGCTGAGGAAAATCCCATCCTCTCTGG-GTGGAGGCTCTG-----------------------TGAACCT
