# Supplementary material for: Variation in selection constraints on teleost TLRs with emphasis on their repertoire in the Walking catfish, Clarias batrachus
Source: Sci Rep. 2020 Dec 7;10:21394. doi: 10.1038/s41598-020-78347-6 (PMC7721727; doi:10.1038/s41598-020-78347-6)
Supplement: Supplementary file 35 — Supplementary Information 35. [file 41598_2020_78347_MOESM35_ESM.zip]

Archive with 1 entries (1 files):
- Supp. Data26 (BIS2, selected sites domain mapping)/BIS-DATAMONKEY.xlsx
