# Supplementary material for: Variation in selection constraints on teleost TLRs with emphasis on their repertoire in the Walking catfish, Clarias batrachus
Source: Sci Rep. 2020 Dec 7;10:21394. doi: 10.1038/s41598-020-78347-6 (PMC7721727; doi:10.1038/s41598-020-78347-6)
Supplement: Supplementary file 35 — Supplementary Information 35. [file 41598_2020_78347_MOESM35_ESM.zip › Supp. Data26 (BIS2, selected sites domain mapping)/BIS-DATAMONKEY.xlsx]

## Sheet: t1
co-evolved residues on consensus sequence	Corresponding ref. position	positiveli selected sites	Corresponding ref. position	negatively selected sites	Corresponding ref. position
46	13	79	42	734	661
126	89	81	44
153	116	94	57
175	138	123	86
247	303	134	97
359	302	139	102
392	NA	143	106
436	NA	146	109
519	447	164	127
520	448	167	130
527	455	174	137
660	587	205	165
668	595	226	185
693	620	261	219
699	626	305	249
706	633	311	255
709	636	321	265
722	649	331	275
744	671	369	312
748	678	401	333
780	707	420	352
		424	356
		425	357
		446	374
		449	377
		451	379
		459	387
		462	390
		472	400
		482	410
		516	444
		553	480
		565	492
		570	497
		575	502
		583	510
		631	558
		651	578
		665	592
		717	644
		719	646
		754	681
		755	682
		766	693
		785	712
		789	76
		797	724
		799	726
		819	746
		825	752
		847	774
		858	785
		868	795

## Sheet: t2
co-evolved residues on consensus sequence	Corresponding ref. position	positiveli selected sites	Corresponding ref. position	negatively selected sites	Corresponding ref. position
46	13	747	715	49	16
50	17	764	768	55	22
65	31	797	na	58	24
66	32	827	na	61	27
68	34			65	31
76	42			66	32
77	43			68	34
79	45			69	35
81	47			76	42
83	49			77	43
91	56			79	45
97	62			81	47
100	65			90	55
110	75			94	59
115	80			97	62
121	86			100	65
124	89			110	75
127	92			114	79
129	94			115	80
131	96			121	86
142	107			122	87
145	110			124	89
148	113			125	90
168	133			127	92
176	140			129	94
179	140			134	99
182	143			139	104
194	155			142	107
202	163			145	110
216	175			148	113
219	178			156	121
234	192			158	123
251	209			167	132
252	210			168	133
293	249			176	na
358	307			179	140
385	334			181	142
399	348			182	143
401	350			193	154
403	352			194	155
407	356			203	164
414	363			205	166
431	380			209	170
433	382			213	174
437	386			216	175
451	400			219	178
455	404			226	185
457	406			230	188
468	417			232	190
470	419			233	191
471	420			234	192
480	429			237	195
496	445			244	202
500	449			251	209
501	450			252	210
518	466			257	215
520	468			265	223
523	471			285	241
528	476			293	249
540	484			297	na
550	494			298	247
560	504			311	260
569	513			323	272
571	515			342	291
578	522			354	303
579	523			356	305
580	524			359	308
602	546			373	322
607	547			378	327
609	549			382	331
612	552			385	334
616	556			388	337
626	566			389	338
630	570			392	341
634	574			399	348
654	594			401	350
658	598			403	352
661	601			407	356
662	602			409	358
665	605			411	360
673	613			413	362
701	647			414	363
708	667			415	364
741	703			417	366
750	721			425	374
753	732			429	378
754	733			431	380
778	783			433	382
787	na			435	384
831	na			444	393
832	na			451	400
843	na			454	403
				455	404
				457	406
				468	417
				471	420
				474	423
				478	427
				480	429
				482	431
				489	438
				491	440
				492	441
				493	442
				499	448
				500	449
				501	450
				504	453
				506	na
				509	457
				517	465
				518	466
				520	468
				523	471
				525	473
				527	475
				528	476
				529	na
				533	477
				534	478
				536	480
				539	483
				540	484
				542	486
				547	491
				550	494
				552	496
				554	498
				555	499
				560	504
				563	507
				566	510
				570	514
				571	515
				572	516
				575	519
				578	522
				580	524
				582	526
				602	546
				607	547
				609	549
				610	550
				612	552
				626	566
				628	568
				630	570
				634	574
				635	575
				637	577
				640	580
				658	598
				662	602
				666	606
				672	612
				673	613
				674	614
				843	na

## Sheet: t3
co-evolved residues on consensus sequence	Corresponding ref. position	positiveli selected sites	Corresponding ref. position	negatively selected sites	Corresponding ref. position
59	na	158	na	31	na
66	na	46	na	39	na
67	na			48	na
68	na			59	na
71	na			66	na
73	na			68	na
77	na			73	na		h
80	na			77	na
81	na			80	na
87	na			81	na
88	na			88	na
90	na			90	na
91	na			91	na
92	na			93	na
94	na			94	na
102	na			101	na
105	na			102	na
108	na			107	na
116	na			111	na
126	na			112	na
132	na			126	na
140	na			128	na
142	na			130	na
153	na			140	na
156	na			142	na
164	na			149	na
175	na			156	na
176	na			162	na
179	na			164	na
182	na			165	na
185	na			168	na
186	na			175	na
188	na			176	na
192	na			182	na
202	na			185	na
203	na			186	na
206	na			187	na
214	na			188	na
223	na			194	na
224	na			199	na
226	na			206	na
227	na			211	na
230	na			214	na
233	na			223	na
236	na			224	na
239	na			225	na
245	na			226	na
250	na			227	na
251	na			230	na
261	na			233	na
277	6			238	na
279	8			239	na
283	12			244	na
295	24			250	na
306	35			258	na
311	40			261	na
315	44			273	2
331	60			276	5
338	67			280	9
353	82			281	10
364	93			283	12
368	97			288	17
381	108			295	24
395	122			302	31
401	128			303	32
404	131			305	34
411	138			306	35
417	144			309	38
438	163			310	39
448	173			312	41
450	175			314	43
455	180			316	45
458	183			319	48
460	185			324	53
461	186			327	56
464	189			329	58
468	193			338	67
473	198			340	69
474	199			343	72
479	204			347	76
488	213			348	77
502	227			349	78
512	237			352	81
516	241			355	84
517	242			359	88
525	250			362	91
539	261			364	93
541	263			367	96
547	269			368	97
554	276			373	100
558	280			374	101
560	282			377	104
575	297			379	106
595	317			380	107
610	332			381	108
621	343			382	109
624	346			383	110
625	347			384	111
631	353			387	114
632	354			390	117
637	359			391	118
638	360			393	120
651	373			395	122
655	377			398	125
658	380			399	126
662	384			401	128
669	391			404	131
682	404			407	134
687	409			408	135
695	417			410	137
697	419			414	141
701	423			417	144
710	431			418	145
716	436			420	147
735	455			423	150
741	461			429	154
745	465			435	160
751	471			439	164
754	474			442	167
757	477			444	169
762	482			448	173
765	485			454	179
775	495			455	180
782	502			458	183
784	504			461	186
786	506			463	188
795	515			464	189
796	516			468	193
801	521			472	197
803	523			473	198
805	525			474	199
815	535			475	200
820	540			477	202
821	541			478	203
871	na			481	206
873	na			483	208
878	na			485	210
883	na			488	213
884	na			490	215
887	na			491	216
888	na			508	233
890	na			512	237
892	na			513	238
894	na			517	242
895	na			519	244
897	na			522	247
900	na			524	249
903	na			525	250
907	na			527	252
910	na			532	254
911	na			539	261
912	na			541	263
913	na			542	264
914	na			552	274
918	na			554	276
922	na			555	277
928	na			556	278
929	na			557	279
				558	280
				559	281
				561	283
				568	290
				569	291
				572	294
				574	296
				576	298
				578	300
				580	302
				581	303
				583	305
				584	306
				587	309
				590	312
				592	314
				593	315
				594	316
				597	319
				598	320
				604	326
				607	329
				610	332
				612	334
				613	335
				616	338
				617	339
				618	340
				622	344
				624	346
				625	347
				628	350
				632	354
				633	355
				636	358
				638	360
				639	361
				641	363
				644	366
				646	368
				648	370
				649	371
				652	374
				659	381
				660	382
				663	385
				664	386
				665	387
				667	389
				670	392
				673	395
				680	402
				682	404
				685	407
				686	408
				687	409
				688	410
				690	412
				691	413
				697	419
				701	423
				702	424
				705	426
				708	429
				710	431
				716	436
				718	438
				719	439
				720	440
				721	441
				725	445
				726	446
				728	448
				732	452
				735	455
				736	456
				737	457
				739	459
				742	462
				743	463
				745	465
				747	467
				752	472
				754	474
				757	477
				759	479
				761	481
				762	482
				765	485
				767	487
				768	488
				770	490
				771	491
				774	494
				776	496
				781	501
				782	502
				783	503
				785	505
				786	506
				787	507
				795	515
				798	518
				800	520
				801	521
				802	522
				803	523
				805	525
				810	530
				815	535
				816	536
				820	540
				821	541
				822	542
				823	543
				830	na
				834	na
				839	na
				841	na
				846	na
				849	na
				853	na
				854	na
				855	na
				858	na
				859	na
				861	na
				862	na
				864	na
				865	na
				867	na
				873	na
				876	na
				877	na
				878	na
				883	na
				884	na
				887	na
				889	na
				891	na
				894	na
				895	na
				897	na
				898	na
				903	na
				907	na
				910	na
				914	na
				918	na
				926	na
				928	na
				929	na
				931	na

## Sheet: t5
co-evolved residues on consensus sequence	Corresponding ref. position	positiveli selected sites	Corresponding ref. position	negatively selected sites	Corresponding ref. position
101	24	0	0	101	24
108	31			108	31
110	33			110	33
115	38			118	41
118	41			119	42
119	42			122	45
133	56			123	46
135	58			135	58
137	60			139	62
142	65			142	65
146	69			149	72
149	72			152	75
157	80			154	77
162	85			157	80
165	87			162	85
169	91			164	86
175	97			165	87
178	100			169	91
180	102			174	96
183	105			178	100
186	108			180	102
192	114			181	103
193	115			183	105
195	117			192	114
196	118			193	115
199	121			195	117
202	124			199	121
204	126			204	126
207	129			207	129
214	136			209	131
219	141			212	134
221	143			213	135
222	144			214	136
224	146			221	143
225	147			224	146
228	150			225	147
230	152			226	148
233	155			228	150
240	162			230	152
244	166			233	155
258	180			235	157
263	185			240	162
264	186			241	163
267	189			250	172
268	190			258	180
271	193			263	185
273	195			265	187
274	196			266	188
276	198			267	189
279	201			268	190
281	203			271	193
283	205			273	195
295	217			276	198
296	218			289	211
299	221			299	221
300	222			301	223
301	223			302	224
302	224			303	225
303	225			312	234
311	233			313	235
312	234			314	236
313	235			316	238
314	236			317	239
317	239			319	241
327	249			326	248
333	255			327	249
335	257			329	251
347	269			332	254
354	276			333	255
358	280			335	257
363	285			339	261
365	287			343	265
366	288			347	269
369	291			354	276
375	297			357	279
376	298			358	280
377	299			363	285
381	303			366	288
382	304			369	291
384	306			376	298
389	311			377	299
398	320			381	303
398	320			384	306
399	321			387	309
406	328			389	311
408	330			398	320
412	334			406	328
413	335			408	330
415	337			412	334
416	338			420	342
420	342			423	344
423	344			424	345
424	345			429	350
425	346			430	351
426	347			431	352
428	349			437	358
429	350			438	359
431	352			444	365
438	359			447	368
444	365			448	369
447	368			449	370
448	369			450	371
449	370			451	372
450	371			452	373
452	373			453	374
454	375			454	375
457	378			455	376
458	379			462	383
458	379			464	385
462	383			465	386
465	386			468	389
468	389			471	392
471	392			473	394
473	394			476	397
475	396			477	398
476	397			478	399
490	408			487	405
491	409			488	406
496	414			490	408
498	416			491	409
501	419			493	411
521	437			496	414
526	442			498	416
544	460			501	419
551	467			515	431
552	468			547	463
557	473			551	467
574	490			552	468
576	492			557	473
585	501			574	490
588	504			576	492
590	506			588	504
594	510			590	506
603	519			594	510
605	521			597	513
608	524			600	516
610	526			603	519
613	529			605	521
614	530			610	526
618	534			613	529
621	537			614	530
623	539			616	532
628	544			618	534
629	545			621	537
632	548			623	539
634	550			627	543
635	551			628	544
636	552			629	545
643	559			632	548
646	562			634	550
649	565			635	551
651	567			636	552
654	570			637	553
659	575			639	555
661	577			640	556
664	580			642	558
666	582			643	559
672	588			646	562
675	591			649	565
677	593			651	567
679	595			654	570
683	599			655	571
686	602			659	575
687	603			660	576
689	605			661	577
693	609			664	580
707	na			666	582
709	624			675	591
710	625			677	593
718	633			679	595
				681	597
				688	604
				693	609
				700	616
				710	625
				806	na

## Sheet: t7
co-evolved residues on consensus sequence	Corresponding ref. position	positiveli selected sites	Corresponding ref. position	negatively selected sites	Corresponding ref. position
3	na	546	372	64	na
7	na	562	388	66	na
18	na	576	402	68	na
23	na	602	428	69	na
30	na	611	437	73	na
40	na	633	459	74	na
42	na	647	473	78	na
56	na	648	474	80	na
60	na	660	486	82	na
61	na	670	496	84	na
90	na	691	517	86	na
95	na	695	521	87	na
103	na	706	532	91	na
106	na	710	536	95	na
114	na	733	557	99	na
116	na	742	566	104	na
118	na	744	568	106	na
129	na	752	576	107	na
149	na	761	584	108	na
150	na	765	588	111	na
151	na	766	589	112	na
152	na	776	599	119	na
155	na	819	642	120	na
175	2	838	661	127	na
183	10	840	663	131	na
185	12	842	665	134	na
190	17	850	673	135	na
193	20	854	677	137	na
195	22	856	679	139	na
201	28	938	758	140	na
202	29	947	767	141	na
221	48	959	779	142	na
225	52	960	780	143	na
229	56	962	782	144	na
239	66	976	796	147	na
242	69	992	812	148	na
260	87	997	817	150	na
264	91	1006	826	152	na
265	92	1017	837	153	na
280	107	1026	846	158	na
282	109	1027	847	165	na
284	111	1042	862	169	na
320	147	1081	901	170	na
321	148	1093	913	171	na
322	149			172	na
323	150			174	1
328	155			177	4
332	159			178	5
339	166			180	7
344	171			181	8
349	176			182	9
372	199			184	11
393	220			187	14
397	224			189	16
411	238			190	17
418	245			193	20
421	248			195	22
430	257			202	29
438	265			207	34
440	267			208	35
442	269			212	39
443	270			214	41
459	286			217	44
461	288			218	45
475	302			219	46
481	308			221	48
485	312			222	49
495	322			223	50
502	329			224	51
506	333			225	52
525	351			227	54
526	352			228	55
527	353			230	57
531	357			231	58
535	361			234	61
541	367			244	71
543	369			247	74
548	374			248	75
556	382			249	76
568	394			250	77
572	398			251	78
579	405			252	79
582	408			253	80
586	412			254	81
588	414			255	82
589	415			258	85
602	428			259	86
623	449			260	87
626	452			262	89
636	462			265	92
640	466			266	93
642	468			267	94
651	477			268	95
655	481			269	96
670	496			270	97
680	506			271	98
683	509			275	102
689	515			276	103
690	516			279	106
700	526			282	109
701	527			283	110
702	528			284	111
706	532			287	114
708	534			289	116
712	538			290	117
717	543			292	119
719	545			294	121
731	555			295	122
735	559			296	123
741	565			297	124
744	568			300	127
745	569			301	128
748	572			302	129
749	573			303	130
759	582			304	131
764	587			305	132
767	590			307	134
782	605			308	135
795	618			311	138
796	619			313	140
798	621			317	144
801	624			321	148
802	625			323	150
806	629			327	154
812	635			329	156
823	646			330	157
825	648			331	158
829	652			333	160
830	653			334	161
836	659			336	163
843	666			337	164
850	673			338	165
867	688			340	167
870	691			351	178
872	693			354	181
873	694			355	182
877	698			356	183
878	699			357	184
880	701			359	186
883	704			361	188
884	705			362	189
886	707			368	195
887	708			370	197
889	710			371	198
891	712			374	201
892	713			375	202
894	715			377	204
903	724			378	205
905	726			379	206
907	728			381	208
908	729			382	209
909	730			383	210
910	731			384	211
911	732			385	212
				389	216
				391	218
				392	219
				394	221
				397	224
				401	228
				404	231
				406	233
				407	234
				411	238
				412	239
				413	240
				414	241
				416	243
				417	244
				418	245
				420	247
				424	251
				427	254
				428	255
				431	258
				434	261
				438	265
				439	266
				440	267
				441	268
				443	270
				444	271
				455	282
				456	283
				458	285
				461	288
				462	289
				463	290
				464	291
				466	293
				469	296
				471	298
				472	299
				473	300
				684	510
				779	602
				945	765
				1106	926

## Sheet: t8
co-evolved residues on consensus sequence	Corresponding ref. position	positiveli selected sites	Corresponding ref. position	negatively selected sites	Corresponding ref. position
45	na	69	na	206	na
50	na	86	na	280	25
53	na	97	na	394	132
56	na	116	na	396	134
59	na	136	na	397	135
63	na	173	na	400	134
64	na	183	na	407	141
65	na	207	na	414	148
73	na	209	na	418	152
80	na	211	na	419	153
83	na	230	na	421	155
85	na	242	na	424	158
88	na	266	11	427	161
90	na	293	38	428	162
110	na	295	na	432	166
112	na	298	41	433	167
114	na	316	59	442	176
194	na	326	69	455	187
262	7	338	81	459	191
284	29	341	84	597	328
288	33	369	108	639	370
296	na	373	112	650	381
310	53	380	na	681	410
311	54	386	na	713	442
317	60	390	124	779	507
349	92	395	129	885	610
358	na	470	211	959	682
423	157	500	na	1079	799
558	289	508	239
631	362	515	246
647	378	554	285
648	379	572	303
713	442	575	306
727	456	578	309
738	467	581	312
748	na	584	315
751	479	596	327
752	480	598	329
758	486	602	333
772	500	604	335
		607	338
		611	342
		626	357
		628	359
		630	361
		640	371
		643	374
		653	384
		680	409
		682	411
		696	425
		705	434
		707	436
		712	441
		718	447
		729	458
		804	532
		807	535
		810	538
		841	568
		844	571
		850	577
		866	592
		922	645
		931	654
		961	684
		985	708
		986	709
		990	713
		992	715
		1037	759
		1048	770
		1049	771

## Sheet: t9
co-evolved residues on consensus sequence	Corresponding ref. position	positiveli selected sites	Corresponding ref. position	negatively selected sites	Corresponding ref. position
384	367	338	321	37	24
438	421	353	336	40	27
542	471	434	417	42	29
550	482	554	486	57	44
560	492	626	558	60	47
578	510	671	603	66	53
597	529	689	621	70	57
598	530	727	659	73	60
790	722	757	689	81	68
796	728	763	695	83	70
808	740	787	719	96	83
839	NA	805	737	97	84
877	805	859	787	101	88
882	810	872	800	102	NA
894	822	893	821	109	95
911	839	898	826	120	106
913	841	918	846	128	114
925	853	998	925	129	115
961	NA	1025	952	132	118
979	906	1108	NA	135	121
1009	936			138	124
1050	972			140	126
				143	129
				144	130
				145	NA
				151	135
				154	138
				160	144
				162	146
				165	149
				170	154
				174	158
				177	161
				179	163
				183	167
				184	168
				187	171
				188	172
				193	177
				194	178
				211	195
				214	198
				215	199
				216	200
				217	201
				220	204
				225	209
				229	213
				232	216
				236	220
				237	221
				240	224
				242	226
				245	229
				249	233
				253	237
				256	240
				259	243
				260	244
				264	248
				267	251
				268	252
				269	253
				271	255
				272	256
				274	258
				275	259
				276	260
				277	261
				278	262
				279	263
				280	264
				281	265
				283	267
				284	268
				290	273
				297	281
				301	285
				303	287
				304	288
				305	289
				306	290
				307	291
				308	292
				314	298
				316	300
				319	303
				322	305
				555	487
				738	670
				749	681
				756	688
				771	703
				926	854
				946	874
				1012	939

## Sheet: t13
co-evolved residues on consensus sequence	Corresponding ref. position	positiveli selected sites	Corresponding ref. position	negatively selected sites	Corresponding ref. position
518	4	163	NA	369	NA
534	NA	170	NA	512	NA
787	NA	177	NA	515	1
859	270	179	NA	520	NA
952	NA	197	NA	533	NA
965	349	200	NA	755	167
971	363	203	NA	773	NA
993	NA	213	NA	776	NA
1012	NA	221	NA	781	188
1089	NA	226	NA	801	206
1098	446	229	NA	809	NA
1101	449	231	NA	812	220
1108	456	240	NA	815	226
1111	459	245	NA	830	NA
1122	471	261	NA	835	241
1123	472	328	NA	841	NA
1125	474	330	NA	846	256
1126	475	349	NA	854	264
1127	476	354	NA	857	267
1135	480	395	NA	859	270
1138	483	545	11	865	NA
1139	484	579	NA	867	NA
1146	491	593	23	870	NA
1149	494	596	26	872	NA
1151	496	599	29	891	NA
1158	503	609	NA	894	NA
1160	505	625	NA	897	NA
1162	507	628	NA	909	287
1163	508	630	NA	910	288
1166	512	638	NA	917	NA
1170	519	648	42	925	302
1173	522	652	NA	928	NA
1177	527	655	NA	930	308
1182	535	657	NA	946	324
1184	537	662	NA	949	329
1186	541	665	NA	952	NA
1187	543	676	NA	953	NA
1196	557	679	52	959	340
1198	570	681	54	961	NA
1200	575	686	65	963	342
1209	597	697	NA	965	349
1210	601	700	NA	968	359
1211	602	703	NA	978	NA
1213	608	714	NA	979	374
1228	621	721	97	980	376
1229	622			985	387
961	NA			993	NA
1129	478			1012	NA
1132	NA			1021	396
1235	628			1024	400
				1036	NA
				1059	416
				1088	NA
				1089	NA
				1090	NA
				1091	NA
				1093	NA
				1094	NA
				1095	NA
				1098	446
				1099	447
				1102	450
				1105	453
				1106	454
				1108	456
				1110	458
				1111	459
				1114	460
				1118	NA
				1120	NA
				1122	471
				1123	472
				1124	473
				1125	474
				1127	476
				1129	478
				1130	NA
				1132	NA
				1133	NA
				1135	480
				1138	483
				1139	484
				1141	486
				1142	487
				1143	488
				1144	489
				1146	491
				1147	492
				1149	494
				1150	495
				1151	496
				1153	497
				1154	499
				1157	502
				1158	503
				1160	505
				1162	507
				1163	508
				1168	515
				1170	519
				1171	520
				1173	522
				1174	523
				1175	524
				1179	531
				1180	532
				1182	535
				1183	536
				1184	537
				1186	541
				1188	544
				1190	549
				1191	550
				1195	556
				1196	557
				1197	558
				1200	575
				1202	580
				1208	594
				1209	597
				1210	601
				1214	609
				1232	625
				1235	628
				1236	629

## Sheet: t21
co-evolved residues on consensus sequence	Corresponding ref. position	positiveli selected sites	Corresponding ref. position	negatively selected sites	Corresponding ref. position
73	10	133	70	91	28
74	11	403	337	100	37
93	30	162	99	121	38
123	60			131	68
131	68			144	81
139	76			150	87
156	93			153	90
212	149			158	95
243	180			163	100
253	190			167	104
254	191			168	105
259	196			174	111
260	197			177	114
267	203			178	115
290	226			180	117
314	250			182	119
319	255			187	124
346	282			192	129
369	305			195	132
386	320			201	138
394	328			206	143
404	338			208	145
426	360			212	149
459	390			215	152
477	408			216	153
516	447			222	159
566	497			230	167
567	498			232	169
581	512			235	172
595	526			236	173
661	591			239	176
670	600			245	182
703	633			251	188
710	640			252	189
716	646			258	195
765	695			268	204
781	710			269	205
787	716			272	208
823	751			275	211
827	755			278	214
833	761			280	216
835	763			285	221
864	792			287	223
865	793			292	228
893	NA			295	231
894	NA			298	234
895	821			303	239
897	823			306	242
917	843			339	275
926	852			343	279
931	857			348	284
932	858			353	289
952	878			362	298
954	880			363	299
955	881			381	315
995	921			384	318
999	925			397	331
1009	935			398	332
1016	943			401	335
				409	343
				412	346
				416	350
				419	353
				420	354
				432	366
				433	367
				434	368
				435	369
				439	373
				442	376
				462	393
				467	398
				472	403
				481	412
				483	414
				489	420
				496	427
				498	429
				499	430
				502	433
				505	436
				506	437
				507	438
				509	440
				510	441
				512	443
				519	450
				522	453
				526	457
				529	460
				530	461
				531	462
				534	465
				536	467
				538	469
				539	470
				540	471
				544	475
				547	478
				550	481
				554	485
				555	486
				556	487
				558	489
				560	491
				567	498
				571	502
				578	509
				579	510
				580	511
				582	513
				584	515
				587	518
				588	519
				598	529
				599	530
				602	533
				607	538
				609	540
				611	542
				619	549
				620	550
				621	551
				624	554
				627	557
				629	559
				630	560
				631	561
				632	562
				635	565
				637	567
				639	569
				640	570
				644	574
				648	578
				649	579
				650	580
				651	581
				653	583
				654	584
				657	587
				659	589
				662	592
				664	594
				672	602
				674	604
				675	605
				678	608
				681	611
				683	613
				689	619
				693	623
				696	626
				698	628
				701	631
				704	634
				707	637
				711	641
				718	648
				723	653
				724	654
				728	658
				733	663
				736	666
				743	673
				749	679
				754	684
				756	686
				758	688
				764	694
				766	696
				768	698
				771	701
				773	703
				775	NA
				781	710
				782	711
				791	720
				799	728
				801	730
				802	731
				804	733
				806	735
				807	NA
				810	738
				814	742
				816	744
				819	747
				823	751
				824	752
				825	753
				830	758
				834	762
				836	764
				837	765
				839	767
				841	769
				842	770
				845	773
				847	775
				848	776
				851	779
				852	780
				857	785
				859	787
				862	790
				863	791
				864	792
				867	795
				869	797
				870	798
				873	801
				874	802
				881	809
				885	813
				887	815
				888	816
				889	817
				890	818
				891	819
				894	NA
				895	821
				896	822
				901	827
				903	829
				906	832
				908	834
				909	835
				911	837
				915	841
				916	842
				918	844
				919	845
				920	846
				923	849
				924	850
				925	851
				932	858
				933	859
				936	862
				937	863
				940	866
				944	870
				945	871
				949	875
				950	876
				951	877
				956	882
				957	883
				958	884
				960	886
				961	887
				962	888
				968	894
				971	897
				972	898
				975	901
				976	902
				978	904
				985	911
				990	916
				995	921
				997	923
				1000	926
				1004	930
				1008	934
				1011	937
				1021	948

## Sheet: t22
co-evolved residues on consensus sequence	Corresponding ref. position	positiveli selected sites	Corresponding ref. position	negatively selected sites	Corresponding ref. position
41	39	155	148	76	71
76	71			89	82
95	88			96	89
96	89			104	97
100	93			128	121
106	99			131	124
121	114			136	129
133	126			137	130
136	129			154	147
141	137			165	158
143	139			186	179
150	143			214	207
162	155			220	212
167	160			233	225
169	162			266	258
172	165			288	280
181	17			298	290
189	182			320	311
195	188			321	312
196	189			369	358
197	190			376	365
209	202			394	383
211	204			396	385
213	206			425	414
215	208			437	426
223	215			446	435
237	229			464	453
238	230			470	459
240	232			472	461
267	259			492	480
272	264			534	522
297	289			541	529
298	290			545	533
345	335			571	558
352	341			578	565
358	347			597	583
372	361			600	586
396	385			605	591
408	397			615	NA
409	398			643	627
410	399			649	633
411	400			653	637
422	411			672	656
454	443			676	660
456	445			682	666
473	462			686	670
475	464			689	673
480	469			692	676
483	472			697	681
489	478			705	689
491	479			720	704
508	496			724	708
515	503			738	722
529	517			741	725
539	527			763	747
562	549			765	749
565	552			778	762
580	567			802	786
586	572			805	789
589	575			806	790
624	608			824	808
625	609			842	826
628	612			843	827
631	615			849	833
635	619			852	836
638	622			853	837
640	624			862	846
646	630			867	851
650	634			874	858
654	638			875	859
673	657			879	863
705	689			882	866
722	706			901	885
726	710			913	897
737	721			923	907
740	724			926	910
742	726			936	920
757	741
759	743
761	745
764	748
771	755
774	758
788	772
789	773
793	777
795	779
796	780
802	786
808	792
815	799
818	802
827	811
833	817
859	843
883	867
892	876
895	879
902	886
904	888
909	893
911	895
915	899
922	906
953	937
962	946
971	955
975	959
976	960

[truncated: 1 more sheets: graph]
