# Supplementary material for: Variation in selection constraints on teleost TLRs with emphasis on their repertoire in the Walking catfish, Clarias batrachus
Source: Sci Rep. 2020 Dec 7;10:21394. doi: 10.1038/s41598-020-78347-6 (PMC7721727; doi:10.1038/s41598-020-78347-6)
Supplement: Supplementary file 36 — Supplementary Information 36. [file 41598_2020_78347_MOESM36_ESM.zip]

Archive with 2 entries (2 files):
- Supp. Data27 (Phylogenetic trees)/ML tree.pdf
- Supp. Data27 (Phylogenetic trees)/NJ tree.PDF
